# Supplementary material for: Genome-Wide Identification and Functional Prediction of Novel Drought-Responsive lncRNAs in Pyrus betulifolia
Source: Genes (Basel). 2018 Jun 20;9(6):311. doi: 10.3390/genes9060311 (PMC6027255; doi:10.3390/genes9060311)
Supplement: Supplementary file 1 [file genes-09-00311-s001.zip]

Archive with 17 entries (17 files):
- Figure S1 - The genome browser with read coverage of the lncRNA7695 and lncRNA4073.docx
- File S1 - The 14,478 lncRNA sequences obtained by RNA sequencing of pyrus betulifolia in control and drought-stress condition..fa
- Table S1 - Sequence of the primers used in qRT-PCR analysis..docx
- Table S10 - Gene Ontology(GO) of putative target genes of differentially expressed lncRNA of 48hVS0h base on co-location.xls
- Table S11 - KEGG enrichment result of putative target genes of differentially expressed lncRNA of 24hVS0h base on co-location.xls
- Table S12 - KEGG enrichment result of putative target genes of differentially expressed lncRNA of 48hVS0h base on co-location.xls
- Table S13 - lncRNA and their putative target mRNA based on the co-expression results.xls
- Table S14 - lncRNA and their putative target mRNA based on the co-location results.xls
- Table S15 - Relative expression data measured by qRT-PCRs and RNAseq..xlsx
- Table S2 - The family classify of lncRNA of pyrus betulifolia obtained from drought stress condition..xls
- Table S3 - lncRNA target precursors for miRNA in  pyrus betulifolia under drought stressed conditions..xls
- Table S4 - The significantly different expressed lncRNAs between 24h and 48h compared to 0h of pyrus betulifolia under drought stress..xls
- Table S5 - Gene Ontology (GO) of putative target genes of differentially expressed lncRNA of 24hVS0h base on co-expression.xls
- Table S6 - Gene Ontology (GO) of putative target genes of differentially expressed lncRNA of 48hVS0h base on co-expression.xls
- Table S7 - KEGG enrichment result of putative target genes of differentially expressed lncRNA of 24hVS0h base on co-expression.xls
- Table S8 - KEGG enrichment result of putative target genes of differentially expressed lncRNA of 48hVS0h base on co-expression.xls
- Table S9 - Gene Ontology (GO) of putative target genes of differentially expressed lncRNA of 24hVS0h base on co-location.xls
