# Supplementary material for: Genome-Wide Identification and Functional Prediction of Novel Drought-Responsive lncRNAs in Pyrus betulifolia
Source: Genes (Basel). 2018 Jun 20;9(6):311. doi: 10.3390/genes9060311 (PMC6027255; doi:10.3390/genes9060311)
Supplement: Supplementary file 1 [file genes-09-00311-s001.zip › File S1 - The 14,478 lncRNA sequences obtained by RNA sequencing of pyrus betulifolia in control and drought-stress condition..fa]

>LNC_000001
CTTTCCATTTGTTTCCAGAACGAGGCTTTTCCATTTGTTTCCAGAAGGATCTCTCCCGTTCTCTCTCAAAACCGTGAACCACAAACCACGAACCACAACATCCTTCTCAGTTCGACGGCATCTCATCCCTCCTCCTCCGTTGTACAACATCTCGCCCTCCAGGCTCCTCTCTCCTTCCTCCTCCTCCGTTGGGCAGCATCTCCTCCGCTCTTTCTCATGGGTATTTTTTTTCATCTTTGTATTTCCTCAGATCCCTTCTGCTTTTACCAATTACCGCGTATAAATACAACATAATCTCCACTCTCTCTCATATCCTTCCCACTAGGCGATGATGGCAGCGAGGGGCATCTCGCTCCGCGTTGTCGAAGGCCAGGTCTCTTCCTCTGCTTCCACTCCATTCATTTTATTTTTTTATTTTTCATCTTGAAAAATGAAAAAAGGCTTGGCTTTCTGATTTTCCAATGCTATTATATATACTTTCTTATTTATGGAAATTAGTTCTGATTTTCCAGTTCACCCAAACCGAATTTTGACTTTTGGTCGATTTTCAGCTATTCCACTCCATACACAACCAAACGCCAAATTGCAGCCTTTTGAAAAAACTGAGTTGCCCAGGCTGATCAAAGAGAAATCAGTTCTTAGTCACAATCATATAAAAAACATGATATACAAGATTTATTCTGTACGATTCTCTGGTTAGGGTAAGCATTTTGTTGAGCTTTGATTTTGTGAGGGTAAGCTCTTAATCTTTCCTCTATCGTTTTGTTGTTCATCCTATTGTTGTAATTTACTTGCTGTTTGTGATGGAAACAATTTGGTCTTTTCTCTTTACTAGAGGTTTGAGTGGCTTTGTCATAGAGATATTTCAGAAGGGAATCAGACTTTCCAAGTAAGATAAAGATGATACAAAACTATATATGACTGTCTTCTTATCTAATTAATTTCAATCTGTATTTAATACAAATAATTATTTTGGTAGATATGGAATACTTTCGTTAGATCCTTAGGAGTAAAGTGTTTGCCTTTTTTTTATAGCAACTATTTCGAGGTTTGATTCATAGGGTGAACATTGAATTTATCCACGTTAAAGGGACACGGTTAGTACGTTAAAAGTTCTGTTACATTATTTTCATAGAATTAAGAGATAATTTTATGCTTATATTGAATATTCATTCATGATCACATATTTATACGAGTACAATCTTTTATTGTTTTATCTCATTTGGGATTTTACGTTTTAGTGAATGTACAGTTTTCATCTCATTTGAGATTCTACTTCTTAAATGTTGTCAATGAATATATGAATATATCCATTCCTATTAATAGTACTAATGCTTTAAGTTCGTGATTTACAAAGTTAGCAAATGCTAAGGTAATTGTTTCTAATCTATAAATTCATACTCTCACTGGGTTGTAGCTTTGCTAATTAAATTTCTATCGTAACTTAAACTGTTTTCACTTTTTTTTTTTAATTGAAGTAAACGCAACACCATATGATTTAAAATGAAAGACAATAAACCACGATTGATATTTTATTTGTCTTGAATGCAGCTTTTACTAGCTCAGTTCATGGGACAACATCTGCTACCTCAACCAACAGTACAGGACGAAAACTTTTCATGTTCCAGTCGTAATCTTTTTTGTATGTAAACATCTTCCTAACGTTTTCAACGTAAATAATATTAATCTTCTATGTCATGCCGACAACGGTTTTTATCAAAATGTACGAGTTTTCATAAGAAATGTTGTGTACAAAGATATTTTGCTGTACATTCAATTTTTTAATGTTTAATTCATTTTTCAAATTCACATAGATAAATACATTTAAATTGTATAAATCATGCGTAAAATAATGTCATTATAGAAGAGCCGTCCGTGTGCAGGTGCGGAAGGCTAGTAATCAATAATCCTAGCGCGTGAGCAGGCCGCGTCAACGACTCAACAACACGTGAGATACTGCCACGTACGTCCAACACCAAGATACCCGTGATTGAAGCTGGGCGCTGTTTTTTCCTTTATCTGTTTATTGATTGATTTGTTTAATGAGATAAGCTCAAACACTGGAAGAGTGAAACTGAAATTGAACACAGCAAAGGACACGAGGAGAAATTATGGGATATTACAGTACCACCACGTGCACTGGAACTAACCAATAAGTACCTGACACGAGACAGAATATTAAATGCTTCAATCAGATCATCCAGCTATCCACCCCTCTCACAGATGAACTCCCACCCATATCTTCAATGACAGTGCCATTTGAATACAAACCGCCTTTCAATTTCTGGTTAGATCATCTTCAACTAAAGGGTTTAGAGGGTTAGAGGATTGAAAATAGTTTGAAAATCATCTTCGACCAAGGGCTAGGCCAGAGGGTTGTAGAATCTGAGAGGGTTCCACGAAATCGAATAGGGCTGGAGGGCTAGTTGCATGCACCTACCCACCCACCCAGCCCGAGGCTG
>LNC_000002
ATTTGTTTCCAGAAGGATCTCTCCCGTTCTCTCTCAAAACCGTGAACCACAAACCACGAACCACAACATCCTTCTCAGTTCGACGGCATCTCATCCCTCCTCCTCCGTTGTACAACATCTCGCCCTCCAGGCTCCTCTCTCCTTCCTCCTCCTCCGTTGGGCAGCATCTCCTCCGCTCTTTCTCATGGGTATTTTTTTTCATCTTTGTATTTCCTCAGATCCCTTCTGCTTTTACCAATTACCGCGTATAAATACAACATAATCTCCACTCTCTCTCATATCCTTCCCACTAGGCGATGATGGCAGCGAGGGGCATCTCGCTCCGCGTTGTCGAAGGCCAGGTCTCTTCCTCTGCTTCCACTCCATTCATTTTATTTTTTTATTTTTCATCTTGAAAAATGAAAAAAGGCTTGGCTTTCTGATTTTCCAATGCTATTATATATACTTTCTTATTTATGGAAATTAGTTCTGATTTTCCAGTTCACCCAAACCGAATTTTGACTTTTGGTCGATTTTCAGCTATTCCACTCCATACACAACCAAACGCCAGAACAAGGTAATGTGTCTCACTCTCAGTCTTTGTTTTATCTACCCTTTTGTTTATTTAGGCTGAAAGATTCCAAGAATTATAATTTAGAAACTGCAAAGCAGTGGGTTGTGGGTCTATGTTTCTAACTGTTAATGAGTTGGATTTTTGAAGGTAAGAATTCAAAAGTGGGTACTTTTTGGTTATTTGGTGCATTAGGTTTTTGTAGTTTGAGGAGAATTTTTAACAGTGGCCACATCTGAATGAGCTGGTGTAGTGCTACACCACAAACTGGATGAAGGTCACAATAAGTATTAGTCACTACGAGAGCGTTGGACTGTCCTCATTCTGGAACCAGGTTTAAGAGGGCCCTGACACTAACATTGAAACCGGTATATAACCCTCTTCTTTTCGTCTTTTAGTCTTTCGCTTACTCAAGCATATGCTGTCATTTAAAATTAGTGGTCCGGTTAATGTACCTACAGTATCAGTAGTTCCTCTCTTTTTAATAGAGTTATTCCCCTTCTTGCGCACGTAAAATCTTCATGTTTGTAAATGCACACATCATATGACTTTTAACACAAGTCTTGCTTCTATCATTTGATGTTGCTGTGGGACTTTGAGTATTATCTTCAACAACTTCACTAGAGGACGCGCTTTTAGTGAGGTGGTGGTTGAAGCAAAGCAGGCAGCTTTTACTAGCTCAGTTCATGGGACAACATCTGCTACCTCAACCAACAGTACAGGACGAAAACTTTTCATGTTCCAGTCGTAATCTTTTTTGTATGTAAACATCTTCCTAACGTTTTCAACGTAAATAATATTAATCTTCTATGTCATGCCGACAACGGTTTTTATCAAAATGTACGAGTTTTCATAAGAAATGTTGTGTACAAAGATATTTTGCTGTACATTCAATTTTTTAATGTTTAATTCATTTTTCAAATTCACATAGATAAATACATTTAAATTGTATAAATCATGCGTAAAATAATGTCATTATAGAAGAGCCGTCCGTGTGCAGGTGCGGAAGGCTAGTAATCAATAATCCTAGCGCGTGAGCAGGCCGCGTCAACGACTCAACAACACGTGAGATACTGCCACGTACGTCCAACACCAAGATACCCGTGATTGAAGCTGGGCGCTGTTTTTTCCTTTATCTGTTTATTGATTGATTTGTTTAATGAGATAAGCTCAAACACTGGAAGAGTGAAACTGAAATTGAACACAGCAAAGGACACGAGGAGAAATTATGGGATATTACAGTACCACCACGTGCACTGGAACTAACCAATAAGTACCTGACACGAGACAGAATATTAAATGCTTCAATCAGATCATCCAGCTATCCACCCCTCTCACAGATGAACTCCCACCCATATCTTCAATGACAGTGCCATTTGAATACAAACCGCCTTTCAATTTCTGGTTAGATCATCTTCAACTAAAGGGTTTAGAGGGTTAGAGGATTGAAAATAGTTTGAAAATCATCTTCGACCAAGGGCTAGGCCAGAGGGTTGTAGAATCTGAGAGGGTTCCACGAAATCGAATAGGGCTGGAGGGCTAGTTGCATGCACCTACCCACCCACCCAGCCCGAGGCTG
>LNC_000003
TGGAGTTGATTTGCTATTTAAATTAAATCGAACAAAAACAGAACAGAGACAGATTTTTGAGTAGTTCGCAAATTAAGAAAAACGAGTTAGGGGAATTGCTATCCACCACCAAATAATCATGCAAACATGTTATGTTTCATTCAAATTCCTTCTATTTCCGGATGAAGATGCTCAAGTTGGCTCAATGTTAGAACTCAACCTATTACTCTTTCTTATGT
>LNC_000004
GGGCATTTTTCGTTTCAAGTGACAGGTAAAGTCGTTGATGAGAAATTCCTCCGGTGGAAGCCCAAACAGTTTTTGGAATGCTGAATTTGTTTGAGGAGACCGCACAGTTATCTAGAATAGTTTTCACTAATAATCATGAGTAATAATATATGAAAGGAATGTAGAACACGACTAAAAAGGGAATATAAGCAAAAGAACACCAGTAATGTGAATTTCGAAATTAATGGACCACTATACCTTCTTTCCC
>LNC_000005
CTTTGGCATGGCAAGTTAAGTTGCATATCCTTTTTTTCGTTAACGGAATTCATTATCTTGCTATATTGGCAATTAGCAGTGTGTGACAATTGGTAAACTGTACGAATACATGTGTGGAAGTTTGAATTGTACAGATGAAAGTGAATTTTAACAACTCTAACGATTGAATTTGTAACACAGTTTAGCAATTTTTTTCAAAAGCCAACTATTTCTGCCAAATACTCAAGTATTATGTCTTCTACTTTTCTACTTTCCTTTTTCTGTGTTTTCCCCATGTAGTAGGCTGATTACATGAAACAATGAGTATAATACTGATGATGCTATATGATCTGCAAATGAATGGTTTCTTATAGCATGCATATCCATATATAGCAAGCAAAGTTTCACTTAATTGGTTATTATATTTGATTTGAGTTAAACTTGAATTTCTGGATTTTGACTTTTAGTTTGTTTCTCTGTTGCAGAGTTGGCTTCATTTCATTCCAGTGACTCTTTAAATAGGTCCAAGAACTCACTAAATAGGTAATTGTCTTATATCTTCTTCCCTCTTTGTGTTTATATTTATTTTTCCTCAGTTGTGTTCGAATATGACAAACAAGAACTACAAGGGCAGCTAAGAATATCCAGCAATCCATTACCGGTTGAACAATTAATTGGCCATATATCTTAGTACAGTTAGGTCAGGTTTTTGGGGATGGTTGTCTCTCTATATATTTGTTTCATTTTCTCTCATTTTGGGTATTCTTCTCTGTTCTGTGTATTTATTCTTTGTTTTAAGGTCAGTTGCTTATTTTTATTTTATGTTTTTTTTTTTGTGGGTTTTCAATTCGTTAATTTGTGACTTTGTTTAGATTTTAATTTCTTCTTTCGTTTATGATTAAATCGATGTTGGGTTTTGGTTGTTGAAAATATGATTTTTTCTGCTTAAGCTTCTTGGCATTTTTCTGGGATTTTTAGGCTTTCAGTTGCAAGGGTAACAGAACCCTAAAATCCCAGAAATCGGTATTGGTATTTGTATTAATGAATTTCCATTTCTCTCCCAAAACAATTTGTTAATTGAAAATTGTTTTCTTTCTGCAGAAGGTGGTAGTGAAATTGGATTTACATAACAACAGAGAAAATAAAAAGGCCTTGAAAGCAGTCTCCAGCCTTACAGGTATCAATTTTTTCTTTTAAGCATGTTGGTTTAATTTGGCTCCGTGAAAAACTTAGAATATAATAAAAATGTAAAAACAATTCTGAATTATTTTTCATTCATCAGGACCCACTAAGTTCTTTGTATTGGTTGATAAGTTAATGAAAATTTGTCAAGTTTTATGTTTTTATGTATGCTTATTGTGTATAAAATGATCCGTGTCTGTAAAAATTGAACCTTTGGCTTATTTCTGTTCAAAAATTAAATTTTTCGATCTGCTTTTTCATATTGTGGGATGATTATTTTGTAAAAACTTGACCTTTGGCTCATACATGTGTAAACCTGAGGATTTGGAGTTGCTTTCTTTGTTGGTTATGAATTTTAGGTGACTAAATTGGTGGTTTCGTATATTAAGTTAAGTTACAAAGTAGATTTTTCCTTCGTTTTGGAAAAGTGTGTAGCGAAGTTCCTGTTCATTACAATATTATGATTTTGATAAGAGCTTTGTCTACATGTTTTTTGTTGAGTAATGGTTTACTTGGTTAGAAGAAACTCTTTGAGGTTATGTTAAAATCTATTTTGTGGATGAATCTAATTAGTTAAATTTGTCGGGTTTAAGTTATGTAAGAAATTTAATTGCAAAGTTGAGTCTTTTTTTTTCTGAGTTATGTTAATAATTCTACCTAAATTTTTTGTAAATTCATGGTTGGGTTTAAGTTATATTATTAAACATGGATCATTAAAGTCTCAGTACAACTGGATGTTTGTTTACTTGCACAAATTTTTTGTGCATAGAAGTTTGTTTCTGCTTCTCAGGTTCTTTGTCGCCGTGTTTATTATTTGTGTTTTTCTTTATTCATTTGGGCTATCTCAGTGATTGAAGATCTTAGTCAAGGTTCTTTCCTTATCATTTCAAGCTAGATTAGCTGATGAGTGATGCTCTTTGTACTGGTGCAGTATCATTGGTGCTCACTTTGTATTTTTCCAGTCACTATATATCTGCTCAACTCTTGGGGGTCAATTATTTGCCAGTAGGAATGTTTAATTGCTTGATCAATGATTTCGATTCAATTTGAAGAAGAAATAGTACTTTTGTTCACTAGGGATTGAGACTCACATATGAGTAAGATGTCTCAATTGTTCATTGATTCTTAGGTGCTATGTCTTTTTAGTTGCTTTTTGTAGAAACTATTCATGCCTATTGCGCCTAATACATTCAAGTCCCGCGGCAACGCGTGGGCATATTTTCTCGT
>LNC_000006
GGAAGGTGGAGTCACAAGCAAAGCATCCTGTGCAAAATGGTCATAGACCACACATTTAGGGTTGAGGATAACGACACCGTTTGGCGATAGAAACTCATGGTAGAAACTAAAAAATTGGAATTGGCGTGGGGAGCTGATGTGACTGTGGGCAGTGGTCACAAATCCAATTGGCTCTTTTTGATGGGATGCGTTCGGTTGGACCTATCCGTCGGCGATAACCTGAAAGGTACGACGCCGTCGTTTTGTGAACTTTCCCAGCTTTGGTCAAAACTGGAAGGCTTGGC
>LNC_000007
TCAAGCAAACTATAGTCCAGAGTACATGATTGCATAAACACAACAATTAAAATATAAGATGATCACATTCTCCGAAACCTAGTTGGGCTTTGACAATCTATGAAATGACATCAACTGCTTAAAATGCTCCCAAGCCTTCTCCCACACAATACCCTCGTAATCCGCGGGAGTGGCAACCTCGGAATCAGCCACGGACTTGTTCTTAGCGGAAATGACAAGCCGGTAGTTGATGCCCGCCACCACCTGGCTGTCGCCCCGGACGACCCTCTCAAACGCCAACTTGTTCTGGCCTTGGGCTTGCTTGTTGTACTCCGACACCGCAAACTCTGCAATCTCTTTCACATGGGGGTCGCTGATGTTCTTTATGGGCTCCCAACCGCCGGTTATAAGGCCCCGTCGGTCCGCGGCAGCGGCCACCAGAGGAAGGAGGACGAGGGCGAGGATGAGGAGGCAGTGAGGGCGCATCGTGACCGTTGCTTTCTTTAATTTGTTTAAGTTTCTTCGACTGGCTCCACTCCACGAATGACAATTGATGACTGATGAGCTGCAATGGGGGATGGCAAGATAATATAGGTTTGGATGTGCATAACGGGCAGGAAGGTAAAGGGTTTGGCATATATGGAAGGTTAGGTATTGACTTGTGCTATCCTGGATATTACTGTCCATATTGGCTCGTGCAGGGATTTCTTTCGCCATTGCTTTCTTGATATATTTACGGCATGGTCTAATTACTAATTTGTTTTGATATTTTTCTTCATTTGTGACTCTTTACTTTTTTTAGGAATAACCGACACATTGATTGAAATCACAATTACAAAGCATCCTGGATGAGAACAATAATCAGATTGATGTTAGGCGGCCTGAAACATTAGCAATACATAATGCATACTTTGCTCATCTATGGCCACGATGAGCTTCCAACCGCCGACAAGGGTTGTGATACGGGCGGCAGCCAGAGGAAGGATGATGACGACGACGACGAGAACGAGGAGGCACTTTGGGCGCATCGTGGCCGTCGATTAAAATTTTTCGTGACTGACAACATAAAGTCCACAAGGGACGAGTGAAGTGATGGGCATGCTGCGATGGAGGATGGCATGGTTGGATGTATGGACGTTGTTGGGTAAAGGATTTGTCTGTATGCTTGTAGAAATAGGAGAAATAAAATTAAAAAACTAATAAGGAATCATTTTTGGCTGTGTATGCATTACACGTATGGGAAA
>LNC_000008
AAAAAGAGTTAAAGTCATAAACATGAAGAGAGAGAGAGAGAGAGAGGGAATAGGAAGTTAATTAATCCTAAAGCTAAAGCTCAAATAAAATTGCTTAGAACTAAAACGAAAGGTTATTACCCTGCTGATGTCGGTGAACTCTTTAAATAACTCTATGTTGGTGATCCATACGTCATCTTGTTCATAACCAAATCCAGTAACAAGAAGAGATCGTCC
>LNC_000009
TTTGCTTTTGTTGGTGTAGAGCGCTTCCTCTTCACTCTTCAGTGAAACTCCTCCCATTTGCTTGGCCATAGCTTCTTGACCTACAAGCAAATTTTCAAACTCAACAAGCGATGGTTGTGTTGGCCATCCTTGTATAGCGGCAATGAACCCTCGATATTCGGGTCTCAAACCATGGATAATTATTCTCTTCATCCTGGTTTCCCCAATAGGAGCTGTTGGATCTAATTCTGAAA
>LNC_000010
TGGAAATTGGGGGTTTTTCGTCTACATCTTGCGGCAGCACCAGACCTGCCTCCGGCTACCTTTCTCTCTCTCGCATTCGCCCTCCTTCCACGACGAGAGCACTCTCCGTTTGGAGGATCAACGGCCTACCGCATTTCCTAATTGCGTACTTCTTTCTTCTTCGTCTTCGTTTTGGTTTTTGGGTACTTTTGATTATTATGCGTTTTCAATTCTGTATTTAAATGAAGGTTTGTTTGGACAATTTAGGTTAGGGTTCGTCACTCTTTCCTCAGCTGCCAAAGTTATCTTTTTGTTTTGGGCATTTTATCGAACACCTCGAAAACATTCGAATAAAGATGGAAAGAAAAAGACGAAAATTAATGAAAAAAACTTGAAAATTTTGAATTTTAACAAACAAAATAAAGGGTAAAGGGAATAGTATCACGATTGATTTTTTAGTGTAAAAATATGGTTTTTCGTTAGA
>LNC_000011
CTATCGGCCATTTTTGCCCCAGCTTGCAAACTCTTTTGATTGGGCAAGTCAAGTTGTTTGTTCAAGCTTCGGCTAAGGAATAAAAACCTAACAATAATCGGATAATGCAGAGGTAGATGAACTTACTTGGGTCAGTGGTGGTAATGGTGGCTACGCCTTGGAAGTCACAAGACCCTGCAGCCCTGCCTTGCTTCTGGTAATAGCTATCGAATGCATACGAAGCATGGCTTTTCACATTATTCGGAGAGTAACAATCCTCCCCCGGCTGAATCTCCGAGCAATTTGCCCGCCCA
>LNC_000012
GAGTGGAAGCAGGGTGTGAATAACAGGGTCGGATTTAACCAACGACACGAATTTCGTGTACAAAAGCTCGACTTTGTCGACCTCTTCACTTACGAAAAGGGAGAAAACATCGTCCGCGATGGCCTGCGCTTCTTTGGCAGTTGGGAGGTTGGTTCCTTCGAGGAACTTATCAACCGGAATGTACGGCCGGCGGAGGAAATACGAGTTACCCTTTTTACCGACACTGATGACCGTGAATTCGAGACCAAGAGCCTTCAATTCGGCAATTCTTCTCTCGGCTTTTTTGATGATCATATTGTTGAAACCTCCGC
>LNC_000013
ATCCTGATAAAACAAAACATACAAATAGAATTAATATTACCAGCCGAATCAAGATTACAAACCAGAGACATTAGCAATATCATTTATGACCAAAATGAAGTTGGTTTTTAGTCTACAAAAGTTCGACCAGGAGAACATAAACATGATATAGAAAGACAGAAATCCACATGCCATTTGGTTTTTTTCCGAACCAACGAAAAGGCCAAATATAAGATGATGGAACCAATTTAAAACACTAAATCGCTCTCCCGATAAAGGAGAACATAAGCATGACATAGAAAGATCCAAAGGCACATTTAATTTGGTTTCTTCAAAACCAGCGAAAAGGACCCTTAAATCAGATTGAATTCAACAAAATCCTAACACAATGAAGCTCCATTTAAAAA
>LNC_000014
GTTACTTCTTATATGGTGTGTTGAAAGAAGGAATGAACAAATTGCAGCCAACATGAAAGTAGCAGATTGATTGCTCAAGAAAAAAATATCAATTTCAATCCTCTGCGAATTGTATGATTAAAAGGAAGTAGTATTCTTCATTGCAAAATGAACAATCATGGCTTACTCCACCAAACAATCTCCAACAACATTCCTCTCTGCTTGTGAGATATTCTCACCGTCTGTGTGAGTAGTTTTCTTTTTCGTCCCTTTTCGGAGTCGCCGACCTTAACCATGGTTGGGTTCGATGGCAGTTTTTTTTTTTTTTTTTTTTTTTTTCTGGCTGTTTTACCCTTTCTGTCTCTCTGTTGCTTTTTTCCCCTTTCTCTCAATCCCGATCTTGTCTGTTTTTCATGGTCCATTGGCGTCC
>LNC_000015
CTGGCAATTTCTGACACGACCCGATAACCCGACACGACACGACACGAAATTAACAGGTGTTTGGGTTGACACGATAACGAATCGGGTCTTATCGGGTAACCTGATAAGCACCTGTTAAGATAACGGGTTGGGTCGGGTATACACGTGGGTAAACACGATACACGATAAGCAGAATATTATTTTTATAATTTTATAACCCTAAAAAAATATT
>LNC_000016
ATGGGATTTATCTGCAAATGTGTAGAGAGAGAGAGAGAGAGAGAGAGAGGGTAGACAAAAATGAAAACCTAAAAAAACGAAGGGTGTGAAAGACGGGACAAAACTAAGAAGACAATACAAAAGAAAATGGGTGGTGCTCGTTTACTTACCTTCTTTCAGAATCTCTCCGAAAAAATGCAAGAGGCTCGCTATCCTCCAAATAATGCAAGATATACT
>LNC_000017
AAAGCTTGAGACAGTGCTTTAATCATTTCAAGCAAAAACTTTATAGCGTCGTTCAATCAACTATTCTACATGATTTATACATTTGGTGTTAACTTTTTCTAATCAAACTATTTAAAAAAAAAAACAAAACAGAAATGACATTGATTCAACCTGTCTATGAGATGGTAGTCAAAGTTTCACCACTACAAAATCCACTTGGATTATTCATGAAAATAATGCAATATTAGGT
>LNC_000018
TTGAGGCAGAGAGAGAGAAGCAGTCTTCGTGTTGGGAAGCAGAGATAGGAAGCTCTCTCGCCTCTGGCCTCGACCCATTTCTCTCTCTATCCTCTCTGAAGCTTTCTCGTCTCTGGGTTATGAATCCTCAGCGCTGCATAGGCACGATTCATAACCCACAACAAATAATTCCATTTGATGATCACTGAAGCTCGAGAGAAAAAGATTGGATTTTTGCATGTGGGTTTTGAAGGATTTGTGCAGAAATGGCATAAGAACAT
>LNC_000019
GTAAACAATCCCACTTCATCCCTCCGACATTGACGAGATTGAAAACTTAAGCAACACAACATCCAATCGAATCACACTAACATCCAATCGGGCCCCAATTTCAACCTAATTGGAGCTCAAGAGACTTCCACATCGCCTCCAACGAAACCAACTTTAAGAAATTGAAGGAGGTCAAACACAACCATTTTGGGATTGCTTTCCTGATACCTTAATCTTCCGATTACAATCAATCTAAGCCGACCCTTGCCAGCCTTATCATCTTACATTACAAATTGACAATCGTATTCTGACCACAAATTAGGAAGGTATATCGAACCAAACGAGTAAATAATGAGAGTGCTTTCTTTTTCTCTCTCTCTAAGAGTTTTTCTCACCTCTCTGTGTGAGTTGTTCCATCGTTGATTTTTCTCCACAGCTGCCAGCTCGAGCTCTGGCAAGGGTCGGTGGCAGTCCTCTACTTTCTTTCCTTGTTCTTCTTTCTTTTCGTTTCCTTATGCTTCAATTTTTCACTGCCTACTTTTTCTATCCTCACCTCCGTTCTCCTTCCACTTCCATGGCTCTCATCTATCCCTCTCACTCTGTTTTTCCAATTTCTTCCAGTCCCACTCCGGGTTGGCTCCATCCTTCCTCGTTGCTTCCGCTTGCTTGCCTTTATTGGCACTGTCGTCAGTGGGTTCTCCACTAGCTTCTTTCGTATTTTGGTTGCGATCGGCACGATGATTGTTGCAAGATACTGGAGTCACCATATTCTTCGCTTCTGGGAGGTGGATGCTTGACGGCGGTCCGATGCATTGGTTTGCGCTGAGGATGCTCTGTGTAAACGATGGCGGCGTCAGCAGAAGGCTAAGGTGTTTTGTTGGTGGTGTGTTAGTTTTTGGGCTCCAACTAGCGTGTTGGGCCTTGTATTATGTAACTTTAAGTCTTTTTGTTTTTTGTTATGTATCACTTAATTGAACTTCTTGTATTTAGTTGTTTGTTAGTAATAAAATTTGCACTTTTGACCAAAAAAAAGAAACGAGTAAATAATTGTCAGAATTGCATAGTATAATTGATTTACTTTGTTGACTGAGAGAGTGCATGCATCCAGAAGCAAAGAGAAATTGACC
>LNC_000020
GAAAACGAAGGAAAATGATGGAAAATGTGGGAAAGTTTTGGTCTTGGAAGCTCCCATTGCTTAGAGAGAGAGAGAGAGAGAGACAGAGAGAGAGAGAGAGAGAGGGAGGGAGGACAGAGAGACTTCTTCGGCTAAATGGGTTGCTTTCTTCTAGGTGATGAAGAAGAAGGAAGCAACGAGTGTGTGTGGAGGAAAATCTGGATAAGTAAATGAGTTATTTAATTACTGCATCTATGGTTGGATTTTTAATTTTTTTTAAAAGTTTGATTTATTTATGGAAAAAACAGAGTGAGAGAGAGAGATCCAGGAAGCAATAGAAGGGTTGACGGGTTGGAGGGAGAGGATCGCCGGGATTTTTAACTCGGGGGCGGGTGGGTGTGGCTGTGGGAGATGCATCGGTCAGAGGGTCGTTGGGGGAGGAGAGGAGGGGGACAGAGGGACTGACAGTTAGAGTCAGGTTTGTGTCTTTATAAATTAGGGGGTTGCGCTGTGCTCATTTCTGTGTTTCTTCATGCTTTCCTGCTGTTTCCTTCTCAACAAATCAAATTGAGATCAAACACAAGCATACACATCAAACCATGCATTCACAGAGCAGGCGCCAAAGAGACCATCATTGAGAAATTTGGATCGTTGGAGGAAGAAGTTGGTTTCTTGCCGTTTTGAGGTACGATTTAGAATCAGAAGCATGCACAAAATCTCCATCGCCGTGGTCAGATTCACCCCTCCATCTTCGCTGCTCTTCATAAATTGAGCTCAGCCATATAAGTCAGATGCCAAACCTCCTGATCTTGGTTTCGACACTCACAGAAGCCTCAAGATCGAAGACGACGGTGTTTAGACGTGAAAGAAAGCACCAGAGAGTTCAGATCTGATGTTTAAAAATAAGGAGGACACGAAGTTCTCAAATCCAAGATTGATCCACGCCTTTGTAACTATTTGTATCCTTGATATAAATTTGCCATTAGTTTTTTTTTTTTTATATTTTTTTATGGCAAGTAGAAATCTTAGAAGTTAAAGAAACGAGCGATAAAAAATGGTTGTATCAACATCACCTCTTTAGTTCTACGAAAGGAACTAAATAAAACATTTTTCTTGAATCATATAAGCCTGCAAGAAGCAAAACAAGCTAAGAGTCATTTATACAATATAAACACATGAACTCTGTTCGAATTCTTACTCTTATTCTCTCTAATTTTTTGCTGTTTAGTTTGGACTCCCATCGCAGCATCATCATTTGCTCTTGCAGCTGCTTTTGATGCAAAGGTCCTCAGCCATGACATTTGAATCAAAATTCTGGTATGCCACTTGACCTTTGATGCAGTGCTTCCCCGTACTTTCCATTTGAGTGATTGTTATTTTTGTTCTCTGTAGTTTTTAGGTTTATGGATAAAATATCTGAGGCCTCTTTATTCTTCGATATGATTCCAATTTGGCACTGTATGATTTCTTTAAGAACATTTCAAATGAGTCTATTTGTTTCTGAGATGTGTGTTGCAAAATTCTCCTCTTTTTTTGGCTTCCTACTTTAGGGCTTATTAACTTTAGAATTTGTACCATAACGATTAATTGTTTTTACTTTTCTGAAAAATAGAAGTCTTCTTGGTCAGTCATTTTGCACTGGAATTCTTCTTAGTCGGTCATTTTTATCTGATGCGAAGACCTTTGTATCAATCATTATTTCGGTTTATCAGTAGAAATGAATGACTTCTTTGTTATAAAACCCCTCATGCTGCTGAAGCACTTTTACTACTTTTTGAGGTATATGTAAATTTTCAAAGAAATCGCATGATACCAATAAATCAGAGGTTTAAACATAGTAAATCTTGCAAGCAATGTGTTGGAAGAGTTTTGTTCTTAAAGGCTGTCAAAATTTGGGGTGTTGGTGGGATATTCAATTGGTGGTAGGTACTGGTGAAAAGATCAGATTTTGTAGGATTTGTTGTTGGGAATCACATCTTTGCAATCACATTTTTTGTTTTTCCCATCAACTTTGGTAAGATTTTGGTAGGACATAAATGAAGAGAACCTTCAAGACTTAAACTGCTGCCATCTTTCTGATGTGCCTGATGTTTATGGTCGGTTGAATTTCAACTTCCCGGTAAGTTTATTATAAGCAATCTCATGGTGGTTTGGAAATAGCATTGACTATTTGTATAGTACAAACTTCTATGTAGCACCTACTCTTCTACTTATGCTACAAGGAATCATGACTCAATTTTGAATCACTGTGCAGGTGCATTTAAGCCACATACTGACAGCTACTGCTGCTGCACTTTAGGTACAATTAAACAACCATCATTCTCCAATTCATGTGAAAAACTCATATACATTGTATATAGTTGGGACTTTTAAAAATCCGCCATTTTGTTTGTACATAGGCTTTTAATGTAAATTCAATACAATGTAGATCCAACTTAAAGACTTATTTTACCATGTCGATTTAGCTGCCTTGATTGGTTTCTGAATAATTTAAAAATTGGTGTGTTAAACTATGGTTACAAATTCAAAACCCACCGTGGAGAATAGTATAAGTCTCGGAAGAAGCTTCCTTAAATATTTAATTTAGCACTCCCGTTTATATCAGCATCTTCAATTATAACAGTGTGAAATATCGCTGATGAAAGAATACATACAAAGAT
>LNC_000021
AAAGTTTTGGTCTTGGAAGCTCCCATTGCTTAGAGAGAGAGAGAGAGAGAGACAGAGAGAGAGAGAGAGAGAGGGAGGGAGGACAGAGAGACTTCTTCGGCTAAATGGGTTGCTTTCTTCTAGGTGATGAAGAAGAAGGAAGCAACGAGTGTGTGTGGAGGAAAATCTGGATAAGTAAATGAGTTATTTAATTACTGCATCTATGGTTGGATTTTTAATTTTTTTTAAAAGTTTGATTTATTTATGGAAAAAACAGAGTGAGAGAGAGAGATCCAGGAAGCAATAGAAGGGTTGACGGGTTGGAGGGAGAGGATCGCCGGGATTTTTAACTCGGGGGCGGGTGGGTGTGGCTGTGGGAGATGCATCGGTCAGAGGGTCGTTGGGGGAGGAGAGGAGGGGGACAGAGGGACTGACAGTTAGAGTCAGGTTTGTGTCTTTATAAATTAGGGGGTTGCGCTGTGCTCATTTCTGTGTTTCTTCATGCTTTCCTGCTGTTTCCTTCTCAACAAATCAAATTGAGGTTGCCTTTCCGCTTCACATCGTTTGAATATCCCTCTGTTGCTAGATTGTTTCTCCATACTTTGTTGCTTCTGTATTTCTGTGATGAGGGTGTTGGGGAGTTTAGGCTGTTTTAGTAACAGTTTAGCTCCTCTGTTGGTAGATTGTTTTTCCAATTCTTGGTTGCTTATGTATTTGTGTGATGCACTTTTTAATTTTTCTTCTTGACATGTATGTAGATCAAACACAAGCATACACATCAAACCATGCATTCACAGAGCAGGCGCCAAAGAGACCATCATTGAGAAATTTGGATCGTTGGAGGAAGAAGTTGGTTTCTTGCCGTTTTGAGGTACGATTTAGAATCAGAAGCATGCACAAAATCTCCATCGCCGTGGTCAGATTCACCCCTCCATCTTCGCTGCTCTTCATAAATTGAGCTCAGCCATATAAGTCAGATGCCAAACCTCCTGATCTTGGTTTCGACACTCACAGAAGCCTCAAGATCGAAGACGACGGTGTTTAGACGTGAAAGAAAGCACCAGAGAGTTCAGATCTGATGTTTAAAAATAAGGAGGACACGAAGTTCTCAAATCCAAGATTGATCCACGCCTTTGTAACTATTTGTATCCTTGATATAAATTTGCCATTAGTTTTTTTTTTTTTATATTTTTTTATGGCAAGTAGAAATCTTAGAAGTTAAAGAAACGAGCGATAAAAAATGGTTGTATCAACATCACCTCTTTAGTTCTACGAAAGGAACTAAATAAAACATTTTTCTTGAATCATATAAGCCTGCAAGAAGCAAAACAAGCTAAGAGTCATTTATACAATATAAACACATGAACTCTGTTCGAATTCTTACTCTTATTCTCTCTAATTTTTTGCTGTTTAGTTTGGACTCCCATCGCAGCATCATCATTTGCTCTTGCAGCTGCTTTTGATGCAAAGGTCCTCAGCCATGACATTTGAATCAAAATTCTGGTATGCCACTTGACCTTTGATGCAGTGCTTCCCCGTACTTTCCATTTGAGTGATTGTTATTTTTGTTCTCTGTAGTTTTTAGGTTTATGGATAAAATATCTGAGGCCTCTTTATTCTTCGATATGATTCCAATTTGGCACTGTATGATTTCTTTAAGAACATTTCAAATGAGTCTATTTGTTTCTGAGATGTGTGTTGCAAAATTCTCCTCTTTTTTTGGCTTCCTACTTTAGGGCTTATTAACTTTAGAATTTGTACCATAACGATTAATTGTTTTTACTTTTCTGAAAAATAGAAGTCTTCTTGGTCAGTCATTTTGCACTGGAATTCTTCTTAGTCGGTCATTTTTATCTGATGCGAAGACCTTTGTATCAATCATTATTTCGGTTTATCAGTAGAAATGAATGACTTCTTTGTTATAAAACCCCTCATGCTGCTGAAGCACTTTTACTACTTTTTGAGGTATATGTAAATTTTCAAAGAAATCGCATGATACCAATAAATCAGAGGTTTAAACATAGTAAATCTTGCAAGCAATGTGTTGGAAGAGTTTTGTTCTTAAAGGCTGTCAAAATTTGGGGTGTTGGTGGGATATTCAATTGGTGGTAGGTACTGGTGAAAAGATCAGATTTTGTAGGATTTGTTGTTGGGAATCACATCTTTGCAATCACATTTTTTGTTTTTCCCATCAACTTTGGTAAGATTTTGGTAGGACATAAATGAAGAGAACCTTCAAGACTTAAACTGCTGCCATCTTTCTGATGTGCCTGATGTTTATGGTCGGTTGAATTTCAACTTCCCGGTAAGTTTATTATAAGCAATCTCATGGTGGTTTGGAAATAGCATTGACTATTTGTATAGTACAAACTTCTATGTAGCACCTACTCTTCTACTTATGCTACAAGGAATCATGACTCAATTTTGAATCACTGTGCAGGTGCATTTAAGCCACATACTGACAGCTACTGCTGCTGCACTTTAGGTACAATTAAACAACCATCATTCTCCAATTCATGTGAAAAACTCATATACATTGTATATAGTTGGGACTTTTAAAAATCCGCCATTTTGTTTGTACATAGGCTTTTAATGTAAATTCAATACAATGTAGATCCAACTTAAAGACTTATTTTACCATGTCGATTTAGCTGCCTTGATTGGTTTCTGAATAATTTAAAAATTGGTGTGTTAAACTATGGTTACAAATTCAAAACCCACCGTGGAGAATAGTATAAGTCTCGGAAGAAGCTTCCTTAAATATTTAATTTAGCACTCCCGTTTATATCAGCATCTTCAATTATAACAGTGTGAAATATCGCTGATGAAAGAATACATACAAAGAT
>LNC_000022
TAATAATGTGTCATCTCTCTCTCATCGCATCCTTATCTTCTATATGGTACATAATGTCTACAACAACTGACCATTACTTTTGATTTACAGCCATGCATGCTTTATGCTTATCTATTGAAATCTATGTGCAACGGATATTTCTCTGTGTTTGCGAGAGTATATAGCAGAGAGGAATGGATTGAACTAAAGATGCTTTGCCGGTGTACAATTGAAGTTTAGAGTTTAGGGTTGACTAACAATTGGTAGTGACCCAACCCAAAAAATCTGATGCCAAGAGCCGTGGGGAGAGAGAGCTTAGCTGGAAAGGGGATGGCAAACACCAGAATTTCAGATTAGTAATGCTTGTGGAATCAGCATATATACGGAACCACGTGCCCTATATATGTGTATACCCGAATGTTGCAACCAAACTTAATTAGTTGCCTGATTTAAGTTTTTGTTAACAAAACGATATTCTAAACTAAGCTATTAATCCTCAAGGAGGGAGAGTCGAATTTGAGTACAAAAAGGACACTAAACGAACTGACCTAATGATCATATTTGCACCTGTTTGTTGGGAAATAATGGTTGCTGATTTTAGCAATGGATTGAGTCTCTCTATTTGCTATGATTATATCTCTAAACAGGCATGATATGATTATTAATCTTTGTTTTTCTTCCGTTACATTATTTGATTTATTTGTTGTTGCTGCTGTGAAATCGCTGTTCGATGCACTGTGCAACCATCAGAAGCGCGACATTTATGAACTATTTTCTTTCAATTCCTCCTTAAACATGAGAGGGCGTAGTGGTATAAGCTGTTTGGCACAAGCTTATTTAGAACTTATGTAATCGACTCTTTTTTTGTGTCATTTCATGTTGGTTGGGTTAAGTTTATTTGTGGTGTTGTGAACCTATAATTCTGTTATTCGAACTGCAATATATAAACTTGGTTATTTACTTCTTACGCCATCGAGCCACAAAAGTTGTTCCTGCACTCAGTTCTTTATGACAAGATCAAACAAATTTAATTTGCCTTTATATCCGAATGTGTTGAAGTAATTGTGAGTTGTATGACATTACTGTTCAATTATAGCCTTGGCTGAGGCCCCTTGCAGTTTACTCAACATTTCACCTAGGCCTTAAGCTTTCATATTCTTCGTTGAACCAAATTAGTTGTGTTGGATTCAAAATATTGCTAAAATCTCTTTTTTCTTTTGGTGCGCCTTTGGTCATTTAACTAAAATTTCATTAGATTTGGTCTTTAAATTTGAAAGTCTCTGAGTTGCTAATGAATTTACTTTGTTTGCAAATTTCAGAAATTTGGATCGTTGGAGGAAGAAGTTGGTTTCTTGCCGTTTTGAGGTACGATTTAGAATCAGAAGCATGCACAAAATCTCCATCGCCGTGGTCAGATTCACCCCTCCATCTTCGCTGCTCTTCATAAATTGAGCTCAGCCATATAAGTCAGATGCCAAACCTCCTGATCTTGGTTTCGACACTCACAGAAGCCTCAAGATCGAAGACGACGGTGTTTAGACGTGAAAGAAAGCACCAGAGAGTTCAGATCTGATGTTTAAAAATAAGGAGGACACGAAGTTCTCAAATCCAAGATTGATCCACGCCTTTGTAACTATTTGTATCCTTGATATAAATTTGCCATTAGTTTTTTTTTTTTTATATTTTTTTATGGCAAGTAGAAATCTTAGAAGTTAAAGAAACGAGCGATAAAAAATGGTTGTATCAACATCACCTCTTTAGTTCTACGAAAGGAACTAAATAAAACATTTTTCTTGAATCATATAAGCCTGCAAGAAGCAAAACAAGCTAAGAGTCATTTATACAATATAAACACATGAACTCTGTTCGAATTCTTACTCTTATTCTCTCTAATTTTTTGCTGTTTAGTTTGGACTCCCATCGCAGCATCATCATTTGCTCTTGCAGCTGCTTTTGATGCAAAGGTCCTCAGCCATGACATTTGAATCAAAATTCTGGTATGCCACTTGACCTTTGATGCAGTGCTTCCCCGTACTTTCCATTTGAGTGATTGTTATTTTTGTTCTCTGTAGTTTTTAGGTTTATGGATAAAATATCTGAGGCCTCTTTATTCTTCGATATGATTCCAATTTGGCACTGTATGATTTCTTTAAGAACATTTCAAATGAGTCTATTTGTTTCTGAGATGTGTGTTGCAAAATTCTCCTCTTTTTTTGGCTTCCTACTTTAGGGCTTATTAACTTTAGAATTTGTACCATAACGATTAATTGTTTTTACTTTTCTGAAAAATAGAAGTCTTCTTGGTCAGTCATTTTGCACTGGAATTCTTCTTAGTCGGTCATTTTTATCTGATGCGAAGACCTTTGTATCAATCATTATTTCGGTTTATCAGTAGAAATGAATGACTTCTTTGTTATAAAACCCCTCATGCTGCTGAAGCACTTTTACTACTTTTTGAGGTATATGTAAATTTTCAAAGAAATCGCATGATACCAATAAATCAGAGGTTTAAACATAGTAAATCTTGCAAGCAATGTGTTGGAAGAGTTTTGTTCTTAAAGGCTGTCAAAATTTGGGGTGTTGGTGGGATATTCAATTGGTGGTAGGTACTGGTGAAAAGATCAGATTTTGTAGGATTTGTTGTTGGGAATCACATCTTTGCAATCACATTTTTTGTTTTTCCCATCAACTTTGGTAAGATTTTGGTAGGACATAAATGAAGAGAACCTTCAAGACTTAAACTGCTGCCATCTTTCTGATGTGCCTGATGTTTATGGTCGGTTGAATTTCAACTTCCCGGTAAGTTTATTATAAGCAATCTCATGGTGGTTTGGAAATAGCATTGACTATTTGTATAGTACAAACTTCTATGTAGCACCTACTCTTCTACTTATGCTACAAGGAATCATGACTCAATTTTGAATCACTGTGCAGGTGCATTTAAGCCACATACTGACAGCTACTGCTGCTGCACTTTAGGTACAATTAAACAACCATCATTCTCCAATTCATGTGAAAAACTCATATACATTGTATATAGTTGGGACTTTTAAAAATCCGCCATTTTGTTTGTACATAGGCTTTTAATGTAAATTCAATACAATGTAGATCCAACTTAAAGACTTATTTTACCATGTCGATTTAGCTGCCTTGATTGGTTTCTGAATAATTTAAAAATTGGTGTGTTAAACTATGGTTACAAATTCAAAACCCACCGTGGAGAATAGTATAAGTCTCGGAAGAAGCTTCCTTAAATATTTAATTTAGCACTCCCGTTTATATCAGCATCTTCAATTATAACAGTGTGAAATATCGCTGATGAAAGAATACATACAAAGAT
>LNC_000023
CTGCTGCTATGCAACGTCCACACGTATGGACTGAACGAAACCCTCGATCCTTTTCCTTATCTCTTCCGGATTGGCACCCACGAGCTTCTCAACCGTTCCACCTTCCCTCATCAGCAAAAACGTTGGCATCGCCTTTATCTCCAGTCGAGTCGCTACCTCCTGAGAAAACACAAGAAGGAGACGCCATTTTAAAACAACAACGAAATCCCCGTGAATAGCAGGTTTTAGTCCCTCTCTTTGATTGTCCGATTACTGCAAGTATTTGACATGTAACTCTTCCAACTTTCTTATCTTCGAAGTGAAAAGATTTGTAAAACACACATGAGTGAAAGCGATATCCGAAAAATTATAAACAAAAACTCAAGCAACATTCAAACCCCTAAACGGAAATTCCCATGAATGTGAGTTTTTAGTCCTCTTTTATCACCATTTCTTTGAATCATCTGTCTGCACCAAAAATGATTCGTAAACTCGTGAAGTTTGCCATAACCTCGAAGCAGATATGGCCCGAAAACAGCGGACCAAAAGGTCGGAAGCTAGTTCCAGTTCAGAACAGTCATCAAATGCAAAGATGGGTCTGTCATATATCTTTACCGGATCGATATAATACATATACATATACAAATTAGACATATACTTGTTTGAAGAAATTTGGTTAATTACCTTAACCTCGTCGACATCAACGGTGAGAAACAGAACAACCGAATACTCTGAGGCAATCTCCTCGAAGAATGAGTTCATAGCCACCGAAGGCATGCACCACGAAGCAGTGAAATGTGCAATAATCTACAAACACATCCAACCAAAAACCAATTCAACAACAAACTCATAATTCTAAAGCTGTGTTCAAATCAATCATGTTCATGTGCAACAGCCAAGATGGCTAGAGCGGTGTGCTTCTTTTGTGCAAGTTCGAATCCCCATTTTCATGTAGTTTAGATTAGATTAGAATACCGCTCGAATCAAACGGGAAATCGAGAGAGTTGAGGAGACTTACAGGGCAGCCTTGGTTGGTGGCTTGGGAAACATACAAGTCCCAAGTCTCCACAGAGTCGACTTTTATGGCTTTGGGCCTAGTGAGCTGCTTCTCTTCTTGTAGCTGACTTGCCATCTTCCTCTTCCTTCTCTTCCTTCTCTGCTTCTTCTCTGGCTTGGCTCGGTTGGGTGGCCTTTTGTAGTTTTTGATTCGGATATCCGTGCCTGTTTGGCCAACTCTGGAATTAATATTTCTTATCCGGATTTCTTCCACTAAATCCATCAATTTTTTCAATTTGGATCTTTAAAATTTAATCCAACGGTTAAAAACAAAGACATTTTTTAAAAGTTATAATAACTTTAGCGGTAGAATTAAATTTCAAGATCCCGAATTAGTAGATTTGATGGATTTGATGAAAGAGATCCAGAAATATCCCTTTTCATTCTTTGTCACATCTTGACAACAACACGCTTGATATTTTATAAAAACTGGTTGGGAAACAAACAAGATTAGGATTGATATGAATGC
>LNC_000024
CTCATCCCTCCTCTCTCTCCTTCTCTACTGGAAAACCCACAATCTTTCATCTTCCTCTGCTCTTCCTTTCTCTCCGCTCGCCGAATCTCTCGATGTGAAGCCCATAAACCAAGTAGTGATGGTTGAAAGCCACAAACATGGCGGACGCGAAATGGTGGTACAGTGACGGTCAACAACCGCCTCCGTTATCGATAAATTTGGCCGTCAGAAAGCGTCTTACGGGTTCTTGGGATGTGAGAGTCGATCTTCCTAGCGCTGGCGGCGACGGCCGGAAACAACATCGGCAAAATTCTGCAGAAGACGGGCACTGTCGTTCTTCCTTCTCTCTCCTTCAAGCTCAAGGTAGGTACTTCCTCATTTTTTTTTGTTTGCCCATTTTGTCCTTTTTGATTTTGTGATTGCGTTCGAATGGGGTTGAGTCGATGGTCTCATCTTCTAGAACTATTGCATGTGAAATTTGCTTCAGATGGAG
>LNC_000025
CAAAGATTCACTTTTTTTTGTCTAAAATCTCTCTCTCTCTCTAAATCTTGCTCCCTCTCTCTCTTCTTGATTCTCTTTCTTTCTCTGCAAGATTTATTCATTATGTTCTTCTGTTAAACTACAAGGGTGGGTAGAGGAAAAAATAATAAAATAATTGATTTGGAGCGTAGATGACTAAAAAATAAATCTTAAAAATGTCTATTCCAAGTCTGATTTATGACTTGAGACATTATTTGAGGGCAACTACGTACCTTATAAACAGAGCCGAAACCACCTGTTCCAAGCTGGTTATTGGAAGCGAAATTATTTGTGGCCTTAACTATGGTACTTAGTTCAAAGAATGGTAATTCAGAGTTTATTCCACTTTCATCAATATTTGTTGTAGCAGAAGAATCTTCCCAGGAGGTTGATGCTAAAAATTTATCCTGACTTCTCTTACCTGTGATAAAAGTACATAAACAGATAATATTGTGTTCTTAAATAATTAAAACCAATATCCAGTTACATAATTGTGAATGATTAG
>LNC_000026
CTTCGATTAATTTCTACGTGGTTATTAATTTTATGTTTTTTTATTGAATTTGTTTTCAGAAAACTACAAGTAAAATATCTTTAATTAGTCGTCAGTTTTCATGTTTTGAACATCGTTCTTACAAGCTATTATATCACAATGTTCGAATTTTTAAACTTTGTCATACTCTCATGCATAGAGAAGAGAATTGTTTTGTTTACGTCTCACTAAAACTGCTGTAATTTAACAGATTTAATAGTTACTTCATTCAATGAATAGCTCTTCAGTATCCATTTTGAAATCAGCATTGTTTACTTTCATATTGATTCACCATCACCTAACAAGATTTCTTTGGACCCAAAACAAATCATAATTAACAATTCGCTAATCTATTCACTAATCTGCTGCTTTACTTTCATTGACTCTTTAGATTGGGAAGCACCAGACTGTTTCCAATCAATTAGTTTGATAGGTGCTTAACAATTTCCTAGGTGGGAAACACTTACTTTTTTTGTGTAGAAGATTAATACCATGCAACCATCACTTATATATAAGTATTATAGCTTAACAATAGGTTTGTGAATAGATTTCCACATATATATATATAAGTAGTATGGCTTATCATATATAGATTTAAAACTTTCTACATGTTTTATAC
>LNC_000027
TGGAAATGGGGTGCTGCCTAACCCGTTTTAGGGGGTAATTGACCCATAAAACCACCAAACTTGACCCGTTTGTATCTTTTTCGTCCGAGCTCCGTTTTGGATGATCTTGGTGTCCATGGAAAGCTCTTGACAAGCCCTACATTTCTGTGATTTTAGATTTCCCCATTTCTTTTCCATCTTTGCAGCTCGAGGTCGCAAAGTCCACGACTTTTCCGGCGGTTTTATCATTTTTTCCGGTGATTCCGGCAACGATTTCCTTCGAGTGAGGTATGAAACTTCATCTACTCTTCATAATCTTCAAGTGGGTATGCTTAGTTTGTGCTTTCATATTCATTTTAGAGTTGAGTGTTTAGAACACCTAGAAATCCGGTTTCTCCGGTGAAATTGGACGGTTTCCGGTTAGAATTTATCGTCGGCCTAGTTGTGAAAAGTGTTTCCCTTGTTGAGCTCTAGCTACCACG
>LNC_000028
GTGTGAGATGTTATGGTTGTTTGGAATGAACTTTTGGATGTCTGGGTGACTCCCTCGGAGTTTTCAAAAGTAGGGTATTGAGTTCTTATGAAAGACTTATATTCAAGGTTTATAAATTATGATTGATGGCTAGTTTTATTATTGTATTACATGCTTATTTTATTGTCCCTCAACTGAGCCTCTCAACACCAATTCCATAATATTGGCATTGACTTTACATATGACAGGTCTGGGTAGATTATGAGAAACCGC
>LNC_000029
GAATAGTATGTTCTTTGTTAATTCTTAAATATGTTACACGCTATGAAACGCGAATTTATGTGGGAAACGTGATGATTTATGTGATGGATGAAGTGGAAATGTTAATCGTCATGTGGGATTGTTATGTTGGATATCATTGTTATTGTTATGATTAGACTTGTTGATAAATGTGGCTCAAGAATGGTATTGTACATCGTTGGTTCTTTGAAATGATATATGTTGTGAATTGCGGTATCATGTTGTGACATAATGGCCTATATATTGATGGAGGGGAAATTATGATTTTCAGATGGGTTGTTATGTAACCCTGAGTCTAGTATTTTCATGATTGT
>LNC_000030
TAAACCAAGATATGATATGGGCAGTTCATTGGTCGAAAGCCGATAAAGTTCATCCTCAACATTCATTTGATCATACATATTCTCCTTGTAGTAATCCAGATGACCACTTATCTGCCAAAGGTTCGCCTTTGCAACATGTGGAGTATACAGCAGATCGTAACCACGTTCTATGTGGATNNNNNNNNACAAATCTTCCATTACATGCCTCACAATAGCACCCCTTGGACGCCAGAACACTAAACCCCCACCAGCATCATTCTGTGAAAATTCAACAACGAAAATGTTCAATGCAAG
>LNC_000031
CTGTATATCAAGAAGGTCCTTGGACCAGACCAAACAGCCTATGTTATCAACATATGCATAAGCCAGGCAAGAACAATTTTTTAGGCACTGTGTCCTGCATTTTGGTGCATCTGAAATCGGGATCTGGATATATTCATGAAAATCTGGTACTTTAAACTGCGACATCTTCAAAAACCCATCTTCATTTCTTCTCGAAGCGACTGACTGACTTGTATTAGTCTCACAAAACAATTTGGTTTGCCTCACACACCCTCCTGTCCTGTTTCCTTTGCTCCATTCCTCGTGTGACTTTGATACAAACCCTTTCAAACACTTGCATATTGGAGTTGTTGGAGATTCAGAACGTTTGCAAACCCCAAAAGGTCCGCATGCTGCATACTGATCACATGAATTATTTTGTGATACAAAGTCAAGAATCCAGTTCTCTCCACTTTGAGAAGACTTGAGCTTAATTTTACCGTCTGAAGAGATGTCTATGTATGCCAACATGTCCCCGTAATTATAAGAATTATAAGAATAATACTTTGTTCCTTCCTCTGCATTATCATCTAATCTGAATCCACTTGTATATGCATCATTTGTATCTGGCAGCCCGATGAACGTTGATTTATCCCATGGCCCGGTCCTCCAGTAGGGAGTTGATCCATTAATCCAAACTACCATCTGTGATGGCACCTGTGGTGTCAATCCAACCATGAACATCCCCG
>LNC_000032
GGCTGTGCTATCACTAGCCCAAAAACCCGGCCCACACACTTTTATTCCTTGTTTTCTCTCACACGTGACCCATAACTCCCTCCCTCTCATCTCTCCCGTTGAAGCTCTCTGTACCTCACCCTCACTCACTCTAATTTCCCGAGCATCACCACTCACAACCACCATCTCTTACGGCTTGGTTCAACACAAAATTACCAGAAATAGATAATGGGTTGCCTGAGGATCTCAGCAGTGGCTCTGCATGGATCATCTGCGCATGGCAGAGTTTCGAACTCACTGAACCGTGAGCTTCGAGTCTTCCCCGTCGGTTCCACTTTTCCGCTGAACTCAAGGCGAAATTCGAAGGGAATCGTTGTCGATTTAGTTGGACTCAAACTTCTTCTGATCTCAGGTACATATGGCGAGGAAGAAGGTGAGTGGTTGGCTACAGGAATAAAGGATGTTTGGTTGTGTTTGGGAGATTTAAATAAGGACAGGTGTCGTTGTTTTATTGAGCCACACAAGTGAATGTCTATATTGGGTACTCGCACTCAAGTATTATCATTTTTTTCTCTTC
>LNC_000033
GCGAAATCTGGCAACTTGGCACCTCTTATCCCTACAAATCCATCTTTTTCATCACTTGCCGCCGTTCCATTAGTACTATTTCTCTGACACTGCAATAAGGTTTTCCTCAAACACCCCTCCGACCAATTTCCCTTCATCCATTGATCCGAGTCCCTAGGTTGGAATCCATGCATACAACTGCAAATCGAACCCGAATCATCGGATGCACTACACACCCCAAACTTTCCACATTTGTTGTAAAACTCACACTGGTTGGTCTTG
>LNC_000034
CCGAATTTGATAGATTAGGAAGAATGAATCTGGAAAATATGCCTTTCCAAAGGAATGAAGGGAAAGCATTTGAAAGCAAAAGTTATCAATTTTCTATATACCATATATCCAATGAAAAACAAAACAAGGTAAAAAATCACTTCACAGTTTTAACACAAATACCAATCACACGAACCAATCACAAAAACAATTCCAATCACAGTAACTAGATCTTTCTTTTGGAACCGGATCCCCTCCTGAGCATAGGGTGAGGATCCTCCTGACCGGGT
>LNC_000035
ATATATGAATTATAAGATATTTTTATAACAAGATTAAAACATAAAACAACAAATATAACAATAAATAACATGTACAAATATTAAATGGAGGTATGTATTATGTGATAACTCTTAACAATCTTCCCTCTATTTTTGTGCCCTTAATTGGCTTAGTATTTCCGGTAATTGTAATAGCTTCTTTATCTCTTTATGTTATTAAAAAAAAAAAAAAAAGATTTTTGAGATACAACAAGAACAAATCTTTAAAATAAAAAATTAATA
>LNC_000036
ATAGTGTTGAGGTTTTGCAGCCGTGCATCTCTCTACCACCCATCATTCTCAGATCTCGTCTCCCTCACCTGTCTACCACCCATAATACAAATGATAAGTGTTGAGGTTTTGCAGCCGCAGTGCTGCTGTTGCCGTTGCTGCTCCAAGTGTCGGTAGGGCTGCCCCAGCTGCCGCTGCTCTTGCAGCATAATAGAAGAAGGAAGAACCCAAGGAAGAGGGTGATGACGATATGGGATTCAACTTGTTTGATTAGGAGCTCCTTCCAGCAAGATGTAATCCAATCTTCAGTTTGATGGTTTTTAGTACTTTGAGATTAGTTTTCTTTTTGGCTGATATGCAGTGGT
>LNC_000037
GAAATGCATCTTCTTCCATGCCCCATCATCCATGACACAATCAGCTTGTCTGTTTCCTGACCACCTGGCTTTATTCCTTTGCATTGTTCTTTGATGACCACACGCGGCATGGAGAGTACCACATAGAAATGTGAAGTTCCCGTTTCGATATAATTCGCTTCACTACAGCCCTTGCCTTCATTCTAAACTGCCTTATATATCTGCAGCTCTTTCGCGGTTTCCCAACTGCAACGGCAGTTCCAGGCAGGTTTTCTGGAGCCATGTTGGAAGGCAAAGCCGTCGTCAATGAGACTGATATGCTTCAAACAATGCAGCAAGACGCTCTCCAGTTAGCTGCAAGGGCTCTCGATAACTTCGATGTCACTGAACCCACTGAGATTGCCCAATTCATAAAGAAGGAATTTGATGACACGTACGGGCTGGGGTGGCAGTGCATCGTAGGAACAGATTTTGGTTCGTTTGTGACACACAGCCAAGGCTGCTTCATCTATTTCTTCGTCGGTAGCCTTGCATTCTTGCTTTTCAGGGGAACAGCCAATCTCGCTGTGGAAGCAAATAACATCCTGCCGTTGGAGGCCGTGACGGCATAAGCTCTGCTTCGTAAAACTTTGCTTCCTTTTCGTTCTCCTCGAACAAATTCCAAGAACTGTAGAGGATATAACGGAGTCTTCTGCAGCCATGAGGCACGGCAACAGACCCAGATTCAGTCACCCGACGGATAATATTATCACCGTCGGGATCAGAAGGGAAAACACGAAGTTCCTCAAGCAAAGGACTGTTGAAACATATAGGAACTTCAAAGTTCTGTCACTTGGTGTTGCCGTCTTATGTAAGTCATTCTCGTAAAATTACAATTTATTTGTTTTCATGATCTTTTTTTTCTCAAGAATTATTGTTACTAGCATTCAGGGTTATAAATAATTATACTTCAAAATCAAATTGACTTATGAACTAGAAATCAATCCCCACATATTCCAGTAGCAAAGGATTACGAATGTCGTATGTTATTTTTCGAAACATTGTGGTGAGTTAGACTAACTAATCCACAACTCCGATACAAGTATGAAGGAAAATCTACTGCTTCTGCATGAAATTCCTCGACGAACGACTTGAACCCAATAGCAGAACTTCTTTCTTATTGTCAATGACTTATTCTACACGCGACCATTCTTGAAGAGCCAATCTCGCTTAATCCTTCTTTGCTTAACTTTGTGAATGGTCAGTGCCTCAAATTCTACTTCAATCCCTCACCTAAAAACATCTCAGCCATGACTGCATACATCACAAATTCCCTGTTGCACCAGCTGAAATGTTAAAAGAAAAGAAAAACCAAAATTTGTGTACATAGAACGATTCAAATTTCAACTCAAAAGCTGTTTACGAGTTTGTGTGTGTGTGTGTGTGTGTGTTTGTGTGAGAGAGAGAGAGAGAGAGAGAGAGAGTACCATGTATTTTGTAAGGTTCAGAGAGTGAGCACAAAAGCTGTTCAGTCTTCAGAAGGTGAGAACAAAAGCCGGGGCATCCTTTCTTGGCCCGGCAATAGAACGGTAAACATAGACTTTATCAGCCTGACTGTCATCACCAATTTCATCATCCTTCATCACCTCAACATTCAACCTCGGCACCTTACTTGCCAATGACCGACAGGCATTCATTGTCACAAGGCAGGCTGACATCCAAAGTGACCTCATAGATTCATATTTCTCTAAACCTGAGAGCAAAGCTGCGTCCCCAAACGGGCAGTCCCGTATCTCAAGTTTCTTGAGCTTGGGGCAACCATTCATCACGTACTGCATCCCCTGATCACTGTCTCCAGCGAAGGCTACTGAAAGGTATTCCAAATTCTTGGCATATTTCCCAATGTATTCAAATGTAAGGTCAGTCAGTAAACCTGAAACCGAAAGCCTTTCGAGTTTAGTGCAAGTCTTCACCACCGCACCAAAAGCCTCATCCATAGGCTCACCCGTCAGGTGATCTGGTTTTGCTGGGGTCATTATGCAGAGACGGAAGTGGGTTATATCAGGGCAGTTTTGTGCAACAGTTGCTACAGCGGCATTAGTCATCTGCCAACAAAAGTAGAGGACATAGCGGAGTCTTGGACAGCCATTGGACACAGCAACAAACCCAGAGCCAGTCACCCCATCAACAATATCATCTCCATCGGGAGAAGAAGGGAAAACACGGAGTTCCTCAAGCAAAGGACAGTTTGATCCAACAGCCTCCAACCCTTGGTCTTCCACTGTGTCCAGCACCTGCAGAAAAAATTGATATTAAGAGTTAGCACCTACAGTCAACATGTACCATGTCATTGTTGTGATCAACAAACAGCGATTTCAAAATGCTATTACCTCAATAGATTAGCATTCTCAAAATGAAGAAACTATTATGTCATTGTTGTGATCAACCAATAACGATTTCAAAACCGCTATTGTTTTTCTCGTCCAACTTTATCAGATTAGCTTTCTCAAAATGAAGAACTGTTATATATAAAGAGAAAGAAATGGGGCATTTACCCAAAGGCGCCGGAGATGTGGACAATAAGGAACAAGTTTAGCAAGGTCCCAACTTTGCAAAGTTGCTGCATAGCTCAAATTCAGGAAAGTAAGATTCGTACAGACAGGATACAGAACCGGGAGATAAAGAGCTGTTGCTTGCCATAAACCAGAGACTGCATATAAATTCTTGCAATTGCTAAACCCTCTTTCGAGTTCTGAATGCTGAGAGGGTGTGAGCTCTTGCCAGAACGAGCCGGTGCCTAGCTCCAGAAGTTGAGGAGCATGGGTGAGAAGATTTCGTAGTTGGTCCAAGGTTACAGTTTTATTAACCTTTAACACCTTCAGTGATTTGCACCTACTTACAAGACTCTCAAGAGCATCGAAGTCGACATCGGAATTCAGGCAGGAAAAGTTTAGGATTTCCATTGACGTGAAGGTTTCAGGGAAGCAGCTTAACCAGTCTCCACTTTTATCATCGATGTCGTTTTCCTGTATGTCGAGCTCAGTCAAATTCCTGTAAAACCAAATTAGGATGGGATTTAGGTGTTTTCCTCAACAAGTGAAGTTCAGCATAAGCAGTAAAGCATATAGATCAAACATGCAGATTTTGGGGATAGAACGTCATCGGACTACCGGTCTTAGATCTCGGGCATGTTTCGATTGCTTCCTTCTAGAAAAATGTTTCTAAGTATGTTATCACGTAAAACTTGGGGGGTTCTAGATCATAAACGCACTTTCCGAAAAAAGACCCACCATGTCATTGTTCGAAGAGTGCTTTTTCGGAAAGCACTTTGATTTTTAATAAAGGTTTCATTGTCTTCCTACTAAAAGTACTCCTAGTATAAGACCTTCTAAGCAGTAGTGAAAGCGATCTCACAAACCAATCGAAAAAGC
>LNC_000038
GCTGAACCTAAGCTCGCCGTCAAACTGCCATTTGTCGTCGCAAAATTCATTGTTTTCTCGTCGGAGATATATCAATCTCTATCAAATTCTCTTCATCGTGATCGTGATCAACCCGAAAATCCAATTCGCCTCTCTTTGAATTGCCGTCCAGAGCAATCTCGATCAGCCCTTCTCTATCATCCTCCCACCGGAAACACATCGCATCCGGCGAGTCCCACACTCCGGGCACCGAAAACCCACCATCCGACGAGCTATCCGAGTCCGACTCCGGGTAACACAGCGACAACGAAGGGTGCTTCACAAGACCCAGAACTTGGTTTCCATCCTTTCGATTCGAGTCCGGATCGTTTCCATTCGGTTCCACCTCATCTTCTTCACCTTCGTACTCTTCATAAATGACCTCCAGTGGCGCCTTCACGTTCCACTCGACGAACAAGTCTTCGAAGCACGGCTTCGGGTCGAAACCGGCTTCACCTTCGGAGTCTGTTTCAGATTGGTAGTCCAAAAATCTTTGATCTTGGTCCTCTTGCAAACTTGGGATTTGTTCTTGGACTCCATTGCAGTTTCCCCTGTTTTCTTCGCTTTCGAGCAGAGAGCGATTGGTTTCCTTTTCTTTTAGCTCATCGCCTTCCGTTTCGATTCTCTGAACTGCGCCGAGGCGGAGAATCGAGACGAGGAGAAATCCGGTGATGATCAGGACCGGCGAGAAAATGATCTGGAGGAAATGGTTGGGGAAGTAGACGAGGATCAGAGCGCAGAGAGCGACAATGCTGGAAAACAGAGGGCTTGAGGAAATTGAAGCACAAAAGTTGGTCATGGTTTCGGAAAGTAGTAAGTTTGGAATGGAAGTTATGGAATTGGATTCCCAGATGATGAGACTCGCATTTTCTTCCATGAAAATATGTGGTCTTTCTTTATCAAGAGAAAGCAAAAACAAATTCCATTGGAGGTGGAAGAAGATAAAAAAGACTGAGGGAGGAGGAGGAGAGATGGATTGAGAGTGTCGGCTTTGGAAGATGATTGGGTTGTGGGGTTTTAGAGTTTT
>LNC_000039
GGTGGGGAAGGATTGGGAAGAAATGTAGGTGCTATTGGAGCCCAGGGAGCAGCACTTCTGGGATCTCCAGCACCACCAAGATGTCCGTAAGCATTGCCTGTGAAAGAAGTTGTTGCACTGCCTACTGGATAAGCTCCACTGGTACTACTACCGTAGGGGTTAGTTGGGGCACCTGGTCGTCCATAACTCTGGTAATGATCTGTAACTCCCCTAGGAACACCACTGTAACTGCCCGAGTAGCC
>LNC_000040
GAATGCCCTCTCTCTCTCTCTCTCTCTCTCTCTCTAGCTATTTCTCATTCTCTCTGTCTAAGCTTCAACTTTCTAGATTCGACGAGCGACATATTGTTGAAGGGTAGCATCAAAGCTTCCATAAATGCAGTAGCATGCCCAGTTTCATGCAGGTTCAAAAGATTTGAGGGGCAGAATCTTGACTTTCAGTGGCAATTTCAGACGAGCGAATGGGCGGTCCCTCTGTAGCTTCGCCAGTGGGTGATAGGTCTTGGCAGTCTAGGAGGTGGTGCGGTGGTTTGCGTTGGTTAAGGGTGGGGATGGGTGTGTGCTTTGGGTGGTTTAATCGTGGGAGGCAAATGGGAGAGGCAGGGCAATTTCGATAGAGAAGTTTGATTCCAGGTGTTGGCTTTCTTCTGAAATTCAATTACCACTTTAAAGTCAGTATTTGGATTTCGGGGATATCAGGAATCCGATTATTGATTTTAGGTGGAGCCCATTAATTTTTTCATTCCCAAAATTTGGTAAACGCTGGAATCACTCAGAGAAGAATTCAATTCCCTTTCTTCTACCTCCATTCCAATTTGGTAAACATGCCATGAATTCTTT
>LNC_000041
AGGGTTTTATTGCAAAGCTCTGCGCTTGCAGATTTCGCCATGGAAACCGACGAGGCCCAGCGAGTTCTTCCCTTTCAGCTTCAGTTCGACAAGCCAGTTGCTTCTCAGGTTTTTCTCTCACATTACATTTTCCGCAATCAAATCCCTCAAAATATATTAATTTTACAAGGGAAAAAAAAATGATCATTGAATTCTCAAAAAATTGCAGAATGAAACCCTGA
>LNC_000042
TGTTGTTCACCTGGAAATGGAGAATGAGAAGGTGTTTTCGCTGCAAGAAAACGTGTTTTGCTCTACATTCTGGACGAAGACGAAGATGAAGTCTCAGATGCAGAGTGACTGCATTGTAATTTACTCCCGGAACAAATATGTTTTGTTCTGGCCAAATAATACGTTTTACATTTGTTTCTCAGCATGCATCGTAATTTTGATCCCCTGTTGC
>LNC_000043
GAAAAGTCAACAGAACGACTCGGATTTCAAATCGTCAATTTTCTTCTGTTTTCCGAGCAACCAAACAACAAAAACCGATCCAAAAACACAAGTCGTTCTCCGCTTTATTCCATGTGCGGTACGTGCGGAATCGAATTCTCGGATAAGGAAAAAAGGAAAAGTAAGAAAAAGCGAGCGGGAAAAAGTGAGAAAAAAAATGAACCTGAGAAATATTTGAGAGAGGAATCCGAGAAGTTTCCGCGAAGGGTCGGCGAATTTTCTCGGTCGCTAGCGTCTCTGAAACAATTAAGGAGAGAAAGAGAGGCCTTTTTGTCTCTGTGCTGCGGATACAGCCACTCACTCGCGCTTTTGTATTTCCTTTCTCTTTCTTTTTTAATTTTCTCGCATTTTCTCTCGATCCAAACAGTGGCGAATCTCTTGCTGCCGCCTGGTCGGTGGCTGAGATCTTTTGCGGGAGGCCATCCGCGGATCGGGACCGTTGGAGCGGTTGAACTTTGGGAATCTTTTGAATTTTTTATGGATTGGCCCACGTGAGTCTTTGGGTGGACTTGTGTGTTTGTTAGGATCCGGGGATCTGTGCGTTTCGGTGATCGTAGCCGTCCGATTTATGATTTTTATGCAGGGGCTCTGAAGAATCTCAAACATTTTACTTAAGGTATCCGACTTCAATTTTACTTCCTGCAAACTCATAAGACCAATGCCCAAATTTTCTGTGACAATATACACAACTACAGTGGTCATC
>LNC_000044
TGAAGAAAGAAATGCATACAAAGAAAACAAAGGGAAAGTATGAGAACCTATTTGTTTGACAACCAGCAAAAGAAACGAAAGACCTCAGCATCCACGAAAATCAACATACTTTTATGCTTGGGAAGAGAAAAATTCAATGGCATGGGTCAATTTTGGTTGCTAGAAAAATGCAGTAAACGATCAACTTATATTCATCACATACCATAAATTTCAGTTTTCTTTGGAGGTCAAGATTCCAGTTTTCTTTGATGGTCAGGACTTCCGATTAATCAACCTACAAAACAGAAAACTCAAGTCAATCAAGTCTGCAGCAATATTCAGCTTTATTCAACAACAACGGG
>LNC_000045
AGTTTTCTAAAACAACTGACAATTCACACAGAAAAGAATAACACGGAAAACCCATGATTGATCGAAACTAACATAACGAAAAACAAGATTATTAGATAACAATTCGACTGCTATATTAGCCGCCTGCCCGCCATCAGCGCCATACCTCTAATTGGTCTGAACCTCATGATCCATCTCTACATACGTATAGCATTCGTTATGTACATGTTCAAATGGCACGTCTTTTGTATGAAAATTGGAAACTGAATGATCCTTTATCGGTAATTTATTCTCATAATACATGTTTTCGACATAAGCATTGCGATACCACATATGCGCATCCAGCGTTATTCTAGACCAGACATCACGAGGTGTAAACTATATTGTTCGCTTGATCACACTTAATTGCAATAATCACACAACGAGCAGTATCTTTCCGATATGCTGGCTACTTTCCATGAGCCGGTGAGCTTCCGCTGCTTCAGATAACGGAAAAGATTTGTATATCACAGTTTTCACCTTGCCAGCAACAATTGCTGGCCACACATTGTTCTCCACCTCCCTAACAATTACCGCTTTGTTCTCGGGACTTCTGTATCGCAAGCCAGCAGCTGCATACACAACCAACCATATAATATAAGGATGTAACTAACACAAATTATTAGATTACACAATGCACAAAAGCTTTTTGCAAATGTGAGGAGAACAATGTCACTAATAACTGGAAAAATCAGTACTTGATTGAAAGCATATCACTTAAACTACGTCAACATCTTAAATGAAAAAACCCACACTCTAATGTCCAAACCATGTTACTAAGACCCAGTATAAATTCTACTACCTTGGATGGTGAGACGCC
>LNC_000046
AGTTAAATGCTCATATTGTAACGGCCGGATTAAAAAGGGACCAAAAAAAAAAAACAAGAGTATTAAAACATATTCCACTCATCATAATGTTTTAACTACAAAATTTTTACAGCCTTTTGTTGCAAGAAAAGAGCTAAAAAAACCTTGCCCTTCCCTGTCACACATTCATCTAAAAAGTACAACTCTTCCACCAAAAATCTGGACTGGTTGATTGACCATCACATGATCTGATCTGACCAGTCAAGAGAAGTGATGAGCATCGCCGGATTCACAGCCCCCGCCGCCACGGCGGCTGCTGGCAGAGAAAATGGATGAGAAAGAGTGACGCAGAACCCCCACAATAGCCACCTTCACCTGACCCCTCTTGGGGATCAGACGGCCGGAGAAACTCCCACCGTTGATCATAGCATTCCTTGCACCCTCCATCTCTTCTTTCCCTTCTGATTATCTTAATATTCGAATATTC
>LNC_000047
GGGAGCTCACTGGCTTCGGGTTCCGTAGGAACTCCGAAGTTAAGCGAGAAGGGGGCTAGAGCAATCCCATGATGGGTGACCCTCTGGGAAGTTGCTCGTGAGTTCCCAAAAACAAAACCGTGAGGGAATGGTAAGCCCAAAGCGGACAATATCGTGCTACGGTAGTGGAAGCGGGCCCGGGAAGTCGTCCCACCCGGGCCATCCCACATCGCCCAGGGAAGTGATCCTTAAATGTATATTCTCATCCTTACCTAGCACGAGGC
>LNC_000048
ATGTTAGGCGGCTTAATCAGATTTGTTTTGCCTCTAAAAAGTGGAACCATGGTCTTCCAAGTGAACTTTGACACTTCTCCTGTAGTCTAGTAAAATTATTAAAACGGTAGTGATTTTCGCGCTCTTAGTTTCTTGTTTTTATGCATTGATTTTCCTTTAGTTTATTCAATTTTAAGGCTAGAAAAAAAAGGGCTGCATAGGAGAAAAAAAAATGCGAAAATCACTTCCCTCTCGTGGAAAAGCTACAATCTAAAGGATTC
>LNC_000049
GTAGTTTTTAAGGTTAACAATTACTCTTACTTTAAAACAAAAGGAAATTTCCACAGAAATAGAATACTACATGTGCTTTATAAAAGATTGTACATGTCCTGTACATTTAAAAATCATATATGGTTTGGCCAGACAATGAAAATTGTTGACAAACATCTGAGATAATCTCAATAATTTTCTTTGTCCCGCCAAAGTATATATGATTTTTAAACATCTGAGATCAATTCATCCATCCATCCATATTCATATCCTTCATTTGGCTTCCATAATTTCCATCTCCATCCCAATCTACAATCAATTTTAATCGTGAACTGTTGTTGTCTTCAACTACGATCGGTAAGCTGTTTTCAAATGGAAGATTAAGGTGCTGGTTTCTGGCAATAGTTGGTGGTGGATGTTCGTAATCGTTGTGGAGAGCTATTCCGACGCTTTCAGTAGTGAAGTTGGAAGGAAGCAGTTAGGGTTAGGTTATGTAGTTTTTCTTTTTTAGGCCCAAAACATAGGTTATTATTGAGGTCCATTCTTTTGTTTGTGTGAATGTTGTTGTTACGCCTCTAATTAGGTAATATAGTTGTTTTTTTTTTTTTTTTTTTTTTTTTTTGTTAATAGAGTAACCCTTGACTGAAAAACAAAGAAAAAAAAAAAGGGAAAATTACTTGAAGTTTCTTTTGCTTGGAAATGGATGGTGGCTGACTGGTGGTGCAAGTTGAAGAGGATGAAGTTCCCGTGCAGCCAATTCAATTGAAGGTCAATTTTTCCAAACAACTCATTTATATATTTATCTTAATTTCTGTAGTAGTACTGCTCTGCTGGGCCGGGGGTGGCGGTGCTGGGTTTCTTTTGATTGCTGGGTATACTGTTCC
>LNC_000050
TGCTGCATGGTTGGGATTTAGGTGTTTATTGGTGGAGCCGAATCGGGTTGATCGTGATGCACTGTTGCAGCAGTGGTAGCAGACTTCTCGAATTTTCTTTCGGTTTGGTTTCTGGTTTTGGGCTCTTGGTTGGGCTCTTTTTGGTTAGCTTGGGAGGTCCATTTTTGCTTTGTATACGAGAAATTTAACGAAAAGCTCACGGTATTGTTCATTTTAACGAAAAACTATATTTTTACACTAAAAAATCAATCATGGTATTATTCACTTTACCTTTTATTTT
>LNC_000051
CTGTAACATAACATCTTAGCCAAATTAATTCCAACCAATTCTTGTTTATTTCTTCGTTTGTTCTAGGTGTCTCCATTCTTGTAACAATTCTCCTCAGTTGCCAAATTTCTCTATCATCTTATATAGCAACGCTTATTAATTATGCCTTATCCCAAAAAAAAAGGAAAATAACTCCGCTTCATTTTTCTCTCTTTCCCTAAGAGACTCTCTTCCTGAGAGTTCTTCTCAGTGGCTTCCTTTCCGTCCAATTTTGACGCCTCCAGCCCTTGCTGTTGCTGGAGTCGGTAGCAGATCTTTCCTTTTCACTCCGTTTCCGTCTTCCGTTCCTTCTGCTACTTTCTTCCCATATCTCCTTCCCAATTTTCCCTGTCTTTCATACCACACGGGCGCCCATCTTCCTCAACCACCTCCAATCCAGTCTGTAGTCAGTTTTCAACACAATTTATCACGATCAATCAAGATGGTGCGTAGAGTTCCAGTGTCCACACCAGCTCGGGTGTTCACAACACCACCACAATATTCTTTCTGTCTGCATTTGTTGGCAGTGTTGCTTGTGTTAATTCCATGAGCTTCTTTTAATTGTGGCTAACTCCCTTCAATTTCTAGCTAAGATCGACGTGGTGTTCGTGGTTGGATGATGGGTCTTCCTTCACTTCATCTCTGCGGTGCTGCATGGTTGGGTTTTAGGTCTCTATTTGGGGAGCCGAATCCGGTTGATCGTCATGTAAATTGTAATGTTGCAGCAGTGGTAGCAGACTTCTCGATTTTTCTTTTGGTCTGTTTCTGGTTTTGGGCTCTTGGTTAGGCTCTTTTTGGTTAGCTTGGGAGGTCCATTTTTGCTTTGTATACGAGAAATTTAACGAAAAGCTCACGGTATTGTTCATTTTAACGAAAAACTATATTTTTACACTAAAAAATCAATCATGGTATTATTCACTTTACCTTTTATTTT
>LNC_000052
CTGTAACATAACATCTTAGCCAAATTAATTCCAACCAATTCTTGTTTATTTCTTCGTTTGTTCTAGGTGTCTCCATTCTTGTAACAATTCTCCTCAGTTGCCAAATTTCTCTATCATCTTATATAGCAACGCTTATTAATTATGCCTTATCCCAAAAAAAAAGGAAAATAACTCCGCTTCNNNNNNNNNNNTTTCCCTAAGAGACTCTCTTCCTGAGAGTTCTTCTCAGTGGCTTCCTTTCCGTCCAATTTTGACGCCTCCAGCCCTTGCTGTTGCTGGAGTCGGTAGCAGATCTTTCCTTTTCACTCCGTTTCCGTCTTCCGTTCCTTCTGCTACTTTCTTCCCATATCTCCTTCCCAATTTTCCCTGTCTTTCATACCACACGGGCGCCCATCTTCCTCAACCACCTCCAATCCAGTCTGTAGTCAGTTTTCAACACAATTTATCACGATCAATCAAGATGGTGCGTAGAGTTCCAGTGTCCACACCAGCTCGGGTGTTCACAACACCACCACAATATTCTTTCTGTCTGCATTTGTTGGCAGTGTTGCTTGTGTTAATTCCATGAGCTTCTTTTAATTGTGGCTAACTCCCTTCAATTTCTAGCTAAGATCGACGTGGTGTTCGTGGTTGGATGATGGGTCTTCCTTCACTTCATCTCTGCGGTGCTGCATGGTTGGGTTTTAGGTCTCTATTTGGGGAGCCGAATCCGGTTGATCGTCATGTAAATTGTAATGTTGCAGCAGTGGTAGCAGACTTCTCGATTTTTCTTTTGGTCTGTTTCTGGTTTTGGGCTCTTGGTTAGGCTCTTTTTGGTTAGCTTGGGAGGTCCATTTTTGCTTTGTATACGAGAAATTTAACGAAAAGCTCACGGTATTGTTCATTTTAACGAAAAACTATATTTTTACACTAAAAAATCAATCATGGTATTATTCACTTTACCTTTTATTTT
>LNC_000053
CTGCTATTTTGCACGTGAAATCATCTCAGCACACACGAATATCTCTCTGCGCACCCCTACTTCAGACCCTCGATCTTGATCTGACGGACGGTAACGGGCCGTTTGATATTCTTAGGCACCAAGGTAACCTTAATGCTGTCGTCGCCGTCAGCGCCCAAGTCCTCCAGCAAGTCCGTTATCCCTAGGCGGAGGCTCGTCCTCACCTCCTTCCGCTTGTGCGGCAAATACACGAAGCTCCCGGCGAACTCGGCCTTGTCGGGTCGACTCAGCGCGTCCTCGTCGTCGTTCACGTGAACGTCGAACTTCACGGTGTCGCCCGCTACGAACTCGATCCCCTGAATCGCCAGCACCTCCTCTTCCTCTTCCTTTTCCGCCTTGGTCCTCGACTTCTTTGGCCGCGGCACGTTCACGCTGATAACCGAGTCCAGAGTGATCGGGAACTCACTGAGTTCGACGACCCTGTTTGGAGTAGTCTCGGCGGCCGCCGATTCACCGGAATTCCCTGTGATTTCGCTCATCTTTGATCCGCCGTATATTGCTAGCCCTCCGATGAGAAGGTCTCGCCTTGCAAATTGTGGGTTGTTTGACGACGCTTTGGATGAAAAGGAAGGATTGGGATTTCGAAGGAAGGAAATTTGGGAGTGGGTTTTGGAGATGGGGGAGATTGAAGAAGTGGGTCGGCTAGGAATTGGTGTGGAATGCAGGGGCAGTGAGAAAGAAGCCATGGATGATAGCTTGGTTTTAATAATTAATTGTTTTCGCCGACCAAGTGTTTGTAGAAACGTTTGACTAGTTGATGTTGATAATGGATAGAAAACTGAAATACTTAAAATGGCATCTTTGGCCACTCGTCACGATATTGTTAATTAATTGAATACTTTACTTATGTCGGTATTGGGGTTTATATAAACTGCAGATATTTTAGAAATAATTCATTGGAACTTTGCGTGCACATAATGTAGTGAAATTATACGTTTATTCGTGCATATGTATATTGATTTTTAACTATCTATGTTCGTGAGACTTACAAGTTATAAAGGGTTAAAATCAGTTTATTTGTG
>LNC_000054
TGGAGGAGAGCAAAAGAGGAGGCCGCACGACGTAAAGGTAGTTCAGCCGGCAGCCCGCAGCCGGCATGGCTACTTGGTCTGAAATTCTGAATCTGGATGATCGATATAGTAGGTATACTACAGTATTTTGATTCTTGATCATCTTCCACAATGTTACGCTACTTACACGAATAATTTACAATAATTTACAAGTGAAGCAAGAAAATTATTGGCATAATGAATACTCATGTTTACCTATATATCAACAAATCAAGATGTATTCAATCCGTG
>LNC_000055
GCCAGGTTGCGGTCTGGGAGACAGTCAGAAATTGCATCACGTATGTTCTTACTGAGCACAGCAAACAAATTTTGCATGAGAATATGCACGACGATACTGCTTGATACACAGGAAAGAGAGAAAACAAGCCAAACCTTTCGGTTGAAAGAAATGCTAGAAGCAGGGCAGAATAAGCTTCTATTATCATTTTCTCTGCTTCCTGTTCTCCTTGTAAGACAGCTGCCTCATCAGTCTGTAC
>LNC_000056
AGGGCACTCATCGGAGGCAAGGGACGCACTCTGAACGTGAAGCCATTTGTAAATGCAAGGCCAGCAATATAGATGGCCACAGAAGGTGATCACTGGCTCGTGTGCAAAGTCTAAGCAGATGTTGCAGTCAAAGCCACCTTTGGAATTTTCTGATTCTGTTGTTTCTCCGGCGATGGATTTGCATTCGTGTGCAAAGTATTGCTGCAACGCCATTTTTTGGTTCTTCTAATTTGTTTTTTT
>LNC_000057
CTCGCTCATGTCAATCTTTGTGTGCGGACAGTTTTTATCCGCTTGTTCATCAAACTGATTCTGGACCAACCTGAACACACAATCGCCAAAACAGTAGGAGTAATCTGGGTGCTCAACCAGTTCATAAGCGCTTACAGTTTCCTCCAACTGCTCTCCCTTGGAGTACTTTTCTTCAGGTGCAGTGATAGTTTTCCATTGCACGTTTACTGTATGTTCCTTTGCATCCACACCCC
>LNC_000058
AGCAAAACCGGCAACTCATGGAGGTGCAGGTCTCAAGCCTAGAATTGGCATGACGCCATCAAGGGATTTTGCTGGCATGACTCCAAACTCCAAAGGGTACGCTTAACAGTGATGCGCTCCGTATCAATGAAGAAATTATTATACATAGACATAGTAATGCAAAACTGGAGAAGCGAAGAAACTTGCAGTTTGGTTTCGGCAATTTTCCACGGCCGAAGAACGAGTACCAGATTGAGTGGGCCCCTTAATTGGATAGAGCTACAGCATCAACGGCTAAGATTGAACAATATTACAGAATTTAGGCTGGATATCCGAGTAGATGACCGC
>LNC_000059
ATCACTCTTACCCGGTTGGTTTGGTTATGCTCACTAAAATGAAAACTTCACGTTTGTTTCAAAAAATTCAGTTTTTAAAACGAAAATCGAACCAAATCAGTCTGATCAGTCTAGTTTGGTAGGTTTTCTGGGTTTCTTGGTTTTTTTGTCTACTCCTACACAAGAGGTTATTGTCTTGAGTAGGATGTTGTGCTTGTGTGTGTGGTTGAACGAGCCCCTAAGAATTTCTCCACTATACATGCCAACTATTGTCACATATATACGACTTGAAGCTTTCAGCAAATATATCAGATACTAACCTTCTTGAGTATTTTGTGGGCTGCTACTGCAGATGACTTTGAC
>LNC_000060
GACAAACTTTGGATTTTTCTTCTTTTTCTAGATGTATTCTGTAAAATAATTCTTGATCACAATTCTCGCACCAATCGCGAAAGACAAATATATAACTTATATGCAATGACACCACTAGTTATTTTGGTGGATTAGGGTTTGTATTTAAGACTTTTAAGTGGGAAAAATGAACCCGCAAAGTGCAATATAATCGCAATGTTGTTCAGGTGGTCTAGCG
>LNC_000061
ATTTTTTTTTTTTTTTTTTTAGGGGCAATTGATAGCAAACCACAGTATTCACCCCTTCCGGGGGCTGGAAAGACTCACAGAGGCATTTCAGCCTTCCCATGGCCATAAGTCTGGTTTCCAGACCAGTAGCGAGTTTCGAACCCAAGACCTCCAGTTTTTAATTTGAAGTAAGTCTTGCAATCCGTCCTTGACCACTGGGTCATCAGCTTGTGGTTGACGTAAATAATTGATAACTTTGGTGGGAAATGGAGAAAAGGGGACTGCAGTTTCACATGTTGGGCCCCAAAAC
>LNC_000062
ATCGTCTTGGCGTCCTCTAGAATCTTTACCACGAACTAAGCACAAATCCAACACATCGTGCCAAAATATGTGGTCCAATTCAACATCAGAAGTGTCGTCCTCGTCCGCGACGATCATTGTTTTCCCTAGTAAGCTTGAGTGCTTCTTCACCATACTTTGCAATTCGAATCTACCCAAAAGAAAAAGAACAAAACTTTACCATTAGAAACTCTAATCCAACCCATTTTCCCAAGAAACAAACAGAAAATAGAAAATTTGAAGACGTGGGTTTACCTAGAGGGGGTGTTTTCTCGCATTTCGATTGGAAGTATTTGGTTTTGCAATTACAAACGGACTGGTCCAGGGCCCTGTTTTTCTATACATTTGGAACCAGCCCGCCCCTAAAATTTCATCAATCTGCCCCATTTCTCTTGTTAAAAAATTAGAACCGGTCCGTACCCACCTTGAACCTTGATTACCCGTTCCTACCCGCAATTTCCATACCCGTTTGCCCATCCTTGTTGAGGGGGGAGGTGTCACCTCAGGAGGCAACCAGGAAAAAGGCATCAGCAGCCGCCCACTCCTATATTCTATTCTTTTTTTTTTTGTTAAATGTATATTCTATTCATTTATCTAATTGCCTGACGGTTGCTTTTATTATTATTTCTTTTTTGTGCTTTCTTTTCAACACGGACGCGAAACGTGGCCCGTCGCGAG
>LNC_000063
CTCACTGAAATTAAATTACCAAAAAAAAAAAAGAAAAAAAGATCTTCACAAATCTTGAAAATATACATGATAAAATTAACGAAACTTCCTATTGCGCAACGGCTTGTAGCGTTTGACGATCATTAAATCCCGTCGTTATTAAATAGAATACAAAACTGATTATAAATGCGATAAAGAGTGTTATATCGCTCGATCAGAATGTCATATTCGTAGGGCAACAGAAACAATTACGGTAATAATTAAACTAAAGTATAATAGATGATGGAAATTCAGAAATTAACGGTTAATTATTGCTCAGATGAGAAATTGCAACTGAAAATTGATATCGAAAAAAAAAGTCACAACAACAGATTGAAACACGGTGGAGTTTCGCCGCTGGAAAAAAAAAGATAATGATCCGATCAACTACGTATTTACATGGAGCTTCTTTAATTGGTTGCTCTTTTCATGTATTTTTTTTTTCTTTTTCTATCTTAGAAATTAGCAAATTAGAAAATTAATAAAAGGAAACTGAAATTGAAGATTCCCTATTAAATCGGGCCGTCGCCGCGCCCTTCTCGAAAACCAAAATCAAGCGAGCTCCGGTGGTGGAGGAAGGTTGAGATCGAACCCTCCGCCGCCGCGAGGAAGATCGTTCTGGTTCAGATCGACCACCGAGGACGAGTCCGAGTCGCTCTGGGCCGCACCGGCAGCGTGGAAATCGGGCTCGTGGAAGTTGGGGTGATCGAATCTCATGCGTGGATGAAACTGGCGGTTCTTCATCACGCTGGCTCTGAAAACCGAGTCAAAATAGAGCACCTGATTCGCGGCCGCCGGGGCGGAAGACGGAACTCCGATGACAGCTCCGAATCCTGGAACCTGGTGGTGCTGGAAGGGGAACCTCATCGGCGCGGAGCCGAATCCGCCGGAGCTGACACCGTGAGCGAGATTTAGATCCAACGGCGAGGACTCGACCATCAGGGCCGGCGGCTCACGGCTGGAGGACTCCACCGTGCTGCTCTGACTCGGGCTCTGATTGTTGCTTCCGCTACTAATTTTATTATTATTATTTTTTGTAACATTCAGGCTAACATTTTCCGAAGGCTGAGGGAAGTTGGTCTTGGCCTTGGCACCGCGGAACTCTATGGCGGCGGCATCGTAGGCCCGGGCGGCTTCCTCCGCCGTGTCGAAGGTTCCGAGCCAGACCCGGCTCTTCTTGCCGGGATCTCTGATCTCGGCGGCGTACCTCCCCCACGGCCTCTTCCTCACGCCTCTAAAATGCACCTCCTTCACGTTTCCGTTACCGTTCATCCTAACGGCTGCGGCGGCCGTCTTCTCTCTCGGCGCCATAACTAAACGGTGGCGTTTTCTGTTTGTAGTGTTTGGGTGGAAAAGAGTGTTTGGCTGCAGAAAATATGTGAGAGAAAGGGGTGTGGAGATGGCGATGGAGGAGTAGGAGGCAGGCTGTGGGTTTTATATAGAAATGATGAGCGAGGAATTGAAGAGAGAGAAAGAGAGAGGAGAGAGAGAGAGAGAGGCGCACAGTCAACAAGGGATTTGACTGAGATGGGATTAGGGGCGGCTCTCCAAAGGTGGCAATTTAGTAATTGTGCAATGTTGGTTTCCGTATTACGTGGCATGTGTGGGTTGTCGAGAGAGCACACCCATCATTTTTATCATCATCTGACGGCTGCGAATGCACTCTTTGATTGCGTGCGGTGATCCTTTCCTCCCATCTCCCACGCTCCACTCCACTCCGTGCATCACTTCGATTCGCCGTTTATTCTTGAGTCAATATTAAAGAATATTTTATATAATACAATTATAGTCACGTTTGAAAGTGCTTTTACAATAATTATAAGTATTTTTAGGGATT
>LNC_000064
GATGAGTGGTTTATGTAATGTGTTGCAAATTATCTCTCTATTTCAAGTCAAGCATGTTGAATTTGTGGAAATGCTTTCGGAATTATTAATATAGTGATATGTGGATATTTGGAATTGTTCATGGAGTATGAGAACTTTGGTGTTAAATTAATCCGAGGTATAAATGTAAACTGCACACGGAGACATTAGGGCAAAATGGCCA
>LNC_000065
GAGAAAACAGCAACATATTGGGAGCCAAAATACGAAGCACAGGATTCACATCACTGGCACTGCCAAATCGTTTTCTCCTCATCCTCTTCCTAAACCTCTCTATCCTTCGGTCCTCACCACTGAGCTTCCTCTCCACCCTTTGCAAGAACCAATGGCGGGGGCTGGTGGTAAGGGCACTTGGACATCCAGGAGGTCTGGGGGAGCCCTTCTCCGGTTTGAGAAAGAGAGAGAGAGGGCAAATTGGAGGTGGATGGGAAGGTAGCCACGGTTGAAGTAGAAAGAGATTTTGGGTGGCGATGAAGAGCTGGGAGTGGAGAGATGGCGCAGTTGTTGGGTTGCTTAGGATGTGGGTTAGGGCATTCAATTTTTGCTCCCATGTGGTGTCCTCCATTGTTCTGGTGCTTATCCTTCTACTTTCTCAAACGTAGGGGGTGTAGTCAATTTTAAAATCTTAGTGTAGTCAATTAAAAGATTTTAAAGGATTTTGAAATCCATTTAAATCTAGGTGTAGTCAATTAAAGGATTTTAGAATCCTTTAAAATCTAGGTTTAGTCAATTAATTTTTTTTAAAGGAATTCTAAATCCATCCAAATCCAAGTGTATTCAAAAAATTAAGATTTTGGAGGATTTCAATAAGTTGTGGATTTTGTGGGATTTGAGAGCCAAAAGTATATATAACCAAAATTAAAAAG
>LNC_000066
GAAAAGTTGAAAATTTGCTTACCTTGAGGAAAACAGCATCCGCTGGAGGGATACCCTGGAACATGTCTCCTCCAACAAACTTCAAATTCTCACCGTCTGGCAAATCAGCAACAACGTGTGGAAGTTCAAGAACTGTGCATTTCAGTTGAGGGAAAGCGTCACAGAGAATTCTAGCAACTTTTCCAGTCCCGCCACCAACATCAACCAATGAACTCAACCCATCAAAGATTGGCTTGCAATCTCTAATCACCAAGTTCATCATTCCAGAATCACTAGCCATTGCCTTATTGAAAAGACTGTTGAATTCGGGGTTCCCTTCCCCGTATTCCCAAAACCCCATCCCATGAGCGCTCTCGAAAGGCGTGACCTCGGTTCCTCGGAACCAGTTTCCGAGGAACTGCCACGGTGCTGCGATAGCTGGATCG
>LNC_000067
AGCAAGGTCTGCTCTTGTGTGTGCCAAGTACATTAAACGACCTCCTAACCTTTGGAATCTCTCTTTGTCAACTGATACTTGATTAGGCTCAACAAAAAGCTTCAAAAGCTTCAACCCTTCCTCTAATGGTGTAGCTACTGGCTGACAAGTTGACATGCCAGTTTTGCCAACCGGGAACATGAACTGCGGGCGCTGAAGTTCCCACCGGCCTGTACTGAGCCGCTAAGTGAGTGGCCCAAAGCCTCTGCTGATGCTGTTGGAGCTGAAGATGTTGCTGTTGAGGTTGCTGCTTTGTCGAGGCTGTGGGGCTTGCTTGAGGACCACAAAATGGGTTGCCATG
>LNC_000068
GGAACTCCGAAGTTAAGCGAGAAGGGGGCTAGAGCAATCCCATGATGGGTGACCCACTGGGAAGTTGCTCGTGAGTTCCCAAAAACAAAACCGTGAGGGAATGGTAAGCCCAAAGCGGATAATATCGTGCTACGGTGGTGGAGCGGGCCCGGGAAGTGGTCCGTCCCAGGCCGGGATGTGACAATTTGGTATCAGAGCCTAACCCTGGTCGCGTGTGTGTCGACGAGGACGTCGGGCCCCTAAGGGGGGTGGATTGTGACATCCCACATCGCCCAGGGG
>LNC_000069
TAAAATGCAAAAAAAAAAAAAAAAAAAAAAAAAAGAAAAAANNNNNNNNNNNNNNNNNNNNNNNNNNNNNNNNNNNNNNNNNNNNNNNNNNNNNNNNNNNNNNNNNNNNNNNNNNNNNNNNNNNNNNNNNNNNNNNNNNNNNNNNNNNNNNNNNNNNAAAAAAATAAAAAAAAAAAAAAAAAAAAAAAAAAAAAAAAAAAAAAAAAAAAAAAAAAGGTG
>LNC_000070
GTAAAGCAAGGAGTTCCACCACTTATGTTCACAAGCACTCGATCAACTAAATCGCTTATCACAGTCGTTGCTAGCTAATATAATGTCTGCAGATTCAAGTCTCATCGTGAGAGCATCAGTGCTGATGATCATGCTTATTTGGTCATTGCATGTCAGCGGCTTGGAAGCGACACAATATTATGGCGGGCGCAAGTCGATGCAGAGAACTAGGATGAATAGCGCTTATATATTACGTGGATTACGCTATGATTTGTCTAAAATGAATCAGCAGCAATATAAAAAGAGGATGAGGAATTTGATTGACAGAGTCTCACCAGGAGGGCCAGACCACCAG
>LNC_000071
GGTTGAATGAAACCATGGAAGCAGTGGAATGCAGGTTCCTCTGTACGAGTAAGGCTGATCGTTTAAGTAATTCATTATGCTTTAACTCTTAAATAAATACAGTAAAATCTGTATTTCTTCCAGTCCCCTCTTTTGTTACTTTTTCGCTGGTGCTTTAAACTGTTTTTTATGACTCGTTTGATGATTGATGCTCATTTTATTGCTTACATATCTTGCTTACCAGAGAACAGGAAAAGAAATTGTCTGTTTCGAAATTTAGTATTTCGAAAATTCTGTACCGCTATCGTCATTTTTTATGGTGTGAAACTGGCATTAAGAGAAAGCGTGAAATTTTTAAATCCACTTCATATAGTATTGATTATCATTGTCTAAATTTTTATTTTTGTAGCAGGATACCACAATCCGAAACGTTATCAAAATAAAGCCATTCTTGGACAGCAATGGAGAGAAAAGAGAGAAAGATCGGCTTCCCCAAATAGGAACCGAAGTTGTAAGCTGATGAAATCTAGGCACCTACTGGATCTTGTCCTGCTTGGTGGTCAACATGAGCTTACTGCCCAGCAGCAAATGCCTCAACGGGGAAAGTCTTGGTGATACCAGCAAGACTCTTGAAGTTGATTTTTCCGGCAGGCTGATCAACGATTATTTCACTAACCGGAGGCCATAGCATAAGCTCCTTAGCCTTCACTCCCTTGAGCTTCTTAATCTTCTGCTTCTCAACATAGCCTTTGATTTCAGTGTCATAACTCACAAGCTTACTGATCAACTTGAAGCTGTGTTCGACCTTCTTCTTCTGGACGATCCACATGTAGCCGGTGGCTCTCACAAAGCCAACTTCGATCACATCAGCAAGAGGCAAAAGCCCTAGCGGAAGTTCAAACTCTTGGAGCAAGGCGGTAGCCAATCTCAGTCCCTCCTCGTGGCCTTTCTTCACGATTCCTCCTTCCTTCTCCGCCATGGTAAACTATTGTATATCTTTATTAAAGTTCCAAAGTAGTTTTGTGAAGTTGTAGGCACTTTGGGGTGAATGGGTTTAATTTATATCAAGTGACTACATGCATAGGACAAACAGAATGGAGAAACCAAGGTGTTTTTCTTTGTTTTAATCACCAAAATTTCTTTCTAATCCGGCGTAAAATTTATCCTTATTCTACGAGCAACTGTCAAAACCGCCGAAGCTACTATGTGTGTTGTGGTCATCACCCATTTTGCTGCTCTTGTTGTGTCCTATTCTTCTTGTTCGTTGAAGACAATTACAACTTACCATTGAGTATTATGTGCAGCTTGGAAAGTACAATTCCACCTGTTTATGTTAGTGAGCTTTGTACTTAAAACCGAAAGGACGATTACAATTCCACCTGTTTATGTTAATTCATACTTGGATAAATTAACCCTCTTTACCCCAAAATACTAATAACTTCACTGCTTCATTCGAAAACTTTTAAGGAAATAATTTTTTTTTATCATGGCGGAGAAGG
>LNC_000072
TCTCTCAGGTCCAGTATCATCAGCTGCAACAATATGTACTTTCTAGGATAATCAAGGAGATGCTACATAACGCTTCCCCCATGTAAGTTTAACGTCAAAGCTTCTCCGTCACTGGGCTAGCTAGCTAAAGATATCATTAGAGCCCGATCGCTTGCCGTGCTTAATTCGTTCGAGCTGGACCTGCGTGTCCATGATCATCCTCATCCTCTCCACCTCCAATTCATTGGCGAATTGGATCCTCTGCTTCTCCAACTCCACCATCTGCCTCAACTTCTCGGCCTCGACTCTCTGATACACCTCTCCGAACCTCTCAATCGCTCTCGCCAATCTCTTCACCCCTTCCCCCCCCCCGCCTCCAATCTCGCCTCCGCTCTCCCT
>LNC_000073
CTTATCCTTATTGGATTTGAATAGCTAATGCCCGATCATCTTATCTCATGTTTATACTTTTACATTCTCCCACTTGAACATGAGACAAAATCAAACATAGCTATTACCAATCATAAGAAGTGATCACATAGCCTTATCCAAGATCCCACCATCATGACCAATGTCTCGTTACATCTCAAAATACAGGAACCAAGATTCTCA
>LNC_000074
TTATTTAATTTCTAAGAGCTTTGGGTTCCCAGGTGGCCAAGTCTTTTTATCTCGACCAAAGAGTCCCCTCCCCTCCCCTGCTAATTGATTTACAAGCACCAATGACCATAGGCTCATATTTGGCTGAGGATAAACGAATCCAACCAATACAACAGATGACCGAATATTGCCATTAAAATAAGAAAAAAAAAGAGGCAAAAGAGCAAGTTCATATGAAAACCTCTGTCGTTTTGGAATTAAACCGTGCAAATGAAAGAAACTTCGCAATCACCGCATCAGTGACCGGCGATATTTCAAGTCAGACTCTCGAAGTCGTCAGTCAACCAACCAAATCCAAACGACTTCCATTATCCATCAGTTTTTCTTCAACTGTTACAGTTGCTCACCGCGTTAGATTTCCCCCTCATACTTAAACACCTTTTAGCTGTGATTTGAGATTAATCAAAATGGATATCTGACAATGCTAGTAAACGAATAATGCTAAGGAGATCACATTTATATTTGACGGTAAGCTCTAAAGCGGTGGTATAAAAAGGTCATACAAATAAATATGGTCTCTTTAATATTTTCTTTTTAAGTATTTATGTATAGAAGAAGCTTTTCGAAATACAGTTCTAACTGTTTTTGACAAAAAAAAAAAAAAAAAAAAAATTTTGGTCATATAAATGATATTTGAAGAAACACTTGTCAGATACTTCTTAAGGACTTTCAAGTTTTTTTTTTTTTCTTTCAAAAAGCACATGAATTCAACATATTTAAATTAAACA
>LNC_000075
CAAAACTCTCATATCTGCTATCATCCTTCTTTCCCAATCTTTGCAGCCCAGGAATGATTGAAACCAAGTTTGAATCTTTATCTTCCTCTGAGAAAACAAAACCAAGATCCATAAACCCTTTTAGCTCTTCAAACTGAAGGTCCGTCAAGCTCTTGCTCTCACTCTTCTTCTTTCTTCTCCTCCTTTCAACTTTCTTCGGTGTTTCTTCTTCTGCAC
>LNC_000076
CGCTCATTAAGAAGTATATATGCATATGCATGACGCATGGTGCACAGTTAATTAAGGACCGTGCTGAGGGTAGGGATGAATAACAGTGCAATTCTCCTTTGGCAGAAGTCATTCTGGTGCATGTACTCTTGAGTACTGTCGCTGGATACATATATATGCTTTCTGCCAAAGGAGAATTGCCCTGCAATTCAAAAACTCTACCAAGGAATATCCATGTATATATATATAGACATGTCTAGTCCAGCGACTTAGTATTCATGCACTTCCATCTATCGGTTTCATATACAGTAAGCACATCTTTGTCTTCTTGTCATCTTTATTTGTTGCTAGCTGTTGCTGTTAATTAATATTATTGCTTTGGCATGACGATGATGATTGTTTTTTTAACAAATGTACTAGTAAATTAATAATGATCCGAGGAAAATATACATATTTGTGCCAATATTGAAATCGCAAAGAGGTGGGGTGGCGCTGCAAGGAAGGTTGATCTTGTAGTTAACTTGATGGGGTGGAGATCAGATTGTTTAAAAGACAAACAGGATATGCCTTACGTTATTCAACTTCAACTTGGGAAACTCGTCTGCATTATCATGTCACAAAAATGCTCATGAAAGCCTGATACAGATTGATAACGGCAAATTTGCAGTTTGATTTGTACGTACTAAATTTTGCGCAGCGCTCAAGAACCCTAACTAGACTTGATTCTTGGAAGGTTAGTGATTTCAGATGCCCTTGATACAACCGTTTAAAAAGTACTGAGATGATTCAAATTAAGCAACAAACACAACGGATGACAGAGAAGTACCACTATATTAGCATTGACATACTTACGTCTTTGATAGTTTGTATAAGTCAAGTGGTGCTTGAAGGCCGATAAAAATAAATAAAGAAATAATTAATTTTTTTTGTACAATATATTCATAGATGAAATTTCACTCAAGAAATTGTGAATAGTTGAAAACACAAGTAGTTGTAACACAAAGCCTAGAGGGGGTGGGTTGAATAGGCTTAATCCAATTTTCACAAACTTTAATTATTAATTGCGTTGATCAGGTATGCATCGAAAATAGAAACCAAGTTGTGATCAATAAGTGCAATGAGTGAAAGCAAATAACAATTAGACAACAGTAGCGAAAGCAGATATCGATTCTGTTATATGAATAAATAAAGTGCAGAAAACTAAATAACAGTAAGTACACTATGATTTAGCAAGGTATAACTTCAACACATGGAGAAACATCCTTG
>LNC_000077
GGAGCTCACTGGCTTCGGGTTTCATAGGAACTCCGAAGTTAAGCGAGAAGGGGGCTAGAGCAATCCCATGATGGGTGACCCACTGGGAAGTTGCTCGTGAGTTCCCAAAAACAAAACCGTGAGGGAATGGTAAGCCCAAAGCGGACAATATCGTGCTACGGTGGTGGAGCGGGCCCGGGAAGTGATCCGTCCCGGGCCGAGATGTGACAAATTTGGTATCAGAGCCTAACCCTGGTTGCGAGTGTGCCGACGAGGACGTCGGGCCCCTAAGGGGGGTGGATTGTGACATCCCACATCGCCCAGGGGAGTGATCCTTAAATGTATATTCTCATCCCTACCTAGCACGAGGCC
>LNC_000078
CCACATAGTCAGCTCCTTTTCATCCCCAATATACTGGCCCCAACCCATGTCACTCTCAGGCAAGTATCCTCCATTAGAGTAGAAACCTTTGCCCCACCCATCATGCTCAGCTTCCCACATAGGTGGAACAGAAACAGGTATCCAAACCCCGGTTTCTTCAGAAACGGGAGCATCATAATAAAAGTATTTCTTTTGCTCCCCATTCTCGTTCCC
>LNC_000079
TTCCCGTACCTTGTCCCTCTCTCTCTCCTCCCTCACAAATCTCTCATTCTCTCTCAGTTCTCTCTCTCTCCTTCGAACTCACACGGACCACCCACAAAACCACCCTAAAACTATACCAACGAAGGATCTAAGACCACCATCGTACTCCTGAAGACCACACGAACACGATGGTACCAATTTTAGGTGAGTTTCACTTCGGAAAACATGGATTTCAATT
>LNC_000080
GATCCTGGCACGCATTCTTGGGTCTCTCCATTGAAGTAGTTGTACGAGAACGTGAAGTTTCCCAAGTTTGGCAACATACATATACTATCAGGAACAAACCCAGTTAGCATGTTGTGTGCGATATTCAGCTCCTCCACCTTTTCAAAGCCCTTGAAAGTTTTCGACATAATCCCACTGAATGTGTTTGAACTAATATCGAACACCGTCACGTTTGCGAGTTGTCCGATTTCAGGAGGCAGACATCCAGTAAACTTGTTGTTGG
>LNC_000081
ATGAAAAATCCAAAAATAGTCTTATTTTCTTTATTGTTTTGAATTAGATTTTTGTTAGTTTCCCGACCCAATGATATAACTGAATTGAATTTGAACCACGGTGATCAAGAACTTAGTAAGCATGTATTGTGTGAAATTCCTTATTCTCTTGTTAGCTTTGTACATGTTTAATCATCTTTGAAAAACCAAAAGCACATAGCCTTGTTGATGTGAAACTAAAGCATGATTTAAAGCTTCATATGTGAACATAGTGACCATATACAACCTATGTGAGTTTTTGAGCCTATTGAAAGTGTG
>LNC_000082
TGGCTGGTTCGGTTTCGGTTTTTGAGGTCCGAAAACCGAACCAGACTGAATCGAACCAAAAAAAAAAAATCATATATAAATACTAAAAACATGTTGGCGTCAGGGTTTGAATCCCTTCCCTGCAGGTTGAAGTTAATTGCTCCAAGCCAACTTGACTGTAGGCTTTGAATTGTTATAATGGTACCAGTAAGTTATTTATAAGTTTCTTAAATTTAATGCTTTATAAAATTTCTTAACTTTACAAACCCTAGCCGTCTCACTCCCATCCTATTTCCCATTTCAAATCTCAAACACTCACTCTCTCTCTCCCCTCCGCTTCTTCCTTTCTGCCTTTGCTTCCTCAGTTTGTCTCTCTCTCTCTCTCCTTCCTCTCTTCCTCCAAATCACTCTCTCTCCAGTCTCCAGTCTTCTTCTGTTCTCCTCCTCTTCTTCCAAACCATGATTTTCCCTCGCCCCTTTTGAATCGGAACCCCCTCCAAATTGGAAGATTCTAATCCGGATTTTCCGATCTCTCACATGTAATTTTCGAATCGAAACAAATATGATTTATGATTTTATATTGTGATTTACTGAATTAATAGACTATATGATTTATCAACGATTTCTCTTTTGTTCATAAATGTATTAGCAGCTCCTAGTTTGTTTCCCACTGTTTTTTCAGAAACCTTTGAAAATACAACCCTGGTTAATAATTGGTTTTGTAAATTCCATGAAACCAACAAATATTGGATTTGTATTTATAAATTATTATGTGCACAGCTAATGTCCATGTAAAATGGGTTTTTTTTTTAAATTATTTTGTTGGCATTTTGCATATTATAATCTTCCAATTTGGCAGCAGATGCATAGGTGTTGCTACGGCTGACGAGTGACGAGATGTTTGGGACTAAAAACAAACCCCCAAGGTAAAAATCTCCCTGGCTGGCTGCTATTTAGTTATACTGGGTTTACTTTCATGGAAAAATCAAAGAATTAACACATGCATGTGTTTTTTTCTCTGCGAGAGCTCTTGGATCCACAACAAGAAAGACGCACCGACACCCACTAATGTCAGATCCATGGCCGATCGTCCCAGTTCGTATTCATTTTATGCAGAAGTTTTTGCATCCTCAATCAATTGTTGCA
>LNC_000083
CTTTACTTTTAAAAATATAAAAAACATTTAATTGTGGCCGCACGATGTTTGATGAACGGTTCTTGTGCCTTGATCCCCGGGATCCCCAGGGAGGGGATCCGGAGAGGATCCAAATCCGGGGGGGGGAGGGTTTAGGGTCAAAACATGCATGATGTAGTGGTGGGCCAAGGGAAATTTTATGAGTATTTTTTTAGTACATCAATATTTTTATATTAGAAGATGAAAAGTTCAGCTAAACTACGTAATAAGCATCTTAATTTGATATAGAATGAGGTGGACTACCCTCCGATGCTAAACACTCTCTCCTTTATCATAGTTAAATCCCGTGACAGTGTATATCTGGTACGCAACAATTTGCATTACAAGAAGAAAGGAGGAAATAATTGTGCAATAAAATTTTCCAACTGTCAACAACAAAGATACAGTTTCTCATAATCCACCAAGAAAAACTAACTTCACCCGCACTTCTAACCGTCCCTGAACCTGAATTGTCCCAAAGCTTCTTTCCATCCAATAGAAACCATTTGCAGTCGATTGATATACAACTATTGCTAAGCGAAATCAAACTCAAGATAAT
>LNC_000084
TTTTTCAGGCGGATTAGGTTTTTCGGGCTCTTTGGGTTTCGCAGCCGGTTTAGGTTTTTCGGGCTCTTTGGGTTTTTCAGCAGGTTTAGGTTTTTCGGGCTCCTTGGGTTTCTCAGCCGGCGGTGGCTTGGGCTTCTCTGGCTCTTTGATCTCGATGCTTTTTATGGCACCTCCACCTTTGCAGCAAATCTTGTCCCTTATCTTTTCTGGACTACAGCATACCACTTTGATCACCACTTGGTTTTGCTTCTCGTCGTATATCTGGTCTCGTATTTCTCTT
>LNC_000085
GGATGCTGTTGGCTGAACTAGTGCGCTACACTCAATAGTCAAATTTACACAAAAATTCAAAGCCGGGCATTATTTGCAGCCCCTGAAAGCTTTGAGCTTTTTATGCCACAAAAAAAAACCCGATTTCCCAAGTCTTCAGAGAAGAGGGAAAATCTCACCAATGTCTGAATTTCTGAACTGACCCCTTGATCCCAATTCGGAAACTGTCGAACTCAATTTACAGTTTTCGAATTTTTGGGGGTTGAAGAAGGCTTCTTGGATATATACGTGCGTTTGAAGTTTGAACAGGCACAATTAAAGCAGCCAAGCTGGTGGTAGTGCTGCTCGCGAGCTCTCGCAGCTTCAGGAAACAACGATATGGGTCGTTCTCGTGGAAACTTTCACTCTGATGAGGACCCCACTCAAAGGTCGTAGTTGCTTTTCAATTAAAGTTTTGTTATTTTTTGTGTAAATTATTACTTGAAGTTGCATCTGACCTTTGCGTGGTTAGGGATTTTGATTGGTATTTGGGGAAATTTTGGCATTTCAGGGTACGTTTTGGAGCTTTAGTTGTGTTAAAATCATCGATAGTTTGTTAAATTGTTATACAAGAGAACAACTGACTGTTTGGTCAACAGGAAAATGTGTACTTGCCTGAATTTTTAGTCAATCACACATGACTTGTAGGATTTGTATTTTCCCGGAAGATGCAGGGAAGCCCACGTAGCGAGTTATAATTTTGCAAATGTTTTGATTTTAGTTTTCGCATTTTTTTCTGCCCATCAGGCTGCCTGTGTCCTATGACAGAATTCTTTACTCAATATCCGTTTTTGCTACTTGGATTCTACTGGTGTTTCATTATCTTTTAGAGACGTCTATTAAGTTTCATCTGAATACCAACTTTTGATCAAGCAGATCAAGGAGAAAAAAGAATGCATCCATTGGAGAAAATTTAGAGTCTTCAGCTGCAGGTCAGGCAACAAGTGAAGGAAAAAGGGATTACCACTGCAATTATTGCAATAAAGACATCACAGGGAAGGTCCGAATCAAGTGTTGTATGTGCCCTGATTTTGACCTGTGTATAGAGTGTTTTTCTGTTGGAGCTGAGGTGACATCCCACAAAAGCAACCACTCTTACAGGGTTATGGACAATTTATCTTTCCCACTTATTTGCCCAGACTGGAATGCAGATGATGAAATACTGCTCCTGGAGGCAACTGAAATGTATGGATTGGGGAACTGGGCTGAAGTTGCTGAGCATGTTGGGACGAAGAGTAAAGAGCAATGCATAGAACACTACACAAATGTTTATTTGAACTCACAGTACTTTCCTCTTCCGGACATGTCACATGTTGTTGGAAAAAATAGAAAGGAGCTTCTTGCTATGGCTAAAGGGCATGGCGAAGACAAGAAAGGTTAGTGATAATTACCTCTCCGTGTTTAGGTATTTTTGTTTCCTTCCATTCTGAACCAGTACCATGTTCATTAAAAAATTGTTGTTGTATTGCTAGATTTATGCATATAGGGTGGCTGATTTCACACAAATGGTCCTCACGTTTAATGATAAATCTCATGGAAGACACATATTAGATGAATTTCCGCATTCAGCTTTTATATATTTCTCTTCTACTAAAATAAGAAAAGCCATTAATTCTGGTGAATTAGGAGGTACATACTTTGTAGTTTATGTATTCCTTCTGGTTGTTTTGATTATTTTCTTTTTCATTTTATACTTGGTGTTAGTTTTTCTTATTATCAAATACTTGTGACTGTTATAGGATTTCCTACACTGGGGGATCATAATTTGAAGGAGGAATCTCCATTTTCTCCTTCAAGAACCAAAGTGGAAGATACGCACAAAGGTGGCCCCTCTGGCCGTTTAATGTCTAGCATGAACTCTGATGTAGAATCTGGACTTCGCTCTAGTGGTGCAAACGTGGCAGCAGCAGCAGCCGGTAACAAGAAACCATCCAGCATGGCCCAGGTTAAAGATGGTCCTGGTGTCATTAAACTGGAAGATCCTCATGCGGAAAGGAAAGGGAAGAAACCAAGTTCTTTGGGGAGTAAGGGTCCTTCTTTAGTGGAGAGTGGCTATAATGCCAAAAGGCAGGAGTTCGATCCTGAATACGATAACGATTCTGAGCAGCTATTGGCTGACATGGAGTTTAAGGATACTGACACTGATGAGGAGCGTGAGCTGAAGTTAAAAGTGTTGCGAATCTATGCAAAGAGGTAGTTGCTCACTAAGTTGCTTTTGGTGCATATTTATACTCAGATTAGTATATCATATCCATTCATTTCATGGAACTTGATGTAGCATAACGCAGGACAAGTTAACAATGAAGTGAAAAAAAAAAAGAATATGAACTTTAGTCATTAATGCAACGGATGAGGATTTTTGTTTTGTGTGTTATTTTTTGGCTGAACTTCCTTTTTGTATTTTCGATGTACGTTGAGTTATATACTACGTAGCAATATAACATGACTAGAAGTTGAGATTTGACGCAGCAATTATTGTGTAAAGCTATTGATGTTTTAACCTTCATGGGGATAATTTGTTTGCAGACTTGATGAGAGGAAGCGTAGAAAGGATTTCATACTAGAAAGAAATTTATTATATCCTAATCCTTTTGAGGAGGACCTATCACCTGAAGAAAGGGCTATATGTCGACGATATGATGTCTTCATGTGTTTCCATTCCAAGGAAGAGCATGACGAATTACTTCACACAGTTATTTCAGAGCATCGCACTTTGAAAAGAATTCAAGAACTTAAGGTATGGTAATTGGCTGAGAACAAACTGCTCTTGGATATTAATCCATTTTCAGTTACCAATTGGAATGCGTTGTCCATTTTTCATGTAGAAGAGCCGATCTTTCCTTTCACACTATAGACATGCAACTCTGATCGTAAAAGTTTTAGTGCATAGTATCTAAATCATGTCCAATTATTGGTTGCTTTTTCCACTTGGCTCATCACACTCTTAATCTACAAACAGTTGTCTTATAGCAGACACGCACAAATACACGTGGATACGGAATCACGGATGGCTTTATTAAGTCCTTTCACGAATATTGCAATATAATCTTACAGGAAGCGAGAACTGCTGGTTGCCGTACATCGGCAGAGGCAGATAGATATCTTGTACAGAAACGAAGAAGGGAAGCTGAAGAAAGTGCTCGCAGAGCAAAGGAAAGTGGGCAAGTTGGTCCAAGCAGTCAGGGAGGTCCAAATTTGTTCATGTCCTCGGAGTCTGTTGGCATTGGCAAGGACTCAAATACAAGGCCAGCTGGACAAGCCACTTCAGGCTCTGCCAGCGAAATGGATATAATGGGATTTTATGGACCAGATTTACTGTCTGAAGCTGAGAAACGCCTCTGCAGCGAGATTAGATTGGCACCACCCGTTTTCCTTAAGATACAAGAAGTTATATCAATTGAAATCTTCAGTGGCAGAGTCAGTAAAAGATCAGATGTCCATCACCTATTCAAGATTGAACCTAATAAGATCGACAGGGTTTATGACATGCTCGTGAAAAAGGGTGTCGCTCAGCCTTGATGGGTGACGCTGTTGCAGGCTTCTTGTTTTTGTTGTAAATTATGTTCATGTGTATCAGTTTTGTTCGAGAGAAATAACAAATTCGCAAATGCTACTGCTGCTATATCATCCTCTCTCAATTTCACAAAAATCTCTTAGTTACGATGTTCAACTAGCTTAACAGATATGAAAGAACGGTAGTCTCTGCTTTCCTTATATTTACTGGTCATGTGATCTTTCACTCACAGTGCTACGTTTGTAATCATGTTACGGACATGGCACTTGTGTGAAAGCTCGAACGGTTAACATCTTAATGCGTCAATTCTTAGCTAAAGAGGTCTTTACCTTGATAAGCTTTACAATTACTTCTGAAGACTGAAAACTATTGACTCAAAATATACTATTAAGATACATACATAGGGCAGTTTTCACAAGTTGCTACACAAGGCATGGGTGCAAAAGCACGCACCAATTACTCCTGCGTATTAATTGAGCTTCTGCCTAACACCTGATCACCATTGGATCACATTTACTTGGAGCACTTGGAGTTAATTAATCTATCAGATATAAAGCTGTACACCTTCCAATTCCATGATGTTAGAAACTTGATAGTTCTTTTCCTCTATGCCGACAGTTCGTCTTATCTACAAGAACCAGGCCCCTAAACCTTCCACAATCTTATCAGCAAGGTCAAAATTCTCGACCTCAGCCACGAGCAGCCACTTCTGTGGCTTCTGGTGCTTCACATTTCTCCGTTTTGTTACAAGCACAATCATCACTGCCATTGCCGTCACTTGAATTGTTAATTTCGTCTTCATTACTGGTACAAGGCTGCTTCCGCAAATTCACCCTCGTCACCTTTCCCGAGTCCTCATCCGGTGGGGCTAAATCTGGTGACTCCTGTTTCTC
>LNC_000086
ATGTATTAATTAATACTAGAAACTAATGTAACATACAAAATGATGCAGAATGTTTCAACTTCTGTTTCTATTCTTTCTCAATTATTTAGTTGAAGCCGTCAACGCTTCGGTAAGAATGGCATTCCCATTGGTCTGACTTTTATTTGGAAGCCTATAAAGCCACCATCTCGTCAAAATATGGAAGCTGTACACCGTACTCCACATATCACGTGAAAATTAAGGTTTCGGA
>LNC_000087
AAAGCAAACACCTGCATCGAGATTCAAATCTATCACTAAGTACATGCTAGGGCAAGGATCAAAGATACATTACACACATTGTTAGGGTTGAGATGAATGTTGAATTTACCTGAAGTGTTCCAAGAGCGAAGAGGGCGATCCCAAGGTTTCTGTGCGTGTTATACTTGATGCCGGCAGAATCGTCGCCGAGTTTAATACCGGTAGCCCATCCTGCGACGCCAACGGCGTATGCCGAGGTCTGGCAAGCGGCATGAAGGTAAAACCATGCAGGGTCCGCGGACTTGAAAACTTTCAAGTACCTTGCTACCATGGCACCAAAAGGCATCAAGATTCCCCAACTCACTGCATTCAGCACTCCGTGACGCTGTAATTTGTTTCAAAAATGACCAAAAACACTTAGGGGATTTGACTAATTCTGATGAAGTTAATGAGCAACTAGAAAGCAATTGAGAATTTCAAAGAGAGAATCATATTATATAATAAAAAGACCTTAAAGTCAAGACCTTGATTAAAACTCTAATTCCAAACATGTGACTAC
>LNC_000088
TGTTGATCTAATTCGAGGTTCCGAGTTACCACCCAATGCACACAACCGTTAACAAGAATACCCATTTTTCGTGTGTAACAGAGCACATAAGGCATGTCTTCGAGTCGCTTCCACGCGTTGTTTCTCAGGCTATAAACCCTCACCTCAGACACAAACGACAGGTAATCTAATCCAATAAACTGAGAAATCCTCACCAGTTTATAATCATCGTGAACGGCGTCAT
>LNC_000089
GGAGGACAATCGGTGGTGGAACTGATCCACCGCGGCGGCGACGGCAGTGCTGTCGCTGCGCTGGTAGGCAGCGCAATCGACGGTGCTGCTGCTGGTGGGGCTCCCGGTGATGGACATTTACAGGGTGGGGCCCACCCGCCAGCCGGTTCTCGAGAGAAGAAAATTCACGCACACGGTGGGCGTGGGTGCATGGAAATCGCAGCCGGTCCTCCGGGAAAAACAAAAATCTGTAAATTAAAATAAATAAAATTAAAAGGGAGAATAAAAATACCAGGGAGGGTGGGAATTGGGGGAAGACGATGATCGGGGGAAGGGGTCGTTTGTCTCTCTCTTTGTCTCAC
>LNC_000090
CTGCACTGTGATAAAGCGAGCACTACACACTCGGCGCCCAATCTTGGCTTCCATGCCGCTCTAAGCATATAGAAGTTGACTACCACTTCATTCGCTTTTCCCTATCTCACTGAGCCGCCTAACCCTAGTAGCTGTCAGTTGTTGTATTCTATCATTCCATGCATGGAATGTTCCTTCCCTCCTAGGTACGGTTGTCACAGAAATTGGAAAG
>LNC_000091
GGGAGGAGTGAATGACTCTGCACTCTGCATAACGATTCTGCTATCTCTTTGAACACGAAAACGACATTGAACAGTTCTTGAAGCTTGAAATATCAAACGCTTCGATGAACCTCTGATCCGAAACTCGAGCTTTTGCAGCTGCAAACCTCTGGTACTCATCAAAGATTGAGGTCAGGCACCATCTTTGCAATCTTCTTAAGCATCCCAC
>LNC_000092
TAAAAATTGTATTTGCTTATTTTGTTTTTCAAGTTCAAAGGAAAACATAAGTTCTGTCGGTGTTAGTTCAACTGGGTCGTTAATTGACACAAAAGTATGGCCTATTACAGAATGGCCACAAAGGTTATGATGTGACTCAGGCCTAGTTTGGTACTGAGGTGATTCTAAAAAAAAAACTGGTGTAAAAAAAAGCTGGGAGCTGTTTTTGTGTTTGATAAACATTCAGCTTCAACTTTTTTTCATAGTTTTGGGTGAAAAAAAAA
>LNC_000093
GGGCAATTTCGTTAATTCCCATTAGCATTAAGAAACCCTAATGCCGCATAAATCTCACTATAAAAACAACTTTTAACCTAACCTTTCTTTTGGTCATTCTTTGAAGAGAGGTTTCTCTTGGAGGATTAGGTTTTCTGGGCTATTGGAATCTCAAGCTTTTGATTTGTAATCAGTTTCAACAATTGGTGTTTTCAAGAAGAATTTGATTTGAAATCCGATTGATTCATGGTGGATGGTTAAGAGAAGCGTTGGCACAACGACTGCAAATTAGTTTCAACAATTGGTGTTTTCATGAAGAAACTAGTTTCAAGATATGGTTGATTCATCTTAGTGATCGTTAAGAAAGCGTTTGTCCAAGGATTGCTTGAAACATGATCAATTTGTTATGGAGCGCATGAGATCTTCAAAAACCTGGAAAGATAGTTTCATGGTTTCTATTCCTGGGTCGCAAGTAATTATGGGTAAGGAAGGAAGCAAATTCACCTGCACAATCTTTTAATCTTTATTCATAGTTTACTATTATTAATTCTCTTTTGTTTATGATTTATTATTTTATTTTATTTTTTACAAAAGATTTTTTTTTTTTCCTATAAGTGAATTAGATCTTTTCCGGATCTTCTCACTGGGGATCCGAGGAATCAATTAATATCAACCGTTTATCAAAGATCATGTGGCCACAATTGAATGCTTTTTATATTTTCAAAAGTAAGGCAATCTCTGTGTGAAAAATATAAAAAAGAAAAAAATTGTAGATGCACGATCTTTGATAAACGGTTGTTATTAATTGATCTCTGGGATCCCTAGTAAGGGAATCGGAAGAGAATCTAATTTCTTAAATACACGCCCATTAAGAGGGATTGCTAGCAGTTAAACTTCCACTTAGACCTTGATCTTGGGAAAAGAACGATCATTACCAACTCAATCAACCCTCGTTGGCTTCAAAGTTTAGGTATTTCAACAAATACTATGTTTCTTTCTCTATTACTCAACAATATTTTATGGGAATTGTTATAGAATGAGATTTTTGGAGAGCCAGTAACACTTCTCTATTTTATTTAGGTGTGTGATATCAACACATCCTATTTTACTTCTCACATACCTTTTTAATTTTCGGTCGTTGGATCGGATGAATTGAAGAAGATCAACCGATAGAAATTATCAAGGGATGTGTGAGAAGTAAAATGGGGTGTATGGATAGCACATCCCTTTATTTATATGAGCATGACTTAGTTGTCAATTCTTATATGATTTAATGATATTTTTCTCTTCTGACTTTTGTAAATGACGAATTCGATATAAATTTATTATGGATGACTCATTGTATAGTTTTGCTCAAATCTATCAATGTAGTGTAAATATATAATGGTATCTAAGAAATACAAAACAGTTGGATCTTGACTTACCAACACCATGACGGTATTATGTAGAGGGATTCTTAGGTATGGTTGTTCACATGGTTTGCTTGCGGACATTAGAAGTTTTAATTTGTGACGGTATCTCAAACTAATAATATAATGTTATACGATGTTCAGTGTTTTAAGTTTTAACTCTACTTTGCAGGTAGGTTGCTTTAAGTGTAAACATGTGTGCACGTGAACATTGCCCAGTATTGTTAGTAATCAATACGTAACAGATTTATGCGTTATTCGTTTATACATTCATGCTTTTGTGATTCCAAGATGCAACTCTCTATAACTGAGAAGCTTAATATTATTTGTGCTTGCCAACAATATATCAGCCGGGTATCTGCAAGAAAACACTTTGATGCTCAAGTGTCTTCATTTCATAAATGACACTACATATATATATATATATATATATATATATATTAGATGTATATATTTTTTAGATGTTGCTTCAAGAGAGATTTTGGAGAAGGCATTGTGTCGGAGTCGGACGGTTGGACCACATTACCCGCCCAACTACTCACAAAAGGGTTAAAATCTCTTCCTTTGAGGTGGGGCAAGACGAACTATACTGAATCAGGAGTTCCGGTTCCTTGTGAAAGATCGAACGAGTGACAAGGTCCGACCTCATGATCCGAGTCTTTCCCGCAATTTTATATCGAAGCAAAGACACAGGTTCATCAAGGGCTTTAAATACGCAGAGTAGTAACATCGCTTGTAACAAAAACATCATTGGCTTCAATTTATTTGGAGTGCAAAGAGAACTCCGATCCAAAAAAATTGTTTCTACTTACAAAAATGGTGCTCAGCAGATAATTAACAGAAGCCAATATCAGTATTATTATAACAAAATTCTACTGCACAGTTGACAGGTGGGTTGGGGTAGCTCCAAAATGCTCAAACTTCAGTTCATTCCAAAGCCTTCAAATCTCGAGTTGATACCAAGGCTTCCAACTCTTGAATCGATACTAAGGATTCCAAATCTTTAACAGCTTGATCGACTGCGTAAAGTATCATTTTCTTTATCTGTTACACCAGAAAGATAAGTCAGGAGAAGAAATAAAGCATCGCTTAGGGGTAAACTAAGTGGTTTACCTCCAGTTTGTCTTCTCTGGCTCTGTGGTTCTTCGGAAGTTGTCTGAACTCCTCAGTTAAACGGAGGCACTCATGGACATTTTCAGGAGATACGAAGTCTACTGCTACTTTCGTGCAGGACTGCAGGTTGGAAAACATTTTAATTCGGAGTTATACAAGTGAAACTATTTGGAAAGAGGAATCGTGAAGAAAAGAAAAGAAATGGGACCTTGAGATTCCTGACTTGGTGTGGGCATCCGGCTGGAATAAATACTGCCTCTCCGAGTCTTTGTACAAAAGTCCATGGTTCGACACCTAAATGGGAAACAAGCGTGTCAGTTAACAATCCAAAGGTATAAGGTCCATCAACAGATCCTTGACTTCTTACATACCAAATTCCTCCTTCAGCCTCTGTTTGTGCACCAACGTTAAATAAAAAGATTGGTCATGAATTGGATGAATGACCTGACCCAAAAAACACATCAGCAATCTTGGAGCACATTTCGGCTAAAGAAAAACTGAAGAAAGGATAAGTACCTTTTCAACTAGTGAAGAATAGGTGTGCCTAAATTCTTTATAATGCTTAATCAGATAAGCCTCTAACTTAGGAACGTCCTCCCTGCGGAAGATGTCCCACAAAGCACCACCTGTTTCCTCGGTTTCTTCATTAGAGGAAGAACAAGACAGCTCATCTAGTTCATCTTTTCGAACTTTCAATTCTCCATTAGTTTCAGACGGGCGATTGCTTTCTGTGATTTCTCTGTCCTCTGTCCTTCCGCCAGACTGTCCAACATGATCCTTGTGAGAATTCTCCCAATCCATAAGTTCTCTTTCATCTTGCACCCTATGCAACCTTTTCAACCCAGAAATTGCAGTCTGCTGCTCATTACTTAAATTCACTTCAGCGGTATGTGTCAAAATATTCACCTACAGAAGTTGAAAGAACATGTGAAAAATTTACACCTAGTTTGTCAGGTCAACTGCTATAAAAATTTGGGATGCATAATATTTGTTCAATGAACTAAGTGAAAAATTGAGCAGGTTCCAAGTTTTGAAGTCATACCGCATCAGACATATCACAATGGAGCTTAGTTACGGAGTCTCCTCTTCCAAGCTCTTCCAGAAAACCATAAGCAATATATGTTTTTGGACCCATGTCTGGTTTCAAGACACCTGGTGGTAACTTAACAGCAAGGTTAAGGATACCAGCTCTAGGATCTGTGTACTCTCGAAATGGCAAGGCACTGATAAATTC
>LNC_000094
GCCAATTTTCTGGCATTGCTTTTAAAATTTCAGGACCTACTTTTTGACCATGTCTTCATTCCCACTTCAAGACAAGACTTTGCGTTCCGATATATCTTTGATTTGCTTTCTTTGCGTTTAATTTGTTCCCAAGATTTTCAGCCAAAGTATCCGGAGATTTTTCTTGCTTGGGATAGCACGTTTTGAGATCAAGCAATCAAACCATAACTAAATATCTAGAGGCTTGATTAGATGCATGCATGGTTGCGCCATATATTCTTTACTACTACTACTACTACTTTTCAATGCCATTACCACTTGTCTGCCTAACATCTTGAGTTAGTCCACTCTTTTTCCATCATTTCTAATTTTTCACGTGAAATTAAACTAGCCCTCTTGCTACACGTGCGG
>LNC_000095
GTCTTTCTGTAAATTAGGGTAATTTAAAATATCGTCATCTCAAAAAGATAATTGCGATGATTACGGAAATGAATGAATTACCTGATCACGGTCTAATTGTGATCTCTGATCAGCTGGAGCAGCAGTAGTGTGATTTTGTTGTTGTACAACTGCGGCAAGATGCATCTGCAATACACTGTAGTTGTTGGTCACTTGACCAAGCATTTCTTTCAGCCTCTGGTTTTCAGCATTCATACGTTGCACCTCCACTTGCAACTGTGCCAGCTGATCATCATAATCAACCCC
>LNC_000096
GGCGGGCTTCCGGTCCTTGAAATCCCTAATCCAAAACCCTAAAAAATCAAGAACCTTCGTCACCGCCACCGCCTCCTCCTCCTCCATCTCCGCCCCTCTTCACTACTCTCCTCTCTCCTACCCTCTCTCCCACCCCCTCGTCCGATTGCCGTCTCAGATTTCCAGGTCCTTCCTCTCTCCGCTTTCCAATTGGATCGTTCCTTTTCACGGACCGCCCTTCCTCTCTTTCCNNNNNNNNNNTTCCCTCCATGGAAGCTCTCGCAGTCCTCCACTCCGCTTTACATTGGTGGAAACGCCGTCGTTCTCAGAAAGATCGAAGCTTCATTGAACTTGAACCTGCTAAGGAGGAGACCGAGCTTCCCGCTCCCATTGGAAGTTGGGTCACTATCGCCGGCGCCGACGGTCGTGGATCGCCGTGTCGGGTTGAAAGAGGGCGCTGACGATTTCGTCAATTTGCCCAATTTGATCTCCATGAGTCGGTTGATTTCAGGTCCTTTCCTTGGATGGATGATCATGAATGAATGGTACTCTTCTGCAATGGCGGGGTTGGTTATCTCTGGGGCAACTGATTGGTTGGATGGATACATGGCTAGGAGGATGAAGATCAATTCTATTGTTGGGTCCTATCTGGATCCCCTTGCTGACAAGGTTCTTATTGGATGCGTTGCTCTGGCCTTGGTACATAAGGGTCTTCTTCATCGTAAGTACCAAGTAGTCCTGTTTTCGTTTTGCGGGACTGGGATGGTGGTGCATGTATGCATAAGTATCTTTCGACACCGAAGATTGTGAAGATTAGGCTGTTGTTGTCGTTAATACAAGCACAGGCTCAACACCTGCACATTGATTCACAGACTACAGACCATACTTTTCCTGTGTTTGCTTATTTTCTTTTGGTTTCTTAGTTTTATCTTTGGTATATGAAGCCCTTAATCATTTTCTTTGACGATGTTGTGTGTTGGGAAAATAATTTGGCTTTCGTTTGATTTTGGGATTCTGAAGCTGGACTTGTTGGGCTCATTGTGTTCCGGGATGTCGGGCTTGTTGGTGGTGCAGTATATCAAAGAGCTAGTAGCTTGGGGTGGAAGCGGAATGGTTGGTCCGACTTTTTCAACCTTCATGAAACCCGCCCTGAGAAGGTGGAACCTCTCTTTATTAGTAAGCTTAACACAGTCTTCCAGCTTATTTTAGTTGCGGCAGTTCTTCTTCAACCGGAGTTTGGAACACAAGAAACTCAGTCATACATCACATACCTGAGTTGGTTAGTTGCATCAACAACAGTGGCTTCCACAGCAGCTTACGGCGCCCAACACTTGAGGAGATCTGCATTGACCGCTCGGAAATCGTAATTTAAGTAACACAGTAACTCTTTCAGGCTGCAACATCTTTGAGTTCTAATGCGCAGCATAAATCGTAACTTATCAGTAAGAATTTTGACGAACAAGCTACTGGTTTTCACACTTTGGGAAAGCGATCGCACTCGCAGTTATCTGAGCTACAGACGCAGATCGCGTAGAAGAAAACGGAGACGGATGTCTACTCGGTGAAGTTGTGAACGGTAGCAATGAGAGAGAACTGACCATTACAGCCCTAGAGAAATTTTTGAAAAGAGAAATGTAACTGATATGCCGATGTCGGATTCAGGTTGTTGACTTCCAAACTATGTATAGTTTTTCGAAAAGCTATTCAGCTTCAGAAGACTGCTTGCTATGCCACCATGCATTTCAAGCCACTAAGCTGACATATGGTGGCATCGTTCCTTGAATAATTGATTTTGTGGGAACTGTTATTGTCATTTCGGAACTTGTAACGGCCAAATAAGAAATTACCCTTCTAGCATGCGATGACTATTACGTTGGGATGGCGATATTCAAAATTTTGAAAAAGGTTATGTAAAAATCAAAAATGCTGTGACGGTATTTTGAATTAATTATATGTAAGATTGTTTAAGAGAATGATATGTGTTATGCAAATATCAGGGATTAAAGTTATGTGTTATACCGTTAACTTAACGGAGCTTTTCAATAGAATGATCAAAATAATATATGGTAAACAATCTCAGAGACTATTTCTGTTGATTTTAAATTTCATATACCAAGATTATGTGTTATACAAATTGT
>LNC_000097
GGCGGGCTTCCGGTCCTTGAAATCCCTAATCCAAAACCCTAAAAAATCAAGAACCTTCGTCACCGCCACCGCCTCCTCCTCCTCCATCTCCGCCCCTCTTCACTACTCTCCTCTCTCCTACCCTCTCTCCCACCCCCTCGTCCGATTGCCGTCTCAGATTTCCAGGTCCTTCCTCTCTCCGCTTTCCAATTGGATCGTTCCTTTTCACGGACCGCCCTTCCTCTCTTTCCNNNNNNNNNNTTCCCTCCATGGAAGCTCTCGCAGTCCTCCACTCCGCTTTACATTGGTGGAAACGCCGTCGTTCTCAGAAAGATCGAAGCTTCATTGAACTTGAACCTGCTAAGGAGGAGACCGAGCTTCCCGCTCCCATTGGAAGTTGGGTCACTATCGCCGGCGCCGACGGTCGTGGATCGCCGTGTCGGGTTGAAAGAGGGCGCTGACGATTTCGTCAATTTGCCCAATTTGATCTCCATGAGTCGGTTGATTTCAGGTCCTTTCCTTGGATGGATGATCATGAATGAATGGTACTCTTCTGCAATGGCGGGGTTGGTTATCTCTGGGGCAACTGATTGGTTGGATGGATACATGGCTAGGAGGATGAAGATCAATTCTATTGTTGGGTCCTATCTGGATCCCCTTGCTGACAAGGTTCTTATTGGATGCGTTGCTCTGGCCTTGGTACATAAGGGTCTTCTTCATCCTGGACTTGTTGGGCTCATTGTGTTCCGGGATGTCGGGCTTGTTGGTGGTGCAGTATATCAAAGAGCTAGTAGCTTGGGGTGGAAGCGGAATGGTTGGTCCGACTTTTTCAACCTTCATGAAACCCGCCCTGAGAAGGTGGAACCTCTCTTTATTAGTAAGCTTAACACAGTCTTCCAGCTTATTTTAGTTGCGGCAGTTCTTCTTCAACCGGAGTTTGGAACACAAGAAACTCAGTCATACATCACATACCTGAGTTGGTTAGTTGCATCAACAACAGTGGCTTCCACAGCAGCTTACGGCGCCCAACACTTGAGGAGATCTGCATTGACCGCTCGGAAATCGTAATTTAAGTAACACAGTAACTCTTTCAGGCTGCAACATCTTTGAGTTCTAATGCGCAGCATAAATCGTAACTTATCAGTAAGAATTTTGACGAACAAGCTACTGGTTTTCACACTTTGGGAAAGCGATCGCACTCGCAGTTATCTGAGCTACAGACGCAGATCGCGTAGAAGAAAACGGAGACGGATGTCTACTCGGTGAAGTTGTGAACGGTAGCAATGAGAGAGAACTGACCATTACAGCCCTAGAGAAATTTTTGAAAAGAGAAATGTAACTGATATGCCGATGTCGGATTCAGGTTGTTGACTTCCAAACTATGTATAGTTTTTCGAAAAGCTATTCAGCTTCAGAAGACTGCTTGCTATGCCACCATGCATTTCAAGCCACTAAGCTGACATATGGTGGCATCGTTCCTTGAATAATTGATTTTGTGGGAACTGTTATTGTCATTTCGGAACTTGTAACGGCCAAATAAGAAATTACCCTTCTAGCATGCGATGACTATTACGTTGGGATGGCGATATTCAAAATTTTGAAAAAGGTTATGTAAAAATCAAAAATGCTGTGACGGTATTTTGAATTAATTATATGTAAGATTGTTTAAGAGAATGATATGTGTTATGCAAATATCAGGGATTAAAGTTATGTGTTATACCGTTAACTTAACGGAGCTTTTCAATAGAATGATCAAAATAATATATGGTAAACAATCTCAGAGACTATTTCTGTTGATTTTAAATTTCATATACCAAGATTATGTGTTATACAAATTGT
>LNC_000098
CCCAACTTTACCCTCTTCCCATACTTCAATTTTCAAAATTGTCCCAAATCCCAGGATTGAACACAAGAAAGCACATCAGCCATCCCGTTCCGTTGGCCACCAAGCTCCAGACGCCACGCCACCCGCTTTAATTGAGGGAAACCATCTGAGCTATGTATACAAATTCTCGAGTACTAAACTCCAAAAGGCAGAAGCTGGATGGAAGAGAAGAGATCAGCAATGGTTAAGCAACTTGCCCGATGAGCTTATCGAAAAAATTATCACCATGCTTGAAATGAAAGACGCAATCAGAACAAGCATATTGTCTAAAAGATGGGAATACTTATGGACATCAATTCCCCGCCTTTACTTATATCACTCTAATAATGCTGGAAGATCTCCCCTGGTGAATGTTGTAGACAGAGCGCTTGTACTTCGTGGCCCCGCTGACATAGAAAAGTTTGATCTTGGGTTTCCAGTACTTGGTGATGCATGTCGTGTGCGAAGTTGTGGATCTCTGCCGCTGTAAGGCGCATTGTTAAAGAGCTTCATATCTTCCTGAATAATATTAACTTCAACGGACCATTTTCGTTCCCTCATTCCTTATTTACTTCTGCAACACTGATGGAGTTAATCTAAATATGGCCTGCCTTGTCAAGTTTCCTTCTACTGTTTGATTCTCAAGTCTGAAGACGTTGTCTCTTGATTCCGTGGTGTTTTCGGATGACTACTCAACACAGCAGCTGTTTTCTATTTGTCCAGTCCTTGAGGAATTATCTCTGGAAGTCTGCAGTTGGGAGAATCTCAAATTTGTGAGTATTTGTGCTCCCAAGCTATTGGGGTTGATAATATTTGAAGGCGGCTCGGAACTTTCCAGTGCTTCAGATGGTTGTCAGATTACGGTAGTGGAGTTAGCCTGGAATATTTTTATCTCAGGGGTGAATTCCTAAATGAATATATCTTTTGTAACTCTTCCGCGCATGATTACACTGAGATTGAATTTTGATTCTGTGGAGAGATTTAGGCTTCTTGCTTACCGGTTGTATAAGGTCCTTAGAGGTCTCTCCAGTGTGAAGCACCTATCTCTCCTTTTGATGGCTTTAAGGTACAATTTCTTCTCTTTTATTGGTTAGTTGCCATTGTTCATTTGGTATGCCGCGTATTTCTTTAAAAATTGCATCTGTTTTTTCGCATTATGTGGCATGAATAACTTGTTTAGAATGGCTTAGTTTTGATTATTTTGCTTCACCGTGATCTTAGGTGGTTCTAAATAATGCAGTAGAACTTCTTGCACAAGTACCATTGTTCAATGACGTAACCACTTTGGTATTGGAAGTAGCTCCGGTAGATATTGGTAGTAAAGTGCTATTGATCATGCTCCAATACTTCCCCCGTCTTCAAACTCTGATATTCAATGAGTAACCGCAATGTTTTCTCTTGTATCGTGGCCTCATGCAACTTTGTTAACATGGTCGAGTTATGATAGTTTTAGGGGATTAAACTGTCGTCGAATAATATAGAAGATGATGGGGTGTTGGAGCCACTGCCTTCATATTTCTTGTCGCATCTTCAGACGTTTAAAGTGAATCAATTCTGGGGAAGCCCGAACGAGCTTGACGCTTTAAAGGTTTAGTTCAAGCATGCAACGGTCTTGGAGAAGATGGTTCTGGTTTGCTGCACAAATTTTAAAGGGGGTCGAGAGATGAAGACGCGAGTTGCCAAACAGTTATCACGTCTTCCCTAAGGATCAGAAAGCTGTGAAGTTCTTGAATTTTGATAGATCCCAAGGTTGTAATTTGTACTATAGACCTTAGCTTATTTTCTGACATCCCTTCCTTTTGAACTTACTGACCTGCAATGTCTTGTGTTTATTTGTTTTGATAAGCACAAATGGTTACTGATTCAACTGTATGTTGATTATGTTCAACTTCACTGACAGAGTATAACATGCACATTTTGGCAAAACAGTCAAGTCTGTAGGGTTACTTTCTGACCATTGTGTACTAAGAAGGGTAATGACTTTCACACTTTTCATATCGTCCTCTTGTACTCTTGTTTTTGTCCATTGAATACTAATGGAAGACTTGATGCAAAATCGAGCGCAATAGCGTTTTAGAATTTATACGGCCGACTTTACTTAGTGGAATAAGATTTGATTGTTGTTGATTCTCTTTTGATTCGTTCAATCCAATTGCTTGAAATTTTCCTTCCTTCTAGATTACTAGAAATTTTCTTTCTTTCTTATAAGATATTCTAAGAATTAAACTCGAGTGTAAAAGGCAGCTAACTGGTTAACCCACATTTGTGTTAGCCAACGAATTGATCAAACTTGTTATAATCCAACCATGCAATGTTGGGATGGACTTTGTTCACATGTGATGCAAGCAGCACCTGCAAGTCACGTGCATGAAAGCAGTGTACCTGTATGGATCCCACCAAACCTAAAAACGACACCTCAAACCATTTGCTTCTACGTTTAGCACGACCAAAAACACATGCCTGCACAATTACAGCTCTGGTCAAATAAAGACAGCCTTAATGCCTTAATCCAAACAAAACCACTGTTGCTATCAGCCAGACAGACCCCAACCAGGCCAACTTACTACCATCTTTTGCATTAGCCGTCAATATTAACATTTTACTTAAAGTTTTTTCCATCGTCCACAATTAACATATATATTATTGAACGAAAATATTGGAAATCAGCATCATATTATACTGAAAAGAAAAAAAACGATGTCTGATACAAATTAAGGGCAAGCATGGTGCA
>LNC_000099
CCAGATTACAAATCTTATCCCCCCAACTTTACCCTCTTCCCATACTTCAATTTTCAAAATTGTCCCAAATCCCAGGATTGAACACAAGAAAGCACATCAGCCATCCCGTTCCGTTGGCCACCAAGCTCCAGACGCCACGCCACCCGCTTTAATTGAGTAGGGAAACCATCTGAGCTATGTATACAAATTCTCGAGTACTAAACTCCAAAAGGCAGAAGCTGGATGGAAGAGAAGAGATCAGCAATGGTTAAGCAACTTGCCCGATGAGCTTATCGAAAAAATTATCACCATGCTTGAAATGAAAGACGCAATCAGAACAAGCATATTGTCTAAAAGATGGGAATACTTATGGACATCAATTCCCCGCCTTTACTTATATCACTCTAATAATGCTGGAAGATCTCCCCTGGTGAATGTTGTAGACAGAGCGCTTGTACTTCGTGGCCCCGCTGACATAGAAAAGTTTGATCTTGGGTTTCCAGTACTTGGTGATGCATGTCGTGTGCGAAGTTGTGGATCTCTGCCGCTGTAAGGCGCATTGTTAAAGAGCTTCATATCTTCCTGAATAATATTAACTTCAACGGACCATTTTCGTTCCCTCATTCCTTATTTACTTCTGCAACACTGATGGAGTTAATCTAAATATGGCCTGCCTTGTCAAGTTTCCTTCTACTGTTTGATTCTCAAGTCTGAAGACGTTGTCTCTTGATTCCGTGGTGTTTTCGGATGACTACTCAACACAGCAGCTGTTTTCTATTTGTCCAGTCCTTGAGGAATTATCTCTGGAAGTCTGCAGTTGGGAGAATCTCAAATTTGTGAGTATTTGTGCTCCCAAGCTATTGGGGTTGATAATATTTGAAGGCGGCTCGGAACTTTCCAGTGCTTCAGATGGTTGTCAGATTACGGTAGTGGAGTTAGCCTGGAATATTTTTATCTCAGGGGTGAATTCCTAAATGAATATATCTTTTGTAACTCTTCCGCGCATGATTACACTGAGATTGAATTTTGATTCTGTGGAGAGATTTAGGCTTCTTGCTTACCGGTTGTATAAGGTCCTTAGAGGTCTCTCCAGTGTGAAGCACCTATCTCTCCTTTTGATGGCTTTAAGGTGGTTCTAAATAATGCAGTAGAACTTCTTGCACAAGTACCATTGTTCAATGACGTAACCACTTTGGTATTGGAAGTAGCTCCGGTAGATATTGGTAGTAAAGTGCTATTGATCATGCTCCAATACTTCCCCCGTCTTCAAACTCTGATATTCAATGAGTAACCGCAATGTTTTCTCTTGTATCGTGGCCTCATGCAACTTTGTTAACATGGTCGAGTTATGATAGTTTTAGGGGATTAAACTGTCGTCGAATAATATAGAAGATGATGGGGTGTTGGAGCCACTGCCTTCATATTTCTTGTCGCATCTTCAGACGTTTAAAGTGAATCAATTCTGGGGAAGCCCGAACGAGCTTGACGCTTTAAAGGTTTAGTTCAAGCATGCAACGGTCTTGGAGAAGATGGTTCTGGTTTGCTGCACAAATTTTAAAGGGGGTCGAGAGATGAAGACGCGAGTTGCCAAACAGTTATCACGTCTTCCCTAAGGATCAGAAAGCTGTGAAGTTCTTGAATTTTGATAGATCCCAAGGTTGTAATTTGTACTATAGACCTTAGCTTATTTTCTGACATCCCTTCCTTTTGAACTTACTGACCTGCAATGTCTTGTGTTTATTTGTTTTGATAAGCACAAATGGTTACTGATTCAACTGTATGTTGATTATGTTCAACTTCACTGACAGAGTATAACATGCACATTTTGGCAAAACAGTCAAGTCTGTAGGGTTACTTTCTGACCATTGTGTACTAAGAAGGGTAATGACTTTCACACTTTTCATATCGTCCTCTTGTACTCTTGTTTTTGTCCATTGAATACTAATGGAAGACTTGATGCAAAATCGAGCGCAATAGCGTTTTAGAATTTATACGGCCGACTTTACTTAGTGGAATAAGATTTGATTGTTGTTGATTCTCTTTTGATTCGTTCAATCCAATTGCTTGAAATTTTCCTTCCTTCTAGATTACTAGAAATTTTCTTTCTTTCTTATAAGATATTCTAAGAATTAAACTCGAGTGTAAAAGGCAGCTAACTGGTTAACCCACATTTGTGTTAGCCAACGAATTGATCAAACTTGTTATAATCCAACCATGCAATGTTGGGATGGACTTTGTTCACATGTGATGCAAGCAGCACCTGCAAGTCACGTGCATGAAAGCAGTGTACCTGTATGGATCCCACCAAACCTAAAAACGACACCTCAAACCATTTGCTTCTACGTTTAGCACGACCAAAAACACATGCCTGCACAATTACAGCTCTGGTCAAATAAAGACAGCCTTAATGCCTTAATCCAAACAAAACCACTGTTGCTATCAGCCAGACAGACCCCAACCAGGCCAACTTACTACCATCTTTTGCATTAGCCGTCAATATTAACATTTTACTTAAAGTTTTTTCCATCGTCCACAATTAACATATATATTATTGAACGAAAATATTGGAAATCAGCATCATATTATACTGAAAAGAAAAAAAACGATGTCTGATACAAATTAAGGGCAAGCATGGTGCA
>LNC_000100
CTTGATTTATGTATTGTATTAGGATGATTTTTTTTTTTTTTTTTTTTTAACTTTTTGAGTATATTCTTAGATCAGTGGTGGTGACAACGTAGAATCCTAAATTCTTTGTGATGGGAATCAACGGTTCCAACATTCAAGCCATTTAATAAATCAGCAGTTCAAATGCAGCATTCAGGCAGCACATACAGGTTTGTCTGATATGTCAATGAAGATTCTAGAACAGGTATGATATACTTGTCCACTATATAGATCAGAGTGCCCTATGTGTAATTACTCCCATCTTTATTGAGAATGATAATCTTGATATATATATATATGTATATATATTTGAAGTAGTATATCTGGTTTCCAGTTCTTACTCTCTTGTTTTGTCAGCCTTTTTACATAGGATTCATTAAAATTCATACTCTCTTAGATCTGGTTTCCTATATTTCTCCTCATCAACATTATGTTTAGATGCTTAACTAATTGCTAAGATTTTTCATATTTACCGAGTGTGTTTTTTTTTTTTTAATTTTTTTTTAAAGTTTTCTTTCACCTTGTATTATTGTATGTACTGCTTAACACACCACCATGGCCTCTCTGTTGGAGATAAAATGTATATTTTCGTGCAGATCAGATATGTCTCACAAAATGGCTTGAATATATACTAGGGCCCAAGGAATGTGGGACCCAGGTACACTGAATTTTAAATTATTTATCAAATTTAAGCCAGAGTACAAAATTTAATTTATTTTCAAAGATTGAATTGGAAGGAATAGTTGAAAATCAAGAGTACGCAATGGATGATCAAAATACTAAACTAAGAATAATACTTTATTAATTGAAACGAAGAGAATGTTACAAACCCGCCGAAATTGCTCATAATCCGTAAGATGAGAAGGACTGCCACCAACCCCAAGCCGGAGTAAGGGGCCGACGACTGAGGATTGTAGAGTTTAGGGTTTTTGGTTTGAGGAGAAAGGGTTGGGAAGAGAGAAAATTAGGTGTGTTGACAATCTCTAATTTAATTAATTTTTCCAACATGAATAAACCACTATTTTCATTGTCGAAGATGAATAGCTCATTAAGAAAATGTATTTTAATCCCTTGAAAAATGATAGAATAAAAAAGGGAGACGTTTTCTTCATTTCTAATCCCCTCAAAATGAAAGATTATTCAACTATGCCTTCATGACACCTTGATTACATGGTTATATATCCAATACTAGTAGAGCTAAAATGATGCAGTAATTTATAAGGGTAATGCTTTGTTGCAATATGTTTCAAAATGTCTTATTAGATAGTCAATTTGGATCACACATTCAAATGAGAATATTTAGTTAGTGATCTAGGTCAGCATTAACAGTGTGATCAAAAAAGAAGTTTATATAGGTGTATAGAGAATCGAGTAATTACCTGACAACTCCTTTAAAAGTGTTCTACAATTCTCTGCATATTATGGGTCGTA
>LNC_000101
GCCGAATATTCATCCCAATCTCCTCCACGTCTCCCTTCCTGCTCTACTGCCCAATTTTCGACAGCCTTCTTCCTCTTCAACGAGATTTTTTAATAACAAACCACCACCAACTTTGTAAATTGCTTCTCCTCCAGTTCTCCCAGACCACCGCCACAACAAGTTCAAGCAAATCTGCGACTCGCTCCACAGTACACACGTGAACCGCGATGCACCAACATTCCATCCGCGCGTTTTCCATAACCCTCTTTACGGGCGGCTCAAACTTCGTGCCGTTGTCTTTCCAATCCCTCTCTACTCAAGATCAGTGGTGGTGACAACGTAGAATCCTAAATTCTTTGTGATGGGAATCAACGGTTCCAACATTCAAGCCATTTAATAAATCAGCAGTTCAAATGCAGCATTCAGGTTAGTGTTGGTGACTTGTGCTTCAGACAATTCTTTAAATCAGGTTCACCTTTATCTCAAATATGCTTAAAGTTATTGTTGATGCAACTTTGAGTTGAGCTTTGATAAAAGTAACTTTACCACTTAGATTGTGTTGCACCACCTCCCTTTCTACTTTTGCTCAAAAGAATCGTACTCAATTTTGACTTTTGAGTCTCACATTTTAGCCACATCACCACCAACTATTATTGCACCTTAGATGTAAGATCTCACATCGTTCAGAAGAGTGATCCTTATATGTATATTTCCATTCCTACTTAGCACGAGGCCTTTTGGGAGCTAACTGGCTTCGGGTTTCATGGGAACTCTGAAGTTAAGTAAGTAGCGCGCGAGAGCACTCCCAGGATGGGTGACCCATTGGGAAGTTCTCGTGCGAGTTCCCAGAAACAAAACCGTGAGGGTGTGGTCTGGACCCAAAACGGACAATATTGTGCTACGGTGGTGGATC
>LNC_000102
GACTTTTTGAATTTGAGAAAATGTGACTTCTCACACAAAAAGCAAATAAATTAATGTAAATTATCCATTTATATAAACAAACACGAGAAGTAAATGATGTTTCATTCCCAATGTATATATTGTAATTCCTTGACTCACTATAGAAATTACTGCGAGTAATACTATTCATACCATGTTTTTATACCACATTTTCATACTAAGGTGGCATTTGTTGTGGAC
>LNC_000103
AACAGTGAGGAATTGCACACTGCCAATCTCCATCTTATGTATATAAATTTAACTTCAATAAATTCTGTTTCCTGTATGTACATATTATCAAAATATTTTAAACACCCGCAGCAACGCGCGGACACTTTTACTAGTTGTACAAATACTAAAATTCAATTTTCTGGCACTCTTCATTAAAAGTGAAAGGGCGAAAATACCCTCGACTTCTTCTTTGCTCTGTGTACTGTTTCCACTTCTACAGTGGAAAGTCGGCTGTGCTCTTCCCAGCCACGCGTCTTTCATCGTTTGTTTCTCTGCTTCGAGCGTCTCTTTTTCGCTTTTACCCTTCCTCTTCGTTTTTCACCAGATTACCCTTCTCGTCAGCCCGTCTTTTGCTCTCAAATCCCTTCTTTTACTTTCGCAAAATAGTCTCACAAGAGATCCTGCGTTTGATTTTTTTATTTTTTTATTTTTATTTTTTTGGATTTGGTTTCCAGTCTCTCCTGGTATTGAATCCTTTGCTATTCGGCGTTTTGTTCTCATCTTGCCATCGTCGGGGCAAGAACTTTAAGGTTGGGACAAATTTTTTGTGAAATTATTGACAAAGAAATTATATTGAACTTGGGTAAGTTCTAAAACAACTACGAGTAATTTTCGATTCTCAGTTTGTATTTGTTTGAAAAAAAAAACCCAGAAAATTGGTTCTCTCTGTGTTCTCAATTGATTCAAAGCATAGCATTGGAAAAAATATGTAATTATTGGGGGTTTTTGTTTTTGGTGGATTTAGAATTTTGTCTAAGTTTTATTATATTGGAGTTGAATTTGGTTGCTCCTTGGCTGTGGGGACTGGGGAGAGAGGTCTGGTTCGTCATTTGGCGAAGAAGGGTTGGGGATAGAGACAAGGGGGTGTAAGGAGTGTGGTTGCAGATGAGAACCATCAATTTTCTATCTTTTCAATTTCTACAGAGCACCCATTTCCTTCCTGCAAATGGGTCTTACAAACTTCCACTCGGTTCTATCAATTTTGTTAGAATCAACAATTCTGCGGAGCATTTTTGCAGTGAATTTCTGCGACCCATTTGCCTAATTAGTTTGCAATTATATGGTATTTTAAAAAAGTTCAAAAATTAACTCACACATTCTCCACAAGCACCTGATTCTTCAAACTTTTCCAAAAA
>LNC_000104
CTGGATTCGGATTCTTCAGACTCTACCAATGTCAATCCATTGTTGCTTTGCACATGAAATCCGGGTTTTGAGGGTACTGAAAGCGTGATAGAATGGTTATTAAGCATGGATACAACTGAAGCTGATGTTGGTCTGTTGACAACATTTTCTTGTACACAAAGTAAACCAATGTGGATGCATCTCGTCGTTTCGATTCTTGAACTCGTTGTCAACATGGGATCTATGACATTTGAAATTGTAG
>LNC_000105
GGACAATGGGGGCTGAGAATTTGAGCTGGGTCTCTTGGAGCTGTGCTCTTTGGTGGCTCAGCCATTGGTAGGTCTGGTTGAGGAAGTTGTTGGTTCTGAGGGCATCTGAGATGGGTTCAGTTTGTTTTGCTTGTGAATGAGTGAAGGTGATGAGAAATATTGAAAGGAAAAGAGTTAAGCATGTGAGTTTTTGGTTGTCCATGATTTGTATACATGAGTCATCTTAGAGTAGAGTGGTTTTAAATTTATAAGGATACACGGACAGAGTGTTGAATGACATTTGTCGAAGAGAATAGA
>LNC_000106
ATACTAACTGAGAACACAATTAGAGAAGCCCTTCCATACACTTTGATTGCTCTCTGTAGCACCACCAGTCCAAGAAGCGATGCAACGAAGCACACGATGGCGAAGATGAGTGCAGTATCTGCGTGCTCCATGCCCAGGAACAAGTACTGAAATGCCGACATGGAAGACGAGAAGAATACCATGAACGAACAAGTGGCCGCCGTTACCTGCTCCGGAATGTGAGTTTTTAATAAGCTTATTCTTGACAGTATGGAAGATTAAAATCATAAAAAGGAGATGAATTAGGGTAGAATTTACCTCAGGTGCTACCCCAACTTGAAGAAGAAGAGGGCTTATAAGCATTCCACCTCCAATCCCAAAAACTCC
>LNC_000107
CTCGACCCTTCGCCGCTGCCGCCCCATACCTTTTTCGACAAGTCAAACACCTTCTGGTCATGAGCTTTAGTAAGATTATACTTCTTCTTCTTCACATTAGTCGCATACTTCTTCTTCAGCCGACGAATCTTAGCTTGCAATTGGGATTTGTTCACATCCACCTTCAGCGATTTCTTGATAAAGTCATGGAACGCACCCATATCGGAATACGGGTCCGCCCCTTTCTTGGTGGTATAATCAACCATGCCTTTCAAGATAATTACCTCATCCTCATCGCTCCAAATCCTCTGGAACAGCTTGGACTTCTTCGCTTCCTCCTCGACCTGGTCCGGTTCCTGC
>LNC_000108
GAGATAAATTACTAGCACTTTCAATTCCAATTTCTTTCAAGGCAGCCAGTAGTTGAGGATCAAGAAGCCCCTCAACAGAGACATTATCCACTGATTCTACTTTGTCAACGGTTGTGGAATCATGAGCAGCTGACGCCTCCAACTGATTCTCAAGTGCCTTGGCTAATTCAAACTCGGCTTCTGCTTCTTCCATCCGACCCTCCCTACGCAACTTCATAGCCTGACGTTTGTGGCCAAGAGACTCCTGTTGCA
>LNC_000109
ATAGCTCATAGTTTTTTTTAATTTTGGGTTTTTATCACAAATAATCATTGAAATTGATCCATCCAATCAAAATGGTATTTTAAATTAAAAATCGATCAATTTAGTCTTTGAATATGACTGCTAAAGTGGTCATTCCGTTAAATTTTCGTCAAAACTTCTGTTAATGGCTGACATGGCACATGTGGGACCTAATAGAATTAAATATTCCCAGTTACTCCAGCTGGTTGTTGCCAAACCAC
>LNC_000110
CTTAACTATTGTAGCTCCCATTTTTAACCGCGCTTTGGGGATGGGGGTGTCATCAGATTTTGGTGGGCAAGAATGCATCTAACCTCCCAGTGATATTTCTTTTATCACTCCCCTGAAATTTCATTTCAATTTTAATTTCATCTTATAAAACTCAAATCTCGCATACTCCTTTTTAAGGGAGTAGCGAAAAATAATCTTAAAAATTTCAAGACTTAAAGCCAAAACCTAATCCACATAAACCAAAACCC
>LNC_000111
CGGGTTCCACCCGTGCTTTTGATAGACCTCGCAGCTGATTTCATTCGTTATATTGTAGAGAGCCTCGAAACATATCTTCATATAGTCCGGTAAGTGCTCTATAGCACCAATTTCCCATCTGCAGCATAACATTTAGCGACCAATTTGTGGTGAAAACTGGTGAAGCAAAGAAATTACAGGACATTTTACCTGTTGACAGCCTCAGTGAAGAGAGTGAGTTCATCAAGC
>LNC_000112
GAACCACAACGCGGCGGCCACCACTTCCGAGACGATGTCGTTCTCTCGCGTCCTCCAGCGCGCCTTCTGCACCGCCACCCAATTCAACGCCGCCACCACCACCAACAGCATTGGTGCCATCTCCACCGACCTCTACAAAGAGCGCAACCTGAAACGCCTTGTGGAGAAGTTTAAGAAGTCCTCCGAGCTCTACCGCTTCCGTACCAAAACCCCCATTTACGAGGACACCGTCCGCCGTCTCGCAGCCGCCAAACGTTTCAAATGGATCGAGGAGATCCTGGAGGACCAGAAGCAGTACCCGGACTTTTCCACGGAGGGATTCGCTGTCCGACTGGTTACGCTTTACGGGAAAGCTGGCATGTTCGAAAATGCCGAGAAGGTGTTCGACGAAATGCCTGAGAAAAGCTGTGAGCGCACCGTCTTGTCCTTTAATGCCCTCTTGGGTGCTTGTGTTAACTCCAAGAAATTCGACAAGGTTGATGAGGTTTTTAGAGAGGTCTCGCAGAAGTTGTCAATTGAGCCGGATGTGGTGTCGTATAATACTGTGGTCAAAGCGTTTTGTGAAATGGGTTCGTTGGAATCGGCGGTTTCAATGATTGTTGAGATGGAGAATAAGGGTGTTGAGCCGGATGTGATCACATTCAACACGATCATGAATGGGTTGTATGTGAATAATCAGTTTTTGGCAGCCGAAAAAATATGGAGTCGAATGGTGGAGAAGAATGTTGTGCCTGATGTTAGGAGCTACAATGCCAGGTTGCTGGGATTGGCTTCGGAGAAGAAAACTAACAAGGCGGTTGAGTTATTCGAGGAAATGAGGAACAAGGAAGTGAAACCTGATGTTTTTAGCTTCAATGCCTTGATCAAGGGATTTGTTAATGAGGGGAAATTGGAAGAAGCTAAACAGTGGTACCGAGAACTGGTGAGGAGTAGTTGTGCTCTGCAAAAATGGACTTTCCAGATGCTTGTTCCCTTTGTTTGCGAGAAGGGTGATTTGGACTTTGCCTTCGAACTCAGCGAGGAAATTTTCAAAAGGCGCCTCCTTGTCGATGTGGAACTATTGCAGGTTGTGGTGGACGGGCTGGCTAAGGCTTCCAGAATCAATGAAGCAAAGAAGATTGTGAAGCTTGGGAACACAAATACTTACCGGCGTTACAATTTGCAGTTGCCTTCGGAGGACTAATGTATTTCTGTTGTTCTTTGTTCTGTTTTGCGTGTTGAAACATTTGTGGTTTTCTTGCTAGACCCTTTAAATTTTACTATTTAAATTCGTGAAAGCTTCAATAATTTCTTCACTTTTATAGCCTTGAATAATTA
>LNC_000113
TCTTCTCCCTCATTCTCCCTTATCTCTCCCTCTCGAGCTCACCTCTCTCTCGGGCTCTTTCCCGATCGACACCTATACATACAAACGCACACACATACGCACCCATACACACTTACATGGATGCACCAAGTGACCATCTCAGCGGAGGAAGGAACGAATACCAACCTTCGAAACTGTAAGCTCGGAGAACAACTCCCTCCTCCGGTGAACCCTTAACCTTGGTAAGCTTCGGGACTCT
>LNC_000114
AAAAATATATTTGATTAAAATTCAAACCCAATGAATAATCGATAAGTGATGGGAACTAGCTTGTTTCTACTTTTCACATTCATCTTAGATACCAACTAGCAAGAATGCCCACACGGTACTGCAGGTTTTGAAACTGTATAAAACATGTAGAAAGTTTTAAATCTATATACAAACTGATTTACAATAAGGAACAATATGCAGCGTTGAACTTCCATAATCTAATGGGTTTGCTTCTTCACTTCGTTTCTCCCTCTTTCTACATAAGTTTTCATTTCTTTGTTACAAATTGAAAAAATAGAAGTTAATGTGAACAAATGACAGTTGGATTTGTTAAAGGATCCTCTTGCTAA
>LNC_000115
CTAATAGATATTCAGGAGTTTTCGTCTAATGGACAAGATATTTTTATTCGCCTCCGACACACAAAATTTGGTCAAGGAAAGCGAACAAAGTTAATTGCCAGCCTCTCGGCTATTTGTTTTATCAATGTCTTGGTTGCCATAGTGTACGTTTTTCACAGATTGCAAGCTAACCGAGGGGGTAAGAGACAGATAATGATATAGAGGGGTAGCAGTTGAGCATATTTACTAGTTTCAAGCTTACTCTTTTGAGATTGGATCTTAACCTCTGATTGTTTATTTGATTGTTGTAGTTGCCAAATTAGGAAACATCAAAGCAACAACAAAGTTTGAACATGCTGATCTGAACGCTTGCATGTGTTTATAAGTAGTTAGTGTGAAACCCCATCCCAAATTATCATACTTTTTGTCGGATATTTTTGTGTTTCATCCCTTACATTATTAATTTACCAACCATGGGGCCTACATGGGATTTTTGTCCCCTTATCCCCCACCTTACCTGAA
>LNC_000116
TTGGATACAAATGGTTCTTAACACTCAAAGTTTTTGTGTTTTCTTCATCTTACTTTTCTTCACTCTGCTTCTTCTGTCACTGGTTTCTTGTGCCGTAGAAGTTCACGACATAACTCCGTTGCGACCGTTAGCTCAGGGACAAACCCTTGTCTCGGCAGGCAACGTTTTTGAGTTCGGATTCTTCAGTCCTCATAATTCCGCTAATAAGTACGTGGGGATATGGTACAAACATATACTCCCTCGAATAGTCTTGTGGGTTACCAACAGAGAAAAGCCTCTTGCAGTTACAGATACCTCGGCTGGTTTGACAATCAGCAGCAATGGGAATTTGGAGCTTGTCGATGGCAAACAGAATTCTGTTTGGGCTACCAATTTCTCGGCGAGGCCATCTAGTTAGAATAATGGCTCAGCAGCAGTTGCAGTTCTTTTGGACAATGGAAACTTTGTTGTCAAATTTAATGTAGGTGTACCAGCTGATCGGTACTCGTGGGAGAGCTTTCATTATCCTAGCGACATGCTTCTACCGCGAATGCTTGTAGGATTCGATAGTAAATGTGGAACGAGGAATTTGTTGACTTCTTGGAAAAGTGAGAATGATCCGTCAACTGGGATGTTCTTGGTTGGATTGTCACAGCAGGAGCCATCACAGTTGGTAATTTGGATCAATGGATCGACACCCTATTGGAGAAGCGGGCCGTGGGATACATCAAAGTTCATCGGCGTGCCAGGAATGGATGATCAATATCGAAGTGGATTTAATCTTGAGGATAATGCGCAGCAGGGAACAAAGTATTTCTCTTTTAATTTGTTTGCTAAAACTATTGAAGCATTTATGGACATCTCTTCCGAAGGTGTATTAAGGCTTATGTATACAAAACATAGCGAGAACTGGAAAACTTTCTGGGAAGCCCCAGCGGCAAAGAATCCATGTGACAAGTATGGAGCATGTGGACCTTTTGGGGTTTGCAAATCTTCTGAATCTCCAATCTGCAAGTGTTTGAAAGGGTTCGTGCTGAAGTCACATGAGGAATGGAGCAGAGGAAACAGTGCGGGAGGGTGTGTGAGGCAAGCAAAATTGTTTTGTGAAAGTAACAAAAGTCAGTCAGCTGCTTCGGGAGGAAATGAAGACGGGTTTTCAAGGATATCAAGTGTAAAACTACCAGATTTTCATGAATT
>LNC_000117
ATTCGAGAGCAACACGACGGTCATCGAAGCAATCGAGGACTTCACCTTCCCACATCCTGAAGACGCCACCCAAGTCCCCTGCGTCTCCGTCTTCCTCTCCTCTGGGGAAGCTCTGGAGCTTGGCCGCCAGCTTGCCCTGGGTCTGCAACGCCACCGTCGAGCAGAGCAGGTCGAAATCCACGACCGCCATTCCACTTCCCTCCAAAAGCCTCTCATTTTCTTCCCCTTCCGCCGTTTCCTCCGCCTTCTTCAGCAGCACCGTCTCTTGCTTCTCCAAATCCCCCATTTTCCGAACCCCAAAACCAGAAGCTTAAGCTCTAGGGTCTCCTTCTTCCTCGCTGCTCCTCCGTTTTCTCTCTCTCTCCTCCTCCTCCTCCTCC
>LNC_000118
TTGTTATTGTTGTTGTTGTGTTTTCAACCAAATATCAAAGGTTAAAAGATTTGAAGTGGGGAATGCTCTAGAGTATCACGAAAAATCTCCATCTCGTAAACTGCATACATAAACCAAGACATGTACGAAAATGGTTTGAACTTTTAAGCTTAATACACAAGAAATCATCTGCACAACACCAAGACGTGTCAGCGCAATAACTTATACGTACACATCCAAAA
>LNC_000119
CTCAAAAGTTTCAAGCTTTCAAGATCCAAACATCCATTTCTTCTCTCTTGCGTAGTAGAAAGACTGATCTCCGCATCGAGAAGAGCTTTTGAAGTGTAGAATATTAAGATAATCAGAAGGGAAAGAAGAGATGGAGGGTGCAAGGAATGCTATGATCAACGGTGGGAGTTTCTCCGGCCGTCTGATCCCCAAGAGGGGTCAGGTGAAGGTGGCTATTGTGGGGGTTCTGCGCCACTCTTTCTCATCCATTTTCTCTGCCAGCAGCCGCCGTGGCGGCGGCGGCTGTGAATCCGGCNATGCTCATCACTTCTCTTAACTGGTCAGATCAGATCATGTGTTGGACAATCAACCAACCAGGCCAGATTTTTGGTGGAAGAGTTTTGCTTTTTAGATGAATGTGTGACAGGGAAGGGTAAGGTTTTTTTAGCTCTTTTCTTGCAACAAAAGGCTGTAAAAATTTTGTAGTTAAAACATTATGATGAGTGGAATATGTTTTAATACTCTTGTTTTTTTTTTTTGGTCCCTTTTTAATCCGGCCGTTACAATATGAGCATTTAACTTAGAACTAATTGACGATGAATACAAATGCTCGAGATCTTTTTTAGTATCAATGCTAAAAAGTGGACGCGAGATACTCTGAACATCGACAATGTTTTGCAACAAAATATTGGAAGATCGAGTTTACTTGAACCAAATATTTCACCCAATTCAACAAATTGAGGGATCAAGGTCTTAAGCCTCTAACATACGTAGCCTTAATATTCAGAAAAAGGTGAAACGAGTAGCGTGAAAATCACTAGCCTATAACATATGGCAATGTGTGTGGTGTGACTTGTAGCATCAACCTATATTCTTGAGTTGTCTCTGCCAAAGACAAGAGTAGTAGCCCAGTTCACTGCAACATAGAACCTGTTCCTCCAGCTGACAACACGCGTCAGATAAGCGGAGCGCCAAATTAACCAGCTGAGAAATCCGGCAAGGGATATGCCCTTTGCATCCTGCAAAATTTTTTAATCAACAGGTTAAGGAAAATGCTTGGTAGAAAGGTACTTTGAAAGCGCTCGGCGGAAAAGCACATTGCCCTTCAGCATAAAGGCAAAGAAAATCTACCTTAGACTGGCGCAGATCAACCAAAGCCTTATAGCCTCCAACTGTTGCCATGCTTCCTAGGTGCTTGTACACAAATT
>LNC_000120
CAGGAAGGTCAAGATTGTCTTTCCAAACCAAAAACAAAGAAAATACAATCAAATTCTACGACCAACGTAGCATAATCAAACATTGTTTTCCCCAAAATTAAAAAAACCAAAAAAATTGATATCCCACGCACTATATATACAACATCAAGAAAACTCAAATCCCAAAACAAACTCACAGCTCAAAAGTTTCAAATTTTAAAGATCCAAACAGCCATTTGTTTTCTTAGAAGGTCTGGTATCTGCACTGAGAAGAGCTTTTGAAGTGTAGAATACTGGGAGTGTTCTTTGCTTGATATATACTTTTTGATCCCTTATTAAGATAATCAGAAGGGAAAGAAGAGATGGAGGGTGCAAAGAGTGCTATGATCCACGGTGGGAGTTTCTCTGGCCGTCCGATCCCCAAGAGGGGTCAGGTGAAGGTGGCTATTGTGGGGGTTCTGCTTCACTTTTTCTCCTCCATTTTCTCTGATAGCAGGCGGCTGTGAATCCGGTCATGCTTATCACTTCTCTTAGCTGATCAGATAACATGATGATAAATCAAGCAGTCGAGATTTTTTTTGAAAGTGTTTTACTTTTTAGATGAATGACTGAGGGAAGGGTAAAAAGTTTGAGCTCTTTTCCTGCAACAAAATGATTTTCCGGCCGGCCAATTCCGAAGAGGGGTCAGGTGAAGATGGCGATCGTGGTGGGATTAACCAACTCTGTGGCTTCCATCTTCAATCCTCAAGGTTCATCAATACACAGGCAAGCAGCCAAATAACTCGTATAGGTACCCAGACGAATATCGAGACCGAGTAATTAGGTCAATAAGTTCTGAGAATTTGAACACATTGTTAATTTGTTCATGTAATGGATTTTAATCTTTGTACATATATTGTAAAATTTGGTTCATATATTGAAATAAAAATCTGCATTCCTTCGGTCAAATCATTTGTTTGGTACAGCAGACGAGCAGGAATNNNNNNNNNNNNNNNNNNNNNNNNNNNNNNNNNNNNNNNNNNNNGAATGCTTTCAAAGAGAAGAATTTGGATGGATATTAGGAACGACTCTCTACTTTTTCAGATTTCCCAGTAACTCATATTTGCATATATAGCAAGTTTTACTTAAAAATTAACAGATAATTTGCATTTAGTGTACACTGTTCAGTGTAGTAAATCTCCCAATTTGTAAGAAATTTGTAACTCAAATGGTACATAACGTTTAACCTGGTATTTGAGGTTCTATGCTCAAATCCGCCATCCCACAATATTGCTTCTATACATAAAATAAAATATCTGCTTATTAGGCATTGAATTATGGATTTTGATAGAGCAAGTACAATGAGAGCTTTTTATGG
>LNC_000121
AGCTGTTTTTGTGTTTAGTAAACATTCAGCTTCAGTTTTTTTTCACAGTTTTGGGTGAAAAAAGCCAAAAACAAGAAGATGCAAAACTCAGCTTTGAAAAACCGGTTTTTTTTTTACATCTATTTTACATAAAAGTTTACCAAACACTATAATACTGCTTTTTTTTTTCTTTTCAAAAGCACTTTTACAAAAAAGTTTACCAAACACTCTGCTGCTTTATTTCACAGCTGCTTATTCTCACAGCACAGCA
>LNC_000122
GCGGTGGCGCAGGTTTAGATTGGGTTTTGGGGACTTTAGGGGTGCGCAGTTTAAGGACTCGTTCCCCTTCTTTTTTTTTTTTTTTTGGGGATTTCGTCGGAAACTTCTTGGTTCGTATAATTATTCGCCGGGTTTTCGCTTTCCTACTTGAACCAGGAATTTGGGGGGATTTTGATTTATTTTACGAAAATGGATTTTGATTGGATTATTCGCTTCGCTTTCTCGATGGTTTGATTATATTGCCACGGCATCAGTCACGCGTCCAAATTGTTGTGCGTACTATATACAAGATTCTTATGCCTAATTTCTTTGGAAAGGGATTTTTCCAGATCTCTTCCATTAAATTCATCCAATCATTTAATTCGGGT
>LNC_000123
GGGATATGTCCAATACTTCTGCTTTCTCAGTCTTCTCATCTGAAAAAGATTCATCAGAAACTCCGTCTTTATTCCCATCCCTCCTCTTGGGTGTGATGTAGTTGATGTTTTGAATGACCACTTTCCGCGAGGATTTCTTCTTGAACTTCTTTTTGGATGAATTCTCCATATCAGAATGCTTTCTCTCTTGAAGTGTCTCTGAATCAGAATCAGTCACAGAAGTGGAGTCACTGGACTCAGTTTGGTTGCCTTCCCCTGAGTATTTAGTTCGTGTTTTATTCTTCTTCTTTCTTCTTGAAGATGACTTCTGAGTCCTATGATAATTCAGTTCCCG
>LNC_000124
GAGTTAATTAACTAATAATTTTCAGCTCCAAAATAAAAGAAATTAATAGCAAATTTAAATAATTAGTCTGTGAAATAAAGATTTATGAGAGCGTCGAGCCCACATTGTAGCTGTAGTTTTACCGATCGAAATCACAGAAGTACATAACCTCTCTCTTCTGGAGCCGACTAAAAATGTTGTGCTTAATAGAACACTGTTCGTTCTCTTCATACATGTCTCAGAAATCCTGTTCCTTTCTCCCCTCTCCTCTCTCTCTTCAGCTTCCCTTCATTATTTTTTTTTTCTTTTCAGATAAAACAATCAAAC
>LNC_000125
AAAAAAAAAATAGAACCGAACCGAAATGTTGTAAAAAACGACATCGTTTTATATTTGGTAATAGAAATGGGGTGTCGTCCTGAAAGTTTGTATCGACGACGTTCAGTGACTTCAGTTTGAAACCCTAAAGCTAAACATCGATCCCTCATTCCCTCATCCCTGATCCCTCTGTCTGTGTCTGGATCCTTTCATCTCATTCCCAGCCTCCACCGCTCCGTGCACCCTCTCTCAACACAATCAGTCTTCGTCTTCTTCCTTCCCAGCGACCTCCGACCCGTCTCACTCTCAGTCAATTAGTCTCTCACATCTCGCGCAGCAACCTGAGCCCTAAACCTCCTTTCTCTTTCTCGGTCTTCAATCACTCTCTCAAACTCTCTGTCTCTCATTCCCAGCGGCAACCCTTCTCACTCTCAATCTCTCACACCTCACCGTCAGTCTATCATCTCGCCGTTTCAAGTCTCGACAGCAAAAGATGTATGTGAGTGGAAAACATATGGGGTTTTGATCGATGAAGGTTCAATGCATGGATCTAACTACATGATTTGGCTCTAATTATCTGTTTGTTCGGATGAAGAGGGAGGAGGGCCTTCCAGATAGGTATACGTACCCGTCTTTCTTTTAAGGCGTGTGCAAATGAGGGGAGGGTCTGGGAAGGAAGGGCAATACATGAGTCGGCGGTGAGGTGTGGAGTTGACGGGGATGTGTTTGTAGGCACCAGTTTGATTGATTTGTACAGGAAATGCAGGGAGATTGTTTGCGCTTGCAAGGTGTTTGATGGAATGTCTGAGAGAATGTGGTTTCTTCTCTTGGACAACTATGGTTGTTGGGTATGCTAGTGTTAGGGATTTGGTGGAGGCCAACAAGCTGTTTGATCAGATGCCCCAGAGAAATGCAGTGTCGTGGAATGCGATTATTAGTGGGTTTGTGAAGATGGGGGATTTGGTCAAAGGTTTCAAAAGCAACTGATGTGTGCCTTCTATCCACTTTGGTTGCTTATAGATTTTATTAACCCAAAGATTTCCTCTTATTTGGTTTAAGATTTTCAATATGTTTAACTAATGCATCATTGCAGTTTATTAAGACAATCTTCTTCCCTTGAAAGCTTAATCCCGGATCAACTATCAGCCAAGCAACCTGAACTCTGAAGCTTATGAATGGTTTAATGTGTCTTATAATTTTTCTAGATGGATTTGAAGATTATATAGATTTAATCCTGCTTCAATTGTCAATGTCTTTGATTCTATTGGAAATTTGGAACGGGACTTTGAATTTATTTATACTTCTCTGGAAGATGTATTACAAAATGACTGCAAGCTTTGTTTTCTTAGGAATTTTTTTTGCTATTGAAGGAAACATGAAAAAAAAAAAAAAAAAAA
>LNC_000126
AAAAAAAAAATAGAACCGAACCGAAATGTTGTAAAAAACGACATCGTTTTATATTTGGTAATAGAAATGGGGTGTCGTCCTGAAAGTTTGTATCGACGACGTTCAGTGACTTCAGTTTGAAACCCTAAAGCTAAACATCGATCCCTCATTCCCTCATCCCTGATCCCTCTGTCTGTGTCTGGATCCTTTCATCTCATTCCCAGCCTCCACCGCTCCGTGCACCCTCTCTCAACACAATCAGTCTTCGTCTTCTTCCTTCCCAGCGACCTCCGACCCGTCTCACTCTCAGTCAATTAGTCTCTCACATCTCGCGCAGCAACCTGAGCCCTAAACCTCCTTTCTCTTTCTCGGTCTTCAATCACTCTCTCAAACTCTCTGTCTCTCATTCCCAGCGGCAACCCTTCTCACTCTCAATCTCTCACACCTCACCGTCAGTCTATCATCTCGCCGTTTCAAGTCTCGACAGCAAAAGGTAGATGTATGTGAGTGGAAAACATATGGGGTTTTGATCGATGAAGGTTCAATGCATGGATCTAACTACATGATTTGGCTCTAATTATCTGTTTGTTCGGATGAAGAGGGAGGAGGGCCTTCCAGATAGGTATACGTACCCGTCTTTCTTTTAAGGCGTGTGCAAATGAGGGGAGGGTCTGGGAAGGAAGGGCAATACATGAGTCGGCGGTGAGGTGTGGAGTTGACGGGGATGTGTTTGTAGGCACCAGTTTGATTGATTTGTACAGGAAATGCAGGGAGATTGTTTGCGCTTGCAAGGTGTTTGATGGAATGTCTGAGAGAATGTGGTTTCTTCTCTTGGACAACTATGGTTGTTGGGTATGCTAGTGTTAGGGATTTGGTGGAGGCCAACAAGCTGTTTGATCAGATGCCCCAGAGAAATGCAGTGTCGTGGAATGCGATTATTAGTGGGTTTGTGAAGATGGGGGATTTGGTCAAAGGTTTCAAAAGCAACTGATGTGTGCCTTCTATCCACTTTGGTTGCTTATAGATTTTATTAACCCAAAGATTTCCTCTTATTTGGTTTAAGATTTTCAATATGTTTAACTAATGCATCATTGCAGTTTATTAAGACAATCTTCTTCCCTTGAAAGCTTAATCCCGGATCAACTATCAGCCAAGCAACCTGAACTCTGAAGCTTATGAATGGTTTAATGTGTCTTATAATTTTTCTAGATGGATTTGAAGATTATATAGATTTAATCCTGCTTCAATTGTCAATGTCTTTGATTCTATTGGAAATTTGGAACGGGACTTTGAATTTATTTATACTTCTCTGGAAGATGTATTACAAAATGACTGCAAGCTTTGTTTTCTTAGGAATTTTTTTTGCTATTGAAGGAAACATGAAAAAAAAAAAAAAAAAAA
>LNC_000127
AAAAAAAAAATAGAACCGAACCGAAATGTTGTAAAAAACGACATCGTTTTATATTTGGTAATAGAAATGGGGTGTCGTCCTGAAAGTTTGTATCGACGACGTTCAGTGACTTCAGTTTGAAACCCTAAAGCTAAACATCGATCCCTCATTCCCTCATCCCTGATCCCTCTGTCTGTGTCTGGATCCTTTCATCTCATTCCCAGCCTCCACCGCTCCGTGCACCCTCTCTCAACACAATCAGTCTTCGTCTTCTTCCTTCCCAGCGACCTCCGACCCGTCTCACTCTCAGTCAATTAGTCTCTCACATCTCGCGCAGCAACCTGAGCCCTAAACCTCCTTTCTCTTTCTCGGTCTTCAATCACTCTCTCAAACTCTCTGTCTCTCATTCCCAGCGGCAACCCTTCTCACTCTCAATCTCTCACACCTCACCGTCAGTCTATCATCTCGCCGTTTCAAGTCTCGACAGCAAAAGTTTTAGATGTTTGGTTTGAATGTTTGCTCTATGTGTTTGTTTGGATCTTTGAGGTAGATGTATGTGAGTGGAAAACATATGGGGTTTTGATCGATGAAGGTTCAATGCATGGATCTAACTACATGATTTGGCTCTAATTATCTGTTTGTTCGGATGAAGAGGGAGGAGGGCCTTCCAGATAGGTATACGTACCCGTCTTTCTTTTAAGGCGTGTGCAAATGAGGGGAGGGTCTGGGAAGGAAGGGCAATACATGAGTCGGCGGTGAGGTGTGGAGTTGACGGGGATGTGTTTGTAGGCACCAGTTTGATTGATTTGTACAGGAAATGCAGGGAGATTGTTTGCGCTTGCAAGGTGTTTGATGGAATGTCTGAGAGAATGTGGTTTCTTCTCTTGGACAACTATGGTTGTTGGGTATGCTAGTGTTAGGGATTTGGTGGAGGCCAACAAGCTGTTTGATCAGATGCCCCAGAGAAATGCAGTGTCGTGGAATGCGATTATTAGTGGGTTTGTGAAGATGGGGGATTTGGTCAAAGGTTTCAAAAGCAACTGATGTGTGCCTTCTATCCACTTTGGTTGCTTATAGATTTTATTAACCCAAAGATTTCCTCTTATTTGGTTTAAGATTTTCAATATGTTTAACTAATGCATCATTGCAGTTTATTAAGACAATCTTCTTCCCTTGAAAGCTTAATCCCGGATCAACTATCAGCCAAGCAACCTGAACTCTGAAGCTTATGAATGGTTTAATGTGTCTTATAATTTTTCTAGATGGATTTGAAGATTATATAGATTTAATCCTGCTTCAATTGTCAATGTCTTTGATTCTATTGGAAATTTGGAACGGGACTTTGAATTTATTTATACTTCTCTGGAAGATGTATTACAAAATGACTGCAAGCTTTGTTTTCTTAGGAATTTTTTTTGCTATTGAAGGAAACATGAAAAAAAAAAAAAAAAAAA
>LNC_000128
AAAAAAAAAATAGAACCGAACCGAAATGTTGTAAAAAACGACATCGTTTTATATTTGGTAATAGAAATGGGGTGTCGTCCTGAAAGTTTGTATCGACGACGTTCAGTGACTTCAGTTTGAAACCCTAAAGCTAAACATCGATCCCTCATTCCCTCATCCCTGATCCCTCTGTCTGTGTCTGGATCCTTTCATCTCATTCCCAGCCTCCACCGCTCCGTGCACCCTCTCTCAACACAATCAGTCTTCGTCTTCTTCCTTCCCAGCGACCTCCGACCCGTCTCACTCTCAGTCAATTAGTCTCTCACATCTCGCGCAGCAACCTGAGCCCTAAACCTCCTTTCTCTTTCTCGGTCTTCAATCACTCTCTCAAACTCTCTGTCTCTCATTCCCAGCGGCAACCCTTCTCACTCTCAATCTCTCACACCTCACCGTCAGTCTATCATCTCGCCGTTTCAAGTCTCGACAGCAAAAGAGGGAGGAGGGCCTTCCAGATAGGTATACGTACCCGTCTTTCTTTTTGTT
>LNC_000129
AGTCTGCAGGTATGTGTTGCAGATATTACTTCAGTATCTGCATATGTAAAACATATTTGATGTGTTGGTTGTGATTTAGTTGGTAAATTCTTGTGTTCTTGGCTAAGTATATTAACATAAAGTCTATGTTTACTCTTACAGATACAAGACATCTTCATTATTTGGGTCGAAAGCAAGCACCCCTACTTTGTTGATCAATGCATTTCGCACAACCATTCTGGATACCGAAACGCTGCTTGCCAAACACCATTTGCCTGCAGAGTTGTCAACCTGATCATCATCTTTCAACTCCCAAACAGTCAGATCATTCCCTCAATTCTGAGCTAACTGGCACATTCGCAAACACGTACCTCATCTAGCTCTGTTACACACACCTAGGAATTCAAATGTTGTAGCTGTGTAAGTGAACTGATCATGTTTAGGCATATCAATGAAGCGACAATTGACATTCGTATCACCAGTGGTATTACTTGTGATGCTTGATGTGTTATCACTAATGGAGTTGGGATCCAGCCCCATATATGTCCACCGTACATGCTTCCCCAGTACAACTTTCCTTTGTAAGCAACCCCTGCTTCGAGAGTCAAGCTATCAAAACAAAAGCTTCATGCTTGTCCGTTTACGAGTTCAGAAGAGAAGATCTCTGCTTTGAACTGGAAGG
>LNC_000130
ATACGATTGAAAAACCTTATTATTGGCTGATGTTGCCATAAGATGATGCTGATACATTTTAATATACACACTAATATTTTTCACAATATATATCAGAGGAACATTAGAAAGTGAGTAAATAAATCAACTATTTGCATTTTTAGTTAATTTGTTACATAAGATCTTTGATTTCTGAAAAAAAGTAAAATAAGGTGACCATCTTGTATGCCTTGGCACCAAAGTAACCACCAGACTGTTATCATCTTCAGCTCATCCTACGACAAGTTCGTTATCTCTATCCGCAAACTACTTTCTTTTCATAGCATTTCTTTGTTGATTTTATCATAAATTAAGAGATTGCGCATAGAGATCACGGACTTGTTGGAGGATGAATTGAATACGATAACAGTCGGGTGGTGACTTTGGTGCCAAGGTATGAAAAATGGCCGGCCCGGTTTTGTTTATGCATGGCCTGCATATAACTAACATAAGAAACGAGATCGAAGTAGTAGCATGAGGTCAAGGACAAGGGACTTGTTGGAAGACTTCGAAGCTGAAGGTGAGAAAGGTAGCACTCTGGTGATGAATTTGGTGCCAATTGTGGATGCCATAAATTCATATAGATTCATTAGATCGAACAGTAAAGATGAACTCACTCCATAAGAATGGACTGCATCGCCTCCAATTCTTGAAGTTGGAGTAGAGGAGCGTCTGTGTGATTCTCCTGTTAAACTGAAAGATTTCTGCTG
>LNC_000131
GGAACTCCGAAGTTAAGCGAGTAGCGCACGAGAGCATTCCCAGGATGGGTGACCCATCGGGAAGTTCTCGTGTGAGTTCCCAGAAACAAAACCGTGAGGGCGTGGTAGGGGCCCAAAGCGGACAATATCGTGCTACGGTGGTGGATCGGGCCCGGGTTGTGGTGGGGGCCCGGGCCGGGATGTGACATTGGTATCAGAGCCTAACCCTGGTCGCGAGTGTGCCGACGAGGACGTCGGGCCCCTAAGGGGGGTGGATTGTGACATCCCACATCGCCCAGGGGTGATCCTTAAATGTATATTCCCATCCCTACCTAGCACGAGGC
>LNC_000132
CCCTGCCTCACATCCTCGTTGGATAAAATATCAAAGGACCCAAAACTCACACCCTCTTCTCTTAGGGCATTCACGACCTTGGAACTAAAACCGCATCTGGGAGCATCGGGTGTGCCCTTGATGAAGACCATCACTTGTGAAGAATTAATCAATTTCTTTAAACAATCTTCAAGAGTATCTTTCGGAACAATCCCTTTCTCTGCCAAAACCTTCTTGAGCTCCCCACTCTTTTGCATCTCCAATACAATATCTGATCCACCAATAAGTTCACCTTTGATGTATAGCTGAGGATAACTGGACCAGTTTGAATAAACTTTGAGCCCTTGACGGACTTCTTC
>LNC_000133
TGTTGACTACAAAAATTACAGAAGCTACGTGGCGCGCAGGCCGAATAACTAATGAGCTAACTAATGTCCTTCGGTTGAATGCAGGGCGTGCCAACTCGTCGGCCGAGCTCGGCCGAGGAGTAAAATTTGATGTGGTCGCGTTGAGCGCGCTGTTGACTTCTGTATCTTGCGATTGCGACCGAGGAAGGAACGCTCTCGGTCTCTGGATTCTATAGCCTGAAGACAAGGCTACTAATTCTACGGAGTTCACAACTCGTCGAAGCCTGATTCGGCCACTGTGATTATATTCGTAAGAGTATAAGCACGCCGAATTGAGACCAAACTATACG
>LNC_000134
GAATGCCGGTTCGTAGGAACGAGACGGCAATCCAGAATTCATTAATTCCGTAAGGTATGTCCTATATCGAATTCCTTATTAGTACAAATTCCCAACAGTGGTATTAGAGCCATAGGGTTTGTTCCTCACCTTACAATTCGATGTAAATTGCGAGAACCACTATATCAGTTGCATAAACTCGAAAAAATCATGTTTTGATTCGTTGCATTTTTTTTTTGAGGATTTCTTTTGAGAAATATGTTATCTTATGTGTGAGAATTATTCCCTCAAAACTTCATGCAAATATATGCCACGGTTTGACAGAAATCAAATACCCTAATTTTGTGATTTCTTGAAAATTTCAATTTTTTTGGCCGTTTTGCGGGCTGAATTTAGGGTACATGGAGCTGATTTTTTTCTGTAGTTTTGTGCTTGGCGTTTGTAGTCGGTCACATGAGCTACACGAGACTCATTAGAATTAATGTTTATCTCAGAGAATGTTATGATGCACATTTTTTTTAGTGTCACCAACTGAGAATCGATTTCACTCATATAAAATGATTTGACCTGGCGCTGAGGTAGCAAGCAGCATGAAACATATATGTTTGAAATGCATTTGAGTGCGAGACCAGACATGTGTATAATTTCATGTACAAAACATACACTAGATATACATAAATATTGCCTTAGAAGTGTCTAAGATGAGACCTATCAAAGGTTGAACATGGAGATTTTTTCATTCAAAATCCATGTTAAAGATTGTCAAGCTGGATGCAAGTAACTAGGTACGCACCGAGAGGGGTGACTAGGCTATATGCTCAAGTTAGGCATTTGTGTAGCACTTAGACTAAGATTCGTATGGTGTATGTCCAATGGACATGTGACACACTTATTAAATTGAGAATACACCATAGCATACATTTCATATAGTATGTGCTAGTTGTGGGCCGACAATGGGGGTGGCGAATTGATCCCTACTTCAAGTCACTGTGTGAGCCACAAATTTGAAGAAAATAAAATCACCTAGATATACAACCCAAAAAACTAGCCAAAAATAACTTAACTTTTGTGTGTACGAAATACCCAGATGTACAACCCAAAAAACTAACCAAAAAACCCTAAATTTTTTGTGTAAGAAATTCCTTTAAATCAAAGAAAAATTAATGAAAATCGTTTAAAAACTTTGAGTTTTAAT
>LNC_000135
AAAGCATCTTTATAGGAATAAAGGAAAGCCAACGCCGGAGTACGGTATATATACCAATCTCCAGACAATCTGATCCCCACACCGTCAGAGAGATGAAGTTTTTGCTTCAGTTCCCGTGTTGCTCGTGTTTCTGCTTCATCAAACCCAAAAGGAGCAAACACAAGGAGAAAGAGGCCCATACTGACTGAAAGATGCGACTCCTCTCGTCGATGTTTCTCATGAAACGGTGCAGAACTCTACAGCAACCTGCTTGCTGTTTTGACAACCTTGTTGTTGTCTTCTCATGCCTCTCAAAAGGATTGTATCACAAATGTAATTGTCTTTAATTGAAGTATAAGTTGCCCTTTTAAAGGGATTTCTCC
>LNC_000136
AACGGATATGATTGGATAAACAGTACATATGTGTTTTGGGGCCCAACATGTGAAACTGCAGTCCCCTTTTCTCCATTTCCCACCAAAGTTATCAATTATTTACGTCAACCACAAGCTGATGACCCAGTGGTCAAGGACGGATTGCAAGACTTACTTCAAATTAAAAACTGGAGGTCTTGGGTTCGAAACTCGCTACTGGTCTGGAAACCAGACTTATGGCCATGGGAAGGCTGAAATGCCTCTGTGAGTCTTTCCAGCCCCCGGAAGGGGTGAATACTGTGGTTTGCTATCAATTGCCCCTAAAAAAAAAAAAAAAAAAATCAATTATTTACGTCAAGGCCCTAGACCTTAGCTGATTAGCTGGATCTCGAATTGAAGGCTGCCGCATGCATTTCCCACGACGCGTTATTGACCTTGTCAGTGTCATTCGTATTTGGCTTTAGCCTTGTTGAATGGTTATCGATTTGGATAACTGTTTGTGGGAGTTTAGGGTTGAGACTTCGTTGTCAAGCATTTGTTTTGTTTACCAACTAATGTGTCTGCTCAAAGTCCTTTTAGGTACGTCAATCAACTATATGAACTTATATCATATTCACTTGTTAAATTTCTTTTCGTATCTGAGTGCATGTGCAATGGCACGTACTTTGATGTCGAGGAAATGTTCTTCGTCAACAAACTTACAAGGAGTTGGGACACTTGTCCCAATTATTTCAATTGATAACGACTTTTATAATGATATCAGAGTTAGGTTAGCCTATATGTGGAATTCAACGATTACACGTGCTTTATATCACTCGGTTTAAATTATAATGAGCTGTGCTCCTTCATCTATTATTATAATATTATATTTTAGGAATTTGATAGCCAACCACATTTCGTGAAAAAAAAAAAATACTGATATCTCAACCATATATGAAGATTCTCGACTACTTACAAATTGCACAAAATTATTTACAAAAAAATAAAAGAAAAACACCACCGTATTTAATGTTGTTAGGAGGTTGTAATCAAATCCCTATCATTCTTTATGGTATCCAATTGTTGAGCAATAGCTGTAATAATAGTACCATGGATGATGGAACCCACATTGGAAGGAATAGGTTAGCTTCGGGTTATTTACACAGATTTTTTTACTTTTACACTCTTTTGTTTATTTTTGTCATTTTATTTATTCGATCTGACG
>LNC_000137
TGAAACTTTAAAGAACAGAACAAATAAAGTAAAAAAAAAAAAAAGAGAGAGAAAGGAAGAACGCAAAGCACCCAACCCATAACCCAATAATCTTCTGCAAACCCTCCATAGTTATAATCCTTCGTAAGGAAAATTAAATCCCAGAAAAATTAAATCATTCAAGCTCACTTGTATATGCAGGACCAGAAATTCGATCTGAAAACCTTAA
>LNC_000138
TTTTTTTTTTCTTTTTTTTTTTTTATTTTTTTTTTTTTTTTTTTTTTTTTTTTTTTTTTTTTTTTTTTTTTTTTTTTTTTTTTTTTTTTTTTTTTATTTTTTTNNNNNNNNNNNNNNNNNNNNNNNNNNNNNNNNNNNNNNNNNNNNNNNNNNNNNNNNNNNNNNNNNNNNNNNNNNNNNNNNNNNNNNNNNNNNNNNNNNNNNNNNNNNNNNNNNNNNTTTTTTCTTTTTTTTTTTTTTTTTTTTTTTTTTGCAT
>LNC_000139
TCACGACAATGCTGATTAATGTTTGCAACAAAGTGAGGGGTTAACCATTTATGTTAGTTATTTGATGACTCAAAGGCGAAAACATGACATATTTAGTGTTTATACTTTCTTGATTTTAACTTTATATTTGGCCAATCTTCTTGTTGACATACCGATTAAATATTGACACTGTAACATCTCTAATTGTCTAACGCAGTAACTAACCATCATATAAGGTAGAGAGGTGTGGTAAAATGGCCATGGATGACTCTCTTTTAAATTTTGGAAGAAATCTCAAAGTTAAAATGTCTCGTTCTTTATTTATCAAAACAATAATGATTATAGGATAAAAGCAAAGTAGCTGATCAAATACAAGCTACATGGGTTTGGTAAATTGGCCATGGATCAAGCCCTTGGCAACGTAGCGATAGCTGCTTCTGTGAAGTGAATACCATCCCAATTTGTGTATGATCTCTACAGGCTGCCGATCCAATTGGGGGTTTGCAACAAAGTCAATGCGGCTAAACACCCAATTGGCAAGTTTCCAGGCACCACCAACTCCACTGCCCCTTCTTCTATCAATGCCTGCCACAAGGCCCCACGATTAATTAGGTGACAAAGTTCTGTGTACAATGGCTTTTAATGACTAATATATAATATAAAAATATTAATATTAGACGCTTACACGTATGTAAGTAACTGTAAATTGTTAGATGCTATTATCAAATTCTCATGTGTGTGTATGAATGTAATTGTAAGTTGTTGATGTATGAGGTGACAAATTTTATATACGATGATATTATTGAGCTAAGATGTTAGGGGCAATTTGGCGCATGCATGGATGAATGTGACCGCTCATTGATGTATTACTGATGTAACATACACCGGTGGCCTTAGTTGTTGCTTCGACACCATACTGAAGCTTTGAGTTGTTATTATAATACATTCTAGCTACGTGCTTATGATGCTTTTTTGCAGTTGGAGCAGGAGCACACAAGTTCCCTCGTTACGCTAGTATGTACGTACAC
>LNC_000140
AATCAAGGAACCGACCAATGTAACAAAAGCTAGCTGACATGTTTTTGTGTAGTTGTTGAAATGTCATCATGTCATAGTGTTTCTCTCAAACACTCATGTTGCTAGCTAATGTGGGGAATGTCCACGTAACTTACTGCTTATGTTAAATTATTGAGGGGTCGTTTGATAATATTTTTTGTTTTTACTGTTTTGAAATTGAAAA
>LNC_000141
CCAGGTGTTTGAAGAAAGTCCTAGCTCAAAAGTTTCATTTGAAGGTTTCAAGATGAAGTGATGAATTGGAAGCAGTTGTGTAGTGCATTCTTGCACTTTATATCTTCGACGAATTGGTTTCTTGATGGGAGTTTAATTTTCTGGTGCGGAGAAAAGTTCAAAATTCATGCAGTCTACATGTTCGACGAAATGACAGCTCAAGATTTTTTTGTGAAGGTTATATTTCTAATCACTTTCTCTGAATTCTTTGGAGAATTGGAATGATTTCTTACTGCAATTACTTATGGGATGTGACAATCAATTGTTTTCATCCAAATTAAGGCATGAAATCATCTCACTTTCGATGATCTTTTCTAAGTTTCATGTTGTTTTTCTGATATTGGGGTTCAGTATTGTCAGAATAAGTATTTTGTTGATGGTTTATGGATTTTACTTTCAATTGGGTGATTCTTGGTGTCATGATGGTGATGTTACTCATGGTCCTTGATAAT
>LNC_000142
TAGCTTCGGGTTCTGTAGGAACTCCGAAGTTAAGCGAGTAGCGCGCGAGAGCAATCCCATGATGGGTGACCCACTGGGAAGTTGCTCGTGAGTTCCCAAAAACAAAACCGTGAGGGAATGGTAAGCCCAAAGCGGACAATATCATGCTACGGTGGTGGAGCGGGGTCCGGGAAGTGATCCGCCCCGTGCCGGGATGTGACAATTTGGTATCAGAGCCTAACCCTGGTCGTGGTGTGCCGACGAGGACGTCGGGCCCCTAAGGGGGGTGAATTGTAACATCCCACATCGCCCAGGGGGTGATCCTTAAATGTATATTCCCATCCCTACCTAGC
>LNC_000143
GTTTGCCATTACATAAATAGATCGAAACAAACAACTAAACATTACTTAATATAGTTAAGATTGGAAATCTAGAATCTAATGGCAAAAACATTAGTTAACTATTTGACCCGATCTATTACGCATGCGAATCTACTAGGAATGGTAGTGACTGACCGCCACAGGCTTCCACTTCCGCGACAAAACAAGAATCAAAACTCCACCTGCAAGACGTGTACAAAGAATCGGAG
>LNC_000144
AATCAAGTCACGAGTCACAACTGTTGGCCCTTGATTAGTACTCATATACATATAGCATCCACCTCTTCTCCCTAAATATTTAGGGTGAGATAATCCACAGGAGACAGAAGAGGCAAAATAAATAGCAAAAAAAAAAAAAAAAAGATTGAGTGAGAGAGAGAGAGAGTGAGCTGGTCAAAGGTGGATATGCATGGATGCATTACTGGGCAATTACTCCTTTGGCAGTTGGTCAGTGACCTACTACCTGCATGTATACTATACAGTTATATATGTTTATATGATTATATTAAACGTAGTCTGTGCTCACTGCCAAAGGAGATTTGCCCCGCAATTCATCAGCTATGCAAGTTAACTCATATCCAACCCAGCCATATATGCATGTGATCATGAATCGTCTCCAACTCATGCAAGACGTCCCAACTGCAGGAAAGGATATAGTATTCCCACTAGGGCACTACGTTATGTATATATGCACGCATCACTGGTGGGTATGTATATATAATGTAGCTCATATATTGAAGAGATTAGTATATAATGACTTTTTTTTGTTCTTTGATATAACATGCAGAGAATATAGGGCATAGCTCATTTTCTTATTGCACCATATGTGTTTTGATATCAACTAGCCTGAACGAAAAAAGCAATAAAAGCGTTTGGTTGCACCACATGGGTTTAGGTTGATCACCTAACTTATATATATAAGAAGGGCCTACATGATGCGGCGCGTAGATCATAGTTTTGTGCCAT
>LNC_000145
ATTCCATGGTTTTATTGATCATAAAAAAATCCATAGCATTTTGATGCAGTGCCGGTGAATTACGGAGCAGTCTCCTCTTGGCAAACTGCCTATATCTTCTACATACGAAATTGAATACATGCACATGGTGGTCTGGCCACATGATCTAATGAGAAAGGCTGTCTGCCAAAGGAGATCTGCTCAGCAATTCTACTGCAGTACTTTCTATTTGCATGAACATACCGTACTCCTAATTAATGTGCTTATACATGTGATTATTAACGTCGTTACTTGAGTTTGAATTCGTTCTACATGATTTATGATGTAAACTTAATCTCTTCTTAATTTCCAATCAAGACACATTCATTATGTGTGCTAATGGCTGCTGGTACATATGATTACAGGTAGTTTGCCACAGGTTACTGGATCTTTGCAGATTTGCTCTTCAAGCTGTAATAATTTAATCACTGAGATTTCACCATAAAATTAATTGTCAAAACCTAACTTTTTATAGACATATGCAAGATTCTTTAGATAGGAAAATTTCGAACTATTTCGCTGAAATTTAAGTAGGTAAAAGTGCATGGAGGAATTGATTTTAAGAGATTGTAAGTGCATCAAATATGGGGGTTTTCAAACCGCACCAGACTTGAATTTTTTGTGTTTCTTTTTTCGATTTGAGTTTATATATTTTTCAGATCTGAGTATTGTTTATTTTGTACATAATTTTGTTTTATATTTTGGTTTCAGGATCCCAAAGTTCTTGGGGTGCCGGGAAGCTCCACGAGACAAAGAATGAATAAGCCTCCTATTTGAAGGATGAGATGAGGTGAAAGACTTTGGGAAGATGTAGTTCAAGAGATATGTTTATGTTGGTTTTTTCTGTGTCTTTTTTTTTGTTTTTTTTTTTTTTTTTGTATTCTGTGTATTCTTTAATTTTAGCTTTTTAGATGAGGTATTATTACATAATAATGTGTACATTACTTAATTGGTTAATGATTAAAAATTCTGGATTTTTTTTATTATTTTTTTTTTTTTTTGGGGGTATAAAAAAAGAATCATGCTTCATGGGCACGGTTATGTGCTCGGTTCTACATAAAAGTGGGACTCGGACGAGGATTTCAGAAGTTCTGAATTTAGTGGTACCGCAGCTGAAATTACGCCCACAGTCTCTCTTTGGTGCTAATGATCATAAGGAACTTAGTTATAGGGC
>LNC_000146
CTTAATTCTGGCTGAACAAACTGGCCAGCCTTGCATTATTTTTGTAGTTTGCTTTATGCCAAAGGAGATTTGCTCGGCAATTCTTCTGCACTCTTTTGCTTGCTCTGTTAGGATTGGCAGTTGAAATTGATTCATCCATTCATTCATTTCCCAACCGCAGTCTGTTAAATTTTTACAATGTACTATACCAAAATGGTATACGTATATATTCGAGTTGGTGTACATTAAACCTACAATCTTAAATTTTGTTTATTTAGCACTTGAATTATCCAGTATGCGTGATTACTAATGCATCTAAAGAAAATTAAATTATGCATGCATGCCTCAGGTACCATTTAATTTCTCACTTTGGTATTGATTAAAAAACTGATTGTGCATGACAATTTTCTTTCTCATTTTTGTTCCTTATAATTTTCACTTTTCAGTGATGACCTGTGTTTCTGGAGTACTACAACCCGAAGATGGGAATCAGCAAAGAAGTGTAGGCGGCTGTCTGAATTTAGAGCTGGCGTTGCATTTCATAGGTTTGCTGAAGCCTGAAGCTCCGTCACACTTGAAATTTTTCTGAATCTAAACCCTATGTATACGATGATTGAGGTCATGCATGTGAAAGTTGTACACAATTAATTGTGGCAATAAATTTTAATATAGGGTTTGAAAATAATCAGTATTGCAGAACTATTTCATTGAGACCAATACATAGAGGATAGCGCTGCATCTCATTCTTTTTCCTAGAGTCATGGCAACTTGAACAAAGTAAAGACTTCTAAATTTACCTACCAAATTCTAACCACCCTGCTGCACTACCAAAACGAGCTATCATGCTTAAATATTGTAACATATTTCATGCG
>LNC_000147
TTTTGGTGTTCCCGTTTAACTTTCAACAGTCGAATCGAATTTGAATAATCGTGAATGTCGATAGCCACACGCCTCTGATTGACAAAATGGCTATCCCGAAATAATAAAGAGAGTAACATAGTGACGTGACTCGACCGTCCGACTAATGCTTGGCTGATAAGAATCCAGGGCGTGGATGAAACAGGTTGGGTCACCTCACCAAACTTGGCATTTGGTCAAAAGAAGAAAATTATGTCCAATATTACATCACTCACAACTAACCACTATTTCTAGTCTCCAG
>LNC_000148
CTTTTTTTAGAATTTAAATTCTTTGTTGAGGAGATCTGCATGTGAGATTAATATCGTGTTGTGGTATGGCAGCACCGAGACTTAGGTCCTTTATTTGGCAAAGCATCACACGACTATTTGTGGAAAATTACATAATTCTGAACTCATATGAAATGATCGTTTGCAGCCTTATTTATGCATCTCCTATTTTGACTAAATTCTCTGTGGTTGTAGGTTCCTCTCGATAAGTAGCGTTTTTACATTTGGTTTGAAGAACCGTATGAAATATTTACGGGGTTTATAGATTGACCACCATAAACTTCCCCACATTTGTGCATCTTACACACATTGCAATTCTACATGTGCATTGCTTAGTGAACTTTCACAAATTTTGAAGCAATAAGAGCCAAACTAGATGTGCAGAATGCAGAGAAATAGAAAATTAGTAATGTTATCTATTTTACAATTTGGCTGCAAGTTTTTCTATCGTTGTGCATTCTGTATTTCAGTACCGAAACAGGTCTGATTCAAGTCAAACCATACCTGCCGGAACACTTTGATAATGAGATCACGGTATTTGTCGGAATTCAAGGTCAGGTAACTAGCCAAGAGCTCTTCCAGATCCTCCGGCTGGGTTATCTTTTTCTCCACAACCATCTCAACCATGGAGTCTCGGAAGTCCTTCTGTGGGTCGAATGAGCACTTCACCACTGCAAAGCTGTTCAACCTTGTTCGTACCTGCTGCACCGCTCTCTCCTCAGCCTCCTTTTTTTTCTTCAGTTTGGCTTTCGTCATGTCTTCGAGAGCTTTCACTTTGCAGATTTCGACCCTTGAAGCTGTCCGCGGAGAACAAACTCTGACTTTGCAACTCCTCCTCGTTCTTCTCCTCTGCAGTTCCCTGCTGATGTAGAGCGACTTCCTGTGTTTCTCGTTCTTCGACTTCACCTCTTGTATCTTCCTTTCTTTCAGTTTTTGCCAATCTGAAACCAGTTCTTCTTCGTCTTCAGTCTCCAAGTTCAAAGATTCTTCCTCAATTGTTTCCAGACCGGAACTTTTCGAATTCCACAAGGATAAATCCTGATGTTTTCTTGCTGCTAACAGTTCTAGTACATCATTTCGCACTGAACCCGTTGATCTCTCTTCTTCCTTCCTATGCGCTTCTCCTTCCAATTCCACCTGCTTCTTTCCGAAAACTTCTTCGTTTTCCTTCCTCAATCTCCGGTCTCTGTCATTCTGAGTTTTATGCATGCCCTTCAACTTCTGAGACCCTACTCTTCCCTCCACCTTTCTACGGCTCTTTTGAAACCCTCCACAAATGGATTTTTGAACGTCAAACTCATCGTCCGAATCGTACCAAGCTGACCTCAAAAACCCCCTGTCGTTCTTCCCTTGAGCACTATCTTCCCCAAAAGACAGCCTCCAAAACGCATCGTCCTCGTCATCATCTACACTATAGAACCTTCCACCCC
>LNC_000149
CAACAATCACAATTTGTCAATTTCAATCACATCCCATCAAGATTCAGATGTTCAATCGAAGAACAGAAGCAATTTGATTCCACAAACACAACATTTACAAATCACAAATGCAGTTGCACAATTCAGTACAAAACTCAACAAATTAAACAATCAGATTAAAGCCGAAAAGATTTGAAAAGCCGCAGACACTTCAATCAATCAACTCAAAGCTTACTGACGATTTTTGCCAAGTCGGGAGTAGTCAATTTTGCAAGTGAAGACCTGAAGTGGGAGCCGCAAAGCCTCGAGCTTGGGGAAGCACA
>LNC_000150
TAGTAATTGGTGTGGAGTCTGAACCTGCGAACCAGAATTTGATTAAAAAATAAAAAAGGGGCTATAAGCGGTGATAAGCTTCCTCTCATCTCCTTCTTCTCTCTTAACTCTAATTCATTTTGCTGTAAACAGAGACTTTCCATAAGTCATATTTCACATCAATACATTCCGTCTCTTTTTTACAAAATTAATATAATTTCAAGAATTTAA
>LNC_000151
TTCTATATATAAAATATATATGATCCATATATAAAATATATATGAAATATAATAAAATTATGTAATAAAAAATACTAAACATAGAATAGTAAAAAAAATCTTACCATCTAATTAAGCTAATTAAGATATTTATTATTGATAAACATATATTTGAGAAATAGATCAAAATTTTATATCGCGATATTTAATAATATCGTTATATTAATAGGTATGTTCTATAATATTCAAATATCCAATATGTTTGGAAATTCTAA
>LNC_000152
AGTAGATTGCATCATGATATATCCATATGTATATTACTTGCTTATAATTATTGGGAATGCTTTCAAGTGCAAAGGTGAACTCAGGACACCCAGGTAAGTTCAGGTGAGTTTATGGTATTAATTGAATCGATTGAGTTATAGCATGACTACAGTTATGAGTTAGGCAACTTCGATACTGTCGTACTGGTTGCCATGTGTTGCACATGATTGATGAGATATGGATAAGTCGTACAGGTCACTATAGGTGACTCCGAC
>LNC_000153
TTGGGAGCTCACTGGCTTCGGGTTCCGTAGGAACTCCAAAGTTAAGCGAGAAGAGGGCTAGAGCACTCCCAGGATGGGTGACCCTCTGGGAAGTTGTTCGTGAGTTCCCAAAAACAAAACCGTGAGGGAATGGTAAGCCCAAAGCGGACAATATCGTGCTACGGTAGTGGAAGCGGGCCCGGGAAGTCGTCCCACCCGGGCCGGGATGTGACAAATTGGTATCAGAGCCTAACCCTGGCCGCGTATGTGCCGACGAGGACGTCGGGCCCCTAAGGGGGGTGGATTGTGACATCCCACATCGCCAAGGGGACTGATCCTTAAATGTATATTCTCATCCCTACCTAGCACGAGGC
>LNC_000154
CAACGTCTCAATTGACATTATCCCCAAGTCCCTATAAACCTGAGAAACTTCCTCTGGTTCTGTTCGGTTTGGAGAGCTTTCGTTCTTGTGCTTCTTCCTTAACTTGGGAAACAACCACGAAATGACTCCCCGACTCTTTGGTTGCGACCGAACAGAAGAATGTGAATCTGTCAACGGCACAACACTGTTAGAATTCCTGCAGTTCCTCGTCCCAACCTCCGATTCACTTGTTATGATCGCAGGCTTGCATCGATTACAAGATGAAACCGAGTTGAAATCCCCC
>LNC_000155
CCGTCCCACCATAGAAGTGTGATTTCACTATGAGTTCAATATATTTATAGCACACTTATTTTTTTTTTTTTTTTTTGTCCTAATTTGGAAGGCCTAACGGGCAAGAAGTTATAAACTTAATGGACAAAGAATCCTAATTCGTGGCCCACAAGAAAACCCAATAGAAATAACAATAATACTAAAATTGATTTTCCAACATATTATCCTTTCGGACTTTGATGAAGGTCTGCGAATTAAGAGTGACATCCACTCTCCCGTTCGAAAGAGGTATCTTCTTTTTCCAGCAGGTTTCAGACCGGAAAACAGCAACAGCGCACAAACAATCATGAAAGCAAGACTCGTTGCACTTGGCTGCGGTAAAAGGCTTTAGCTGCACATAATCTGAGGTTGGCCAATCAGTATTTATCAGCACCTCGACATCATACAAATCTTGCCTGGGACTTGCTAGCTCATCTTCTTTACAGCCTTGTATAAAATCGGGTTTGCAGCCTTGGTATACGTCCCTGGGATCAAGAAAAGAAAACCCTTTCGGGCATTCGCAGGTCGGCCTATTATCTGGTTTGAGCTTGCAGATACTGTTGTATCCGCAAACACCAACGCCCGCGTCTTCCAAAAGTGTTTGACAAATATCAACCGGCTGATACCACAGAGGACTAC
>LNC_000156
GGAGAAATAACCTCAAGGAGATGATATATTGTATTTGATTTCTGAGTATTTGTTGTCTTTGTATAAGAATCACTATTTGGATTAATTGTTGATTTTCAACCTTTTGTCTTTGTTCTTAATATTTTTGAGTTCCATGTGTTAAATACCAGGTTTTTTTCATTTGGCATCTTATGAATTTTATGAATTACAGCTTCTGCAGGATTTTCCAAGTAGGTGGAAACAGGCACATGGGAAAACTTTGTCTGCATATCCGTATATTTTATTTCCTTCAGTTACATACCTCTCAAACGGATTTACTTTGTTTGCAAATTTGAGGTATGATATTTTTGTTAACTGCTAAAACAGGTGCCTGGCCTTCAGGACATGTATTTTGTCACTTAACTACAGGGGCAAAATATGTGTGGATTGCATCTTGCTTATGTTTCTTCTATGTCTTATGGAAATAGGCATCCTGCATCTTTTTTGCTTTGAACATTAGTGCTTGAAAGATTAGTTGCTGAAACAAGAACAACACACTTTTATGCCTTTTTTGTTTAACTGCTAAGATATTTTGCCATCTTAACTTGAAGGGCAATATATGCGTAAAATGCATGTTGCTTCTGTTTCTCAGGGAAACATAGCATTTTTTGCAACCATATCTTTTGTAATCAGTTTTGTTCCATGAATATGAAAGACGAACTGCTTATCTTACCAACGTC
>LNC_000157
AACCCAACCCTCTGAGTGTAACTTACACCGTTGCTTTCATTCTTGCAAATCTTCTCATCGCCGCCGTCGCTGGCCAAGCTCTGATTCTGAAAATCATGCGTCACGGAGTCGACCGACGCGGCGGCCTGCGGCGGGGGTGAGTCCATGGGTGCTTGCTGTTGGCTGCGGCCGGAGCTGAAGTTGCATGCGAGGAGGGGCAGCCTGGGAATTTCGAAGTGATTGGAGGGGTAAAATGGGAATTTGGAAGGGCGACGGCGGAAGTTGAGGGCGGTGGAGATAGAGAGGCGAGGGAGGGGAAGTGAGGAGAG
>LNC_000158
GGCGGAAGTATACGCCCAATTCTTATCATTTCAGAGAGAAATGTTGGGAGCCTAATCTTTTCATAAGCTTACCCTACTTACCAGAAAGAGTTCCACGTGAGTGTAAGGTTGGAGTCGTCTTGTGGTAAGAGGTTGGTGAAGTTTGTGGTGCAGGTGAGCAGCAGATTGCATCATTATCTTCACGCTGAATTGAATGGTCACCACTCGTTATCTTGCTACAATTCATAACCATCATATCGTACTTTGGTGGACCTTTTCGATGATGTGATGTGTTCGCC
>LNC_000159
TGCCTATCCTGGTATTCGGGGAATATCGAGGTCGGGGCGTGTCAAAAGAAAGGTTCGGCCAGCACGTGCCTATCCTGGTATTCGGGGAATATCGGGGTCGGGGCGGGTCAAAAAAAAGGTGGGGGGGGGGGGTGGAAAGAAAAGAAAGGAAGAAAGAGATCTCCCTTTCCCGACCGTACACCCACGCCCCACCCCAAGCAAATTCCGGCGATTTTCGCCATCTCTTCCGTTGAACCACCACCATTAACTACCTGCAATCTCTTCCACTACCTCCCTTTACCTTTCTCGCCTAGGTTTGAAGGGTTTTGGGTCCAAAACCATGTAAAAATCATGTGGGTGACCCATAGAGTTTTGACGGCGATTCCGCCGTTCCGGTGAGTTTCACCACCCACCACCACCCTTAGTCAATTCCCCTTGGACCCAGGAACAAGACCCAATAGGTTGTAGGGGTGTTGGGATACCGAGGAAGTCGAATTGAAGAACACCCACCTTTGGGTTCCGGCGGTTCGTGGCTAGTTTGGGGTGTTTTCCTGCCAAATTGGCCTTGGCTGCAGGTATAAAGTTTACTCTACTTGTTGAGATCTTCATTCTTGTGAAATTTGAGAATTTTTGGGAAAAATCGAATTTTCTAATGTGTAACATTTGATTTATGAAATGCTTCTTTCGTTACCAAGCATCTAGACCTAGAAGGGAATTCTAGTTGAAATAACATCCTTGTTAATTTTGTGCTTATTTCAATGTGTTTGGTTGGGGTTTAAGAGTTTAGTTTGTTTACGAGTATTTATATTCAAATCAATGGTCAACGAACCAATTTCTCTTATATATGTATATATGTGTGTCTATATATATGTATATAATTGTGGCTTATACTTGTCAAAAAGGGGTAGTGGCAAGAGTGAAGGGGTAGTGTTTTGAAAAACCATTAACTTTAGGTTGGTTATTAAAGGATAAAGAAAGAAGGTTACGAAACATAGGCATAGAACCTTACGATGTTGATTGCAAAGTTGAGAAATATTATGGATGTTTACTAGTATGAAAATGTGAGTTGGTTTTATAATGTGATTTCTTTTGAAATGTGAATTTTATATACTTATAAACCTATGCTTATTAAATAGGATTTGGCTTGTGTACTGATGATGTTTGTGATATATGTGTTTAATTATCTTTTTAATAATGTGAATGATAATTATGATGAACGTTATGGCAATTATGGGAATTAAATATTGTTTGATAATTATTTGGATATGCTTGCCAACTGAATACCTATTTGAACTTGGCACTATTACCTAGCATGAGATGGGGATGGAAGTCAGAAGATGAGTTAGGTACTTTATTAGATTTTTAGTAGAAATAGTAATTGAGGGAATTCCTTGTGTTGTGCGCCATCTGACTAGATGCTGGTTGATATGTGGAATCGATAGCATGTATGCGTAACATTGTGTTCAATGTGTTATGATGAGATTGCACCACGTGGAGGTGGTACATGGATGGTCCTGCTTGGTATACCCGCGATGGGAGACCATACGCATTCTAGAGGTGATGATGATTGATTGTACTTGGTACATTTTGTAGGTGATCATATTTGGTTTAGTTCCGTTGAGTGATGGTCCGGAACCCAAGTTATTGTTTTTCTTGGAGTGGCCTAAAATCCCATTATTTAGAGAAGTAGGCTTGGCCTAACTAAGTCACTCTAGCCTTATTTTTTATATATATTTGTGTCAATGGTTTCGAGTCTTATGAATTGAGTTATAAAATATGTTGGACGTCTGAGTGACTCCTTCGGGAGTTTTCATGATTCGATTATGATTTCATAAGGTATGAATTTAAAAGATATGGGAATGGTTGTTATTACTTTGATCAAATTAATTAATTAGTGCGGCTAGAGAATGGTTTTGTGTTTCGTCGGTTCTTAAATATGATGTATGTTGTGAATTGCGATATCATGATGAGACATAATGATTATATGTTGGATGGGTGAGAAATCATGTTTTCATGGGGGTTGCTTATGTAGCCTGAGTCCAGGAACTACATGTTATCAGGTTATAATAAATGTTTGAGGAATGCTTTGTTTTCTTTCTGAACTTAATGGGATAAACGTCTGATTTTGTGTTAATGAACT
>LNC_000160
GTTGACTCGCCTTGGCCGTATCATCGCCGTTTTTGTTGTTATGATTGTCTTCGTCGTCATCGTCTGCTACTTTGCCGTTAACAGAGCAATCGCGATCCGGTTCGGACCGGATTTTAGCCCGCATCGGATCTGGTTCGTTTCCTTCCGGCCCGGGCTCCTTCTCTTTCCCCTCCGCCTGTTTCTCCGCCGCGCCTCTTTGGCTCGTCGAATTGGACTCGTTGAAGGATCGATTCTCACGGTCGTCGGAATTGAAGTCCCAGCCGAAGTCTTCGCCGGAGTTCATTTTTCCAGCTAGGTTTTCCTGTGAACCATCCC
>LNC_000161
GCAAATTCGAAATGAAATTAGGCGGCTGCTCAAACCAAGAACAGGAGGTAGTAGTATTCATGTGAAGACCATGGCGAGCTAAACGGTGCGCAGTTCCTTTAGCTTGGTGACGAGTAGTGCCCGTACCAAAGCTCCAGCGATCCTGAGTTGCAACAAAAGCCCCCCTGACAGTAACGAATTACAACACCCAAACCACCGAACTTTCTTTTCTCACTCCAAGCACCATCAACATTTAACCTTTACAAAACCTGGATGAGGTTTCACCCACCTAGCTAACTGGAGGATTTATCTCCACTCTTGAGTGTGAAACATTGGTTACAGCGCAAGGGCGGATGCATTGAGGGGCATGGGGGGTAAGTTGATCCTC
>LNC_000162
TAAAAATGTTGTCATAAGTTGGGATATTTTTGTCTAACAGATACAAACTTGCAATTCTACTTTTATAAGAGGGAAGAAAAAAACTGCAAATTAATCTCTTCACATTGATCCAAAAGGAACTTCATGCATAACATTCAGGTACGTACAACAAAACAAACAGCTTTGACAAAACTGGTTTTCATAAGCTCTTCAATACACCATTCTCATAACTTCTGTTGAAAAGAAAAAGGATTGACAAAAAATGGAGACTATCGGACGGGTGCACGAGATACTTGTGTCTCTTCAGTTAACACCCGTCTTTCTCTTCTTTGACCTTTTTGCTGCGTTCTGTTTTGATTTATTTGTAGAGTGTTTCGGCTTCTTTGTTTCCAGCTTCGAAGGAGCTGGTTTCTCCATTTCATCTTCTTCAGCCGAAAAGGTGTCACTTTAAGACCCGTCTTCTTCATCAGAACTGAGTACCAACTCCTGAACAATATCTTCATCCATGGCAACTTGGTCCTGGCGCTCAGTCTTTCTCTTCCATTTCTTCTCACATCTTGGGTGGTTCTGCTCTGCAAAGCCAACAATGTTACAACACAAACACCAAAAGTAAAATTGTAAAGAGATCTAGAGAGAGAGAGAGAGAGAGAGAGAGAGAGAAAGAGAGTGAGGGACCATACTTGGAGTCCTTTCCTGGTAACCAGGACGAACTAAAGACAGCAGTGCCTTCCTCGTCCCTGGTATCATCTTCATTGCTTTCTCGTCCTTTACTTCCTAACACGGATGAATGCTCGCCCACAAGAACACTGGAAGCAATTAGCATGTTAGAAAATGGAACACTAATTTACTAAACATGTACTGTGGAAATGAACTCAATAGACAACGCGATCTCAGACGTGGAATATTCCGACAACAAAGCATTTCTTTGTTGTGCTACTTCACGTAGAGTTGCAACGTACTTCGACAGAGGGCTAGCCCCTGACTTCTTCTCATCTTATGACAATATACAAGGACTTCAGTTTCTC
>LNC_000163
CATCTGTCTAATCATTTATCTAGGGTTTCTGTTGCTGTGGGTCTTGACGCTGCTGTTGTTGTTGCTTCTGGTTATGTCGAACGAGCTGAGCATATAGAAGCTCATTCCATGTATCAGGAACACCAGGGAGGCACCAATGACTGCAATCCTGGTATCTGAAAGGTGATTTCCTCTCCTCCTCTGTAAAATTCTGCTTTCTGTAAATCGATGGATGAGCATCC
>LNC_000164
CTCAAGCGTTTGCATTAATGTAGGGTTAATAGCATCCTTCATTAGCACTGTTAATGCACCTCCAACACCAAGATCATCGGCAGTTACAGGGTCACCAGCCCTGCTGTTTCCAATCACCATTTTCCCAAGCCTCTCCCTCATATCCGCTAGAGATGTTGTAAGGGCCAAAACTGCCATTATTTCACTGGCAACTGAAATATCAAATCCCGTTTCTCTTACCATCCCTTTC
>LNC_000165
TTTCGGTTTGATTGCTATGTTTGTTTGAGAACAATATTCTATCGTGTATTTTTCGGCATGGATTTTCTTTTTCATGGTAGAATGTTTTGGTTTCTAGTTTTGCATAAAGCAGTACATATGTTAATTGTTTCCAAATGTATTGCAAGTTAATTTGATTCAAAAGATGTCAACGTGTAACCTTTCATCATTATTTTGTTCGTTTGTCTTATGCCTTGAGTAGATGGGATGGTTATAGTTAATTGAACCAAATAAACGTTACA
>LNC_000166
ATCATCATCTACTTAGTAAGGGAAACCAACGTTCCTGCAAAGAAGACTGGTAAGAGATCATTATCAAAAGGAACACAAGCACGAGTCCAACACCCCACGGAGACCCTCCGGCTCTGTGAAGCGAATCCTGCTCCGGCAGCGGCACCAAAAACGATAACCCACCCGATAAGCAGTGGACGACAAGCAGCAGAATGATTGGAACAAGCATGAGGAAGAATTTGATTTGAGTCATCAAGTCCTCAATCATGGACTCGTAGTTTATGTACCATGTGAAGCCCATGATGAAGACGAGGATTGAAATGAAGAAGCCAAGGTGGAGAGGGATGGAGAAGTAGTCCCAGTAAGAATAATAGTCGTAGTCCCTAGCCATGTTAGGGTTTTGAAATTTGAATATGGGGTTTCAGTGAAGGTTTTACGTGTGACTGTTTTTTTGTAGAGTAAACTGGTCTGATCTTCTTTGAGAAAAGGTTGTGCGGTTAACGTGGTTTATATAGATAATCTTCGAATTATTATTATTTTTTATTTTTACTTTGCAATTTTATTACTTGAGTATGTAAACAAACTGTGTCTGTTATTTTGTTTTCTTTTTTTTAAAGGGGTTCGAGTAACTTTTTCTTTATTGGGTCAAGATC
>LNC_000167
GAAATTTTAAGAAACTGTTGGATGTAAAGCTTTCTGTTTAAAAATAAAAAATGAAACTCACTGATACAGAGGTGACTAAGAGTTCAATTACAGCAACCGCTGCATCTACTTTCTCAAATGTGTCAGCTGATATATGAACATATAAGTTTTCATATTCACCGTGGATTTCACTTCCATCAGATGGTTTTATTTCAGCCTGCAAATAAGTTAAAGAATAAAAGAGGGG
>LNC_000168
TACTAGAAAATGTGCCCGCGCGTTGCTGCGGGACTTGAATGTATCACCTTGAACTGCATGAATAAGATACATTTTACCTGAACAAATTCAACACAATCATAAATGAAGAAAGGGATAGATGAGTGAATGAGGTTAGTAAGATATGCAGCTTCGTTTTTATATACATTCAACTGAGCTGACATGAAAAGACATTGTACCATGAACAGGACGAAACTGAACGTTTTGGTTCCCTAATAAACAGAAGTAACATACAGTTCACACAAATCTTGCCCTTGTAGTCAATGTAGCAAAATATATATCATGTAGATTAGGCAACATAAAAACTGTTTCGTTCTTATTCTAGCATCTAAGTTTTCAAGCACAAACGTGCAAAGCAAAAAACATGCAGGAGAAGTAACATGCAGTCCACACATATTTTGCCTTGCAGTTAAGATGGAGTTTCGTTCTTGTTCAAGCAGCTAAGTCTTGAAGCAAAAATGTTGAAAGCCAAAAACATGTAGAACGCACTGCAGCAGTCGTTCTTGTTCAAGCAGCAAAGTCTTTCGCACTCACATGCTTGCTCCCCTTCTGCTCTCGCATCGTTGGCTGCGCT
>LNC_000169
AGCACATGAAAATCAGCAAACCAAAAAAAACAAAGATAAACGCACAAATTTCCAAAGAAATTGAAATTGTGTCATGAAAATTAACTAACGAATCATATTGAGACATCTTTGCTTGGTGCTTGGCAATGCTCTAACTCACTATGGGGTTTTAAATTATTCTATCCAGGTACAATGATGGGGATGCACTGCCAGCTGATGACCAGTCATTTATACTTGATAATGTTCTCAATTACCATCCGGATAAAGTTGTTAAAATGCGTTCTGGAATCGGTCATCTCACAGTATGCTTATCTACCCTGTTTTTGCTTAACTGCGTTTTATTTAGAATTATGTTCAGCG
>LNC_000170
TTAATTGCCTTAGCTCCAATGGCTAGTGCAAGAGATGATTCAACACTTCAAAAAGAAGCACCAAATCGCCGAGCAAATATTCACAATGTACTCATCTATGTCGCATCCTTGCTAGAGATGACCAAAAGAAGAACTTGCTGAAATGAGTTACCACAATGCAGTGCGCTTATTCTCTTACGATGTAGGAAGAAATGGTAGTTTGGATTTCTGTGGCGCGCTATTGTAACAAATTCTTATGCACTAAGTAATTAAGCAGATAAAAAGCGTGTTTGTAATATTATC
>LNC_000171
GTGGGTTTCACATATTTGCACCTCTGAATATTTTTATTAAGTGCGTCCCCCAAGTCAATATCTGCAAAGGTATTCACAGGAGTGGGAACATTGTCGCCACTTGTCTCAACCGGAATATCTTCATATGCATCAAAGTTAATACCACTGTTCTCTTGCTCACTAAACGGCTGCTCTGTTTCATCATCATCTCTAAAGGGGTTCACTTCTCGTGTTCTCCCATCCCAACCACCACTTCTGCTTCCCCATCC
>LNC_000172
TTCACACCTTCTGTTTGGTGCCTTCCAGGTTTTAGCTGCTGAGTTTGTATCGACAAGAATCTGTGGCGAATCTTAGTATTGATGGATATTTTTGAGGGTATGATTCTTACCCACATTATTGTACCTTACTTATGCTCTGACATCGCGCGTGAAATGGGTTCGCTCCCACTCGTAGCGCACTCTGGTACTTAGACACTTTTAGATTCAAATTTATTCACTTTTTATGCACTATCATATTTTATGGCTTCGTCACCTTCCAGGTGTCGGCCAGCACAGCTCGATTCAGG
>LNC_000173
CTTGATTATGCAAAGGTATGTATTCCTGCAGAAAAAAGAAAAAGAAAACATGAACTGCCTTCAAAGCAGAAAATGATGTAAAGCTAAGAGCATCTCCAATGCTTGTCCTCAATGGTGTTTCCACATTGAAGTAATTTCAGGAATGCTGTTGTAAGGGCGAAAAGTGTTGCCAGATAACCAAAAGTGCTTATGGTTTCTAAAAGCAGTTTTTGATGCTGGACAAGGAAACACCAACTAGAAGGCACTTCAGATAGCAAATATTTTGTTGAACTTTTACTAGAAGCATTTATGAGCAGAAGTACTTTCTAAAATGGGAATTTGACATGGAATAGTATGAAAGG
>LNC_000174
GCTTTCTACAACACGAAGTTTCTTTCTCACAACTTTTTCCAGTTTCAACCCTTACTTTAAGTTGCTGAGATTTCCATGACCCCGACTGATCATTGCGCCAGTCTCATCAAGCACCAATGCATTTGGCGAAAAGGGCTCGAACGGCGGAGAAGTACAGTTTTTCGCGGATGAATATGATTCAGTTTATATGTTTTTTTTAGCGACGAGAAAACTCTCACGACGCACTCCGTCTGTCTGTTGTGATTGATCAATCAAACAGGTGGCTAGCTACTGCTCCGTTTGATCAGTAACCCTCTGGTGATCATTTTGGATGAAAGCAGAAGACATGAGCACAGCAGAGTCCCAGCCAAATGTTGACGGCACCATAGTACTAGCACTAGTCATAGAAATCAAAGGAACGTGGTCGGAACCAGCACCAGCTGCGTGTGTACTAACATTCCCATTGTGCAGTACCTGTTGTTGCAATTGGTGTTGTACAGCAAATGGATCCTCGTTGATCAACGAATTCAGAAACGAAGAGAAGACGTCGTCCGCACAACAGTTGATGTCCTCGTCCTCTTCATTTCCTCCTCCCCCAAGTAGTACTCCAGCCTGGCTGTTGTTGTTGGTCCTTAAACTCGAAGTGCCCATTGCTGCGGCCGAAGAAGAAGCATCGGGATTGTTAATGGACGTGATCAAGTTTGCACAGCTATGGACTATAGTACCCAGATCATGATCAATTGCGATGTTTCCATCATTACCGTTGATACTGGGATCCGCTCCTTGATGGACAAGACGATCAGAAGGAGGAGGACTAGGATTAGGGTTTGAGAACCGGGTATTAGCCTTGAAAGAAGCAGCAGCAGCAACTAATTTATTTGTGTTGTCCACATCAGCATCGGCAGCAGCAGAGTGATGATCTGGATTGAGAGGCTTGTGGGTTCTGGGATCTATGCCTTGGCTTATCAGCTTCTTGCTCAGCTTTACCGATTGCCGAGGAGGCGATGGAGGCGGAGAATGAGATCTTCTTCATCGGGGGCGATCTGGCCGCGCTTAACGGAAGGGCGGAGGTAGTTCATCCAGCGGAGGCGACAGCTTTTTCCGCAGCGGAGCAACCCAGCCTGCTTGGGGAGGGTCCGCCACCGTCCTTCACCTTCTTTCTTGATGTAATTGGCCAGCAGCTCGTCCTCTTCAGGAGTCCACGGCCCCCTCTTCAAACCCACCTTTACACAACACGGCGTCTTACTCCCTCCGGCAATCCCCGCCTTACTCGACGACGTCGATGCTGTTGTCATCGTAGCACTTGCTGCTGCTGTTGCTTTCGACGACGACGGGGGGTTCCTCATTGTAAAGCTTTTTCAGTGTTGTTTTTCTTCTTCTTCTGAGTAGGAGTGGATCGAATGCGAAGACAAATGGAGATTTTGATATCTTGACAACCTGATCTTGTTTTTCTTTCTTTTTTTGTTTGTGTTTAAGCGGATATAGTTTTGGTATTGAGGAGGATGGGAGATGAGATCGGGAGATAAAAGATGGGGAGCCGAGACACAGTGCTGGATATTTGTTATAATAATATTGTGATAGGCAGCTGAATATATTCTCACGCGCCTATCTATTGCTTTAACACCACTTGCTTTACCAGAGCTATATTTTCTCTACTGGAATTTAGGGACAGCTGGTTAATTCCGTCTTACTAGTGTCAACGTGATAATTTCTTACTAAATGACCTTATGTATCCGACTAAGTGATGCCTTATAAAAAAAATTGCATCAATTTATTGCACAATGTTTTTCCTTACTTAAAATTTCAGTATGGAGTTCTCCCATTGTGGCTATGTG
>LNC_000175
GCTTTCTACAACACGAAGTTTCTTTCTCACAACTTTTTCCAGTTTCAACCCTTACTTTAAGTTGCTGAGATTTCCATGACCCCGACTGATCATTGCGCCAGTCTCATCAAGCACCAATGCATTTGGCGAAAAGGGCTCGAACGGCGGAGAAGTACAGTTTTTCGCGGATGAATATGATTCAGTTTATATGTTTTTTTTAGCGACGAGAAAACTCTCACGACGCACTCCGTCTGTCTGTGAAGCTCACACGACGATATCGCATCAGAAATGTTGGGAAACTGATTGAAATTGCTCAACGAAATCTTGTTCCACAGATGATCGAGTGTACACACTCAATAATTATTTTTATCAGTTGAAACCAGATGATGTTATTTCATGCTCTGCCATTCTGAGAAAGTGACTTTCATCCTTGACACTGTGATTGATCAATCAAACAGGTGGCTAGCTACTGCTCCGTTTGATCAGTAACCCTCTGGTGATCATTTTGGATGAAAGCAGAAGACATGAGCACAGCAGAGTCCCAGCCAAATGTTGACGGCACCATAGTACTAGCACTAGTCATAGAAATCAAAGGAACGTGGTCGGAACCAGCACCAGCTGCGTGTGTACTAACATTCCCATTGTGCAGTACCTGTTGTTGCAATTGGTGTTGTACAGCAAATGGATCCTCGTTGATCAACGAATTCAGAAACGAAGAGAAGACGTCGTCCGCACAACAGTTGATGTCCTCGTCCTCTTCATTTCCTCCTCCCCCAAGTAGTACTCCAGCCTGGCTGTTGTTGTTGGTCCTTAAACTCGAAGTGCCCATTGCTGCGGCCGAAGAAGAAGCATCGGGATTGTTAATGGACGTGATCAAGTTTGCACAGCTATGGACTATAGTACCCAGATCATGATCAATTGCGATGTTTCCATCATTACCGTTGATACTGGGATCCGCTCCTTGATGGACAAGACGATCAGAAGGAGGAGGACTAGGATTAGGGTTTGAGAACCGGGTATTAGCCTTGAAAGAAGCAGCAGCAGCAACTAATTTATTTGTGTTGTCCACATCAGCATCGGCAGCAGCAGAGTGATGATCTGGATTGAGAGGCTTGTGGGTTCTGGGATCTATGCCTTGGCTTATCAGCTTCTTGCTCAGCTTTACCGATTGCCGAGGAGGCGATGGAGGCGGAGAATGAGATCTTCTTCATCGGGGGCGATCTGGCCGCGCTTAACGGAAGGGCGGAGGTAGTTCATCCAGCGGAGGCGACAGCTTTTTCCGCAGCGGAGCAACCCAGCCTGCTTGGGGAGGGTCCGCCACCGTCCTTCACCTTCTTTCTTGATGTAATTGGCCAGCAGCTCGTCCTCTTCAGGAGTCCACGGCCCCCTCTTCAAACCCACCTTTACACAACACGGCGTCTTACTCCCTCCGGCAATCCCCGCCTTACTCGACGACGTCGATGCTGTTGTCATCGTAGCACTTGCTGCTGCTGTTGCTTTCGACGACGACGGGGGGTTCCTCATTGTAAAGCTTTTTCAGTGTTGTTTTTCTTCTTCTTCTGAGTAGGAGTGGATCGAATGCGAAGACAAATGGAGATTTTGATATCTTGACAACCTGATCTTGTTTTTCTTTCTTTTTTTGTTTGTGTTTAAGCGGATATAGTTTTGGTATTGAGGAGGATGGGAGATGAGATCGGGAGATAAAAGATGGGGAGCCGAGACACAGTGCTGGATATTTGTTATAATAATATTGTGATAGGCAGCTGAATATATTCTCACGCGCCTATCTATTGCTTTAACACCACTTGCTTTACCAGAGCTATATTTTCTCTACTGGAATTTAGGGACAGCTGGTTAATTCCGTCTTACTAGTGTCAACGTGATAATTTCTTACTAAATGACCTTATGTATCCGACTAAGTGATGCCTTATAAAAAAAATTGCATCAATTTATTGCACAATGTTTTTCCTTACTTAAAATTTCAGTATGGAGTTCTCCCATTGTGGCTATGTG
>LNC_000176
GCTTTCTACAACACGAAGTTTCTTTCTCACAACTTTTTCCAGTTTCAACCCTTACTTTAAGTTGCTGAGATTTCCATGACCCCGACTGATCATTGCGCCAGTCTCATCAAGCACCAATGCATTTGGCGAAAAGGGCTCGAACGGCGGAGAAGTACAGTTTTTCGCGGATGAATATGATTCAGTAAGTCCTGAAAATCTTTTGCTTCTTGTTTTCTGTTTAAATGGTGTTTTGCTTTCATCATTTTGTGATGATACTTGCCTTCTTCATGTTTGTGGATGTTAAGTGCTTTTTGGAGAAGTAGGTTGGTTTATGCATGGACGTGATAGCTTTTTCTTATCGTCTTAGTTAATGAGCCTGCCCAAAAACGTTAATATCATGATTAAGTTAAATGGGGCTCATAGCAAATGCCTGTTTATATATGTTTTCTCTCTTTTCTCCGTTTTTCAGGTTTATATGTTTTTTTTAGCGACGAGAAAACTCTCACGACGCACTCCGTCTGTCTGTGAAGCTCACACGACGATATCGCATCAGAAATGTTGGGAAACTGATTGAAATTGCTCAACGAAATCTTGTTCCACAGATGATCGAGTGTACACACTCAATAATTATTTTTATCAGTTGAAACCAGATGATGTTATTTCATGCTCTGCCATTCTGAGAAAGTGACTTTCATCCTTGACACTGTGATTGATCAATCAAACAGGTGGCTAGCTACTGCTCCGTTTGATCAGTAACCCTCTGGTGATCATTTTGGATGAAAGCAGAAGACATGAGCACAGCAGAGTCCCAGCCAAATGTTGACGGCACCATAGTACTAGCACTAGTCATAGAAATCAAAGGAACGTGGTCGGAACCAGCACCAGCTGCGTGTGTACTAACATTCCCATTGTGCAGTACCTGTTGTTGCAATTGGTGTTGTACAGCAAATGGATCCTCGTTGATCAACGAATTCAGAAACGAAGAGAAGACGTCGTCCGCACAACAGTTGATGTCCTCGTCCTCTTCATTTCCTCCTCCCCCAAGTAGTACTCCAGCCTGGCTGTTGTTGTTGGTCCTTAAACTCGAAGTGCCCATTGCTGCGGCCGAAGAAGAAGCATCGGGATTGTTAATGGACGTGATCAAGTTTGCACAGCTATGGACTATAGTACCCAGATCATGATCAATTGCGATGTTTCCATCATTACCGTTGATACTGGGATCCGCTCCTTGATGGACAAGACGATCAGAAGGAGGAGGACTAGGATTAGGGTTTGAGAACCGGGTATTAGCCTTGAAAGAAGCAGCAGCAGCAACTAATTTATTTGTGTTGTCCACATCAGCATCGGCAGCAGCAGAGTGATGATCTGGATTGAGAGGCTTGTGGGTTCTGGGATCTATGCCTTGGCTTATCAGCTTCTTGCTCAGCTTTACCGATTGCCGAGGAGGCGATGGAGGCGGAGAATGAGATCTTCTTCATCGGGGGCGATCTGGCCGCGCTTAACGGAAGGGCGGAGGTAGTTCATCCAGCGGAGGCGACAGCTTTTTCCGCAGCGGAGCAACCCAGCCTGCTTGGGGAGGGTCCGCCACCGTCCTTCACCTTCTTTCTTGATGTAATTGGCCAGCAGCTCGTCCTCTTCAGGAGTCCACGGCCCCCTCTTCAAACCCACCTTTACACAACACGGCGTCTTACTCCCTCCGGCAATCCCCGCCTTACTCGACGACGTCGATGCTGTTGTCATCGTAGCACTTGCTGCTGCTGTTGCTTTCGACGACGACGGGGGGTTCCTCATTGTAAAGCTTTTTCAGTGTTGTTTTTCTTCTTCTTCTGAGTAGGAGTGGATCGAATGCGAAGACAAATGGAGATTTTGATATCTTGACAACCTGATCTTGTTTTTCTTTCTTTTTTTGTTTGTGTTTAAGCGGATATAGTTTTGGTATTGAGGAGGATGGGAGATGAGATCGGGAGATAAAAGATGGGGAGCCGAGACACAGTGCTGGATATTTGTTATAATAATATTGTGATAGGCAGCTGAATATATTCTCACGCGCCTATCTATTGCTTTAACACCACTTGCTTTACCAGAGCTATATTTTCTCTACTGGAATTTAGGGACAGCTGGTTAATTCCGTCTTACTAGTGTCAACGTGATAATTTCTTACTAAATGACCTTATGTATCCGACTAAGTGATGCCTTATAAAAAAAATTGCATCAATTTATTGCACAATGTTTTTCCTTACTTAAAATTTCAGTATGGAGTTCTCCCATTGTGGCTATGTG
>LNC_000177
GCTTTCTACAACACGAAGTTTCTTTCTCACAACTTTTTCCAGTTTCAACCCTTACTTTAAGTTGCTGAGATTTCCATGACCCCGACTGATCATTGCGCCAGTCTCATCAAGCACCAATGCATTTGGCGAAAAGGGCTCGAACGGCGGAGAAGTACAGTTTTTCGCGGATGAATATGATTCATGTGATTGATCAATCAAACAGGTGGCTAGCTACTGCTCCGTTTGATCAGTAACCCTCTGGTGATCATTTTGGATGAAAGCAGAAGACATGAGCACAGCAGAGTCCCAGCCAAATGTTGACGGCACCATAGTACTAGCACTAGTCATAGAAATCAAAGGAACGTGGTCGGAACCAGCACCAGCTGCGTGTGTACTAACATTCCCATTGTGCAGTACCTGTTGTTGCAATTGGTGTTGTACAGCAAATGGATCCTCGTTGATCAACGAATTCAGAAACGAAGAGAAGACGTCGTCCGCACAACAGTTGATGTCCTCGTCCTCTTCATTTCCTCCTCCCCCAAGTAGTACTCCAGCCTGGCTGTTGTTGTTGGTCCTTAAACTCGAAGTGCCCATTGCTGCGGCCGAAGAAGAAGCATCGGGATTGTTAATGGACGTGATCAAGTTTGCACAGCTATGGACTATAGTACCCAGATCATGATCAATTGCGATGTTTCCATCATTACCGTTGATACTGGGATCCGCTCCTTGATGGACAAGACGATCAGAAGGAGGAGGACTAGGATTAGGGTTTGAGAACCGGGTATTAGCCTTGAAAGAAGCAGCAGCAGCAACTAATTTATTTGTGTTGTCCACATCAGCATCGGCAGCAGCAGAGTGATGATCTGGATTGAGAGGCTTGTGGGTTCTGGGATCTATGCCTTGGCTTATCAGCTTCTTGCTCAGCTTTACCGATTGCCGAGGAGGCGATGGAGGCGGAGAATGAGATCTTCTTCATCGGGGGCGATCTGGCCGCGCTTAACGGAAGGGCGGAGGTAGTTCATCCAGCGGAGGCGACAGCTTTTTCCGCAGCGGAGCAACCCAGCCTGCTTGGGGAGGGTCCGCCACCGTCCTTCACCTTCTTTCTTGATGTAATTGGCCAGCAGCTCGTCCTCTTCAGGAGTCCACGGCCCCCTCTTCAAACCCACCTTTACACAACACGGCGTCTTACTCCCTCCGGCAATCCCCGCCTTACTCGACGACGTCGATGCTGTTGTCATCGTAGCACTTGCTGCTGCTGTTGCTTTCGACGACGACGGGGGGTTCCTCATTGTAAAGCTTTTTCAGTGTTGTTTTTCTTCTTCTTCTGAGTAGGAGTGGATCGAATGCGAAGACAAATGGAGATTTTGATATCTTGACAACCTGATCTTGTTTTTCTTTCTTTTTTTGTTTGTGTTTAAGCGGATATAGTTTTGGTATTGAGGAGGATGGGAGATGAGATCGGGAGATAAAAGATGGGGAGCCGAGACACAGTGCTGGATATTTGTTATAATAATATTGTGATAGGCAGCTGAATATATTCTCACGCGCCTATCTATTGCTTTAACACCACTTGCTTTACCAGAGCTATATTTTCTCTACTGGAATTTAGGGACAGCTGGTTAATTCCGTCTTACTAGTGTCAACGTGATAATTTCTTACTAAATGACCTTATGTATCCGACTAAGTGATGCCTTATAAAAAAAATTGCATCAATTTATTGCACAATGTTTTTCCTTACTTAAAATTTCAGTATGGAGTTCTCCCATTGTGGCTATGTG
>LNC_000178
CACGAAGTTTCTTTCTCACAACTTTTTCCAGTTTCAACCCTTACTTTAAGTTGCTGAGATTTCCATGACCCCGACTGATCATTGCGCCAGTCTCATCAAGCACCAATGCATTTGGCGAAAAGGGCTCGAACGGCGGAGAAGTACAGTTTTTCGCGGATGAATATGATTCAGTTTATATGTTTTTTTTAGCGACGAGAAAACTCTCACGACGCACTCCGTCTGTCTGTTGTGATTGATCAATCAAACAGGTGGCTAGCTACTGCTCCGTTTGATCAGTAACCCTCTGGTGATCATTTTGGATGAAAGCAGAAGACATGAGCACAGCAGAGTCCCAGCCAAATGTTGACGGCACCATAGTACTAGCACTAGTCATAGAAATCAAAGGAACGTGGTCGGAACCAGCACCAGCTGCGTGTGTACTAACATTCCCATTGTGCAGTACCTGTTGTTGCAATTGGTGTTGTACAGCAAATGGATCCTCGTTGATCAACGAATTCAGAAACGAAGAGAAGACGTCGTCCGCACAACAGTTGATGTCCTCGTCCTCTTCATTTCCTCCTCCCCCAAGTAGTACTCCAGCCTGGCTGTTGTTGTTGGTCCTTAAACTCGAAGTGCCCATTGCTGCGGCCGAAGAAGAAGCATCGGGATTGTTAATGGACGTGATCAAGTTTGCACAGCTATGGACTATAGTACCCAGATCATGATCAATTGCGATGTTTCCATCATTACCGTTGATACTGGGATCCGCTCCTTGATGGACAAGACGATCAGAAGGAGGAGGACTAGGATTAGGGTTTGAGAACCGGGTATTAGCCTTGAAAGAAGCAGCAGCAGCAACTAATTTATTTGTGTTGTCCACATCAGCATCGGCAGCAGCAGAGTGATGATCTGGATTGAGAGGCTTGTGGGTTCTGGGATCTATGCCTTGGCTTATCAGCTTCTTGCTCAGGTGTGTGTTCCAGTAGTTCTTTATCTCATTGTCCGTACGACCTGGAATCCTCCCAGCTATCAAAGACCACCTACAGACAAATAATACACACATCCAAAATAGTAATTAAACCATTAAACCCTAATTCAAAATAATATATATGAACAGTGAAACCCTAACCCTAAAAATTTAATGAAATGATGATAAATTTGTAGAATGGACATATGGATAAGATAATGTTGTCGAGGCAAATTGATAATGCGTATATAAATGTATGTATGTATGTATGTATGTATGTATGTAGCTTTACCGATTGCCGAGGAGGCGATGGAGGCGGAGAATGAGATCTTCTTCATCGGGGGCGATCTGGCCGCGCTTAACGGAAGGGCGGAGGTAGTTCATCCAGCGGAGGCGACAGCTTTTTCCGCAGCGGAGCAACCCAGCCTGCTTGGGGAGGGTCCGCCACCGTCCTTCACCTTCTTTCTTGATGTAATTGGCCAGCAGCTCGTCCTCTTCAGGAGTCCACGGCCCCCTCTTCAAACCCACCTTTACACAACACGGCGTCTTACTCCCTCCGGCAATCCCCGCCTTACTCGACGACGTCGATGCTGTTGTCATCGTAGCACTTGCTGCTGCTGTTGCTTTCGACGACGACGGGGGGTTCCTCATTGTAAAGCTTTTTCAGTGTTGTTTTTCTTCTTCTTCTGAGTAGGAGTGGATCGAATGCGAAGACAAATGGAGATTTTGATATCTTGACAACCTGATCTTGTTTTTCTTTCTTTTTTTGTTTGTGTTTAAGCGGATATAGTTTTGGTATTGAGGAGGATGGGAGATGAGATCGGGAGATAAAAGATGGGGAGCCGAGACACAGTGCTGGATATTTGTTATAATAATATTGTGATAGGCAGCTGAATATATTCTCACGCGCCTATCTATTGCTTTAACACCACTTGCTTTACCAGAGCTATATTTTCTCTACTGGAATTTAGGGACAGCTGGTTAATTCCGTCTTACTAGTGTCAACGTGATAATTTCTTACTAAATGACCTTATGTATCCGACTAAGTGATGCCTTATAAAAAAAATTGCATCAATTTATTGCACAATGTTTTTCCTTACTTAAAATTTCAGTATGGAGTTCTCCCATTGTGGCTATGTG
>LNC_000179
CACGAAGTTTCTTTCTCACAACTTTTTCCAGTTTCAACCCTTACTTTAAGTTGCTGAGATTTCCATGACCCCGACTGATCATTGCGCCAGTCTCATCAAGCACCAATGCATTTGGCGAAAAGGGCTCGAACGGCGGAGAAGTACAGTTTTTCGCGGATGAATATGATTCAGTAAGTCCTGAAAATCTTTTGCTTCTTGTTTTCTGTTTAAATGGTGTTTTGCTTTCATCATTTTGTGATGATACTTGCCTTCTTCATGTTTGTGGATGTTAAGTGCTTTTTGGAGAAGTAGGTTGGTTTATGCATGGACGTGATAGCTTTTTCTTATCGTCTTAGTTAATGAGCCTGCCCAAAAACGTTAATATCATGATTAAGTTAAATGGGGCTCATAGCAAATGCCTGTTTATATATGTTTTCTCTCTTTTCTCCGTTTTTCAGGTTTATATGTTTTTTTTAGCGACGAGAAAACTCTCACGACGCACTCCGTCTGTCTGTGTATGTTCCTTCTTCTTTCTTTTTTCACAGTTTTGTGATTATTTTTATTTTTGAGATGTTTTCTTCAATTTATCATGTTGAGAAAATATTATGGCATGAAAAGGTGCAGCATTGTGCCCATCGGAGGCCCATTTGAAACTATGAGAAAATACCCCCACCAGAAGACAAATTCTCAAGGCTTGTTTCGGAGCCTTTGACCCACCCCTGAAATATTATTTAATACAAAATCATATATACACTCTTTTTTTGTTTCTTCATGAATTGGAAATGACTTGAATAAAGGTTTTAACCCTTTACTCGCAGAGTACCCCATGAAAAGAAAAAACCTTAAAATGTTTTGATGCATGTTAATCATGACAAAGAACTGCAATTTGCTAAAAAAATAAAATGACACACTGTTTTCTGTACAAGTCATATTAGGGATGAAAAAAATCCAACATGATCTCAGACGGAGAAGTGAAAGTAAATTTGCTCACTCACTTGAATTACAAGTCTGTAACTTGACAACACTAAGATTATAATCATGAAACCGGGTTTTTTTCTTTCTTTCACACCCATTAGTTGACTATTCATATAAGATTAGATTGGTAGTTGATACGCTTGTATCAATACGCAAACAATGTTCATACACATGGACATCAATGGAGTGTTAGATATTTCTTGAGGGAATAGATAGACAACCAAAGTTTTAGGAATGTGTTATTCATACATTCATTTCTACTTTTCATACATTCTTGTTAATTTTTAGTCATTCATCTTTTTAGTCCATTCGATCCGACGATCGAAAACTGAAAAAAATATATAAGAAATAAAAATAAATGTACAAATAGCACTATTCAAGTTTTAAATAGTCAAACAAGTTGCAGTAGAAGCAGCTAATAAATTGGCATGCAACAAGTCAACCATCTACCAATCGCAGAAGACTGGTAGTTTGATCTTTTAAGTGGAGAGTCGGATTATCAGATATATAAATATTTCGATATTCAGGTCAAACCACAACAGTCCTGAACAGTTAGGAGACAGCAACTAAGGTCAACTGTAAAGTGCGCTAGGTTAAATTTGTTATTTTTCCACCTTAAGTAGACAAAAACGCAAGTAATATAAGCTTTGGGCTAATGTTTAAAGGCCCATTTAGAATTCAATATAAGTTAAAATCAGGCCACATACCCAATACCAAGGTAGGTTTCTTTACTAGTTTGGACTGTGTTACCTACCACTTTGCACGAGTTTCAGTTCTACCTGGTTAATTTCTTGACATCATTATTTTTTTTTTTGGTCAAACAACTAATTTCATTAAAAATAAAACATATTGATAAAAAGCGGGGCAAATTCAAATGCAATGCACAACACTAAAGTAAAATTGCAGCCAGTTATAAAAGTAAAATAAGAAAACAAGCTCCAAAAATGAGCACATAACAATGCCTATGCCGAAACCCTAAATCTGGAAACAAGAACCAGCCTCCTCCACCAAATTAGTGTCACCACCATCGTCAAGCCGCCACCAAAAAGAAGAACCTACAGGCATAAAGGATGAATGGAAAATGGGGTTGGGCAAGCCACTCGCACTTAAACCACTCCCATAATAATCCTACCAAATAGAGCAAAATGCACTTTAGTAGCCATACTAGTAGGTGGGCAGTGGCTCGCAACTAGGAACAACAATTTGGAAATAAAAATGCATGAAACTTGGATCAACGACAAGATTTGCCAACAATTGAGACAAAGCTAAAGAAAAATAAGACAAATTACCTCAAGGAAAATGAGACAATCTCGGAACAAAACTACCCGAAATCAAGGGCCAAATGAAAAGAAAAGGAAGAAGATAGAGTTAAGGAAGAAGAAGAAGGTTATTAGGGAAGAAGGAGATGGGGTTGCCACCGATCCCACCCAGGAGGAAGGGCTCGGCGGCTGAAGCCGAGATGGGAGTTTGGGGGTTCTTGACTCTGGGAGAGGGGGAGCCGCGCTTTTTTTCTAGGTTGGGAGAGCTTTCTTCAAACATTATTATAGTTACTGAAAAGGTATCTAGTTTGTAGTAGACATTAAACGCTTGCAAGTGCCTCTAACAAAGTGATCAAACTGCCAAGATTGTGTTTGGGTGAGGGACTTTAATCCTAAGGAATTTAGATTTTTGTTTTTCGCAAACGATATTATCTACACTAAGGGAAAATGGGTGAGTTTAGTCTTATAATGGGGTAGCAATAATGTGATTCAAACTCGCTTTTGGCAAGAATCAAACCAAAGACCTCTCACTTACAAGTGAAGAAAAATATCACTAGACTGTAGTACTAAGTGACAGGAATTTAGGTTAAACAAGGAAGAAACACACTAAAACATAGAATTAAAAATGTACTACATAGTCATTTATAGAGACATATGTGTTCATAGTTCTCTTGTACTGCATTTGTAATACCCTTTGTCTAAATTTGGATAAGGTAGTTCCAAGTCATGGGATTAAAAGTCAAATTATAAAGAAAATGATAACAAAATGTTGGATATAATGCATTATATATAGAGCGATACAAATACATGTAAGAGAGATTGCAAATGACACATCCCCGCAAGGGATTAGCTAATCTCTCCTATCATTTGTAACCTTTTTCTTCATAATTTGGCTTTTAATCCTATAACTTGGAAATCCCTCGTCCAAATATAGCATTAATGTAACATTTTATAGTTTCATCTTTTTTTACTAATTTGGCCTCGATGCCCTGAGACTTCTAAGTCCCTCATCTAAACACAACCCAACTAATTTTATAGCTCATAGTTTAAGACATGAAGTTTGTGAGTCAACATATTTAGAGGAGGTGCTCGTGAAAACATTTAGGCCTTTTATCAACAAAAAGAAAATTTTGAATATGAATTTGTTGTAATATTTATTGTACACCGGTCTATAAACAATATATGTTTCAAGAGGCGAAGAAGTAAATCAAGACATTTAGGGTCTCGCAAAAGCAAGGCGTAAGCCTTGAGGTGTTGAGGAGTAAGCTTGTGGTGCCTTGTCCTGTTATGGTAAAATATACGGTATGTCATAGAGGGAGAGAAGGTACAATAAGCCAACAGCCTGGTGTCGTGAGCCATCTTCCATCTTAGATAATTAGAACGAACGTGTTGATGTTATCCTACGGTCAACATATGATTATCATGCATATATGCATCAAGGGCGTATACTCCATTGATTTCATTTTATTCTTCATGCACGGTTCTGCAGGAAGCTCACACGACGATATCGCATCAGAAATGTTGGGAAACTGATTGAAATTGCTCAACGAAATCTTGTTCCACAGATGATCGAGTGTACACACTCAATAATTATTTTTATCAGTTGAAACCAGATGATGTTATTTCATGCTCTGCCATTCTGAGAAAGTGACTTTCATCCTTGACACTGTGATTGATCAATCAAACAGGTGGCTAGCTACTGCTCCGTTTGATCAGTAACCCTCTGGTGATCATTTTGGATGAAAGCAGAAGACATGAGCACAGCAGAGTCCCAGCCAAATGTTGACGGCACCATAGTACTAGCACTAGTCATAGAAATCAAAGGAACGTGGTCGGAACCAGCACCAGCTGCGTGTGTACTAACATTCCCATTGTGCAGTACCTGTTGTTGCAATTGGTGTTGTACAGCAAATGGATCCTCGTTGATCAACGAATTCAGAAACGAAGAGAAGACGTCGTCCGCACAACAGTTGATGTCCTCGTCCTCTTCATTTCCTCCTCCCCCAAGTAGTACTCCAGCCTGGCTGTTGTTGTTGGTCCTTAAACTCGAAGTGCCCATTGCTGCGGCCGAAGAAGAAGCATCGGGATTGTTAATGGACGTGATCAAGTTTGCACAGCTATGGACTATAGTACCCAGATCATGATCAATTGCGATGTTTCCATCATTACCGTTGATACTGGGATCCGCTCCTTGATGGACAAGACGATCAGAAGGAGGAGGACTAGGATTAGGGTTTGAGAACCGGGTATTAGCCTTGAAAGAAGCAGCAGCAGCAACTAATTTATTTGTGTTGTCCACATCAGCATCGGCAGCAGCAGAGTGATGATCTGGATTGAGAGGCTTGTGGGTTCTGGGATCTATGCCTTGGCTTATCAGCTTCTTGCTCAGGTGTGTGTTCCAGTAGTTCTTTATCTCATTGTCCGTACGACCTGGAATCCTCCCAGCTATCAAAGACCACCTACAGACAAATAATACACACATCCAAAATAGTAATTAAACCATTAAACCCTAATTCAAAATAATATATATGAACAGTGAAACCCTAACCCTAAAAATTTAATGAAATGATGATAAATTTGTAGAATGGACATATGGATAAGATAATGTTGTCGAGGCAAATTGATAATGCGTATATAAATGTATGTATGTATGTATGTATGTATGTATGTAGCTTTACCGATTGCCGAGGAGGCGATGGAGGCGGAGAATGAGATCTTCTTCATCGGGGGCGATCTGGCCGCGCTTAACGGAAGGGCGGAGGTAGTTCATCCAGCGGAGGCGACAGCTTTTTCCGCAGCGGAGCAACCCAGCCTGCTTGGGGAGGGTCCGCCACCGTCCTTCACCTTCTTTCTTGATGTAATTGGCCAGCAGCTCGTCCTCTTCAGGAGTCCACGGCCCCCTCTTCAAACCCACCTTTACACAACACGGCGTCTTACTCCCTCCGGCAATCCCCGCCTTACTCGACGACGTCGATGCTGTTGTCATCGTAGCACTTGCTGCTGCTGTTGCTTTCGACGACGACGGGGGGTTCCTCATTGTAAAGCTTTTTCAGTGTTGTTTTTCTTCTTCTTCTGAGTAGGAGTGGATCGAATGCGAAGACAAATGGAGATTTTGATATCTTGACAACCTGATCTTGTTTTTCTTTCTTTTTTTGTTTGTGTTTAAGCGGATATAGTTTTGGTATTGAGGAGGATGGGAGATGAGATCGGGAGATAAAAGATGGGGAGCCGAGACACAGTGCTGGATATTTGTTATAATAATATTGTGATAGGCAGCTGAATATATTCTCACGCGCCTATCTATTGCTTTAACACCACTTGCTTTACCAGAGCTATATTTTCTCTACTGGAATTTAGGGACAGCTGGTTAATTCCGTCTTACTAGTGTCAACGTGATAATTTCTTACTAAATGACCTTATGTATCCGACTAAGTGATGCCTTATAAAAAAAATTGCATCAATTTATTGCACAATGTTTTTCCTTACTTAAAATTTCAGTATGGAGTTCTCCCATTGTGGCTATGTG
>LNC_000180
GAAGTTTCTTTCTCACAACTTTTTCCAGTTTCAACCCTTACTTTAAGTTGCTGAGATTTCCATGACCCCGACTGATCATTGCGCCAGTCTCATCAAGCACCAATGCATTTGGCGAAAAGGGCTCGAACGGCGGAGAAGTACAGTTTTTCGCGGATGAATATGATTCAGAAGCTCACACGACGATATCGCATCAGAAATGTTGGGAAACTGATTGAAATTGCTCAACGAAATCTTGTTCCACAGATGATCGAGTGTACACACTCAATAATTATTTTTATCAGTTGAAACCAGATGATGTTATTTCATGCTCTGCCATTCTGAGAAAGTGACTTTCATCCTTGACACTGTGATTGATCAATCAAACAGGTGGCTAGCTACTGCTCCGTTTGATCAGTAACCCTCTGGTGATCATTTTGGATGAAAGCAGAAGACATGAGCACAGCAGAGTCCCAGCCAAATGTTGACGGCACCATAGTACTAGCACTAGTCATAGAAATCAAAGGAACGTGGTCGGAACCAGCACCAGCTGCGTGTGTACTAACATTCCCATTGTGCAGTACCTGTTGTTGCAATTGGTGTTGTACAGCAAATGGATCCTCGTTGATCAACGAATTCAGAAACGAAGAGAAGACGTCGTCCGCACAACAGTTGATGTCCTCGTCCTCTTCATTTCCTCCTCCCCCAAGTAGTACTCCAGCCTGGCTGTTGTTGTTGGTCCTTAAACTCGAAGTGCCCATTGCTGCGGCCGAAGAAGAAGCATCGGGATTGTTAATGGACGTGATCAAGTTTGCACAGCTATGGACTATAGTACCCAGATCATGATCAATTGCGATGTTTCCATCATTACCGTTGATACTGGGATCCGCTCCTTGATGGACAAGACGATCAGAAGGAGGAGGACTAGGATTAGGGTTTGAGAACCGGGTATTAGCCTTGAAAGAAGCAGCAGCAGCAACTAATTTATTTGTGTTGTCCACATCAGCATCGGCAGCAGCAGAGTGATGATCTGGATTGAGAGGCTTGTGGGTTCTGGGATCTATGCCTTGGCTTATCAGCTTCTTGCTCAGCTTTACCGATTGCCGAGGAGGCGATGGAGGCGGAGAATGAGATCTTCTTCATCGGGGGCGATCTGGCCGCGCTTAACGGAAGGGCGGAGGTAGTTCATCCAGCGGAGGCGACAGCTTTTTCCGCAGCGGAGCAACCCAGCCTGCTTGGGGAGGGTCCGCCACCGTCCTTCACCTTCTTTCTTGATGTAATTGGCCAGCAGCTCGTCCTCTTCAGGAGTCCACGGCCCCCTCTTCAAACCCACCTTTACACAACACGGCGTCTTACTCCCTCCGGCAATCCCCGCCTTACTCGACGACGTCGATGCTGTTGTCATCGTAGCACTTGCTGCTGCTGTTGCTTTCGACGACGACGGGGGGTTCCTCATTGTAAAGCTTTTTCAGTGTTGTTTTTCTTCTTCTTCTGAGTAGGAGTGGATCGAATGCGAAGACAAATGGAGATTTTGATATCTTGACAACCTGATCTTGTTTTTCTTTCTTTTTTTGTTTGTGTTTAAGCGGATATAGTTTTGGTATTGAGGAGGATGGGAGATGAGATCGGGAGATAAAAGATGGGGAGCCGAGACACAGTGCTGGATATTTGTTATAATAATATTGTGATAGGCAGCTGAATATATTCTCACGCGCCTATCTATTGCTTTAACACCACTTGCTTTACCAGAGCTATATTTTCTCTACTGGAATTTAGGGACAGCTGGTTAATTCCGTCTTACTAGTGTCAACGTGATAATTTCTTACTAAATGACCTTATGTATCCGACTAAGTGATGCCTTATAAAAAAAATTGCATCAATTTATTGCACAATGTTTTTCCTTACTTAAAATTTCAGTATGGAGTTCTCCCATTGTGGCTATGTG
>LNC_000181
GGTATACAATGCAGAAAAAAGAAAAAGGTATTACACTAGATTGAATGATACACATAGGGCAACGTAAAGGGGTGAAATGGTCTTTTTCACCTTACGGGCAATTCGGGTTTTTACCGGGTCCTCCGTAGTAAAAGTAATGACCCCAATCCCCATTACTTCCAGTTTGAACATCATAGCAGTTTGATTGCTCGGTGAAGGTGCCCAACCCTTTGGGGACCTTGAGATTATTTGAGCTATCAACAACTTGAATGTTTCTGAAATAACTTGCCTTGCCAAAACCTTCCTCCGGAAAACGTCCACTGCCCATTTGGGTCGATGTGTGCTGGCCGTCCGGTTGTGAATTCACAACCTCACCTCCCCACTCAATCATGGAAGCACTGTC
>LNC_000182
TTTATTTTTGTGTAATCACTTTTCAATGTGCTTATTATATTGGCCTCCTTTTAATTGTAGAAAAAAAACAGTATAAAACATAGAAATTGGTTCGTCTTCTAATTCTAGCATTCTAATGTCATTTTAGTATACTTGAAGGGAGATTCGAACTCGAATTTAAAAGGACAAATACATCGGTCTATCAATTGGCATAATTGAGGTTTACAATTACC
>LNC_000183
GATTGAGACATTTTCCCCAACTGCCAAACTCACCACTCTTCGTTGCATTCTCGCAGTCGCTGCTTCTCGCAATTGGTTCAAAATGCCTTTCTTCATGGCGACTTGCACGATGAGGTGTACATGGACCCTCATCTCGGACTTCGCCGACAGAGGGATCACTAGGTGTGTCGGCTCAACAAGTCTTTGTATGGTCTCAAACAAGCCTCTCGTAACTGGTTCTCCAAGTTTTTTAGTGCTCAACAAGCTGGATTTCAACAGTCCAAGGAAACAATCTTCAAGATATGGAACACTTGAAGCCCATTCTCCTCAAAAAATTTCGCATCAAAGACCTTAGAAACTTGAAGTATTTTTTGGGATTGGAATTCTCATGTTCTAAGAAAGGTATATTTGTATCTCAACGCAAATATTCCTTGGATATCTTACAAGATGCATGACTTTTTGGCGCAAAGCCGGAAACTTTTCCAATGGAGCAGCACTTAAAGGTTACTCCTGATGATGGTGAATTACTTCATGATCCAATCCACTATAGAAGAATGGTGGGTCGATTAATCTACTTGACAGCTACTAGACCGGACATAGTTTATATTGTTCAAACCTTAAGTCAATATATGCATCAGCCTCGGAAGCCTCAACTACAAGCAGCTTTGCAGGTTTTGCGATACATTAAAGGAAGTCCAGGTCAGGGATTGTTATTTCCGGCTACTAATGACCTTTCTTTAAAAGCCTACTGTGACTCAGATTGGGCAGGGTGTAAGGCAACAAGGAAATCAGTCACAGGATTCTGTGTGTTTATGGGTGATGCTCTCATTTCCTGGAAGTCGAAGAAACAATAAAATGTTTCTCCTTCCTCAGCCAAAGCAGAATACCGGGCAATGGCAACCACATGTTTAGAGCTAACTTGGTTGCAATACATACTTTGTGCTTTGAAGGTTTTACAAGATAAACCAATTGCCCTTTATTGTGACAACAAAGCTGCTATCCACATTGCAGGGAACCCAGTTTTCCATGAGCACTCAAAGCATATCGAAATTGATTACCACATTGTTCGAGAGAAGCTACAAGCTGGATTAATTTCTCCCTCCTATGTTCCTTCACGAATTCAATTGGCTGACATATTCATGAAGGCACTAGGAAGCGATAACTTCAATTCTCTCAAAAATAGGTTGTGACTTCACAACATTCACTCTCCAACTTAAGGGGGAGTGTTCAGAAATCTACGAATCAAATCCCTGATTGTTGTATATTTGCCTTATGTATATTTATTTACTCAGTTAGGAAGTCAACTCCTTCTTTCATGGAGTTAATCATGTATAATCTGTGTATATATTTTACTTCCCCGTTCATATCAATAATATACAGAAAATTCCAATCCTTTGGTTCTTATGACTTCACTCAATCTCGTTATACTTTTCATAACAAATAATGGTGGATTAGTATTCATTTTGTTCTCTTTGTATTGTGCAGTTATGGAAGGAAACTACGATGGCAATAGAATCTCTGCTTACTTTTTCAGCCGAGGGAATACTGACAAATGACTTCGCTTGCTGCTCAAGAAATCATTCTTGCATGGAGATTCAGATCTGAACTTAACAAGCTTCGCAAATCATTGATGGATACTGGGAGGAGCTTGAGTCCTTCCCTGATATTGAAGTTAGGTTATTGCACCCTGAAAGATTATGCATGACGGGGTGGCCTAAGCTCAAGTCTCTCCCAACAAATTCAACACTTCAACTCCCTAACATTTTTGTTGATATATGATTTTTCCGGGCTGGATGCTTTGCCAGAGTGGTTGGGGAACCTTACATCCCTTACAAACCTCATTATTCGATGGTGTAAGAATCTCTTGCGTCTACCAACAGTTGAAGATATGCAACGCCTCACCAAATTGCAAGTACTAATAAATT
>LNC_000184
CACGCTTACAAGAGGGTGGGGGAGGGTGTCCGTCCGGCAGCTTAATTCGGCCATGATTTAATGGATGTATCAGACTAAATTTGAATCTTCAGACATAGTCAGCGGCCAACCTAAAGACGAAAAGCAAAGATTACCCTTGATTTAGTTCGAAAATCTTAACCTTTGTGTGGCTGTGAAACTTACGGGTGGTAGCACTCTCTTATCTTTCGAAAGCATAAGGAGAGGAAATTTATGTGTTGATCGTAATTCGCTGGATAATTAGTTTTCTTTCCTCGCAGCACATCTCCATGATCCACTGCACCATAAAATCTTCCAAGGAATCCATCCGTTTAGCTACGGAGAAAATAAGCTCTTGAAGAAGATCTGTCCAGTCAAGCATCAAGTCTTTTCATTTTTGTTTTCGGAAAATCAGCCATGAAAAAGGCCTTTAAAACCAATATCAAAACAATTAATGGAGCAAAACTTTATTGAAAGGTATATGTTGCTATCTACCAATATGTTTATATATAAGC
>LNC_000185
AAAGAAAAAATGGGAAAGCAATTCACTCACATATCAGGTAAATATAGCAACATAAGTAGTTCTTGCGGTACTGACTAGGAGGCCAAAACATCCACAAGAGACCATCCTTCCTTATAACAAAAAGGGGGAAAAATAAAACAACAATTTGAACTTCCATTATTCACATTCACGTTAGATACTATGTACACAAGCTGCGCAGAGGACGATTGAAGCCACATAATGGACAAGAACCTGATATACCAACTGAACTAATGGAAATATATACTCAGTTCTCTTCTGTTTGAGAAGTGCTTCCACTTCCGGTTGCATTTGCCGATGATGATGATGATGATGATGAAGAAGAATTTCCCACACTGCCACCTGACTGAGATCCTGAGTGAGAAAACAGACCATTGAAAGGCCACGGTATTGAAAACCTTCTCCCGTTTCCGTTTCTCCTATCCTCATCTCCCTCTTCCCCACCAACATCATCACCAATCTCTTCACTCTCCCTCGAGTTAC
>LNC_000186
CAAAATTTAGACGAATTGTTTGAATAATACAGAAGGAGAGAAATACAAGATTTGTGGAGAGTGTACCCACCCAGATGATAAAGCAAGCAATTTTATGAATTCCTTCTTTGTCTTCTTCTTCCTCCTTCCTTCCCCTTCTGGGTTTTTGGTTTTGGTTTTGGCTTTTGGAGCTGCAAAAGAAAAGAGAAAACTGAGGGAAAGAAAGACTCCACCAACC
>LNC_000187
CACATAACATAAATTGTACACATATACTAATTTAGTAAACTACTGAGATATTAACGGTTCATTCTTAGCTATTTCATAAGAAATACGATATATAGAAAAATAGAAATTCATAAGAAATATGATATATCGAAAAATAGAAATATCAAAAATAAGGAAGAATAGAAAATAAAATTTTAGAATTTCCAAACATATTGGATATTTGAATATTATAGAACATACCTATTAATATAACGATATTATTAAATATCGCGATATAAAATTTTGATCTATTTCTCAAATATATGTTTATCAATAATAAATATCTTAATTAGCTTAATTAGATGGTAAGATTTTTTTTACTATTCTATGTTTAGTATTTTTTATTACATAATTTTATTATATTTCATATATATTTTATATATGGATCATATATATTTTATATATAGAA
>LNC_000188
GAGATTGTTCACCATCCATGATTTTGGTCCTTTCGTTAAAAACTTTTTAGGCAATTTTCAAAGCTTCATAACTCAATCAATTCTTAACCAAATTCGACCCATAATATATCAAAATGAAAATAAGAAAGTGTAGAACAAGATTATACCTATTTGGAAGCCCAATGATTGCCGGAGATGGTTGCAAAATAGCCTGAAAGGTGACTGGTCCGCGGAAAAACTGGAATACTCGCCAGAAACTGGGTAAATTTTAAACGCTCATAACTTCTTCAATACTCAACGAAATCAAGTGATTCAAAAACAAAAATCATAGTTCTCGACGACACAAAGAGAATGGTATCTTTAT
>LNC_000189
GACACTTGAGGCCAAGTCTGATAAATCTGACATACGGCGCTCCTCTTGCTCTTGTGCATTTAGCAGAGACATTTTATGTAGTAGTATCCGATCCCCATCGGAGGCTTTCTCAGCATTGTTATCCTGATACCAAATCAAGAGATCAACAAGATTCAAGATTTCTGCATTAGTACAAGATAACTCGAAACAACCCATGTAGCGGCACGGAACAAATTCTTACCACCAACCCATTTGGAAG
>LNC_000190
CCAAGCTCTTTGCTTTCTTGAATCAATCAATTATTTTTCAAAACAATCTAAGGTCCACATAAACTTCAATGCTTCTATATTTTAGAGCTAACTTCGAATTACGAAAATCTATTTTCTTTTTTCAGTTTACATGTGCGTGTGAAAATCCAAATTCCAACTCATACGATCATAACAAAATTGTGGGAAACAACTTCAACCTCCACTACACCATTCAAATTCCTAGTCTTTAAATTAGAAACCATAAGATTCCAACTTTCGTCCAAAAAAGAAAGGTAAAACAATAATGTAATAGAAAGAGCATACATTATCGAACCCAGCAATGTTCTTGTTCTCCGCAAAGAACTCCGCCGGCGATTCTGCAGAAAAATTGAAAGCATGGCTAATGAATATTCAAACTAAAACATGCGTACAGAAAACGAATGCAGAGAGGGAGAGGAGAGAGAGAAACTCTGTTCGAGAACGCTATCTTTGGGCTTTCTGGGCGTCTTCGATTGGCGTTTCTTAGG
>LNC_000191
GTTAAGGTTCCAAGCTCTTTGCTTTCTTGAATCAATCAATTATTTTTCAAAACAATCTAAGGTCCACATAAACTTCAATGCTTCTATATTTTAGAGCTAACTTCGAATTACGAAAATCTATTTTCTTTTTTCAGTTTACATGTGCGTGTGAAAATCCAAATTCCAACTCATAGAATTCATAACAAAATTGTGGGAAACAACTTCAACCTCCACTACACCATTCAAATTCCTAGTCTTTAAATTAGAAACCATAAGATTCCAACTTTCGTCCAAAAAAGAAAGGTAAAACAATAATGTAATAGAAAGAGCATACATTATCGAACCCAGCAATGTTCTTGTTCTCCGCAAAGAACTCCGCCGGCGATTCTGCAGAAAAATTGAAAGCATGGCTAATGAATATTCAAACTAAAACATGCGTACAGAAAACGAATGCAGAGAGGGAGAGGAGAGAGAGAAACTCTGTTCGAGAACGCTATCTTTGGGCTTTCTGGGCGTCTTCGATTGGCGTTTCTTAGG
>LNC_000192
GAGGATACGAATGCGTGTAAACCCTGTCAGCTTCAAGTGTAGATAGCCGAATTCTCACTTTGCCAATTCTTGAATCCTTTCCCCCTTTATCACCTCCATGTCCATGTATATGACCATTGTCAAAAACTCCAATTGTAATCACAGTACACGGGTCGAAAACCTCCCAGATGTACTGCTCATTCCACTTAGGATTGAAGCTGTCCACAATTGTCCTTGTTCGAA
>LNC_000193
AACGAAGCTTTTCCGTTTGTTTCCCGATGAACCTCTCCGGTTCACTCTCTTAGAACTGCGAACCACAACATCCTCCTCCGTTCGAGGCATCTCCTCCCTTCTCCTCCGTTGGACAACTTCTCCCCGTCCAGGCTCCTCCCTCATTCCTTCTCCTCCGCTCCTTCTCCTGGGTCTGAAAAGAAAAGAGCTGCAGATTACGGTGGCTCAGTTATCTCCTCCCCGATGTCCGTCGTGCCAACATCACCTTTGAAGAACAGAATAACGCCGTCTTAAGGATGATTTGGAGTCAGAAAAAAAAATCCCTAATTTTCTCTGCTTCTTGAGATCAACGTGGCTTCCTCGAGGATTTTCACTGAGATTTCTTGCTTCAAATCGCAATGCATTGATGGATACTCTATATAAAAGGAGCAATTTTGGATGATGAGAACAGAGGAGTTGCCACAATGCTTGAGGTCGCCAACCCCAAGATTGGAGCTGCTTCAACTTGAAAAGTTTAATTATTTTACAAAATAAGTTCCAATTTCTTGGTAGTTTGGCTTAACAGTAAATTCCAAGTGAATTTTCCGTTTGGTAGATTTTTTTAATGGAATTTAAGAGAATTGTGAACTTGGTAGAGTTATGTTGTTTATAGAATGTAGATCAGCTTTCATGCGTATCAGTCCTCCAATACCTCTATTTGGTTACGAAGGATTCTTCCCTGGTTGATTATAGTAGGCATAATTCAAATAGCTTATGCAGCTTGAACATCTCCCAGTCACCGTAATTTAACAGAAGAATTTGTAATTACAGAATTGCTGTAAAAAGTAAGCCATCAATTTACCACAATTAATTTAGTTTTTCGTTATATTGGAGTTGAATTTGGTATTTTGTTTAGGTTTTATTATATTAATTATCATAAGCTTCTTTGAGATTACAAGATGTTCTTGAAGGAAGATTTGCAATACAAGAGTTAGAACAAAAAGTGGCTGATTAGAAGGCTTGAAAACAAGTGTAAATCTACATTCAAAATATTAGGTAAAAGCATGTTGACAAATCATCTCCAAATGTTGTAAATACAATACTTCTTACTAACTTTTTTTTGTTTATGTCTATTGATTCAAGAGAAAGCAAAAAAAAAAAAAAAAAAAAAAAAAAAGTTACACTATGGATTGATGTTGCAAAGAACTTCAGTTCCATTATGTTGCAACAATTAGTCCCGCCAACATTTGTGGTTATCGCAAGCCTCAAGGTTAAACAATTTACATATCAACGACTCTACACTTTCTAATTGGATAAATATTGGTTTCAAATTAACACAGATACATTTGAAAATTAGTTGGGGAAAGCAAGGTCTAATTTTCTTTTTCATTTTATGCGTTCCAAGCTCCAACTATGTGTTTAGTATAAGACAATTTTGCTCATTTGTCTTGATTTGATTAAATTATTGAATTTTGTAGGTTGAACTAAGTTCATTTTGAATTTCCAATTCAAAACTACTGCATTGTAAAACTGTTTTCCAAAGAAATTGTGTGTTGTTCATGTGCATTCTTCATTGTTTACGCTTTCAATTTAAGAGAATGCCATATATTGTCAACGGTAACCAACGATATCTTTTCAGATAATCATGGGAGTATGCCCATGACGTGTTATTAGGGTAGTTCGAGTGCAATAATTTTGTGACAGATATTCGTTTGAAACATTGATATATTTGGGTTCTTTGACTGCCTTCACATATCTCTTCCATTTAAATACTCGATTGGGAGCTTACTATATTTGTAACCTTATCTTAATGCCCTGTTTCAAATCGTGCTTAAATATTGAAGAATGACTATTCTTGCAGGGTTGTATTGGACATAAGCTATTCTTAAAGTAGCTGTAGCACCTTAGAATTTTAGAGGTGATCCGATTGGAGGCCGTTTGCAGATAACGATTCTTAATTTCTTGAGTACACCAGTAAAGGTTCTTTATCTTCATTTCTCGTTGACATTTGTTTTTCCTTGATAACGTAGTTGACAGTTCTTTTAGCCTGTTATTATATAATTACTGTTAACAATGACTTTTAGAGAGAGAGAGAGAGAGAGAGAGAGAGAGAGAGAGAGAGAGGGATGGATATACCAAATGATGCATGTTCAAGGAGTACTCGAACAACATTATTGGAATTGTATAACAATACTTGCCATAATTTTGGTAAGGAATCAGTTGACGGTGTGGGGTTCGTAGATTTGGATTTGGCATTTTCTGATATTAACCAAGGAGTGGAAATTTTGATTGGTTTGATTGGTAATTTGGGTATGTTGTTTGCATTCAACATTCTATAATTATGAGAGAAACCGAGATCATTGTATTATATATTTTATCAGCATTCAACATTTATAATTGTGAACTATCTTTGTGGGTTTATCAATTTATTTTTATGGTTTTCAATTTCCTAAATGAAGTTTGACATATATGGAATTTGACAATTTATCTTCATTTGCATTCTTGCATTTGAATTTGCAAGTCAGTTTGTGCTAAATGCTATTTAATAATTTAGAGAAAACGTTTCAATTGTTTCAATTGATTGTCATGCATCGCAGTTGGAAACTTGATGATTTAGAATCAGCTTATCAATCTTCCATACAATTTCTAATCCCGCAGCAACGCGCGGGCAGCAATTTCTAGTTAGTAACTAAAAATAGATTGATTATAAACAGAAAAATGTTGAAAATGAGGGACCTTGCATGAGTTTATAAGATGTTAGGCTACTCCCCATATTGCCAATTAGTTTTATAGTGGAACCTCAACTTTCTTCATGGTATCAGAGCAGGTTGCCCCATAGCCAAACAGCCACACGCACTTCACATCACCCCGTTGTGCTGTTCACGTGTTAGACTTTAAAATACAAAAATACCCCACACATGAGGGGGGGTGTTAAGAATAAAGAAGTTAGATTACTCCTCATACTATTTTATGATGAAACCTCAACTTCTTCACGTTCAACTTCT
>LNC_000194
TAAAAGCTCGGCCTTTCCATTTGTTTCGCGAACGAAGCTTTTCCGTTTGTTTCCCGATGAACCTCTCCGGTTCACTCTCTTAGAACTGCGAACCACAACATCCTCCTCCGTTCGAGGCATCTCCTCCCTTCTCCTCCGTTGGACAACTTCTCCCCGTCCAGGCTCCTCCCTCATTCCTTCTCCTCCGCTCCTTCTCCTGGGTCTGAAAAGAAAAGAGCTGCAGATTACGGTGGCTCAGTTATCTCCTCCCCGATGTCCGTCGTGCCAACATCACCTTTGAAGAACAGGTTCTGGATCTTGAGCTTCACCCTCGCTGGGGTATCATAATAACGCCGTCTTAAGGATGATTTGGAGTCAGAAAAAAAAATCCCTAATTTTCTCTGCTTCTTGAGATCAACGTGGCTTCCTCGAGGATTTTCACTGAGATTTCTTGCTTCAAATCGCAATGCATTGATGGATACTCTATATAAAAGGAGCAATTTTGGATGATGAGAACAGAGGAGTTGCCACAATGCTTGAGGTCGCCAACCCCAAGATTGGAGCTGCTTCAACTTGAAAAGTTTAATTATTTTACAAAATAAGTTCCAATTTCTTGGTAGTTTGGCTTAACAGTAAATTCCAAGTGAATTTTCCGTTTGGTAGATTTTTTTAATGGAATTTAAGAGAATTGTGAACTTGGTAGAGTTATGTTGTTTATAGAATGTAGATCAGCTTTCATGCGTATCAGTCCTCCAATACCTCTATTTGGTTACGAAGGATTCTTCCCTGGTTGATTATAGTAGGCATAATTCAAATAGCTTATGCAGCTTGAACATCTCCCAGTCACCGTAATTTAACAGAAGAATTTGTAATTACAGAATTGCTGTAAAAAGTAAGCCATCAATTTACCACAATTAATTTAGTTTTTCGTTATATTGGAGTTGAATTTGGTATTTTGTTTAGGTTTTATTATATTAATTATCATAAGCTTCTTTGAGATTACAAGATGTTCTTGAAGGAAGATTTGCAATACAAGAGTTAGAACAAAAAGTGGCTGATTAGAAGGCTTGAAAACAAGTGTAAATCTACATTCAAAATATTAGGTAAAAGCATGTTGACAAATCATCTCCAAATGTTGTAAATACAATACTTCTTACTAACTTTTTTTTGTTTATGTCTATTGATTCAAGAGAAAGCTAAAAAAAAAAAAAAAAAAAAAAAAAAAAAAAAAAAAAAAAAAAAAAAAGTTACACTATGGATTGATGTTGCAAAGAACTTCAGTTCCATTATGTTGCAACAATTAGTCCCGCCAACATTTGTGGTTATCGCAAGCCTCAAGGTTAAACAATTTACATATCAACGACTCTACACTTTCTAATTGGATAAATATTGGTTTCAAATTAACACAGATACATTTGAAAATTAGTTGGGGAAAGCAAGGTCTAATTTTCTTTTTCATTTTATGCGTTCCAAGCTCCAACTATGTGTTTAGTATAAGACAATTTTGCTCATTTGTCTTGATTTGATTAAATTATTGAATTTTGTAGGTTGAACTAAGTTCATTTTGAATTTCCAATTCAAAACTACTGCATTGTAAAACTGTTTTCCAAAGAAATTGTGTGTTGTTCATGTGCATTCTTCATTGTTTACGCTTTCAATTTAAGAGAATGCCATATATTGTCAACGGTAACCAACGATATCTTTTCAGATAATCATGGGAGTATGCCCATGACGTGTTATTAGGGTAGTTCGAGTGCAATAATTTTGTGACAGATATTCGTTTGAAACATTGATATATTTGGGTTCTTTGACTGCCTTCACATATCTCTTCCATTTAAATACTCGATTGGGAGCTTACTATATTTGTAACCTTATCTTAATGCCCTGTTTCAAATCGTGCTTAAATATTGAAGAATGACTATTCTTGCAGGGTTGTATTGGACATAAGCTATTCTTAAAGTAGCTGTAGCACCTTAGAATTTTAGAGGTGATCCGATTGGAGGCCGTTTGCAGATAACGATTCTTAATTTCTTGAGTACACCAGTAAAGGTTCTTTATCTTCATTTCTCGTTGACATTTGTTTTTCCTTGATAACGTAGTTGACAGTTCTTTTAGCCTGTTATTATATAATTACTGTTAACAATGACTTTTAGAGAGAGAGAGAGAGAGAGAGAGAGAGAGAGAGAGAGAGAGGGATGGATATACCAAATGATGCATGTTCAAGGAGTACTCGAACAACATTATTGGAATTGTATAACAATACTTGCCATAATTTTGGTAAGGAATCAGTTGACGGTGTGGGGTTCGTAGATTTGGATTTGGCATTTTCTGATATTAACCAAGGAGTGGAAATTTTGATTGGTTTGATTGGTAATTTGGGTATGTTGTTTGCATTCAACATTCTATAATTATGAGAGAAACCGAGATCATTGTATTATATATTTTATCAGCATTCAACATTTATAATTGTGAACTATCTTTGTGGGTTTATCAATTTATTTTTATGGTTTTCAATTTCCTAAATGAAGTTTGACATATATGGAATTTGACAATTTATCTTCATTTGCATTCTTGCATTTGAATTTGCAAGTCAGTTTGTGCTAAATGCTATTTAATAATTTAGAGAAAACGTTTCAATTGTTTCAATTGATTGTCATGCATCGCAGTTGGAAACTTGATGATTTAGAATCAGCTTATCAATCTTCCATACAATTTCTAATCCCGCAGCAACGCGCGGGCAGCAATTTCTAGTTAGTAACTAAAAATAGATTGATTATAAACAGAAAAATGTTGAAAATGAGGGACCTTGCATGAGTTTATAAGATGTTAGGCTACTCCCCATATTGCCAATTAGTTTTATAGTGGAACCTCAACTTTCTTCATGGTATCAGAGCAGGTTGCCCCATAGCCAAACAGCCACACGCACTTCACATCACCCCGTTGTGCTGTTCACGTGTTAGACTTTAAAATACAAAAATACCCCACACATGAGGGGGGGTGTTAAGAATAAAGAAGTTAGATTACTCCTCATACTATTTTATGATGAAACCTCAACTTCTTCACGTTCAACTTCT
>LNC_000195
TAAAAGCTCGGCCTTTCCATTTGTTTCGCGAACGAAGCTTTTCCGTTTGTTTCCCGATGAACCTCTCCGGTTCACTCTCTTAGAACTGCGAACCACAACATCCTCCTCCGTTCGAGGCATCTCCTCCCTTCTCCTCCGTTGGACAACTTCTCCCCGTCCAGGCTCCTCCCTCATTCCTTCTCCTCCGCTCCTTCTCCTGGGTCTGAAAAGAAAAGAGCTGCAGATTACGGTGGCTCAGTTATCTCCTCCCCGATGTCCGTCGTGCCAACATCACCTTTGAAGAACAGGTTCTGGATCTTGAGCTTCACCCTCGCTGGGGTATCATAATAACGCCGTCTTAAGGATGATTTGGAGTCAGAAAAAAAAATCCCTAATTTTCTCTGCTTCTTGAGATCAACGTGGCTTCCTCGAGGATTTTCACTGAGATTTCTTGCTTCAAATCGGTATGTTCTATACCTTTGTTCGAATTCGTATGAAAAAGTAGTGAGTTATTTGTTGTTTGTAGGTTGTATTTAAGTAGATTTTTTTTTGTGTGGGATTTATTCGAATATTTTGGGTTTGTTGGGTTTTGTTGCTCTGAGCTTGTTGATGAGCGGTCATGTAAGCTGATTAAAACTTTTTGAGTTTTGGGTTTTGCTATAATTAATTGAAGATTTGATAAAGACAATTTCTTTACAATTCTAGAGTTGCCCATTTGGGGAATTTGTGGAATTCCATTTAAACCTTAGAATATGCTTTTTCTTGCATTTGATGATTTGGGTGTTGAGCAGCAATGCATTGATGGATACTCTATATAAAAGGAGCAATTTTGGATGATGAGAACAGAGGAGTTGCCACAATGCTTGAGGTCGCCAACCCCAAGATTGGAGCTGCTTCAACTTGAAAAGTTTAATTATTTTACAAAATAAGTTCCAATTTCTTGGTAGTTTGGCTTAACAGTAAATTCCAAGTGAATTTTCCGTTTGGTAGATTTTTTTAATGGAATTTAAGAGAATTGTGAACTTGGTAGAGTTATGTTGTTTATAGAATGTAGATCAGCTTTCATGCGTATCAGTCCTCCAATACCTCTATTTGGTTACGAAGGATTCTTCCCTGGTTGATTATAGTAGGCATAATTCAAATAGCTTATGCAGCTTGAACATCTCCCAGTCACCGTAATTTAACAGAAGAATTTGTAATTACAGAATTGCTGTAAAAAGTAAGCCATCAATTTACCACAATTAATTTAGTTTTTCGTTATATTGGAGTTGAATTTGGTATTTTGTTTAGGTTTTATTATATTAATTATCATAAGCTTCTTTGAGATTACAAGATGTTCTTGAAGGAAGATTTGCAATACAAGAGTTAGAACAAAAAGTGGCTGATTAGAAGGCTTGAAAACAAGTGTAAATCTACATTCAAAATATTAGGTAAAAGCATGTTGACAAATCATCTCCAAATGTTGTAAATACAATACTTCTTACTAACTTTTTTTTGTTTATGTCTATTGATTCAAGAGAAAGCTAAAAAAAAAAAAAAAAAAAAAAAAAAAAAAAAAAAAAAAAAAAAAAAAGTTACACTATGGATTGATGTTGCAAAGAACTTCAGTTCCATTATGTTGCAACAATTAGTCCCGCCAACATTTGTGGTTATCGCAAGCCTCAAGGTTAAACAATTTACATATCAACGACTCTACACTTTCTAATTGGATAAATATTGGTTTCAAATTAACACAGATACATTTGAAAATTAGTTGGGGAAAGCAAGGTCTAATTTTCTTTTTCATTTTATGCGTTCCAAGCTCCAACTATGTGTTTAGTATAAGACAATTTTGCTCATTTGTCTTGATTTGATTAAATTATTGAATTTTGTAGGTTGAACTAAGTTCATTTTGAATTTCCAATTCAAAACTACTGCATTGTAAAACTGTTTTCCAAAGAAATTGTGTGTTGTTCATGTGCATTCTTCATTGTTTACGCTTTCAATTTAAGAGAATGCCATATATTGTCAACGGTAACCAACGATATCTTTTCAGATAATCATGGGAGTATGCCCATGACGTGTTATTAGGGTAGTTCGAGTGCAATAATTTTGTGACAGATATTCGTTTGAAACATTGATATATTTGGGTTCTTTGACTGCCTTCACATATCTCTTCCATTTAAATACTCGATTGGGAGCTTACTATATTTGTAACCTTATCTTAATGCCCTGTTTCAAATCGTGCTTAAATATTGAAGAATGACTATTCTTGCAGGGTTGTATTGGACATAAGCTATTCTTAAAGTAGCTGTAGCACCTTAGAATTTTAGAGGTGATCCGATTGGAGGCCGTTTGCAGATAACGATTCTTAATTTCTTGAGTACACCAGTAAAGGTTCTTTATCTTCATTTCTCGTTGACATTTGTTTTTCCTTGATAACGTAGTTGACAGTTCTTTTAGCCTGTTATTATATAATTACTGTTAACAATGACTTTTAGAGAGAGAGAGAGAGAGAGAGAGAGAGAGAGAGAGAGAGAGGGATGGATATACCAAATGATGCATGTTCAAGGAGTACTCGAACAACATTATTGGAATTGTATAACAATACTTGCCATAATTTTGGTAAGGAATCAGTTGACGGTGTGGGGTTCGTAGATTTGGATTTGGCATTTTCTGATATTAACCAAGGAGTGGAAATTTTGATTGGTTTGATTGGTAATTTGGGTATGTTGTTTGCATTCAACATTCTATAATTATGAGAGAAACCGAGATCATTGTATTATATATTTTATCAGCATTCAACATTTATAATTGTGAACTATCTTTGTGGGTTTATCAATTTATTTTTATGGTTTTCAATTTCCTAAATGAAGTTTGACATATATGGAATTTGACAATTTATCTTCATTTGCATTCTTGCATTTGAATTTGCAAGTCAGTTTGTGCTAAATGCTATTTAATAATTTAGAGAAAACGTTTCAATTGTTTCAATTGATTGTCATGCATCGCAGTTGGAAACTTGATGATTTAGAATCAGCTTATCAATCTTCCATACAATTTCTAATCCCGCAGCAACGCGCGGGCAGCAATTTCTAGTTAGTAACTAAAAATAGATTGATTATAAACAGAAAAATGTTGAAAATGAGGGACCTTGCATGAGTTTATAAGATGTTAGGCTACTCCCCATATTGCCAATTAGTTTTATAGTGGAACCTCAACTTTCTTCATGGTATCAGAGCAGGTTGCCCCATAGCCAAACAGCCACACGCACTTCACATCACCCCGTTGTGCTGTTCACGTGTTAGACTTTAAAATACAAAAATACCCCACACATGAGGGGGGGTGTTAAGAATAAAGAAGTTAGATTACTCCTCATACTATTTTATGATGAAACCTCAACTTCTTCACGTTCAACTTCT
>LNC_000196
GTGGGAATGTAAAAGCTCGGCCTTTCCATTTGTTTCGCGAACGAAGCTTTTCCGTTTGTTTCCCGATGAACCTCTCCGGTTCACTCTCTTAGAACTGCGAACCACAACATCCTCCTCCGTTCGAGGCATCTCCTCCCTTCTCCTCCGTTGGACAACTTCTCCCCGTCCAGGCTCCTCCCTCATTCCTTCTCCTCCGCTCCTTCTCCTGGGTCTGAAAAGAAAAGAGCTGCAGATTACGGTGGCTCAGTTATCTCCTCCCCGATGTCCGTCGTGCCAACATCACCTTTGAAGAACAGAATAACGCCGTCTTAAGGATGATTTGGAGTCAGAAAAAAAAATCCCTAATTTTCTCTGCTTCTTGAGATCAACGTGGCTTCCTCGAGGATTTTCACTGAGATTTCTTGCTTCAAATCGGTATGTTCTATACCTTTGTTCGAATTCGTATGAAAAAGTAGTGAGTTATTTGTTGTTTGTAGGTTGTATTTAAGTAGATTTTTTTTTGTGTGGGATTTATTCGAATATTTTGGGTTTGTTGGGTTTTGTTGCTCTGAGCTTGTTGATGAGCGGTCATGTAAGCTGATTAAAACTTTTTGAGTTTTGGGTTTTGCTATAATTAATTGAAGATTTGATAAAGACAATTTCTTTACAATTCTAGAGTTGCCCATTTGGGGAATTTGTGGAATTCCATTTAAACCTTAGAATATGCTTTTTCTTGCATTTGATGATTTGGGTGTTGAGCAGCAATGCATTGATGGATACTCTATATAAAAGGAGCAATTTTGGATGATGAGAACAGAGGAGTTGCCACAATGCTTGAGGTCGCCAACCCCAAGATTGGAGCTGCTTCAACTTGAAAAGTTTAATTATTTTACAAAATAAGTTCCAATTTCTTGGTAGTTTGGCTTAACAGTAAATTCCAAGTGAATTTTCCGTTTGGTAGATTTTTTTAATGGAATTTAAGAGAATTGTGAACTTGGTAGAGTTATGTTGTTTATAGAATGTAGATCAGCTTTCATGCGTATCAGTCCTCCAATACCTCTATTTGGTTACGAAGGATTCTTCCCTGGTTGATTATAGTAGGCATAATTCAAATAGCTTATGCAGCTTGAACATCTCCCAGTCACCGTAATTTAACAGAAGAATTTGTAATTACAGAATTGCTGTAAAAAGTAAGCCATCAATTTACCACAATTAATTTAGTTTTTCGTTATATTGGAGTTGAATTTGGTATTTTGTTTAGGTTTTATTATATTAATTATCATAAGCTTCTTTGAGATTACAAGATGTTCTTGAAGGAAGATTTGCAATACAAGAGTTAGAACAAAAAGTGGCTGATTAGAAGGCTTGAAAACAAGTGTAAATCTACATTCAAAATATTAGGTAAAAGCATGTTGACAAATCATCTCCAAATGTTGTAAATACAATACTTCTTACTAACTTTTTTTTGTTTATGTCTATTGATTCAAGAGAAAGCAAAAAAAAAAAAAAAAAAAAAAAAAAAGTTACACTATGGATTGATGTTGCAAAGAACTTCAGTTCCATTATGTTGCAACAATTAGTCCCGCCAACATTTGTGGTTATCGCAAGCCTCAAGGTTAAACAATTTACATATCAACGACTCTACACTTTCTAATTGGATAAATATTGGTTTCAAATTAACACAGATACATTTGAAAATTAGTTGGGGAAAGCAAGGTCTAATTTTCTTTTTCATTTTATGCGTTCCAAGCTCCAACTATGTGTTTAGTATAAGACAATTTTGCTCATTTGTCTTGATTTGATTAAATTATTGAATTTTGTAGGTTGAACTAAGTTCATTTTGAATTTCCAATTCAAAACTACTGCATTGTAAAACTGTTTTCCAAAGAAATTGTGTGTTGTTCATGTGCATTCTTCATTGTTTACGCTTTCAATTTAAGAGAATGCCATATATTGTCAACGGTAACCAACGATATCTTTTCAGATAATCATGGGAGTATGCCCATGACGTGTTATTAGGGTAGTTCGAGTGCAATAATTTTGTGACAGATATTCGTTTGAAACATTGATATATTTGGGTTCTTTGACTGCCTTCACATATCTCTTCCATTTAAATACTCGATTGGGAGCTTACTATATTTGTAACCTTATCTTAATGCCCTGTTTCAAATCGTGCTTAAATATTGAAGAATGACTATTCTTGCAGGGTTGTATTGGACATAAGCTATTCTTAAAGTAGCTGTAGCACCTTAGAATTTTAGAGGTGATCCGATTGGAGGCCGTTTGCAGATAACGATTCTTAATTTCTTGAGTACACCAGTAAAGGTTCTTTATCTTCATTTCTCGTTGACATTTGTTTTTCCTTGATAACGTAGTTGACAGTTCTTTTAGCCTGTTATTATATAATTACTGTTAACAATGACTTTTAGAGAGAGAGAGAGAGAGAGAGAGAGAGAGAGAGAGAGAGAGGGATGGATATACCAAATGATGCATGTTCAAGGAGTACTCGAACAACATTATTGGAATTGTATAACAATACTTGCCATAATTTTGGTAAGGAATCAGTTGACGGTGTGGGGTTCGTAGATTTGGATTTGGCATTTTCTGATATTAACCAAGGAGTGGAAATTTTGATTGGTTTGATTGGTAATTTGGGTATGTTGTTTGCATTCAACATTCTATAATTATGAGAGAAACCGAGATCATTGTATTATATATTTTATCAGCATTCAACATTTATAATTGTGAACTATCTTTGTGGGTTTATCAATTTATTTTTATGGTTTTCAATTTCCTAAATGAAGTTTGACATATATGGAATTTGACAATTTATCTTCATTTGCATTCTTGCATTTGAATTTGCAAGTCAGTTTGTGCTAAATGCTATTTAATAATTTAGAGAAAACGTTTCAATTGTTTCAATTGATTGTCATGCATCGCAGTTGGAAACTTGATGATTTAGAATCAGCTTATCAATCTTCCATACAATTTCTAATCCCGCAGCAACGCGCGGGCAGCAATTTCTAGTTAGTAACTAAAAATAGATTGATTATAAACAGAAAAATGTTGAAAATGAGGGACCTTGCATGAGTTTATAAGATGTTAGGCTACTCCCCATATTGCCAATTAGTTTTATAGTGGAACCTCAACTTTCTTCATGGTATCAGAGCAGGTTGCCCCATAGCCAAACAGCCACACGCACTTCACATCACCCCGTTGTGCTGTTCACGTGTTAGACTTTAAAATACAAAAATACCCCACACATGAGGGGGGGTGTTAAGAATAAAGAAGTTAGATTACTCCTCATACTATTTTATGATGAAACCTCAACTTCTTCACGTTCAACTTCT
>LNC_000197
GTGGGAATGTAAAAGCTCGGCCTTTCCATTTGTTTCGCGAACGAAGCTTTTCCGTTTGTTTCCCGATGAACCTCTCCGGTTCACTCTCTTAGAACTGCGAACCACAACATCCTCCTCCGTTCGAGGCATCTCCTCCCTTCTCCTCCGTTGGACAACTTCTCCCCGTCCAGGCTCCTCCCTCATTCCTTCTCCTCCGCTCCTTCTCCTGGGTCTGAAAAGAAAAGAGCTGCAGATTACGGTGGCTCAGTTATCTCCTCCCCGATGTCCGTCGTGCCAACATCACCTTTGAAGAACAGAATAACGCCGTCTTAAGGATGATTTGGAGTCAGAAAAAAAAATCCCTAATTTTCTCTGCTTCTTGAGATCAACGTGGCTTCCTCGAGGATTTTCACTGAGATTTCTTGCTTCAAATCGCAATGCATTGATGGATACTCTATATAAAAGGAGCAATTTTGGATGATGAGAACAGAGGAGTTGCCACAATGCTTGAGGTCGCCAACCCCAAGATTGGAGCTGCTTCAACTTGAAAAGTTTAATTATTTTACAAAATAAGTTCCAATTTCTTGGTAGTTTGGCTTAACAGTAAATTCCAAGTGAATTTTCCGTTTGGTAGATTTTTTTAATGGAATTTAAGAGAATTGTGAACTTGGTAGAGTTATGTTGTTTATAGAATGTAGATCAGCTTTCATGCGTATCAGTCCTCCAATACCTCTATTTGGTTACGAAGGATTCTTCCCTGGTTGATTATAGTAGGCATAATTCAAATAGCTTATGCAGCTTGAACATCTCCCAGTCACCGTAATTTAACAGAAGAATTTGTAATTACAGAATTGCTGTAAAAAGGTTGTATTGGACATAAGCTATTCTTAAAGTAGCTGTAGCACCTTAGAATTTTAGAGGTGATCCGATTGGAGGCCGTTTGCAGATAACGATTCTTAATTTCTTGAGTACACCAGTAAAGGTTCTTTATCTTCATTTCTCGTTGACATTTGTTTTTCCTTGATAACGTAGTTGACAGTTCTTTTAGCCTGTTATTATATAATTACTGTTAACAATGACTTTTAGAGAGAGAGAGAGAGAGAGAGAGAGAGAGAGAGAGAGAGAGGGATGGATATACCAAATGATGCATGTTCAAGGAGTACTCGAACAACATTATTGGAATTGTATAACAATACTTGCCATAATTTTGGTAAGGAATCAGTTGACGGTGTGGGGTTCGTAGATTTGGATTTGGCATTTTCTGATATTAACCAAGGAGTGGAAATTTTGATTGGTTTGATTGGTAATTTGGGTATGTTGTTTGCATTCAACATTCTATAATTATGAGAGAAACCGAGATCATTGTATTATATATTTTATCAGCATTCAACATTTATAATTGTGAACTATCTTTGTGGGTTTATCAATTTATTTTTATGGTTTTCAATTTCCTAAATGAAGTTTGACATATATGGAATTTGACAATTTATCTTCATTTGCATTCTTGCATTTGAATTTGCAAGTCAGTTTGTGCTAAATGCTATTTAATAATTTAGAGAAAACGTTTCAATTGTTTCAATTGATTGTCATGCATCGCAGTTGGAAACTTGATGATTTAGAATCAGCTTATCAATCTTCCATACAATTTCTAATCCCGCAGCAACGCGCGGGCAGCAATTTCTAGTTAGTAACTAAAAATAGATTGATTATAAACAGAAAAATGTTGAAAATGAGGGACCTTGCATGAGTTTATAAGATGTTAGGCTACTCCCCATATTGCCAATTAGTTTTATAGTGGAACCTCAACTTTCTTCATGGTATCAGAGCAGGTTGCCCCATAGCCAAACAGCCACACGCACTTCACATCACCCCGTTGTGCTGTTCACGTGTTAGACTTTAAAATACAAAAATACCCCACACATGAGGGGGGGTGTTAAGAATAAAGAAGTTAGATTACTCCTCATACTATTTTATGATGAAACCTCAACTTCTTCACGTTCAACTTCT
>LNC_000198
GGTCATCGTGGGAATGTAAAAGCTCGGCCTTTCCATTTGTTTCGCGAACGAAGCTTTTCCGTTTGTTTCCCGATGAACCTCTCCGGTTCACTCTCTTAGAACTGCGAACCACAACATCCTCCTCCGTTCGAGGCATCTCCTCCCTTCTCCTCCGTTGGACAACTTCTCCCCGTCCAGGCTCCTCCCTCATTCCTTCTCCTCCGCTCCTTCTCCTGGGTCTGAAAAGAAAAGAGCTGCAGATTACGGTGGCTCAGTTATCTCCTCCCCGATGTCCGTCGTGCCAACATCACCTTTGAAGAACAGGTTCTGGATCTTGAGCTTCACCCTCGCTGGGGTATCATAATAACGCCGTCTTAAGGATGATTTGGAGTCAGAAAAAAAAATCCCTAATTTTCTCTGCTTCTTGAGATCAACGTGGCTTCCTCGAGGATTTTCACTGAGATTTCTTGCTTCAAATCGGTATGTTCTATACCTTTGTTCGAATTCGTATGAAAAAGTAGTGAGTTATTTGTTGTTTGTAGGTTGTATTTAAGTAGATTTTTTTTTGTGTGGGATTTATTCGAATATTTTGGGTTTGTTGGGTTTTGTTGCTCTGAGCTTGTTGATGAGCGGTCATGTAAGCTGATTAAAACTTTTTGAGTTTTGGGTTTTGCTATAATTAATTGAAGATTTGATAAAGACAATTTCTTTACAATTCTAGAGTTGCCCATTTGGGGAATTTGTGGAATTCCATTTAAACCTTAGAATATGCTTTTTCTTGCATTTGATGATTTGGGTGTTGAGCAGCAATGCATTGATGGATACTCTATATAAAAGGAGCAATTTTGGATGATGAGAACAGAGGAGTTGCCACAATGCTTGAGGTCGCCAACCCCAAGATTGGAGCTGCTTCAACTTGAAAAGGGTTGTATTGGACATAAGCTATTCTTAAAGTAGCTGTAGCACCTTAGAATTTTAGAGGTGATCCGATTGGAGGCCGTTTGCAGATAACGATTCTTAATTTCTTGAGTACACCAGTAAAGGTTCTTTATCTTCATTTCTCGTTGACATTTGTTTTTCCTTGATAACGTAGTTGACAGTTCTTTTAGCCTGTTATTATATAATTACTGTTAACAATGACTTTTAGAGAGAGAGAGAGAGAGAGAGAGAGAGAGAGAGAGAGAGAGGGATGGATATACCAAATGATGCATGTTCAAGGAGTACTCGAACAACATTATTGGAATTGTATAACAATACTTGCCATAATTTTGGTAAGGAATCAGTTGACGGTGTGGGGTTCGTAGATTTGGATTTGGCATTTTCTGATATTAACCAAGGAGTGGAAATTTTGATTGGTTTGATTGGTAATTTGGGTATGTTGTTTGCATTCAACATTCTATAATTATGAGAGAAACCGAGATCATTGTATTATATATTTTATCAGCATTCAACATTTATAATTGTGAACTATCTTTGTGGGTTTATCAATTTATTTTTATGGTTTTCAATTTCCTAAATGAAGTTTGACATATATGGAATTTGACAATTTATCTTCATTTGCATTCTTGCATTTGAATTTGCAAGTCAGTTTGTGCTAAATGCTATTTAATAATTTAGAGAAAACGTTTCAATTGTTTCAATTGATTGTCATGCATCGCAGTTGGAAACTTGATGATTTAGAATCAGCTTATCAATCTTCCATACAATTTCTAATCCCGCAGCAACGCGCGGGCAGCAATTTCTAGTTAGTAACTAAAAATAGATTGATTATAAACAGAAAAATGTTGAAAATGAGGGACCTTGCATGAGTTTATAAGATGTTAGGCTACTCCCCATATTGCCAATTAGTTTTATAGTGGAACCTCAACTTTCTTCATGGTATCAGAGCAGGTTGCCCCATAGCCAAACAGCCACACGCACTTCACATCACCCCGTTGTGCTGTTCACGTGTTAGACTTTAAAATACAAAAATACCCCACACATGAGGGGGGGTGTTAAGAATAAAGAAGTTAGATTACTCCTCATACTATTTTATGATGAAACCTCAACTTCTTCACGTTCAACTTCT
>LNC_000199
GGTCATCGTGGGAATGTAAAAGCTCGGCCTTTCCATTTGTTTCGCGAACGAAGCTTTTCCGTTTGTTTCCCGATGAACCTCTCCGGTTCACTCTCTTAGAACTGCGAACCACAACATCCTCCTCCGTTCGAGGCATCTCCTCCCTTCTCCTCCGTTGGACAACTTCTCCCCGTCCAGGCTCCTCCCTCATTCCTTCTCCTCCGCTCCTTCTCCTGGGTCTGAAAAGAAAAGAGCTGCAGATTACGGTGGCTCAGTTATCTCCTCCCCGATGTCCGTCGTGCCAACATCACCTTTGAAGAACAGGTTCTGGATCTTGAGCTTCACCCTCGCTGGGGTATCATAATAACGCCGTCTTAAGGATGATTTGGAGTCAGAAAAAAAAATCCCTAATTTTCTCTGCTTCTTGAGATCAACGTGGCTTCCTCGAGGATTTTCACTGAGATTTCTTGCTTCAAATCGCAATGCATTGATGGATACTCTATATAAAAGGAGCAATTTTGGATGATGAGAACAGAGGAGTTGCCACAATGCTTGAGGTCGCCAACCCCAAGATTGGAGCTGCTTCAACTTGAAAAGGGTTGTATTGGACATAAGCTATTCTTAAAGTAGCTGTAGCACCTTAGAATTTTAGAGGTGATCCGATTGGAGGCCGTTTGCAGATAACGATTCTTAATTTCTTGAGTACACCAGTAAAGGTTCTTTATCTTCATTTCTCGTTGACATTTGTTTTTCCTTGATAACGTAGTTGACAGTTCTTTTAGCCTGTTATTATATAATTACTGTTAACAATGACTTTTAGAGAGAGAGAGAGAGAGAGAGAGAGAGAGAGAGAGAGAGAGGGATGGATATACCAAATGATGCATGTTCAAGGAGTACTCGAACAACATTATTGGAATTGTATAACAATACTTGCCATAATTTTGGTAAGGAATCAGTTGACGGTGTGGGGTTCGTAGATTTGGATTTGGCATTTTCTGATATTAACCAAGGAGTGGAAATTTTGATTGGTTTGATTGGTAATTTGGGTATGTTGTTTGCATTCAACATTCTATAATTATGAGAGAAACCGAGATCATTGTATTATATATTTTATCAGCATTCAACATTTATAATTGTGAACTATCTTTGTGGGTTTATCAATTTATTTTTATGGTTTTCAATTTCCTAAATGAAGTTTGACATATATGGAATTTGACAATTTATCTTCATTTGCATTCTTGCATTTGAATTTGCAAGTCAGTTTGTGCTAAATGCTATTTAATAATTTAGAGAAAACGTTTCAATTGTTTCAATTGATTGTCATGCATCGCAGTTGGAAACTTGATGATTTAGAATCAGCTTATCAATCTTCCATACAATTTCTAATCCCGCAGCAACGCGCGGGCAGCAATTTCTAGTTAGTAACTAAAAATAGATTGATTATAAACAGAAAAATGTTGAAAATGAGGGACCTTGCATGAGTTTATAAGATGTTAGGCTACTCCCCATATTGCCAATTAGTTTTATAGTGGAACCTCAACTTTCTTCATGGTATCAGAGCAGGTTGCCCCATAGCCAAACAGCCACACGCACTTCACATCACCCCGTTGTGCTGTTCACGTGTTAGACTTTAAAATACAAAAATACCCCACACATGAGGGGGGGTGTTAAGAATAAAGAAGTTAGATTACTCCTCATACTATTTTATGATGAAACCTCAACTTCTTCACGTTCAACTTCT
>LNC_000200
TCGACACACATGAACAAACTGTTTAAGCTGAAATTGAGATGCCAATTGATTATAATCTCTCTCTCCACCTCCAACTGCTGTAAGCCAAGGACTGCAGCAAACCGAAGACCTTCACATACAACCAACATCTCAGAATGTGTAGCCGACGGAATTCCGAACTTTCTCCATGCCCCGGCAGCCACAAACTTCCCCTCCAATCTCTTACCACCACA
>LNC_000201
GATTGATACTGTAGCTTTACATTTTGTTTAACTGCGACAATCTTGTGGCTCTCAAGCGGCTAAAAACATTGGTTCTTATAAGTTGTATTGAGGTTTTGTGTTCGGATCTTCTCTATATGACATTTCTTATATCAACAAAAGAAAAACAAATCTCATCTAATGATGTTAATGTATTGACTTTCAAGATGGATTCGATTGGCGGAGTTAATGCATTTAGGGGTAGATAAAAAGTGGTTCGAAGTGTTCAA
>LNC_000202
GAGATCTTTGACAAAGTTGCACGCGTTATCTGAAAAGCCGAGATGCGGCTTTGTCACCCACGCTTGTCGGCAAAAGTGTGGTAGTTGGGATAATGACCTCCACGCGTTTTCAACTTTGTCAGAGATCTTTGACAAAGTTGCCCGCGTTATCTGAAAAGTCGAGATTGTGTCTGAAGAGTGTTGACGAACTTTACGCAGGAAAATTCGGCTTTTAAGATTTGAAGAGTGGTGTCTCTTCAATTTTTTTGAATCGGTGGTTGTGTCGCCTCTCCTTT
>LNC_000203
ATCTTCTCTTGATGTCACTCTCATCTTCTAATGGGTGCAGATATGCTTTTGTACAGACAAGGAGGTTGAACAGCGCACTTGACACTTGTAGCACTTTCGTCATGCTTGCGTTTGTTGGTATTCCAGTAAATGATAATTCTTATGTTAAGCACTGCAGACAAGCTGAGCATCTTGTTAAGCTGAGGTATGAAAAAGGAAAGCAGTTGAGTTGGCATCCCATTAAAATGGATTCAATCATTTGAGAGAAAACGTGCTTTTCACGGTTCAATTCAGAATGAAACGGTGGAAAGCATGTGAAGGAACTGAGAGGTTATAGCATTCTTCTCGCCATTGTGGATTTCATGAGCAATCAAGAGAATATTCAAGTTGCATCTGGACTCGGAGGTTTGTTTTTTCTATATATTAGCGTGTGGTGTCGTGTGACTCGCATAGCAAGTTAACAGAGGAAGAAAAAAGTTATTTGAACATTGCAGATTCGCTCAATTTATATATAGGCGATCATTTGATTCGTTAACCGCTCTAGAGGAAAATGCCGTGGAGAAATAGACGATGATATGCCGTAACCCAAGTTTGATGGGGAAAGTTGGGGCAGCGGGCAATCAAATTTACAAACCTTCTTGCCACACTTTGTTGCTGCCTGTGCCCGCGTGGGGATTCATTTTTCTCTACCACGTACGTTTTAGGCCAGAACACTATTCTGACACTGTGGAACAACTTGTGGTGGATATTTATGATTCTCCTGCATGTGAAGAGGCAGGTGCACTGGAGATATGTTTCTCTCTACTCACACAACAGTTGAAGAGTGCCTCATGGCTGTGCTTGCTTGAAGGCCAGTACGTACTTTGCGTTACTAGATTGCACTTGTATTGAGGAGGATTTCACCGGTGGAACATTGCAGATCAGCTGTAAATTTTCCATTCAACTATATGCTAAGTCGGGACATTGTGATGGTACTAAAAGATGTACCGGTTTCATTGATGCAGCCAGCAAACAGTGTAAACCTGTATATAAAGGATCATCAAATGGTGCTTTGGTTTTCTGGACTGTCAAGTTTGAAATCTTTGGACAGAAATGGACTTTCAATACCTCCCCACTCTCGCAGTTCTTTCCCGGACAGGGACCTGCAGACCTCAGCTCTCATCAACAGCTATACAAATATTGAATGTATGTGGGATTTCATCGGCCCAGAGAGATAACTATTGAACCATAAAGATAGGATTATCAGAGTGCAAACGATGTTAGCTTACATCAACTATACTACCCTTTCTTTTTTCTTTTAAATTTCAGGACAGTATTGTCAAATACAATAGGAACCGGTTTTCAACACCTCCCACTTTCGCAAATCCTGCCGGGACAGGGACCTCAGCTATATAAAGATTGAATATATGGGGGACTTCGTCTGTCCAGAGAGAAAACTTTTGAACTGTAAAGATAGGATTACCAGAGGGAAAACGGTGTTAGCTTATATCAACTACTCAGGTACTTACATATGTTTCTCTGCAAACACAAGGGTTGGAGAGAGCATGGCTTATTGGTACCGCTTGCCAGAATGCCAGTGTTACAAGACTTGGTGGCTGGCTGCTGCACCTACAGATGTCAGTATGGCAACTCTGGAATTGTAAAGATAGGATTATCTACAGCCAACGCTTTGAACATGCATCGATTTGTTGTCCTTGAATGGTGCTAGCTTCAGCTATCTGGCATGCATATAATTCTCCTTTAATCAGAGAGGTTATCCCTGGAGTGATGTTTTTTCTAATGCTTTTTTAGTTCGAATATGAGAGGCATGGCTTTTCATCTTCTCTTGATGTCACTCTCATCTTCGAATGGGTGCCGATATGATTTTGTACAGAGAAAGTGGTTGAACAGCGCGCTTGATCATTGTAGCACCGTCGTCACGCTTGCGTATGTTGGTATTCCAGTAAATGATATTACTAGAATAAGTGGTTGGCTTGTGTGCTACGGATTTCACAAGATGATAATTCTAACGTTGAGCACTGCAGACGAGCTGTAATTGAGCTTTCCACCACTCTCTTTTGTGTTAAGTTCCGTTTGCTTGTTTTCTAAGATAAATGTATCAATAATAATTTCTTCATCTTTGAATTTAGCAGTATCTTGTTAAGCTGAGGTATGAAAAGGGAAAGCAGTTGAGTTGCATCCTATTGAAATGGATTTAAGAGAAAACATGCTTTTCATAGTTCGATTTAGAATGAAACGGTAGAAGCGTGTGAAGGTAAAGCCTCTGCGTTCTTTTCCTACATTTTCATAAAAAACTCCGCATCCACACTCTCCTTAATGAAAAATATATATTACATACTTTAAATGAAATTGTGCCTATTGGTGCTGCATATAAACATCATTTATCCCGGAAGTGATCCACAGGAACTGAGAGGTTATAGCATTCCTCTCACCATTGTGGATTTCATGAGCAATCAAGAGAATAATCAAATTTGCACTTGAGACGGGTCGTTACAGAAAACGAGGGGGACAAAAATTAAGG
>LNC_000204
TAACTTTTCAATATTACTCAGCGAAGCTATGTATTAATATTAAATTAAGTCTGTCCCTATTTAACACAGGAAGATTCAGATGCTGACTTGAAAGAATCTGAGACACAAGATGATGAGATAGAAGCAGATGAAGATGATGATGATGTTGCACAAAAGAAAAGGAAACAATCTAAAAAAGTTGTTACTAGTGAAATGGTTGATTCTTGGTGCAACGCTATTAAAGAACATGGGAAGTTGAGTGCTATTCACTCTCTAATGAAAGCTTTCCGCACTGCCTGCCACTATGGTGATGATAAGGAGGATGAGTCTTTGTTAGACTTTAGTGTTATGTCTAGCAGTGTCTTTAACAAAGTGATGATATTTGTACTTAAGGAAATGGATGGAATAATGCGGAAATTGTTGGAGCTCCCTGCTTTTGGTGGGAAGAAAGAGACCATATTAGATCTGATGAACACAAAACGATGGAAGAACTACAACCATTTAGTGAAGTCATATCTTGGAAATGCCTTGCACGTCTTGCGTCAAATGACTGACACTGAAATGATATCGTTTACTTTACGGCGTCTTCAATATTCATCCATATTTTTGACTGCTTTTCCAGTTCTCTTAAGGAAGTACATTAAGACTGCCTTGGACTTATGGGGTTTAGGGGGAGGTTCCCTCCCTCTTGTCTCCCTTCTATTTCTGAGAGATTTATGCGTTCGGCTTGGATCTGATTGCTTAGATGAATCCTTCAAGGGAATATACAAAGCCTATGTCTTGAACTGCCAGTTTATAACTGCAGCGAAATTACAACATGTTCAATTTCGTGCGAATTGTGTAATTGAACTTTACGGAGTAGACCTTCCCACTGCATATCAACAGGCCTTTGTTTTCATTCGACAGTTAGCAATGATTCTGCGAGAAGCACTTAGTTCAAAAACTAAGGTACTATTATCCTTGAAATATGAATGTTTACCTTTTGTTTAGTTATTGGATTGTCTTTTGTAGGCTAACTTGCATCTTTGTGGAACTTAAGAATGATCAGAAAGGCTAATGACACTACCTACCCCACAGAGAGAGCTTAACCTCTATGAATTATTTGTGGCAAGAGCGGCTAGATAAACTGCCTGTAAAAGTTTTTTTGAAGTCATTGACTACATTGAAGGAAAAAAAAAGATTTTCTTGGTACCATTGAATAACAATGTTAGCTTTTCCTCCATGTTTCAAATTCTAGTTTCTCATTTTCTTTTTTTAATTCTGGAAATTGAATTTAGTTTAAGACGTGCCAGATGCCCTGTATATCTAGCATTTCACTTGTGTTGCTTTGCCTTTTGTAGAAAGCATTCCGAAAGGTTTATGAGTGGAAGTTCATGAACTGTCTTGAGCTCTGGACTGGAGCTGTCTCTTCCTATGGCACAGGACCTGAGTTTAGGGCTGTTGCGTATCCCCTAGCTGAAATAATTAATGGGGTACTTTCACTCCGGTTTCTATGCTGCTTTTGGACATGCTTGAGATGAAAGAGTTGAACAGACCCACCAC
>LNC_000205
GAAGACTTCAAACTGCACGGCTAGAACCACCATCACGTGCGATAAAGAAGATTTAAGCAAGGATAGTAAGTCACTTCCATACAAAAATACAGGTGAACCGCAAGGAATGCTACTGACCAACAGCACACATATAGCCAAGTTTCAATTTTAAGACAGACCTGTCTTCGATCACAGCATCAGAACATTTTAAGTGCAGTTGAATATTTACAATTACATAATCAGCAGTCTTACCAATATAGGTTGAAGAGAGAAAAGTCCTCTTTGGATCACAATTAAGAATTGCAAACATAAGTCAAAGTTAAAACACGTCAGTCGACGCCTTCAAGTACATTAGTGTAATATGGTGCAGGAAAGGACTATATCAAACGCAGTTGATTAAACACAAGTGCAAATGTTTCTATAAGTGCATGACATTAAGAAATTGAACTTTCAGTACATAACAGGCATTAGATTAACCCTAAAAATTCGTAGGTCCATTTCAAACTTTATAGCAAGTACATTCAGCGATACAGAGTCATATCCTCTAACAGAATGAACCTTACAACTAACTCTAACACCCGAACCCAAGGAGACATAAAACCTACAACCTAATCCCTACTGATATTATTAGGTTGGAATTGGGCAGAAAATTGAGAACACCACCAGCTCATCCTCTCTTTCCCACCAACACGATGAAAACGAAAATACAAAGAAAAAATGAAATATAATGCTAATCTACATAGAGTGCATATATCCAAATGTTTCATGATCAACGACTGAAGGGGTAATGTTTATCTGTTGCAGTAACAACTTACATTAACGCGGGACAGATTAGTCACCGTCGCCAATGCTCTTCTCCGGGCACGCAATTCCCATCTCCTCATCCTTCTTTGCATTCGGATCATCCTTTTGTATTCAGCTCACCCTGCACTAACTCAGTCACATTCTTGACTCGACTTCATCCTTCACTTTCTTATCTTCAACCTCATTTTTATTTCCAATTAGTTCTTCTGGGGTAAGCTCACTCTTAAATTCCTCAACCTCTTTGTTACCTACAAACTCATTTCGTGTTTCATCATTCGCTTCATTTACCTTCAAAATCATTTCATCGGGCACATATTCTTC
>LNC_000206
TTATTAAGTGTCATTGGACTAGATGGACTAATTATTAGTCCAATTGTTTGTTCCGTAGTGGTATTATGTTTAATGAGATTAAAGGGGACTCCAAACTCCTTCACTAGGAGTTCTTAGCGAGACCCCCCAATACCCATGGAATTGTTAAGACCTTGTCTGCTCCGTCTTCGTATGCTCCCTCTCATCCTCTCTTTGCTCTCTGTTCTCTTGAGCATCGATAGCTGCCATCACATCACAACTCGCCAACTCTAGCGAGATCACACCACCAGCCCACCACCACTCTCTCCCTCTCTTCTCACCCTGAACCTAGAATTTCGAACTGAGGCAGATCCTACTCTTACCGTCGTCCGTCCAACTCTAGCCGTTTGCTTTGTTGCGCTTCGAACTCGACCTCAGACTTGTCGACTTCGCACAATTGACGGGATCTTGTGAACCCAACGGTGGGTGAGCCACCCAGTGCGCTCGAAGGAATATGGGAGGCCAAAAATGTCGAAGCCACAACGACGTGTTCTCCGCCAAGGGCAGTGGCTTGGGATTCTTGTTTTCATTTGGTTTTGATGTAAATTGGGTTTTGATTTCGAACTGGGTTTGATGTGATCTGGAATTGGCATTTGATTTGCTCTGCAATTGTTTGAATGATCTGCAGGTGTGGAATGAATTTTCGGGAGAGAAGAAGAGAATTTAGAAAAAAG
>LNC_000207
ATTTCTGGAGAGCTCTTCAATTACACAAGAAATTGTGGATGAAGAAAGTATTGCTACCAATCATTCAAGAAAAAAAACTTCACTGGAACAATTTATCATACACTGCGTGCAGAAAGGAAACAATGCATACGATCCAAAGTTGTGTGGTTGAGATTCCTTGCGGCAATTCCAAAGATTTTGGTTTTTCTCTCCTTGTGAGAGCTTTTCTCACTGATGTGTGAGTGTCCTCTGCTTCATTCTCTTTGCAGCCGACGACCCTAGCTATGGTCAGGGTCAGCGGCAGTCTTTCTCTTCTCCTTTCTCTTTTCTTTTTTTTTTTCTCCTTCTCCTTTAGCTTCCGTTTTTCCCTGTGTAGTGGCCTGTCTGCCATTTTCCCCCAACCCCCCTCGCATCTGCTTTCTTTGACCACAACCCCTTATTTCATTTCTTCCCGTTTCTCCCTTCCTTCCACTTTTCCCCCTTGTTTCCTTTCATCTTCCTTCCACCTTTCCCACCTTTTCCCCCTTTTTCTTTCCAGCTTTTCCCCTATTTCCCCCTTGTTCCCCAATCCGGATCGGCCTTTTCCTTCATCGTTCCGCAATCTGGATCGGCGACCACTTTTTTTCACCGCGCTTATCCTGGAAGGTGTGTAGAGCTTCGGCTTGGGTGTTCACACCACCTCCTTCCTTTGGTTTGCCTTTGTTGGCATTGTTGCTAGTCGGTTTCTTCTTCCCGCTAGCTTCTTTCGATTTGTGGCAGCTACCGTTGTGGTGCTTGGTGGAGGAGTTTAGGGCTCTGTTTTAGGGTCCTATGGCTCAGTTTTCATCCAACTTTGGGGCTCTGGTTAGTTTGATTTCATTTGTTTGCATGG
>LNC_000208
AATTGTTCTAATTTCACCGGACAGGACATCAAAATTTCTTTATTTTGCTGGAATATCAGCGTCACCTATTTTTTTGTACAACAAAAATTATGAATTTGTAGCCACGACGCACATAATTTTAGTTATTTTTGTTCATAGCAAGACATTTCAAACTCCACGAGCAAGCATTTCCTGAAACCGTTTGAACGACTCTTCCCTTTGAATCTTGAGCTGGTTTCTGAACTTTTTGATGAAGGCATCAGCCATTTCATTGACGTCGCCTTCCTGATCATCCACCGCATTCATCCTCCGGTTCACCATTTGTTTCTTCATTGTATTCTCCTTTTCCTTCTGCATCCTTTGGCTCCCGTCGGCAGCCGCAACCCCTTGACGAGCATCCATCGCAGCAGCTTGCTCGGAAAGTTCAGTAACCAAAAGGGTAATTTTGATGTCGGATTCGGCAAGGGATTGAAGAGAAACGTGC
>LNC_000209
GCAATTTATAAATATTTGGTCAGTGAAAGTGAAATTTAGTGCTAGTTTTATCTTGACAAGCACAATATGTCGATCGCATGGGTTTAATGGCTAAAAGAATCAAGATAAGGTTCGTTGATCTCATCCTTTCTTGGTGCAAGAGTCGATGGGTGATTACTCAAGTTGGTTGAAAAGATAGAATTACTTAGGAAAAATATTCCATAGAGCAGTACCAAGG
>LNC_000210
TAAAAATTCACATGCAACTAGGTCAGTAGGATGCTAAAGGTGGTGCTATCTCGAGGCTATCTCAAGCTTTGCGTTTCATCAGTTGCAAATAAACTGTTTCGAACTGTAATAAGGGTTGATAGAAAATTGCACGAAAAAAAAATTACATGCAACTAAAATAATAAGATGTTAAGTTGTCAAACATCTCAAACTAACGATATAAATTTTATGTCTACATTTCAAGTTGCGTGTAAATTTTTCTCCAACCCCGAGCTATTGAATCTACCGCAATTCTTCATAGTGTGATGAGTCCTAGAGCCTATCTGCCGAAACGAAG
>LNC_000211
AAAAAGGTAGCTAGCATCCTTCTTACAATGAAATATTACTTATGCAGTCTTGTATATATACATTTAGCATATATGTGATTGTGTAAATTATTAGTAGATTATACTTAAGATACTATAAGATCATTTCACTTTAGAATTGTATTACTTGCAAAGCAGAAAATCCTACTTGATTTACCATAAATATAAATAAATTCACAAGTTCCGGG
>LNC_000212
GCCTCTGAACGTACTTAGCAGCCTGTCCTTCGCATACCCTGTACCAGTAGTTCTCTGGCTCCGGACCATCAAACTGCCTCCATATAATCATGCTCCTCTCTTTCTTGAGCTGCATTGGGGTCACCTTATGGCTCGCAACCTTCTTAACGGGCACTTTCCTCTTATGGCTCCGATCCCACTTCTTCCAATCCTGCAGAAATTCAACCTCATCCACAATTGAGGCAGTTTCCTTCAGATGTTCATAATCAAAGTAATACCGAAAATCTTTCTCCTCCTCATCTTTATTACTCGCAGTATAACTCCC
>LNC_000213
TTAATTATGCATTGTTAGTTACATTTTTAGTTGTATATTTATACATATGCATATTGGGTGCTGCGGACGCACAGGTAAGTGCCAGGTAAGTGTTATTCATGTTTACTTTTAATGGTGATTCGAGATGCTTAGAGAGCTTATAACCTGCACCCCCGGTGTTAGTGCTCCCGCCCAGAGTAGGGCATAGTCCTTCACGTGTTGTTCACCTCCCGCACCACACGCTCAGCTTGGATCCAAGTTAGGTGCACAGTCCTGTCGTACAGACCACTTTAGGTGGTT
>LNC_000214
TACACCTTTTTTATCTTAAAAAACAAAAAACAAAATACAACTATTTTTATTTGACTCTCTCTCTCTCTCTCCCCCCGTCTCTCTCCCCTGTCTCTCTCTTTTCTTCATTCATCTGCTTTGGTTCTTCACGCCCAGATTCGCTCCCAGTAAAACTCAAACCAGAAAAAATAAAACCCACATTTTTTCTTCTTTGCATTTGCTTTCTCTTGAATTCAAACCTATATTTCTCTTCTTTTAATTTACTTACTTTCTCCTCAAATCAAACCCAGAAAAATCCCCATTTTTTTTTTTCAATTTGCAGATGCTTCGTCGGATCGTCGGATCTGCAAATTCATTTCAATCGACCTCTCCAAATCAACGTCAATTGATCTTGCAAAATAAAAAGAGACAAACTTGCTGGCGCATCTTCTTGGCGAAGCTCTTGGCAAACTCGAGTAGGGCGCGACGGTTGGTGTGGGATCTGGAAGAAGAAGCAAGTTGAGGAGGACAAAGACAAAGTGAGTTGAGGAAGACGAAGATCAAGCAGACGAAGTGAAGCGATGGTCTTAGCAATCCCATCCTTTTTGGGCAGTCTCGCTAAGATCGGTTAGTGAAGAGTTTAGTCGGCACGAGTCCGACGTAGTCCCATTAAACACAATTCTGGCTCGCACCAAACACGGGATTAATATTCTTAGTAAGCCAGTCCAATCCAATAATACTTAATGAGTGCAAACAAACACGCCCTAAAAGGATAAGGGTTCTTTAACTTGCCATATATTTTTCTCAGTCGTTGATCAGACCTAGCTTGCAAGTTGCAAATGATGGATTTGAGCATATTTTAATAAAAGAAAGCCACTTGCATGCGGAAGGTAAGTGCCATGTGTGCAAGACAAGTAAGCTCAAAGGCTCAAGATATGCTTGTACGTACAGTAAAATTCAGTGCTTCAGTAGATCATTACACATGTATACATACATAGTAAACCACTCATGCATATTGGTTTAATTATTTTACAGTTTGAAGTCATCAATAATGTGTAGATGTTAGTCACCTACAAAACTTACCGACATGTTATTCAAACATCTAATTTCATTGTAATTTGATCAGAAGAATTATTAGTTTAAGGACGATATCAACGAGACGAAGCATGTGTAAGTGTATGGTGTGTTGAATATTTATCAACAATCAACGACAGATTTATATATAGAAATAAATTCGAATATGCTAAAAAATAAAAAATCCAAATTAATAATTTAGCACAGTAAGTACAAAACAAGACTAATATTTAATCAGATAAACTGAAGATCGAGGTTTGCGTATTGCAATGTCCTTAAAATAGAATTCGGTCTTAGTGCTTGTAATTCAATGAAC
>LNC_000215
CAAAAAATTCTTTCTCTCGACTTTTAAACTTTACTCACTGGTGGCGGCAGTGCGGCATCATCACCCAGCATGTGATGTGACGAATGATGATGAACAATGAGGAGAGGATTACAGCTCCAGTTTGATCGAGTTTCTTGGTTGCTGAGACAGTGCTCCACCCCCAAACACATCCAGCAAGCTCATGGATTTATGGTCCCCCGAAGCCTTGTTCACGACAATCTTATCCTCGCCCGATTCATCGACACCTGCTCTTCTCTCGGCCTCTCAGATTACGCCTCTTCCGTCTTCGCCCACTGCCCAGCCACTCATCAGCCAACTATTTATCTCTACAACACCATGATCAAGGCTCACGCTCTCTCCCCCTCACCCTCCCGCGCCGTCTCTCTTTTCAACTCCATTCAACTCGCCGCCTTGCGCCCTGACTCCTACTCCTTCTCCTTTGTGCTCAAGGCCGTTGTCCGCTTGCTCCAACTTCAACTGGGCGCTCAGATTCACTGCCACGCCATTGCCACTGGGTTCGCCGCCGATGCCAACGTCCTCACTGCCCTCGTTCATATGTATTCCTCCTGCGGATGCGTTTCCCACGCCCGCGCGCTGTTTGATGGAGCTTTCTTTGTCAGGGATGCCGCTCTCTGGAACGCAATGATCGGGGGGTATGCCAAGCTCGGTGACCTCGCCAGTGCCCGCCATGTGTTTGAACTTATGCCCCATAGCATTCGGAACGTGATTTCTTGGACTGCCCTGATTGCCGGATACGCCCAGACGAACCGCCCCCACGAGGCCATCACCGTCTTCCAGAGAATGCAGGTTGAGAATGTTGAGCCTGATGAGATAGCAGTGTTAGCTGCACTCTCTGCGTGTGCCCATTTAGGTGCCCTTGACTTGGGAGAGTGGATCCATAACTACATTAACAGGCATGGATTTCGTAAGCTGGTTTCTCTTAACAATGCACTTATCGACATGTATGCAAAGTCAGGCAACATCATGAAAGCCCTTCGGGTTTTTGAAAATACCAAGTGCAAAACTGTCGTAACTTGGACGACCATGATTGCTGGACTGGCTCTGCATGGTCTTGCAAGAGAAGCCCTTCAAATGTTTTCTCAAATGGAAAGGGCTCAAATCAAGCCTAACCATATCACTTTCATCGCCATCCTTTCTGCTTGTTGCCATGGTCGATTGGTTGAACTAGGCCTTTGGTATTTTAACATCATGTTCTCCAAGTATGGGATTGAACCCAAGATCGTTCACTATGGCTGCATGATCGATTTACTTGGGCGCGCCGGTTATCTTGAAGAGGCACACGAGCTGGTTAAGCAGATGCCATTTGAAGCAAATCCAGCTATATGGGGTTCTCTTCTTGCCGCTTCTAATATACATGGGCATGCTGAGCTTGGGCAGCATGCTTTACAACATCTTATAATGCTCGAGCCCCATAACAGTGGAAACTATGCACTTTTGTCTAACATATATGGTGCTCTAGGTAGGTGGAATGATTCTGGGATGCTAAGAAAAATTATGAGGGACACAGGTGTGAAGAAGGCGCCGGGAGGGAGTTCAGTAGAAGTGAATAACAGAGTCCATGAATTCATGGCAGGAGACAAATCACATTCAGAGTGCACTAGGATATATGAAGTCCTGTTTAAGATTTTCAGGCAGTTGAAGCCGGCTGGACATCTACAAAATGATTGTGAGGAGCTGCTTGAATTTGATGAATAGCCATTAGCCAGGGTTTGATACTCCACTTCTTCCAACGTTAACCCAGATTTGAGATTGTGAACTTTCTTGTTGGATGTCAGAGGAGGTTTGCTACATCAGTGTATCTGGACCTATGTTTTCATCAACAAATAGTTCTTCCAGGCATCGCATACACTGTTTGGTGTTTCAAAGAAAAGAAAGAGATAAAAATGATGTACAATGGAGCATCAGGAGTACAACTTGCATCAGGGATTCAGGAGAGTCACAAATCAGATCTGCTTAGTTCAGTGGTCTTAATTTCGTGCCAAGTGACAATCAGGTTTGATCAGTGAACTTGAAACCGAAAGTGCTTCACAAAAGTAATTTGAGTTATTTAATTTGTACACATTTGTGATATGAATTTTCAATGCACATTTTTACATGAATGGAATATCGCTTTATTTCATAGGATAATCATCAGAACTTGCATATGAAGACTTGAATATATAGTCACCTACTGCAGCTGCTTCAAAGCATTAAGCCAAGGAAGAATTCCTGCTCTAGTCCCAAATTTCGTAATCCTAACCCTAGAAGAGTACTGATCCACAAAATTTGAATTTTCTGTTTAAGATGGTGGCATATTCCTGAAAAACAAATAGAGCAAGATAAACTTGTGAAGCCGTAGACCAGAACATATCCAAAGAAAAAAAGCTGCTGGGTGAAAATATTGGTAAATAAGATTGAACAAGATCAGCATGTTTGTATTTACATAAGTATCTTTCTTACCTGAGTTCATGTCATCTTCTTGTGACTTTATGAGTTGTTGTGGCTTGGTTGGTTTCTTTGGAGTTGCATTTTCCATAAATAAAGCTCTTTGACATCTCATTTTTCCTAGGCCAGGTCTTATCCCTTTAGCAGACCTCTTAAATAGTGTGTCCGAGTCTTCTTTTCCACAATCTTCCGCACATATTGCGGTACACAATTGTTGACAGCATGACTTTAGTTCTATTCTCAAAACTGAGATACTAGACTCTTTTCTTGAGTCCAAAACGCTAGAAGCTGAATTGGCAGTAGAAATTTGGCACCAATTACTATCACTTGACAAGGAACTGTCTGAGCATTCTGTTTCACCAAGTAGTGCCTGCGTTGTGGATGAAGTGTGGACCCCATTATCATCTTGATTCAAATGAGAACTGCTGCACCAAATATCAGATGGATATGTAGTGTTGCATATGTGTTTCTCCATTGGCATGCCATCGAGTTTATCTTTTATATAGTTACATCTTGAGGAAATACTGTCATAATCCTTCAAATTTGTCGGAGTTTTATTAATAACCACTTCTTGCACGGACCTCTGAGATCCCTCCACACAAGCATGCTTCTCCAATTTGTTGTGGTTGATAATCTGTTTTGTTGCAAACTTGTAATTATGGACTTTCTTATCTTGCAAATTGTCTGTTTCTTTCTGTCCATTACATATATGTTTCTTCTCTGGGGTAGGAATGGCTGGAACCCATTTGTTCCTGTGAAAGTGACTCCTGGTAACATTTGCATTGTTATTTAAGAGTAGCCACTTATCAACATAGGGTTTAGGTGATGCTTCCTGTCCTGGGAGCACAACCTCTTTAGTATCGGACTCTGATAGATCCTGACTGTATTCTGTTTCACAATCTGCACTACTTTTCATCTTCAAAGCCACTAAACAGCTATTTCTGGAAATACTGCATTCTGAGTTGCTTTCTGAAGTACCCTTTAAGGGGAAATTCACAGAATTCGCATGATGGTCCATTGGCCTTCTCCTTTTTGCAGGAACTCTCACTGTTTCTTCAGAAGTTAGGTGTTCCAGTCCAGATTTTCTTCGACTGCAAACAGTAGGCCTCATAAACCTTGGTACCTGCGATAATGGAGCTGCTGCAATATTTCTAGTCTTGTTCCTACTAATTTCAAGATTAGGTTGGGGCCGTTCATTATATTTATATAAATGATCAATCATTGCAACTTCCTTCTCCCTTTCTACCTGATTTCAGTTTTTCCCAGTCATTATAAAGGCACCAGAGTTCACAATTCATAATTGAAACAAAAAGGTACTTGAATTCTTGAAGTAAAGTAACCAGGTAATTCAGAAAACTGGTTAGGTTTTGTTGTGTTGTGTCTCTGTTTTGAGTATCCATGTGGATATGGTTAATTCTTTTTCTTCTAGTTTTTGGTTGAAATGATTAATTCATTTATCAAATGAATCCTCACAACCAATATGCTTAGTTATGATTTAAATGTTTACTTTGCCATATTTAATCTCTCTTTTACCAAGGGTTACTAAACTATCTAATTGTTTTATAGAGAACAGATTGTCACATTTACTTACAGTCGAATCTGTTTTCCCTAGATGAACGCTTCTCACCCTTGTCGCAAAATTCAAAGAACACACTGTTTCACAGAGATCTTCTTCATTAGGACTGATATGGACAAGCATTAGAGTTTTTGAGTCCTGTCCTGAGAATAAAATAAGTCAATAGTTAAACCATGCTGATATAACTATAAAAAGTAGAAATAATTTATATGTGAAGCATGCATAAAAATGTTATGTATATCTGAAAATGAAATTCTTGCCATCTCTGGCGGTGGCTTTTTCTTAAAATAGTTTCCATGATGGATATAACTATTTGTTGTATGCATATAGTTTACTCCAAGAGACTCGTTAGTGGTGGCAGAACAATATCGTAGTAAAATTTGGAGTAGGGCACAATCTTTTTTTCATAAATAAGTAGGGCATGTTCTTGTCTCTTGGTCATTACAAATAAGGATGACACTGGAGTCCGGTAAGGTAAAAGGTATTACCAAGGGAATCCTTAAGAACCTGTGTCAGCTTGCTATTCCTGTCATTAGTGAAAAATGAATCAGTTATCATTTAGGGATGAGTTCATAATGTTGCAGCAGATTTAGTAATTACTAATTAGCCATACAAGACAAGTAAATCTTAACTGCTGAGTTGTTATTTCATATTAGTTGTTACATAAAAAGAAGATGAAAAGTAGAAAATTTGTTAGTATCTTAATCACACCAAGAGTGATATTTGAGAGATTTAATTTCTCAATCAAGTTGGAGGGTATGGCTTCAATAAAAAAATAACGCAAAGGGACATCTGCTACCGACCCCAAGTAGTAGGGATCAATGAACAATGATTAATTGTATTTCTGTTACCTATAAGGTACATGGCCTTTTCTATTTTGAAGGGCACTGATGACATCTCCAAGAGAGGAAAGTGACAAGTTAATGGCCTTTCCTTCTTCTAGTCTTCTACCCCATGCCTTTGTTTTCAACAAACGCTCACTTCCTCCAAGATCGACAAACCAAACTTTATTTGTTTCCCGTCGCCTCTCAGGTGCTCCACTACATGTGATTGATATGCGAATCAAGCTACCAAAACAGGAACATAAAGTTTTAGAAACATAATAGTATTGTTTCTACATTCCAAGTTCCAAAACCAGTAACCAGAGCTGAAGACATACTAAGTCAGCAAGTTTCTTATTATACAAAGTGGTTACCAGTGTGATCTGCTGGAAGTACTGTTACAATTTGTTGATGCAGTTGACCTGAACCGGCACCCTAGTTTATATAGTTTCAAAGCTTGGTTGAAGTCACTCACTTGAATAGCCACAAGGTTTTCAATTTCAATCCCACCATTTGGATCTGATTGGATTGATAGGCTGTTGAAGTAAAAGTAGGATTACTACATGAGGCAATGTTTAGCACTGCTAACAAATCGAACTTAACCCAGTAAATTTTACATGTATTTAAGAGACCATGAGAGGTTTAATTGAGCGAAATTAGCTTCCATCGTTTCCTCCTCTTGACGGGAATTAGCTATACCTGACAGTTAGTGCTGCCTCTGAAATTTTTTCTTCTCCCACTTTTGCTTTGAAATTCTTCGACTAATAAAGAATCGTGCTACTTCAAGCATATAGACTTGGGACTAATTATTTGATGCAGTCATATTTTCAGACATGATATGGCGGCTATGGAATTCCTCACCCTCCTCCAACATAGTGAAGAAAGAGGTCAAACTAAGTTCATTGAACTTGGTCAAATTTGTACTCTCTAGAATGTTACAGGAGGTATAAGTTATAACAAGTTGGTACGAGAACATATTAATCATCTTCACCTATGTTATTTTTTTAAGCGACCACCATACACGAAAGGCTTACGCACTTAAGAATGGGCCAACAATGTATAACAAGCTAACTTCCCTCTCATGTAGACTTGGAGAGGGAGACAATTGCAGATATGGAGAAACATATAGGTGCAGCTCCATCGTGCACCTTGCAAGCTCCATCATGTACCTTGCAAGTCAACAAATAAGTGGGGAATGGTTATTGGAGGTTTTGAACTCACGGCCTCCTACAACCAGAAATAGGATACCTACTAGAGAATCACTCTGAAGGCTTAAATGGACTATAGAGAGGAGGAACATGGAGAAAAGATCAGATTTTGGTCATCTTTATGGATATCTCTCTGATATTCCTCTAGATTGTAAGGCTGCAGACTGCGATGTGTTAGTGCAGATTAGTTAAAGAGTACAAGGGAATCCAAGTATTATTTTTAGTTTGGTTACATTTGGTAGGCCTGTCCATTCCCACTTTGTTTCCTGTATGTTTTCTGTGTGGTCTCCTTGTCTGAAAAGTTGTTTTTTTGTTAGCATTGATAAAAATTCTGTTCGTCTTTTCTTGAAAGAGGAAAGTGGTTTAACTTATGATAAATGAGCAGCAGTTGGTATTGTTAGCATTACCAGGGAGGCAGAGGATCCATTGCCTTTGTTGGTTGAGGAATTAGTAGGTCTCTGAGATTTCCCATGTAAATCTCAAGCATACTGAAACTGAATAGAAACACATGGTTGCTATCAACTGCTTGCCTAAACAGCGCTTCAATTGCACGGGGCACCACTCCGGGAAATTCTGGAGTTCCTTCCTACGAATTTTAGATCCGAAAAAGTAGAGTCAGAATTATTATATATATACCACATTTAAGAAAAACTAGAGGCAAATCAAGGAATGCCATTGAGAATTTTGGGCTACTGAATTTTCAGCGGTTTGATATCACTGGGATGGCATGGCTTTCTTAGTTGGCCATGTCATGATTTTACTTGTTTTGCAAGATTCTTAGCATGTATTGTAATTTGTATAGTATGCCTACAAATTCCATAAGATTTTTGGCTTGATTCCTCACCATGGTGAAGGTTTTCCCTGTGCCTGTCTGTCCATATGCAAATATGCATGCATTGTAGCCGTCAAGTGCGGATTTGATGACTGGCTCAACTTCTGAAAAGACTTCGTCTGAAATTTTCGGTAATCAAATTGTCAATCATATATTCATAGCCGTCTGTGTAAATCATCTTTGGATTGGAGTTGCAACAGTACACAGTGGCCAAATTTACAACCAAAAAATTTTCATGTACTCAAGCACCTTGTGATGAGCCGGGGCGGAAAACATTGTCGAAACTGTAAGTTTTATTCTTATTGTCAGTAAGTCTTAGAAGAACATCACTTGAATCCAATGCTACAACAGGCCTAAGGTGGCCGAAGTTCTCCCCTATTGCAATAGGTCTTATACGACAAAGCACTCTAATATTACCTGCAATGACAAATATGCTTAGCATACTTCTGCAATTTAAATTGGTTTGGGTTAACTGCAAGTTTGCAACAGATATGTGCAGCTAAGTATTTTAAATTCTTTGGTCTGTTTGGATACATTACTTGAGAACATTTAGTAAAAGCACTCTTTCTTTCTTTTTTTATAGGATGGTAAACACAATAGTTTTCAGTTGAGGATGACTAACCTTTCAAATTTAGAAATTCATTTAGAACCTGCCTTCTCCGTTTGTTAAATTCATTCATGTGGGCAGTCAAGATAGCAAGTTCATCTGTTGGCAGGAGGGGAATAAGAAAGTGTATAGGCGGCGGTCGATGAAGAGAATGGTAGATAGTCTCACACGGAGGACATCAGAATAAAACATATGCAGAAAGACATGAAAGGATTTACCTCTAATTTTTGAGGCAGCGTCTGAAGACGTGTCTGTCTCGAGATTTGTTGTTGTTAAGTCGGTGGGTTGTCCTTGAGGTTGAGGACAGTGAGGAGGTAGGTTTGTTATTATATCACAAACAGACTGAACCCAGGTGGAAGTGAGATGTGACTTCAGTCCTAGTAAGGAATGAATTGTTTCAGAAAGAGAGTGGTGAGAGGGGTCTCTTGATGCCATGACTTTCCTCATTCCCCTCTTTTTAATTATACGTACGCACTCTGTGTTGAATCAAATCTCTCTGTCGTCCAAGTGCAACCAAACATTGTTGCTAGGGTCGTCTTCTTTCTGGCCAGTACTTGTCTTCCGTGAACTAGGAAATAATCTTTGATATACAGATGAAAAAGAGGAGCATTAGTAGTATATGAAAAAACTGCAGAAATCTATGCGTATATATAATATATAGAGGATCCTATTCTTTGCTAATGTGAGCTGTCTATAACGCAGTAAACGAAAGATGGATGGAATCCCGGATATCCAATATCTGAGAAGCCTCAGAGAAAACCAGCACGAGGTCAAGTATTTTCGTCCATCTCCATGGCATGGCAGCCCCCAACTTTATATTTCCTTCAGCTATTAGCCAAGGAAACCAAAACAAGTAAAATATAAAAGAGTGGTTTGGGGGAATGGGAAGGGAGAAGAAGTCTCACAAGCTTTTGAATGTTGATGGAAGAATTTTTGTCTCTGCAGCTGCGAGCGAGACTAAAACCATTTCAGATTTCAAGCTTCATCTTAATGACAACATTTATTTGATATGTTATTCAGGTACTTACAGCCAGCCAGGTAATCAATCTTGGAATTTTGCTTCTTGACAAAGTATATGAAAGATAAGAAACAACATAACAACAATGAGAGAAAGCAAAGGCTGGTAGTGGTAGTTGAAGCGGGTCCCATTCCATTTCAAATGGGAATGTTTGTGCTCACCACTCTCACGTGATGATGATGTTCACTACTCTATTTATCACATTTAGATGAGTTTAAATTTCGAGATTTTCGTAGTGGATAAACACAAATCTCAAAATTTAAACTCATCCAACTGTAATAAATAGGGTGGTGATCATTACCACCACTTGAGTGTGGTGAGAAAATGCACACCATTTCAAATAGGACTTCAGGATCTCTTCGCATGAATAATCTGTAATATATGAGCCTTTTGGCTCTTGCCATTTGAGCTCCCCAGGCCAACTGCAACACCAACCATGACCAATTGACCTTCCCTTCCCTTCTCTTTCCACAGTCATAACTCATTCACAATCGTCTAATTAAATATAGATCTTGGCCTTCATTTCATTTTGTCCCATCGCATCCCATCTAATCCAAGTGTTTTATGTTTGCAAACTACGCCAGCATAGACCAGTTAATCAATAGGCTGAAAATCAAACAAAGCCAACACACCAATCAATGGACCAAAGAAACTTCCTTTGCAACTTACGATGTTG
>LNC_000216
CAAAAAATTCTTTCTCTCGACTTTTAAACTTTACTCACTGGTGGCGGCAGTGCGGCATCATCACCCAGCATGTGATGTGACGAATGATGATGAACAATGAGGAGAGGATTACAGCTCCAGTTTGATCGAGTTTCTTGGTTGCTGAGACAGTGCTCCACCCCCAAACACATCCAGCAAGCTCATGGATTTATGGTCCCCCGAAGCCTTGTTCACGACAATCTTATCCTCGCCCGATTCATCGACACCTGCTCTTCTCTCGGCCTCTCAGATTACGCCTCTTCCGTCTTCGCCCACTGCCCAGCCACTCATCAGCCAACTATTTATCTCTACAACACCATGATCAAGGCTCACGCTCTCTCCCCCTCACCCTCCCGCGCCGTCTCTCTTTTCAACTCCATTCAACTCGCCGCCTTGCGCCCTGACTCCTACTCCTTCTCCTTTGTGCTCAAGGCCGTTGTCCGCTTGCTCCAACTTCAACTGGGCGCTCAGATTCACTGCCACGCCATTGCCACTGGGTTCGCCGCCGATGCCAACGTCCTCACTGCCCTCGTTCATATGTATTCCTCCTGCGGATGCGTTTCCCACGCCCGCGCGCTGTTTGATGGAGCTTTCTTTGTCAGGGATGCCGCTCTCTGGAACGCAATGATCGGGGGGTATGCCAAGCTCGGTGACCTCGCCAGTGCCCGCCATGTGTTTGAACTTATGCCCCATAGCATTCGGAACGTGATTTCTTGGACTGCCCTGATTGCCGGATACGCCCAGACGAACCGCCCCCACGAGGCCATCACCGTCTTCCAGAGAATGCAGGTTGAGAATGTTGAGCCTGATGAGATAGCAGTGTTAGCTGCACTCTCTGCGTGTGCCCATTTAGGTGCCCTTGACTTGGGAGAGTGGATCCATAACTACATTAACAGGCATGGATTTCGTAAGCTGGTTTCTCTTAACAATGCACTTATCGACATGTATGCAAAGTCAGGCAACATCATGAAAGCCCTTCGGGTTTTTGAAAATACCAAGTGCAAAACTGTCGTAACTTGGACGACCATGATTGCTGGACTGGCTCTGCATGGTCTTGCAAGAGAAGCCCTTCAAATGTTTTCTCAAATGGAAAGGGCTCAAATCAAGCCTAACCATATCACTTTCATCGCCATCCTTTCTGCTTGTTGCCATGGTCGATTGGTTGAACTAGGCCTTTGGTATTTTAACATCATGTTCTCCAAGTATGGGATTGAACCCAAGATCGTTCACTATGGCTGCATGATCGATTTACTTGGGCGCGCCGGTTATCTTGAAGAGGCACACGAGCTGGTTAAGCAGATGCCATTTGAAGCAAATCCAGCTATATGGGGTTCTCTTCTTGCCGCTTCTAATATACATGGGCATGCTGAGCTTGGGCAGCATGCTTTACAACATCTTATAATGCTCGAGCCCCATAACAGTGGAAACTATGCACTTTTGTCTAACATATATGGTGCTCTAGGTAGGTGGAATGATTCTGGGATGCTAAGAAAAATTATGAGGGACACAGGTGTGAAGAAGGCGCCGGGAGGGAGTTCAGTAGAAGTGAATAACAGAGTCCATGAATTCATGGCAGGAGACAAATCACATTCAGAGTGCACTAGGATATATGAAGTCCTGTTTAAGATTTTCAGGCAGTTGAAGCCGGCTGGACATCTACAAAATGATTGTGAGGAGCTGCTTGAATTTGATGAATAGCCATTAGCCAGGGTTTGATACTCCACTTCTTCCAACGTTAACCCAGATTTGAGATTGTGAACTTTCTTGTTGGATGTCAGAGGAGGTTTGCTACATCAGTGTATCTGGACCTATGTTTTCATCAACAAATAGGTATTTTCTTTCCAAAGTATTGTCTTCTGTCTTTTTGAGCTGCCGATGGGTTTACACTAACATACATATTATTTCTCTTCAATGTCATGCTACCCTACTAATAGTTCTTCCAGGCATCGCATACACTGTTTGGTGTTTCAAAGAAAAGAAAGAGATAAAAATGATGTACAATGGAGCATCAGGAGTACAACTTGCATCAGGGATTCAGGAGAGTCACAAATCAGATCTGCTTAGTTCAGTGGTCTTAATTTCGTGCCAAGTGACAATCAGTAAACGAAAGATGGATGGAATCCCGGATATCCAATATCTGAGAAGCCTCAGAGAAAACCAGCACGAGGTCAAGTATTTTCGTCCATCTCCATGGCATGGCAGCCCCCAACTTTATATTTCCTTCAGCTATTAGCCAAGGAAACCAAAACAAGTAAAATATAAAAGAGTGGTTTGGGGGAATGGGAAGGGAGAAGAAGTCTCACAAGCTTTTGAATGTTGATGGAAGAATTTTTGTCTCTGCAGCTGCGAGCGAGACTAAAACCATTTCAGATTTCAAGCTTCATCTTAATGACAACATTTATTTGATATGTTATTCAGGTACTTACAGCCAGCCAGGTAATCAATCTTGGAATTTTGCTTCTTGACAAAGTATATGAAAGATAAGAAACAACATAACAACAATGAGAGAAAGCAAAGGCTGGTAGTGGTAGTTGAAGCGGGTCCCATTCCATTTCAAATGGGAATGTTTGTGCTCACCACTCTCACGTGATGATGATGTTCACTACTCTATTTATCACATTTAGATGAGTTTAAATTTCGAGATTTTCGTAGTGGATAAACACAAATCTCAAAATTTAAACTCATCCAACTGTAATAAATAGGGTGGTGATCATTACCACCACTTGAGTGTGGTGAGAAAATGCACACCATTTCAAATAGGACTTCAGGATCTCTTCGCATGAATAATCTGTAATATATGAGCCTTTTGGCTCTTGCCATTTGAGCTCCCCAGGCCAACTGCAACACCAACCATGACCAATTGACCTTCCCTTCCCTTCTCTTTCCACAGTCATAACTCATTCACAATCGTCTAATTAAATATAGATCTTGGCCTTCATTTCATTTTGTCCCATCGCATCCCATCTAATCCAAGTGTTTTATGTTTGCAAACTACGCCAGCATAGACCAGTTAATCAATAGGCTGAAAATCAAACAAAGCCAACACACCAATCAATGGACCAAAGAAACTTCCTTTGCAACTTACGATGTTG
>LNC_000217
ATTTCCCAAAAAATTCTTTCTCTCGACTTTTAAACTTTACTCACTGGTGGCGGCAGTGCGGCATCATCACCCAGCATGTGATGTGACGAATGATGATGAACAATGAGGAGAGGATTACAGCTCCAGTTTGATCGAGTTTCTTGGTTGCTGAGACAGTGCTCCACCCCCAAACACATCCAGCAAGCTCATGGATTTATGGTCCCCCGAAGCCTTGTTCACGACAATCTTATCCTCGCCCGATTCATCGACACCTGCTCTTCTCTCGGCCTCTCAGATTACGCCTCTTCCGTCTTCGCCCACTGCCCAGCCACTCATCAGCCAACTATTTATCTCTACAACACCATGATCAAGGCTCACGCTCTCTCCCCCTCACCCTCCCGCGCCGTCTCTCTTTTCAACTCCATTCAACTCGCCGCCTTGCGCCCTGACTCCTACTCCTTCTCCTTTGTGCTCAAGGCCGTTGTCCGCTTGCTCCAACTTCAACTGGGCGCTCAGATTCACTGCCACGCCATTGCCACTGGGTTCGCCGCCGATGCCAACGTCCTCACTGCCCTCGTTCATATGTATTCCTCCTGCGGATGCGTTTCCCACGCCCGCGCGCTGTTTGATGGAGCTTTCTTTGTCAGGGATGCCGCTCTCTGGAACGCAATGATCGGGGGGTATGCCAAGCTCGGTGACCTCGCCAGTGCCCGCCATGTGTTTGAACTTATGCCCCATAGCATTCGGAACGTGATTTCTTGGACTGCCCTGATTGCCGGATACGCCCAGACGAACCGCCCCCACGAGGCCATCACCGTCTTCCAGAGAATGCAGGTTGAGAATGTTGAGCCTGATGAGATAGCAGTGTTAGCTGCACTCTCTGCGTGTGCCCATTTAGGTGCCCTTGACTTGGGAGAGTGGATCCATAACTACATTAACAGGCATGGATTTCGTAAGCTGGTTTCTCTTAACAATGCACTTATCGACATGTATGCAAAGTCAGGCAACATCATGAAAGCCCTTCGGGTTTTTGAAAATACCAAGTGCAAAACTGTCGTAACTTGGACGACCATGATTGCTGGACTGGCTCTGCATGGTCTTGCAAGAGAAGCCCTTCAAATGTTTTCTCAAATGGAAAGGGCTCAAATCAAGCCTAACCATATCACTTTCATCGCCATCCTTTCTGCTTGTTGCCATGGTCGATTGGTTGAACTAGGCCTTTGGTATTTTAACATCATGTTCTCCAAGTATGGGATTGAACCCAAGATCGTTCACTATGGCTGCATGATCGATTTACTTGGGCGCGCCGGTTATCTTGAAGAGGCACACGAGCTGGTTAAGCAGATGCCATTTGAAGCAAATCCAGCTATATGGGGTTCTCTTCTTGCCGCTTCTAATATACATGGGCATGCTGAGCTTGGGCAGCATGCTTTACAACATCTTATAATGCTCGAGCCCCATAACAGTGGAAACTATGCACTTTTGTCTAACATATATGGTGCTCTAGGTAGGTGGAATGATTCTGGGATGCTAAGAAAAATTATGAGGGACACAGGTGTGAAGAAGGCGCCGGGAGGGAGTTCAGTAGAAGTGAATAACAGAGTCCATGAATTCATGGCAGGAGACAAATCACATTCAGAGTGCACTAGGATATATGAAGTCCTGTTTAAGATTTTCAGGCAGTTGAAGCCGGCTGGACATCTACAAAATGATTGTGAGGAGCTGCTTGAATTTGATGAATAGCCATTAGCCAGGGTTTGATACTCCACTTCTTCCAACGTTAACCCAGATTTGAGATTGTGAACTTTCTTGTTGGATGTCAGAGGAGGTTTGCTACATCAGTGTATCTGGACCTATGTTTTCATCAACAAATAGTTCTTCCAGGCATCGCATACACTGTTTGGTGTTTCAAAGAAAAGAAAGAGATAAAAATGATGTACAATGGAGCATCAGGAGTACAACTTGCATCAGGGATTCAGGAGAGTCACAAATCAGATCTGCTTAGTTCAGTGGTCTTAATTTCGTGCCAAGTGACAATCAGGAACTCTCACTGTTTCTTCAGAAGTTAGGTGTTCCAGTCCAGATTTTCTTCGACTGCAAACAGTAGGCCTCATAAACCTTGGTACCTGCGATAATGGAGCTGCTGCAATATTTCTAGTCTTGTTCCTACTAATTTCAAGATTAGGTTGGGGCCGTTCATTATATTTATATAAATGATCAATCATTGCAACTTCCTTCTCCCTTTCTACCTGATTTCAGTTTTTCCCAGTCATTATAAAGGCACCAGAGTTCACAATTCATAATTGAAACAAAAAGGTACTTGAATTCTTGAAGTAAAGTAACCAGGTAATTCAGAAAACTGGTTAGGTTTTGTTGTGTTGTGTCTCTGTTTTGAGTATCCATGTGGATATGGTTAATTCTTTTTCTTCTAGTTTTTGGTTGAAATGATTAATTCATTTATCAAATGAATCCTCACAACCAATATGCTTAGTTATGATTTAAATGTTTACTTTGCCATATTTAATCTCTCTTTTACCAAGGGTTACTAAACTATCTAATTGTTTTATAGAGAACAGATTGTCACATTTACTTACAGTCGAATCTGTTTTCCCTAGATGAACGCTTCTCACCCTTGTCGCAAAATTCAAAGAACACACTGTTTCACAGAGATCTTCTTCATTAGGACTGATATGGACAAGCATTAGAGTTTTTGAGTCCTGTCCTGAGAATAAAATAAGTCAATAGTTAAACCATGCTGATATAACTATAAAAAGTAGAAATAATTTATATGTGAAGCATGCATAAAAATGTTATGTATATCTGAAAATGAAATTCTTGCCATCTCTGGCGGTGGCTTTTTCTTAAAATAGTTTCCATGATGGATATAACTATTTGTTGTATGCATATAGTTTACTCCAAGAGACTCGTTAGTGGTGGCAGAACAATATCGTAGTAAAATTTGGAGTAGGGCACAATCTTTTTTTCATAAATAAGTAGGGCATGTTCTTGTCTCTTGGTCATTACAAATAAGGATGACACTGGAGTCCGGTAAGGTAAAAGGTATTACCAAGGGAATCCTTAAGAACCTGTGTCAGCTTGCTATTCCTGTCATTAGTGAAAAATGAATCAGTTATCATTTAGGGATGAGTTCATAATGTTGCAGCAGATTTAGTAATTACTAATTAGCCATACAAGACAAGTAAATCTTAACTGCTGAGTTGTTATTTCATATTAGTTGTTACATAAAAAGAAGATGAAAAGTAGAAAATTTGTTAGTATCTTAATCACACCAAGAGTGATATTTGAGAGATTTAATTTCTCAATCAAGTTGGAGGGTATGGCTTCAATAAAAAAATAACGCAAAGGGACATCTGCTACCGACCCCAAGTAGTAGGGATCAATGAACAATGATTAATTGTATTTCTGTTACCTATAAGGTACATGGCCTTTTCTATTTTGAAGGGCACTGATGACATCTCCAAGAGAGGAAAGTGACAAGTTAATGGCCTTTCCTTCTTCTAGTCTTCTACCCCATGCCTTTGTTTTCAACAAACGCTCACTTCCTCCAAGATCGACAAACCAAACTTTATTTGTTTCCCGTCGCCTCTCAGGTGCTCCACTACATGTGATTGATATGCGAATCAAGCTACCAAAACAGGAACATAAAGTTTTAGAAACATAATAGTATTGTTTCTACATTCCAAGTTCCAAAACCAGTAACCAGAGCTGAAGACATACTAAGTCAGCAAGTTTCTTATTATACAAAGTGGTTACCAGTGTGATCTGCTGGAAGTACTGTTACAATTTGTTGATGCAGTTGACCTGAACCGGCACCCTAGTTTATATAGTTTCAAAGCTTGGTTGAAGTCACTCACTTGAATAGCCACAAGGTTTTCAATTTCAATCCCACCATTTGGATCTGATTGGATTGATAGGCTGTTGAAGTAAAAGTAGGATTACTACATGAGGCAATGTTTAGCACTGCTAACAAATCGAACTTAACCCAGTAAATTTTACATGTATTTAAGAGACCATGAGAGGTTTAATTGAGCGAAATTAGCTTCCATCGTTTCCTCCTCTTGACGGGAATTAGCTATACCTGACAGTTAGTGCTGCCTCTGAAATTTTTTCTTCTCCCACTTTTGCTTTGAAATTCTTCGACTAATAAAGAATCGTGCTACTTCAAGCATATAGACTTGGGACTAATTATTTGATGCAGTCATATTTTCAGACATGATATGGCGGCTATGGAATTCCTCACCCTCCTCCAACATAGTGAAGAAAGAGGTCAAACTAAGTTCATTGAACTTGGTCAAATTTGTACTCTCTAGAATGTTACAGGAGGTATAAGTTATAACAAGTTGGTACGAGAACATATTAATCATCTTCACCTATGTTATTTTTTTAAGCGACCACCATACACGAAAGGCTTACGCACTTAAGAATGGGCCAACAATGTATAACAAGCTAACTTCCCTCTCATGTAGACTTGGAGAGGGAGACAATTGCAGATATGGAGAAACATATAGGTGCAGCTCCATCGTGCACCTTGCAAGCTCCATCATGTACCTTGCAAGTCAACAAATAAGTGGGGAATGGTTATTGGAGGTTTTGAACTCACGGCCTCCTACAACCAGAAATAGGATACCTACTAGAGAATCACTCTGAAGGCTTAAATGGACTATAGAGAGGAGGAACATGGAGAAAAGATCAGATTTTGGTCATCTTTATGGATATCTCTCTGATATTCCTCTAGATTGTAAGGCTGCAGACTGCGATGTGTTAGTGCAGATTAGTTAAAGAGTACAAGGGAATCCAAGTATTATTTTTAGTTTGGTTACATTTGGTAGGCCTGTCCATTCCCACTTTGTTTCCTGTATGTTTTCTGTGTGGTCTCCTTGTCTGAAAAGTTGTTTTTTTGTTAGCATTGATAAAAATTCTGTTCGTCTTTTCTTGAAAGAGGAAAGTGGTTTAACTTATGATAAATGAGCAGCAGTTGGTATTGTTAGCATTACCAGGGAGGCAGAGGATCCATTGCCTTTGTTGGTTGAGGAATTAGTAGGTCTCTGAGATTTCCCATGTAAATCTCAAGCATACTGAAACTGAATAGAAACACATGGTTGCTATCAACTGCTTGCCTAAACAGCGCTTCAATTGCACGGGGCACCACTCCGGGAAATTCTGGAGTTCCTTCCTACGAATTTTAGATCCGAAAAAGTAGAGTCAGAATTATTATATATATACCACATTTAAGAAAAACTAGAGGCAAATCAAGGAATGCCATTGAGAATTTTGGGCTACTGAATTTTCAGCGGTTTGATATCACTGGGATGGCATGGCTTTCTTAGTTGGCCATGTCATGATTTTACTTGTTTTGCAAGATTCTTAGCATGTATTGTAATTTGTATAGTATGCCTACAAATTCCATAAGATTTTTGGCTTGATTCCTCACCATGGTGAAGGTTTTCCCTGTGCCTGTCTGTCCATATGCAAATATGCATGCATTGTAGCCGTCAAGTGCGGATTTGATGACTGGCTCAACTTCTGAAAAGACTTCGTCTGAAATTTTCGGTAATCAAATTGTCAATCATATATTCATAGCCGTCTGTGTAAATCATCTTTGGATTGGAGTTGCAACAGTACACAGTGGCCAAATTTACAACCAAAAAATTTTCATGTACTCAAGCACCTTGTGATGAGCCGGGGCGGAAAACATTGTCGAAACTGTAAGTTTTATTCTTATTGTCAGTAAGTCTTAGAAGAACATCACTTGAATCCAATGCTACAACAGGCCTAAGGTGGCCGAAGTTCTCCCCTATTGCAATAGGTCTTATACGACAAAGCACTCTAATATTACCTGCAATGACAAATATGCTTAGCATACTTCTGCAATTTAAATTGGTTTGGGTTAACTGCAAGTTTGCAACAGATATGTGCAGCTAAGTATTTTAAATTCTTTGGTCTGTTTGGATACATTACTTGAGAACATTTAGTAAAAGCACTCTTTCTTTCTTTTTTTATAGGATGGTAAACACAATAGTTTTCAGTTGAGGATGACTAACCTTTCAAATTTAGAAATTCATTTAGAACCTGCCTTCTCCGTTTGTTAAATTCATTCATGTGGGCAGTCAAGATAGCAAGTTCATCTGTTGGCAGGAGGGGAATAAGAAAGTGTATAGGCGGCGGTCGATGAAGAGAATGGTAGATAGTCTCACACGGAGGACATCAGAATAAAACATATGCAGAAAGACATGAAAGGATTTACCTCTAATTTTTGAGGCAGCGTCTGAAGACGTGTCTGTCTCGAGATTTGTTGTTGTTAAGTCGGTGGGTTGTCCTTGAGGTTGAGGACAGTGAGGAGGTAGGTTTGTTATTATATCACAAACAGACTGAACCCAGGTGGAAGTGAGATGTGACTTCAGTCCTAGTAAGGAATGAATTGTTTCAGAAAGAGAGTGGTGAGAGGGGTCTCTTGATGCCATGACTTTCCTCATTCCCCTCTTTTTAATTATACGTACGCACTCTGTGTTGAATCAAATCTCTCTGTCGTCCAAGTGCAACCAAACATTGTTGCTAGGGTCGTCTTCTTTCTGGCCAGTACTTGTCTTCCGTGAACTAGGAAATAATCTTTGATATACAGATGAAAAAGAGGAGCATTAGTAGTATATGAAAAAACTGCAGAAATCTATGCGTATATATAATATATAGAGGATCCTATTCTTTGCTAATGTGAGCTGTCTATAACGCAGTAAACGAAAGATGGATGGAATCCCGGATATCCAATATCTGAGAAGCCTCAGAGAAAACCAGCACGAGGTCAAGTATTTTCGTCCATCTCCATGGCATGGCAGCCCCCAACTTTATATTTCCTTCAGCTATTAGCCAAGGAAACCAAAACAAGTAAAATATAAAAGAGTGGTTTGGGGGAATGGGAAGGGAGAAGAAGTCTCACAAGCTTTTGAATGTTGATGGAAGAATTTTTGTCTCTGCAGCTGCGAGCGAGACTAAAACCATTTCAGATTTCAAGCTTCATCTTAATGACAACATTTATTTGATATGTTATTCAGGTACTTACAGCCAGCCAGGTAATCAATCTTGGAATTTTGCTTCTTGACAAAGTATATGAAAGATAAGAAACAACATAACAACAATGAGAGAAAGCAAAGGCTGGTAGTGGTAGTTGAAGCGGGTCCCATTCCATTTCAAATGGGAATGTTTGTGCTCACCACTCTCACGTGATGATGATGTTCACTACTCTATTTATCACATTTAGATGAGTTTAAATTTCGAGATTTTCGTAGTGGATAAACACAAATCTCAAAATTTAAACTCATCCAACTGTAATAAATAGGGTGGTGATCATTACCACCACTTGAGTGTGGTGAGAAAATGCACACCATTTCAAATAGGACTTCAGGATCTCTTCGCATGAATAATCTGTAATATATGAGCCTTTTGGCTCTTGCCATTTGAGCTCCCCAGGCCAACTGCAACACCAACCATGACCAATTGACCTTCCCTTCCCTTCTCTTTCCACAGTCATAACTCATTCACAATCGTCTAATTAAATATAGATCTTGGCCTTCATTTCATTTTGTCCCATCGCATCCCATCTAATCCAAGTGTTTTATGTTTGCAAACTACGCCAGCATAGACCAGTTAATCAATAGGCTGAAAATCAAACAAAGCCAACACACCAATCAATGGACCAAAGAAACTTCCTTTGCAACTTACGATGTTG
>LNC_000218
GTATTTCCCAAAAAATTCTTTCTCTCGACTTTTAAACTTTACTCACTGGTGGCGGCAGTGCGGCATCATCACCCAGCATGTGATGTGACGAATGATGATGAACAATGAGGAGAGGATTACAGCTCCAGTTTGATCGAGTTTCTTGGTTGCTGAGACAGTGCTCCACCCCCAAACACATCCAGCAAGCTCATGGATTTATGGTCCCCCGAAGCCTTGTTCACGACAATCTTATCCTCGCCCGATTCATCGACACCTGCTCTTCTCTCGGCCTCTCAGATTACGCCTCTTCCGTCTTCGCCCACTGCCCAGCCACTCATCAGCCAACTATTTATCTCTACAACACCATGATCAAGGCTCACGCTCTCTCCCCCTCACCCTCCCGCGCCGTCTCTCTTTTCAACTCCATTCAACTCGCCGCCTTGCGCCCTGACTCCTACTCCTTCTCCTTTGTGCTCAAGGCCGTTGTCCGCTTGCTCCAACTTCAACTGGGCGCTCAGATTCACTGCCACGCCATTGCCACTGGGTTCGCCGCCGATGCCAACGTCCTCACTGCCCTCGTTCATATGTATTCCTCCTGCGGATGCGTTTCCCACGCCCGCGCGCTGTTTGATGGAGCTTTCTTTGTCAGGGATGCCGCTCTCTGGAACGCAATGATCGGGGGGTATGCCAAGCTCGGTGACCTCGCCAGTGCCCGCCATGTGTTTGAACTTATGCCCCATAGCATTCGGAACGTGATTTCTTGGACTGCCCTGATTGCCGGATACGCCCAGACGAACCGCCCCCACGAGGCCATCACCGTCTTCCAGAGAATGCAGGTTGAGAATGTTGAGCCTGATGAGATAGCAGTGTTAGCTGCACTCTCTGCGTGTGCCCATTTAGGTGCCCTTGACTTGGGAGAGTGGATCCATAACTACATTAACAGGCATGGATTTCGTAAGCTGGTTTCTCTTAACAATGCACTTATCGACATGTATGCAAAGTCAGGCAACATCATGAAAGCCCTTCGGGTTTTTGAAAATACCAAGTGCAAAACTGTCGTAACTTGGACGACCATGATTGCTGGACTGGCTCTGCATGGTCTTGCAAGAGAAGCCCTTCAAATGTTTTCTCAAATGGAAAGGGCTCAAATCAAGCCTAACCATATCACTTTCATCGCCATCCTTTCTGCTTGTTGCCATGGTCGATTGGTTGAACTAGGCCTTTGGTATTTTAACATCATGTTCTCCAAGTATGGGATTGAACCCAAGATCGTTCACTATGGCTGCATGATCGATTTACTTGGGCGCGCCGGTTATCTTGAAGAGGCACACGAGCTGGTTAAGCAGATGCCATTTGAAGCAAATCCAGCTATATGGGGTTCTCTTCTTGCCGCTTCTAATATACATGGGCATGCTGAGCTTGGGCAGCATGCTTTACAACATCTTATAATGCTCGAGCCCCATAACAGTGGAAACTATGCACTTTTGTCTAACATATATGGTGCTCTAGGTAGGTGGAATGATTCTGGGATGCTAAGAAAAATTATGAGGGACACAGGTGTGAAGAAGGCGCCGGGAGGGAGTTCAGTAGAAGTGAATAACAGAGTCCATGAATTCATGGCAGGAGACAAATCACATTCAGAGTGCACTAGGATATATGAAGTCCTGTTTAAGATTTTCAGGCAGTTGAAGCCGGCTGGACATCTACAAAATGATTGTGAGGAGCTGCTTGAATTTGATGAATAGCCATTAGCCAGGGTTTGATACTCCACTTCTTCCAACGTTAACCCAGATTTGAGATTGTGAACTTTCTTGTTGGATGTCAGAGGAGGTTTGCTACATCAGTGTATCTGGACCTATGTTTTCATCAACAAATAGTTCTTCCAGGCATCGCATACACTGTTTGGTGTTTCAAAGAAAAGAAAGAGATAAAAATGATGTACAATGGAGCATCAGGAGTACAACTTGCATCAGGGATTCAGGAGAGTCACAAATCAGATCTGCTTAGTTCAGTGGTCTTAATTTCGTGCCAAGTGACAATCAGGAACTCTCACTGTTTCTTCAGAAGTTAGGTGTTCCAGTCCAGATTTTCTTCGACTGCAAACAGTAGGCCTCATAAACCTTGGTACCTGCGATAATGGAGCTGCTGCAATATTTCTAGTCTTGTTCCTACTAATTTCAAGATTAGGTTGGGGCCGTTCATTATATTTATATAAATGATCAATCATTGCAACTTCCTTCTCCCTTTCTACCTGATTTCAGTTTTTCCCAGTCATTATAAAGGCACCAGAGTTCACAATTCATAATTGAAACAAAAAGTAAACGAAAGATGGATGGAATCCCGGATATCCAATATCTGAGAAGCCTCAGAGAAAACCAGCACGAGGTCAAGTATTTTCGTCCATCTCCATGGCATGGCAGCCCCCAACTTTATATTTCCTTCAGCTATTAGCCAAGGAAACCAAAACAAGTAAAATATAAAAGAGTGGTTTGGGGGAATGGGAAGGGAGAAGAAGTCTCACAAGCTTTTGAATGTTGATGGAAGAATTTTTGTCTCTGCAGCTGCGAGCGAGACTAAAACCATTTCAGATTTCAAGCTTCATCTTAATGACAACATTTATTTGATATGTTATTCAGGTACTTACAGCCAGCCAGGTAATCAATCTTGGAATTTTGCTTCTTGACAAAGTATATGAAAGATAAGAAACAACATAACAACAATGAGAGAAAGCAAAGGCTGGTAGTGGTAGTTGAAGCGGGTCCCATTCCATTTCAAATGGGAATGTTTGTGCTCACCACTCTCACGTGATGATGATGTTCACTACTCTATTTATCACATTTAGATGAGTTTAAATTTCGAGATTTTCGTAGTGGATAAACACAAATCTCAAAATTTAAACTCATCCAACTGTAATAAATAGGGTGGTGATCATTACCACCACTTGAGTGTGGTGAGAAAATGCACACCATTTCAAATAGGACTTCAGGATCTCTTCGCATGAATAATCTGTAATATATGAGCCTTTTGGCTCTTGCCATTTGAGCTCCCCAGGCCAACTGCAACACCAACCATGACCAATTGACCTTCCCTTCCCTTCTCTTTCCACAGTCATAACTCATTCACAATCGTCTAATTAAATATAGATCTTGGCCTTCATTTCATTTTGTCCCATCGCATCCCATCTAATCCAAGTGTTTTATGTTTGCAAACTACGCCAGCATAGACCAGTTAATCAATAGGCTGAAAATCAAACAAAGCCAACACACCAATCAATGGACCAAAGAAACTTCCTTTGCAACTTACGATGTTG
>LNC_000219
TGTTCTGGAAAGGGTTGGTTTTTGTCGAAGTATTGCGGATTCTTCCCTATTTGTTCGTTCCAGCTTAGTGGGTAAACTAGTTGTGCTCATTTATGTTGATGATCTAATTGTGACAGGTGATAATATGTCAGAGATTAATGCTCTTAAACAGTATCTCAACAACAAGTTTGCTATCAAGGATCTTGGCACTCTCAAATACTTTCTGGGCATCGAGATGGCACACTCTCACAAGGGTTTCTTCCTCAACCAACGCAAGTATGTCATGGATCTTCTTCACGAAGCAAAAATGACAGATTGCAAGCCTGCTCGTACCCCCTTGGATAGCAACTTGAAGCTAAAAACTCACGGTGATCCAGTTCCCAATTTAAGTTACTATCAAAGAATGGTTGGCAAACTCATTTATCTGACTATCACACGTCCTGATATATCATATG
>LNC_000220
CCAGTCGCCGCGGTCTCCCTTCTCTAGGTAGGGTGTTGTGCGTGTGCGGTCATGCTTGATGATCGTGGAAGCCAGCAATTCAGCTACAACATAGCCTCGACTTTGCTTCCATCTCCATTTTCTCTCCTCGCCTTCTCTCTCAGAAATCACCAACGAGCTTAAAAACCACCAAGCCGTTAGAAATCTCTTCGATTCTCTCTCAGAAACTACGAAGTACAACGACCTCTTGCTGAAAAACCTTGAATTTAGTCCCACTTCGAAGGAAGTATTAAGCCCATAAAAGCCTTGGTTTCCTGGTGAGTTCTCCAGTCGATTTGGAGTAGGTAATTTTGTGATTTGTAGTTTATTTTGGGAGATGATTGACGGGTTTGCAGTTCATTTTACCATTTCTATAATATTTGCAGTTTATTTTGGGGGTTTACACTAAAATTGAGGAAGCATATATTAACGCAAAGGTTCGAGGATGTACGACAACTTGGATAAGATAGGGTACAAGCTATGACATTTCTGCAAATTCAGTTTTTTTTTTTTCATTTTAGGGGTTTTTTTTACTGTTTAGTTTTTGGGTTTTGTCTAATTTTTGTGGTCTGCTTTATAGATTGTTCTCTTTGGAAGCTTCTTTCCAGCCTTGAGCTTCTTCTTGCCTGGTGCCTTCTCATTGAATATTGGAGCATTAAACCACAGGTGTGTGTTTTGTCGATGTAAGAGGAGAACGACATAAGAACATTCGTCTTTATATTTTATTTTTTTGGGTGCATTTTCTAACCCATCAATTTCTTTTGAGTCAACCAAATA
>LNC_000221
GAAATTTTGTATGTTTATCATTCCAATTTATCTTTATGCAGACTTTTTCTGTTGAATGGAAAGCATACGTTTTTTTTGTTTTTGTTTTTTATTTTTTAGTTTATTGGTTGATGCATTTTATGATTGTTGATATGCAAGATGCAAAGATAATTTCTCTGTTTCTATATACTGTTACTATAATTCTACCAATAGAAACTGGTACTGCGATTGTGGCAGTAAATGAACCAAGTCATTGTGGCAGCAGATGAACCATAACCATGCCAGTTTGTAGCCTGCGATTCTACGTGTGGTGGTTTAATTTAGTTCTGTTTTCAGTTTCAGGAGACCCTGGTTTTTCGTTCGTTGGGCCTTTTTTTGCAGCCTCCGAAGCCGTCTCTGGTCACGCCTTATGATTGCAGTGTCTCCATCTGGTAAATTTGTCCATCCTTCTGGAGTGGAGCACTATGTTTCTGACAGCATAAATGCTCTGAGAAACTGCTATGGAGACAAACAGTTGTTTACTCCGTTGTAGGTATGTTTTTCTTTAGTATTTTAGAGGGATTCTTAACTCTTCCCCATTGTAATCTTAACCTTTTTATCTATCTCTCTCAAAAGACGATGAGAGTAACAACTGTTGAAAAGCAAATTCTCAGATGTATCTAAAGCTTATAGATACATTGGATAAAAACCGAATCTTAAATTGGGGCAGTGAGTTCTGCAACATCCTGGTGCTGCATATATTGTCACACTTTTAAAAGTTGTATATCTCAGATATATTGGGAATTTAATTAGTTTTATGTCATTTTCGTAGGGCAATTTAGTAGAGATTTAGCACATAAAAGATGCGTGAATCAATACAATTAACCTAATAGTGATTTGGTTCAACGTACAGCCTACTGCTAGGGCACTCAAGTCATTTTCTTAATTTATGCGCATATATATTATATGTAACCAACACATGTTTCAAAGGATGTTAGTGTTCAAGCTCTGCTGATATTTTATTCTGTTCATTTTGATTTTGTTTTTCAGTTGTGGTTCCAGCTTTTCTAAAATTCAACTGTTCTCAATTTGGTTATTTGAACCGAGGCCAGTTAGGATGTGCCTTTGGAAGGTCTCACTACTTTTAAAGTTGAATGGTGCTAACTGAATATAATGCGTTCATTCTTCAGTGTGTGTGAGCGTATGTGTATGCAGTGTGTCACTTAGGCCGTTGGCTTTTTGAGGTATGTTCATTTATAGAGATTTTGTAACTGTATTGTTGAATTTTTAATGTATGCTTGGATTTTAAAGGGGCACCGTATTTATGGGTTGTTGTACGATTCTAGGGAGATAAGGAGAGGGGATTGAGAGGTCATGATAAGGAGAGTATATTACTTGCCACTGAGGAATATACTTCATATAATAGCAATGTGATGATGTGTGGCATGCTTTAACTAAGGGATATTTTTGTGTAGTAAGAAAGCCATATAGAGTCACATTTTTGTTTTTTTTTTGTCTTTTTTTGGATTTGGTAACTGAAATTTTGTGTGAACTAATGTTTCTTCTGTTTCTTAAGGAAACATAACTTTTTTGGAAACCATCTCTTTCTAATCAAAGAGTTCAGTTTCTTCCCACTCATTGTACAATGTGTTTATATGCCAGCTCACTTGAATGTACATAAAAGAAAAACTATTTGTTCATAATTGTGTTGGATTTATTCAACTTAATGTGTTTT
>LNC_000222
ATGTTGAACTATAAGTATTTGAGCTGAAATGTTTTAGAATAAGTTTTGGTTAAATTGGTGTATCCACTTGTGCAGAATGAGGCAAAGTGTAAATGTCTAGTTTAGTAAAAGGCCATGAGTGCCATGTGTTGAGTGATCCATGAGATTAGAAAGATGTGTGTCTAGGATGAATTGTAGTGGTTATTGTGGTCCCAAGTTAAGGGCCTTCAGTTAATGTAAAAGCAAGTTAGTGCTCTTTTTGGAATGATATGAAATATTCCTCTGCAAGAGTTTCTGCAGAGTGAAAAACAAGAAACCATTCGTTTTCTTTTGTCTTG
>LNC_000223
ATGTTGAACTATAAGTATTTGAGCTGAAATGTTTTAGAATAAGTTTTGGTTAAATTGGTGTATCCACTTGTGCAGAATGAGGCAAAGTGTAAATGTCTAGTTTAGTAAAAGGTCATGAGTGCCATGTGTTGAGTGATCCATAAGATTAGAAAGATGTGTGTCTAGGATGAAGTGTGGTGTTTGTTGTGGTCCCAAGTTAAGGGCCTTCAGTTAATGTAAAAGCAAGTTAGTGCTCCTTTTTGAAATGAGAAGAAATATTCCTTTGCAAGAAAATTGGTCTGCAGAGCTAAGAACAAGAAACCATTCGTTTTCTCCTGTTGCTATTCATTGTTGTTTTCTGTGCAGCTCCATCTCAATCAAAACTCTCGTTGATTCTAGTAACA
>LNC_000224
TGGAGCTGTTGATGGTCCCTATCTAAACCCTTTCGTTTTTTTTCCCTAATGTTTTAATGTTTCAACTGAAGTTATTATACAATTGTGTGTGTTAAACGATTTGGTTAGAGAGCTTCATTGGGATGGAATTTTGAGAGGGATGAGAAGATGCTTCTAGATTTATATCTTTTAAAGTAGGTAATGCTGTAATAGAGTGGTTTGCTTTTGGCATGTTGCACGCTGATGTTCTTTTGAAATGTCTTTTCCATTTATCTGGTCTACAATATGGCTACTGATAAGCATAAAGCAAGTGACGGTGAGTTGTATAGGTAGGGTTTGGGTCTTGAGATTTAATATTAAGTAGTTGCATCCTATTTTCATTCAGAATATGAAGGATCTAGTGATGGGAGATGTTATTGTTGTTAGGTCTTATGAAGCCCCAGAGCATGTGGGAGAGGTCATGATGTAAGAATCTGGAGGATGGGTACTAAATGGAACCTTATTCATTCGCTTGAAATCTTAGTATTCGTCTCTGTGTGGGATTTAACCAGTATTCCTAATCTGGTGTTCGGAGGTTGTTCGTGTAGATATTATTGTTCTTGTTAGACACTCATTAGAGAATCTGGACTCGATAATTTACTTAAGAGACGGCAGGTTATTGGAAACTGGTGTTGCATGTGTCAACAAGCAGGGAATCAGTTGAACATCCTCTATGGTAAAGGTGTTTAGATTCTTGAGTGGAGAAGTGTGGGAAGTGAGAATGTTAATATTATTTCCGATTTAGAAGGAACTGTTCAAGGAATACATAGGTTGTTAGGAAGTCCACCTTCTCGGTTTTGAGTGCATTGTTGACAATTAGGGGGTGCAAAGAAAAAAAGAAGAAAAGCAGTGAAGAATAAAGCAGATTGATTTGATGTAATATCAGTTTTTTGTGAGCTTTACACGCGATAGAAATTTCTTATGAAGTGCAAC
>LNC_000225
TTATAAAATTTTTTAGTACATCATGTTCAGTTAATTCAATAGCTTTTTTCATTGCTTTGCGAATTAAAACTCTATTCTTTAATTGTTCGGCTATAAATTCTGCAAGAATATTGGGGTACCCATAAGGATTTGCAATTCTTGTAATAGCAATGTTGAGTTTTCGGTTTACACAATTAAGTTCTTTTTGTACATGTGTCTGTAATTCTTCAATTGTTCGAGTCATGTCTTCTATCTGATGAATAATGTAGGCTGATAGGAAAACTGTTAGTAGCAATTAGTACTGTTAGTAGAATATAGAAAATACAATTGAGAATTCTCTTCCTTCTCTCTTCTTTCTCTCTTTAAGAATTGTTCTTCTTTCTTGTTTTCTCTACAACATTGGTTCATTTTCTGCGACTCTTCATTTCTGTTATCA
>LNC_000226
GGAAAGGCTCATAGAAATATTTCAATTTCTTCCTAACCATCATCGTGTATTTCATAAGTGCTAGGGATCGAACTTAAGACATGCAGTGTAAAATACGGACCTGAAATTCTCCCTAATCACTTGCCACCCGTGATGGTTTTTTCCTTTGCATATTTGCGGTTTATGTTATAATTATGTTATAATTATACTGCCTACTAATTAATCAATTAAAAATTGTAAAG
>LNC_000227
GATTCCTAACCGCTTTCAGTTAGGGTTCATTGTTGAGTGATCGCTCTCTATTTGATTGGAAAAAGCACTTTGGAAACTTCCTCTTTCCCAGCAAGCAAGACGAGATCACCACTTCTCTCAGGAAAGAACTTCCTTAAACTCTTCTTTATCCAGATTCCAAAGTTTTTATTTATTCTTGACTTTTAAGTGAAGGGAAAGTTGGATCATTAAGAAGAGCTTGTTCCTAAGCGCAAGCACTAAG
>LNC_000228
ACCTTATATTCCCACCCACCATAAAAAGTAAAAAGAAACCCATACTATTTTCCCACCCACCGTTATTCCCAAGGCACTTTTACCCTCAACACCCTGCTCATTGGCCTCATATTCCAATCATTAATGGCCGATCAATGCTTGATTTCCTTCTCCTGTAACATGTTCTCCATTCTATTTTCAATTCTTTGAATAATATTTCCAAATATGAAGGAAGCGTTGGATTTCATTGCTGC
>LNC_000229
TGGGAGCTCACTGGCTTCGGGTTCCATGGGAACTCCGAAGTTAAGCGAGTAGCGCGCGAGAGCATTCTCAGGATGGGTGACCCATCGGGAAGTTCTCGTCTGAGTTCCCAGAAACAAAACCGTGAGGGCGTGGTCGGGGCCCAAAGCGGACAATATCGTGCTATGGTGGTGGAGCGGGCTTGGGAAGTGATCCGCCCCGGGCCGGGATGTGACATTGGTATCAGAGCCTAACCCTGGCCGCGTGTGTGCCGACGAGGACGTCGGGCCCCTAAGGGGGGTGGATTGTGACATCCCACATCGCCCAGGGGTGATCCTTAAATGTATATTCCCATCCCTACCTAGCACGAGGCCTTTTGGGAGCTCACTGGCTTCGGGTTCCATGGGAACTCCGAAGTTAAGCGAGTAGCGCGCGAGAGCATTCCCAGGATGGGTGACCCATCGGGAAGTTCTCGTCTGAGTTCCCAGAAACAAAACCGTGAGGGCGTGGTCGGGGCCCAAAGCGGACAATATCGTGCTATGGTGGTGGAGCGGGCCCGGGAAGTGATCCGCCCCGGGCCGGGATGTGACATTTATTGTGACATCCCACATCGCCCAGGGGACTGATCCTTAAATGTATATTCCCATCCCTACCTAGCACGAGGCCTTTTGGGAGCTCACTGGCTTCAGGTTCCGTAGGAACTCCGAAGTTAAGCGAGAAGAGGGCTAGAGCACTCCCAGGATGGGTGACCCTCTGGGAAGTTGCTCGTGAGTTCCCAAAAACAAAACCGTGAGGGAATGGTAAGCCCAAAGCGGACAATATCGTGCTACAGTGGTGGAGCGGGCCCGGGAAGTGGTCCCACTCGGGCCGGGATGTGACATTGGTATCAAAGCCTAACCCTGGTCGCGTATGTGCCGACGAGGACGTCGGGCCCCTAAGGGGGGTGGATTGTGACATCCCACATCGCCCAAGGGACTGATCCTTAAATGTATATTCCCATCCCT
>LNC_000230
ATAAATCAAGCCAAAAGAGGAGTAGTGTTGGAATCATTATCATAGTCATGAATCTCGTGATACAGATCGTCACTATCATCGTCCCTGCAATCATACACAGATCCAACCAGCAGCAGCTGATCCTCCAAGTACCTCTGCAGCAGCCCCATCTCTTCTTTCATGTCTTCCTTCCCCACCGCCGCCGCCGCACTTCCACTGCTGCGTCCTTCTTCGCACCGGCGCATCTGCTCCTCCTCCTCCCCGGCCTCATCGTGAGAAATCTTTATACGGC
>LNC_000231
GGTCGCAGGTCTTTCAAGAGAACAAATCCCGAAGGTGCTAACTTAATTGGCACGTATCTACTTTCTTCCAGAAATTTGACATATTTCTCCTGAGAAGGAACCACCCTAGCAGGTTCGTTAATATCTCAAAAGAAGGCTCAGGCTCTGATTTCTTTTCCGCTTGGCCATCAACCTGCATTGAATCCCCACCCTTCTCACTTGATTTTCCTTTCTCAGTATTTGCTC
>LNC_000232
GAGACTTTGGTTTTGTGGTGGCCATGCTCGTCGTACTCCACGACAACCACCCTGTGCCCATTTTTGACAATGACTTCCTGATCCCCAGCATGCTGCTGCTGATGACCTTCCTCCCTCTGCTCGTGCTGCTGGGTCTGATCATTTGGTGGGCTTGCAGACGGAGACCACACCCCAGCGGTTACCAGTGAACTCACAACAAGGAACAGAGCCAC
>LNC_000233
ATCTCCATGAGCAGCCATTACTTTCGACGAGATCAGAGGGGCGGAACCACCACTTATGAGTTTGATTTCTAGCAAGTGAAGGGGTGACCGCCTCTCTTTGTCACTTTGTAGCTTCGCTGCTGTGCACGACTATCAATTAGATAAAGCTTCTGATTTTCCACCTAGTAGTCCACATATTCATGATGATTACAACTCAAAAAAGCCAACCAAGAAGAAAATGGGTAAGACCAGTGTGG
>LNC_000234
ACACCAGTGAAGCCAGCAAACTTGGAGAATGATGATATTTCGATCGCAACCTGTCTAGAACCGGGAATTTCAAAGATGGAACGAGGGCAGTTATCGTCTTGTACATAAGACGAATAAGCAGAGTCGAAGATGATAATGGATCCATTGTCCCTGGCAAACTTGACAAGAAGCTCTAATTGCTCCCTAGTTGCTGCATGACCAGTGGGGTTGTTTGGAGAGCAGAAGAAGATAACATCTGTTCTTGAAGTGGTTGCCAAGTCGGGAAAGAAGTTATTTTTGGGTTCGCACTTCATGTAATCAATACTCCCGTACCTTCCACTCCCACCTTCGTCTCCAGCTTGACCGATAATCACACTTGAGTCGATGTAAGCCTGCC
>LNC_000235
AAATCCTAAGTTTGAAGTTTACATAATTTTATGTGATAATTTCATTAGAAGTTTAGTTAATTTAAATTGATTTTATTGTAAAATATTTTTTGTGAACATTATTACCCAAAAAAGTTCAAAATTCTCGAAGCCAAATCTTATTCTTTAGAACTACAATAGCTTCAGTATTGGCTATGTCATGGTCTATTATTTCTGATCAGAATCAGACTTGGACTCTTTGCAACCCTTGGTCAACTAAATGAGTTTTTGATTAAAAGTAGCTTGATAACCATTTCGTTTTCAATTTTTAATTTTTAGTTTTTACTTTTCTATTATGAAATTAACCAAAATAGTTCATGAAATTAGCATAATTCATTAATTTGGTTCCTGAGATTTAAAATTATTAGAAGTGACCCCTGACTTTGTTAAATGTCAATCATTTTAGTTATTCCGTTAAAAATATCCATTAAATAAGAATCAAATGATAAAAATAACCTCAATTCAATAAACAATTGACCATAATAATTTGACAA
>LNC_000236
AACAAAATAAAACTTACTACGTACAAATTTCAACAGAAATACAAAAAGATTCACAAAAATTTTGGGGAAGGTTTCCAATATTATTGCACCCTCTACATCTTTACGAAGCATTGAAGAAAACCAAATTCAGAAAACTGTAATTAACTATCTTGTACAATTGAAACTACACTGGAAAATGTTAAATCCTTAGGCAGACATGTAATCCAAAATGAAGAGAAATTTGAAAGATTTGAGTCTTACCTAACCAGCGATAAAACAAAAGGCGAACAAATAAGGTTTGAAATTGGTTTTGAACTATGGTAGCTAGTTCTCTCTGAACTCGAAGCTAGGATTGGAAAAAAATATATATATTTAGAGTCATCCAATTCAAATTGCAAACAAGGGGCTAAATTTTCAGACATCCAATCCAATAACTAAGATTGTCCATACAAATTATTAAAAAATTAATTCCAAAAGAGTATGGTGAAGTTGTAAATAAGTAGATTACAACATTTAAAAATTTAAAATTTTCCATCACACCATTGTAATTAAATAAAGCTAATAGACAGTATCATATCACAATCACAAAAGCAAGGATTTTAAAACGCCACAATATTTAACAACTACTATGCACAGTTTTTCAAAATGAGTATAAAACTAACCTTTATAGAGTACCTATGAATCAATTCCAAAATGAGATGCACAAAATCTGAAACTGCACCTATCCAAGTTAAAAAAACAAAACTAATTAAATAACAATTACGCAAGAACAACAACATGCGACAAACAAAATGAAAACACCATAATCATATCATGGTTGAGAATTTCTAATTTATTAGAATTAGGGATCCATTAATACAACCATGTCACATGTACTAATTTTTTTTATTTGGCCAAAAACAGAAAAAACTGAAAACACCAAATTAAAAAGAGTAGGCAAATGAAGAACATTCACACCCATACTTATCAATTTACACATAGATTTCAATTTTGAATCATTTGGCCTTCCAAAAAAAAATGCACAGAAATGCAAAAGAAGATGAACAAATTGAAGCAAAGTTATATGTACTAGACAATTAAGACTCACCCGAAATTGCTATCAAGCTCTGTTGCACGGAATACCTTACAATTGACAGCACTTTTACAAAGGTTTTGAAAGGCTTAGATTCAA
>LNC_000237
GCCCATCATCCGATCTTCTTCTCCGTCAAACTCTGAAAAATGGCAATGGAAATCTTGATGGATGTATAAACAGGTGCAGGTCTCGCTTCGAAAAGAAGCGAAGATGTCGCATGACCCAGACGACAAGCCGTTGCCGAATCTACTTCCGTCGAATAAATCGAGGGGAGTTGGATCATCAAAGGTAGCAACGAATTGAATTCCCCTTAAACCTGTGCGCGCTGTGCTTTCTCTCTCTCTACAGCTCAACAGAAAACCTCGCTTGCTTTCGTCATCTTGCTCTAATTCCGTCGTCCATGTATGTACCAGTCTCTTTCTTTCTCTCCA
>LNC_000238
CGACCATCGTAGTGGTAACCACCATTAAATCCTTTTGTTGCATCTGCACGCAGATACAACATAAGCCAGGGATACTTTGAAGATGTTGTCAACCTCTGCGAGAAAATCCAACTTCCTGTGCTCAGGTTTTTCTGCCAGGAGACCGAAAAGTAGGAGTTCCTTCCGATACCTTTGGTCAAATCAGCATCAAGATCATAAGTTCCATAAAAT
>LNC_000239
GCTTCTTTCGTTTCAAAGTTTGATGAAATTTTCGTTTCTTTAATATACGAAGGTACCCGCACACACCTGGTATATGGACAAAGGAGCAAGTTGAAGCCTGGAAACCCATTGTTGATGCTGTTCATGCTAAAGGTGGCGTCTTCTTCTGTCAGATTTGGCATGTTGGAAGGGTTTCTAATAGCGGTTATCAACCAAATGGGCAAGCTCCAATATCTTCTACTGACAAGCCGATACGATTAAATGGCATTGATGATTCTGAATTCACGCCTCCAAGACGATTAAGGACAGATGAAATTCCACAAATTGTCAATGATTTTAGACTTGCTGCAA
>LNC_000240
TATTCATCAGATAGAAGACATGACTCGAACAATTGAAGAATTACAGACACATGTACAAAAAGAACTTAATTGTGTAAACCGAAAACTCAACATTGCTATTACAAGAATTGCAAATCCTTATGGGTACCCCAATATTCTTGCAGAATTTATAGCCGAACAATTAAAGAATAGAGTTTTAATTCGCAAAGCAATGAAAAAAGCTATTGAATTAACTGAACATGATGTACTAAAAAATTTTATAATTTAGGCCAA
>LNC_000241
AAGACGTGTAGTATGACGGTTAACGAAGGTAATCACACAAAAGTTTAGATTGATTTAACCAACGTTGAAGTTTATATTGATTTAACTGACGTTGAAGTTTATGGGATTATTTCATTGTGTTTTACAAAATATTTTTCAGAGGTATGAATCTATAGTGTATTTAAAAAAAAAATAATGGTGACTATCATATGGTATAAAAAGTATTTCGTTGAGTAATAGACAATTCCTTTATTAATTAAAATGCTTAGCCACAACCGGATTGAACAATAATGGAAAAAAAATAGAGTCGGTCACGTGGGAAATAGAGAGGAATTTTTTATCCTTTGTTGGAACCAAGGTCTAAGAACAGCAGAGCCATGATGGTCTTCTCTCTTTCATCACTTGCTTAGACCGTCAGGTGATTCTCATAGGCGCTTCTTCGAATTTTCA
>LNC_000242
TCTGAACACACGCGTGGCTACAATCTAGTACAATTCAAGGGTCAATGAAATTCCAAGGGTAAATTATAGTTTTTGCAATATCAAATTTGTGTCAAATCGCAACTTCATACAATATCTTATTGCAATGTCATGTAAAAAAATTTAGGATTTCAATCATTATAATGTTGTAGTCCATCAAAGTTACAATCTTTTGTTAGTATCCTTGTTATCTGCTTACGTGGCATCGCGGGCCCTTTCTATCACCTATTTGGACTACTCAAAAATAAAAAAATTAAGGGTTTTTATCACAAATGGTTCCTAAAATTGACCATGACCATCAAAATAG
>LNC_000243
CGCATTCTTCATGTGTGATCGGATCGCTTCCATTGCCGTCTCTTCCAAGGCATCGAAAGTGTTGAGCAGCACGAAATTGGGGTAGGGTTTGACATTGACCTGTTCGAGGACCTGGAAGTGTTCCTGAAAGGTAGGGACGAACGTAGCATGTCGGCTGCTTGGGAGGAGGTAGGAAGGCAGTTCTTGGGGGGCGAAAGGTGGCAACCCATCAATCATTATGGAGTCTGGTACTGAATGGCACTTGTGAAAATAAGTGAAGTAATGGTGGCTAAGTGCAAAG
>LNC_000244
GTTTTATGGAATGCTTTTAAAGATCATAAGAGCAAATTAACAGATTGGTCGATTCATATATGGAGGGTTGTATATAGACATAGAAAGTAATGAATGTTTAAATTTCTGTTGGATAATTTTACAATTATGTAGAATATCATAAAAACCTGAATAGTATTAATTGGATACAAGAATATTATTGAATTCCAGACAGAGGTAAAAAGATTCTTAATCTTTCGTGAGGTTTTCCATTATTGTTAGACTGTTTATTAGATTTTTGGCTTCTACGTAATTTACAAAAACCATAACTGGCAGATGGTTTTATACTTGACCGAATTGTTAAAATTATTTCATGACGAGGCTGAAAAAGCTGGGTTGTTCCATTTGCTTCCAGTACATTCTTCCAACCCAGTTCCAGTTCTCTCTCGCCAGTTTTCAAGAGGCATTGCGTAGATGGTATGCTCACAGAACTGGCCTGCTTGCTTCTTTAGATGCCTTCCGTGCAATGTTTGATGGTGGTATGATTTTCCAATTTCCCCTTTGCAGCATTTTCTTTTTGGTTTTTGTAGTGTATGCACTACAAAAGTAACATAGTGTGACTAGGTTTCGAGGTTAAGGAAATTTCAACATGTAATGAGAAGTGAGGGTTTTTGCTTAACCACTTTTATTTACTGGTTTTTAATTCGAATTTATAGCATCGAGGATATAGGTGAACGGTGAAGTAATTTGGTTGGGTTCATGCAGCTTAAACATGTTGTGAGAAGTATACTAAATGATTTTTCCCCTTTTTGTTTTGTTTTGTTAGAGATTGAAGATGTAAGTGTGCTAAATTGGAAGCTCAAGTTTTGAACAATATGATTTACTTCATTTGTTAGCTGGTAAAGACTTTGTCTCTCCTGAAAACCCATTGTATTTCCTCGGCTCTTTTTTCTTGATTACTTGAGGAAAAATGTGCATCCTCATCTACAAAATAACAAGGAAGAAAGAAGAGTGAGGTACTGACTGTAGTGTGAAGAGTTGGGACATGGAAAATATTTTTATGTGATTGTATTTGTGTGAACAACTTAATCCACAACTTTTCCTATGTAACGTATTATTCAAATACCTATCTTTTGTTCATTATTACACGTAAGGATGCAATTAGACTTTGGTATGGATCTAGACAGATTTTAATATGTGATATATATATAGGGAGACTTTCGATGCGGTCCCTAGTTATGAATATTCTTTGATTCAAACCTT
>LNC_000245
TTTTTAAATGTTGTAATCTACTTATTTACAACTTCACCATACTCTTTTGGAATTAATTTTTTAATAATTTGTATGGACAATCTTAGTTATTGGATTGGATGTCTGAAAATTTAGCCCCTTGTTTGCAATTTGAATTGGATGACTCTAAATATATATATTTTTTTCCAATCCTAGCTTCGAGTTCAGAGAGAACTAGCTACCATAGTTCAAAACCAATTTCAAACCTTATTTGTTCGCCTTTTGTTTTATCGCTGGTTAGGTAAGACTCAAATCTTTCAAATTTCTCTTCATTTTGGATTACATGTCTGCCTAAGGATTTAACATTTTCCAGTGTAGTTTCAATTGTACAAGATAGTTAATTACAGTTTTCTGAATTTGGTTTTCTTCAATGCTTCGTAAAGATGTAGAGGGTGCAATAATATTGGAAACCTTCCCCAAAATTTTTGTGAATCTTTTTGTATTTCTGTTGAAATTTGTACGTAGTAAGTTTTATTTTGTTTTTTTTTTTTAAATACAAATTTAATTCCTTTTGATACCTAATTTGTTTATTAAAAATAGGGTTATAAATAAATTATTCAGATGCAATGCACAGCACGCTTATTGCATATGAAGATATGCATCAAAATTTTGAATTCCAATTCAAACCCTAACTGCTAGCTCAATTCAAGCCAAATTTCGTCAATTTAGACAAGTTGGTGTTTTCAATTCGAAGTTGAATTATATCTTGACTCGATATTAATTTTCAATTCCAGCCAAATTTTGTCAATTTAGGCGAGTCGCACCAACCTGCCATTGAAAGCCATAATTGACTCCAATTTCCAAATGAACACAAAGTCATCTTCTCTACCAGTACATTCTTCCAACCCAGTTCCAGTTCTCTCTCGCCAGTTTTCAAGAGGCATTGCGTAGATGGTATGCTCACAGAACTGGCCTGCTTGCTTCTTTAGATGCCTTCCGTGCAATGTTTGATGGTGATTACTTGAGGAAAAATGTGCATCCTCATCTACAAAATAACAAGGAAGAAAGAAGAGTGAGGTACTGACTGTAGTGTGAAGAGTTGGGACATGGAAAATATTTTTATGTGATTGTATTTGTGTGAACAACTTAATCCACAACTTTTCCTATGTAACGTATTATTCAAATACCTATCTTTTGTTCATTATTACACGTAAGGATGCAATTAGACTTTGGTATGGATCTAGACAGATTTTAATATGTGATATATATATAGGGAGACTTTCGATGCGGTCCCTAGTTATGAATATTCTTTGATTCAAACCTT
>LNC_000246
AAAACTGTGCATAGTAGTTGTTAAATATTGTGGCGTTTTAAAATCCTTGCTTTTGTGATTGTGATATGATACTGTCTATTAGCTTTATTTAATTACAATGGTGTGATGGAAAATTTTAAATTTTTAAATGTTGTAATCTACTTATTTACAACTTCACCATACTCTTTTGGAATTAATTTTTTAATAATTTGTATGGACAATCTTAGTTATTGGATTGGATGTCTGAAAATTTAGCCCCTTGTTTGCAATTTGAATTGGATGACTCTAAATATATATATTTTTTTCCAATCCTAGCTTCGAGTTCAGAGAGAACTAGCTACCATAGTTCAAAACCAATTTCAAACCTTATTTGTTCGCCTTTTGTTTTATCGCTGGTTAGGTAAGACTCAAATCTTTCAAATTTCTCTTCATTTTGGATTACATGTCTGCCTAAGGATTTAACATTTTCCAGTGTAGTTTCAATTGTACAAGATAGTTAATTACAGTTTTCTGAATTTGGTTTTCTTCAATGCTTCGTAAAGATGTAGAGGGTGCAATAATATTGGAAACCTTCCCCAAAATTTTTGTGAATCTTTTTGTATTTCTGTTGAAATTTGTACGTAGTAAGTTTTATTTTGTTTTTTTTTTTTAAATACAAATTTAATTCCTTTTGATACCTAATTTGTTTATTAAAAATAGGGTTATAAATAAATTATTCAGATGCAATGCACAGCACGCTTATTGCATATGAAGATATGCATCAAAATTTTGAATTCCAATTCAAACCCTAACTGCTAGCTCAATTCAAGCCAAATTTCGTCAATTTAGACAAGTTGGTGTTTTCAATTCGAAGTTGAATTATATCTTGACTCGATATTAATTTTCAATTCCAGCCAAATTTTGTCAATTTAGGCGAGTCGCACCAACCTGCCATTGAAAGCCATAATTGACTCCAATTTCCAAATGAACACAAAGTCATCTTCTCTACCAGTACATTCTTCCAACCCAGTTCCAGTTCTCTCTCGCCAGTTTTCAAGAGGCATTGCGTAGATGGTATGCTCACAGAACTGGCCTGCTTGCTTCTTTAGATGCCTTCCGTGCAATGTTTGATGGTGAGATTGAAGATGTAAGTGTGCTAAATTGGAAGCTCAAGTTTTGAACAATATGATTTACTTCATTTGTTAGCTGGTAAAGACTTTGTCTCTCCTGAAAACCCATTGTATTTCCTCGGCTCTTTTTTCTTGATTACTTGAGGAAAAATGTGCATCCTCATCTACAAAATAACAAGGAAGAAAGAAGAGTGAGGTACTGACTGTAGTGTGAAGAGTTGGGACATGGAAAATATTTTTATGTGATTGTATTTGTGTGAACAACTTAATCCACAACTTTTCCTATGTAACGTATTATTCAAATACCTATCTTTTGTTCATTATTACACGTAAGGATGCAATTAGACTTTGGTATGGATCTAGACAGATTTTAATATGTGATATATATATAGGGAGACTTTCGATGCGGTCCCTAGTTATGAATATTCTTTGATTCAAACCTT
>LNC_000247
TTGAATCTAAGCCTTTCAAAACCTTTGTAAAAGTGCTGTCAATTGTAAGGTATTCCGTGCAACAGAGCTTGATAGCAATTTCGGGTGAGTCTTAATTGTCTAGTACATATAACTTTGCTTCAATTTGTTCATCTTCTTTTGCATTTCTGTGCATTTTTTTTTGGAAGGCCAAATGATTCAAAATTGAAATCTATGTGTAAATTGATAAGTATGGGTGTGAATGTTCTTCATTTGCCTACTCTTTTTAATTTGGTGTTTTCAGTTTTTTCTGTTTTTGGCCAAATAAAAAAAATTAGTACATGTGACATGGTTGTATTAATGGATCCCTAATTCTAATAAATTAGAAATTCTCAACCATGATATGATTATGGTGTTTTCATTTTGTTTGTCGCATGTTGTTGTTCTTGCGTAATTGTTATTTAATTAGTTTTGTTTTTTTAACTTGGATAGGTGCAGTTTCAGATTTTGTGCATCTCATTTTGGAATTGATTCATAGGTACTCTATAAAGCCAAATTTTGTCAATTTAGGCGAGTCGCACCAACCTGCCATTGAAAGCCATAATTGACTCCAATTTCCAAATGAACACAAAGTCATCTTCTCTACCAGTACATTCTTCCAACCCAGTTCCAGTTCTCTCTCGCCAGTTTTCAAGAGGCATTGCGTAGATGGTATGCTCACAGAACTGGCCTGCTTGCTTCTTTAGATGCCTTCCGTGCAATGTTTGATGGTGATTACTTGAGGAAAAATGTGCATCCTCATCTACAAAATAACAAGGAAGAAAGAAGAGTGAGGTACTGACTGTAGTGTGAAGAGTTGGGACATGGAAAATATTTTTATGTGATTGTATTTGTGTGAACAACTTAATCCACAACTTTTCCTATGTAACGTATTATTCAAATACCTATCTTTTGTTCATTATTACACGTAAGGATGCAATTAGACTTTGGTATGGATCTAGACAGATTTTAATATGTGATATATATATAGGGAGACTTTCGATGCGGTCCCTAGTTATGAATATTCTTTGATTCAAACCTT
>LNC_000248
TTGAATCTAAGCCTTTCAAAACCTTTGTAAAAGTGCTGTCAATTGTAAGGTATTCCGTGCAACAGAGCTTGATAGCAATTTCGGCTTCGAGTTCAGAGAGAACTAGCTACCATAGTTCAAAACCAATTTCAAACCTTATTTGTTCGCCTTTTGTTTTATCGCTGGTTAGGTAAGACTCAAATCTTTCAAATTTCTCTTCATTTTGGATTACATGTCTGCCTAAGGATTTAACATTTTCCAGTGTAGTTTCAATTGTACAAGATAGTTAATTACAGTTTTCTGAATTTGGTTTTCTTCAATGCTTCGTAAAGATGTAGAGGGTGCAATAATATTGGAAACCTTCCCCAAAATTTTTGTGAATCTTTTTGTATTTCTGTTGAAATTTGTACGTAGTAAGTTTTATTTTGTTTTTTTTTTTTAAATACAAATTTAATTCCTTTTGATACCTAATTTGTTTATTAAAAATAGGGTTATAAATAAATTATTCAGATGCAATGCACAGCACGCTTATTGCATATGAAGATATGCATCAAAATTTTGAATTCCAATTCAAACCCTAACTGCTAGCTCAATTCAAGCCAAATTTCGTCAATTTAGACAAGTTGGTGTTTTCAATTCGAAGTTGAATTATATCTTGACTCGATATTAATTTTCAATTCCAGCCAAATTTTGTCAATTTAGGCGAGTCGCACCAACCTGCCATTGAAAGCCATAATTGACTCCAATTTCCAAATGAACACAAAGTCATCTTCTCTACCAGGTCAGTATGTAGCATGACAATTATGCTATATATATGTATATTATTTCATTGTGCTACATTCATTTTTACCATCGGCAACATGAACACCTTAGGTTTTATGGAATGCTTTTAAAGATCATAAGAGCAAATTAACAGATTGGTCGATTCATATATGGAGGGTTGTATATAGACATAGAAAGTAATGAATGTTTAAATTTCTGTTGGATAATTTTACAATTATGTAGAATATCATAAAAACCTGAATAGTATTAATTGGATACAAGAATATTATTGAATTCCAGACAGAGGTAAAAAGATTCTTAATCTTTCGTGAGGTTTTCCATTATTGTTAGACTGTTTATTAGATTTTTGGCTTCTACGTAATTTACAAAAACCATAACTGGCAGATGGTTTTATACTTGACCGAATTGTTAAAATTATTTCATGACGAGGCTGAAAAAGCTGGGTTGTTCCATTTGCTTCCAGTACATTCTTCCAACCCAGTTCCAGTTCTCTCTCGCCAGTTTTCAAGAGGCATTGCGTAGATGGTATGCTCACAGAACTGGCCTGCTTGCTTCTTTAGATGCCTTCCGTGCAATGTTTGATGGTGATTACTTGAGGAAAAATGTGCATCCTCATCTACAAAATAACAAGGAAGAAAGAAGAGTGAGGTACTGACTGTAGTGTGAAGAGTTGGGACATGGAAAATATTTTTATGTGATTGTATTTGTGTGAACAACTTAATCCACAACTTTTCCTATGTAACGTATTATTCAAATACCTATCTTTTGTTCATTATTACACGTAAGGATGCAATTAGACTTTGGTATGGATCTAGACAGATTTTAATATGTGATATATATATAGGGAGACTTTCGATGCGGTCCCTAGTTATGAATATTCTTTGATTCAAACCTT
>LNC_000249
ATACATCCAAAAGGTATTTGAAGAGGTATGAAAGAGCCTATATAACTGGAGTCCTCAGTTCCATCATGAATCATCTTTTCTTCCTCCTTTTATTCCGTACAAAATTCCTAGAGAGTAAACACACAAAGCAATTCACTAGAATTCTATAATCCAGTGCGGGTTGTAGAATTAGGTAGTTGTATCCTAGTCGAGCAGACGTTGTAGAACCACAAGCACA
>LNC_000250
GTATCCAAGATAACTCTAATGATCCCAAGAAGAAGAAAATAGAGCACACTCTTAAAGAAAGCTCACAAAACAAACTAATTAGCAAAGCTTTTCTTATTTAGCTCTAGGCTTTGTTTTTCCTTGGATGATTTACAATGCTTGAGGACTTGGGTATTTATAGCAAACCAAATGAATAAACTAAGATTATTTATTACCACACAAAACATATTAATTGCACCTAATTTATTTTTATTCAACCATGCCTAACATTGCCTAATTTTCCATACCTAACTTTGACATTGATTTTCAACACTCCCCCTCAATGTCAGCTCTCATTCTTTGCACTGTGCTGAGCAGACAGCGAAAATTTTCGAGCTTGCCTGTACTTAAACTTTTTGTGAACAAGTCCGCAACTTGATCATTCGTCTTGACTTGTCTCATCTCAATCTCTTCTTGTAGAACCTTTTCTCTGATAAAGTGGTAGTGCACTTCCACATGTTTAGTTCTTGCATGAAAGACTGGATTTTCCGCCAAGCGAATGGCCGATTGGTT
>LNC_000251
AAAGAAGCTCCCTCTCAAGGTTTGTGATAACCCCAGCAATAATCTCAAGAAACCTTTTCTGATGTGGAAGATCAGTCAAAACTGCAACCACAGAGCATACTCGGAATTCCAAGAGACTTTACAACCAATGCTCTACCAAGACCGATCCCTGACCGACTTGGCTCTGATACCAATTGTTGAATAAGAAGAGTATCCAAGATAACTCTAATGATC
>LNC_000252
GGGAGCTCACTGGCTTCGGGTTCCATGGGAACTCCGAAGTTAAGCGAGTAGCGCACGAGAGCAATCCCAGGATGGGTGACCCACTGGGAAGTTGCTCGTGAGTTCCCAAAAACAAAACCGTGAGGGAATGGTAAGCCCAAAGCGGACAATATCGTGCTACGGTAGTGGAGCGGGCCCGGGAAGTAGTGCCACCCGGGCCGGGATGTGACAAT
>LNC_000253
TAGGATGAAAACAATCACATTATTTGCAGGTTAAGAATTGTGGTAGAAGAGTTTATTGTGATCAACTTAATAAAATTGTGAGATGAGCAATTCGGAAAGTCTACTTCCTTCTACATATGTCAATTTTAATTATTGATGAGCAATTGAAAATTTATTTTTTCTCCTTGTGGTACACTTAAATTGGTGGATTAACATATGTTTGTTTTTAACATATCTTATTAAATGCATATGAGAATCCATTGAAGAACGTATTCAATTTCTTTTAGCAATTAAGAA
>LNC_000254
TGGAGTTTGAAGCGGACAGTGCAGTGAAGGTTTGAGCTTTTGTCTCTCTAGTTTCGTTGTTTCGAGAAGCTGAGGGGATAAGGGGACAAATATAAAGGTTGAGACTTTAGGGGTTTTTGAACTGTTATTTCTTATTTTCTGTTTGGTTGGTGGGAAAATAATTTTCCGGGAAAATTTCCAAGTCATGGGAAAACCGTTCAGGGACTCTCTTAAAGCGCTTCAAGCAGATATTCAGCACGCCAATACTCTGGCACTGGATTATCCGAGGGAGAAAGACGGAGCACGTCTTCAGATGAGACTGTCTTACTGTCCGGCGGCCAACTTTTTCCTCTTTCTAGTCCAGTGGACTGACTGTCACCTCGCCGGAGCACTCGGCTTGCTTCGAATTCTTATTTATATGACTTATCCTGATGGAAAGACCACCATGTCTGTTTACGAAAGGAAAGCCAGCATGAGAGAGTTTTATGCTGTCATATTTCCTTCTTTGTTGCAACTTCAAAGGGGAATCACAGATGTGGAGGAGAGGAAACAGAAAGAGATTTGCACAGCCAGATACAAAAGAAGGGATGAATCCGAGAGGGGAAAACTCTCTGAAATTGAGATTGAAAGAGAAGAAGAGTGTGGAATTTGCATGGAGGTGAACAGAAAAGTCGTGTTGCCTAACTGCAGTCACACATTGTGTTTGAAGTGTTATCGAGACTGGCGTGGTAGGTCTCAGTCATGCCCCTTTTGTCGCGATAGTCTCAAAAGAATCAACTCAGGTGACCTTTGGATCTACACTGAGAAATGTGATGCTCTCGATTTATCATCAATCTTAAGAGAGGACCGCAAGAGACTATTTATGTACGTAGAAAAACTGCCTCTTGTTATGCCAGATCCTGTTTTTCTACCCTATGATTCTCATGTCCGGTGAGGTTCGTCTACATCTTGCATTCAGGAACTGTGTATATAACAATCCTTACCCTAGTGTAATTTAAAACCTGTTAACATGTAAATGCACTTTGGCCATTGTTTTGATTCGCTTCAAAAGAGTAAGATGTATTTTGTTCGTGTCAGACTTCCGTTCTGCCTTTTTTTCGTTTTGAATTTCATTCATAACTTGAATACAATACTTGCAGTAGGTACATCAATTTGAATCACTCTGCATAATGCTATGAGATCAAGAAGAACCAGAGCAGTATGTCGCTGGATCTCGAGTCACGATCTATTGCCTTGAATGCGTACGTAATCTGCGTAAAAGCGAGGTTGGTGTTCTTCTGTATGAACATAGGCATGGCCTCCATGAGTGGAAACATCAAGACCTGCAATTTCGTCAGCCACAGAGATCCTCAAAATCTTGAGCTTGTGAAGGGTGTAGAAGAGAGGACCCATTGTCAAGCTGACCCAGCCCACAATGGCCAAAAGCTC
>LNC_000255
GTGCAGTGAAGGTTTGAGCTTTTGTCTCTCTAGTTTCGTTGTTTCGAGAAGCTGAGGGGATAAGGGGACAAATATAAAGGTTGAGACTTTAGGGGTTTTTGAACTGTTATTTCTTATTTTCTGTTTGGTTGGTGGGAAAATAATTTTCCGGGAAAATTTCCAAGTCATGGGAAAACCGTTCAGGGACTCTCTTAAAGCGCTTCAAGCAGATATTCAGCACGCCAATACTCTGGCACTGGATTATCCGAGGGAGAAAGACGGAGCACGTCTTCAGATGAGACTGTCTTACTGTCCGGCGGCCAACTTTTTCCTCTTTCTAGTCCAGTGGACTGACTGTCACCTCGCCGGAGCACTCGGCTTGCTTCGAATTCTTATTTATATGGTACATTCTTTTTTCTCAATCGAGTTTCGTTATATGTCAATGCGTGATTCGGTTTTCGTGATGAGAGAGAGCTGAGAGAAAGATGATAGAGAGTAAAAGGAATTTGAAATGGATTCCTCGGAACGTTTGCTGCATACAGAACATGTTGAAGTACAACAGTAGTATAATAGTTGGTTTAAATTTCCTGCTATTTCACCGAGAACTGATAGCCTATGGAGTGAACACGCATTCTCGACTGTGGTAGTATGATTGCCGGGCCTGCTGGCCTATTGGGATAGTGGCCTTCAGGGTGTTGGTGTCAAGTTTTTGGTTTTTGTTGTGTCTGTTGGTCTTTATTGTCTGGCATGCTTTGTAATTTCATCGTCGATTTTCTCAATTTTTAATTCATTCATGTCATACTATCTTCAGAAAATGTAGTAATTTTATTTGACTTCTTGTTTGGTTGTGGGAATGCAATCGATTTGTGCAGACTTATCCTGATGGAAAGACCACCATGTCTGTTTACGAAAGGAAAGCCAGCATGAGAGAGTTTTATGCTGTCATATTTCCTTCTTTGTTGCAACTTCAAAGGGGAATCACAGATGTGGAGGAGAGGAAACAGAAAGAGATTTGCACAGCCAGATACAAAAGAAGGGATGAATCCGAGAGGGGAAAACTCTCTGAAATTGAGATTGAAAGAGAAGAAGAGTGTGGAATTTGCATGGAGGTGAACAGAAAAGTCGTGTTGCCTAACTGCAGTCACACATTGTGTTTGAAGTGTTATCGAGACTGGTAAGCTTTTTGGCCTTTTTTTCTTGTGTTTTCTTTTATAATTTCAACTTATTTGTATACAGCATATTCTCGTTGTATCCATGAACTGTGATTTCTGTTAGCAAGAGTGATTTCTTGTTGATGATTTCCATCTTGGATGCCACAGATTAATGGAACTGAAATTCTACCTCGAATAAGTGTTAACAACGTTCATTAGGTCATCATTTCATTTTTTGGGATACTCTCGTACACATTGGACCATGTGTCTTTATAACGTTTCCATCATTAAGTCTTTGAGTTACCCCGTTCGGCTCAGATGAAAGTTTAAAATGGCCAACGACTTCTTTCAGAATTGGCCTTGTTTAATCGAATGATACTGATGCGTAAACCTGGAATTTGGATTTTCCTTTTCCTTGTTTAAATGCTTTTTATTTCCATTTCATAATATCGAGCAGAACCTGATGCTTTCTGCTGTTTGTTTCAGGCGTGGTAGGTCTCAGTCATGCCCCTTTTGTCGCGATAGTCTCAAAAGAATCAACTCAGGTGACCTTTGGATCTACACTGAGAAATGTGATGCTCTCGATTTATCATCAATCTTAAGAGAGGACCGCAAGAGACTATTTATGTACGTAGAAAAACTGCCTCTTGTTATGCCAGATCCTGTTTTTCTACCCTATGATTCTCATGTCCGGTGAGGTTCGTCTACATCTTGCATTCAGGAACTGTGTATATAACAATCCTTACCCTAGTGTAATTTAAAACCTGTTAACATGTAAATGCACTTTGGCCATTGTTTTGATTCGCTTCAAAAGAGTAAGATGTATTTTGTTCGTGTCAGACTTCCGTTCTGCCTTTTTTTCGTTTTGAATTTCATTCATAACTTGAATACAATACTTGCAGTAGGTACATCAATTTGAATCACTCTGCATAATGCTATGAGATCAAGAAGAACCAGAGCAGTATGTCGCTGGATCTCGAGTCACGATCTATTGCCTTGAATGCGTACGTAATCTGCGTAAAAGCGAGGTTGGTGTTCTTCTGTATGAACATAGGCATGGCCTCCATGAGTGGAAACATCAAGACCTGCAATTTCGTCAGCCACAGAGATCCTCAAAATCTTGAGCTTGTGAAGGGTGTAGAAGAGAGGACCCATTGTCAAGCTGACCCAGCCCACAATGGCCAAAAGCTC
>LNC_000256
GCTGAGAGAAAGATGATAGAGAGTAAAAGGAATTTGAAATGGATTCCTCGGAACGTTTGCTGCATACAGAACATGTTGAAGTACAACAGTAGTATAATAGTTGGTTTAAATTTCCTGCTATTTCACCGAGAACTGATAGCCTATGGAGTGAACACGCATTCTCGACTGTGGTAGTATGATTGCCGGGCCTGCTGGCCTATTGGGATAGTGGCCTTCAGGGTGTTGGTGTCAAGTTTTTGGTTTTTGTTGTGTCTGTTGGTCTTTATTGTCTGGCATGCTTTGTAATTTCATCGTCGATTTTCTCAATTTTTAATTCATTCATGTCATACTATCTTCAGAAAATGTAGTAATTTTATTTGACTTCTTGTTTGGTTGTGGGAATGCAATCGATTTGTGCAGACTTATCCTGATGGAAAGACCACCATGTCTGTTTACGAAAGGAAAGCCAGCATGAGAGAGTTTTATGCTGTCATATTTCCTTCTTTGTTGCAACTTCAAAGGGGAATCACAGATGTGGAGGAGAGGAAACAGAAAGAGATTTGCACAGCCAGATACAAAAGAAGGGATGAATCCGAGAGGGGAAAACTCTCTGAAATTGAGATTGAAAGAGAAGAAGAGTGTGGAATTTGCATGGAGGTGAACAGAAAAGTCGTGTTGCCTAACTGCAGTCACACATTGTGTTTGAAGTGTTATCGAGACTGGTAAGCTTTTTGGCCTTTTTTTCTTGTGTTTTCTTTTATAATTTCAACTTATTTGTATACAGCATATTCTCGTTGTATCCATGAACTGTGATTTCTGTTAGCAAGAGTGATTTCTTGTTGATGATTTCCATCTTGGATGCCACAGATTAATGGAACTGAAATTCTACCTCGAATAAGTGTTAACAACGTTCATTAGGTCATCATTTCATTTTTTGGGATACTCTCGTACACATTGGACCATGTGTCTTTATAACGTTTCCATCATTAAGTCTTTGAGTTACCCCGTTCGGCTCAGATGAAAGTTTAAAATGGCCAACGACTTCTTTCAGAATTGGCCTTGTTTAATCGAATGATACTGATGCGTAAACCTGGAATTTGGATTTTCCTTTTCCTTGTTTAAATGCTTTTTATTTCCATTTCATAATATCGAGCAGAACCTGATGCTTTCTGCTGTTTGTTTCAGGCGTGGTAGGTCTCAGTCATGCCCCTTTTGTCGCGATAGTCTCAAAAGAATCAACTCAGGTGACCTTTGGATCTACACTGAGAAATGTGATGCTCTCGATTTATCATCAATCTTAAGAGAGGACCGCAAGAGACTATTTATTAGGTACATCAATTTGAATCACTCTGCATAATGCTATGAGATCAAGAAGAACCAGAGCAGTATGTCGCTGGATCTCGAGTCACGATCTATTGCCTTGAATGCGTACGTAATCTGCGTAAAAGCGAGGTTGGTGTTCTTCTGTATGAACATAGGCATGGCCTCCATGAGTGGAAACATCAAGACCTGCAATTTCGTCAGCCACAGAGATCCTCAAAATCTTGAGCTTGTGAAGGGTGTAGAAGAGAGGACCCATTGTCAAGCTGACCCAGCCCACAATGGCCAAAAGCTC
>LNC_000257
GTCTTAAATTGGGATTGCTTTGGGTCAGATGGATTCGACAACAATGCAGATCACGATGATGATGGGACTGTTCTGCATTGTTAGATTAACAATAAGACGGTGTTCAGATGAGGATGAGTTGACTTAATAAAGCCCATGGAAGGTAGATTTGAAACTTCAATTCCAAGCAACCCTCAAAGGACATTAGCAACTACATGGTGCAACGACAGATGTGTCCGGATATCTTTGAATGCTGCAGGAACAGAGGTACCATGGTGCAACAACATGGATTGTCTTAAGCGACTTGGTGGTCGTATTACTGGGACGTTTTTGAATGCTGTAAGGAATACAATGATTTCATTTTGCTCTTTTTTTTCGCTTTTGATAATTATACAATCTCGTATTTGTCCTTTGGATCTGAACTGGTTCTAGATTTGTGTGATTAAATTTTCCGAACAAATATGTGATCGATCTTTCATTGGCTCCGAC
>LNC_000258
CACCTATTTTTATTTGACTCTCTCTCCCCTGTCTCTTTTTTTCTTTGTTCATTTGCTCTAGTTCTTCACGCCCAGATTTGCTAAACTCAAACCAGAAAAAATAAAACCCATATCTTCTCTTCTTTTCATTTACTTTCTCTTGAATTCAAACCCATATTTATCTTCTTTTAATTTACTTTTCTCCTCAAATCAAACCCAGAAAAATCCCCAAATTTTTTTTTCAATTTGCAGAAGCTTCGTCGATCATCGGATCTGCAAATCGACGAACTTGAGCTCCATTTGGTCCAAAGGGTCGAGCTTTGGCTCCTCCCTAGAACTGAAAACAACCCATTTCTTGAGCCTTAGAGGGAAGTTTTGGGTTGTGCAAGAAAGTGAAGGAAGAAGACGAGTGCGAGTGAGAAAGAAAAGGTAGTGTTGATGGTGAGGGAGAGAGAGAAACCGTCCATTTCTAGAGAGAGAAGGGAATAGCCAAGCTCATCAGACAAAGATCTGGGTTCTGGGCTTTGGGTTCTCCGCGATTCGAAACGAGCAGACGAAGAACTGGCAATTCTGGGTTCTCCACGATTCAAAACGAGATGACTTGATTCTGGATTCTAGGTTCTCTGCAGTTCTTGGTTGGTGGGTGTAGGTGATGTTGGCGAAGCGAGCAGACGAGGTCTTAGCAATCCCATGGTATTTGGGGGTCTCGCTAAGACCTCCTAGTGACGGATATAGTCCACGCGAGTCCGGCTTTATCCCATTAAACTTAGTCCGTGTAAGTAACAAACACAGGACTACACTAATATGTAGTCCAATCCAGTCCAGTGAGGGTTAAGGAGCTCAAACAAACGCACCC
>LNC_000259
TACATGCAAAATCCAAAGAAGCCTCACTTGGAAGCAGTTCGACGAATACTAAGATATGTGAAGAGTACAATTGACTATGGTCTTTTGTACAAGAAAGGTGAAGACTGCAAGTTAGTTGGTTACTGTGATGCTGACTATGCGGGAGATCATGACACCAGGAGATCAACAACTGGGTATGTGTTTAAGCTTGGTTCTGGAACCATCTCTTGGTGTAGCAAGAGACAGCCGACGGTATCATTGTCAACCACTGAAGCAGAGTATAGAGCAGCAGCAATGGCAGCTCAAGAGAATGCATGGCTGGTACAGTTGATGAGTGATCTACATCAACTAGTAGATTATCCAGTACCATTGTACTGTGATAACCAATCGGCCATTCGCTTGGCGGAAAATCCAGTCTTTCATGCAAGAACTAAACATGTGGAAGTGCACTACCACTTTATCAGAGAAAAGGTTCTACAAGAAGAGATTGAGATGAGACAAGTCAAGACGAATGATCAAGTTGCGGACTTGTTCACAAAAAGTTTAAGTACAGGCAAGCTCGAAAATTTTCGCTGTCTGCTCAGCACAGTGCAAAGAATGAGAGCTGACATTGAGGGGGAGTGTTGAAAATCAATGTCAAAGTTAGGTATGGAAAATTAGGCAATGTTAGGCATGGTTGAATAAAAATAAATTAGGTGCAATTAATATGTTTTGTGTGGTAATAAATAATCTTAGTTTATTCATTTGGTTTGCTATAAATACCCAAGTCCTCAAGCATTGTAAATCATCCAAGGAAAAACAAAGCCTAGAGCTAAATAAGAAAAGCTTTGCTAATTAGTTTGTTTTGTGAGCTTTCTTTAAGAGTGTGCTCTATTTTCT
>LNC_000260
CCTGAGACTCTGTAGAGGGCGGAGAATGATCAGAGTAGGGCTCGTCTTCACTCTCACTGGCAGTAATTTGGTCAGTTTGAACTTCTTCACAATCTGGACTTACACTGACTGATCTATTTTCCAACATCGGATAATTAAAGTTTTGAGGAAGTGGGAACATGTCAACTAAATCCTCCCCCTGACTTGTAAAATAGGGATAGTCTTCTTCGAACTTCACATCTCTTGAAACTGTGCACTTCTTAGTGACTGGATTGAAGCACTTGTATCCCTTTTGAGTGGTCGAGTATCCCATAAACACACACTTGGTTGCCCTGGCATCTAGTTTGTCACGGTTCAAGGTTTGGATGTGAACAAAACACACACAACCAAACACCTTGAGATGTGTCAAAT
>LNC_000261
TTGTTAGCCAAAACCCCAAGCCCCGTTACAACCCTTGACTTCTATCTTGAGTGTTGTGCATTTCAAATGTGGAGTTTGAATTTGGTATGAGCATATGGTGTCACTGGTTCTCGCATCTAAGTAGTAGCATCCCATTCATGAGATCATATCCATACACGTTTAATTACTCCCGAAATTGCTTTCTTTGTATAACGTATGTGAGTACTAGTCTTTCATGTTTACATCAATCTTCTCACATATAACTAGTGTAGGGTGTGTAGTCAGAAAATTTGAGTGAAAATTGAGTGCATAATGAGTGAGGAATTGAGGGAATTCTCTAAGGCATGTTACTACATTCAAAATATGTTTTAATTGATTAAATGCGAACTAGTGAATGGTGACTATGATTAAGTATGTGCTTAAGGGGAAGTAAGACTAAAAGCTATGTGAGTAATGATTTTTGACATGTCATGTTTCATTGGAAATCCC
>LNC_000262
TTGTTAGCCAAAACCCCAAGCCCCGTTACAACCCTTGACTTCTATCTTGAGTGTTGTGCATTTCAAATGTGGAGTTTGAATTTGGTATGAGCATATGGTGTCACTGGTTCTCGCATCTAAGTAGTAGCATCCCATTCATGAGATCATATCCATACACGTTTAATTACTCCCGAAATTGCTTTCTTTGTATAACGTATGTGAGTACTAGTCTTTCATGTTTACATCAATCTTCTCACATATAACTAGTGTAGGGTGTGTAGTCAGAAAATTTGAGTGAAAATTGAGTGCATAATGAGTGAGGAATTGAGGGAATTCTCTAAGGCATGTTACTACATTCAAAATATGTTTTAATTGATTAAATGCGAACTAGTGAATGGTGACTATGATTAAGTATGTGCTTAAGGGGAAGTAAGACTAAAAGCTATGTGAGTAATGATTTTTGACATGTCATGTTTCATTGGAAA
>LNC_000263
GAACGCTGGATGACCCAGGAAAGAGGTGCCTCTGGAAGAAAGCTGCAAACCGTTGACGGTCATCAAGCTCATCAAGCTTCCTCTTCATGCCTGTTGAATAATTGTTGGCAAGCACGTGCAAACTTCGGTTCTCGTACTTAAGCTGTTTGATCTCCTGCTTAAGACTCTCCACCTCCGCCATCAAGGATTCAACCTGTCGGGAGCGAGCAAGAAGACGTTGGCCCATGTTGGACACAGAGCCAGTGCACTGAACACTCAGAGCCAGGGATTCTTGAACGGCCAACTCATCGGACCGTCCTGAA
>LNC_000264
TCTCTCTCTCTAGATCTTGCCTAACTAAGTTGGATTTTCTTCTAAAATTTCTGTTTTCTTTCATTACTACAATTCAATTTCTTCAATTTGTATGAACATATGCACGCTTCCTGCCTTTGAACGACAACTCAAAAAACCCAACCCAAAAATCAATCGGCGACTCGAAAACCAAAGACCAAACCCAGGCAAGAAGGACAAAAGGGAGAATGAGAGGGAGAGGACACTGTTTCAGGAGGAAGAGTTTACCGAAAGTGTGGTGAAGGGAAGAAGGATGGTAATCCTAGCTAATACCATGTTGCAGCTCTGGATTAGATGGCGACCCTTGGTGAGGCGGTCAGTCGGAACGAGTCTGACTTAGTCTCATTAATAGCAATCCTTGCTCATGCTAAACA
>LNC_000265
TATATGCAGCCGTACAGGTCACGTTAGGTGACTCCGGCTGCCAGGTTACGTGTTATTGATGTGATTTATACCTGAGCACTTGCATTTCATTCTGAGGTTCCGACATGGCATATTCTTGAGCTTGATTGGCATATCTATATATATACGAGCATATGTTTATTTTCTGGGAAGTATATAGGTTTTACGGCGAGGGGTTAGAATATTGTTTTTGAAATGGTTTCTGAAAAGCTTTGTTTTTGCCCACTCACGCTTTTGTTTTGCGCCCC
>LNC_000266
TGATTTATACCTGAGCACTTGCATTTCATTCTGAGGTTCCGACATGGCATATTCTTGAGCTTGATTGGCATATCTATATATATACGAGCATATGTTTATTTTCTGGGAAGTATATAGGTTTTACGGCGAGGGGTTAGAATATTGTTTTTGAAATGGTTTCTGAAAAGCTTTGTTTTTGCCCACTCACGCTTTTGTTTTGCGCCCC
>LNC_000267
GACCTGGTTTGGTACTGAGGTGATTCTGAAAAAAGCTGCTATCAAAAAAAGCTGGGAGCTGTTTTTGTGTTTGGTAAATACTCAGCTTCAGCTTTTTTTCACAGTTTTGGATGAAAAAAAGCCAAAAACAAGAAGCTGCAAAACCTAACTTTGAAAAACCAGCTTTTTTTTCACATCTGTTTTACATAAAAGTTTACCAAACACTCTAATACTGCTTTTTTTTTTTTCAAAAACACTTTTACAAAAAAGTTTACCAAACACTCTGCTGCTTTATTTCATAGCTGCTTATTCTCACAGCACAGCAGAAGCAGCTTTTTTTCAAAGCACAGCAATACCAAACCAGCCCTT
>LNC_000268
GTCTGATGTTTAGCATGAGCAAGGATTGCTATTAATGAGACTAAGTCAGACTCGTTCCGACTGACCGCCTCACCAAGGGTCGCCATCTAATCCAGAGCTGCAACATGGTATTAGCTAGGATTACCATCCTTCTTCCCTTCACCACACTTTCGGTAAACTCTTCCTCCTGAAACAGTGTCCTCTCCCTCTCATTCTCCCTTTTGTCCTTCTTGCCTGGGTTTGGTCTTTGGTTTTCGAGTCGCCGATTGATTTTTGGGTTGGGTTTTTTGAGTTGTCGTTCAAAGGCAGGAAGCGTGCATATGTTCATACAAATTGAAGAAATTGAATTGTAGTAATGAAAGAAAACAGAAATTTTAGAAGAAAATCCAACTTAGTTAGGCAAGATCTAGAGAGAGAGAAAGAGAGAAATTGTCTGAGGCTTGTGCTATTGGAGTGGCGGTGAGGAAAGTAGACGTGAGGAAGGTGGTTTGTCTAGGTTTTACAAATAACAATATATTTTCTTTTTTACTTCTTTTTTTATTTTTTTACATTTATAAATTCTGAAAAAAGAAAGGATTTTTCATTACAATATTTATTTATAGAGTGCATTTTAGTTTTTTAGACAAGAAAGTGAAAGTTTTCATAATTAAAAATAAAAAAAATAAAAACTTAGTCCTAGCTAGTCCGACACTACACCAAACGCTTTTCAATTTTAATACTGCTTAATCCATGTCAAGCCAATGCGGCTTAATCTCTTAAGCTAATCCAGTCCGAGATAGTCTGGTGCAACAGACGCACAAGTGTTACAAAAGAGCGTTTACTCCTGTATATAAGCTCCTACGTCAAATTGTCCCCTTATGCAATACAAGAAAGGTAGCTACAACTAAAGGATGATTCTTGGGTGTTGATAAATCTTTATATATAAAGCCAACAACCCCCTTTTGGGGTCACAAGCTTCACTGAAAAATTTTGGACAAAAATACCCCCAAAATAAAAAATTTCAAAAAAAACCAAAATAAAGCAAGG
>LNC_000269
ACGAACTTAGCAGGTGAGGTGCCCACTCTCTTACCCAATTAGATTAAAATCACCTCAACCTCTCTCTTCTCCGGCGAACGTCCTCCTTCCCTTTTCCAACGAAACCCAATATCTCTCGTACGGACCTCGTCATCCCATCTTCCAATACATCGATCTCCTCGTCATCCCAACCCCTCCCTCTAACAAATCTGAAGCATCCGCCGACCATCCCGAGATGCGAGGTCATCCTATATGACCAATTTGAAGTCGCTTTCCAGGCCGTCAAGCTCTAGATTGCCGATCGAATAGTTTTGCCAGTAGAAAATTCCCTCGATGGGGACGCAGAGCTCCGCAATTTGATGAACCTTGAGGAATGGCTGGGGTTGCACGGCACCGTTTTGGAGGGAGGGAAGGTGAAAAAATTAGGGAGATTGGCCTCCTCCTGGCATGCATGGAAGGTTTGTCGTTGATGACCTCTCTTCAACTTATGGGCTGCAAGCCCTACCACTCCTTCAAGGTATCCAAAAAGTTTTCGAATTTCTGTGAAATTTTTGAACTTTTTGGATTCTGGGTTGTGTTTTTGGTGTGGATTTGTTATTTTTTTTTTAAATTAATTTTAATGGTTGAGTAGGCCCCGTTCTTGATATGTCATCATTTAACAGTCAACTAGACAAAAAAATTTAACAGAAATCTAATATTGCAAGGAGTTCATAAATTGAGGCATGACATTGTAATGTTTAAAACATAAGTAATGAGGTGTGAGATTGTGGTTCGACTCATAGTTGAGGCAGTTTTTTGTAATTTTCCCTAATTTAAACGAAATCAAAACCCCAGGCTCGCCTTCTTCCCCCTCCCAGATTGGGCAGGCAACGTTACTAATCGTCGGTCCATATCTGGTTACTTTACATTTGTGGGAGGAAACTTAATGACTTGGCGGAGTAGGAAACAGAAAGTGGTTGCTTTACCAAGTGTAGAGGCGGAATACATGGGTATGGCAAAAGGAGTATGTGAACTATTATGGCTTCGGAGGTTACTTGGTAAACTCGGGTATCTTTCGAATTCAGCCTCAGATTTATTTTGTGATAATAAAGTAGCTATCGATATCTCACGCAATCCAATTCAACATGATCACACAAAACACGTGGAAGTTGACA
>LNC_000270
CTCCTACTCTTCTAAATTGTGTAGCGCTATTAATTGAACCAAACAACGAATACTATCAAATTCTAATTACATCACCCTGTGTTTCCAGATCTTGCAAGCATATTTGAAGTGATCTCACCGCAACTTCTACTATATCCCAATCCCTCTGACCCTCTAAACAGAGAGGTTGCAACTTTAATGATGCTTTACCGAGTTGCTTATCAACAAAGAGCTAAAGCTGTTATTTGATGGTTTATCTGCTCCGGACCACAATGAGGCAAGAGTTTATTTCCAAAGGGCATCTAATGAGGTACTTTCATTGAAAAATCTCAAAGAAATTGTATTGTTTTTCAAATTTTGCTGTGTAATAAGTATTGTATGTTCTTATCTGAATATCCGATAATTGTTTTTCAACTTTGCCGTTTGTAATTCTTAGATCTTGATTCAAATATTGCTTATGAAAAAATAAAATTGCACAATATTTCATACATTTTTCAATCTCGCAGCAACGTGTAGGCTC
>LNC_000271
AAAAAAAAAGCAGTATTAGAGTGTTTGGTAAACTTTTATGTAAAACAGATGTGAAAAAAAAGCTGGTTTTTCAAAGTTAGGTTTTGCAGCTTCTTGTTTTTGGCTTTTTTTCATCCAAAACTGTGAAAAAAAGCTGAAGCTGAGTATTTACCAAACACAAAAACAGCTCCCAGCTTTTTTTGATAGCAGCTTTTTTCAGAATCACCTCAGTACCAAACCAGGTCG
>LNC_000272
CGGGAGCAAAGATGCCTTCGGATGGAAACAAGGAGGAAGAAGAAGGAGACAAAGAGGTTATAATTTTGTGTTCCACGGATGTGGAACGAGTCGTTCCAGGGGGGTGAGGTGGAACGAAAATTCATCCAAAACTCATCCCGTGGAACAGCTCGTTCCACCCATTTTAGGCGCACCAAACGTGGGACGGAACGCCTTGTCCCACTCTGTTCCATCCCGTCCCACGTACCAAACG
>LNC_000273
ATTTGGTAATAGGATGAAGTTCATGCATATAAAAGTGGTTTCCTAAACAATTGCATCAAATTTTGAAGTAAAAAATCTAATAACATTACTATACTTTCAGTTTGATTCAATGACATCAAATTTTGACGTAACAAAAAGTTTTTTTGCTTTCATTTTACAAAACTCATTGATGTACTCATCTAATTCTTAAATTTTCAGTCTTTTTAATGAATAGTTTGGTATTTGGG
>LNC_000274
TCATTTCTGCGGCTAATGTTCCCCATTTTCTGGCACCTATCACACTTCGAACAAAAATCAAAAGCATCTTTGAATAAAGTAGGCCAAAAGAAACCAGATTGTAAAACCTTTAGAGATGTCTTTTTGGCACAAAAATGTCCTCCACATGCCAATGTATGGCTAAATGTCAGAATGCTTTGTTGCTCACTCTCTGGGACACATCTCCTAATGATTTGGTCAGGGCAATATTTGAACAAATATGGTTCGTCCCAAACGTAGTGCTTTACCATGGCAAG
>LNC_000275
TGATGACGTCAATTTTGGCTTTGTCCACCTCCATTCCTTTGCTAGAGATTACATGTCCCAACACAATTCCTTGTTTCACCATAAATTGGCACTTTTCCCAATTGAGAACCAAATTTGTTTCTTGACATCTTTGAAGTACTAAAGATAGATGGTTAAGACATTCATCAAAAGAGGAACCAAACACTGAGAAGTCATCCATAAATACC
>LNC_000276
GCCTTGTGAAGATTTGGTGCTTCAAATGAGGAAGTAGCATGGCTTGGTTCCTCATTTGGTTTCTCATTGTCTCCTTGAGTAACATCTGCATTCACATGATCATATTCATTAGTAACTTCATTGCCAACTCTATTATCAATAACCTTACCACTTCTAAGTGTAGTGATTGCTTTGGCTTGCTCTTGGTTCCTTTGGAGTATCACGGGTTGGCTTGGAAACTTTCCAACTTCTCTTTGGTTCAGGGCATCTGCAATCTGCCCCAATTGTGTCTCCATTTTGGTTAGAGCTGCTGAATGTTGTTGGAGAGTGCTATTGGTGGAATGTTGGAATTGCAAGGTGTTTTGGGCTAACAATTTAACCGTGTCCTCAAGGGTAGTGGCAGGTTTTGGTTGGAA
>LNC_000277
NNNNNNNNNNNNNNNNNNNNNNNNNNNNNTCCAAGTCGAATGGCATGCACGTCTAGGGCTCTCCTCCTTCTTCCTTGCTGCGGCACTTGGTGTGGGTGGTGGTTTTGGGGGTTTTGAATGGTGTGTTCTTGTTTAGGAGGATGAATAATGGCTGATTATGGTGGTAGGGTGCGGCAGGTTTTGTATGGAGGTGTATGGAGTGGATGGAGGATAAACAATGGAAGCTAGGGTGTTGCGGCAAGGTGTTTTCTATATAGCATAAGGGGTGGTACGAATTTGTGGCTGAAAATATGTTTATATAGTCCTAGGGTTAATTAGATTAGGGTTACACTTAGCAAATTTTATGGATTAGGGCCCTAAGGTTCGGCACA
>LNC_000278
CCGCCTTCGCTTTTTGTCACGCCTTTTATCCCGCCTCTTTCCGTGTCTATGCTTGTCCCTTTTAGAAGATCTCTTTCTTTTCTTACGCCTGTCATCACTTGAAGAACTAGCATAAGATGATGAGGACACATCTGAGTCAGACTCACTATCTGACTCAGATGACTCAGATTCAGAATCTGAGGAACTGTCTGATTCAGATGAATCATATCTCCTTCTCCC
>LNC_000279
CCTTGTTCTTGTTGTAATTTACCTCTGCATAAGTTTTTTCAATTATTATTATTATTATTTTTTATTTTATGAAATCCTGTTCAGTGAATTTATTTTTTAGGCGATTCAATTACCCAGATTGCCCAAATATAGATATAGTGTTTGAGAAGGCAATTAAAAATTTATTCATTTCTAGAATATGACAAAAAGTAGATTGTATATGGTTTGTTTTATAAGAAAGTATATTACCATCATCATGTCATTGCCTACTCTTTGGAAAATTTAATTGCAAGCTCCTGAGGTGAAGTGTGAGATTAGGTATTCGGAATAGCAATGTTGTATAAAGAAGTCACTTATCCATAGAATTTTTGTAAGGTAAAAGATGCTTATTGGGGTCAAGAGATTTTAATAGTTCTCTTTACAGATTATTTGTGGTAGATATACTGTATTGTTATAGTTTAAGAAGAACTAAAATGTGTTAGATCATTTGGTTCTTGATGGTTTAATTTAAGTTTTCATTTCTTTTCCCAGTTATGCAATGCTTTCAACGAAAAAAGAAAGATCATTATAATACTATTTCTGTTTTGTGCATCTCATTTGTGATTGCATTTTCCATTGCAGATCATTATCAAAGAAATTTATATAAGCTACAAAGTGCTTTTGCTGAAATTTGATCATTGCAGTTGAAAGATTTGACGGCTAAGTTACTAACAAAGCAAAGACTGAGCCATGGTGAGACACAAGCTTTCGGCACACCCTGTAGACTGGTGGTGGACGTGGTTTAGCAAATTGGCAGCGAGATTGCACTCCTCACTACGTTGTAAGTTCAACTGACTCATTCTATAAGAATTGTTTCAATTTATGTTTACGGTTTCCATTTAGCGTAATCCCTCTGCTCAGATTCTTTTTAGAATTGATTTCTATTCCAATTTCAGAATGTTTATATTTTTCACCATGTTGGAAGTTTTAGGGTCTATGATTTTCATTTTTAGTGATGAATGCCCATTTATAGCTATTATTTTTTTAATTTAGATCCTTCAAGTTCGAAGCATTGGTGACGGAAATAAATTTGTTGCAATGAATTACAACTCATAAACAAACGTTTCCTGATGTGGTAAAATGGTTTTACCAAGTCTTCTTCCTTATAGTCAACGATGCTAAGCAAAATGAAAACAAGCCCATCAGATTAAGGAAGTCCAATCCTACTCATTGTTCCTTATTGTAGATAGTGTTGTAAGTACATTTTCCACATGTATGTAAATAGCATGGCATATCATATATACATTTAAAACTTTCTACATGTTTTGTACAGTTTGAAAACCCGTAGCATCGCTCGGGCACTCTTGCTA
>LNC_000280
ATTCCATGAGCATTTTGAAAGTAGTATGCTTTTCCATATGTGGTTTTTCTCTGATTGTGTTCTAATTGATCATTGCAGTTGAAAGATTTGACGGCTAAGTTACTAACAAAGCAAAGACTGAGCCATGGTGAGACACAAGCTTTCGGCACACCCTGTAGACTGGTGGTGGACGTGGTTTAGCAAATTGGCAGCGAGATTGCACTCCTCACTACGTTATCCTTCAAGTTCGAAGCATTGGTGACGGAAATAAATTTGTTGCAATGAATTACAACTCATAAACAAACGTTTCCTGATGTGGTAAAATGGTTTTACCAAGTCTTCTTCCTTATAGTCAACGATGCTAAGCAAAATGAAAACAAGCCCATCAGATTAAGGAAGTCCAATCCTACTCATTGTTCCTTATTGTAGATAGTGTTGTAAGTACATTTTCCACATGTATGTAAATAGCATGGCATATCATATATACATTTAAAACTTTCTACATGTTTTGTACAGTTTGAAAACCCGTAGCATCGCTCGGGCACTCTTGCTA
>LNC_000281
AAAATCACCAATCAACATAGGCATCTTCAAATAATTTAAATAAGCAAGAGATGGTTGAACTAAGCTGGTAGGATCAGGAGCTTAGTTTTCATTTACATTCAATTTAGCTGACATCAAAAGTCATTGTACAATTAACCGGATGAACTTCAACGTTTCTGATCACAAAAGTTGTGATTGCAAAATATGTTGTGTTTGTATAAGAAACAGAAGCAGCAATCGATATGGAGATCTTCAAAAGAATACCAAAAAAAAATAAAGGAATAAC
>LNC_000282
CCGAGATGCGAAAGATGACTTACACTTTTAAGGCCTACTGCAAGTCTGGCACTTCTCCTTTGCTCATCATCATTGTCTCATCCAAACCTAAATTTTCAAAAAACCAAACTGTCTGCAAAATTAAAATCAACCTTAGCTAAACACACAAACACACACAAAATTCAGATTTGGAGGAACCCTGAATTCCCCAAAAGGCCACCACATTTTGAGATCGACTACCATATTCAAAAACACACTCCAC
>LNC_000283
CTCCTATTCGCCCCTCTCCCAAGATTTGTCCCACTGACATTACCTCCCTCGTTCCTAAAGACACCATCAACAACATACTTCCCAAACCTAAACCCAGAGCCCTCACCGGAGCCCCAACGTGCCGTCGTCCCTCGCAGCGGCCGCCATGGCCGTTGAGCCACGTACACCCTCGACGATTTGTACGTACCATGTATCCTACAACATAGGGATCACAATCGCCACTCATTTTTTTGTGTACTTTGTGAAAAATATCTACACATCCAATTAGGGAGACACATTTTTGTTAACTCAATGCACTAAACCCTCCTCCCTTCATCAT
>LNC_000284
CTTTTTTTCCTTTTATTTTATTTTTAGTTTATTTTCCTAAAAACCTTAAGGCCTTTGGGCCATTTTCTTTAGGGCCTTAGGCTCGTGCACCTTAAAACCCAAGCCTTTAAAGGCTCAAGGCCTTCGAGCTGTTTCTGTTCGCCACATGCCTATGGCCTTTGGGGCCGAGCCCTAAGCCCAAATTCCTTGAGCCTTATTTCCCTAAACCTAACCCACCTATTAACTAAACCCTAAACCCCA
>LNC_000285
AAAAACAATGAAAAAATTTATTTTTTAAACACATCAAATTAATAGTAATAAAAATGTAAGAAGCAAGGTGCAGCCTTTTATTAATATTACTCGTTTTGGCACTAAAAAGCACTTTCTCATATCCCCATGAGTCAGACAATACTATGTTATTTCCGATGCTTAAGTAGTTTTATTTACTTTGTTCATTGGAGTTATAGGAATTCCTTTCTTCAATTAGCAGGAAGTAATAGATTTAGATCATGAAAAAATAGATTTAGATATGTTATCCAAATTGTTAAGTTCATCCATAAATCTATTACATCATAACAAAAATAATTTGGTGGATTGGTA
>LNC_000286
CCCCCCCCTAGCATAGTATATGACCTGATGTGTTAAATTCCTTGACTTCTTAAAGTGGTGCAATTAAGTAAAAAGGGATGCCACGTTACTACGACGACATCCCCAGCCAAACACGTACTGCCATGCGCCATATGGGAAACTTAAAGCGCAAGGTACTGCGGCGAGTACAAATTGTATAACAGTTAACAAATACACACAGAAAATTCCAACAGTGTTTGAACATATATGGATGTAAAATCCCACAATTTCATTGATAAAATTTATGATGCAACAAAAAAGAATGAATGCCGGCCACTTTGTTGCAGTAAAAATCTAAAACACAGCAGATATTAACAAGAAGAATGTCAATAATAATCTCCCAGTTGTAAAAGTGGAAGCTGAAGAAAGATTGTGAGCACCAATTGTATCTATCCCTCCTGTCTTCTCATTCCGCACCTTGATGCTTGATGAGCAGTTGTAGTCGGTCCATCCGATCATCTGATTCTCCAGATCATAAATCACCAGCTTGTTCGACAGCACCAAATCACCGAGAAGCGTCATGGAGTCTCCGCTTTTCGATTTCAACCCGCTGCTCTGCCAGCCGGAACACCACACATCTTCCTTCAGCTGGAACAGAAAGTCATGGGGATAAACCGTCAGGGAAGCCGAATTCTTGAAGTGGAACTTCACCAATGGAAATCCTTTGTCTACATTGTTGGAAAATTGGAAGCATGTGAACTGGTCGTCAACTGTGTGCAATTTCAAGTCTGGTTGCTTGGCTAAAATCTTCTTCATCACTGCGTCGAAAACCTCCTCCGGGAGATAGCCCAGGGTTGTTCCGCTGTCGATGATCGTCCCTGCGTTTGACCCCGTGTCGAAAGCATCAGAGGCGAGCTGCAGGACATCACCTCCCACCTCAATTGCCTCCATTACAACATTGTAATGCGCCTGCCCCTGCACCAACGGAGTTGTGTTCTTCACTTTTGGCTCCACAACTTCGCCAATGGCGAAAATCCCGCCTCCGCCAACATTGTCCAAACAATGTGCAAATTGTTTCTTCACCTTCCCGGAAGCAGCCAGCTGGGAAAACACAGACGAATTCGCCTGCCC
>LNC_000287
ACGAAATTTGCCGACGCATCTGGAAAAAATGTGGAGAAAATCAGAAAACAACCCAGAACGGCTCTTGGATTTTTGTGAAGATCCATATGAAATTAAAGAAAGCAGGAATCTTTGGGGTCGGAATCGAGATTGAAAACAATCCAAAGATTCAATATTTGGAGTTTGGATTGGTGGTCCGAAAATTTGAAGCTTCTGAGATCTGGATTATTTGGACCCCGCAGGGAAAGGAGCTTCTTTTGGGGAGAAAATCCGGATTCGAAAACGATTCCTGGATTGGATTTTGGGGATTTAGAGAGGTGGGATTTGTGGAGAATTCATGGGCGAGTTGGGTGGGGGAAGGAACAAGGACGTCGGCGAGGGAGGAGGGAAAGGCATGTGTA
>LNC_000288
GGGGCCCAAAGCGGACAATATCGTGCTACGGTGGTGGAGCGGGCCCGGGAAGTCGTCCCGCCCAGGCCGGGATGTGACAAATTGGTATCAGAGCCTAACCCTGGCCGCGTGTGTGCCGACGAGGACGTCGGGCCCCTAAGGGGGGTGGATTGTGACATCCCACATCGCCCAGGGGTGATCCTTAAATGTATATTCCCATCCCTACCTAGCACGAGGCCTTTTGGGAGCT
>LNC_000289
CAAAAGAACAAGAACTTGGAATATGCGATTTGTGGTCGATAGAATCGACAAACCCAAGTGGCGATACAAAATCCCATATTCCCCCATCACTACTTTCCACAAATATAATTCCAACGAAAATGTACGAAATTACACGTCAGCCTAACTTAATGTTATCCAAACCTCCACATCATCATACACCTAACAAAAAATCTCCACATCAGCAAAACGACACCGCAACTATGCGAATCACCGGGAATACAGAAAAGCAACAGACAGCTAGGCTGTCACTTTGCGGGCCCGTCCACCACAACTTCCTCCCCCATCGACCCAATGCTTCCATTCGTAGCCGTCCGATCGTCGTAGCTGATTCTGCGGACCCCACCGTAATCATCATCACCGAAATCCGAATCATCACAGCCGTCCATCTCGGTCAATCCATTCTCATCGTCCGACAGCGGCACGAGCCAGCACATGCCGTGCATGTGCCCGCTCACACAAACAAAATACTCCAACGCGCCGTGGTGCGAGCCGAGCCGCCGCGCCGCGCTCTTCGGAACGAGCCCCGCCGTAGTCATGCTCCACACGGGGGCCCCACAATAAGGACACCTTACCCGCTCCTCGAGCTTCACCCGCCGTCCGATCAAATACGCCCTCGTCCGCGACTTGTCAAATCCCTTAAATACCCCTCTGTAAATCCCCAGATCGTCCTCCTTCTCCCCCATCGGATGCTCGCAGGGGTCGCTGACGTACAGCAAATCGCCGCGGCACTTCTTCGTGAGGAAGCTCTGCCCCGACGTCTTTGAGAATCGCGACGATTTGACTAGGTGACCCGGGGTAGGTTGACTCACCTTGAAATTCCGAGTCGGCTCGCATCCGCCGCAGAAGAACATGAGCTTCGCGAGCGTNNGCCATCCGCCGCCGATCCGGCCGTTGGGCGCACAGTTCTCCAGCGCCGCCACCATGCGCGGGGCGCGGTACTTGCAGAGCTCCCGCCACAGCAGCCGCTTCACGATCGCCCGGAGCTTGTGATTCACCGACGCGGTCGAGGAGAGCGCTTGGATGTCCCAGTCCATGGACTGGAAGACGAGAAAGAGTATCCGCTCATTCAGGATCCCGTTGTCGTCCGAGTCGGACCGCTCGCTCGGCGGGTTCGGTCTCAGTCGCCGGTTCGCATTCATCGCGAAAATTCCGACTGAATTTCGACTCCCTTTCAAGATGCAGCTAGGGCCGCGAGCTGATATATAGTGGCGCCGTGAATACAGTATCTGGACACGCGTCCC
>LNC_000290
CCCAGATCGTCCTCCTTCTCCCCCATCGGATGCTCGCAGGGGTCGCTGACGTACAGCAAATCGCCGCGGCACTTCTTCGTGAGGAAGCTCTGCCCCGACGTCTTTGAGAATCGCGACGATTTGACTAGGTGACCCGGGGTAGGTTGACTCACCTTGAAATTCCGAGTCGGCTCGCATCCGCCGCAGAAGAACATGAGCTTCGCGAGCGTGTGCCATCCGCCGCCGATCCGGCCGTTGGGCGCACAGTTCTCCAGCGCCGCCACCATGCGCGGGGCGCGGTACTTGCAGAGCTCCCGCCACAGCAGCCGCTTCACGATCGCCCGGAGCTTGTGATTCACCGACGCGGTCGAGGAGAGCGCTTGGATGTCCCAGTCCATGGACTGGAAGACGAGAAAGAGTATCCGCTCATTCAGGATCCCGTTGTCGTCCGAGTCGGACCGCTCGCTCGGCGGGTTCGGTCTCAGTCGCCGGTTCGCATTCATCGCGAAAATTCCGACTGAATTTCGACTCCCTTTCAAGATGCAGCTAGGGCCGCGAGCTGATATATAGTGGCGCCGTGAATACAGTATCTGGACACGCGTCCC
>LNC_000291
GTTTCACATGTCTAAACCACCGTAACCGATTTTCTCTCATATTTCCTTCAATTTCAGCTACTCCTACTTTACCTCGGATATCCTCATTCCTAATCTTATCATTTCTCGTGTGCCTACACATCCAACGAAGCATTCTCATCTTTGCTACACCCATTTTATGTACGTGTTGATGCTTCACCGCCCAACATTCCGTGCCATAAAGCATGATCTTATTGTCATCTTATAAAAAATTTCCTT
>LNC_000292
AAGGGTTCTTACCGATAAACAAAAAAAGGGAGAGTGGCTACACAGACGGGAAGGAAGAGCTAGAGAAGACGTAATATAGACACCGGGAATAAAGATAATGAAACATAAGAACTCCTATGCTCTTTCACTACTGTCTGGAGATGAACTGCCTGATAATGTCACACTTCCCCGAGCGCTTTCTTGATATCGGCCTCAATGTTCAACGGGGAGGTGGTTGGGCCGTACCGTTCAATGACATGGCCATCCTTGTCAACTAAGAACTTGGTGAAATTCCACTTTATCCTACTCCCCAGGAATCCAGATTTACTTGCTTTGAGGAATTTGTAAACAGGTTCGGTATCTGGC
>LNC_000293
AATCGATAATCGATAGATTTGATTCCTGATTTTGTCCCATTTCTCTACCCTTTTCCACCTCATCTTCCTCCTCCCCCAAGACCCATATACCTTCACCGCCTCCGACCGTCGTGGGCACAGATCGAAGCTCCAGTGACTGCGGATTTGGAGAATCGTCAGCTAGCGCTCGATAAAGGCACCACCTGCTCTTCTTGGAATTACTCCGGCCAGAGATTAGCCACTGGCTCCGTCGAAGGAACCCCCGCCATTTTTAACTTGCGCGACCCTTGGTTGTTGTCCCCCTCTTCCTGCACCTCAAAATCCAAGGTCCCTCACTCCATTCTGCTTGAATTGATGATTTTCCTCCTTTACATATCAACAACAGCAACTGCTCCCCTTCTTCATCGCACATCAGCTGCTCCCCTTATCTAGTCACCAAATTACCCAATTTCCTCCTTGAGTTTTAATTCAGACTAAAATCTCAACTGTGTTAGTCAATTTCTTCGTCGCTGCCCCCCAGCATGGAAGAAATCGTGCAAATTTACGAGTTGGTCAATTTCCTGGTCTTTGAGCAAAATTTGTATTTGGGATTTTGATTTTCATTTTCTCTGCAATCCATGTATGATTTGCTCTAGAAAGCCAT
>LNC_000294
ATTGTATGTTTAACCCAACTAAACAATCAAGAAGCATAATTTCAGTGCTAGAAGGGTATACAAAAACCATCTACTTAATTCAGACAAGAGGCTCGGGATCTTGAACCTGATAGAAATGTACAAAATCGTTGATTCACCTCAACAGAACTTTGCCCAGGTAACTTCATCAACTCCTTTTCTCGCATCAAGTTTCTCAACCTAGCTTCATCTTCC
>LNC_000295
AATTGAAGAACACCCTTCAATCCAATACCATTCCCACTGACTCCTACTCTTATCCCCAACTTCCCTCCAAACTACCATTCCTGCCCAAAGATCTCTATACAAATAAATAGCCCCATCACCACCTACACATTTTGTACTCGCCCAACTTCCCCTATCCCCCAGCAATTTCATACCCATTTCACCAGGTACCCTCTCAACCAACACCCAAATATCTCCCTCCCCAAGTTCCCATACACAAGCACCCGAAACGCACACTCCGCCGCCGACAAGTGTCAACCTCCCATTGCGCAGCACCAGCACAGCAAATTCCAGCTTGTCTGCCATTGGGACACTCAGCTCCCTCCAAGTGTTTGACCCAATCTCGTAGCCCATTAGGCTATACGCCCGGGCCGAGGTCATCCAATATAGCACCCCATCACAATACACACTCTCCTTTGGGGTCCAAACTGTTAGCCTCACAGCAAACTCCATCGGCATTGACCCGACGACCCACCACATGTCAAGCTGCGGATCGTACATTTCCAATGTAGGCTCATACGTGGCACCACCGCGGGATGCCTCAGACATCCCGCCCGCCACGTAGACCCTAGAACTAAAACACGAAATTTGAAAGGTAGCATTTGTTTCACAGAGTAATGAGTTGTTTGGCGACGCGACTGACCTGACTGGGACAACACCAACAGCTGGGTTGGTCCTTTTGATGTTCAACTTTGGGAAGGGCTTGTATTGCCTTGTGAAAGGGTTGCACATACCCAATTGGAGAAATGTCGAAACTGTGGGCCTTAGCAAGATGAAGCTGTCCAGTGGGCCGACATACCTTACTGGGGCTGGTAAGAAATCCATGGAGAGAACATACCAGTTGTTGTTACTTGGATTGAGGGCGTAGCAGCAGCATAGAGCACCATGGTCGTGCAGTGGCAAAGCTACGAACCAAGGCGGGTTATGATTCTGTAGCAAAAACGGGTAGTTACCGGCTGCGGAGGAGGCGCAGGCTTGCCAGTGTCTGCATGTCGACTTGGCGCATGCAAAAGAGTCGGCGGAGAGGAAGGAGAAGATGTTGGTGAGGAGGTCGCAGGGGAGGTTGTTCCACATAGTGAGAAGTAAACTGAGAGAACTTTTGCGGAGTGCAGTTTGAGCATACAAATAGTGGTGGATGTGGCGGTGGTGGTCGTAGTGCAATGATTGGTGGTGAATTATTTGAGCCAACTGGATCCTCTCCGGAT
>LNC_000296
CGATAAAATTGGTTTCGACACCTTTCTCCTTGAGGGAGGCTTGATACAGATCCACCAGATGTTATGGGGTATGACAGGTACGCGCCCAGTGTCCATTACCACCACACCTATGGCAAACTCCTTCAGGATTTCTAAGAGTGTTATTCATATGAGCTTTGCCTTTCTGGCGATTTGCATTCTTGAAGCTCGGGCTTAAATTATGCATTGG
>LNC_000297
AGGCTGCCTAGGAAGCTGCGCTTTTCGAGCAAGATCGAGTTCAATTTTATTCCTTAAGCTCCTAGCACAAGCGGCCCTCGTAAGCTCTCTGTTATCTTCGTTATCGGCAGTGCTTGAATTGGTAGAGCTTGTGCTGAAGCTTCTAGGCAAAGAACTTGGGACCTGGGCACCGGGGCATCCCATGGCCGTGCCGTAATCGAATTGACCGGAGC
>LNC_000298
CTTTGTCGCAATCCATGGCCTCATCCCCATGTCGCTTGCTGTCCACCACCAAAAATTCAAGAACCTAGGACATCTATTCCACCAAAACTCAAATCGACAGCTAAATCTTCCTTTCCCAAACACATGAGACCGCCGTTTTTCTCCCAATGTTTTAAGGTACTTTCCTCCTGCAACCCCTCCACCTACACATACACACTCAACAGCTTCCAATTTGGGTTTGATTTTTCTAAATCTATATGTATTTGTGCCTGGCTTTTATTCTGTGATTGGGGATTTTTTAACTTGATTTATTATTACATATGGAGGATTTTTTTAATCAGTTTTCTATTTTTATTTTTCAGTATTTTTCTTTTTGCTATGAATCTGTAGGATGAAATTATTTTTCTGGGATGCTTCTGTTTTTCTTGTTGTTTAAAGGTACAATCTTTCTGGCTTGTTGCTTATACAAATTAATAAAAAAAAGAAGGTTTAGTAATTTTGGGCTTTGTAGATGCTTTGAAATTGAACCATACATAATCGTTTAAGCTACCACTTTATACTTTGCAGTCAATTTCAACAGCTATCATTTATGTTTTATGGAGAAGCGATTTTATTATGTGAGGTTCTCTTTGAATCCA
>LNC_000299
TTGACTTCTAACCTTTTTATTGGCTCATATGAGGAATTGGGTGCGTGCTGTATTCTCTTTTGTTTTGATGGACTTTTGTTTGAAATTTTCGTTGAAGTTCTTGTTTCACTAAAGTCTACTTGCTTTGTTTTTTAAATGGGATTGAGTATTTTAGGTTTCATTGTTTTTTTTTTTTTTAGGAATGGTCTCTTCGTGTACGGTTAGGTACACTAATATGGAAATGGTCCAAAGATCTAAATAGCCTGGGCAGCAAACAACTTTTGTCAATCCATTTCTGTCCTTTGCAGGTCGCTCATGCTATTTGTTAGATCACCATCTATATTTCCAAGTGCAGTGACAAATATATACAGGTTAAATGATTTAATAACTTAAATAAGTGTTAATATGCCCACCTTTAAGTGTATTGTAGGAATTGTATTAGCACTTTTTTTCTTTTTATAATGTCTTTTTTTTTTTTTTTTTTGTAAATTATAAACTTATATATGCATTTGAACAACATTTGGGTTACCTAATCTTTTTTATTGAGTGAAACAGTTTTTGTTGGGTAAGTTGGAAATGATTCCTTCCCAAATCTAGAGCGGTAAGTAATGGCGCCCAATGAATTATCAAATATGAGGCACCAAGTATTTAAAAAAATTTAAGATTAATATTAATCCAGACTATTCCAATTCAGTTTCCTCTGAAAGAGTTTTAATTATGGTGTTGGGGATTTGTTAATTTTGCTCTCTCTCTCTCTCTCTCTCTATGTGATTTGGTTGGAATTGCAGAGTGACTTGGGTTTCTTTGTATGCATGTGCCAGACCTCCACGTCACATGGGGTACTCAACAAGGTTCTACTTTTGCAAAAGAGATGGAGATGTTACAGACTTACAGTGATACTGCAACCCAAATAATCTGTTTTCAAAATCCAAATAATCTGTAGCATTCAAGTCTTTGGTGAATTTTTAAACGAAGAGGTTGCAAATGCAGCAGTAACGAGTGGAAAAGTTTATACTTAATTTTAGTAGTATTAAAGTCTTTATCAATTTCTAAGTTAACATTTTGTTTTGACTAGCTCTTAACTTACCAACCGAATCCATCTCATTTGACTAGCTAGAGTATCTTGGTTGGGCACTCTATCCGTTCCCAGGGCCTAGATTCCAAAGACAAAGTTGAGACAGGTTGGGAACTCTCTCTTTCTCTCCTTTTGTTTTAGTTCCCAAGAAAGTTGATTGGATTGAAGAAAATGGAACGAAAAGAAATGAAAAAAAAATTGAAATTTGTTGGTGCTTCTGTTGATGTTGAATTTGTAATATATTAAGACCCAAAAACTAGATAAATGGCTAACTTTGATGTAAATTGATAACATTAAGCCACAAGGTCAAAACAACAGTGAATCTTACCTTACAGTTTTTGGGGATATCATAATTGATAACCATATCCATTGATCGAATATCAAATCATTCTACTTGCCGCATCAATTCTTCATGCATGAAATGTTAGAGACTCATTAATTTATCTATTCGCAAGTATATGATTTTTATGCAGGTTATAGGAAAAAGTAAAATTGTAAAGGCATAATTTGTGTATATTTTAGTCATTTTATGCATGTATGATTGTAAAACAATAAAACTGTGAAGGCATAGTTTGGGATTTAGGTTAGTATGACAATGATTAGATTTTCTTTCAGTATCACTTTTCTTACTTGAGATTAAATGTGTATTTCTACATATAGTTGTACAATAGATTTTCTTTTGTTCCATTTGCTTATGTCTATGGAGATAGAGATAGCAATTAGAGTGTTTCATGCATTAGGAGCAGTATTTCACTCTCAAACGACTACATTTGGAGGTCTTCAAGGAAAAGTGAAGTCTTTCAAGTGACAAATTTCTTTGTTATTAGATGCCTATTTGGTATTTCATGTGTAGTTTGAT
>LNC_000300
CAGAATTCAGAAACACACATCCCCGCCGCCTCTCGTCTATAGTTTCCCAACGCTCTGCAGCGCGGCGCCGTCACCAATGATTTCGCTTAATTCATAGTTTTTCCACTTAATTTTCAATTCTCTTAATTATGTTTCGTTTTTTTATTTATCTTTTCCAGCCAATTATGTCTTAAAAGAAAAACTTACATGATTATTTTTTGTTAAATTAGTTTTGTGATGGGAAGGCGATGAAGAAGAAAACATTTCTCGATTCTGAGTGTATGTTAGCATACATGGACCAACCATTAGCTGAGAGCATACGTATTTTTGTGCGTATGCTTTCGCTGCTTGATGACAGTGTTTGTGCGTGTCTGAGCCTTCCTTTATTTTCATTTTCTTTTTAATTTTATTGCTTATCCTGGTAGTATGAATTAGGGTTTTTAATTTGATCAGTTTAGTGTTTGTGTTTTAATCTATTAATCCTTTTGGTGTTTTCCCTTTTAATCTGGGAAGGGAACAAATCTTAGAATGTGAATTGGTGGAATTTTTATTGTAACAAGAAATATTCGCATGATAAACTATCAATTTCTTTGATTCGTATTAACGGTTAAATGATGTTGAAATCTAGTGAATTTGTATATGGATAAAATTTAAATAATTATAAAGACACTTTTACTTTTAAATGATGTCACGTTAGTAGAGAATGAAAGAAATGTTATCTAATTCAATTTGACATAATAATAAATTTTAAATAATGATAAACCATCAGTTTCTTTGATTTATATTAACGATTAAATGATCTTCAAATTCAATGAATTTTTATATGAATAAAATTTAAATAATTATAGAGACG
>LNC_000301
ATTTTTTGAGACAATTTGACTTCTTGCAATTGCATCCTCTTTTGTGCCTGGCTGAGTATGGTGTTGTCAAGCTCTCTTCTTCTTGTGGAGGGTTCTCATTTGTCAAAATTCTTCCAAATTAGCAAACACGAAAGAACACAACATATAGTTTGTCGATTCCACACCTTTGCATGTATTTTGGGCTTGGCTTGAAGCTCGTATAACAATTGGGC
>LNC_000302
AATAAATAAGAGCGAAGCAAAACAAAATCTTGAAAAAGAAAGCAACTTAAAATAGAATTTAGTTTTTAGTTTTCCTTTTTTGTCTTTCCTTATATATTTCTTCTACATCTCTCTCATCATTTTTCCTCCACAATGATTTTTATCTCAAGCACGAAAATGAAAATCAAAAACAAAAAACAGAAGTGGTAACCAGCCCCATGTTTTC
>LNC_000303
CTCTGCTAAATTGCTGTTTGCCAAGAAGATTACAGATTCATACCGAAAATCTAACAAGATAAACATTACATACCAAGGTACGGTAGTAATGCCACTACACGAACGCAAGATACAAAAATAAAAGGTCGTTTCTAGTCTGACGAATTCTCTCAAGATTGCATGGCATTGGTATCATCGTCGTCGCCTTCCTCACTGAACATGTACTGACTCTGATACTCCATCAAGTATTGTGTTGATCTCTTCACATCCAGAAACAGATGGTAAACTCGGTTAATATCCTC
>LNC_000304
TTGGGAGCTCACTGGCTTCGGGTTCCATGGGAACTCCGAAGTTAAGCGAGTAGCGCGCGAGAGCACTCCCAGGATGGGTGACCCATCGGGAAGTTCTCGTGTGAGTTCCCAGAAACAAAACCGTGAGGGCGTGGTCGGGGCCCAAAGCGGACAATATCGTGCTACGGTGGTGGAGCGGGCCCGGGAAGTGGTCCCACCCGGGCCGGGATGTGACATTTAACTCTTCATTCATAAATCATCCTCTGAAACAATTTACTCATTTAATTGTCATGATGA
>LNC_000305
GACGGTTGCGATCCGGTGACGAGGAGGACCCGGTCCCGCGACCCGGAAGCGAGCGACGGATGTAGGTCCAGCCAAACGCGCCGCTTCTGGTCCCAGTTCTTGACCGGGCTTTCTATGAAGTAGCTCAGTTCCGGGTCGTCGTAGAAAGTCGTGTCGATGGGGTCGGGTTGTGGATTCGGGTCGTGGGCGGCGTATCCCGAGCCGGGTATAGGAAAAGGGAGGAATCCGAAATTGGGTTTGTGATGGTACAGGGCGATGAAGCACCAGAAGAACCAGACGAAGAAAAGGGCAAAGAATAGGCCGG
>LNC_000306
AAAGCAGATTTGGATTCCAACTAATCCTCGAGGGACTGAAAGCCTAGCGCCTGGTATCATTGCATCTAAGTCGGATTTCTATCTTCATCGACTATGGGGTCTGCCCAGTGAGGTGTGCACCTGCTACTCTTAACCTTAGTATGAATGACATATCCTGTTTTGTTTGAGAATTGGATTATTTTTTCAGACCTGTTCTCTAATCTTAGCCTTTTCTTTTGAAGGTGGAATTTGTAGGACTTACTTGTCATGCCAAAGTATCTTGTAACCTTCACCATAGGTTTTGCTCAAAAAAATAACGTTGATGCAGGA
>LNC_000307
AATTGCAGGTAATATCTTATTGTTTTTGTTTGTGTTTGAGAAATTTGTTGCATTCATTGAGAATATAGTGAAAGTTGTATGTGACTTTTGATAGCTTAGATGCTTCAACTATCTGACTGTTTCTAGGAATGACTATTAGGCTGACATGGTACTGGAATTCCTGTAGAAGATTTCTAATCGTGTTAACAACTCAACAACTTAAGAGTTGCTATATCATTAGATAACACATGGTGCATTGCTATTTTATTAGCTCGAATGATAGGAATTGTATTCTTTAGCATTAAACAGTGGGTTTAGTATGGATGTTGAAGTGATTGATGTCGAAGGAATGATGCATTGTGGAATAGCAGAGAAATGATTGGCTTTAATCATTATACAATGCTCG
>LNC_000308
TCTAGTAAGGCTCTTGTTTCTGCTTCCCATATGTTTCTTATATCAGCTTCTTGTACGCAATTTTTCAGGACAATGTTGCACTTATTGTTATATTAGAAATGGTGGAAAATGAGGGCTCATCTGATGGCAATCGACCTACAATTTGTGTGGTACTGTGTCTATTTCAAATTCTACAACCTTATATCCTAAATTCTCGAGTGCTGACTGCTGACACAGTTGTCCCTTTCGGCCACAG
>LNC_000309
GCGAGAGCAGCGCCAGCAACGCCGGCGCCGACGACTATTACATCGGTGCCGGAGCCGTGAATTGGGGGGAATTCTCCGTCGTCAGAGCTGTTGATGCTTTTATCCTGAACGATCGTCGAATTACTCTTGTTCTTCTGAGCATTGCTCTTGGCATGGCCGGAATTCCGGCGACGGAGAACAGAGAGAGCGAGAAAGCCTAAGAGGGAGGCGAAGAAGGTCCAGAGAATGTACGGATCAACCGCCACGGTTGCCGCCATCTTAGAAGAAGACGCAGATGAGAAAGAAGAAGACCCAGATGAGAAGGAAGAAGGCCCAGATGGAGAAGACGGCGACCCAGAAGAAGAAATGCGGGAGTGGGTGCAACTAGTAATGTTGGGCTTTCTTCTGGTTTTGGTTCTGGTTTTAGAATTATGGGAGGAGAGAGAGATTGGAGGTAGATGATGAGGGATGTGAATTTGAAATTGATTGCTGTGGATGGCGATGGAGGAGGAGGGATGTGGGTAACGGCATGGGCATGGACGTGGACGTGGACGTGGGGGGTTTTGTAGGAGCATTTTTGGGGTAGTTGGGTGAGGAATTGAATGCTCATTTTGCGTGCGTGATTACGGACTGTGCTCGTGTTGTCATTTGGAGCTCTCTCTCCCTTCCTTTATTTCTCTTCCTCCCGCAGCCAGAGATCCAAGAGTTCCTAATCCCTCGAATTCATCGCTTCGGAGCTTTCCAGTTGTGGAGAGGATAGGGATTGCCGCCGGTGGCTGCGGCAGTTGGCGGGGTTGGGAGGGTGAGAGGATAGATGGCTGGGTTTCTTGTTTTTTTTTTTTTTTTTTTTTTTTGGGTAAAGGGTTACTTTATTACTAAAA
>LNC_000310
AACTTCCTCGTCAGTGAGAGCTCCGGCAATCATTCTCTGCTTCCTCGCCTGAACTTGTTGCATTCGCTCCTCCACCGTGTCCTGCGACGCGCAAAGCAAAATCATTTTGAGCTTCTCAGTTGTCCGTGTTTCGTGATCAATTGAGTTTGGAATGGAAAACGTGAGACGCAAGAAAAGTAGATCAAATCAAAGAAAGTCAGCAAAGCAAGAGTTGCTTGTTCAACTCACTAAAGGAAAGACATCATTCAATTTCAAGCAAAAAACACTTGTAAACTAGTGAAAGATCACCTTGACAATAAATCTTCTGACTACAACAGTTTGCTTTTGGCCAATGCGATGAATTCGCATTATCGCTTGCTCCTCTACAGCAGGATTCCACCACGGATCCTGCAAAAAGGAGGAAGACGATGTTTTAGACGCGAGGGATGAAAGGATTAATTTACCAGAAACATGCAAATTATAGATATAAAGATTGGCA
>LNC_000311
GCAAGGAAGACACGGCAAGGGAGCAAAAGTCCAGAGGGGTATAAATTTATTGTTTATAATTTGTTCTTTGTCTTGGTGTGTCGGTTCAACTTTTTGCAGAGGAAAAGAAAGAAGACTTGGCTCTTCTTATTTTCACCAAAGCAAAGAAAATGGTGAAACTTCCACCATCGCAGCCATCAGAAGGATAAACCTCCTCCTTCCACCTTGAATTTCCAAGGCTGCACCACTTCTCTCTCGGATCCTCCACCAGGGAGCTCTCCCCTTTCCTCGCTCACATCCTCCTGCACCATTCCCGGAGCCATTTCCCGATCTGACAGCACGGCTACTGCAGCAATCACTACCGCCAGTGTTAACCTC
>LNC_000312
TTTAGATGTTTATAAAGTTGAAGAAACTGAGGTGGAAATAAGTAGTGAATTCTAATAACTACGATTTCTCTCAATTTAGAGCTCTATTAATTACATGGTTGGGAAAATTTAAGGGTTTAAAATTTTCAAAACACTTGTTTTGGGTTAACCGGTGAAGCAGAATGAAAATATGAAATAGGATTATGGAAATGAGAGAGTTCGAAATTATTACTATAATTTAAGGAATGAGTAGTTTCAAATTCGTGATGTATGAGTGAAAATTCAATAAGATAATGCTAGGGGGAGTAAATGTATTTCTATTGGTGATACATTATTTAGTTTGTAAGTTTTATTTACAAATTTAATTTTT
>LNC_000313
TTTAAAAGGGTCAGTTGGCTAAATATGCCACTCTCACCCTAGTTCGGTGAGTGCCGTATGGATATCAAGACATATGGCTGACATAATTTGTGGGACCTCATAGGGTTGGCTCGCCTTGGCCGACCCTCCATTTTTTGCAACTCAAGCCTTACTAGACATTGTAGTTCTTCATTTGATATTGACTTTGATTGGAGCGTATTCTGTTTGACGCGATTGACATTTATATCGATTGTTTTGCTACTTGTTTCAAAGGAATAATTTTGCTCACTTTCATTATGGTGATCTTCATCACCTATTTAAATTTCATCGAAGTTTGTATAGATACAATTTAAACTGATTCAACAGTGATAAATATTGTGGTTAATATTACGAGTAAAAATGCATAATTGTTTGAATTGGTAATTATAGCGTGCACTAGTTTTTAGGTTAAATTTTACCCTTATTTACACCAATGACCCTTGAAAGTCAACTTTCCCCTCATTTTACTATGTGATATTCAAATTACTTAACTACCTAAGTGTTTCCTATATGTCTTACTTAATCTGGACTTGGATCCCATCATATCCAAATTGTGAGGATCCTAGGGATCCTCACATCTTAGTCATTCATTGTACATCGTACGGTCAAAAATCATTTGAATTTTATTATTTAAAATTAAACACAAATTGTACCTAATGAAAACTA
>LNC_000314
TATTCTAAATGTTGGGAAAAGGGAATGAGAAGGTTACATTCGATGGATTCATAATGCCCTAGTAAGGGGAGTTGGTATCATGAGACATCATCTGATAATTTAATTTTTTTCTAGAAATGGACAGATGTAATCATCAACTTACACTTTTAAAATGTAATAGTTTATAAAATTCAAGGCTTGAAAATAAAAAAGAATTACTCTGTTGAATAGAGAGGAATCAATATTTAGAGATAGGAAAAGGTTGATCTTTTGACCTGCTAGTCTAGTAATATCAAGCAAGACAACGTCTTCTATTCAAAGGTCAATTA
>LNC_000315
CATGATTAATTATTCAATTGCCCGAATATTTGCTGAACACAAATTTAAATAAGAGATTAACAGAGTTCTCTGCTTTATTTCGGCATACAGATGATTGAATAGCTATTCTTATGACTACTGAAGTTCAGCATGACTAACAGGCTTATTCATTAACATATGAGAACTTAATGGGCATAAATTTCTTCACAGCTTGAATTTCACCAAGGGGGAGACAAAATCTATCCCTTTCGTGAGGTAGTGATTCAGATAATCTTTGAAATCAACTTCTTTGTAGATTTGTGGATTTCCGTCTGATAACAACTCCTTGATTGGTCCATAAGCATATGATTTT
>LNC_000316
GTGAGGAAGACGACGTCTCTGGTTCTCATAGAGTTTCAATTTTATTTTATTTTTTGATGAATTCGAAATTGTATTTGAAGATTTTGTATAGGATGTGCTTGAAGGAAATGAAGGGGATTTTCGGGGTTGTGAATGTTAGGGTTAGGGTTTTGCCCTCCAAAAGGGTCACGAATAGGTTGTAGGTGTTAGATTTGGCGATGGTGGATATTGGGAATTTGGATACTGAAAATTAGAAAGAAAAAAAAAAAAAAAAAAAAAACCTGAAGGGAATTTGGATAAAAAAAAAAAAAAAAAAAAAAAAAAAAAAAAAAAAAAACTGCG
>LNC_000317
GAATTCTCAAAGTATTACACAAGGTTTTTATTCACTCACAAACTTAGTACAAGAGGAAACACTCAAACACTCTTAGAAGCTTTGTTGCTTCTTCTTATTTCTTACTTGACACTCTCACTTCTTGCTACTTGCTCTCTTGGTTGTTACAAATGGTGTGGATGCCTTCTCCTTTTATAGGCATGGATGGAACCTTGGAGAAGCATGAAAACATTATGCTAGAGATATCTAGATAATTCCACTACCTTCCTAAGCTAGAATTATCTACACTAATCTTGTATGTTGGTGGAATCCTCACCATTCTTCTAGACTCTTCCACCAACTTGAACTTTGCTAGAATTCTCTAGCATGTGCATGGAT
>LNC_000318
TTGGGAGCTCACTGGCTTCGGGTTCCGTAGGAACTCCGAAGTTAAGCGAGAAGGGGGCTAGAGCAATCCCATGATGTGTGACCCACTGGGAAGTTGCTCGTGAGTTCCCAAAAACAAAACCGTGAGGGAATGGTAAGCCCAAAGCGGACAATATCGTGCTATGGTGGTGGAGTGGGCCCGGGAAGTGGTCCCCCCCGGGCCGGGATGTGACAATTTGGTATCAGAGCCTAACCCTGGCTGCGTGTGTGCCGACGAGGACGTCGGGCCCCTAAAGGGGGTGGATTGTGACATCCCACATCACCCAGGGGAGTGATCCTTATTTGTATATTCCCATCTCTACCTAGCACGAGGC
>LNC_000319
GCCATTTTCGTGTGTTTCTAGGTTCATATGGCTAAGGAAGCAAAAAGGTGCATTTTGGAGCATTTTGGAGCAAAATTGGGCTTGGAATGGATAGCATATGCTTGGAGCAAAAGGATTGGACGAAATTGAAGGCCTTGTATGCACTTAGGACATAAAACAAAGGGCCTAACCCAATCAAACAATCCTTTGAGCCATGCAAAACCTCTAGCCCAATCAAACAATCCATCAAAGCCATGCAAAAATCAGCCAACACATGCA
>LNC_000320
CATGGATGGGGAAGAAACATCACATCATATAGCAGCAGATGCTGAAGGAAAAACTTGACTAGGAAATTAATAACTTTTACAACTGCTGCCAATCACCTGAGAAAGTCCAACCATGTTGTAACCGTCACTTAACTCACTCATATTTTTCACCTGTTATTGACATGAAAAATTGTTAAGAAAGATTTTATAATTAAATTTTTAGAATCAAGAATCGAATGTATTACCAAAC
>LNC_000321
AAGAAATGAGTTTTATGTTCACTTTACATTTGCATACTGTTAGAGTCCACCTTATCACGCTATATACATATATCTCATGGCCATACTAAACAAATCAGCATGTTGGTGGCTGTGGTGATTTTTATGGATGAGTTTTACAATATTTTTTCAATATGCATATTTGTAGTTCAAGTTTGAAGGTGTAAAAAGGCCGACCACAGAAAATTCTACTCCTCCTTTGTTTCACGGACAGCTAAATGAGTTTCCCGCTGCCTGTCATGTGTTCGAAAGTGAAGAGGTTCCTATCGTTTGGTATAAAATGGCAAAAGAAGATAGAGATAACGCTTTCATCCATCCATACTTCAGGATTGACCAAGGTGGTAAGGTGCTCATCATCTCTAAAGATGTTGATTACACCCTATCTAATTGGGTCAAAGCAAATCCA
>LNC_000322
CTTCTTTGGTGGAATTGCTTTTCATTTCCACTAGCAACCTGATTGCTGTAGAGTCATGTTGAAGGAAATGTGGATGAGGACCTGCTCTGACGTGGTGTTGGAGCTGGGGAAGTCGAGGAGGGAGTCAACGTAGAGGGAGCGGTAGATTTTCAATATAACACCATCCTCTGTAGCTTGAATCGCAAAGTTGTCTTCATGAAAGTTGTTCCTTAACTCGTGAACTACAACATATCCAAATTTGGGATCCATCGGAGCAGTACAACTCCAGAAATTCAGGTATGATAAGTGATACGGCAGCTTTGAAGTCTGCAGAAATCCGACCATCATGTTTGGAGCTTCAATACTCTAACTTCCGTCGCTTAAACAGAAACAGTTCCTTCTTGAAAGTTGTTCATCTGCTCAAGGACAAAATTCAGCTTCATTGAAGAAGAGCAGAAGTTGCAGAAGTTTGATAGATAAAAGGGGACAGAAGAGGGAGAGAGAGAGAAAGGCTGCTTGGGTTGGATTTCTAGTTTGGGGGAGATTCCAGTTTTTGTATCACCTTCATTACTGGTGGATTTCTTGTACTTTTG
>LNC_000323
CACGAGATCTCCGGCTTGGAAAGACCTTGGGCGGATTTTCTTGTTGAATGCCTTGGATAACCGTGCTTGGTAGCATTCCAAGTGTTGTTGAGCTTCGAGCCTTCTCTCATCCAGCGCTTCCAACTCCTAAAGGCGCAACTTTGCATTTTCTTCATCAGTCAAGCCTTCTTGTATAGCCATCCTTAGTGAGGGGATTTGACTTTCAAGCGGTAGAACAGCTTCTACGCCATATACGAGAGAATAAGGTGTAGCTCGGGTAGGAGTCCTATGTGTAGTCCTATATGCCCAAAGTGCTTCACTTATTCTTTCATGCCAGTCTCTCTTTGTTCGGCCG
>LNC_000324
GTTGATTGATTTGTGCCAAGTTTACCCAGTTCTTAATTCAGCTTTTGATCACTTAATATTTTTACTTAAGAGCATATACTCTTGCACCCGAAGTCCCGAGTTCGATCCCCCTTCGCTGCTAGCTTGGTAAGATATGCAAAAATTAGATAAAAACTATAAAATTTACCCACAAGGAATCTTACATTCTTTTTTCGGTTAGCAAGGGGGAATTGCATCCTTATTTGTAGCTAATTGTTGAAAGTGTGCTGATCGAGGTGCCTCGTCTACAACATGAGGGTGTTCCAGTTTAAATGAACTAGAGTATCTTCCTTAGAGGTGACAGAAATCGTAAAATCTTATAATTTACCTTCAATTAATTCAATATTTCCTTTTTTAGAGGACAAATTCCCACATTTAAATTATGTATCAGATGTACTAATACCCTACCTTCTATCCGTAGAGTACATTGAATGTACTTTGTGTACTTCATGGAAGACCATATGACCAATTTGAACTTTTGTACCATAGTTGCTTAGTTGTAACATGGATAGAAAGCAAAGCCGGCATAGTTCGAAGGCGATCATTCTTTTCTTAACTTAGTGTGTTTTGCCTGTTTTTTCCAAAATGCCATTGATAAAAAGAGGACTTCAAAGGAAAGATAATTTCAAAGTTTTGTCATTGAATAAAAGCTTCAAATAGTTGAATTACAAAGATCTGTTGCATGCTTCTGTTGTCCAAGCTCATGATTCCCGAATCATACCTAATGCCTTTAATCTGGGGAACAATTTTTGTATTATACTAGATGCCAGCACCCCAATAAGAACTGGTTAT
>LNC_000325
TGCGTAAATTTTCCTTGTACTGTGGCATTCCCTATAGCGGTATGTCTTGTTCTTGGATTTTTTTTTATAAAAGGGCTCATATTTTTGATTTTGAATGATAATGTGATATTTATCATTTATACCGCTCGTTACATGATCAAATTTGTGATTCTCATTATTCCTAAGCTATGTATTGGCTGTTAAATTCTTTAGATAACTTGTTGGCGGACTACGAAAAAAAGGTATCTGGCACTCGACCCACAATGAAAGCTCACCTGAATAGTTCTCAGGTACAAATGTG
>LNC_000326
GAGCATTCAAAACTAAGATCTCGGTCCAGGGATGGTGATGAATTTTTTGGCGGTGCTAACTTCATCCAATTTAACGAGGGTTGGCCGGAAAATACATCGGGAAACCTGCAACTCGTCAGGAAAATTGAAGTCGTGAAGTTCCGTTCGAACAACGCATAGCTAGAGAGGGAGGGAGGACAGAGAAATAGAGACTAGAATCAATAAGGAGTTTGACCAGGAATGAGAAAGAGACATGAATTGAGAGGTCTAAGAGGAAAAAAAGAGGGAGAGGGTGGGACGATGAGAGAAGAGAAAAAGAGTGGGACGGAAAT
>LNC_000327
GAGATTGCATCTGTGCATCACTTTGGTGCTGTTGATCTACCACTTGTCTCTCAGCCATGTCAAATTACAAAACAAAAAATACCCAAAACCTGCATCATACCCACAAACCAAAACAGCAAAAGAAACGAAATTTAAGCCTGAATTAGATATGTAAATAAGTACTTTGAGTAAAAAACCCAGGAAATAAAAATCAAATGCAAAACAATTAGAGATGATTTGGTGGGAAAGTAAGTACTTTGAGTAAAAGTGTGCGC
>LNC_000328
ATCTCTTTTCTTCTCTAACGAGTCCTCTTTCATCATCCATTTTTTTTAGATTATGTAAAGGCTCTAGGTCATCTTCATTGTATGATGTAAATCTCTCTTACATAGTGAAATACAAATACATATACAACTCTGGTGGACATTAAAGAATTAACAAACCACTTAAACCATGTATGATTTTATTATTACAAGAACCATGCATGAATCACAACCAGACGAGAAAGCAAACATAACCATCTCATTTGATCA
>LNC_000329
GGGTAAGTCCTCCACCCGCCGGAGGCCATACCATAGGTCTAAATTAGGTGAAAATTCTTGCATAAGACGTCCAGTGGGATTCATATGTAGAGGTGTCACATACGGATATCCATACGTTAAAATTTCTACTACGTTAAACTTCATATTTTACATCATACAAAAACACGTCCAATAGTCATACTAGTCTAATAAACAGATCCGTCTTCATCTCATTCAACGGCCCCTCGATGCCCACAAA
>LNC_000330
GTACAATTGTAGGAGTTGAAAGTACATGCTTATAATACTCTTCAAAGTTACAAATATACCACTTAGTCCCAAACTTGTCACAAGAAATGCTTGACCTTGCCTTACAAACCCTGCGTTATCTTTGCAAACAATTTGACTTAGCTTTGCCTCATTCTCCATTATTCTTTTTGTTTTATGATAAGTTTCATCTGCTTCACCTTTCTTAGAACAAACAAATTGTTTCAAGGTAATTTCTTTCGTTCATTTTTCTTCTTACTTTAACCCATTATGACACTAAATCCAACTTTTAAATCATCTTTTTTCTTCTCCTCCTTCTTTCTCCTTGCACTTTCAACACCAGCAAAACTTTACTAAGCTTGGCACATAAGTCAGGGATGACTATGGAATTGACGGAGAGCGATTGTGCTCGAAATGAAACGAAGTCTGCGAGATAGAGAAATGTGTGGGCTGCTTTGGTGTCGCTTGATGGCGGTGAGGCTAGCATTTTGCTGGTGTTGAAGGTGCAAGGTGACAGTTTATGATGATGATGAGGTCTTCGTGCTTTTGGTTTGTAGAGATTTACGCGAGGCTTGAGATCAAGTTCATGTATAAAAGTGAAAGGAATTATTCTGGCTATATATGATAGGCTTGATAAGCCAACGTGATGATCAAATGAGATGGTTATGTTTGCTTTCTCGTCTGGTTGTGATTCATGCATGGTTCTTGTAATAATAAAATCATACATGGTTTAAGTGGTTTGTTAATTCTTTAATGTCCACCAGAGTTGTATATGTATTTGTATTTCACTATGTAAGAGAGATTTACATCATACAATGAAGATGACCTAGAGC
>LNC_000331
TTATTATTATTAATTTTGTTTGCTCTTTCAAATTTGAATGCATGAATTTTTAAATTTTATTGCGATTAGTTTACCTGACATGGGTTTTGGGTAATCATATGTTATTTTCTGATTTGGTTACAGGATGCGAATCATTGCTTCTTTAGAAAAGATTAAGGAAGTGATGACACAAAAGCTCCATAGAAAAGGTATCAGCTTTTGACTCAATTTTTGACCGCGCCCCTATCATCTCTCCGAAAATCAAAGCAACCCCAAGCAATTCCGGAATCATTTTTTTGTGTCCCAAAATACAGTATGTAATATCTTCATACGACTCTTACTCCAAAGGCTCCAACCAGAAATGTATAAGATTCCCCAATCATTTCTGAAACCATATTTATGGCTGCAAAACAGAGTACGTATACCCTTTCATTGTTCTATACTTTTTCAATTATTCACGACCTATTAAACATGATCTCTTTATCCCATTCGCTTAAAACTCAAATAGTTCACTAGATTTCTTTATCATAGTATCTTTCGACCATCTTTTGTATTTAAGTAGGACAATTTCGTAAATCTTTTGTATGTAAATATTATATACATATGCATCAAGCATTCTCTTTTGTATGTAAATAGGATTATCTACCAAATCTTTTGCACGTAAAATAGTATGTACATACAAATCAAGTATTTTTGTATGTAC
>LNC_000332
TTTTATCAATAAAAAGCCAAGGAAAATACTAATACCCTTTCATGCATAATTGAAAGGAAATACCAACAAAAAAAAAATATAAATCATGGGCCGGCCATCGGCGGAGCCACACCCACAGCTATGGTGGCTGTAGCCTAGGTAGGTTTTATGAAAATTCCTACCATATTAGGTTATTAACGTATCAATTAGGTTACTCTAGCCTATTGTCACCATATATAGCCCATCCAATTCCACGATTATCGTATATATGTAGTGCATCATAAGTAATAAATTTGATATATCTATTTTCTTTTTATTGCATTTTATATATTTTCCTTTGAAACACGAGTTAAGAGTACTGGCCTTTAGATTTTGATCCAAATGGAGTTTTGGTTTCTAAATTAAAATATGTGCAAAGCAGTTCTTGAACTCATCATACTAGAGCAATAGTTAATTTGAACAACATAGTTAAAATTTTCTTCCAAATAAAGGGTTTTAAAGGGTAAAAAAGAGACTACAGTTGTAATAGAGTAACACAAAAGAATCATTGTTTTACATTGTGATAAGTTTAAGGGTCAATACTAATAAATTATTATTTGAAGTATCAAAACTCCATTTGGATCATATGAGGAGTCAATGATCCATTTTTTTGTACTTTTACTTTTACTTATAAAGTCGGCTGGAAATTAATTAATGGAAAGTCATAGATTGTTTGGTTTATTAATTAAAAAAATTATTTTCAAGTTGATCAATGTAACTTTTTGTAGACAAAAAAACTTTGATCACATCGTTTTAGGGTAATGTTTTTTGCCAGCCCACCTTTGAAGAAATCCCAGCTCCGCCCTTGGGGCCTGCATTAAAGTAATTTTGTAGAAAAAAAATTATTATATGTTAATAGAACACTATTTGTCAACTAAAAACCAAGAAAAATACTATTATACGTTCTCCTGCATAATTGAAAGAAAATATCATAAAAGAAAAATCATAAGTATTAAAGTAATTTTGTACAAAAAAAATTTGTTGGTTTTTGTTCTTTACTCACCCATAGACTTGGTAATTTCTTACATGACACATTAACACAACACAAAAACGATAACTAATCAGGTCGTTATCGGGTCACCCATTAAGAACCCATTAATAGCAAGTCCTTAACAAGTTTACATGTAGATAACCCGTTTCAAACCGTTAAGAAAAAAATTATTTTGATGATTTAAAGTTAAACTACTAAAAACAC
>LNC_000333
ATTCGATGCCACTTCTCAAATTCTGTTTCAAGATTTTCCGTTACTGATGGACAAGGTTGCTTCAGCTTTCTTTCTTCCAAATTTCAGTGTTGGGGACTTCTGGATCTGTTGTTGACAATCATGAGGCCGCTGATTTCCTCGAAGTTCCATATGCTGACTTAGTAGTCCTTCCACAGGGCTGTTCCTCCTTCCCACCGATGTTCTTTTCAATTTTCAAGATTTTCTCCGCACTGTTCGCTGAGGAGTTTTTCCAGTAGTATTTTGTTTTTCTACCAAATAAAAAAATGTGACTATGAGTGTGAATGCAAAGGTTTGCCAGACTTCTCCAGTCGATTTCTTTCTTGTGGACCAAGTTAGAGCATTTGAATGCACGTAGCAGCGATCGAAAGATAATTGCAGATGGTTCTACATCAGGCACCATTTTATATCTCGCTTGCAGCCGTGTTCTCTTTTCTACAGTCCTTTGCTTTTGTTCCGAAATAGTTTTTGCGAGCGTAAGATGTAATATATTGAACTGATTACAAGATGCCTAGTTTCCTCGACTGGTTTACTGTATCTGCTATTGGTTTTTTGTTTTGAT
>LNC_000334
CTGGCTTCGGGTTCTGTAGGAACTCCGAAGTTAAGCGAGAAGGGGGCTAGAGCAATCCCATGATGGGTAACCCACTGGGAAGTTGCTCGTGAGTTCCCAAAAACAAAACCGTGAGGGAATGGTAAGCCCAAAGCGGACAATATCGTGCTACGGTGGTGGAGCGGGCCCGGGAAGTGTTCCGCCCCGGGCCGGGATGTGACATTTA
>LNC_000335
AACCCACAAAATTAAAATTAATTACAGCATAATCAGGCTAAAGATTCAAAATTCACAATGTAAAGACCTAAATTAAACATAAAATTCAAAATTCACGACACAACAACCCGAATTAAACACAAAATCAAGGTCCTTTCAGAAACATAAGCTTAAGAAGGCGAAAATCTGAAACCTTTCGAAAGCGCAGAAATAGAGAGAAAAAAGAATTAGGGGAAAAGTTGGGAAACTTACTCGATGGGTTTAGGTGAAGGTGCCAAAAGGAGCTGATCGCCAAGGCGGATTGAAGCTCGAAGGGTCAAGCTTGGACTCTCCGACAGTG
>LNC_000336
GCCTGATTATGCTGTAATTAATTTTAATTTTGTGGGTTCGAGTAAATTCCTCACCTTTTCTTTTCGTTCTTTAATTTTTGAGTTCGATCTGTTAAATATGTGTGATTACTGGGTTTTTCCGATCTGTTAAAGATTGAGACTTTTGTTCTACCAAATTTGAGTTGCAGCAGAAGGAAGCTAGGAGGTGCAACAATTGGAAGTCGGATTTCACTCAAGTTGCTGCAATTAGATCAAGTTTTGGCTGATTTGATCTGAGCACGCAC
>LNC_000337
CAGCCGCTGATCGACTACTTAGAGCACGGAAAGCTTCCAGATGATCTTAGACATCGTTCCGAAATACGTCGACGAGCACCTCGCTTCCTTTACTACAAAGGAACACTCTACCGACGGTCTTTTGAAGGAGTACTCCTGAGATGCCTAGGTGAGGAAGAAGTTAACCAAGCCATGGAAGAAGCACATTCAGGTGTGTGTGGGGCACATCAGTCTGGACCAAAGCTACATTTCCGGCTTAAAAGAATGGGTTACTACTGGCCAAGTATGGTGAAGGACTGCCTGGAACACGC
>LNC_000338
GAATGCCGAACCCTGAAACTTACTTGCGAGTATCCAATCATAAAATCACTCGGCGTCCAATGCGCCGAGCAATGCAATTCGTAACACCCAACTATGCCGGAAAGGCTAGTGAGATGACCTCTACCAACAAAGGTTCGAAAACCCTTCTCGGCCGAGACTTAGATAGATAATCGGTCGACCTCGACGCAGTGCTGTTTATCCAAACTGAAGGTGTTTCTCGGTCAGCTGATTCTGCGGCAGC
>LNC_000339
TTTTGCTAACATGTAATGCAGTATAAACAGGACCATTTCCATGTATAGAGGTAAAATAGGGGGTTGCCTGAAATCAAACAACTTAATTTTGTGTTCCAATATCACAAAGAATGGTGCAGGAATTTTCATATTTGGGTAGATTTTTATGAATTGTTCTTGAGCTAAAGGTTGAAATGATCTTATTCACTTTGATCTTTTCTAGAAGCTATTTGTTAATGGTTGTTAACTTGGCTAAATGAGTTTTTCATGCTACCATTTTGTTTAAATGTAGAAACAAAAACTAATATCCATGAAAAGAAAGATGAGTTATAAGGAAAGATGGCATATCCGTTTAAGCTTGACTGAAAGTTAGAGTGTAATGCTTGGTGATCGTCTAGCACAGACATGATACAAAATCCTAACATAATTCACCTCTCTGACTATCTTCCCCCTCTCTGACTATCCCAGAGAGGTGAATTATGTTGACAAATGGGATGGTGGATTATAATGTTGTATTAATTAGTATGTTAGGATTTTGTATCATGTTGTGTGAGTTAATGTTTTCTGTTCTATGTTGTGAATGATTTTGCATTCATTGCTGCCAGGTTTTTGTCCCAGTGTTTATATGTGATCCCAGTCTTTATAGACGTGGGCTTTCAAACTAAGCAGAGCCTGAAAAAAAGTGTCAATCTTTTTTGTTATGGGGTTGTGCCAATCTTTATAAATACAATGTTTTGAATCGGCCAAAAAGAAATAAGGTTGTGATGTTGGTAGTTAGTATATGTGCTTAATGCTGCCCTCGATGCAACTTACGCTACTGTTCCCTGCACTGCTACAAGGTATGCATGCTGATTTGTACATATTTTTATTTATTTTATTTTGTAATATTTAGCAAAATCAAACATTTGATCACCTTATTTTGATTTTGGGTTTTGGTTTTGGTGGATTTGAAATTGGTGATTGGATAACACGTTGGAATTTGAATTTTCATGTGTTTTGTAATTCTGAGTCTGTATTTGGATGCTTTATGTTAATGTGTTGGATTACCATACATACTAGCCTTATGTGACTGCCTTGATTTATGCATGATGGAACTAAATTACTTTAATAGATCATTTTTCTGGTCTTCTTACTTTTGTTGGAATGTTGTTACTGCAATCTGTTAATTTTGGATTGTTTTGTGTCATGGGTTCTGTAGAATTAGTCTCCAGTTGTGTCATGGGTTGTGTCATCCCACAAACAATTATGCCATGAGGAGGGTGCTGGATGATTGTTAAAACATGAGACTTATCAAAATGCAAATAGGAAATAACACCTATGTAAGTATACTCTGGTTTTGACCCTGCATTCTTAGTTGTGTGAGATATACATGGTTGATACCAACTAATTATGCATATTGCAATTATATTCCCTTAATTAATGGGGCTAACCTTTATGAATTGAGTATAGGATTTAGATGCATAGTGTTTCGCTGGGAACATGAAGACTGCATTTGGGAGTGTGCATTAAATGTATTTGATGCATCAACATTTTTTTTACTTAAAATAACCCCAAAGGTTTGGCCTTTCTGTATTCTCATATAGCATTCAACCAACAACATGCCATTAGGTCTCCGTTCTCTACACAAACTAAAACAAATATTAAGTCCTTTAAACCAATAAGTAATGATAATTACATTATTGTCTTTCCCAATACACAACAAATTGGAACAAAAACTATATATATATAACACTTCCATTGCTTATTTCTCTTTCTTAGATGAAATTATCCGTATGTCAAATAAACCATAGTGGATAATTTCACTTCATTATATATAACACTTCCACATGCTTATTTCACTTCATTATTTTTTGCATTCCAGTTGGTCTTTGTTTCGTTCTCAGATAGTTATCAGCATAGAGAAAGTAAAATTCCGTTCTTGGCTCTCTTTTTTGTTACTGTAGCATCTGCTTATCTGTTAGTGTAAATTTGCGTTATGTTGGATTTTTCAATTTGATTCTCCAATATATTTTTTTGATGACAAACTGTTCTAATCAGTAATTCCCCACTCTGAGAACTTGAGACCTTCGACTGATATGCATTTCTGAGATTTTCTGGTATACTCACAGACCCCTGAGATTTTTGTGTCTCCACAGTTCTCCAGCCAATGACAGACCCCTGGTTGCCATACTTTCGTTGCACGCAGATCTTCTGGTATACTCACTAAGCGTAAATTTAATGGTTTACAGAAACTTTTAATAGTTCCATCCTAAATATCTTCCTTTATTCTTGATGCCATGCTACTTGCTCGACCCTTTCTTGCATCAGTTGTGTCACCTAAAATTAAAATGAAATGAAATAGTTTCCCTACATGCTTAATGTTGTGAATGCCGGTGATGTTAGAAATTTAGTGTTGTTGCTCTCTTTAATATATCCGTACTCATGTGTTTTACAGATGCGCAGTTCAAAAGAACTGGTTACTGCTTGGTCCAGTCGTGCAGAAGACATCTCCATTAACCGGTAACAGATGAAATCGTTTGCTGTCGAGGTTCCCGTGAAGAAGAGCGAAAATGCTGCAAGTGGAGGATAGATAACAGCTCAAGACACATGGTATGAGGGTGCGGGTAAACTGTACATATGCATCTGGAAAAAGTAAAAAGTTAAGGCTGTTTGGTTGTAGCTTCTCCTTCTCACCACAACAGAAAATACTTTTGAACTGCATTAAGCTGTTAAAAAATTAAGCTTAAGCTATATTTTACTTATCAAAAATGGGTTACCTGTCACTTTTACAAAGTTTTTTGGTAAATTAGATATATAGTTTAATTCGAAGAGTTGTATTGACCTTTACTTATGTTAAATTATATAGTTTAATTACGTCCCCTTTGTCCAATCCCTATATATCTGCTCAACTCTTGGGTCAATTATTTGCCAGTAGGAATGTTTAATTGCTTGATCAATGATGTCGGTTCAATTTGCAAAAATAGGACTTTTGTTCAATAGGGATTGAGACTCTCACATATGAGTAAGATGTCTCAATCGTTCATTGATTCCTAGGTGC
>LNC_000340
CTTTTTGTATTTCTGTTGAAATTTGTAGGTAGTAGGTTTTATTTTGTTTTTTTAAAATACAAATTTAATTCCCTTTGATACCTAATTTGTTTATTAAAAATAGGGTTATAAATAAATTATTCAGATGCAATGCACAACACGCTTATTGCATATGAAGATATGCATCAAAATTTTGAATTCCAATTCAAACCCTAACTGCTAGCTCAATTCAAGCCAAATATCGTCAATTTAGACAAGTTGGTGTTTTCAATTCGAAGTTGAATTATATCTTGACTCGATATTATTTTTCAATTCCAACCAAATTTTGTCAATTTAGGCGAGTCGCACCAATTTGCCATTGAAAGCTCTGGAGGCAGAGCACCCAATAATTGACTCCAATTTCCAAATGAACACAAAGTCATCTTCTCTACCAGTACATTCTTCCAACCCAGTTCCAGTTCTCTCTCGCCAGTTTTCAAGAGGCATTGCGTAGATGGTATGCTCACAGAACTTGCCTGCTTGCTTCTTCAGATGCCTTCCGTGCAATGTTTGATGGTAATTACTTGAGGAAAAATGTACATCCTCATCTACAGAATAACAAAGAAAGAAGAGTGAAGTACTGAATGTAGTGTGAAGAGTTGGGACATGGAAAATATTTTTATGTGATTGTATTTGTATGAACAACTTAATCCACACTTTTTCTATGTAATGTGTTATTCAAATGCCTATCTTTTGTTCATTATTACACGTAAGGACGCAAATAGACTTTGGTA
>LNC_000341
CTTTTTGTATTTCTGTTGAAATTTGTAGGTAGTAGGTTTTATTTTGTTTTTTTAAAATACAAATTTAATTCCCTTTGATACCTAATTTGTTTATTAAAAATAGGGTTATAAATAAATTATTCAGATGCAATGCACAACACGCTTATTGCATATGAAGATATGCATCAAAATTTTGAATTCCAATTCAAACCCTAACTGCTAGCTCAATTCAAGCCAAATATCGTCAATTTAGACAAGTTGGTGTTTTCAATTCGAAGTTGAATTATATCTTGACTCGATATTATTTTTCAATTCCAACCAAATTTTGTCAATTTAGGCGAGTCGCACCAATTTGCCATTGAAAGCTCTGGAGGCAGAGCACCCAATAATTGACTCCAATTTCCAAATGAACACAAAGTCATCTTCTCTACCAGATACACTCATGAATCCCAACCGCCTTGCATAGGAGTATAAAAGATTGTCCACAGACAAAGATGGTTTTATACTTGACCGAATTGTTAAAATTATTCCATGACGAGGCTGAAAAAGCTGGGGTGTTCCAACCCAGTTCCAGTTCTCTCTCGCCAGTTTTCAAGAGGCATTGCGTAGATGGTATGCTCACAGAACTTGCCTGCTTGCTTCTTCAGATGCCTTCCGTGCAATGTTTGATGGTAATTACTTGAGGAAAAATGTACATCCTCATCTACAGAATAACAAAGAAAGAAGAGTGAAGTACTGAATGTAGTGTGAAGAGTTGGGACATGGAAAATATTTTTATGTGATTGTATTTGTATGAACAACTTAATCCACACTTTTTCTATGTAATGTGTTATTCAAATGCCTATCTTTTGTTCATTATTACACGTAAGGACGCAAATAGACTTTGGTA
>LNC_000342
CTTTTTGTATTTCTGTTGAAATTTGTAGGTAGTAGGTTTTATTTTGTTTTTTTAAAATACAAATTTAATTCCCTTTGATACCTAATTTGTTTATTAAAAATAGGGTTATAAATAAATTATTCAGATGCAATGCACAACACGCTTATTGCATATGAAGATATGCATCAAAATTTTGAATTCCAATTCAAACCCTAACTGCTAGCTCAATTCAAGCCAAATATCGTCAATTTAGACAAGTTGGTGTTTTCAATTCGAAGTTGAATTATATCTTGACTCGATATTATTTTTCAATTCCAACCAAATTTTGTCAATTTAGGCGAGTCGCACCAATTTGCCATTGAAAGCTCTGGAGGCAGAGCACCCAATAATTGACTCCAATTTCCAAATGAACACAAAGTCATCTTCTCTACCAGATGGTTTTATACTTGACCGAATTGTTAAAATTATTCCATGACGAGGCTGAAAAAGCTGGGGTGTTCCATTTGCTTCCAGTACATTCTTCCAACCCAGTTCCAGTTCTCTCTCGCCAGTTTTCAAGAGGCATTGCGTAGATGGTATGCTCACAGAACTTGCCTGCTTGCTTCTTCAGATGCCTTCCGTGCAATGTTTGATGGTAGTATGATTTTCCAATTTCCCCTTTGCAGCATTTTCTTTTTGGTTTTTGTAGTGTATGCACTACAAAAGTAACACAGTGGGAGTAGGTTTCGAGGTTAAAGAAATTTCAACATGTAATGAGAAGTGAGGGCTTTTGCTTAACTGCTTTTATTTACTGGTTTTTAATTCGAATTTATAGCACCGAGGATATCGGTGAACGGTGAAGCAATTTGGTTGGGTTCATGCATCTTAAACATGTTGTGAGAAGTATACTAAATGATTTTTTTTCCCTTTTTTGTTTTGTTTTGTTAGAGATTGAAGCTGTAAGTGTACTAAATTGGAAGCTCAAGTATTGAACAGTATGATTTACTTCATTTGTTAGTTGGTAAAGACTACGTCTCTCCTCAAAATCCATTGTATTTCTTCGGCTCTTTTTTCTTGGTGAGAATTAGAATTTTTATGTATTTTTCGAAACTCTAAACTGGTTGTCCTTCTCATATAAAAAATAAGCATTTTTATAAGCCAGTTAAAGGCTCATATGATTCAGAAGCCTAACCAATGTATTATCTTGAACAGATTACTTGAGGAAAAATGTACATCCTCATCTACAGAATAACAAAGAAAGAAGAGTGAAGTACTGAATGTAGTGTGAAGAGTTGGGACATGGAAAATATTTTTATGTGATTGTATTTGTATGAACAACTTAATCCACACTTTTTCTATGTAATGTGTTATTCAAATGCCTATCTTTTGTTCATTATTACACGTAAGGACGCAAATAGACTTTGGTA
>LNC_000343
TGGAGAATTACTTGTCTCCTTGCAAAACTGTGAGCAGTTGTTACTTCTTGACCTTGGTGGAAACAAGTTTGTCGGAAGCATTCCAATATGGTTTGGCCAAAGTTTAGTAGTTCTTTGTCTTCATTCAAATAAGTTCCATGGCGCCATTCCTGATAAACTCTGTAGTCTCATGAATCTCCAAATCTTGGACCTTGGGTATAACAATCTCTCGGGAACGATACCAAGATGTTTCCAAAATTTGTCATCCATGGCCATTACCTTTCCAAGAAA
>LNC_000344
TCCGTGAGAGACCTTCTCTTCTTTGTGGGAGTTTTCTTTCCCCCTTTGGCGAGGATCTTCATCTTGCCTACCTTCTCAGACGTCGACTTTGGCTTCGGCTGGAGTGGGTTGCCTTTTTTCCTTTGCTTCTTCTGTTTTCTTCTCTTCTCCCCTTCTTTGTTGTGTTCTTCTTTTCTCTTTTCTTTTCTTCTACTACTTCCTCCTC
>LNC_000345
TTTAATATTTCTGATTAGTAACTTACTAAGATGTTGGGTAAATTGAGTGCATTTTGTTAGACAGGCCAGTGGCCGCCATCTTTTCAAGTGAGTTTGTTTAATAGAATCCCGTAAATGATGTGTGATTTGGTTACGATTTACATTCTTACTTGGTTGGTGATGGAATAATGTGTATTTGATCATGAAATCTTCTTGAATGGAGTTAAGATTTTATAGGAAACAATCTAATGAAAACTTATCAGTTTATCTCTCTTTGCTTGTTACCTTAAATGTTTAGGTATATTTTGTCTAATATTGGGTACTATGTGTTTGAAGAATGATTATTTGCAAAGACTGAGTGGGAAGGACTTAAATGTTAACGCCTAACCCATAGACAAGGATTGGACACAGTTGCAGGGGAAACGGCAAATAAGAAA
>LNC_000346
AAGATGACTTTGTGTTCATTTGGAAATTGGAGTCAATTATTGGGTGCTCTGCCTCCAGAGCTTTCAATGGCAAATTGGTGCGACTCGCCTAAATTGACAAAATTTGGTTGGAATTGAAAAATAATATCGAGTCAAGATATAATTCAACTTCGAATTGAAAACACCAACTTGTCTAAATTGACGATATTTGGCTTGAATTGAGCTAGCAGTTAGGGTTTGAATTGGAATTCAAAATTTTGATGCATATCTTCATATGCAATAAGCGTGTTGTGCATTGCAT
>LNC_000347
TGTGGATTAAGTTGTTCATACAAATACAATCACATAAAAATATTTTCCATGTCCCAACTCTTCACACTACATTCAGTACTTCACTCTTCTTTCTTTGTTATTCTGTAGATGAGGATGTACATTTTTCCTCAAGTAATCTGTTCAAGATAATACATTGGTTAGGCTTCTGAATCATATGAGCCTTTAACTGGCTTATAAAAATGCTTATTTTTTATATGAGAAGGACAACCAGTTTAGAGTTTCGAAAAATACATAAAAATTCTAATTCTCACCAAGAAAAAAGAGCCGAAGAAATACAATGGATTTTGAGGAGAGACGTAGTCTTTACCAACTAACAAATGAAGTAAATCATACTGTTCAATACTTGAGCTTCCAATTTAGTACACTTACAGCTTCAATCTCTAACAAAACAAAACAAAAAAGGGAAAAAAAATCATTTAGTATACTTCTCACAACATGTTTAAGATGCATGAACCCAACCAAATTGCTTCACCGTTCACCGATATCCTCGGTGCTATAAATTCGAATTAAAAACCAGTAAATAAAAGCAGTTAAGCAAAAGCCCTCACTTCTCATTACATGTTGAAATTTCTTTAACCTCGAAACCTACTCCCACTGTGTTACTTTTGTAGTGCATACACTACAAAAACCAAAAAGAAAATGCTGCAAAGGGGAAATTGGAAAATCATACTACCATCAAACATTGCACGGAAGGCATCTGAAGAAGCAAGCAGGCAAGTTCTGTGAGCATACCATCTACCTGCAATTGGTCAGTAAACAATAAAAAATTTAAAGAGGTCCCTTATGTTAACAATACAATCACACATGCTAATTGAATACTCTGTAATTACGAAAAAGAAGAGGAACTCACGCAATGCCTCTTGAAAACTGGCGAGAGAGAACTGGAACTGGGTTGGAAGAATGTACTGGAAGCAAATGGAACACCCCAGCTTTTTCAGCCTCGTCATGGAATAATTTTAACAATT
>LNC_000348
AGCCAATGAAGGAAAGCTAGCTATCGTGCTAGTGTATGTGGATGACTTGATCATAACCGGTGATGATGAGGCAAAAATTCTTCGGACGAAGGAGAATTTATCAGTCCGTTTCCAGATGAAGGAACTTGGCCAACTCAAGCACTTCCTTGGTCTAGAGATTGATCGCACACAAGAAGGAATATTTCTCTGTCAGCAAAAATATTCCAAAGATTTATTGAAGAAGTTTGGAATGCTCGAATGCAAGCCAATTTTGACACTGATGGAACCAAACGCCAAAATGTGTGCACATGAAGGAAAAGATTTGGAAGATGCGACAATGTATCGACAATT
>LNC_000349
GTTAATATAGGAGCTATAGTCATTTCATTCCTATTCGTTGTTACGATGTTCCATATTCAAATAGCGAAGATTTACGAAGAAATATTGTGCTATTTACCTGTGAGTGGTATTATTGGACTGATCCTTAGGTGGGAAATGTTCTTTAGTTTAGATAATGAAACCATTCGTTTTGGTAAAATGCTATAAAGAATCTTTATTTTGTTTTTCCTTTTATTTCGAATCGATTATTGAGGAGCTACAGTAATTACAAGCTTA
>LNC_000350
GCCAGATAGAAGAGATCTATATCTTTCTATCGATAGATAGATAGATATACTGAGAAATGATTGTTTTCAAGATCTATGAACAAGAGATCCCTAAATATCTATTTGAAAAAAGAGATGAATAGATAGGGCGAAGCCAGCTGAAGAAAGGAGCTAAGATTCACCTGCAATCTTTCTTTCTAAAGCAACAAGCGAGAAACTTGACTTTGAGAAAGAA
>LNC_000351
CCCCCGCAATAATAAAATTAAAGTTTCTCCTTTCTCTTTAAAGTATGCAAATGAAAACCTTACTTCTAATGCGCTCAAGCATTTGAGCTTCCCTTATATTATAGAAAGGTTTGTTTTGTAGAAAGGGACTTCTAAAAATATCGAATAAAATAAATAAAATAAGTAGGGGCTTCAAAGCTTGTTGTAGTTTAGGGGTGCACAGGTTTGGAACCCTATATAGGGCACGCAATGGCTATCTCTGAAAGGGCCTCGCTTCTTCAAGTTACGCTTGCTGCTTTTCATTTTGTTAGAAGTAGGTGCTTGCTGCTCATTAAAGTCATAGCTTGTCGTCTACGAAATGAGCCTTCATTGCTCGCTCGGCCCCTGTCTCTAGTCTTAAGTAAAGTTAAGTAAAATCAATGAAGTGAACAGTCCAACCTCTTTGTTTGAAGCTTTGCGAGGAAGCTTCTACTTGTTGAAGCTTTGCTTCTCTTAATTCCAAAACACAACAATAGACTTGCAACTATAGTATAGGAAAAACTTATATTTGATGACGATCATACGGGGGAAAGGATCCGATCGTAGATAGAGACCTAAACATGTGTGGGGTCTAAACTGCATCATAATA
>LNC_000352
TTGCCATTTATTTACGCATTATTAATCGCATATGTTTATATATGTTTGGCGTTGTGGACGCACAGGTAAGTGCCAGGTGAGTTATGATTTATGTTTACGTTCAGTAGTGATTTGAGATGCATAGAGAGCTCATAACCTGCACCCCCGGTGTTAGTGCTTCCGCCCAGAGTTGGGCATAGTCCTTCACGTGATGTTCACCTTCCGCACCACACGCTCATCTTGGATCCAAGTTAGGTGCACAGTCCTGTCGTACAGACCACTTTAGGTGGT
>LNC_000353
TCGAAAAAATTTAGCGTGGTTTTTCTGCGGAAGGTTCCGCCAGAAATTTTATAGTGTGGGATTTAATGGTTTGGTCTTTGGAAGGAGGTTCCCTGATTGGCTTGAGAACCTGATTGAAATTGAAGAAAACCAGAATTTTTTAATACACGTAGATCTGCGAATCCAGTGTTTGAAGTTATTCTAGTATGTTTTGATTTAAGGATTCCACAGTTCAGACAGAGACGTTGTTGAGTATGTGGCTTTACTCCAAGGCGGCTCAAATCTCGATTGAGCAATCATTTTTCATAGTCACGGGTC
>LNC_000354
ATGATTTACAGCAAGGGGTTAGTATGTTCGGAAAATAGATGTGTTTTATAAACCTTTGCTTTTGTGCCCACTCAACCTTTTATTTTTCGCCCCTCCAGGTCTTAGACAGCCGAATTCTCTATGGCATACGGGAAACTCCGGCGAATTCTGACATATCTAAATAAATGTAGGGACCCTATCTTGGTTGTGTATTAAGCACTATAATTAGTTCTGATTGCACTCTTTTGTTGCCTATGCTTTGAATATTTGTATTCTATGGGTTATACCCACTACTGCGCAC
>LNC_000355
AATGACTTCCTTTTTCTCCTTCCCTGCGTGAGAAACCAGCAGTGAGGAGGGAGCTGCTGTGTTCTTCTTCCCTTTAATTCTCCTTCACTCCAAAAATTTCATGGAATCATAACTTTCTCGTACGGTAACGAAATCACGCACGGTCGAAGCCTATGTATTCGTAGCAAAGCCCTCTTCAATTTGATACCAAACCCATATGCTAGAACCAAGCATGCCTGTATGTTGAAGCCTAGAAGCTTCGATGCCGATTCCGCCTAACCTCGCTAGAGATAGGTCTCGACCCAAGAGAGAAAAATACTCCTCTCTTCATGAGCTTTCAGGATATGTAAGTGGATCTTCCGAATTTCAAGTTTTCTTTTCCAACAAGCTTGAGATTTATGTGTTAACTTGAATTTTTGGTGTTCTTGTTGAGGAGTTGTGGTGGTAACAATGATTTAGGAGCTTAGTAGCTATGTGGTAGATTGATGAATGACTTTGGAGGGCAGGACAAGAACAAGAAATGGTACATACTTTAATTTTATTGAATTGTTTGTAGTCTTTGGCTAAAAGAGGAAGAATTAAGCATGGTATGGGTAAGCTAACACATAGAAATAGAAGTTAAATATGATTCCTGGATAGTTTGGGATTGCCT
>LNC_000356
ATTCATTCCATTCACCAAAGCATCTCATTTTCCATTGTAATACACAAACACTTCCCCTTCTCCATCTGCTCCATTTCCACTCCATTCCACACTTCCATCCCCCCAACCAACCTATCCTTAAACCTTGTGCTACAACAACGAGGAAGAGAAGAGTGTCTAAACGTTCATACAATTCAAGTTTGAGTTGTTGGGATGTTTAGGTGTTTCTTTGATTTCAAAGTTTCATTTTAATTCTCTTTGTTTTGTACGTATGAGAAATGGAAGAAAAGAGTGCTTAAACGTTCATACAATTCAAGTTTTGAGTTGTTGGGATGTTTAGGTGTTTCTTTGATTTCAAAGTTATGAGGAACTAAACCCCCTTTAGCTAGGGGGTGATTCGAAACTATGTTTATATTTGCAATATGAATTGATTAACTTT
>LNC_000357
CTGTCTTTTCCTTTGTCCTTGATATTACTTGCATGGCAAAGTGAAAGAAGCAATCAGCCGGCACTTGGAGTCTATCTGGACTCTATTCCCTGGTTGCTTACCTAGCTTTGCTGAGCTATCCTCTAACCCTCTTCAATACGAATTGGAGAGATTGAACAAAGAAACAGATAAGAGGAGGAAGCTCAGACCTTCGGGGGAGACCAAAGGAAGCCTGCTACCCAGTTCAAGAGTAGCACAAAGGAAAATCAACGATGGGAGCAGCGCATTTCAAGAGTAAGCCTGTGGAATCACTCAAG
>LNC_000358
TTAAACGTTTATTTGGAGAGTTAAAATCTGTGCATTCTTTGTTTTCTAAAGTCGTTGCATGATCTCATTATTCTTTGCTTGGTTGCTACTTAGAAGGCGTTTTATCACTTAGTTCCAAATGCTAGAACTCATGCCCATTTCATTCAAAGCATGTCATTGATTTGCATACCACATATTCAAGAAGAAGTTGTGTAGTGACCACCACCAAAAGCCAAATAGCCATGTGTCCTTAACTCATTTTGTGTTTACGTTTAACCCCATTGAGCCATGTTAGCCCATGTTCTTTGTTAACCCACATTATCCTTACCTAGCCTAGATTAGGACCTTCC
>LNC_000359
GCATTTGGTCTCTTTGGCCTATACTTCCGGTCTTTTGACATCTATCACATGTTAAGCAAAAAGCCCTAGCATCTCTAAACAATGTAGGCCAATAAAAACCACTTTCAAGAACCTTAAACGCTGTGCGTTGTGTGCCAAAGTGTCCACCACATGCATATGTATGGCAAAAACTCAAAATGGAATTAAATTCAGATTCATGAACACAACGACGCACAATCTGATCCGGGCATATTTTCCACAAATAAGGGTCATCCCAAACATAAAAACGTGCATCTTTTTTTAATTTATCACGTTGAGCCTTGC
>LNC_000360
AAAACACAACCTAAACCTTCCAACAACCGTCTTAGGGATTTCCAATGCACATGACATGTTAAAAATCATCATTCCCACAGATTTTTGTCATCTTCATACTTAAGTACATTCTTAATCATAGTCACCACATACTATTTCACAATTAAGCATTTAAAACCATGTTTTGAATGTAGTAACATGCCTTAGAGAATTTGCTCAATTCCTTACAAGATATGCACTCGATTTTCACTCAGATTTTCTAAC
>LNC_000361
TTTCAATTGATAATTCACCATGTTCTCAGAACGTGAAATTGAAATAAATCTCTTAATGGTCAAATTATCTTTAAGCTGGGGAACCGCTCACAGAAATTAGCTTTTTATTCTTTGGTCTTTTATTGGCTATATGTGTACAAATATTGTAAACTTTTAGACCAAATCTCAAATTAGGAATGTCAAATATTGTACCACCATATAAGTTTTGAGACTTCCTAACCATCTCCAATTGATTTTGAGTAGGACATGTTTGGTACTATTTTTGGAATAACGAAAACCATTTTATGTTAATCAAAAGAATATCTGAATAAACTTGGCACAAAAACTCAG
>LNC_000362
AAGAAAGGGGGTAGGTTAAGCCTCACAATGGGCTAGTAATAATGTGGTTCAAATTCAGCTTTAGCTATAATCAAACCTAAGACTTCTCACTTACAAGTAATGTGACATCCCACATCGCCCAGGGGTGATCCTTAAATGTATATTCCCATCTCTACCTAGCACGAGGCCTTTTGGGAGCTCACTGGCTTCGGGTTCCATGGGAACTCCGAAGTTAAGCGAGTAGCGCACGAGAGTACTCCCAGGATGGGTGACCCATCGGGAAGTTCTCGTGTGAGTTCCCAGAAACAAAACCGTGAGGGCGTGGTCGGGGCCCAAAGCGGACAATATCGTGCTACGGTGGTGGAGCGGGCCCGGGAAGTGGTGCCACCCGGGCCGGGATGTGACATTGGTATCAGAGCCTAACCCTGGTCGCGTGTGTGCCGACGANNNNNNNNNNNNNNNNNNNNNNNNNNNNNNNNNNNNNNNNNNNNNNNNNNNNNNNNNNNNNNNNNNNNNNNNNNNNCCCAGGATGGGTGA
>LNC_000363
TTTAGGTCTCTATCTACGATCGGATCCTTTCCCCCGTATGATCGTCATCAAATATAAGTTTTTCCTATACTATAGTTGCAAGTCTATTGTTGTGTTTTGGAATTAAGAGAAGCAAAGCTTCAACAAGTAGAAGCTTCCTCGCAAAGCTTCAAACAAAGAGGTTGGACTGTTCACTTCATTGATTTTACTTAACTTTACTTAAGACTAGAGACAGGGGCCGAGCGAGCAATGAAGGCTCATTTCGTAGACGACAAGCTATGACTTTAATGAGCAGCAAGCACCTACTTCTAACAAAATGAAAAGCAGCAAGCGTAACTTGAAGAAGCGAGGCCCTTTCAGAGATAGCCATTGCGTGCCCTATATAGGGTTCCAAACCTGTGCACCCCTAAACTACAACAAGCTTTGAAGCCCCTACTTATTTTATTTATTTTATTCGATATTTTTAGAAGTCCCTTTCTACAAAACAAACCTTTCTATAATATAAGGGAAGCTCAAATGCTTGAGCGCATTAGAAGTAAGGTTTTCATTTGCATACTTTAAAGAGAAAGGAGAAACTTTAATTTTATTATTGCGGGGG
>LNC_000364
GACAAGTCGGAGTGATGAGGATGGAGAGAGAGGGAGAGAGAGAGAGAGAAAGAGACCATAAATATATAAAAAAGTTGGAAGCTAAAAATCCTTATGGCCAGGCCACCGCTAAATGAATCTCTCCGGCTACGGAGGAGACAGAGAGAGAGGACAAAAACAAGCTTATCTGGTTGTAGACTAGGGTTAGGTTAGGGTTTTTCATTTTTCTTCTTTTTGTATTACAGATGGAAGCTTAAGGGATGAGTTTCTTTGGTTGCTTCAGTCCTCACCGGAAAGGTGTCAGCAAGGTCGAAATCGATAACGGCACTCGATCCTCCGGTAAGAATCTCACCGGAGAGGCAAAGGAATTCCCAATTTCTGAAAGTTAAGAATTTTGGTGAATTTAAATTACGTGTTTGGTTCTGTTGTGACACCCATTTTTCTGAAGTTTGAGATTCAGCTGTTTAACACACTATCTGGAATTTAGAACTTCGTTTTTTTTCGCAGTAGCGAAATTGAGTTGAGCTTTTTTGTGTTATGTATGTGCATAGTGTGGGAGGGGAAAAGGCAGAAATGTGGCACGAAGTTTCACATTTCGTGAACTTGCAGCGGCCAGCAAAGGCTTTAGGGAAGTGAATTTGAATGGGGAAGGAGGTTTTGGAAGGGTTTACAAAGGCCGGCTTGATGTAGGCCAGGTTGTCGCAATTAAACAACTTAATCATGACGCTCTTCAAGGGTTCCAAGAATTCATCGTGGAGGTTCTCATGTTAAGCCACGCTCTTCAAGGGTTCCAAGAATTCATTGTGGAGGTTCTCATG
>LNC_000365
GGTGCTGCGGACGCACAGGTAAGTGCCAGGTAAGTGTTATTCATGTTTACATTCAGTAGTGATTCGAGATGCTTAGAGAGCTCATAACCTGCACCCCCGGTGTTAGTGCTCCCGCCCAGAGTTGGGCACAGTCCTTCACGTGTTGTTCACCTCTCGCACCACACGCTCAGCTTGGATCCAAGTTAGGTGCACAGTCCTGTCGTACAGACCACTTTAGGTGGTTCCGACTCGTAGGTGACCCGCGATTATTCGCACAGCCTTCACGTGATCGTAGCACTAGAGCGTTTATATGTATTACACCCAGGCCTGTCGTACAGACCACTTTAGGTGGTTCCGACTC
>LNC_000366
GAAAATAATGAAGGGAAGAAAACACCAAATTGAATGGGAGATGTATTGGCACTCCAACTAGTCATCTGGACTCCTCCCTAAAAATAAAAAAAAAACACAATGGAGGGAGAAGTGCATGATGACAATTTTGGAGTGCTAATAACATTGCCAAACTGAACCACAAGAGCTTTATGACTTTGAAATGGGTAATCATATGGGATTTTCATTGGGGAGCATCACATTTTTTGTTGGTATACGAAACTGATACCTAAAATATGTTATCAAACGATTATGTATGTAAAGAGGCATGAGGTTTTTATAAAACTTATTGATAAAAAAAAAAAAAAAAAAAAAAAAAACATGTTTTATTGATGCATACGGTAATATGTAAGGTACTTGCGGGCATATATATGCAGTCTTTGTACAATAATGATTTCATACTTTCTTAAGTTATGGACATCCCTGCAAAAAGAAAATAATCATCCAAATCAGAAACTGTTTGGTCAACTTATGGTTCAGGCTGAAAAATTATCATTAAGTTGTTTATCCAATAATAGGAGTCGGATCCTTTCCCAATCTTGCTCGAGTTACC
>LNC_000367
ATTAAGTCTAACTTGAAAGCGGTTCAGGAACGACAAAAGAGTCTAGCAGACAAGCATGCCACTGATTGGGTGTATAAAGTTGGTGATTGGGTGTTTTTAAAGTTATCACTGTGGAAAGGTGTAGTACGGTTCGGGAAAAAGGGTAAGCTAAGTCCTAGGTACATCGGACCATATCAGATCACCAAGCGAGTCGGTGAAGTTGCTTACAGGCTTGGGTTGCCTCTAGAGTTATCTAAAATGCACAATGTTTTTCATGTTTCCATGCTTCGTCATTATATCTCAGATCCATCACATGTGATACCTCCTCAACCAGTGGAAATTAATCCATATTTAATTTATGACGAGGAGCCAGTGATGATTTTGGATTGGAAAGATAAGGTTTTGAAGAATAAGACCGTACGCTTAGTGAAAGTTTTGTGGAGAAATCACTCGGTGGATGAAGCCACCTAGGAGACGGAGGATCGTATGAGAGATTTGTACCCATGCTTGTTTATTGGATATTAATGGTTGTATATTATTGTATGAAATTTCGAGAACGAAATTTTCCTAAGGGGGGTGGATTGTAAAATACCACATCGCCCAAGGGTGAGGATGTTGTAACATTTATATGTATATTCCTATCTCTACCTAGCACGAGGCATTTTTGGGAGCTCACTGGCTTCGGGTTCCATTGGAACTCCAAAGTTAAGCGAGATTGGGCTGGTGCAATCCCAGAATGGGTGACCCACTGGGAAGTTCTGTTCGCGTGAGTTCCCAAAAACAAAACCGTGAGGGCATGGTTAGGGCCCAAAACGGACAATATCGTGCTACGGTGGAGTCGAG
>LNC_000368
AGGGCACAGTCCTTCACGTGTTGTTCACCTCCCGCACCATACGCTCAGCTTGGATCCAAGTTAGGTGCATAGGCCTGTCGTACAGACCACAGTAGGTGGTTCCGACTCGTAGGTGACCCGCGATTATTCGCACAGCCTTCACGTGATCGTAGCACTAGAGCGTATATACATGTTACACCCAGGCCTGTCGTACAGACCCTTAGGTGGTTCCGACTCGTGGGCAGGTTTAGTTATTGAGATTGACATTTGAGCTCTATATACAGCCGTACAGGTCACGTTAGGTGACTCCGGCTGCCAGAGGATTGTGTGATTGATACGACTTACACCTGGGCACTTGCATATCATTAGGAGATTTTGTCATAGCATATATTGAGCATGATTGGCATACCCTTGAACATGTTTGAGCATATCTATACATACGTATATATGTTTATTTTCTGGGAAGTATACAGGTTTTACGGCGAGGGGTTAGAATGTATTTTACTAAATGGTTTTCAAAGAGCTTTGTTTTTGCCCACTCACGCTTTTGTTTTGCGCCCCTCC
>LNC_000369
CACAATCATGTTAAGTTAAATTCCTAGCATGAGTATCATGATGTCATAGTTACGAATGCTTTGTCAATGTTTATGATTTTCATAGAACGTAATGATCTTTGATTGTATCTCTATTATGATGTCATGTAGGGAACTTTTGGAGAATGCTTTGGTTTGTCGAATGATGTCATCCAATCCAATAACTAAAGGAAAATCTGAGGGTTAATTAGTGATGTCACGGTTAATCTGGGGTATTGAGGTTCATGGTTTATTGAGAAAGCAACTGGAAATCAATTTGTATTCAAATGTATCACGTGTGGAAAAGAATCCTCTAGCTAGCTAATCATCCATAGTTTTTCCCCAAATTCGTCCAAACTTTGTTTAAGTCTTTAAGTTACTTGTTTTACTTTAAATTCGTCCAAAAACCCAATCCCCTTTACTTTGTTGTGTCAAAT
>LNC_000370
TTAGAACTGAACTGAGGCCTCCACCTTATCCACGGAATAACTATTGCAACTTTATCTTCTTGTCCGTGACCGAATCCCACTTATCAAATATGACAAGCTCATCGTCGTCATCATCAAGTTCCAATTTCTCGGGATTTCTTGTACTACTGCCAGCAACACTTGATAAATCTGGATTCGCGGATTCAGAAAGGTCAGACAGTTTTCTTTTCTTTTCAGGAGTAGTTTCAATATCATCAGTCTTTTCAGGCTCCATAGATGATGATGCATTTGATGAGCTTCCAGCATTTGCAGTAGACTTCTTGTCATCCTGTGCCACTGCAGGAGCTTGAGTCCACCCAGATAGAACCATTCCATCAGAAACACAGGAAAGAATTCATACCTTATCAAGGTTTGCTGCATAATTTGCTACCATGTCTTCATCCAAGTCATCACCAACTTCATAAAGAAGGGCTGAACCATGCATAATGAGTGGCAAGCCCATCCCGAGCTTGGCTCTAACAATCTTT
>LNC_000371
TTGGCGTAGCATCTTTTTGATTATTCGAACCAGCATAGTAAGCTGACATAGCTCTCTCAACCCCTGAACCAGTTATACGAGCCCAACTACACACTCATCCTGAAGACTGGAAACCCTTAAGTGTTGTGGGTTGTGTGGGGAACAGAAAAGTCTTAGAGAACATCACCCGATCGTCTCAGAACCAAACTTTCCGATCCCAACAACAACAAGTATATTTATTTAACAACACAAAAAAAGACAGACAAAAGAACTTTAGTGTGTTGGAAAATAATTGAGAGATATGAATTTCACTTTTTTATTTTTTTTTTTTTGCTTTTTTGCAATCATAGATATTCTCCATCCATCACTGAATCAAATTCAAACCCCACGTCAGACTCACACTCACAGAGAGAAACAAGTTTTTTCAGTTTCTACTGCTACTCAAGAAAAATGATGACTTTTCTTTCTATTTCCAGAAATGGGGTTTGGGGGGGTTGTTTAAGGCTTTGGTGGGCAACTCTGCTTTTCTAATAAGTGCTTTTGCTTGAAACCCAGTTGGGAAAAGTCATTGGCTTTACTACTTGCTTCTTCTTGAATTCAACAATTGAATTCAAGAGCTAATGGCATTTGCTTAATTGGTTTGGAGGGTGAAGATCAAGTGTTTGGTTAAGGAGCTCAATCTCTAACCACCAGTTGGTGAACCTAAAAACCTCTCTTAAACCCTCCCCATATCCTCCTCTCCCACCATCTAATCTCTCTCTCTCTCTCTCTCTCTCTAAACAGAACAAATGATATTTCTAACTTGAACCTCTTTGGCTGTCTCTCTCATCCCTCTGAGCATGGAAGGTCTGGGTTTGCTGCAATATCCACCATATAATCATATTCTATTCTTTTCCTCTTTATTTTTTGTATTTCTATATTTTGTCCTAACCTTCTATTCTATATTTTTGCTATTTTTTATTTTATTTTTCCTTCTTAAATGTATGAGGTGCACCAGTAAGCATTAGGTGCCCATATCACTGTATTTGTCGCTTTCTGCCAACTAATGTGCGATTTTTGCACTGGTGGTCCTGC
>LNC_000372
TTCTCTCCTTTTGTGAGAGCTTCTTCCCCCCGTCTTGGTGAGGGTCTTCATCTTGCCCACCTTCTCTAGTGCCGACTCTAGCTTCGGCTGGAGTCGGTCGCCCCTTCTCCCTTCCTCCTCCTGTTCTTCTGGTCGCCCCTTCTCCCTTCCTCCTCCTGTTCCCTTCTCTACCAGTTCCTTTCTCTTCTTCTTCTTCTTTCCGATCTGGCCAACACCACCACCTTCTCACTGTCTCT
>LNC_000373
ACCCCTTCACGAGATATGATATGGCCTAAGTAGTCAACATAAGTTTGACCAAACGAGCACTTCGATGTCTTAAGGAACAAGCTTTGTTGCTATAAGATTTGGAAAACTGCCAACAAATGAGACATATGATCCTCCCAAGAGTGGCTGTAGATACGGATATCATAAAAAAATATGAGCACACACTTCCTTAAGAAAGGTCAGAAAATGTCATTCATAAGTTGTTAGAATGTGGCAGGGGCGTTAGTAAGCCCAAAAAGCATTACCAAGAACTCATAATGACC
>LNC_000374
TATTTATCATTTTTAGCCAAAATTTAACATCTCAATTCATAAATACCAGTTTTTATTAAAAATTTCAAATATAGCAAAAAGACGAAGTAAATAGACTCAAATGCCCTCACCATTGAAAACTGTATAAATGTAAACTAACAAGAGATGGCCTTCTTTTCGGTTTTATAGTTTGAATGTCTGATAATATCCGGATCCCAAACTTAAAAAGTAGAATGAACGAAAAAAGATTGAGCACAAGCAACTGTCAAATTCATTTCATACTTGATAAAGCTACAACATAGGTCATAATGATAATTTCATAGAACAAAATTTCTGCATATTTTTGTGTAACAATTAACTGGCATTTAGTATTGGGGTTTTGACGGCAATGACGAAGAATGACGAAGTTTGATCTCATTGATTGTTTATTTTCTTCCAAGAAAAGAGCTTATAAATTCGACCTTAGCATGGAGCATATACACTTTTTAATCGATTCCATAAAATAAAATAAAAATTCATATAAAAAAAG
>LNC_000375
AGAGCAACTCCAGCCCGCTGGGCTTGACTGGCACCCAGTGAAGAAAACAGCCCGGCCTGCAAGAAAAGAGCTCCAGCCCGCCCATTTGACTGGCACCCAGCCCGTGCCAGTCCCTTGCCCAGCCCAAAATGGACAGACCCAGAAGCTGGTCTGTTTGATGGCGCGTGCACCACACGCGGCTGCCCAGGCGAGTAGCCGACAAGATTTGCAGGCGCTGGGGCCCGCGTGCAGATGCTTTGCAGTCGTCCGGGTGAATGAAACGTGG
>LNC_000376
GATGGGTGACCCACTGGGAAGTTGCTCGTGAGTTCCCAAAAACAAAACCGTGAGGGAATGGTAAGCCCAAAGCGGACAATATTGTGCTACGGTGGTGAAGCGGGCCTGGGAAGTGATCTGCCCCGGGCCGGGATGTGACAATTTGGTATCAGAGCCTAACCCTGGTCGTGGTGTGCCGACGAGGACGTCGAGCCCCTAAGGGGGGTGGATTGTGACATCCCACATCGCCCA
>LNC_000377
CCGTCTCGACTATGTCGACTCTCGACCTCACCTCACAGTCACAGACAACCTCAGTGCATCACGGTCCTCACCACCCTCCTCGACCTCACCTCAAACAACCTCTCCGTCTCTGATCTCTCTCTCTCGACTTCTCATCCCTCAGACCCTCACTGTTCCTTCACGGCACAGAGACAGAGCCACGGCCACCGGCGCCGCTCACATCTCTGATCTCTCTCGACTTTTTCATCCAGATTCCAGTGCATTGTGCACCGATTCTCCCCCAAATCAGGTTGCAACTTGCAACAGTTGCTTTGATATTTGAAGTACAAAGAAGTGCTAGGTCAGAAGCAAGAAAGGAGGAAGCACGCAAGCAAGAACTGGAGGTATTGTGGCAATACAGTCAATGTATTAATTTGCATTTATATGCCAACCTTGACATGCTATTATTTCATTGACCTCGTGATAATATAGAATTTTTATTCAGTTACATTTTTACCCTCATTTGAACAAATGACCTCCAATCCTTTTCAAATTGAAAATGCTAATAGAGTTGAAAGAAAATGGTAACTCTTTATTCTGGTATTGAACTATCTGAGCAAACTGCCATCTTAAGTTTCATTAGTGTGGTGAAAGAAAACATCCCAAAAATATTTTGGGAATCCCGATTTGTCCCGAAATCCCGAAACTATTTCGGGATTTCCGAAATTGGGATTCCCGAAAACTTCGGTTTGGGAATTGGGACAAGGGTTTCGGTTCGGTATCCCATACTGAACCAGCCCTAGTGCTGCCATGCTTACTTTTGAATCTCTTGCCGAGACATCTGAATTTGCAAGAAAGTGGGTACCATTCTGCAAGAAATTTTTTATTGAACCACGTGCACTAAGTTTTACTTCTCACAAAACATTGACTACTTGAAGGACAAAGCGCAACAATCTTTTGTGAAGGAGCGCGGATTGATGAAAGTAAGTACCTAATGGCCGAAGCTTCTTCTAGTTATATATACTAAAACCCAGTTTTTGGATTACTATTTATCTATAGTGTCCAGACTGATTTGTCCTTGCAACTCTCATTTGTTTCCGTCTATCTTGCTTGGTTGGTGCAGTGAAGAGACATTTTTACCCCTGTTTTCCATGCGTCCCCATCGTTATTCCGTCGACTTTGACAGTCTTCTTAGCTCCTTAGGGTTTTCTTCCTTTGTTGTCTTTCTTGATTTGGGTTTTGCTATTTTTGTTTTGCTCCTTACTTCTAATCCTGTGTTTCTCTTTGGTGATCGTTGTTTCTTTTGCACAAAGACTGCGTGGTTTTGTTTAAGGGATTTGATTTTCTCTACGATTTGTCATTGAGGGTCATTGTGCATCTGTTTAAACCTAAGGTTTTTTGTGGAAACTGATCAATTGGTTTCCGGGCCTTCCAAAGTTGTGGTCGGGGGAATACAATCCGTGTTCGTCTTTTTTTTTTTTTTGGTCTGGGATTTCCTGTTTCTGTTCGGAATTTTGGCTGATTTTTAGCCTAGTTTGCGGGCGGCATGTTTCCAGACAGCTGCGCAAGGGCTTTTACTCAGGCAAGGTATATTTTAAATAACTGTTTTTGGGTTTTTGTTTTTGGATTTTTGTCGATTTGGAGGAAACACTCACGATTTGGATTTGCGGTGAGTTGCAGTGTTGTTGTGGATTTGGGGGCTAAAAGCGGATTCTTTTTTTGCTGTCCTCCGTTAACAGTTCTGAAATTTCCCAGGAACTACAATTGTTGTTTTGGGTATGGTTTCCTGCCTCTGCTTCTTGATGATTCTGTTTGTGTTTCTTATTTGGTTCACTGGAATTTGTGGTTTTGTTTCTTGAATTTAATTTTGTGTGGATTCATTTTGGTGGATATCTCAAAACTTGAGAGGGGAGTTGTGCTTTTATTCATTATTTCTTTGCTTTGTGTGATTTCATTTGGAAGGATGCTTAAGTGTTTTTTTTTTTTTTTTTTTTTTTTTTTTTTTTTTTTTTCTTGACTTGAATTTCTTGGTTTTCTCTCTCAATCTCAAAAGTTTTTCGGGCTAAGCAGAAAAACCAATTGAGGTCTACAAAAACAGAGTGAAAAACTTGAATGTGCTTGTTGTGCGTAGGCAAAATCCATCTAAGCTGTTATGCAATTCCCTGACATTTTAGGATGGAACATTTAAGGGAGTGCGTTTTGCCGGTCATTGTGTCTTGCTCGCACAGTGTTATGCACAGTGGATTACAATTCGTGATAAGAGGCTGCTTCTCTCTCTCTCTCTCTCTCTGTATATATATCTGTGTGTGTATGTGTGTGCAATGTTATATGAAAAGCTTTATATATAATTCGTGATAAGGGAGGTTGTGGTATGCTAACATGGCGCTAATGAAAACAGAAACCATGATGTCCATGAACTGGACGAAGAATGTGCGCCGCAAGTATAGACTTTGTTTTTTCCTTGTGTGTGTTTGCAGCGTGCCTGCAACAGGCATGTGGCTGGATTTGTGGATAGTTAGAAAATAACAAGGTCGAGTCATGTGCATTGTTGATTGTTGGTTTTAAATGGATTAGGAATTTTTGGGGAAAAAAATGCGAGGGTTGGTTCCAGTTTTGGATTGGTATTTTTGTTGTGGTTTCGAATGATTTTGTATTCATTGT
>LNC_000378
TGGGAAGTTGCTCGTGAGTTTCCAAAAACAAAACCGTGAGGGAATGGTAAGCCCAAAGCGGACAATATCGTGCTACGGTGGTGGAGCGGGCCCGGGAAGTGATCCGCCTCGGGCCAGGATGTGACAATTGGTATCAGAGCCTAACCTTGGCCGTGGTGTGCCGACGAGGATGTCGGGCCCCTAAAGAGGGTGGATTGTAACATTCCACATCGCCTAGGGGAGTGATCCTTAAATGTATATT
>LNC_000379
GAGCTCACTGGCTTCGGGTTCCGTAGGAACTCCAAAGTTAAGCGAGAAAGAGGCTTGAGCAATCCCATGATGGGTGACCCACTGGGAAGTTGCTCGTGAGTTCCCAAAAACAAAACCGTGAGGGAATGATCAGCCCAAAGCGGACAATATCGTGCTACGGTGGTGGAGCGGGCCCAGGAAGTGATCCGCCCCGGGCCGGGATGTGACAATTTGGTATCAGAGCTTAACCCTGGCCATGGTGTGCAGACGAGGCCGTCGGGCCCCTAAGGGGGTGGATTGTAACATCCCACATCGCCCAGGGGAGTGATCCTTATATGTATATTCCCATCCCTACCTACCACGAG
>LNC_000380
TTTGGGAGCTCACTGGCTTCGGGTTCCGTAGGAACTCCGAAGTTAAGCGAGAAGTGGGCTAGAGCAATCCCATGATGGGTGACCCACTGGGAAGTTGCTCGTGAGTTCCCAAAAACAAAACCGTGAGGGAATGGTAAGCCCAAAGCGGACAATATCGTGCTACGGTGGTGGAGCGGGCCCGGGAAGTGATCCGCCCCGGGCCGGGATGTGACAATTTGGTATCAGAGCCTAACCCTAGTCGCGTGTGTGCCGACGAGGACGTCGGGCCCCTAAGGGGGTGGATTGTGATATCCCACATCGCCCAGGGGAGTGATCCTTAAATGTATATTCTCATCCCTACCTAGCACGAGGCCTTTTGGGAGCTCACAGGCTTCGGGTTCCGTAGGAACTCCGAAGTTAAGCGAGAAGGGGGCTAGAGCAATTCCATGATGGGTGACCCACTGGGAAGTTGCTCGTGAGTTCCCAAAAACAAAACTGTGAGGGAGTGGTAAGCCCAAAGCGGACAATATCGTGCTACGGTGGTGGAGCGGGCCCGGGAAGTGATCTGCCCCGGGCCGGGATGTGAC
>LNC_000381
CCCCAAGTCCCAACCTTCCTCCACCACCCTGTCTTTCCTCTTCTCTCTTTCCTCTCTCTAGACAACCTGCAATTTGTCACCCCCAACCTTCCTTCACCACAAAAACCAGAACCCACTTTTCCACCGCCGCCCTCACCTGCCAATCACCTTCTTCGATGCCAAAAGGTTGACGATAGCTTTACCCGAAGCTTCTTGAGCTGGTCCTTATTCATGTACAATACCCTACTCGTCCGCATCTTTCAGAACCAAGCTGGTCCTTGTTCATGTGCAATGTAGTCCGCGACGACGACGTTATTAGTGGCGCACAACCCATTGGACCTGATTTCTGGTAAGAGTGAGCTTTGGTAGGTCTCTGGTGGATGACAGAGGAAGCGTCGATGATGACATAGTTGTCTAAGGTGGAGCTGAAATCGGCATTTGACTTGAGCAGAATTCCGTCATCAATGCCAAGCTCGTCGTTGGGAAGCTCGATCCGGTGAGTGGTGGGTGACGCTAGGTTGGTCAAGACGTCGCTGATCTTGTTGAAGATGAAGAAGGAAGGAGTTGGGGAGGCGATCATAATGGTCGTCATCGATGAGTAGGATTATAGGAAGTTTGTAGGTTGCGGGTTGCAGGTTGCAGATAGGGATTTTAGGAGAAATGGGGGTTTTAGATAAAGAAAGGGGGATGTGGGAAGAAATTGTGGTCGGAGGAGA
>LNC_000382
TCATTTTAAATTTCATTTCTGTGTGGACGCAAATGAAAAAGTTTCAAAAGCATGTAACAACCCAATGGCCATAATTCATTGACCAAAACATGAAGGGGGCAATTTAACAAAAAAAGAAGAGAAAATTAGAATGCCCAGTGTTTATATTTGCACTTTCCTCTGAAACCACAGAGGCATTAGAGAAGACCAGAGAGGAGAGACCTGAAAGGTGATCTTTCCTCTGCATCTTTCTCTCTCCCTCTCTTTCTCTCTCTAGAAACACTCAATAAACAATAATCCCCTTCCTACTTGCTGCATAATCCATTGCTTCTACTTCACTCCCTCTAAGTTTTGCAGAAAACCCTCTCTCTCTGTTAAGATCTCCAATCTTTCCTGGTTTCCTAAAGAGTCAAGAAAAACCCTTTTCTCTGCACTCTGTCTTCCTCTGCTTTGACAATCCACCTTTAATTCAGCTAAAACAAATCACAAATCATTCAATTTAGCAAAAATAAGGGAATCTGAACAGAACCCAGTTGCAGATTTTCCCGGAAGATGGAGAACCTTTCGGGGAAAAAGCTACCCACAATCAGTCTCTCACTTTTCCCGGAAGATGGTGACGCGGTTGTCCAGGAGGATACTGGCTGGCTGGCTGGCCGTTGGCCTGTTTTGAGATTTTTGGCTGGGTGAGGTCCAACTGCCTTTTGGCTTATCCTTTAGAGACGGTTTTCATGTCGGGCTATTTTTAGTCCTATAGTCATTTGACCGGGTTAGTTGGAGATGACTCTCTAACCGA
>LNC_000383
AGGCTTGAGTATACAAATTGGTTGATTATAAAATAATGAAATCTTGTATATGTCAGGTGTCGGGGGAAGGGCTTAAATATACAATTAGGCGTTGAGGGAAGTGCCTGTTTAATAAAGTGGAAACTGAGAGTTTAATTACAAAAATTGGGTTTAAGGGATGAATGGGAGTTAACTCATATTCTAAGGTATTCGGAGCCAAGTGGTATAAGCATGGTATGAGATGTGCAAGCTTGGGTGCCTTAGGTATGTGTTAGCGGG
>LNC_000384
ATTCCTTCAACAAACTCCATATCTTTTTTCCCTTCCTCCCCACAATCCAAATTAACTACACCAAGATTACACCGCTGCAAAAAAGGTTCATCTGCACTGCTCTTCCCATCCAAAAGCCAATGGCCAGGCTCTTCCACCTTACATTCTTCAAAACCCATTACATCCTCAACCCCAACTTGCTCCTTCTCAACACCAGCTTTCTCGACGTTTTCTTGCCCAACATCAGTTCTATCCAC
>LNC_000385
GAGAGATTACAAAACCTCTTCCCGTATTACATATGGAGGAAGCAGGAGGAGGAAGCTTCGATCTGCAACTGCGAAGGAAGATGATCGCACACGCGAGGGGGAGGAGCGAGTGGCCAATTACGAAGCTCCTTTAATTTTGGCCCCAATTTGTCTCTGTTTTAGGGTTTCAAAATCGACCCCAGTTCAATCTGACTCTCACTTCGTCCCACTCGCTGCCTCTCTTCCCCCTTTTATTTATGTCCCGG
>LNC_000386
AAATTTTTGTTGGGAATTGTGTATGATAAATTTTTTTTGCTTGTTTATATTATTTATTCTACAGGATTTCGAGAATTACTTAATACCGCACTCTTGGTCATAGTATATTGTGAAGGCGACGGTTTTACTTGACCCTTCTTTATTTATTTATTTTTTTCAATCAAAATTGAAATGGTATGATATAGAATTAATCAATAGTTCTATATTTGACTAGAATCAAAATAAAAGATAAATAAGCGGAGAATAGAAACCAAAGTATAAATGAGAGGAACAAAGGATTTTAGGTAAGGTTCTTCGTCTCCTAATCCTTGACACAAGAAATAGAATTTTACCCAACCCTTTCTTGTATCAAATTAATAAAGATTCACGATCCCGTTCGTAAAAAAATTGATATTTGTAGCGGGTGGGTTTTTTTTTTTTTTTTTTGTGAAATTTGTTTAAAGTCTAAGTTCTAATTATACCTTGAAATTTTGTTAATTTTATAGAATAGGTGTGTTGTGTATCAACTTAAATTCTAGGATTGTAAAGATAAGTATCTTACATTACTAAATTTCCTTATTTTCCTCCTATTTTTCATTTTATGTTGTTTTAAATTGTGAACTTATTGTACATATGTCATCCTACAATACTCCTCACTATGGTTATATGGCATGTATGCTTAATTTGTTTTTAAATTTTGGACTTGTTGGATACTCTTTTTGCATTTTATCATTCTTTTATTATCTTATCCATGGATTTCATACAAGTATAATTTTTTGTAAGTGTCAATATGCACTTATTTACAAGATATACAAGAAATTTACCTAAATCCGCCTAGGCGCTAGCTTGCTGCCCGACTAGCGCCTAGCGTTTTTTAGAACCTTG
>LNC_000387
CTGTAACCGCGCCATTTATACTCTTTGTTCCTAGGGGTACTGGGTTTGACATCGAAATCAACTGACAATTCTGTGTCAAGCAGTCCAAGAAGCACACTGGTTTTTGTAGTTTTTTTATATATCAATTTATCATAAACATTTTACTTATATTCTGTATGAAAAATGATTACTTAGTATTGGGTACTAATCTAGACTACATGGTTCCTTGC
>LNC_000388
TTTGGGAGCTCATTGGCTTTGGGTTCCGTAGGAACTCCGAAGTTAAGCGAGAATGGGGGTTAGAGCAATCCCATGATGGGTGACCCACTGGGAAGTTGCTCGTGAGTTCCCAAAAACAAAACCGTGAGGGAATGGTAAGCCCAAAGCGGACAATATCGTGCTATGGTGGTGGAGCGGGCCCGGGAAGTGATCCGTCCCGGGCCGGGATGTGACAATTTGGTATCAGAGCCTAACCCTGGTTGCGTGTGTGCCGATGAGGACGTCGGGCCCCTAAGGGGGGTGGATTGTGACATCCCACATCGCCCAGGGGAGTGATCCTTAAATGTATATTCCCATCCCTACCTAGCACGAGGC
>LNC_000389
ATAGCCTTTAGCTACCAATCTGGCTTTGAATCTTACATTGTCTTTTCCCAAAGATTCCATCTTTTTGGCATACACCCATTTACAACCAATTTCTTTCTTCCCCTTTGGTAACTGAACCAGCTTCCAAGTCTTATTTTTATGAAGAGATTTCATCTCCTCATCCATAGATTTCTTCCACAACTCGTACTCTGAACTCATGACAACTTCTTTGTAGGTGGATGGAATATCATCTTCAATAACGGGAAGTGCATATGCCACAATATCAGTAAATCGAACAGGCTTTCGAATTTCCCTTCTCGATCTTCTGTTTGCAATATAGTCTTGTTGCTGTGGAGGCTCTTGTGTAGGTGCCTCTACTTCATCATGCATCTTCAAACAGATTTTGCCTATCCCTTGTGTTTTGCAGGCATTATCATTACCCATCAAAACAACTCCACCATCCAGCTCCTCGAAGCTAGAAAACCATTCTCGAATGGGACATATATGATAGGTGCAACCTGAATCCAAAATCCACTCCTTGGAGTAACCATTAGTAGATGAACTAGCCAAAGCAAACTCGAGATCATTATCTCCTTGGTTTACAATATTTGCTTCAGGGCCCGCTTTCTCCTTCTCTTTGTTCTTCAATTTGGGGCAATCTCTCTTCCAATGACCCTTTTGGCGGCAAAAGGCACATTCATCTTTAGCAGGAAACTTCCCTCGTGACTTTGAACGAGATTTTCCCCGTTTCACATATTTTCTTTCCACTGTTCGACCCCTTGCAACAAGTGCCTCGGTTTGTGAATTGTGAGTCTTTAGTTCCTTCTTACGACACTCATGATTCACCAATGCCGCAGACACCTCATCAAGTTTCACCTCGGTTTTTCCATACAACAAAGTAGTTGTCAAATGATCATAATCATCAGGCAATGAATTTAACAAACATAATGCCTTGTCCTCGTCAGGAATTTTCACATCAAGGTTTGCTAAATCAGCAAGTATTTTATTATAATCATTGAGGTGTTCATGCATAGAAATACCTGGACTATACTGAAAACGGAAG
>LNC_000390
CTGGTTCTTCTTTTTGTTCTTCATATCCATCCTCTTCTCTGGAATCACTCAACTCGGCATCATGAACAGACCCAACTCCTGAGCTCTCATCATGACCTTCTGGGTATTCCACATTCTGACCATTTCCATTAACATACTCTAATGAGTCATTACTCTGACACCGCGACCACCAAACTGTTCTTGACCCTTTGAAAACACTACCAAAGTTACAAGATAAAGGCACTTTTGGATTCAAATTCCACAAACGATCGTCAGCTTTTTCTCTATAGGTCAAACG
>LNC_000391
CAAAACCTGAAAGATATTTACCCTAGCATCTCTCCTCAAGCTCGTCGACTCTGTCACTCAACTCGACTCAATTCTCTATCGCCGTCTTGCCTTGTCATCTCCTCCACCACCCCAACATCACGACGGCCCTAGCGACCATCACGATGGCCCAGCAACTTCGATTGTCCCTCGACCTTGAGTCCTCGATGACATCCCGGACTTAGAGAACCCAGGCACCCCACCACCCATCTTCTCGATTTGTCATATCTCTCGCAAGTTTCACAGTGCAATCTTGTGGTGCACACTGCACTCAGTCTCACAGGGAAAAACCAAACCTCATCTTAATCAGATTTATTTTACTCTGTAATCCTTTTTTCCCTGTATTTGTTCATGCGAGATGTGGATGGATATGTGGAATTGTTATGGGATGAAGCTCTAGCTCATGCTCAATGTCTTCTAAGGAGTAGAAAGTCTCTTGGAAAAATAGCATTGTTGTCTCAGGTGAACAATGCAGGGCTTGGTGCAGTCAGAATAGATGTTGATGCTCTTAAGCTTCAACAAATCCTACTATTGTGTTAAGTTCTTCGCATTCGAACTTTGCTTTCGGTTGTTTTCTTTTGCACAGCACTATGAAGCGGTGGATGAGTGTTTGGTTTCTCTCCAAGAAAAAGAAATTCATGTAAGAGAGATAGAGCGCTAGAGAGCTTTAAATGGAATGGATGAGTCAACATCGAGTGTTGTGAATGACTTGATGAGAAATGGCGAGAGTTGGCTTCTCAAAATCAGCAGTGAACGCATACAAGGATTCTAGCCAAGAAGTACCCTTGTTTTTGCATCAATTTGTCTGCCCTGGCTTTGTCAAAACAGATATTACATAAACTCCAATGCTGGCGTCTTGCCTGTCAAAGAAGATGGGTGTCACGTCTAGAATCAAACTGTGATACATTATTATTGTGGCACGGGGAAAATCTGCTAGATGTTCCAAATCAGTATGGTTTAACCATATTTCGAAGCTTAATAAAAGAATATACAGTAGGCCAAACGTTTAATAAAGAGACAAAACTTACCCTTCATCTGAGATCTTAGGTTCAATTTCTCCCTCCTTAATAAAACCCAATTGCAATGGCTACCAAAGTTATAAATCTCATGCATTTAAACAAAATGGATAATTGTTGAATTGATTTGGATTTCTTCAATTTCTCAACTTGTAACAAAAAGTTCTAGATATAATGTTTGAGGGAGATATATAAACTGTTGTTTTGCACATTTGGATGTTTGCTATATTTATATGAGAAGTCTCATGTTTGACTGCATGAATACCTAATTATGGCTGATTTATTGTAAGAGAAATTTAATGGTTCCGATTATAGAATTTATAAAATGAAGATACGTTGTTTGCGAAGGATGTGACATGTGCATTATCCTATGAAGCATGCAAGTATTATCCTTCAATTATGGGTAGAGGAAATTGTAGCAACAGTCCCTCAAATTTAATCCAATTGGAGCAGTGGTCCCTGAAATGAAATTCTCTAACTATTGGTCCCTTAATACATCAAAACGTGCGGCTTTGGTTTTTTTCGTCAACTCCGTCAGAATTTCCATCAAAATGAGTCATGTGCCACGCATGTGAGGCTAAATCAAAAGGCAAATATGAAAAACAAAAAGATGAAATTGTAGTAATGGTCCCTCAACTAAAAATCAGTGACTATTGGTCCCTTAACTTATCAAAACGTGCAACTATGGTCTTTTTTGTCAATTCCGTCAAAACTTCCATCAAAATGATTTAAACCTCCTTTACACGCTCTACACATCCAAAGAGGAGCTGCCTCATTCTTCCCTACCCCATTGACAGCCTCTTCCCTCGTCATTGATTCTTTCTACTTCCTCCAAGTCACTTCAAGCAACC
>LNC_000392
CCATAATTTTCTCTCTATAAAAATCTAAAACAAGAACAACATACACTGACTAATTAACCGTGTACTAGAAAATTCAATCTGAAATCAGTGCCGGAGTAGCTGTTTGAACTTCGACAAGGACTCGTACTCGTTTTGTCTCGCACGCCTGCTGCATTGTATTCCTGCACCGCGCGACAATCTGTTGTCAAACTACCGCACGCATCGAAACTGATCTATCAACCCCTCACGGACCGAAGCCGTACTGGAGACTCGCGAGATCTGCTTTTCTTAGATCGCAGAAATGCCAGAAATTGCTGTCTGAAGCCGAGC
>LNC_000393
GCCAGAAAAAAGGGCCAAACAGAAAGCAAAAACACCCGATCTGCAGTGTGGTGGGGATCCATCCTTCTTCCCTGCCGTTCGTGGCTGTTCACCAAATCCTCGCTGACAAACGCCCTGGGGAATAAGGTTCTGCCGTTCACACCAATCCAAGCAATCAATTTATGACTTGCAGCCCCAAATTGGTCTGCAACATTCGCATAAAGAATGGTCTGCCGTTCCAGGAGAGGGTGTAAGGGCGGTGTCATGGTGGTGGTCAAGGTGTAAGGAGTCAGCGGAGGAGAAACGAAGGAGAGGGTGCGCTATTGGTGGAAGGTACAAGGGTATTTTCAGTATAAATGTTTGATTCCAGAAGGAGGCTTCCTCCGGGAATTCAATTACCACTCCATGTAGGTAATTGAATTCCATAAGATTAAAGAATTCGATTCCAGATTTTAAGTGGGTCCCGCTTACTTTTTCATTCCCTACATGTTAGTAAGTGCCAGAATGCTTTAGAAGGAATCCGATTTTCTTTCCATTCCATTCCTATTTGGTAAACACG
>LNC_000394
GTGACATTGAGAGAGGACTCGGCATAAGCTTGTGGTTTGCATATTTCAATTGCAAGGTGTTTTTCACCCTCTTCTTCTCAATAATATTTACTTTGCTGTTTAATTATGGTTATGCATAACTAATTTCCTTTTGCTTCTTAGCATAAATTTGTATTTTCTTTAAATTTACTTATGAAATTATGCATGCTTGCTTTGAATTATTAACCACCGCTTTTAAACTATCTATATGTCT
>LNC_000395
GAACAAAATGTTTTTAAAACCAATTCTTAGTTAATTATTTAAAACATATTTTTAAGAAAAGAATTGAGATTGTGAAAATAAAAGATAAAACAAGAAACAAAATAATTAAAAGTGAAAAAGAATTAGACACAGCAAAAACAAAAAAAATGAAATAGTTTTTGGAAAATTCAAACTATAAACAGGACTAGGGTTTAGCCATTGTCATTAACAATCTTATACAATTCTATCAATTAGTTATGAGTTACCCCATACATGCATTGAAATTTAGGTTTTTCTAATGCCTATTCTCTTCTTGATATTCAAACAAGAACGTATATCTAACATGCAATCTGTCTATGATGTTTAGATTAAATATAGACATGTAAGACTCATTAAGTTTTGTGAAAACCATGCAACCCTAAGAGCGTGATGCTCACCTTAAGTGAAATTACAATTATCAATCACAAGAAGCTCTCCTCTGTTTCAGAGTGAAGTTCTAAAATAAATTGCATCAAATTACTTGTCTAAACATCCTAATGGTGATCAAGCATTAAGACATAGATAGTTTAAAACTGGTGATTAATAATTCAAAGCAAGCGTACATAATTTCATAAGTAAATTGAAATAGCTACATATTCATGATAAGGCTCATGGCCT
>LNC_000396
CTCTCTCTCTCTCTCTCTCTCTCTCTCTCTCTCTCTATAAAGATGTCTTCTTCTTTTGGATCTCTGATCTGATAGAGACTGAGAGACCAATAGTAGGGTCGTCAAAAACTCACAATATATACATATATGGGTTTGAGAGTCGTTTACGGGCTGCTGTTCCTGTCCTTATCGTGTGCCTGCATCATGCTCATTCACCTCATGCTCCACCCAGTATTCTACTACACCACCTGAGATACTCTCAGAAGTGACAAGTTGGAGCTGCAGGAACGCAAGGAAACATTGATTTGCCAAGGAGAAGAGAAACGAGAAATGTGCCAGAATTATGTGATCGAAAAGCACCAATCATAAAAACTGCAACATCATCATGTGTCTTCTAAAAAGTTATGTACTGCTTACCATGTTAAGACGGTTATAGTATATGTATTATAAAATTTCAAAATGTATGTACGTCCATGTATAAATGTATATACTGTATAGTAAGTTGGTGTTTTAAGAGAATGTATAATTTAATGGAGTATTAAGACGTATACAAAAATAAGAGTATTTTTAACAAAATATGTGTGCGTAAGTGTATAATACACATATAAATAACTCTGTAAATTTGCCAACTAGGCTTCTTTACACGAGAATTCAATTAATAAGTTGGTAAGCAGTGGTAAAGCCATGATTTTTATGATAACGAGGTCATGAT
>LNC_000397
TTTAGTTGGCTAGACATGTTGCACGTTTTTATTGAATATGTGGGTTCCATCAGCATGAGTGAGGTGGGGGAGGGTTGCGGGTGCGAAATTGTTGACGGTCTCTCCCTGCATGTAACCCGACCGTATGGATCTTAGATGAGTGGACGAAAACAAGGCAAAGTGAGACGGATTGTGAGTTTCAGGAGGTTAAGTGGCGAATTTTTATGTTTATGAGGCTATCTGAGTGTCAAATCTCTAGTCTTCATTGTCACTCGTGCTCTAGCATCGCCACTCAGAGCGTTTGATGTTTAAGTTTTCAGAGAATGTTTCGGGATTTAAGTGTTTTTCTTTTTAAACAACGATATATTTACGCTAAGTATAATTTAGTCTAAGTAGTCATACTTTTTACGGATAGTCATCTCCTTTTGTAAATGATGGTTTAGAGGAGACATTTGGTTCTCTTCAAGGTGGAATTTAGTGTAACAAATAACTAAAAATGTGTAAAAAATAGAAAATGGGTACAAGGAGCTACAAATAGAAATTACATCATGATTTATACATGTGATGGTGCACTAATACGGTATAAATTACCCTTCATTTTAAACCAATTTTGTGAGCAAGAAATGCATTTTCATTCTGCATTAAAAGCTCGAACAATATGATCTAACAAAATAAAAACAAAAACATAATAAATACACCTTATTTGATACAGTTTTGAAATAATTATTGGTCTACATGTTGTTCGCCAC
>LNC_000398
TGATCAAGATTTATCAATATTGTTTGTTTGGAGTTAGGTGGAAATTGGAAGGCAGTAAATTGTGATCGTTTATCCAGCATTTGATAAAATTGGGCAAATAATGTTAATGGTTTGTAGATGCTTAGGAGATTGTCTGGGGCTGCTTAAATTTTATATATTCAATTGCATAGAGTCGACCTGACATACACAACCATGGTCAGATTGCCACCCTTAGTTCATGGTTTGTAGATGCTTAGGGGATTGAGAGGTCATGCTAAGGAGAGTATATTACTTGCCACTGAGGAATATACTTCATATAATAGCAATGTGATGATGTGTGGCATGCTTTAACTAAGGGATATTTTTGTGTAGTAAGAAAGCCATATAGAGTCACATTTTTGTTTTTGTTTTTTTTTTTTTTTTTTGGGATTTGGTAACTGAAATTTTATGTGTGAACTGCATGTTTCTTCAGGAAACAGAACTTTTTTGGAAACCATCTATTTCTAATCAAAGACATTCAGTTTCTTCCTGTTCATTGTACAATGTGTTTATATGCCAGCTCACTTGAATGTATATAAAAAAAAATTGCTTATCTTATCAATCTCATTCACTCATGTATCCCTCTGTTTGTTCATAATTGTGTTGAATTTATTCAACTTAAATGTGTTTCATTCATCCGATTACACCTGAAACAACAGGTTCCCGCAGCAACGTGCGGGCATATTTTCTTGTAGGCCACTCTGAAAAGTAGTGGCGTGGTCTTAAATAGAATAAAATTCGGATTCAAACACTGTTCATTTAAACAGTGCCAATTTCAAATCTTACTTTAGACTAAAGTAATTTATAAAAAACTAGCCTCTCCGTACGCACGTTAAGCATTTTCGTAAAGTAATTATTTAAATGTTATTCATGCAATTGTCAAACAACATGAGATTTTAAATGCAAGTTCTTATCTAATGTCCATGAACAATAGCAAGTAGCATCCACTTTCCAACACTTATAAACATAATTAAAATTTACAAAAATATTAATAGGTCGAATTCCTGGATTAGAGGAACATAACAAAATAAAAAAGACAAAGTAAAACAAAAAGTTTAATTACCAAAAACGTAAAATAACCAAAAGAAAGAATGGAGCAAATTCCCTCACAAATTGCACACCAATTGATTGTTTGCAAGAACATTTCTCTCTCTCTCTCTCTCTCTCTCTCTCTCTCTCTCTCTCTGATTGAGGCAAAAACCAAAATGGAAAACCTAATAACAGTAAAATACCAATCAAACATTGAAGAGAAAGGAGGAGAGACATAGGGAGAATTCCCGACTGTAGGAGTGTGCTTGAAATGTTGTAAAACCCTAAAATTGGTTTAGTTTAAAGTTTAAGTTCGTATGAGTAGAAAAGCAAATGAGAAAGAATACACATATGAATAAAATTAGATATCTATAAACCTTTACCATCCTGACCACTGTGGAAAATCTTCATTACAGCCGGAGTCATAAAAAATATACGACTCTTCAATACTTTTTTAACA
>LNC_000399
CAAAGCTCATAGTTTTCAGTTTCCAATTTCTTCAAGCTTCGACAGAACTTGCTTGGAGTTTGGTCTAAGTGATGGAGAAGGAGCACAACATGCCATAGCAAGCTGAAAGAATTTGAGAATCCTTTCTTTTGTGACGGGGATTTCTCCGTAGCCAGCGCTGCTATTGAGAAGCAAATCTGGATGGAACAAGTCATGAATTCTATGTCCAAGCACTGCATTTCTCATGAAATCTGGCAAACTAAAATCCTCATCAGGAGTTGTAGGGTTTTGGTTGATGGGTTCCTTCCCTGTGAGAAATTCAAGCAAGATAACCCCAAGACTGTATATATCGGTCTCTTCGTTCGCATCCCTCATTTTCATCAGCTCGGGTGCTTTGTAGCCTTCGGATGCCGAGACTTCAAGCATTTCATGGCCAGC
>LNC_000400
GGGACCAATCATTTAGGACGCCTCGATGTGTGCGCTAGAGAATCATAGCGTAGACTCCAGGTGAGTGGATCTTTTCCTTTTTATCGTACATATTGTTGAGAGTTCTATCGACACTTTTAAATTGATTAGATATATTACCTTCGTACAAGCATGTAGGCGAAAACCGTTCGACAAACAGAATTATAACGAATGAGTTATTAACGAACGAAGTTAGAGGGTAAAATGGTAATTTTGGGAGGGAGCATCCTCCAAGCCAAAGGCTTCTCTTCTTTTGGGCCTGCTGTGTTCATCTCCCCTTAATTCTTCTTCACTCCAAAAATAATAACTTTCTCATACGGTAACGAAATCACGCACGGTTGAAGGCTATGTATTCATAGCGAATCCCTCTTCAATTTGATACCAAAATCATATGCTGGAACTAAGCGTGCTCATATATTGAAGCCTAGAAGTTTTGACGGTTTTCCTGGGTTTTTCGCCAATTCTGGTCAAACTCGCTGGAGATGGGTCTAGACCCAAGAGAGAAAAATACTCCTCTCATCATGCACTTCCAGGATATGTAAGTGAATCCTTCGAATTCCAAGTTTCATTTTCAAACAAGTTTGAGATTGAAGTGTTTAACTTGAAATTTTGGGATTCTTGTTAAGGATTCGTGATGATGAAGTTGATTTAAGAGCGTAGTAGCGAAGTGGCAGATTGAT
>LNC_000401
TGATAATAGATGATGATGGTAGTGATGACAATGACGATGGTGGGTGGTGACAGCTGCAACAGTGATGATGGCGAATGGAAGTGGTGGCAAATATGATGATGGTAGGTAGTAGTGGTGGTATTGATGATAGTGATGAAGATGATGTTTGTTGAAGGCAGTACAGTGGTAGTGGTGATCATAGGTGGTAATGGTGGCATCGATGATGTTGATGGTTGGCAGTGGC
>LNC_000402
CCTCCCAACCACGACTACTGTAAAACGACCACTACACTCCTCCGAACCACTACCAACCTATCCCTTTCACTCTTCTTAGTCAAGCTCTTGCTAATTTTGTCGTTGTTTTCGTGTAACCAATAGTCAGGGTTTCCGACATTTTTTCCAGCGACCCAATTCCTGCCGATTGCCGGCGAATTGGGCCTCTCCGTTACGTGGAAACAACTTCTCTCACTCTTAGGAGATACGTTAAGGTATTGCATGTTCAATATTAGTTCATTTTAAGATGAATTTAAGGAAACTGTATAATCTGCATATGAATGCCCTTAAGCTGGAGGGATTGTCTAAGGTTTTGTGTGTGTGTGTGTGTGTGTCTGTAACTTTGCACCTATTCTTTTAGACCGATATCTCAATACATTCAACTTAGGAGAGTCCCAACAACAAAATTCGAGTTTTGCATGCTCGAATCTGTCCCTAGACCGAGGAGTTCCATAAACCCAGCTCGCGGTGGGTTTTTCCGACTAAGATCTGAGTTTTCTCCGACCTTTTTGGGTCCGACGAAGGTGATATTCTTACTCTACACCCTCAAATTTGCTTACTTTGTGAATTTGGTGTGCAATGGTTGAGTTTTAAAGCTAATCAAAATCAATTTACTCATAAATTAATTTACTGTTCATGCCAACAGTAGTATTAGGAATCGCATGCTTATGATTTCATATTTATGAAATTAATTTACTCATGTCTTTATCAGATCGA
>LNC_000403
GCTGTGTTGGAACCAGCAATGTAAGGACAAGATCTGATCAATTGCACTTGAACAAGTTTTGTTTCTCGAATCACATTCATTAGTTAGATTATTAATGTGCTTCGATAGGGATTTTCAATATGATTTTGTAATTTCCCTTGATTAGAGAACAAAAATTAATAAACCACAAGAAATGGAACAATTGAAACATGGCTGCAAGTGATAAGCCAGTGTCTTTGTTTTAAATAACTGTACTACTTTTTGTCATGTAATATAAGAATGTAAATAGCACACTCTAACTGTGCCATATCAGCATTCTCAATTTTCTCATGTAATATATGTATATAACCCTACTCTTTGGCCCATATTTTCTCATGTATATATGCCCTACTTTTTACACGTTTAAGACAGTTTTGAAACCCGTAATATCACGTGGGCTTCACTGCTTGTTCAAACTAATTGTATTTGA
>LNC_000404
TATGCGGAGCATGATAGGCGAGAATTCTTCTTCATCGTGAACATTCAGGTAAATTCTGTCTTTCAATATTTTATTATTATTCTTTGCATTGTTCTTTCTTGAGTTTTCTGTGAGATTTGTTGAAATGGTGGTTGTTTAGTGGTTTTCTAGGTTGCTGATAAAAGAATTTTGGGTAACGTGTTTGAGTTTTAGTATATATAAATTTATTGCCCTTGATGAATTTCAAATCAAGACAATGTTTTAGTTTAAACTTTCAGTAACCCAAGGCCTCAAAGATGGGATTTGTTGGATTGATTGCGCGGGACATGGAGAGAAAATTCGTGGCTGCAGCGCGGTATGCTATATCTGCTCCTTCTGCTGCTGCA
>LNC_000405
GGCCTTCTGGGAACCGGTGGAACCACCCCAGTTCTCAAACAGCACAGATTCCACGGTGACAGCAACTCGAATAGGATCAGCTGCATTCACCTCATCCACAAACCTTTCATCACCCTCCTCAGAAACCTTGGACAAAGCCTCATGCAGCAGTACCCTCACTTTGTCCCGAGCTGTATCATTACACTTAATCATAGAGGTTAACTTTGGGGGATCAGAAGAGTTCAGTGCTGGTTTCTTCACGTCCTTCACTACCTTTTCAACCTTCACACTCTCCACTGAAGCAGCTTTCTCAGTCTTGACAGGATTAACATTTTGAACCTTTCTTTCTGTTTTGA
>LNC_000406
GTAGAGTTGAAGGTGCAGTGGCTGAGATGTGGCATGTGTGTTCACCTCTGTACATTACCTCAAATGTTAAGGGGTCATTGTCCAGCCTCTGGACTTGCTTCTTGGCTGGGCAATTGTACAGCTTTTGATGGGTGCATCTATAGTAACTCCTGAGAAAGAAACATGATATAATTAGTCAGTAAAAACACATAAAGTATCGTTTCAAAGATAAAGACAAAGAAAGTCCCATCTTCCATTCCA
>LNC_000407
GTTTCGTATTAAATAGCCTGCCGACTAATTAATTATTCGGACTCACTTATTTTATCCGGTCTATATACCTGCTAACTAATACACTCCAAAACGGAAGGATAATTAGTCGATTTCGTCTCTCTTCGTTCCTCGTTCTTCTTCCTCCAACCCAGGTCTTTCCTTCTACCCAACCAACCATGGCAGCAATCGGAGTGATTCCGGCAGTCGTTCCAAAGCCAATTGCCGCCGACCCTAGTCTCCTATCTTTCTCTATTTTCCGTTCAGATCTTAGCGAGCAAAGACTATCCAGAATGTTTAGGGAGAAATCAAAGAGATTACCCAGTGCAAAGCAATCCTTCTCTTTTTCCTTCCATATTCTCACCCGTCATCTATTTCTTTTTTCTAATTTCTACAACAGAATAAAAACCAGAAGCAAAAAAGAAAGCCATACCCTGCCTGCGCAATTATTTCTATTTATTTAGTTCAAATTTTTTTGAAAGTTCAAAATCCTTGTTCAATTGCATAATACCCATTTTCAATTAGTGGGCAAGAGGGTAAGATTTGTACGGGAGGATGAGATTTGATGCGTATTGAGGAAGATGGTATCTGAGGTTTTGTTTTCTTTTTTCCCTTTTTTTGGGTCTGTGCTATGATTAATTCTTTTTGTTCAGTTTTTCCTTAATTTATTTTTTTTTTCATTTTAACATCAATTATTAAGTGAAAAATTATTATAGTCTGACGTACTATTCGATGTTTAAATTAATTCGACGCTACCTCAAACGTTTGATTATTAGTTAATACTATCCGATTCACAGATTAATCAATCCACCTAAAATAATCAGTATAATCCGACGTGCCAAACGAGACCAAAGTGTTTTTCCATGTCTTGTGGTACATAAAATAAAGACACTTATCATAAAAAATTGTACAATGTCTGAGTAATTGAGCTTGTACATCCATGTACAATGGCCTAACCAATATGCAAAAAAGATTAAGAGTTCGTTTAGAAACACTTTTAAAATGATTAAAAACATTTTTAAATAAAATATTTATAAATTTCAAAA
>LNC_000408
TCTCTCTCTCTCTCTCTCTCTCTCTCTTTCCAGAAACCTCTAGCAAAGCAACCATGGAAACTAGGAGAGACAATCGACGATGACGGCCCAGAAAGCCTCTCGAAGTCGCAGCGAGTGAGTGCACTGCAGTTGAGGAAAAAGAGACGAAATGGTTGACGACGAGACTTGGTTTCTGAAATTAGGGTAGCTGCAAGGCACGGGAAGTTAGGAGTTAGAATAAAAATAGGATTTTTTTATTTTTTTATTTCAAAAATAAAAAAACGCCCAGCTCCGCCTAGCCGCCTAGCATCGCCTAACCCACCTAGGCGGCCGCTTAGAGCCCAGCCGATTTTTCTAGCCGATTTGCAAGAAAACGCCTCAAATGGTGACAGCTCAGCGCCTAGGCCATTTTTTAGAACACTGTGAAAAACACATCATCGAGCAAAGGTCACTTTGCACGACGAAATTTTGAGTGACAAAAAAACATCGTCGCGCAAAGTGACTTGCGCAATGAAATTCTAAGCTTCGTTGCGCAAAGTCTTGCGCAACGAAAAAACATCGTCGCGCAAAGTGACTTTGCATGACAAAAAATATATCGTCGCGCAAAGTCTTTACAAAAATAAATAAAATAAAA
>LNC_000409
CAAAATTCAGTCTCTCAATCTCATCTGCCTCTCTATCTCCCACAATCTCTCTCTCTTTCCCATAACCTTCTTATTCTTCTTCTTCAAGTTCTTAATCCCAGCTGGGATTGGGACTCCTGGGCTTGAAGGATTCGAACTTTGGGACTTTGACGGCGTGTAACTAGTTCTTAATCTTTGTTCATTCCGAAGGTTTCCACACTCTTGGAGACGGTGAGACAGTCGAGTACACTGTAGAGGAGGCGGTGGGTTTGGTGGATGAGGCGACGGCTCGAGTGGTGATGGCTACTACTTAGGTGGTGGATACGGAGGTGGAGGTAAAGGTTTTCGTCGAGGATCGATTAAAAGAGTTCCTGAGAGATTGATTAAGTTTGCTTGATGGGATTTAATTTTTCAATTTTTTTTTTTTTTTGTTATTCACCTGAAGTTAGAGAGATTGGTTTTTGGGAATTTGGCTGGCTTTTTGTGATATTTGTGCAAAAAGGATAGTGAAATCTGGGAAAGGTGGCAAATTTGGAGATTATGAGATTGGAATATGATTATGGTGAAGGTAGAGAAAAATGGGGTTTTTGTAATTGGATTGGGGAATTTAGCTGCTTCAGATCTGTCTGCCATTTGAAAAATTGGGTATTGAATATTAAAAGGGTATGTTTTGTTTTGTTCTCTTCCATTAGCGAGTCGGAGAAGCTATGGCGCGGCGACGAAGGCAGCATGGCGGTGGTTCTGGAGTCTTATCCGTGGTAGTTTCACAAAAAAAACAAAAAAAAAAAAAAAAAAAAAAAAAC
>LNC_000410
CGTGTTTACCAAATAGGAATGGAATGGAAAGAAAATCGGATTCCTTCTAAAGCATTCTGGCACTTACTAACATGTAGGGAATGAAAAAGTAAGCGGGACCCACTTAAAATCTGGAATCGAATTCTTTAATCTTATGGAATTCAATTACCTACATGGAGTGGTAATTGAATTCCCGGAGGAAGCCTCCTTCTGGAATCAAACATTTATACTGAAAATACCCTTGTACCTTCCACCAATAGCGCACCCTCTCCTTCGTTTCTCCTCCGC
>LNC_000411
TAAAGAAAAAAAAAATTACTGTAATAGTGGATTCGGAATTGTGTAACCTCCCAGGAAAGATTGTACTCCGTTATGTGGGACAACGAGACTTAGTTTAGTCATCTGCTTCCACACTGCCGAGCCCCTTACCTCGACTCAAGCTGTACTTAGTCCTACTAGTAGTACTCCTCCAATGGTGCATGTTTTCCACCTACTTTTCTTTTTCCCTTTCTCTTTT
>LNC_000412
CTGACCTGAAGTCGCGCTAAGACAGTACGTCGTGGTTGGCAATCTGCAATTTATAGACTCACGACGGCCTGCACGCCGCCTTCATTGCTGGGCATCGTCCCTGACGACACCAATCCAGAAAACCAGAGGCTGGCTACCGCCTTAGGGCACGATTCCCACGAACAAGCTGCCCACTGAATCACTGATGACGAGATACCTCCATCATATTGGCCTTGAACTA
>LNC_000413
ATGTGGGTTTATTTTAGATCATTTAACATGAGGGGCCTAAACAGAACCAACCCAACCCAAGGCAAGCCAAACCAATCCAATCCAATCCCTATAATTAGTCCAAGCCAAGTCAATCCTACGTATCAAACGTTATTCCAACAACAAAAACCAAAGAAAGAAGATGACGGACATGCTGAAATTGAAAATTGCCAAGGGTGGGATGATGAAATATGGGTGCATTTCTTGCTGTCTCCCTAAATCTTCT
>LNC_000414
CCAATCTTCACAAATCCATAGCCAATCGTCCAAGAATCCTCCCATCTGCAGGATCTGACCCCGACGTCTTGGATAACGGCATAACAAAGGAAATGCTCGGACTGCACAGATCCGTTGTGAACTAGAAGATAAAGCACATGAGGCATGGATCCAAAATAAAAGATCCATTGGTGGTAACAAAACAAAAAACAAAGGAGAACCGCTCAATGGCAAAGAATCCGTGTAAAAAGAAGGTAACATATCATGTGTTAATGTATTTGAGCTCCGATCTGTGTGAAATCACTTAGGACACTCGGATTCGTGATATATCCGAGAGAAAAATTGCTCAAGCTGCAGATTCAGTTGACAAAATGACAAACACGCTTCCAAGTTGCAGCGGCTTTGGATTTGAAAGGTATAAATCCTTATCTCTGCTAGAATCCATGTTGGATATGTAAATTTATGTACGTGAGTATGGCATGCATGTATTATCTATGAGATAACCCCCAAACTTAATACAAGTAATAATTGGAGACTATAATTACTGAACAAAAATAAATAAAAAGCTTAGATCTGTATGGGGACCATTTGGACTTCAAACACTGCTTAATAAATAAGAAAACTAAGCATATTTCACAAACAAAAAACAAAACAATGATAAAACTAGAAAGCATAGTAGAGCCGAGTGAGAAATTACTTGTACACTCCATTACTATCTTCTCAAAAAGCTTCAAGCTTTCATCTTTACTTTGTA
>LNC_000415
GTCACAACTAAAAATTTCACCATGAACTCAACCACCTGCACAACCCCGGCCAGTCCACCAATGACTCTAATTTACTCAGAGTTTTAAACGACTTAATTAGTTTATTTATTAAAGGGTAATTAAAGAAAATCTAGTTGTGAAGTCCTTGTAGTATGATCAAAAAGGTGGTGCAATTCTCTTTGTTTCTCTCTAAGTTTTCTGCTTTTCTTCAATTCTCTGTGCACTGTTATCATGGTATCAGAGCCGGCCGATCCTTGGTTTCAATTCCAATGTGCAAGTCTTCTTGATTGATTGAAGCTCGATGGTAGCTGCAAGTTCTCAGGGATTTCTGCTCAAGGGTTCAAGATTTTCATTCGTGTCAGGTTCTTTGTTTGTGATTTCACAGTGCACACCATCTGTTTGCGTTATGTTCTAGTTGGAGAATGTTTGTTATTTTTCTGAAAGATTGACGGCCCATAGCCATTGTTAGAAAATTGAAAGGCCGATAGCCATTGTTTGAGAGCATAAGAGGCCAATAGCCATTGTTTGATCAAGATTTGTTGGTATTCATTCAATTGTTTCATTGAAAAAGGCTGATAGCCAGTAGGGAAGAATCTGTGATAGTGTATTTGGGGTTCAAGAACAAGTCTTGTTTGTCTGCAATATAAATTTCTGGGTTAATATTCTCTGTAATCTTGTTCAAATGGCGAAATCTATTGTTAAAATTGAAGGGTTACTTGGTATGCTTACAGTGAAGCTTCAAGATGATAATTTTGTAAAATGGATTTTTCAGTTTCAATCTGTTTTTAGGGGGTATGATCTTTTCGATCATTTCACGGGTGAAGCTCCATGTCCTCCGAGATTTGTTATTGATAGAAAGTCTACAAGTGGATATGTTTTTCTTCTTGCTGCTGGTGCAATCTCATGGAAAAGCTCCAAGCAGAAGGTGATTGCTTCTTCAACTATGGAGTCTGAGGTATTGAATGAAGGTTGTAGCCTCAGTTGAGAGACCTGTAACTATTTACTGTGACAACAAGGCTGCAGTCTTCTTTTCCAGAAACAACAAGAGGTCCATTGCTTGCAGATTAATGGACGTTGAGTATTTGCGTGTGAGGGATGAAGTTAGAAAAGGGCTGATCAACATAGTTCATAGTGGGACCGATTTTATGATAGCAGATCCAATGACTAAGGGCTTACCAGTGGGAGTGTTCAAGAAACACATCTACAACATGGTGATGCGAGAGGATTTTGATTCTATTAATGAGTTGGAGTAGTAAACTCATTTCATTCTGTTAATAAGTGGGAGTAGTAAACCCACAGCTAGTTTTGTTACGTCTCTTCTCGTTTAATTGGATGCTTTCATAATG
>LNC_000416
AGCATGTTAAACATTGAGAAAAGCAAACCTGGCTCAATCATCCGAGCTATATTCACTCGATTCTTCAGGAAGAACGGCGACAGCAGCGCAGCAAAACAACTCCTTATCCTTCAGGAGAAGACAGCTTCCATCCGAATTCCATTTCAGATCAACTATGCTAAACGGTGGTTGCGGAGGGATGCTCACACAGTAGGCACCACCAGGAGTCCAC
>LNC_000417
TTAGAGACATTACCAAATAGATTAGCCGTAGCATCGGATTGGATCATTGCATCCTTTCTCAGCAGATTGACCAAAACCAAAACGTCCCCCTTTTGCAAGGTACTGCTGATGGTACTCCTCCGCTCTGTAGAACTTCTTGGCAGGAAGGATCTCTGTGACAATCTTTCGGTTCACTTTCTTCTGGTGTTGTTCCAGAGATTCTCGTGCTGCCTTCTCTTGCTCAGGTGTGTAGAAGTATATTCCGGATCTGTATTGTGTCCC
>LNC_000418
TGAGAGACTTTCATGCTTTTACTAGAAATTGCGATTATAGGATGGGGACGGAAGATATGAAAAGTGATTTTAAGAAAAGATGTAGTGCTTGGAATTAACGAAAAATTTGACGCAAAATCAGGTTCAATTGTGTTTGAAAATTCATACAACCGACTTTACTTGTTTTTTTGTAGAGACTTTCATGTTGGAATTGGATCCTCTCTTGAGCTCAAGGAGAGGATTCTCCTGATCAAGGATTTTGGACCGTTGGATTTTCATCTAACGGTTATAATTATTATAATTTTAAAAGAACTTTCTATTATAATAATTATAGCCGATGGATAAAAATTCATCGGTTCAAGATCCTTGCCCAGGAGGATCCTCTCATTGGGCTCAGGAGAGGATCTAATTCCTTTCATGCTAATGGTTCACCGAAGGCATTAATGCAAGGAAGAAAATTTATTACATAGTTAAACAACCAGTGTGACGTCACTTATTAGTGGCATTGTAACATGCGTGCATCTGTCCCGTAAAAAAATGTTAGAGAGATTAAATTTGAAAATTAAATAATTTGTCATTAATAAAATAAGCACGTAATAAATCAATCATTAACTTTTCTAAGTATACAAATTTATTTTCTCTGGTATTACCTGTCCCATAAAATTGCTCGATTTCTTAATGGATTGAGACTCTGGGACGACACCCGTTTCACCCAAGTCCTTCTCTTGGACTGGGCTTCGAGGCCATCAGCTTCTCAATGATTCTTCTTTTGGGCTGCTATCAATTGTGTCTTCTCTTGAAGTGGGCATGTGCATCAGATAAAAATTGCTCAAACACCGCTATGTTCTGAATTAAAAATACTACTTTTATCATGTATTTGTATCATTATTT
>LNC_000419
CTGTCGTTCGACGTCGACGTTGGGGTCACAGTAAGGAACACTTGCTTAATAACAGGTTCATTCTGCAAAGCAGAATTCCCCAAGTCTGAGTTATCTGTTGGAACAGATCGCCACCCCAGAACAGTGTGTCCAAGGGACTCTGCAACCCGAAAACAGATGAACAATATTCACATACATGCCATCGGACAAGAAATGAATGTCACGATTAGAGATAGTAATTAACACTATTACGCTAAAAAGGTCGACCTAACAACACATGGACATGCAAGAACAAAAT
>LNC_000420
CTGAAGTAGTAAGGCTCATTGCAATAGAGTGCCATGTTGCTTCCCACATAGGCATGAGAACAACTTACATACTGACTATATAGTTGGTTGATGACAAAAAAAAAAAAAAAAAATTTGGCCGACTGCCATGAGAGATATATGGTGCAAGACCTTTTCAAACGTTCCAAAGTCCCATTCATATTAGAAATAGGGACTACCAACAATTCAAAATTTGTAGCACCCATTTTGCTAACCATATTACATGTATGATCTTATTACTTCACATAAATATGCGATGCGGCCCAAATACTAACGAGTACTCCAAGCAAATGTGTATAGTACAAGTCATAGGACGGGTTGCCAGTTGTGATGGCAAATGACTTGAGGCAAGTGATAGCTCAACTCCTCTTATTTGTATTTGTCACAGTACAATAGCACGAAAGCCAGCCAATAGTGAACTTTCCAAACAGATGGGGCAATTAGTGTTTAAGGATAGATATTGTGTGGGCATCGGGCAGTATTATTGTTAATGT
>LNC_000421
CCCAGAAAGTTCCCTATGAACCTGCATCTCTCTATTCACCCTAAAAACCTCACCGACTTCACCAAAAAAATATGATTTTTTTTTTTTGTCCATCAATCTACCTCCAAATCCGAAGGCACAAACCAACTACAAAGCCCACACTCTCCTGCTACTGCAACATCGAATTAGACACAGTCAAACCCAAATCATCAAGTTTGCAACCTCTAGTCCAAAGCCATACTTGCAATCTCTGGCATCGAACCTGAATGAAGCTTGAATTAAATAAAGCCTGAATTGCTTACTGTGCACCACGAATCTGAATCTCACAAACCCAGTTTGCATTCTGACGAAGTCCCAGTTTGAGGCGCATGCTTGGAGATGACGAGGTGTTGGAGACAGGAGGGCAATGTTGGTAAATTGAAAAATTCATTACTAAAATTACTGTAGCTATGTGTTTTTCACAATAAGCTGCTTTTTGCAGCTTCTGGTTTTTAGCTTTTTTTCATCTAAAACTTTGAAATAAAGTTGGTTCGGAGTGTTTATCAAACACCAAAAACTCTTCTAACTGTTTTTGATACCCACTTTTTTTAAAAT
>LNC_000422
TGGGAAAGCTGTAATTGGAAGGGGAATGCACGGCAATGGTGTTAGAATGGGCTAGACCCTTTGTTTTATGTCCTAAAATGCATACAAGGCCTTCAATTTCGTCCAACACTTTGGCTCCAAGCATAAGCTATCCATCCTTAGCCCAAAAGTGCTCCAAAAGGCTCCAAAATGCACTTCTTTGCTCATTTAGCCCTTAGAACCTGAAAACATACGAAAATAACTTAAAAAACTTAAAGAACTAAGAAATAACAACGTAAATGCACAAGAACAAGCCAACTAAGTTGCCTAAATATGCTCCTATCA
>LNC_000423
AAAAGAAAGAGATAAAAGTAATAAAATTTATTGTTTTTTTAATGCTAATTTAATTATTTTTGTTTTCTAAAGAAAATAATATGATTAACCTCTGTACACAGGCGACCGCTCGGAAAAGATCTTTGAAATTTTGGAGTGCCGGAAGGCCTTGATCGGGCTCGGGAAATACCGTCCCCTGCCTTTTGCCGGCGGTCTCTCACCTCCAACGCCACCTGTTTTTGATGACATCATCGGTACGGCCACCGACCTCGATTTCCTCATCATCGTCCTCCTCATCGCAGCTTCTGCGTCTTCTTCCTTCTCTTGAATTTCGCTCTCCACTTTCTTC
>LNC_000424
GTTACGAATGTGACACACAAATTAAACCCTATTTGTGACAATTGTAGTAATGATGTAAGTAGGGATCGTTCTAACCGGGGATTAACTAGGGGTGCTAAACACTTTAAACTGACTCAAATAAATAAAACTAACCTTTAAAACACTTAACTCACTTAACAAAAACTCAAAACAAGTCCACAAGACTCCAAATACTTAAAAACACAAAATAAGATAGATTGTAATGACTAAGACTTAACAAAATATGGGGGGATTGTGTTTGGACAAAATTAAATTAAATGGACAGATTGTAAAGAAAACAGATTGTAAGACAAATTGTGATAGACCAATGGATGATGGAATAGCTAAGAGGTTCTTCTCCACACATGAAATATATGCAACGTAAATCA
>LNC_000425
TCTACATTGGCGGTGGTGGGTACGAGTACAGGTGAGGTCATGGAAACTTTCCTTTGAAATGAGTCATGTGCGGTGCTACAAGTTATTTTTTATGTAAACTTTACAGTGTTAGAGTGAGATGACAAGTCATGAATTCTGAAATCAAGGTCCTATCACTCTTAATTTTTTCTTTAAAGTTCTTAATGTATAAGTTCAGGTGATAAGCCATGTAACAGACTTTGCTGGGAAGTGTTTAGGATTCCAAACAATATTCAACACAGATTAGTGGCAAGGCAATAGCAAAAATTTTGTAGAGAATATTTAGATGCAGAAACGCCTGCAATTTGTCTTTCATCCAAGAACCATTATATTTTTCCTTTG
>LNC_000426
CCATTGGCTTCGGGTTCCGTAGGAACTCCGAAGTTAAGCGAGAAGAAGGCTAGAGCACTCCCAGGATGGGTAACCCTCTGGGAAGTTGCTCGTGAGTTCCCAAAAACAAAACCGTGAGGGAATGGTAAGCCCAAAGCGGACAATATCGTGCTACGGTAGTGGAAGCGGGCCCGGGAAGTGGTCCTACCCGGGCCGGGATGTGACAAATTGGTATCAGAGCCTATCCCTGGCCGGAAATGTGCCGACGAGGACGTCGGGCCCCTAAGGGGGGTGGATTGTGACATCCCACATCGCCCAGGGT
>LNC_000427
TGGTTAGTAGTGTAATGAGTAAGAAACAATAGCCTATAAATACAAGGCTAGCAGATTGTAATTGTATCGAATTCATTCCTTCTGAACACAATCTACTTTCTCTCTCATTGCTTCTCTCTCTTCGATACTTTCATTCTTTACATTTCTGTGCTTCTGCATTTCTTGTAAACCTTCATTTCTTCTGCTTTCTTGGTGCTGTTAATATGGTATCATCGCCGAGGAACGATGTCATGATTCTTCCGCTGTAATTTTCTGCAAGTGCTGGGATTTCTGTGGTGTTTTCTGAAATGCTGGCGCAGACGACTATCAGGTTCTATGTGTTCATATTTGTTCCTGTTTTCGCATATAAGGTGTTTGCGATATTGTCTGAGTAGAATTTTGATCTGATTTTCGTGAGTAATTGATTGAAGGCCGATGCCATGTCTTGCTGTGATATGATATGTTTGATGTATGTGATGAAGAATGTTTGATAAGGCCGATGCCAAGTGTGTACATTCAGTGAAATTGATTGAAGTATTTTTTTGAGTTTCTTGCTACGAAGGGCCGATGCCAGTAGTGAAGAATGGTTGAAAATAGTTGTTGATTGAAAGATTGAGTGGGGTATCTTTGTTGATTAATTGGTTGATCGTTTTGGAGTTTCATTTCTTGATTCTTGAAAGTATTCTGTTCTTAGAAAGGCATAGTATCAATCTTGCGTGATTTGTGAAGCAATTATGTCAGAAAACACTCTGAAAATTGAAGGGCTTCTGGGAATGTTGACTGTGAAGCTTCAGGATGATAATTTTGTAAAATGGTCCTATCAATTCCAATCTGTTTTGCGTGGATATGATCTGTTTGATTTCTTTACTAGTGAGAATCCCTGTCCACCAAAATTTATTATACATACTGAAACAGGTGTTACGAAGGAGATCACTGATGCTTATAAAAGCTGTTAAAAAGGATATGGCATTGCTTAGTCTGCTAATGGCAACTTTATCTGATGATGCAATGGAACACATTATTGGTTGTAAAACTCCTCAAGAAGCATGGACATGCTTGCAAGATAGATTTGCTTCGGTGTCTGTTGCAAGGATTAATCAGTTAAAGACTGAGTTCTACACTGCACAGAAAGGAGCAGATTCAGTTGATAAGTTCTTAATGCGATTGAAGTCTATTCGAGATCAACTTGTTTCTGCAGGGGAAAAAGTTTCAGATAATGATCTGATTATAGCTGCGCTGACAGGATTACCACAAGAGTTTGATATGATAAGAACTGTGATCTTGGCAAGAGAGACATCGATTTCTGTGAAGGATTTTGGAGCACAGTTGTTAAGTGCAGAATTGGCTAATGAATCCAGAATTTCTTCTTTAACTAATTCTATGTCTGCAATGTATGTACATGGTGAAAGCTCTAATTTAAGGAGTAATGGAGGTCATGGAAGGTATCAAGGGGACAGCTCAAACATGGGATCTGGCAGTTATCAAGGAAGTTCAAATCAAAGGCCTTACTCTTCTCAGAACAAAGGGTCCTATAATTCCAACAGATATGCCTCTGGAAACAATTTCACAAGGCCATATTTTGGGAATCAATACAAAGGCAATAATAGTTTCAATCAATCTGGGTTTAATAGTTCTACTGGGTCTACTTCTACTAATGGTCCTAAACAGGATCATGATTGATTACCAGACGTTCCAGAAGTAAACAACTTAGAGTCCCATTTGTCGTATTTTCCTAGTATGACAAGAGTTCTACTCCACAATGAGGCTTCTGGACCAAGCTGGTTTAGTTGCACCGAGATATCCTCGAGTTCTCCAGACAAAAACATGGCAGCAAATATGAGCAGAGCTACCATTGAAAAACCCGATAGAAATGAGAAAGAGGCCCCAGAAGCTTCCAAGGCTGAGACTATTGGAAGAGATCAAACTGTTGGAGTCTGCACAACATGAGTTGATTTTTATGGAGCCAATCAAGCAAGCCCAAATTGACAAGAAATTTAGTGGATATGCTCAGTCACCTGAGATGCTGAATGCCATGAAATGGGTGCAATTGGTACATCTTACTCTATCTCTTGCCATCCTTAATTCAATCTATCTACCACAGGAGTTGGTGGTTGGTGATGCACAAGGCCAATAGTTCTCTTACTCAACGCTGTCAAGATCAGTGTGCTCCAACTATTTTATGAATTCATTTTGGCAGGATATCTGTTACTGATATTTGTCTTTTGGGTGACCACAATGGAGATGCTTTGGAAGAACATGGTTCGGGATTAAAGACCATACAGAAGTTAATACTGGCGATGTGTATGGTACACGGGTTGAAAATTTGGCTGCTTTCTTTCCCAGACTGTTCCATGCTTCTTTCTCGGTTTGAGTCTTGAGAGGCTTGAGGACAAGCCTCGTGTTAAAAGGTAAGATTGATGTGACTCTAAGTTACTGGGCTTCTGTTAGGAGCAACTGGATCACCTATTGTTATTGTTATCTATTAGACCCATTATATATGTAATACCATTAGGCTTATCTACATATCAACTCTACTATCTTAAGATGTATTTAAACCCTTTTCTGATGTAAAGATGACTACGAATGAAATGATATGAATTTATTTTAATTTCTTCCACTTTTCTTGTATTTTCCTTTCTTGAAATTTCCTTTCCGGTTATGTCGACCTCTGATCCTATCATGCCAGTAGTGCTTGAGCCATCAGAACCTTCAAACGCAGTGCAAATAATGGAAGTGAGCGAGATGTTAGATCCCTCAAACTGGCATTGTCCCAAGCTGCTCATGATGTCCATGTGTGTAACAGGTGCACTTCTTTGCAGATTATTGAGCTAGGGTGGTTGTCTCAAGATAAATTGAGGGACGAATATGATCACTAAATTAATACTGTGCGTGTAGCTAGAAGATTCAGACTATATGCGCAAAATTAGCATTCGGCTGTTTCGTTTCCTGTGAGTTTTTCGATCCACAAATAAAAGTAGGTGCAGACTGATTGCATATGTTCAATTAATTGTCCAAAGAAAATTATTTATACAGAGATTAATTGCGATGGTCTAGAATTTGGAAGTCCTAACTAGCAAGAGATTTTTTAATGTGTCAGGAACGCTAGGTGTATCGCTATGTGTTATTATACGAGTGGAGGAAATTTTTTATCAAGTGTCTTTACTTATATAATGACATATGACGTATGTGCTTGTATTCTAGGCATATTGAAAAATCTCTCATAGCTAGCTATAGAATTCATCATATATGCTGCGTATAATCATTAAGGGGGCGTTTGTTGCGCCGGACTATTTTGGACTGGATTAGCTTCAAG
>LNC_000428
CTAACAATCACGAGGCCAGAAATTGCATATACCGTCAACACCTTGAGCCAGTTTATGCAAGATCCTCAACGACACCACCTTGATGCAGCATATCGACTTCTTCGATATCTCAAAGATGCTCCTGGACAAGGTTTGATGTTTTCTTCACAAAGCGACTTACAATTAAATGGTTATTGTGACGCAGATTGGGCTCGTTGTCCCACTACGCGTCGATCAGTGACCGGTTATTGTATCTTTCTTGGTAAATCACTAGTGTCCTGGAAAAGTAAGAAGCAAGTCACGGTGGCTCGTTCATCCGCAGAAGCAGAGTATCGATCGATGGCTACAGCCACTTGTGAATTAAGCTGGTTGCGGTATTTGTTGGAGGATTTACATGTTAATCATCCCCAACCAGCAAAGTTATTTTGTGACAATCAAGCAGCCTTATACATTGAGATCGATTGTCACACTGTCTGTGAACGAATTCAAAAAGGAGAAATCAAGACTGCCTATGTTCGAACAGGGGAACAAGTCGCTGACTTGTTTACTAAACCACTACGCGTGCCTGTTTTCCATTCGCATCTAGGCAAGTTGGGTGTCATCGACATCCACACTCCAACTTGAGGGGGAGTGTTAAAGGAAAGAAAATCCCATGATCTGATTATGAGCTATTCTAGCATTTGGTGATTGGTCAACTCTTGGGCTAGAGTAATTGTAGGATGTAAATACAATTAGCTTGATTGTAGACTCTGTTTACCTTATATAGCTTATAGCTTCTGTATAAATCAATCCCTATGTATCCCAATATTTACATCAATAAAAGATACAATTCCACAATTTCT
>LNC_000429
CGAGTCCGAGAGAAGACGGAGGAGGTCTTTGGGTGTGAGTTGACAAACTTTGGTTTTGTTGATCACATTCAAAGGCAGCAGCAGAGGCAAGCAGACGGATGAGATCTTTGGGTGTGAGTTGACAAACTTTGATTTTGTCGAGCACATTCAAAGGCAGCAGCCATGGCGAAGGTGCAGAAGCAGCCAGAGCTTGAAGTAGTGCAAAGCGTCGAGTTTGAAGACCGGCTAGTCGTTTGAC
>LNC_000430
CTTTTTTCCTTCTGGTTTTGGGCTAGTGGAATCCGGCTGCTCGAGCTAGCTGGGGATGATGATGGCACTGGGCCTGGATTTGGCTGCTTCTTTTTGTGGACTTCAACTTCTGTTTCTTTGAGTTGGCATGGGTCTTAAGTGTAGGCAGCCCCATTTTAACATGTATAATTTTTATTTTTATTTTTATTTTTTATTTTTTATTTTTATTTTTTTTATTTTTTTATTAAT
>LNC_000431
GTAGAAGTGCAAGCAATCCTGGGGCCAGTGACATCAATGCAGGCTAGCTTTGTTGTTAATCTTGGAGACCAAGCTCATGTGCCCATTTTATCATTTTCTGCAACAAGCCCCTCTCTTACTTCACTCCAAAGCTCTTACTTCTTCCGAATCACACAAACCGACTCTCACCAAGTGAAAGCCATAAGTGCCATTGTTAAAAATTTCGGATGGAGACAAGTTGTGCCAATTTATGTAGACAATACGTACGGCGAGGGAGTCATACCCTTTTTAATTGATGCATTGCAAGAGGTTGATGCTCATGTCCCTTATCGGAGTGTCATTCCCGCATCAGCTACAGATGTACAAATTGAAAAAGAGCTTCGCAAGTTAATGACAATGCAAACTAGAGTCTTCATTGTGCACATGTTGCCCAATCTTTGCACTAAGCTATTTGCCAAGGCAAAAGAGGTAGGAATGATGAGAAAAGGATATGTTTGGATCATGACCAACGGGGTAGGAAATCGTTTCTGGTCAATCCCTCCGCTAGATCTGAATTCAATGCAAG
>LNC_000432
GTCGAAATTAGCCTAAAAGGGGTCCTGGACGAAAACCCGAAAAAGTAAAAAAGTCAAAAGTGACCATTGACGGGTCAAAGTCAAAGTCAACGCTGACTGTTGACCGGGACAAAGTCAACAGGTTCTAGTCGGTCAACGGATCTTGATCGATCAACAGGTCAGGTTAGCCTGGGCGAGTCTGGGCTTAGGTTGGAACCGGGTTGGGCCTAAAGGGTTTGGGTCCAATGGGTTTTAGGGTTTAAGGTGAACGGGCTGGAGGCCCCAGTTCCTTTGGGTTCTAACACACGGGCTTGGGCTTGGAAGC
>LNC_000433
AGAAACATATGTCTTCTCCACAAGTGCACCAATCAGAAAGGGGGGAAAGCAGCTTTCGCCAACCTCCAAAGCAATGTGAAAATGTTGAAGATAAGAAAATTTCAACACAAAGATCGTTCATGCGGGATCTTTTCTTCCTCGAAGACTTATTCAATTTCTCGATCAAGGCTCCTTACTATGAAGATTGTGAGGAATGCTTTTCGAAGATCACTTCGAAGAAATTGGACAAGCAGCAACCATCTTGTCCACAAGTTTATCAGTCGAAAAGGGGGCAAAACAGCTCTTGTCAACCTCCAGAACAATGTGAAAGTGTTGGAGATAATGAAATTTCGACACAAAGATCGTCCATCCCCATCACAATGTGCGACCTCTTCCCAGAAGACTTCTTCAATTACTCGGTCAAGGCTCCTTCCTATGAAGATTGCGAGGAACGCCTCTCCCAGATC
>LNC_000434
CCAAAACCATGTCAGTCAAGTCAAGTGAAGTTGAAGGATGGACTTATGTCACTCCAAAGAAAATGCACAAGAAACATAGGTCTCCTCCACAAGTTCACCAATCGGAAAGGGGGCAAAGCAGCTACCGTCAACCTTCAAAGCTACATGAAAGTGTTGAGGATGATGAAGTTATGACACAAAGATCGTCCGTTGCCATCACGATGCGCGATTTCTTCCCCAAAGACTT
>LNC_000435
AATAAAAGGCCAAAGTGTGCAAGAAGATGCAAATTGGAGCCTTTTGGAGCGAAAGAGGAATGAATGAGTTGAAGACGTGAAGAAACGACGAATTCCTACGCCAACGATGAATTCCTACCAAAACGAGGAATCCTACTCAAACAAGGTTTCCTATTTTAGGAAAGTTAACCCTAAGTTTCCCGTTTTGGTAACCTTTCCTAATCTTAAACGTCCGTATTTTCTAGCCACTTTGTAACCCTTTGCCGTGCCCTTTCATTTCACACTAGCCGTCACTTTTCATTCTCCCATTCAGATTCTCACC
>LNC_000436
CGGAGAGAAGAGGAGTTGAAATATATACCATCTTCAGCAGTGAGAACACCCTTCACTAGGATAGGCAGTGAAGTGATTGTCTGAAGCCACTGCACATCCTGTCCAAATAGAAAAACCGATCATCAGATGTGCATCAACTTTTTATTAAAAAAATGCATACATGTCGAGAAAACATCGCTTCCTCACAAACGTCCAGCTAAATATTCC
>LNC_000437
CCTCAACTTCCCTTTGGTGGTACAGGTGCTGCTGAAGCTAATAGGCTTGAGCAATGCTCCTTCAACAAAACAAGGAAAAAAGAGTTGTTCAAATGGCAGTATTCGAGTCTCTTAGTGTTTCTCATTAATATTATCATTGGGATTGCACTCTTCAACATGGGAAGGAAACCTTCTGCTAATAGCCATGCTAAATTAACACAAGCAACCAGGAATTTGACTTGGTGGTAGGTGCTTGGGAGTCACTGCCGCATGTAAAGCTGTCACACCATTAGTCCCATGAAAAG
>LNC_000438
TCTTAACAAAACTGAGTAAAAGAAAGAAATCTTTGAAAAAATTAAGAAAGCAAGAAAGCTAGAGAGAGAATCGTGCAGCGGAAGAAGAAGAAAGATTGATTGTATTGAATATGACTTGGTTACAACAGATTATGACAGTTATACCCCAACAATTCTAACCGACTTGCCTATGTGGCAATCCTCTACATCTCTCCTTAACCAATCGACAAATGCCACCTGTAATCTCATTACATCTCAGCTATTA
>LNC_000439
TTGGGATTTGAGGGAGAGGCGTAGGGATCGTGGCTGGGGGTTTGGGTTTGTCCCTTTGGCGAAGGGTGTGGGTTCTGTTTTCAAGTCGCACACCCACCACCGCAAGGGTCCTGCCCGCTTCTGAAGTATGGGTTTAAAGGGAACAGTATGGGCTGCACAGAGAGACATCGAGAAGCTGCCAATTGAGCCCATACTGCCACCTATAGTGGATGAGATGCGCGTCTAAGACGTTTGGAACAACTGCG
>LNC_000440
TGTGAAACAAGATGGTTGGTGAATTAGCTAAAGGTTCTTTCTCCACACATGATATTTATGCATATGAATCAATTTCCAGTTATTCCTTCATTGAATTATGAACAACAATGCCCCAAATTAACCGTGACATCACTAGTTAACCCTCAGATTTTCCTTATATTATTGGATTGGATGGCATCATTCGACAACCCAAAACATTCTCAAAAGTT
>LNC_000441
GGCGGCAGCACTGTTGAAGAAATGTATTCCTCAATTGTCTCCTGATACTTTTCATAAAGCTGCTTAGAATAATTATGAGGAGGTTGTTGAATAGACATGTTATAGATAGTTGTGTAAAGGCTCATATATTCTTCTGAGGTGAACTGAGGTTCTGATGATCCTTGTATAATCCTGTTCATCTTTGCGATCACCTGCTGTACGTAGTCCCATCCTTGA
>LNC_000442
CAAAATGTAAATATGAATGTGATGAAAATATGGATGAATGCTAGCTAGAAGGTTCTTCTCCACACATGTTACACTTGCATACAAGATGATTTTCGGTTGGCCTTTCGATGAATTATGAAACTCAACACCCCGGGTTAATTAGGTCCGCTTAAATTAACCGTCAAGTTTTCCTTAAGTTAATGAATTGGATGATTGCATACGACAACCCAAAGCATTCCCCACAAGTTCCCTACATGAATTGCATAATAGAGATACAAGCAAGAATCATTAAGCAACATGAAAACTATAAGTGTTGACGAGGCATTCGTTACTATGA
>LNC_000443
TCCAAGATAGGGGATGATACCGCACCGTCTTGGATCGCAGTAAGAATAAATTTGCAGTTCAAGATGGGCGATTGTACCGCACCATCTTGGATTGCAGTAAAATTAACATAAATAAATACTGGGTTAGTAATCAATCTCTACACCAAACAAGTAATCAAAGATGTATGTAACCGTTAGATTGAGAACTAAGAGCAGGCATAGAGCAAACAGTTCGTCGCGAGGGTATAC
>LNC_000444
ACAGGCATCTTCTACTGTCCTTACGACTTCATTCAGTAGAGATTTGTTCACCATGGCTGTGATCCCCTTTCTTACTCTCATTTTCATGCTTAGTTTTTGTTATGTTACCGCTCGGAAAAATGAGCTCTTACCAGCAACCACTAAACCAAGCAATTTACAGATGTACATTGTCCATGTAAGGCAACAGAGGGCAGAGTTTTCGCTCAAACAGAAGACCTGAAGAGCTGGCATGAATCTTTTTTGCCCGTTACCACAGCAAGTGCAGATGAAACAGCCACGCATGACTACTCGTACCAAGAAGTGATTAGTGGTTTTGCTGCTAGACTAACTCAGGATGAAGTAAAAGCAATGCAGGAGATGGATGGCTTTGTGGCAGCACATCCTAAAAGAGTAGTTCATCGGAAAACTACACACACCCAACTTCTTGGGGCTGCACCAACAAACCGGAATATGGAAGGATTCAAATTTTGGGAAGGGAGTGATCATTGGAGTGCTGGATGGTGGAATTGAGCCCATCCATCCTTCATGTAGTGGTGCAGGAATTCCACCTCCACCCACTAAATGGAAAGGGAGGTGTGACTTTAACGTATCAGACTGCAACAACAAATTAATTGGTGCAAGGACTTTCAATATTGCAGCTGAGGCCCTGAAAGGAGAGAAGCCTGAGGCACCGATTGATATGGATGGACATGGGATACACACAGCAAGCA
>LNC_000445
GCTGCCATGATTCTTTTGAATGAAGAAACTGATGGTGTGAGTACTTCAGCTGATGTTCATGTTCTTCCCACAACAGATGCGAGCGCAACACCAGCAGCAACAATCTTATTCAGAGGAACTGTAGTCGGAGACTCATCTACTCCAGCTGTTGCTTCCCTCTCTTCAAGAGGCCCTAACCTGGCAAATCCAGGTATTCTGAAACCAGACTTTACTGGACCAGGTGTGAGCATTCTTGCTGCATGGCCATTCCCTGTTGACAATACCACAAACTCAAAAGTCAATTTCAA
>LNC_000446
TTCAGTTCTCTTATTCTCTCTCCAAACCTCCATAACTCTAATATCTTCTTCCTCTAAGTGAAGAATCAAAATGCATTTGAATTAAACTCTAATTGATCGCTAATAAAATCAATACCTTCAAACAAATTGGGGCCCAAACCCCCCATCCCTCCTCCTTTCTCTCTCATCTCTCTCCCTCTCTCTCACTACAATTGTCTTCAACATATCTAGGTAGCGAAGCATAGGAGACGATGAGGCTCTCGATCTGGTTCTTCTCGGCGTCGGGGAGAGGTCTCGTCAGAAGAGGAGTTGGGAGCGCATACAAATTCAAATCGAAGAGGAGTTGGGAGTGCATACATATTCAAATCGAAGAGGAGTTGGAAGCGCATCAGAATCCACAACTGGATTTCGATGCAGCTCCAGCGCCTCGCCCTGCCAACCCTCTCTTCGATAGCGACCCTAGCCCAATCCTCTTCGATTTGGACGAATCCAACCCCCAAATTTACCGAATCCAACACAACCCCCAAATTCACTGAATTCACATTTCAAATTGCGAGTTCACCTCTGTTGTGCTCTCTACCTGAATCACCACCAGATTTGTCGGCGGGAGTTTGGGTGTTCACCTCTGTTCTGCTCTTTGCTTGAACCATCGCCACCAGATTCGTCATCAACCTCTGCTGCACTCTGCCTAAACCACCACCACTAACCGCAACAAATCATCGCACCTTCAGTTCTACCCAGACATGCATCACCATCACCTGCTGCTGCCCGCACCACCCTACCCTTCACGCGATCTGACCAAACCACCGCGGCACAAAGCGCCGCCACTCTGATTTACATAGAGAGTTGGGTGAGCAGAGCAGACAGAGAGCAGAGGCCTTAGGATTCTCACCTCTCAGCCATTTCCATTCCCACCGCATCTCTAATGAACCCAGCACTCACATCTCTCGCCACCTCCATCGTGTTCTCTCGAGGTACGGCTCGAATTGGCTGGGAACTTCGGAGATTTGCAATTACAGTAAACCCTAAACTAACTCTTTTCCTCCGCGATTCCATAAAACAGTAACAATTGGATTAAGCCTTTATATTATTGAGAGGATGTTGATTGTTTTCTGCCGGAGAGATTTCAAGGATCTTTCGTTGATTTTCGAGGGACTGACTTCGAATTGCTTCCATTTTGGCATTGGAAAATATGACGAAGAAGATGAACATTTTTTTTTTCAATTCTTGTTTTTAATTTTGTTATTAATTAATAGCGTTTTATTTGTTTTTATCCACATGATGCAAAGTTGGTAGCCATGTTAGCACAAATATTGATTTTATATTTGTCACATCATCATTTA
>LNC_000447
TTTGGGAGCTCACTGGCTTCGGGTTCCGTAGGAACTCCGAAGTTAAGCGAGAAGAGGGCTAGAGCACTCCCAGGATGGGTGACCCTCTGGGAAGTTGCTCGTGAGTTCCCAAAAACAAAACCGTGAGGGAATGGTAAGCCCAAAGCGGACAATATCGTGCTACGGTGGTGGAGCGGGCCCGGGAAGTGATCCGCCCCGGGCCGGGATGTGACAAATTGGTATCAGAGCCTAACCCTGGCCGTGGTGTGCCGACGAGGACGTCGGGCCCCTAAGGGGGGTGGATTGTAACATCCCACATCACTCAGGGGAGTGATCCTTAAATGTATATTCCCATCTCTACCTAGCACGAGGCCTTTTGGGAGCTCACTGGCTTCGGGTTCCGTAGGAACTCCGAAGTTAAGCGAGAAGAG
>LNC_000448
ATTGCAAATCCTCTACCTCTTCACTTCATCTTCTTCGCCTCCTACCTCTGCACTTCACCTCTCCCTCCTGCCTCTTCACTTCCTCTCACAAAATGAATTGCAAATCTTAAAATCAAAACATTGAGTAAGAAAGAGATTGAAGGAGGTGGCTACATGTGTGATTGGCTCAAAGGTGGAGGATAAGGGTTGGATTTGGTTTGGGTTTTCTGGGTGCATGTGTATGATTGAAACAACCATGATCATCCCATTGCCTTTTTTTTTTTTTTTTTTTTTTGGATTTCCTGGGTTTTTTGGGTTCAAATTTTGGGAGTTGGTTTTGGTTTTGAATAGGGAACCGCTGCAAATTTTTTTCATTTTTTTTTAATTTTGCGGGATCTGGGTTTGAACAGTGTTGTGGGACACGAGATAGAAGCAGATGGGAGGAAC
>LNC_000449
ATTTTCGGGATTTTGGGACAAATCGGGAATCCCAAATTGAAATATGAAATTATGAATTGTTCTTCAAATATATAATTCAAGAACACATTCATGAACTAGGAATTTCATTTCATTCACACTACCATTTAATTGAACACTGACATGCCTGACTGTTTTTATCATAGTCAAAATTCAAATTAATTAAACCCTTTTTGCAATCTGTTGAGAGACAAAAGAAT
>LNC_000450
ATTAGATTGATATAGCAATGTACGAAATATAGTGCTAAATTTGATTGTACGTTGCTTTATTATTTTGAGATATCTACTTATAATTAACTGCTTTAAATATAAATTTAGATCAAACTAAATTGCTCAAGATTTGTCATGTAACAAATGCCTCGAAATTGAACCCTATAATCCTCTGTTTTTCTTGAACCAAGGCGAGGAATACTAAATCTCTTTTTTAGCCAAAAGCCTA
>LNC_000451
TAAATGATAAGATAATAATTAACTGCTGCTAGGGTTCTTCTACTTCTTCTAGATTAGTGACATATTTTGACCTTTTTGACAAGTTTGGGGATCAGTAACAGCTTCACTTTGCAACTTCTTATATGCAGAAAAAAGGTTGTCCAAGAATAGGTTGTTCTATTATCGATTGTTCGATCCTTTGTACTCTCTCTCCTCTATAGTCAATTAGTGGGAAATTGTGGAAAATGCCAACAAATAAAGGCCTAAGGGTGAAAGCACGATCCAGCAATGCCGTGTGAATAAGAGGCAATTTAATTAAGAGTTGCTT
>LNC_000452
GATGAAAATATGGATGAATGCTAGCTAGAAGGTTCTTCTCCACACATGTTACACTTGCATACAAGATGATTTTCGGTTGGTCTTTCGATGAATTATGAAACTCAACACCCCGGGTTAATTAGGTCCGCTTAAATTAACCGTCAAGTTTTCCTTAAGTTAATGAATTGGATGATTGCATGCGACAACCCAAAGCATTCCCCACAAGTTCCCTACATGAATTGCATAATAGAGATACAAGCAAGAATCATTAAGCATCATGAAAACTATAATTGTTGACGAGGCATTCGTTACTATGAT
>LNC_000453
GTATACCCTCGCGACGAACTGTTTGCTCTATGCCTGCTCTTAGTTCTCAATCTAACGGTTACATACATCTTTGATTACTTGTTTGGTGTAGAGATTGATTACTAACCCAGTATTTATTTATGTTAATTTTACTGCAATCCAAGATGGTGCGGTACAATCGCCCATCTTGAACTGCAAATTTATTCTTACTGCGATCCAAGACGGTGCGGTAT
>LNC_000454
AATGAGGAACAACCATCTAGATTCATACAATAGTCATACCAAGTCATGTAACCCGAGCAGTTTGTAAGCCATGTTTGAACATGGTGCACATATCTCTCTTGAGCTCCATACTGTCCTCCCATACATGGGATAGTTAGGATTAACCTAACTATTAGGTCCATAGTATGTTTCATCATCTTGAGCTCCATAACTAGTTCCACTATAATCAGATATGACATACCCATAGCCATCATAAGATTCATTTGACTTGGTACTAGGTCTAGTTCCTATGCTTATAGATCAAAAACTGATCGCCATGTCATCTTCAGATGGATTGATTGGTTGG
>LNC_000455
ATTTAAAGAACACACGGATGCGTCAGGCTATTCCATAGGTGGCGTGCTAGTATAATAAGGTAACCTAGTAGTATATGAGAGCTAAAAACTCTATGGAATCGAAAGGTGTGGTCCAAAAGAAGGAGATGACAACGATAGTGCACTACTTGAGAATGTAGAGGCAGGTCACGATTTGTGGGCAAGATGGATAGTCTTGTGATAGGTGACTTCTTGACCAAGAAAAAACCCATGCCAAAACAGGGGCGGTGGAAAGCAAGACAAACTTGCCAAGTTTTGATTGATATGGTGCTAGAGTATAAGCTTGGATGGACCAACTAGGTCGAGCGCGGATGCCTAAAGCAGGAAGACAAAGTTGGCGGCATTTAAGTGTGGAGCAGTGGCAACCTGTTGAGAAGTTAA
>LNC_000456
GTGATGCATGTCTGGGTAGAACTGAAGGTGCGATGATTTGTTGCGGTTAGTGGTGGTGGTTTAGGCAGAGTGCAGCAGAGGTTGATGACGAATCTGGTGGCGATGGTTCAAGCAAAGAGCAGAACAGAGGTGAACACCCAAACTCCCGCCGACAAATCTGGTGGTGATTCAGGTAGAGAGCACAACAGAGGTGAACTCGCAATTTGAAATGTGAATTCAGTGAATTTGGGGGTTGTGTTGGATTCGGTAAATTTGGGGGTTGGATTCGTCCAAATCGAAGAGGATTGGGCTAGGGTCGCTATCGAAGAGAGGGTTGGCAGGGCGAGGCGCTGGAGCTGCATCGAAATCCAGTTGTGGATTCTGATGCGCTTCCAACTCCTCTTCGATTTGAATATGTATGCACTCCCAACTCCTCTTCGATTTGAATTTGTATGCGCTCCCAACTCCTCTTCTGACGAGACCTCTCCCCGACGCCGAGAAGAACCAGATCGAGAGCCTC
>LNC_000457
GTTTAGTTTGTATCTTGGGTTAGCCCTGAAACCTCTGGTGGGTCCCAACCCTAGTTTGATTTGCCTGGGGAAGCTGTTGGGGCCATGCAATCCAAGTCGCTGGTGGGAAGCAACAGTCGCAGTCCTCTTGGCACGGCTGTGGTAAGGCCCAGTTGCTTGGAGAAGTGGCCTCCTCCCCCTTGCCCTTGTTTTCCTGGTGGTGGGCCCCGCCTGATGATTCGCTAGAAGGTGCGGCGGCGGCGGCGGCGGCGTCTATGAGTGTGCCCCAGCACTCCACGTTGTTGAATTCTGGAACGCTCGAGTGGAAGTAGACCCATACCAAAGCCTCCTGCAGTTCTGGGTAGTCGTTGAACAAGTTGCGGTCCCCATGAACAAAGGCCTTCAAAACCTACCAAGGGAAGGGAATAT
>LNC_000458
GCCGATCGAAAACATGAATTTATACAACGTTTCACATGTAATTAGTTGGCCATTTGTTACTTAATTTCTGTTTGAAAAGTGTTGGCTAATTAGACTATACATACTTCCCCAATGCCACACAATTCAACAGCCATATATATCATCAGACACAGAAGTGAGTTCATCAGTTTCTCTGATTATCAAACAAGATCCAACGGTTGTTATGGTTTGTCATCTATCGTTTGCG
>LNC_000459
GTCGGTGCCACCCACTTCTCCTCCAACCTTTCTTTGTCGTTTGGCGGGGGCAGTACATAAGCCCAAATTTCCCCAAATTATTTCAACCATCTTAGTAATTTTTCTTATGGGGTGAAATTTCCTTTATAATGTTAGTAAGATGGATATGATCTGTCATGAGTTGGTGAAATTTGGGGGTGAAGCTGCCATGGCTTCAGGAAAATGGGAAGGGAGGC
>LNC_000460
GGAGAGTTGCCCTACGACTGCTTTTGCTTAATTAATGTGTTCATCTGAAGGTACAAAGACGGTGTTCCATACGAAAGGTATGATCAGAAAACAGAATGTATGCGATTGAATTCTGTGTTTAATTACTTGTTTTCTTTATAGTTCTTTGTTGTGCTAGCGTGGTTATTGTAAGTGCATATACACGTGAGTCATATAAATTGGTTAAATTTTTTGGAGAGGTGCTTGTTTCAAAAAGGAGTGGCAGGAGCAAGAGACTTGTACTCAGTTTGTTAAGAGTATTCATTTTTGGAGCCGAAGTCTCGAGTTTGATTCTCCTCTCCCTTAATATCATGTGTATAAAATAAAAAAGGGTAGCAGGAAAATTAGGTGGAAGGCCCTAGCTTATTGGAACTCCTTATGACAACTTAGTTTAAATAAAATAAGTTGCGCATATATGTTAGTCCACTATGCCTCTCTCCACTAGCTAATTTTGGAAAATTGTGATGACCAGTATAGATATAGACCTAATTAAGATCTCTCAATCTGTTTTTTCTTTTTTTCTTTTTTNNNNNNNNNNNNNNNAAAAAAAAAAAAAAAAC
>LNC_000461
AGCAACTCTTAATTAAATTGCCTCTTATTCACACGGCATTGCTGGATCGTGCTTTCACCCTTAGGCCTTTATTTGTTGGCATTTTCCACAATTTCCCACTAATTGACTATAGAGGAGAGAGAGTACAAAGGATCGAACAATCGATAATAGAACAACCTATTCTTGGACAACCTTTTTTCTGCATATAAGAAGTTGCAAAGTGAAGCTGTTACTGATCCCCAAACTTGTCAAAAAGGTCAAAATATGTCACTAATCTAGAAGAAGTAGAAGAACCCTAGCAGCAGTTAATTATTATCTT
>LNC_000462
TGGCGAACGAATAATCATTGAGTCCTCCTCTTTCCGGACAACACATACAAAGAGACCCGCCAATAAATAGTTAAGTAATTAGTGAACTTATGAGAGATGTTTAGACTTAGTTTTTTTCTCTTCCATCTCCCATCTATTTCTCCTGACCCGACTACAAAAATTTGAATCAATGCAACCCTCAAAGAATTCATATATCTATATAGATATAAATAGAGAGTCTATTTTCTATTTTACTATCCGTCAAATAAAAAATGGGGGCGTACCCACTAGGAGGCCTATCACCA
>LNC_000463
GCAGCAGAGCGACGACCCGAGAGCAGATTCCCCACCGGCGGGGGATAGGAGATGGCCATCTCGAGGCACATCACGACCTACAGGCAACACCGACGAGACCTAGTAGGGCAACCCAATTGGGAGTTAGAAGATCACATAGTACCTGTAACCCCACGGACTTCATATTCATCATTTTTTAAGGTGGGGGTGAAGGGAGATAGAAGGATCGGTG
>LNC_000464
TGGTGATAGGCCTCCTAGTGGGTACGCCCCCATTTTTTATTTGACGGATAGTAAAATAGAAAATAGACTCTCTATTTATATCTATATAGATATATGAATTCTTTGAGGGTTGCATTGATTCAAATTTTTGTAGTCGGGTCAGGAGAAATAGATGGGAGATGGAAGAGAAAAAAACTAAGTCTAAACATCTCTCATAAGTTCACTAATTACTTAACTATTTATTGGCGGGTCTCTTTGTATGTGTTGTCCGGAAAGAGGAGGACTCAATGATTATTCGTTCGCCAT
>LNC_000465
GTTAGCAAGTTTGTTATTATTTGATTAGAGTTGTTAGGTTTTCTATTATTAAAATAATGTGTGTAATCATCATTCTTTTAAGTCAATATATAAGTCTTATATTTCTCACTCTAAATTCTCTCTGATTCATCTTTCTTAGTACTTTCTGGGTTAATTTTCATTCTGGGTTGTGATTAGAGATTATTGGTGATGTCATATCTCGGTCTTTGGAATTGTAGCAAATTTTTCTTTGTCCATGAGCATGAATCTTGATTCTTCAGGCCAACTAGAAGCGGGAATTTTTCGGTTCTTGAATATTGTGGTTCTTGTATTCGAGATTTTTCATATTTTCATCAAGTTCTTCATCTCCGATGGAATGCCTTCGTCTTGGTGGGGCACGTAATGGTGGTCTACAATTTGGAGAAATGGAATGAGATTGCATGATTATCCGGGCCATCAGTTATTGGCGCGTTTTCTTAGGTGCCTTCGATCTAGTTCTTCATCTTGGTGGTGTTTTCAGATGAGCCTTCTGAATTCTATTTTCTTTGATTTTGATCCGTGCTCTGTTCTCTGATATGGAAGAAAGTTTAGACCTATGTGCAGCCTAGGTGTTTGATGAAATGCCCAGCTCAAAAGTTTTATGTGAAGGTTAAGTTTTTCAATCACTTTTTCTGAATTTCTTGGTCTGATTCTTTTAGTATAACGTAAATCAATTAGTTTGTTGTTGTGGGCATGAAGTCATTTTAGTTGATATGTTGAGTATTAAGTGCTCGAAGCCATCTTTCTTCTGAGTCTTTGTGTTCTTCAGCAACTTTTGGTTCAAGATTGGTCATTGCTTCAAGATCAGTGTTTGTGATAGCCTCCATTTGCTGGATTTTTTGAAATCTTGAATTGTACAATTTGTATGGTGCCTAATTCTTGTCTCTATGCTTCACTGATTTCCCTTATCACAACCTATAATGTCGAGTCTAACCAACTCAGTTGTTAGCATGTATCTGCTGTAAGTCCGGTTATACATGTCTTGGTAAAAGATGAAGTTTGAAGAAGTTGTAGACTTGAGGTAAATCCCACGAAGGGTAATCTGGTGATATGAGTAGGTAAATCTCACAAAGGGTAATCCTACATAGATGTTGATTTTATGTTGTTGAAATTGTGAAGGCCGACGCCATTGTTAAGAGAAGTTGTTTTCGGTAAAATCCACAAAGGGCGATCCCGTGGTACTATAGTTAAGGCCGTTGTCATAGTATAGTTTGTTAGTTTTCTATTTTTGTAAATATTAAAGGCCGAAGCCAATGTTGAATGAGATTGTTGACGGTAAATCTCACAAAGGGGAATCCCGTAAAAAATTGTTATAACCGGCATGAGGGTCTTTTGCGCCTCCTTTATACGAGGCTATTCTTTGATTGAAACTCTTGTGAGAGGCAGAGAAATATTGGGTGGCATGAATTCAGGATGTGTGCAGCATAGTTCTTTTCAAAGATTTTGGTTTGTATGTTGTAGTGATGCAGTGAATATATATTTGAAGAAAAAGGGAATCATATCTGAAGTGGAAGACATCACTTCCACAGGTTACTATACAATATTGGAGAACATTCTGTCTTTGGGAAGATTATATCTGGAAAAGTAATGCGTGATGACAATGGGATGAGTAACATGTTTTGGTTTTGGCAAGTTTGAAAGGATGACATTTCCATGCGAAACAAGATCAACAAATTAAAGATAAAACCCTAAAATAGCAGTGATGATAAGAAAAACGGAACTTCATCGTGATCATATGCTCATGGGGCTTTCTGGATCATTCAAAGCTGCAATGGCTGTTTCAATTTTTATCTTCAAATCATCTTTTTCTTCTTCGTCTGCCTGCAAAATCCAAGGAACTATCATTAAGTATTGCGGTACAAATTCAAAATAATAATATGGTTTGTAATATATAAAACAGAATTAGATGTTCGAACTTGATTTATTATTTTAATACGTGAAGCATCGACTCCAAATACTATTGAGATTATTATATATATGATATGATGATGCACATGATGCGATGCATGGGAATGTTCTAACGTGTGGTGGACGGACTGGGATCATCGGATCTCAGCATACGAAGCCAACTGA
>LNC_000466
AAAACGTGTGGGGCCAGTTTAATTAATCCGGGTACTATTTAGTACAAAATTGCACCAAACACCTTCATTCGTACTATTTATCCTATCCGGTGTGTTATACAGGCTGCCAAACAAGACCTAATAGATGTTTAGGCCCATCAGGTGTGGGCTATTACCCTGCCTAATCAATCCTATGTCCTATAAGTTCATGGATTTAGCCTTGGGTGTCTTTGGAAATTAACAAAAGGACCAAAAGAGACCAAAAGAAAAGGATAGGTTCGG
>LNC_000467
CGCAAATCAGCAAATGCGAAACAACGCGGTCCACGATTCCGCCGCCAAGTTGCGTTTGTTGAACAAGCACTATATTTACACGGAGAGAGATACGAAATCTCAATTCGCACCCAAGTTTCTGACGACAGAATCTCCTCTCTCCAAATCCAAGAATTCGCTTCCGTCTTCTCGAATCTAAGAAGCCCAAGAGATGGCCCGTACCAAGCAAACCGCTCGCAAGTCCACCGGAGGCAAGGCTCCAAGGAAGCAACTTGCTACCAAGGCTGCTAGGAAATCAGCTCCCACCACCGGAGGCGTGAAGAAGCCCCACAGATACCGCCCTGGAACTGTTGCTCTTCGTGAAATCCGCAAGTACCAGAAGAGCACAGAACTGCTGATCAGAAAGCTCCCATTCCAGAGGCTGGTTCGTGAAATTGCGCAGGACTTCAAGACTGACCTGCGTTTCCAGAGCCACGCAGTCCTGGCACTGCAGGAGGCTGCCGAGGCGTACCTCGTTGGGCTGTTTGAGGACACTAACCTGTGCGCCATTCATGCCAAGCGCGTCACCATCATGCCCAAGGATATCCAACTTGCCAGGAGAATCCGCGGTGAGAGGGCTTAAGGGATGAAGAAGCAGAACATAAGCGCTTTGATTTGATTGATTAATGGGACTAGAATATGTTGTGTTTTTAGGGTTTATAGTTTCTTGTGTTTAATGTGTAATCTTAAGAAATCGAGACATGGTTTTCATTGGTTGCAATTGCAATTGTGTTGAACCTCTTCGAAGTTCTATTGACTTGATAAATGCGGTTTGTATTTGTAATTGTGAGATTTTGCAGTATCTGTGTTAGTCTTCTGCCATTTTCCCGTTCGATTTTGGCTGATTATAATTTGTCCAAACGTCCCACGGTTCGTCTGCAGGCAGTTTCAAAAGTTATTCATTAAAAACCT
>LNC_000468
GACTCAAAGAATGCAAAACTAAAATTTAAAACATTAAGATAAACCAAAAGACTCAAAACTAATTTTGGACGAATTTAAGATTATGGCTTGATTCAAAATACTTTAAAACATAAACTAAACAGATTCTAAGCACTAAAGAACAAGAAAGTAAAGGGGGGGGGGAAGTTTTGATTTGACAAAAATTGAAATAACAAAACAAGTTAATAAACTAAGCGGAATG
>LNC_000469
CTTTTAAAATCCTTTAAAATCTTAGTTTGACTACACCTCCTTTAAATTAGAGGCAAAGCAACATTGTTTTATATTTTGGTCGAAAGAAGCAAAGCAACTTGTTTGAATCATTTTCTCTCATGTTTGTGTCTATAAGCCTCCCCCTCCCCTCCAAAAAATCCAATCCACCCTCTTATCAATTGCGTTGAAAGAAATGAAAGATTATGCCTTGGTCCAGTTACTTTTTTAATTCGATCTTTTTATGTAGACACTGTGTGGCAATAAAAAGTTGGAAAGGCAGCATAATTGGAAAATCGGGTTATCACGATCACCCCCTTAACAGAGGAGTCTGCATTTGACGTTACTTTCAACTAGGGTAAGGAGATTGGAGTCCCGATAGCATTCGTAATTAGAAATGAGCATCATAGTGAGTTATACTCGAAGTCCACTTTGTTGTAATTCATGGGTCTACCTTGCTAAGTACAAAAAAGACAATGTTTTCTTTGCTAAAAAGGTAAACAAGTTATGGAATGAAAGCATGCTGCTCAAACTTCAAATCCAATTTAAGAATCACTCAAAATTTATCTGCAACGACATACTCATTTAGCTGTATCTCATGCTAAAATACTAAAAAGGATCATTTCAATGTCGGCCTTCGCCATTGACTTATACCTTGCAACCTCATCATCATGTACTTAAGGTATAGATTTAACTCTGAGTCTCCCTTGCAAACTGTTTACAGTTTTTCATATGGGTTTTTTGGAATTACAGGAAATTTGGTCTTCGTAAAATTTAATTGTTGTTAATTTTACGGTTTAATTGTTTTCCACAAATATGATTGAATGGTAAATTAGTTGTATATATATTCAAAACAAAAAACTCTAAATCTGTCGCTCTCGAACTTGCCTCACCCACAAATTTGGCTTTGACCGTTATTTCTCCTCCTTGGCTTCTGTTTTCGTCTCTGACCCATTCAGCTTGAGCAAGCAGTCCACGCTGGGTTTCTTTTACGTCCAAGGATAATTGGTATCAAATATTTGCATTTTCATTGTTTCTTTTTTTTCCTCTGATTTTCTTTTTTATGAAACTTAATGGTTTTGATTTCAATCCTCTTGCAGAAGAATGAGAAACAGAAGGTAAGAGGACTAGATGATCAAGTATTAACTCATTGTAAAATGCAAAGAGTTGTATTATTTGCGTTTGATTGGAAGGGCTGTAGAGATTTGATTCAAATTGGTGCATTTGGGTAAGAAAGAAACCTAAATCTTTTCTTTCGATTTTAAGAGCTGAATGGACATGCTCTGTTTGAAATACATGTTTAGATTTGCAAAATTTTCTTAACATGCATGCTTCAATGGAAGAATAGAATTGATAAAACATGTACGGTGGCTAGCTGTTCGATCTTCATTTTAGGTTGAACAATTATTTTCTTATATATCTTAATGGTAGAAGAGAA
>LNC_000470
CTCGGAGTCTCCATCTCTTGGAAGAGTTGTATTATTTGCGTTTGATTGGAAGGGCTGTAGAGATTTGATTCAAATTGGTGCATTTGGGTAAGAAAGAAACCTAAATCTTTTCTTTCGATTTTAAGAGCTGAATGGACATGCTCTGTTTGAAATACATGTTTAGATTTGCAAAATTTTCTTAACATGCATGCTTCAATGGAAGAATAGAATTGATAAAACATGTACGGTGGCTAGCTGTTCGATCTTCATTTTAGGTTGAACAATTATTTTCTTATATATCTTAATGGTAGAAGAGAATGGATATATACCATCAGCTATAATTTATGTTCACAAGATTTTCTTATCATCCTTTTGAACGTTTTGCATGAGAATGGATA
>LNC_000471
TTTTTTTTTTCAAAGGCCCAGTCCAACATCTGAAGCACACTTCGACCACATCTAAAGCGAGTTTAAGTCCACTCCAGCTAAGCAAAGGCGTTTTCATCACCGCCCCACTTCCAAAGCCGCCTAGGTGCACCTCAAGGCTCGTTTTTTAAAACATTAATCCATGTTCAATCAAATATTTCAGACAGCCAAAAGAGGAGTTTCTACTTGAAAATTTTAGATACAAATTGATCAATGAATATCTAAACAATCAAGACATGTGAGAAGAGTGCCAAAATTTCAATCGAACTTTGTAAGATGCCATCCCATTGCGCTGCGGACGACCGAACTTTGGGGAACACTAGGAAAATCCCGTTGCTGGTTCTCTCGTCCACTAGCAATCAGCAATTGTAGGAATAAAGGGGCAAATTATTGTCGAATGAGAAGCTTCTCTTCGAACCGCAAGGGTGCGCCTTGGCAACGTTAATGCTCGCTTTTCCGGAAAACTGGTGAATTATTTTGATGCCCAAAGTCCCAATTTACCACGACTTACATTGCTTTCCGAGAGGAGCGGTCCACTGAACCAATGTCGATATCCTTTGTGTATATGTTTGTGAGAGCAAAGAGCAAAAGCACAAAGACAACTTGAGCACTCATGATTCCGAAATGGCTGATACTGTTACCAATTTCCATCCAACTTCCTGTATTCCGGACCTGATAGTAATCAAAACGGTCAGTAAGGTTTGCTAGAAATTATTGATCGGATGCTGTAAAATAAGAAGCATGCATCCATGCACGTGTGGTGTGTAGTGTGGTATGCGGTGTGGATCAGATATCTGTGTTTAAATGTTACTTTGTTGGGTAATCTCATACTGTTACAGGAGACGGAAGCCGCGAGAAAAAGTTACAAATTCAAAATCTGAAGAATATAGTAACTTACCAGGAAGAAAAAATGCATGGTCATTACATCCGAAAATAGTATAACGAGAAAATAGCATGCCAAACGTGGAAGTCGGTTTAGCTTTGTTATTGCACTGAATACGCATCTGCACGTCAGTCGAACACAAATTATATGAGAACTTGAGAATCACAATTGCTTACAACTTCTTATGGCTTAAAAGAAAAAGAATTTCCTATACATGCTAGTAAAACGCATTTTCCAATGGCATAATTAACAGCGTCAATAAAGAAGGATGTTTCGACAGCTTGTAGCCACGCATCACACGCAAAATTGTAACTGGACTTACATGACTAGCAGGAACGGAATGAATAACTTGAAGATAAGTAAGGCGGCCATGAGAAACGGC
>LNC_000472
GAAGGAAGTTTAGGGTTTTAGATGTAACCATGCCATGCTTATGAGACCGGACGGGTACCCTGAAGTTCACTGGAACAAGTGGATGGACGGTTATAACGATTGTGTGCGTTGGCGTAGTTTCTTAGGGCCAATTTGATATGTGATACTGTTGTAGCTTTTTAAAGACATACTTATGATGTGCTGTGAAAATAATCAGTTGTACGAATATAATCTC
>LNC_000473
GAAACACTTAAGAGGGTTGGGGTTTGAAAACCCTCAATATTTTGATCAATGCTCACATTTTAACGATTCATTCGAGGTTTTAGGGTTAACTTGCAGGGCTTAAATGGCTGCTAGATAAAATATGCAGGCACTCTCATCCAACCACATCAATAAATTGCAATCCCCATTTGCTTATGTTCCTTCGATGCGGAATCGAGAGTAATGTTATCC
>LNC_000474
AAAGAAGGTACGCAAAAACTTGACTCCTTCTAGTGGCTCAAATTTTGGAGATGTATCAAATTTTCCTTGCATATATGACAAGTGGCGAACTCTTTCGGGAACTTCATGCGAATTTTTCTGACCCAACCTAAAACAAAACTCTCCAGACACAAACATAGCCAAGTCATTGATAAGATCATGCATTGTGAAACTTGGTCGATCCAATCTTGGCCCTTGAAATAGTGACCGCGATAACAGTTCATCAAAGTATCCTTC
>LNC_000475
AAAAAACCCAAACCCACACCCAGACCCAGATCCCCTTCCTTCCCCCTCACCTTTCTGCAACCCCCACCCTATCTCCCCCTCTCTTCCTTCACACCATTGTTACGCTCACTCTTCAATGAGGACTAATTCGCCTTATTCTCCTCGATTCTCACCCCTTAGCACCACTGTCGTTGCCCATTAGAGCCCTCTTTGTCCTTAGATTCCATGGCCTCCTCTCTGGCAGCTTCAGCGTGAGCAATGGCGCAACTAACTGCATATCCGTTTGATGGCGGAGCTCATCGAGATTGGAGGGAACAGAGGGAAATGGGGAATTGTACAAGATGTTAGGTGGAAGGTATTGAAAACTGGAAACGAGAAAGCTCTGTAGTGGTGATGGGGAAGGGGTGGCTGGGTAAGAAGATATGGGGTTTTTTTTTTTTTTTTTTTTTTTTTTTTTTTTTTTTTTTTTGTTTTTTGGGGGG
>LNC_000476
TGCAACCATTCCTCTGAGTGAAAAATGTGTATGGAACTCCTTGGAATTCAGGACTTCTTATTCCACGAGACCAATTCGACTCCTGGTTTACGTTAAAGAAACGCAACTTCACGTGAATTTTTGAACGTCATGCAGAGGTTTGTTGTGATAGATGATCCTAACCCATCTATCTATTACTTCGCTGTTGAGGAGTTCTGCAGCCGGCATGTGAGCCCTTCCGATCACTTTGGTCCCGAAAGCATTGTCTTCTTTAATGGAGAAAACAACATTTGAAGTCATGTGTGCACAGTAAATATGAAAAGATTCACACCACAGGGGATTTTTCGTTGAGTTTTCAAGCAGTCTAGTTCGTCCGACTCTTACATTTTCCAAATCAATTGTTGCATAGAGTCTGGAACCTTTCCCAAACCCTACTGACTCTCCAAGAAACTGCAATGAAATTGAATCATGACATTTACTGAAGTTAGATTTCTCACATTACATTTAGCAAGTCAAAGGAGGTCACACAACCCGTTGAGGATTTTTTTTTTTTTTTTTTTTTTGT
>LNC_000477
CCCAATACTCTGCAAATTAAAAAATTCGACTCTCTTTCTTTTAATTTTATTATTTATTATTTATTGGGTTGGCAAATATTTAGTGCTGCATCATGAATGGAAGATGAGCTAGTGTGCTTTAACAGGTGGCTCTGGCTCTTGGCTTGGGGCCTTGGGCACATGGAGACACATGAAATGAAGCAACCATTGGATTTATCTTTATGTATGACGATTTTTTGGTCACCCACGATCAGCAGTCCAATTTCCAATTAACACTAATGGCGTCATAGTTTTGTTCTTGTTTTCGTTTAGTAACCATTTGTGTCATGTCATGTGTCTCGAGTTTTCTTGATTAGTAATCATCGACATATGATTTTGTCATTTAGATGTAAGCTTAAACACCAACGCGATTAGCAATTATCGACATGTTGCATACCTTGTCAATCACTCATAAATTGTAATTTTCTAACATTGTTGAGTCCCT
>LNC_000478
CTCCATCCTTCATTTCTCAAACTCTCACAACTTCTCTCTCTCCATCGCTTTGTCGCAATCCACGGCCTCCTCTTCATGTCGCTTGCTGCCCACCACCGAAAATTCAAGAACCCAAGAGATCCATTCCAACAAAACACAAATCCACACCTAATCCTCATCTCCCAAACCCAGACTCACGAGACCAGCTCATGATGTCCAGATCAGGCGTCGCCGACTCCGGCTTCTAAGGATTTCTATCAAATTTCGATCCGTTCGAGTTGTCGTAGACAGCCCGACTTCACTCTTCCCTCCGTCGTCTTTCACTATCGATCCACCGCTGCATTAATTTGTCGGCCGTTTTGCAGGTGCGATGTAGAATCAGAAGCATGCACAGAATCTCCATCGCCATGGTCAGATCCGCCCCTCCATTTTCACTGCTCTTCATAAATTGGGCTCAGCCGGGCAAGTCAGGATCCCAAACCTCCTGATCTTGGTGCAGACACACTCACAGAAGCCTCCAGATCGAAGACGACACCAAGTTCTCAAATCCAAGATGAAAGGGTTGTCTATGGCTAAGTGGAATTCTGGGCTAGATAGCTTACAACTGGTATCAACACAGCATGGAGACCAGTGTGAGTATCATTCACGCCAGTTGTTTGATATTCTGGAATGTTTTATGATGATCCTCATCGTTTCCTGATTTAGTGATGCTGCATATCAACGTGAT
>LNC_000479
TCTTTACCATGCGTTCAAATCAACACGCCACACGTTCAAATTACATTTTTTTTTATAAAGTGTCTTTTAACACATGTTTCGATATTTTAAAAAGTGTTTTTGTCATGAATTGTCCTTAAAATTGACATTTGTCTAGCCTTCTCACTTTATATAAGGTCTATTTGAGATTGGGACAAAAATTCTCAATTGACAAAGGTATTCTATGATATTTTGATAACTTAGAATTCTAAGTTGACAGAAGTATTCTATGACATTTTGAAAGCTTACATAGCACTCTCACTTTTTATACGGCCTATTTGTGATTTAGACAAAGAATCCTAGGTTTATAGATGTATTTTATGATATTTTGAAAGCTTTATCTAGCCTTATCTAGCTTTCTCACTTTATATACGGCCTATTTGAGATTGGGACAAAGAATTCTAAGTTGACAGAGGTATTCTATGATATTTTGAAAGATTTACCTAGCATTCTCACTTTATATACAGCCTATTTAAGATTGGGATAGTTGTGACAAATCTAAACTACATAGTAATAGAACTTTGGCTGTCAATCAAAAGTTCATAAATATCATTCTAACCCCTTTATTAAAATTGAACAAAAGTTCAAAAAAATGGACAATTTAATAATTACATGAACATAAATTTTACACTAATC
>LNC_000480
CAAGTTTGAAAGAGAAAGGGATGATTGCCATATCGAGTGATCTCCATGCCGAGAAAGAAATTAAGCTCCCTTAACTTGCGATTAGCAAAGGTAATGCATAATTGATCAGTAACTTTTGAACTGCATCAGAGCTAGAACATATTATAATAAGGTCATCAACATACACCAAAACATAGAGTGAGTATGTAGATGAGTGGTGGATTTGCCGTGGAAGAAGCCATGACTACGAAGGAACGAGGCTAAGCGCTGAAACC
>LNC_000481
TAATGGTTGGAATAATGTAAGTAATCCTTTGACCTGAGGCATCGTCGTTGTCTTGTGGTTAAGTACTTAATCTTTGATTATGTTAAAGTCATTCCATACGCGAGTGTCCAAGGCATCGTTGGGGTTAAGCCACTTAGCCATGAAGGCAAGTGAATGCGCAACAAGGAATCTCTAATCCTCGATAAGAAAGGATGAATACTCTAAGATATGATTCGGGAATCTTCG
>LNC_000482
TAGAGAGCTCATAACCTGCACCCCCGGTGTTAGTGCTCCCGCCCAGAGTAGGGCACAGTCCTTCACGTGATGTTCACCTCCCGCACCACACGCTCAGCTTGGATCCAAGTTAGGTGCACAGTCCTGTCGTACAGACCACTTTAGGTGGTTCCGACTCGTAGGTGACCCGCGATTATTCGCACAGCCTTCACGTGATCGTAGCACTAGAGCGTTTATATGTATTACACCTAGGCCTGTCGTACAGACCACTTTAGGTGGTTCCGACTTGTGGGCAGGTTTAGTTATTGTGATTGAGATTTGAGCTCTAGATTCAGCCGTACAGG
>LNC_000483
TTCACTCTCTTCCTTTATAAATACAACATTGCTATACACCAGAGCTACATTATGGTGGAACAAGAAAAAAAAAATGGATAGCTAATAAGTTGCCTGTATTAATTAGAATATATCATACACACAGGAGGTCTACTGCTGTTACGGGCACTCGTGCCAGAGAAGAGTCGTACGTTCAATGTGGATGACAAGTTCACCTTCCCGAATCCATTAGATGGCGTGCACC
>LNC_000484
GGAATCCAGATGAGCCAAGCTGTGTTTAAGCCACCATCTTGACACCCTTCCAGGATAATAAGGGCCTTCTTCATCAGGAGCCCAGATGAAGACACAAACCACACCTCCTGCTCTCACTGCAGCTGCCAAAGCTGGGTTATCTTCAACCCTCAGATCTCTCCTGAACCAAACCACACTGCAACCACCACCTGACATCTCCAAAATTATATTTTTTCAACAGCCAACAAAACCCAGAACACCAGTTTTCTCTCAAACTACAATACTAGAGACATATCTTCCTTCTCTTCTGTCTCTGTCTCTCTCTCTCTCTCTCTCTCC
>LNC_000485
TAAAAATCATCAAAATCGGAGTTCAAATAACCGTTAAATCGTGATTTTTCGTTTATAACCGTCGAAAAGTTTTGTCCCGTTACTTGATCTCTGAATGTTTGTTTTTTGTGATTTTTTGTTAATGTGATCTCCAAGCATATACAAACAAGTTTGACAGTTTGGATCGTTGAAATTAGTTTTGGAGAATTCGTATCCCATCAAAACGATAGATTGACTAACACTTAAGAGTTTATTTATACTTTCATTAAGTATAACATAAGATTTTGTGGTATCCACTTGTGTAAATATTTTAAATTGAAGATCGAATTCATTCATTGTATTCATATAGGGT
>LNC_000486
TTCAGAAGTTGAACTGCTGAAGCAGGTCTCCCTTTCATCGGTGATGACAGCGTTACCATCTCCATTTATAAGTGAAAGGGTCGAAGCGCAACCGGCAGGCTAAGCCAATGATTCTTCCTGCTTCCGCCATGCAATCTTGTTGGATTTTGCCTTCTTGTTAAGTTGGAGAAGGGGATAGTTTTTCACCTTATCCTTTGTAATGAGGTAAAGCATAAATGGCTTGAAGGGATTTCACATTAATCAGCAGTGTTTGAATTTATGGCATATGCTTCACAATAACGTTACGGGAAATGATTTTCACACCTTTTTTTCCCAGTTTGCTAGCCCGTGTTTATCTTTGAAGTGTTTTGAGATTTTAAATAATTTTTTTGTATAATCTACGTGGCACTATATTATTGAACTTCTGGGTTATGTATTTTGCCACATCAGCTTACTAACATAAACATTAACAGAAGTCTAACAAAAGGACCAAATTGATGTGCGGCAGTGAAACTTAGAGACTAAATTAATCAATTAGTTCAATTTCAGAAACTATTTACGATAAAAACATCTCAACCCCCACTTAGAAAGCCCCACGTGCCATTCACGTGTGACGCAACAGCTTACGACTTCGACCCAACAGCTTACGACTTCAATCTTCAAAGCGTTGATTCATGGCACAT
>LNC_000487
TAAAGTCCTTGAATCTTGATTATATTATGTCACCTGCACTTGCCCTATAAGTTACTTTATGTTTTGATTGTTTAGAGTAGGATCCTAAACTCCAAAATCCATTTTTTAGTTACCTTTTTTGTTTATCAAGTAATTACCAATTGTAATTAGTATGTAATTAGTGTAGGATTTCTTTCACATAGAAATTGTTTTAACCATATTGTACTATTATTCATTGATTAATACGAAGTCATAATTCTACCAGGTATTAGCCAATCGTAGGATTTTTCAAAATTTTCATCCACCCTCCGGTCGGCCCCTCTCCCTTAGCTCTCTAGGGTTTCTTGTATCTTCTCATTGTTTTTTCATCCCTCTCTAGCTCTAACACCACCCACTTTGTCCAACTCATTGAAACCAATTACCTCCCATGGCTTCGTCAGATGAAGCCCTGTCTTACTGGCCTAAATCTTTGAAAATTTGTGGATAGCTCTCACCTTCTCCCTCCATCTCAAATTGCCGACCCTAAACGCAAGCCAAAGAAAACGAAACTATTCCTCAAATTCCCAATCATGACTACTATCTTTGAATTCAACAAGATCAATTGGTTATTATTTATATCACGAGTGTCATCTCTAAGTCCCTTCTTACTCTTACTATTGGGTACGACACCAAAAAGGATGTCTGAGATTGTCTTCAACAACACCCCCCAAATCTATGTTGTTGGCAAAGCCAATCTCCGCAAGTCTAATTTGTCACCCTTTCTAGTGGTGTTACGGCAGAAAGCGTTAGAAGGCGGATCGGGAGAGAGAGGTTAGAGATAATTACAGGGTGAGATACGGAGAGAGATGGGATCTGACTAACTTAGTCACGGAAGAGGGAGAATCAGAATCGGTGAATGGCCGGTGTTGAGGTGATGGAAGAGTCTATTTCAGGTAAGAGTAAATGGGCATATCCGTTTGTTATGTTTGTACATAGTCTGCCTAATGTGACGATTTGATTTGTCACCCTGAGATATTATATGTGCCAACGAGTGAAGTTTCGTTACATTTAGAGTTTTAGTAAATTGCTTATATTTATTTCCCGCTTTTAATATCATAAATTGTTTAAAAAAATTTAAGAAACGAGTTGGTCATGACCTAAAAAAAAAAAATGTCAATATGTGACGCC
>LNC_000488
AAACAATTCAAACGCTCTAAGCGAAACACTTCTCACACTTCTGAGAAAACACCTTCAGTTCAGATAAGTAAATATCACTGGAGTCGTACAAGCAAGTGATCTAGGAGCATATTCAATTCAGACAAGTGAACATCACTGCTTCTGGTTAATTGGGTACCTATTCAAGACTTGGCAGATGAAGAGTTTCCAATTCTCCTAAAGAGGTCATCTCATAGCTTCTCGGCAAAGTGAGGTGTTACCAAGTTAACCTTGTTCGGCACAGTGAAAGCTAAGCCAGTTATTGAATTTCGCCGTGATCTAGGTAACTTTATCTTTAGGTTCTAGAACCCAAGGCAAGACATGTTCTTTCCTTGGTCGTAGTCCCTCAAGTATAGAAGTTAGCAGCGCATTCAATAGACACCACCATATCTATTCTACTCACTCGACTGAGATTGTTTGCGAGTTGAAATGCCTGTATTCACAAAAAAAGACATA
>LNC_000489
GTTGGGTTCAAATGGAGGTGAGAATTCATGGGTGGAAGAAGAATTTGGGAAGAAAGAAGATGAAGGGTTTTGTTGATCAAAGTAATCAAAATTTCCCCAGCTACCACTACTTGACAACAAATCATTCATTTCTGTTGGAATATTGGTTTCCCATGTACTGCTACTACTACTGTCTCTTCTTAGAGCTAATAACTCCTGTAAGAAACTATGTTCATTCAACTCCATCTCCCTCCCCCTCTCCCTCTCC
>LNC_000490
TAACATGCTTACTGAGGCTAGTTTGAATTATTACTATTTTTCCTATAACCCATGTTCTTATAGAATATCCGATGGATGACGATATGATATTTAGAACATGTTTAGAACACCTCTTTATAGTATAGATGATGGATGACTTTATACTATAAAGTTGATTTTCAATATATGTATGTTCACTGTTTTTGTACTTACCTAGTGGTCCTTTCGGCTACGGGACGTAGGGATAGATCCGGTCCGTCCCGGGCGACGGTTTGGTGTTGGCATAGGGCCTGGAGT
>LNC_000491
GCTCGATGTCGAAATTGCTGCGACCTCGAATCTCGTCGTCGTCAACGTGACCGAACGGTAATAGGCCGAGTAAAAACCCTAAGAAGAAGAAGAGCAAGCACCTGTAGAAACCTCGACGCCATTGCTGGCCCTTGCGATTAGGCAGGTGAAAGAGAACTCCGGCGATGAAGCGCCGGACGTTGACGGCGAAGGCGAGGATCACCGACGGGAAAG
>LNC_000492
GGGAGAGAGACACACATCAGACTGCTTCTCTTACTTTGTGCCGTATGGAGGGTCCTTAGGTCTTTTTCTCTCTCTCTCTCTCTCTTTCTCTCTCTGTGACTCTCAGCTTCCTGTCAGCCAAATCAAAGACCTGTTCTTCAATCCAAAATTTGTTTTGCTTTTTCTTCAGCCACTGATCCACCCAGTCGTTTCAGGTATACTCGCCGTAGTCTCCAATCACCTCCGCCGAATCGTTCCATTTTTCCGAATTTTGGTTTCAGGTAATCTTCACTTCCAGTGACTGTGAGTCACAGTGAGTTCTCTTCTTTTTTGTTTGTTTTGATTTCAGCTCTCTCTTTCTTTCTTTTCCCTGGTTTTGGGTATCTCAGACTTTGAAGGGAAGAACTGGTTTTTCATTTTTATTTCTGGGTCTCTCTCTGTCTCTTGTTTTGAAAATTTCTTTTTATTTACTTGCATTGAATTTCCCCACAAAACCCTTTATTTGTTTATGGCACACAGTCATTCAACGCTCATCAATTGAATTTTTTTTTATTTTCTAATTATATATCAAAGTTCTATAACCATTTGTCCTGAAATCTGAAAACCCACCATCAATTTACTTTATTTTATTTTATTTTATTTTATAATTCCTGGTTGTGGCTGTGATTTGGTTTCTGAATCTCTGTAGATATGATGATTGCAACTTGATCAGTAGATTACTCTTTAATTTTCTTCAGTTGTCTGACCTGCATGTAAATATTGATAAAATCTTCAGCTTCACACTATTTAATTTTTTAATGTATCC
>LNC_000493
TTGGTAAATGAATTTATCTCTTACCTTCCAAAGAAAAAAAAAAAAAAAAAAAAAAACTCATTGTAGATTGGATGAGAGAAGGAAGTTTATTTTTTGGTTGAAAATTTTTGACTCTTGCATGAGTGTGTGAATAGCTCGACCGTCTCTGAGTAGAAGTAGCTCTCATGCTAAAATAGTTTATTGGTTGTGTTCTTCTATGTGCTTAGAAATTACAATACTTACGTGGCGGGCATATCGAGTAATTATAAGCTAATTATGTCTTTTTTTGTGAATACAGGCATTTCAACTCGCAAACAATCTCAGTCGAGTGAGTAGAATAGATATGGTGGTGTCTATTGAATGCGCTGCTAACTTCTATACTTGAGGGACTACGACCAAGGAAAGAACATGTCTTGCCTTGGGTTCTAGAACCTAAAGATAAAGTTACCTAGATCACGGCGAAATTCAATAACTGGCTTAGCTTTCACTGTGCCGAACAAGGTTAACTTGGTAACACCTCACTTTGCCGAGAAGCTATGAGATGACCTCTTTAGGAGAATTGGAAACTCTTCATCTGCCAAGTCTTGAATAGGTACCCAATTAACCAGAAGCAGTGATGTTCACTTGTCTGAATTGAATATGCTCCTAGATCACTTGCTTGTACGACTCCAGTGATATTTACTTATCTGAACTGAAGGTGTTTTCTCAGAAGTGTGAGAAGTGTTTCGCTTAGAGCGTTTGAATTGTTTATTGTGTTGAAGGGGGGTTTTCTCATATTGCACGATGTCTTAAATTTATAAGATTGAATTGCTCAGTCATGCAGCTCTCCCTGATAACACCAATCATTTCCAGGCTGACTAATTTCAGATAAAAAATCATGTGGTCGTTATCATGCTTCTTAATCAGAAGACTTTCTTTTCCAACTTGTTTGTCCATATGCATCCATACAATCATAAAGCAAATTAGAATACAATTGCAATCCAACATCTGAATCATTATCCCGCGTTTTTCCATCCTTATTTGTTTTCCAATTCAATTCTTGCTTGCTGACCAACCAATTCAATCCTTTATCCAAACGTTACTCACCAAACCATTAGCAATAGCATGCATGATCTTAGCTAAGCTCCTAATTAGGTGGCCTCGACCTCACATTCTGTTCCAACCAACACCTTACAAATCTCAACCTATCCCGACTCAATTTGGATTATACCAATATCCTAAATCAAATGTGTTTGCCCTCAAACACCTTGTCCAGGTAATTATCAATAAAATATTAGGATAATGAGCACTCGTGCTTAACCACTTGATTACTATACAAAGGAGAAACAAAACATTAGCCATATGTACTGCATCGTGATCGTAATAATTACTTAAATAATGTCGTTTTGATAGGGTGGTGTAAAATGTAAAGGGTTATTATACAAAATGGTACATAAGATTTGCATGATCAATAGAAATGGTTCCTGAGATTGAAAATCAATAGAAATGAACCTTGAGATTGTCCACTATCCATGATTTTGGTCATTCCGTTAAAAACTCTTTGAATAATTTTTAAAGTTTCGTAACTCAATCGACTCTTAACCAAATTCGTCACATAATATATCAAAATGAAGATAAGAAAATGTAGAATAAGATTATACCTATTTAGAAGTCCAATGATTGCCGGAGATGGCCGGAAAATAACCTGAAAGGTGGCTGGTCCTCAGGAAAATTGGAAACTCGCCGGAAACTGGATAAACTTTAAACGTTCATAACTTCTTCAATACTCAACGAAATCGAGTGATTCAAAAACGAAAATCATACTTCTTGACGAGACGAAGAGAATGGTATCTTCCTTTACTGCTAACTCACCGTGTTTTGGCGGAAAAACTGCTTGAAAGTGGCTAACTCGAAAATGGTTAGCCACTTCGAAAAGGTACCATTCTCTTCGTCTCATCAAATTTTCATTTCTGAATCACTCGATTTGGTTGAGTATTGAAGAAGTTATGAACGTTTAAAGTTTACCCAGTTTCCGACGAGTTTTTCAGTTTTCTTGCAGACCAGTCACCTTTCAAGCTATTTTCTGGTCATCTCCAGCAACCATTGGGCTTCCAAATAGGTATAATCATATTCTTCACCTTCCTATCTTCATTTTGATATATTATGGGTCGAATTTGGTTAAGAAACGATTGAGTTACAAAGTTTTGAAAATTGCCCAAAATCGTTTTTAACGGAAAGAATGGACAATCTCAGAAACCATTTCTATTGATCATGCAAATCTCAGGAACATTTTGTATAATAACCCAAATGTTGCATCTTGTATAATAACCCAAATGTAAATGACAACAAGTGGGGCAGACTGGGCAGTAACATCAACGTAGAAATATGACTCTTTTCACTAGCCGCCGCGACCACCACCACGGCTTGTCAAATTACCATCATCGCCATGGGAATTATTCAGAGTCTCAGGTGGGCTCCCATCATAAGGGCTTCACTAGAATTGAGTTAAGAGTTCTTTTCGGGAGTATTAAAAACTATCTCCTTGTAAAGACATGTTGGTTGATAGAGGCCAGTGGAGATACTTTGTCACGCACAAAAATGTGTCACATAAAAATAGAGTATGTGAGGATTTTTGAACGTTCATGTGATTCGTGGCCAAATAATTCTTCAACATCTTCGTGGCGAGCCAGTCATCACGCTTTTAAGTATTATATATGATGACTAAAGTAGGCGTCACATATTGACATTTTTTTTTTTTAGGTCATGACCAACTCGTTTCTTAAATTTTTTTAAACAATTTATGATATTAAAAGCGGGAAATAAATATAAGCAATTTACTAAAACTCTAAATGTAACGAAACTTCACTCGTTGGCACATATAATATCTCAGGGTGACAAATCAAATCGTCACATTAGGCAGACTATGTACAAACATAACAAACGGATATGCCCATTTACTCTTACCTGAAATAGACTCTTCCATCACCTCAACACCGGCCATTCACCGATTCTGATTCTCCCTCTTCCGTGACTAAGTTAGTCAGATCCCATCTCTCTCCGTATCTCACCCTGTAATTATCTCTAACCTCTCTCTCCCGATCCGCCTTCTAACGCTTTCTGCCGTAACACCACTAGAAAGGGTGACAAATTAGACTTGCGGAGATTGGCTTTGCCAACAACATAGATTTGGGGGGTGTTGTTGAAGACAATCTCAGACATCCTTTTTGGTGTCGTACCCAATAGTAAGAGTAAGAAGGGACTTAGAGATGAC
>LNC_000494
CTTTGTTCATGTAGTACAATGGAGTGAAAGTAGTACGCAACTAAGTTCTAAGTTGTGCGATATATTAGCAGTGTAAGGCAGGGAAGTTGTACAGAAATAAGTCTAGAGCCATGCCCATGACTAAGAGAACAAGTGTTGCAGTATATGCCAAAGCGGTAGAGGGGTTCTGTAGGAGTGACCTGAGATCACATATGGCGTTATGTGTTGCGCTTGATGTGTTCTCAGGTCGCCCCTGCGGCACCTTCTCTGCCACATGAATGCACTACTGTTGATCTGCTGAATGTCCAGTCATGATGGACCCGAGGTGCTACATCAAAAGGTGAGAAAGTTCTATCATGTTTCGGTGTATTGAAAAATGTAAGAAACATTGCTAACTTTACTCTCGACTACATGCATCGATTGTTCTAACACTACTGTAACACAAATTTGAAGCTCATACCGTAAGTACGTGTTGGTGCTCACAAAAGAAAGTCAAATCTATTCCTACCTGGATAAATCAGTGACTGAATCAATATCCTTACAGCTGACTTGATGGCTAGTAGCTCTCCTTCCCCAACTTTCCGAGGATAAAACATTAGTTATCTTGGTAGACTGATGATGTTGCTTATCCAGATTGACTATTCATACTCTGAGCATTATTTGACTGTCATTTGATCTTTATACTGCCATGTTACTATTATAGTTCATGCCAGAGAATACAGTATGAATTGACTAGCAATCTGTCGTAATCCAGTCAAGCGTATTGTTCAACCATACAACTGAGAAATTTGAGAGTGAAACTACAGTAATAACTCTATTACCCTAATTATTGCACACAGTTAGAGTTTGCTTATTTATAATTACATCCTAAAACGTTACTACTCTTCAGGGGTGTTATTACTGTAGAGGGTCACCTGAGTTATACAAATGCATAGAGTCACCCTATGAGTTTAATTGGATATGTTATTACTATTGCAGCAGTTTGCTATTATCCCCTATGGAATCAATAGTCAAGTATACAGTCTACAATTGTCAACAGTATAACTCGTCATATAGCTCTTTCCCACTCTCCCATGTAAATGGGTCTCGAGTTCTTTTATTGTAATGCGTTGATTGAAACATTGACAGTTAAGTCTGAAAATGAGCCAAAAAAAAAAAAAAAAAAAAAAAAAAAAAAAACCAATCATTGCAGAAAGGTTTGAAAAAATCAAATGGTAATTTTTTTTAAAGATCAGAAAAAACACAGAAATGAAATTTGACATTTGAATTGAATGGCTATCTGATGTTTATTAAATTCAAATATCAGAATGAGGGCTTTGTTGCAATTTTTGAACATAAAAGTTAAAAAATACCATTTCGAAGGTTCTACTCTGTAAAATGTTAGTACTTCACTCCATTTTTACTAGGTGTACCCGCGTGTGCACCCTCAATTTTCAAATTGACCTGCTTTTACAGAAGTGCTCAAAATTCAGGGGTTACTCAATTTCATGTTTCAAATTGTATCTGAATTGCAGTCCATCACTCCATTGGAATGCTTGAGTGCTCCAGTGTTTGAATTTTCTTTCAAGCGGTATCTGAATTGCTAGAGTGCTTCAATGTTCGAATTTGAATTTGTTTTCAAATTGTTGTCAGTTTTAGTTTTCATTTTGTTTGTTATATCTTTCACATTTCTTTCATTTTTTTCTCATTTATTTCATATATATTTTCTTTTATTTATAGGGCAAAAAAAAAAAAATAATAGTTAAAAAATGAAGGCAGATGTAAATGACGTTTTACCTCAATAACGAACACTTATGCGTATGTATTCTAGTACAAGTTCGATCTCTACTAATTTTTTTTTCCTTATATAATTAATAATTTAACCCACTAATCACCATTGTTTGTCAAAAAAATAAAAATGTTATCAAGCACTTTTCTTCGAAGCGGTTACCTAGGCCTTGATAGAGTAAGAGTTGGTTTGGTATTGTTGTGCTTTGAAAAAAAAATTGCTTCTGCTGTGCTATAAGAATAAATAGCTATGAAATAAAGCAGTAGAGTGTTTGGTAAACTTTTTTGTAAAAGTGCTTTTGAAAAAAAAAAAAACAGTATTATAGTGTTTGATAAACTTTTATATAAAACAGATGTGAAAAAAAGCTAGTTTTTCAAAACTGGGTTTTGCAGCTTTGTGTTTTTAACTTTTTTTCACCAAAAACTGTGAAAAAAAACTAAAACTGAATGTTTACCAAACATAAAAAAACGTTTATAACTACTTTTTTCAAAATCAATTAAGTATTAAACTAGGGCTAAGCACAGTGGGTTATTTGCTCATCTTTAGGACTGCAAGTCTCAAGCCAACCACCAACCTCCAAGGGGTTCTAAACTCTGCAAGGCCTCGCTTTGTGTCATAAGTGGAAGTCGATGCAGCTCAATTTATGGAAGTTGAGAGGGACAAGGACCTAATATTTTCAAGACCCACCCATCATCCGTGTTATATAATATAAGGATGAGGATTATTTCTAGAATCTTTTTGCAGGAATTCTAAGAATCTTCATATTATGACTGTTCATTATATATCATACAATCAGTTTTTTGTTAAATACTATTGTGTTTAATTTTAATTCAAAAAATTCATTATCACATGATGTATGATAAACGATTAGAATGTGAAAATTCTAAAGATTCCTCCGATTTGGGTCAGGACGATATACAAATCCATGTAATATTATATTATAATATAATATAATAATGATTCTACATTATTTTATCTGTAACTTTACAGGACCCACACATTTCTCCGGTTATTAATTAGTAACAAAAAGAGAGGGAAAAAAAAATCTCATTTTTATTGGGAAGGAAAAATTCGGTATGAAAAGTAGATTACTTTCTAGGCACCAATCTTTTTCACGAGAAATATTGTAGAATACTCAGAACATGATTTAGTATATAACATATCATAAGAGAGGGACACTTAAAAAAAAAAAAAAATTCTTCATTTATACTATAATATGTGATGTACCGATTTATCTTTTAGGTACTTAAAAAAATTTATCCTCTCTCACAAACCCCATGCATTTGGAGAATGATTTGTATAGAATGATTCCTTATCACATAGTTTTTCAGTTAATAACACATTCTCATGTATAAGCTTTTTTTTTACATGATAACATATTAAATTGAGATGCTATGACATCTGTGAATTTATTTCTTATAAATTGCTCTTTGCTAATGTCGACATGACAATTTCTTAATGACTTGCTCTATATACTCAACCACATAACGCGCCTACCCAAGTTTTTTTCTGGGGGAAATATGGCAACTATGTAATTACTAATTAGCAATGTTATTGATCGCACTGAATGCAATAGTGTGGGAGCGAACAAGAAATCGTGAATTATGCTTCTCTTACATGCGGAGATTGTTGAAATACAAAAAGAAATGGTTGTACAGCAGCGCTTCAAACACACAAGCATGGTTTTGTATGGAAATGGATCATTTTCGGATCTCTTTCATCAAATTCATCCAATTAATCAATTCAGATCTTTGAAATTTAATCCAACAGTTACAAATAGAGAATCATTTTAAAAGTTATAATAATTTTAATCATTTGATTAAATTACAATGATTCGAATTAAATAATTAGGTAGATTCAATGGAAAAGATCCGGATCTTGCCGTTTTGTATAACAAGTAATAATGGAAATAATGCAAAGGATAGGATAACGTCTTTTCATACATCTGCTGCAATGTGACAGGTTCTAAATTTCTAATCGAGAAATGACAACCATTTCTTTTTACTTTTTAATTATTAAATTAAGCAAATCAAACGACAACAAATATGATTAAACAAGAGATCCCCATTTCTGAAACAACGCACTTACGAGTATCCTTTCAGTTTCATGTCTAATGACAACTTTTTTAAAATTTCAATCATTTCTACAGACTATCAGCCAACAGTGGAAAAATCGGTTGGATATTTAATTAGCATCGTTATCATTTCAATTTTATTAGAGGGGCGACGTTTACCTGCACTGTTTATATCCTCAACTAATATTTAATATGATTGATTTTCAGAAACATTGACAGATTACTTCTGTTCCGCATCAGATCTAAACTCATTCTAGATACACAAAAGTTTGTTTTGTAAATACACAAAAGTGTGAATTTGGATCTGTTTATGTAATCTTGTTGTTGGTAAATGAATTTATCTCTTACCTTCCAAAGAAAAAAAAAAAAAAAAAAAACTCATTGTAGATTGGATGAGAGAAGGAAGTTTATTTTTTGGTTGAAAATTTTTGACTCTTGCATGAGTGTGTGAATAGCTCGACCGTCTCTGAGTAGAAGTAGCTCTCATGCTAAAATAGTTTATTGGTTGTGTTCTTCTATGTGCTTAGAAATTACAATACTTACGTGGCGGGCATATCGAGTAATTATAAGCTAATTATGTCTTTTTTTGTGAATACAGGCATTTCAACTCGCAAACAATCTCAGTCGAGTGAGTAGAATAGATATGGTGGTGTCTATTGAATGCGCTGCTAACTTCTATACTTGAGGGACTACGACCAAGGAAAGAACATGTCTTGCCTTGGGTTCTAGAACCTAAAGATAAAGTTACCTAGATCACGGCGAAATTCAATAACTGGCTTAGCTTTCACTGTGCCGAACAAGGTTAACTTGGTAACACCTCACTTTGCCGAGAAGCTATGAGATGACCTCTTTAGGAGAATTGGAAACTCTTCATCTGCCAAGTCTTGAATAGGTACCCAATTAACCAGAAGCAGTGATGTTCACTTGTCTGAATTGAATATGCTCCTAGATCACTTGCTTGTACGACTCCAGTGATATTTACTTATCTGAACTGAAGGTGTTTTCTCAGAAGTGTGAGAAGTGTTTCGCTTAGAGCGTTTGAATTGTTTATTGTGTTGAAGGGGGGTTTTCTCATATTGCACGATGTCTTAAATTTATAAGATTGAATTGCTCAGTCATGCAGCTCTCCCTGATAACACCAATCATTTCCAGGCTGACTAATTTCAGATAAAAAATCATGTGGTCGTTATCATGCTTCTTAATCAGAAGACTTTCTTTTCCAACTTGTTTGTCCATATGCATCCATACAATCATAAAGCAAATTAGAATACAATTGCAATCCAACATCTGAATCATTATCCCGCGTTTTTCCATCCTTATTTGTTTTCCAATTCAATTCTTGCTTGCTGACCAACCAATTCAATCCTTTATCCAAACGTTACTCACCAAACCATTAGCAATAGCATGCATGATCTTAGCTAAGCTCCTAATTAGGTGGCCTCGACCTCACATTCTGTTCCAACCAACACCTTACAAATCTCAACCTATCCCGACTCAATTTGGATTATACCAATATCCTAAATCAAATGTGTTTGCCCTCAAACACCTTGTCCAGGTAATTATCAATAAAATATTAGGATAATGAGCACTCGTGCTTAACCACTTGATTACTATACAAAGGAGAAACAAAACATTAGCCATATGTACTGCATCGTGATCGTAATAATTACTTAAATAATGTCGTTTTGATAGGGTGGTGTAAAATGTAAAGGGTTATTATACAAAATGGTACATAAGATTTGCATGATCAATAGAAATGGTTCCTGAGATTGAAAATCAATAGAAATGAACCTTGAGATTGTCCACTATCCATGATTTTGGTCATTCCGTTAAAAACTCTTTGAATAATTTTTAAAGTTTCGTAACTCAATCGACTCTTAACCAAATTCGTCACATAATATATCAAAATGAAGATAAGAAAATGTAGAATAAGATTATACCTATTTAGAAGTCCAATGATTGCCGGAGATGGCCGGAAAATAACCTGAAAGGTGGCTGGTCCTCAGGAAAATTGGAAACTCGCCGGAAACTGGATAAACTTTAAACGTTCATAACTTCTTCAATACTCAACGAAATCGAGTGATTCAAAAACGAAAATCATACTTCTTGACGAGACGAAGAGAATGGTATCTTCCTTTACTGCTAACTCACCGTGTTTTGGCGGAAAAACTGCTTGAAAGTGGCTAACTCGAAAATGGTTAGCCACTTCGAAAAGGTACCATTCTCTTCGTCTCATCAAATTTTCATTTCTGAATCACTCGATTTGGTTGAGTATTGAAGAAGTTATGAACGTTTAAAGTTTACCCAGTTTCCGACGAGTTTTTCAGTTTTCTTGCAGACCAGTCACCTTTCAAGCTATTTTCTGGTCATCTCCAGCAACCATTGGGCTTCCAAATAGGTATAATCATATTCTTCACCTTCCTATCTTCATTTTGATATATTATGGGTCGAATTTGGTTAAGAAACGATTGAGTTACAAAGTTTTGAAAATTGCCCAAAATCGTTTTTAACGGAAAGAATGGACAATCTCAGAAACCATTTCTATTGATCATGCAAATCTCAGGAACATTTTGTATAATAACCCAAATGTTGCATCTTGTATAATAACCCAAATGTAAATGACAACAAGTGGGGCAGACTGGGCAGTAACATCAACGTAGAAATATGACTCTTTTCACTAGCCGCCGCGACCACCACCACGGCTTGTCAAATTACCATCATCGCCATGGGAATTATTCAGAGTCTCAGGTGGGCTCCCATCATAAGGGCTTCACTAGAATTGAGTTAAGAGTTCTTTTCGGGAGTATTAAAAACTATCTCCTTGTAAAGACATGTTGGTTGATAGAGGCCAGTGGAGATACTTTGTCACGCACAAAAATGTGTCACATAAAAATAGAGTATGTGAGGATTTTTGAACGTTCATGTGATTCGTGGCCAAATAATTCTTCAACATCTTCGTGGCGAGCCAGTCATCACGCTTTTAAGTATTATATATGATGACTAAAGTAGGCGTCACATATTGACATTTTTTTTTTTTAGGTCATGACCAACTCGTTTCTTAAATTTTTTTAAACAATTTATGATATTAAAAGCGGGAAATAAATATAAGCAATTTACTAAAACTCTAAATGTAACGAAACTTCACTCGTTGGCACATATAATATCTCAGGGTGACAAATCAAATCGTCACATTAGGCAGACTATGTACAAACATAACAAACGGATATGCCCATTTACTCTTACCTGAAATAGACTCTTCCATCACCTCAACACCGGCCATTCACCGATTCTGATTCTCCCTCTTCCGTGACTAAGTTAGTCAGATCCCATCTCTCTCCGTATCTCACCCTGTAATTATCTCTAACCTCTCTCTCCCGATCCGCCTTCTAACGCTTTCTGCCGTAACACCACTAGAAAGGGTGACAAATTAGACTTGCGGAGATTGGCTTTGCCAACAACATAGATTTGGGGGGTGTTGTTGAAGACAATCTCAGACATCCTTTTTGGTGTCGTACCCAATAGTAAGAGTAAGAAGGGACTTAGAGATGAC
>LNC_000495
GTACTAGAAAGACACCTTTGTTCATGTAGTACAATGGAGTGAAAGTAGTACGCAACTAAGTTCTAAGTTGTGCGATATATTAGCAGTGTAAGGCAGGGAAGTTGTACAGAAATAAGTCTAGAGCCATGCCCATGACTAAGAGAACAAGTGTTGCAGTATATGCCAAAGCGGTAGAGGGGTTCTGTAGGAGTGACCTGAGATCACATATGGCGTTATGTGTTGCGCTTGATGTGTTCTCAGGTCGCCCCTGCGGCACCTTCTCTGCCACATGAATGCACTACTGTTGATCTGCTGAATGTCCAGTCATGATGGACCCGAGGTGCTACATCAAAAGGTGAGAAAGTTCTATCATGTTTCGGTGTATTGAAAAATGTAAGAAACATTGCTAACTTTACTCTCGACTACATGCATCGATTGTTCTAACACTACTGTAACACAAATTTGAAGCTCATACCGTAAGTACGTGTTGGTGCTCACAAAAGAAAGTCAAATCTATTCCTACCTGGATAAATCAGTGACTGAATCAATATCCTTACAGCTGACTTGATGGCTAGTAGCTCTCCTTCCCCAACTTTCCGAGGATAAAACATTAGTTATCTTGGTAGACTGATGATGTTGCTTATCCAGATTGACTATTCATACTCTGAGCATTATTTGACTGTCATTTGATCTTTATACTGCCATGTTACTATTATAGTTCATGCCAGAGAATACAGTATGAATTGACTAGCAATCTGTCGTAATCCAGTCAAGCGTATTGTTCAACCATACAACTGAGAAATTTGAGAGTGAAACTACAGTAATAACTCTATTACCCTAATTATTGCACACAGTTAGAGTTTGCTTATTTATAATTACATCCTAAAACGTTACTACTCTTCAGGGGTGTTATTACTGTAGAGGGTCACCTGAGTTATACAAATGCATAGAGTCACCCTATGAGTTTAATTGGATATGTTATTACTATTGCAGCAGTTTGCTATTATCCCCTATGGAATCAATAGTCAAGTATACAGTCTACAATTGTCAACAGTATAACTCGTCATATAGCTCTTTCCCACTCTCCCATGTAAATGGGTCTCGAGTTCTTTTATTGTAATGCGTTGATTGAAACATTGACAGTTAAGTCTGAAAATGAGCCAAAAAAAAAAAAAAAAAAAAAAAAAAAAAAAACCAATCATTGCAGAAAGGTTTGAAAAAATCAAATGGTAATTTTTTTTAAAGATCAGAAAAAACACAGAAATGAAATTTGACATTTGAATTGAATGGCTATCTGATGTTTATTAAATTCAAATATCAGAATGAGGGCTTTGTTGCAATTTTTGAACATAAAAGTTAAAAAATACCATTTCGAAGGTTCTACTCTGTAAAATGTTAGTACTTCACTCCATTTTTACTAGGTGTACCCGCGTGTGCACCCTCAATTTTCAAATTGACCTGCTTTTACAGAAGTGCTCAAAATTCAGGGGTTACTCAATTTCATGTTTCAAATTGTATCTGAATTGCAGTCCATCACTCCATTGGAATGCTTGAGTGCTCCAGTGTTTGAATTTTCTTTCAAGCGGTATCTGAATTGCTAGAGTGCTTCAATGTTCGAATTTGAATTTGTTTTCAAATTGTTGTCAGTTTTAGTTTTCATTTTGTTTGTTATATCTTTCACATTTCTTTCATTTTTTTCTCATTTATTTCATATATATTTTCTTTTATTTATAGGGCAAAAAAAAAAAAATAATAGTTAAAAAATGAAGGCAGATGTAAATGACGTTTTACCTCAATAACGAACACTTATGCGTATGTATTCTAGTACAAGTTCGATCTCTACTAATTTTTTTTTCCTTATATAATTAATAATTTAACCCACTAATCACCATTGTTTGTCAAAAAAATAAAAATGTTATCAAGCACTTTTCTTCGAAGCGGTTACCTAGGCCTTGATAGAGTAAGAGTTGGTTTGGTATTGTTGTGCTTTGAAAAAAAAATTGCTTCTGCTGTGCTATAAGAATAAATAGCTATGAAATAAAGCAGTAGAGTGTTTGGTAAACTTTTTTGTAAAAGTGCTTTTGAAAAAAAAAAAAACAGTATTATAGTGTTTGATAAACTTTTATATAAAACAGATGTGAAAAAAAGCTAGTTTTTCAAAACTGGGTTTTGCAGCTTTGTGTTTTTAACTTTTTTTCACCAAAAACTGTGAAAAAAAACTAAAACTGAATGTTTACCAAACATAAAAAAACGTTTATAACTACTTTTTTCAAAATCAATTAAGTATTAAACTAGGGCTAAGCACAGTGGGTTATTTGCTCATCTTTAGGACTGCAAGTCTCAAGCCAACCACCAACCTCCAAGGGGTTCTAAACTCTGCAAGGCCTCGCTTTGTGTCATAAGTGGAAGTCGATGCAGCTCAATTTATGGAAGTTGAGAGGGACAAGGACCTAATATTTTCAAGACCCACCCATCATCCGTGTTATATAATATAAGGATGAGGATTATTTCTAGAATCTTTTTGCAGGAATTCTAAGAATCTTCATATTATGACTGTTCATTATATATCATACAATCAGTTTTTTGTTAAATACTATTGTGTTTAATTTTAATTCAAAAAATTCATTATCACATGATGTATGATAAACGATTAGAATGTGAAAATTCTAAAGATTCCTCCGATTTGGGTCAGGACGATATACAAATCCATGTAATATTATATTATAATATAATATAATAATGATTCTACATTATTTTATCTGTAACTTTACAGGACCCACACATTTCTCCGGTTATTAATTAGTAACAAAAAGAGAGGGAAAAAAAAATCTCATTTTTATTGGGAAGGAAAAATTCGGTATGAAAAGTAGATTACTTTCTAGGCACCAATCTTTTTCACGAGAAATATTGTAGAATACTCAGAACATGATTTAGTATATAACATATCATAAGAGAGGGACACTTAAAAAAAAAAAAAAATTCTTCATTTATACTATAATATGTGATGTACCGATTTATCTTTTAGGTACTTAAAAAAATTTATCCTCTCTCACAAACCCCATGCATTTGGAGAATGATTTGTATAGAATGATTCCTTATCACATAGTTTTTCAGTTAATAACACATTCTCATGTATAAGCTTTTTTTTTACATGATAACATATTAAATTGAGATGCTATGACATCTGTGAATTTATTTCTTATAAATTGCTCTTTGCTAATGTCGACATGACAATTTCTTAATGACTTGCTCTATATACTCAACCACATAACGCGCCTACCCAAGTTTTTTTCTGGGGGAAATATGGCAACTATGTAATTACTAATTAGCAATGTTATTGATCGCACTGAATGCAATAGTGTGGGAGCGAACAAGAAATCGTGAATTATGCTTCTCTTACATGCGGAGATTGTTGAAATACAAAAAGAAATGGTTGTACAGCAGCGCTTCAAACACACAAGCATGGTTTTGTATGGAAATGGATCATTTTCGGATCTCTTTCATCAAATTCATCCAATTAATCAATTCAGATCTTTGAAATTTAATCCAACAGTTACAAATAGAGAATCATTTTAAAAGTTATAATAATTTTAATCATTTGATTAAATTACAATGATTCGAATTAAATAATTAGGTAGATTCAATGGAAAAGATCCGGATCTTGCCGTTTTGTATAACAAGTAATAATGGAAATAATGCAAAGGATAGGATAACGTCTTTTCATACATCTGCTGCAATGTGACAGGTTCTAAATTTCTAATCGAGAAATGACAACCATTTCTTTTTACTTTTTAATTATTAAATTAAGCAAATCAAACGACAACAAATATGATTAAACAAGAGATCCCCATTTCTGAAACAACGCACTTACGAGTATCCTTTCAGTTTCATGTCTAATGACAACTTTTTTAAAATTTCAATCATTTCTACAGACTATCAGCCAACAGTGGAAAAATCGGTTGGATATTTAATTAGCATCGTTATCATTTCAATTTTATTAGAGGGGCGACGTTTACCTGCACTGTTTATATCCTCAACTAATATTTAATATGATTGATTTTCAGAAACATTGACAGATTACTTCTGTTCCGCATCAGATCTAAACTCATTCTAGATACACAAAATGTGAATTTGGATCTGTTTATGTAATCTTGTTGTTGGTAAATGAATTTATCTCTTACCTTCCAAAGAAAAAAAAAAAAAAAAAAAAAATCATTATATTGGATGAGAGAAGGAAGTTTATTTTTTGGTTGAAAATTTTTGACTCTTGCATGAGTGTGTGAATAGCTCGACCGTCTCTGAGTAGAAGTAGCTCTCATGCTAAAATAGTTTATTGGTTGTGTTCTTCTATGTGCTTAGAAATTACAATACTTACGTGGCGGGCATATCGAGTAATTATAAGCTAATTATGTCTTTTTTTGTGAATACAGGCATTTCAACTCGCAAACAATCTCAGTCGAGTGAGTAGAATAGATATGGTGGTGTCTATTGAATGCGCTGCTAACTTCTATACTTGAGGGACTACGACCAAGGAAAGAACATGTCTTGCCTTGGGTTCTAGAACCTAAAGATAAAGTTACCTAGATCACGGCGAAATTCAATAACTGGCTTAGCTTTCACTGTGCCGAACAAGGTTAACTTGGTAACACCTCACTTTGCCGAGAAGCTATGAGATGACCTCTTTAGGAGAATTGGAAACTCTTCATCTGCCAAGTCTTGAATAGGTACCCAATTAACCAGAAGCAGTGATGTTCACTTGTCTGAATTGAATATGCTCCTAGATCACTTGCTTGTACGACTCCAGTGATATTTACTTATCTGAACTGAAGGTGTTTTCTCAGAAGTGTGAGAAGTGTTTCGCTTAGAGCGTTTGAATTGTTTATTGTGTTGAAGGGGGGTTTTCTCATATTGCACGATGTCTTAAATTTATAAGATTGAATTGCTCAGTCATGCAGCTCTCCCTGATAACACCAATCATTTCCAGGCTGACTAATTTCAGATAAAAAATCATGTGGTCGTTATCATGCTTCTTAATCAGAAGACTTTCTTTTCCAACTTGTTTGTCCATATGCATCCATACAATCATAAAGCAAATTAGAATACAATTGCAATCCAACATCTGAATCATTATCCCGCGTTTTTCCATCCTTATTTGTTTTCCAATTCAATTCTTGCTTGCTGACCAACCAATTCAATCCTTTATCCAAACGTTACTCACCAAACCATTAGCAATAGCATGCATGATCTTAGCTAAGCTCCTAATTAGGTGGCCTCGACCTCACATTCTGTTCCAACCAACACCTTACAAATCTCAACCTATCCCGACTCAATTTGGATTATACCAATATCCTAAATCAAATGTGTTTGCCCTCAAACACCTTGTCCAGGTAATTATCAATAAAATATTAGGATAATGAGCACTCGTGCTTAACCACTTGATTACTATACAAAGGAGAAACAAAACATTAGCCATATGTACTGCATCGTGATCGTAATAATTACTTAAATAATGTCGTTTTGATAGGGTGGTGTAAAATGTAAAGGGTTATTATACAAAATGGTACATAAGATTTGCATGATCAATAGAAATGGTTCCTGAGATTGAAAATCAATAGAAATGAACCTTGAGATTGTCCACTATCCATGATTTTGGTCATTCCGTTAAAAACTCTTTGAATAATTTTTAAAGTTTCGTAACTCAATCGACTCTTAACCAAATTCGTCACATAATATATCAAAATGAAGATAAGAAAATGTAGAATAAGATTATACCTATTTAGAAGTCCAATGATTGCCGGAGATGGCCGGAAAATAACCTGAAAGGTGGCTGGTCCTCAGGAAAATTGGAAACTCGCCGGAAACTGGATAAACTTTAAACGTTCATAACTTCTTCAATACTCAACGAAATCGAGTGATTCAAAAACGAAAATCATACTTCTTGACGAGACGAAGAGAATGGTATCTTCCTTTACTGCTAACTCACCGTGTTTTGGCGGAAAAACTGCTTGAAAGTGGCTAACTCGAAAATGGTTAGCCACTTCGAAAAGGTACCATTCTCTTCGTCTCATCAAATTTTCATTTCTGAATCACTCGATTTGGTTGAGTATTGAAGAAGTTATGAACGTTTAAAGTTTACCCAGTTTCCGACGAGTTTTTCAGTTTTCTTGCAGACCAGTCACCTTTCAAGCTATTTTCTGGTCATCTCCAGCAACCATTGGGCTTCCAAATAGGTATAATCATATTCTTCACCTTCCTATCTTCATTTTGATATATTATGGGTCGAATTTGGTTAAGAAACGATTGAGTTACAAAGTTTTGAAAATTGCCCAAAATCGTTTTTAACGGAAAGAATGGACAATCTCAGAAACCATTTCTATTGATCATGCAAATCTCAGGAACATTTTGTATAATAACCCAAATGTTGCATCTTGTATAATAACCCAAATGTAAATGACAACAAGTGGGGCAGACTGGGCAGTAACATCAACGTAGAAATATGACTCTTTTCACTAGCCGCCGCGACCACCACCACGGCTTGTCAAATTACCATCATCGCCATGGGAATTATTCAGAGTCTCAGGTGGGCTCCCATCATAAGGGCTTCACTAGAATTGAGTTAAGAGTTCTTTTCGGGAGTATTAAAAACTATCTCCTTGTAAAGACATGTTGGTTGATAGAGGCCAGCTTATCGGCGATAACTATGACATGCTGGAGATACTTTGTCACGCACAAAAATGTGTCACATAAAAATAGAGTATGTGAGGATTTTTGAACGTTCATGTGATTCGTGGCCAAATAATTCTTCAACATCTTCGTGGCGAGCCAGTCATCACGCTTTTAAGTATTATATATGATGACTAAAGTAGGCGTCACATATTGACATTTTTTTTTTTTAGGTCATGACCAACTCGTTTCTTAAATTTTTTTAAACAATTTATGATATTAAAAGCGGGAAATAAATATAAGCAATTTACTAAAACTCTAAATGTAACGAAACTTCACTCGTTGGCACATATAATATCTCAGGGTGACAAATCAAATCGTCACATTAGGCAGACTATGTACAAACATAACAAACGGATATGCCCATTTACTCTTACCTGAAATAGACTCTTCCATCACCTCAACACCGGCCATTCACCGATTCTGATTCTCCCTCTTCCGTGACTAAGTTAGTCAGATCCCATCTCTCTCCGTATCTCACCCTGTAATTATCTCTAACCTCTCTCTCCCGATCCGCCTTCTAACGCTTTCTGCCGTAACACCACTAGAAAGGGTGACAAATTAGACTTGCGGAGATTGGCTTTGCCAACAACATAGATTTGGGGGGTGTTGTTGAAGACAATCTCAGACATCCTTTTTGGTGTCGTACCCAATAGTAAGAGTAAGAAGGGACTTAGAGATGAC
>LNC_000496
GTACTAGAAAGACACCTTTGTTCATGTAGTACAATGGAGTGAAAGTAGTACGCAACTAAGTTCTAAGTTGTGCGATATATTAGCAGTGTAAGGCAGGGAAGTTGTACAGAAATAAGTCTAGAGCCATGCCCATGACTAAGAGAACAAGTGTTGCAGTATATGCCAAAGCGGTAGAGGGGTTCTGTAGGAGTGACCTGAGATCACATATGGCGTTATGTGTTGCGCTTGATGTGTTCTCAGGTCGCCCCTGCGGCACCTTCTCTGCCACATGAATGCACTACTGTTGATCTGCTGAATGTCCAGTCATGATGGACCCGAGGTGCTACATCAAAAGGTGAGAAAGTTCTATCATGTTTCGGTGTATTGAAAAATGTAAGAAACATTGCTAACTTTACTCTCGACTACATGCATCGATTGTTCTAACACTACTGTAACACAAATTTGAAGCTCATACCGTAAGTACGTGTTGGTGCTCACAAAAGAAAGTCAAATCTATTCCTACCTGGATAAATCAGTGACTGAATCAATATCCTTACAGCTGACTTGATGGCTAGTAGCTCTCCTTCCCCAACTTTCCGAGGATAAAACATTAGTTATCTTGGTAGACTGATGATGTTGCTTATCCAGATTGACTATTCATACTCTGAGCATTATTTGACTGTCATTTGATCTTTATACTGCCATGTTACTATTATAGTTCATGCCAGAGAATACAGTATGAATTGACTAGCAATCTGTCGTAATCCAGTCAAGCGTATTGTTCAACCATACAACTGAGAAATTTGAGAGTGAAACTACAGTAATAACTCTATTACCCTAATTATTGCACACAGTTAGAGTTTGCTTATTTATAATTACATCCTAAAACGTTACTACTCTTCAGGGGTGTTATTACTGTAGAGGGTCACCTGAGTTATACAAATGCATAGAGTCACCCTATGAGTTTAATTGGATATGTTATTACTATTGCAGCAGTTTGCTATTATCCCCTATGGAATCAATAGTCAAGTATACAGTCTACAATTGTCAACAGTATAACTCGTCATATAGCTCTTTCCCACTCTCCCATGTAAATGGGTCTCGAGTTCTTTTATTGTAATGCGTTGATTGAAACATTGACAGTTAAGTCTGAAAATGAGCCAAAAAAAAAAAAAAAAAAAAAAAAAAAAAAAACCAATCATTGCAGAAAGGTTTGAAAAAATCAAATGGTAATTTTTTTTAAAGATCAGAAAAAACACAGAAATGAAATTTGACATTTGAATTGAATGGCTATCTGATGTTTATTAAATTCAAATATCAGAATGAGGGCTTTGTTGCAATTTTTGAACATAAAAGTTAAAAAATACCATTTCGAAGGTTCTACTCTGTAAAATGTTAGTACTTCACTCCATTTTTACTAGGTGTACCCGCGTGTGCACCCTCAATTTTCAAATTGACCTGCTTTTACAGAAGTGCTCAAAATTCAGGGGTTACTCAATTTCATGTTTCAAATTGTATCTGAATTGCAGTCCATCACTCCATTGGAATGCTTGAGTGCTCCAGTGTTTGAATTTTCTTTCAAGCGGTATCTGAATTGCTAGAGTGCTTCAATGTTCGAATTTGAATTTGTTTTCAAATTGTTGTCAGTTTTAGTTTTCATTTTGTTTGTTATATCTTTCACATTTCTTTCATTTTTTTCTCATTTATTTCATATATATTTTCTTTTATTTATAGGGCAAAAAAAAAAAAATAATAGTTAAAAAATGAAGGCAGATGTAAATGACGTTTTACCTCAATAACGAACACTTATGCGTATGTATTCTAGTACAAGTTCGATCTCTACTAATTTTTTTTTCCTTATATAATTAATAATTTAACCCACTAATCACCATTGTTTGTCAAAAAAATAAAAATGTTATCAAGCACTTTTCTTCGAAGCGGTTACCTAGGCCTTGATAGAGTAAGAGTTGGTTTGGTATTGTTGTGCTTTGAAAAAAAAATTGCTTCTGCTGTGCTATAAGAATAAATAGCTATGAAATAAAGCAGTAGAGTGTTTGGTAAACTTTTTTGTAAAAGTGCTTTTGAAAAAAAAAAAAACAGTATTATAGTGTTTGATAAACTTTTATATAAAACAGATGTGAAAAAAAGCTAGTTTTTCAAAACTGGGTTTTGCAGCTTTGTGTTTTTAACTTTTTTTCACCAAAAACTGTGAAAAAAAACTAAAACTGAATGTTTACCAAACATAAAAAAACGTTTATAACTACTTTTTTCAAAATCAATTAAGTATTAAACTAGGGCTAAGCACAGTGGGTTATTTGCTCATCTTTAGGACTGCAAGTCTCAAGCCAACCACCAACCTCCAAGGGGTTCTAAACTCTGCAAGGCCTCGCTTTGTGTCATAAGTGGAAGTCGATGCAGCTCAATTTATGGAAGTTGAGAGGGACAAGGACCTAATATTTTCAAGACCCACCCATCATCCGTGTTATATAATATAAGGATGAGGATTATTTCTAGAATCTTTTTGCAGGAATTCTAAGAATCTTCATATTATGACTGTTCATTATATATCATACAATCAGTTTTTTGTTAAATACTATTGTGTTTAATTTTAATTCAAAAAATTCATTATCACATGATGTATGATAAACGATTAGAATGTGAAAATTCTAAAGATTCCTCCGATTTGGGTCAGGACGATATACAAATCCATGTAATATTATATTATAATATAATATAATAATGATTCTACATTATTTTATCTGTAACTTTACAGGACCCACACATTTCTCCGGTTATTAATTAGTAACAAAAAGAGAGGGAAAAAAAAATCTCATTTTTATTGGGAAGGAAAAATTCGGTATGAAAAGTAGATTACTTTCTAGGCACCAATCTTTTTCACGAGAAATATTGTAGAATACTCAGAACATGATTTAGTATATAACATATCATAAGAGAGGGACACTTAAAAAAAAAAAAAAATTCTTCATTTATACTATAATATGTGATGTACCGATTTATCTTTTAGGTACTTAAAAAAATTTATCCTCTCTCACAAACCCCATGCATTTGGAGAATGATTTGTATAGAATGATTCCTTATCACATAGTTTTTCAGTTAATAACACATTCTCATGTATAAGCTTTTTTTTTACATGATAACATATTAAATTGAGATGCTATGACATCTGTGAATTTATTTCTTATAAATTGCTCTTTGCTAATGTCGACATGACAATTTCTTAATGACTTGCTCTATATACTCAACCACATAACGCGCCTACCCAAGTTTTTTTCTGGGGGAAATATGGCAACTATGTAATTACTAATTAGCAATGTTATTGATCGCACTGAATGCAATAGTGTGGGAGCGAACAAGAAATCGTGAATTATGCTTCTCTTACATGCGGAGATTGTTGAAATACAAAAAGAAATGGTTGTACAGCAGCGCTTCAAACACACAAGCATGGTTTTGTATGGAAATGGATCATTTTCGGATCTCTTTCATCAAATTCATCCAATTAATCAATTCAGATCTTTGAAATTTAATCCAACAGTTACAAATAGAGAATCATTTTAAAAGTTATAATAATTTTAATCATTTGATTAAATTACAATGATTCGAATTAAATAATTAGGTAGATTCAATGGAAAAGATCCGGATCTTGCCGTTTTGTATAACAAGTAATAATGGAAATAATGCAAAGGATAGGATAACGTCTTTTCATACATCTGCTGCAATGTGACAGGTTCTAAATTTCTAATCGAGAAATGACAACCATTTCTTTTTACTTTTTAATTATTAAATTAAGCAAATCAAACGACAACAAATATGATTAAACAAGAGATCCCCATTTCTGAAACAACGCACTTACGAGTATCCTTTCAGTTTCATGTCTAATGACAACTTTTTTAAAATTTCAATCATTTCTACAGACTATCAGCCAACAGTGGAAAAATCGGTTGGATATTTAATTAGCATCGTTATCATTTCAATTTTATTAGAGGGGCGACGTTTACCTGCACTGTTTATATCCTCAACTAATATTTAATATGATTGATTTTCAGAAACATTGACAGATTACTTCTGTTCCGCATCAGATCTAAACTCATTCTAGATACACAAAAGTTTGTTTTGTAAATACACAAAAGTGTGAATTTGGATCTGTTTATGTAATCTTGTTGTTGGTAAATGAATTTATCTCTTACCTTCCAAAAAAAAAAAAAAAAAAAAAAAACTCATTGTAGATTGGATGAGAGAAGGAAGTTTATTTTTTGGTTGAAAATTTTTGACTCTTGCATGAGTGTGTGAATAGCTCGACCGTCTCTGAGTAGAAGTAGCTCTCATGCTAAAATAGTTTATTGGTTGTGTTCTTCTATGTGCTTAGAAATTACAATACTTACGTGGCGGGCATATCGAGTAATTATAAGCTAATTATGTCTTTTTTTGTGAATACAGGCATTTCAACTCGCAAACAATCTCAGTCGAGTGAGTAGAATAGATATGGTGGTGTCTATTGAATGCGCTGCTAACTTCTATACTTGAGGGACTACGACCAAGGAAAGAACATGTCTTGCCTTGGGTTCTAGAACCTAAAGATAAAGTTACCTAGATCACGGCGAAATTCAATAACTGGCTTAGCTTTCACTGTGCCGAACAAGGTTAACTTGGTAACACCTCACTTTGCCGAGAAGCTATGAGATGACCTCTTTAGGAGAATTGGAAACTCTTCATCTGCCAAGTCTTGAATAGGTACCCAATTAACCAGAAGCAGTGATGTTCACTTGTCTGAATTGAATATGCTCCTAGATCACTTGCTTGTACGACTCCAGTGATATTTACTTATCTGAACTGAAGGTGTTTTCTCAGAAGTGTGAGAAGTGTTTCGCTTAGAGCGTTTGAATTGTTTATTGTGTTGAAGGGGGGTTTTCTCATATTGCACGATGTCTTAAATTTATAAGATTGAATTGCTCAGTCATGCAGCTCTCCCTGATAACACCAATCATTTCCAGGCTGACTAATTTCAGATAAAAAATCATGTGGTCGTTATCATGCTTCTTAATCAGAAGACTTTCTTTTCCAACTTGTTTGTCCATATGCATCCATACAATCATAAAGCAAATTAGAATACAATTGCAATCCAACATCTGAATCATTATCCCGCGTTTTTCCATCCTTATTTGTTTTCCAATTCAATTCTTGCTTGCTGACCAACCAATTCAATCCTTTATCCAAACGTTACTCACCAAACCATTAGCAATAGCATGCATGATCTTAGCTAAGCTCCTAATTAGGTGGCCTCGACCTCACATTCTGTTCCAACCAACACCTTACAAATCTCAACCTATCCCGACTCAATTTGGATTATACCAATATCCTAAATCAAATGTGTTTGCCCTCAAACACCTTGTCCAGGTAATTATCAATAAAATATTAGGATAATGAGCACTCGTGCTTAACCACTTGATTACTATACAAAGGAGAAACAAAACATTAGCCATATGTACTGCATCGTGATCGTAATAATTACTTAAATAATGTCGTTTTGATAGGGTGGTGTAAAATGTAAAGGGTTATTATACAAAATGGTACATAAGATTTGCATGATCAATAGAAATGGTTCCTGAGATTGAAAATCAATAGAAATGAACCTTGAGATTGTCCACTATCCATGATTTTGGTCATTCCGTTAAAAACTCTTTGAATAATTTTTAAAGTTTCGTAACTCAATCGACTCTTAACCAAATTCGTCACATAATATATCAAAATGAAGATAAGAAAATGTAGAATAAGATTATACCTATTTAGAAGTCCAATGATTGCCGGAGATGGCCGGAAAATAACCTGAAAGGTGGCTGGTCCTCAGGAAAATTGGAAACTCGCCGGAAACTGGATAAACTTTAAACGTTCATAACTTCTTCAATACTCAACGAAATCGAGTGATTCAAAAACGAAAATCATACTTCTTGACGAGACGAAGAGAATGGTATCTTCCTTTACTGCTAACTCACCGTGTTTTGGCGGAAAAACTGCTTGAAAGTGGCTAACTCGAAAATGGTTAGCCACTTCGAAAAGGTACCATTCTCTTCGTCTCATCAAATTTTCATTTCTGAATCACTCGATTTGGTTGAGTATTGAAGAAGTTATGAACGTTTAAAGTTTACCCAGTTTCCGACGAGTTTTTCAGTTTTCTTGCAGACCAGTCACCTTTCAAGCTATTTTCTGGTCATCTCCAGCAACCATTGGGCTTCCAAATAGGTATAATCATATTCTTCACCTTCCTATCTTCATTTTGATATATTATGGGTCGAATTTGGTTAAGAAACGATTGAGTTACAAAGTTTTGAAAATTGCCCAAAATCGTTTTTAACGGAAAGAATGGACAATCTCAGAAACCATTTCTATTGATCATGCAAATCTCAGGAACATTTTGTATAATAACCCAAATGTTGCATCTTGTATAATAACCCAAATGTAAATGACAACAAGTGGGGCAGACTGGGCAGTAACATCAACGTAGAAATATGACTCTTTTCACTAGCCGCCGCGACCACCACCACGGCTTGTCAAATTACCATCATCGCCATGGGAATTATTCAGAGTCTCAGGTGGGCTCCCATCATAAGGGCTTCACTAGAATTGAGTTAAGAGTTCTTTTCGGGAGTATTAAAAACTATCTCCTTGTAAAGACATGTTGGTTGATAGAGGCCAGCTTATCGGCGATAACTATGACATGCTGGAGATACTTTGTCACGCACAAAAATGTGTCACATAAAAATAGAGTATGTGAGGATTTTTGAACGTTCATGTGATTCGTGGCCAAATAATTCTTCAACATCTTCGTGGCGAGCCAGTCATCACGCTTTTAAGTATTATATATGATGACTAAAGTAGGCGTCACATATTGACATTTTTTTTTTTTAGGTCATGACCAACTCGTTTCTTAAATTTTTTTAAACAATTTATGATATTAAAAGCGGGAAATAAATATAAGCAATTTACTAAAACTCTAAATGTAACGAAACTTCACTCGTTGGCACATATAATATCTCAGGGTGACAAATCAAATCGTCACATTAGGCAGACTATGTACAAACATAACAAACGGATATGCCCATTTACTCTTACCTGAAATAGACTCTTCCATCACCTCAACACCGGCCATTCACCGATTCTGATTCTCCCTCTTCCGTGACTAAGTTAGTCAGATCCCATCTCTCTCCGTATCTCACCCTGTAATTATCTCTAACCTCTCTCTCCCGATCCGCCTTCTAACGCTTTCTGCCGTAACACCACTAGAAAGGGTGACAAATTAGACTTGCGGAGATTGGCTTTGCCAACAACATAGATTTGGGGGGTGTTGTTGAAGACAATCTCAGACATCCTTTTTGGTGTCGTACCCAATAGTAAGAGTAAGAAGGGACTTAGAGATGAC
>LNC_000497
GATAGCTAGTTATTTACCCCAAATCTGTCTTAAATTCAGAGATAGAACCAGGGATTTTAAGTACCAGATGGAGAATTCTTGTCCCTCTTATTACTAGATCAATTTTGAACAATCAGAATGGAGAAGAATTAGATGTCTGCAAATCAGCAAGGTCATTTTCCGAGAGGAGATCCTCTCCGGATCTCTTCCATTAAGGCCACCAGATCAATGATCCGGGCCTTTAAAATTTTATCCAACAGCTCACCTGTTTTGACTCCTTAAAAGCTATAATAATTTTTAGTCGTTGAATGAAACTTCAAAGGCCTAGATCACTCTTCTCATTTTCCAAAGGTTGGTTTGCATAGTATGAAATGTACCACAAAAGAATTGGAAAGTACAAAGCTGCATTTGTACGAAGCAATTTCGAATAATCAAACTGTACCACATTTATATTGTAGTACATTTAAATCCACTAGTGTAATTTGTTTTCTTTTATATGTATGGTTAAACAAGAAGATTTGTACTAGAAAGACACCTTTGTTCATGTAGTACAATGGAGTGAAAGTAGTACGCAACTAAGTTCTAAGTTGTGCGATATATTAGCAGTGTAAGGCAGGGAAGTTGTACAGAAATAAGTCTAGAGCCATGCCCATGACTAAGAGAACAAGTGTTGCAGTATATGCCAAAGCGGTAGAGGGGTTCTGTAGGAGTGACCTGAGATCACATATGGCGTTATGTGTTGCGCTTGATGTGTTCTCAGGTCGCCCCTGCGGCACCTTCTCTGCCACATGAATGCACTACTGTTGATCTGCTGAATGTCCAGTCATGATGGACCCGAGGTGCTACATCAAAAGGTGAGAAAGTTCTATCATGTTTCGGTGTATTGAAAAATGTAAGAAACATTGCTAACTTTACTCTCGACTACATGCATCGATTGTTCTAACACTACTGTAACACAAATTTGAAGCTCATACCGTAAGTACGTGTTGGTGCTCACAAAAGAAAGTCAAATCTATTCCTACCTGGATAAATCAGTGACTGAATCAATATCCTTACAGCTGACTTGATGGCTAGTAGCTCTCCTTCCCCAACTTTCCGAGGATAAAACATTAGTTATCTTGGTAGACTGATGATGTTGCTTATCCAGATTGACTATTCATACTCTGAGCATTATTTGACTGTCATTTGATCTTTATACTGCCATGTTACTATTATAGTTCATGCCAGAGAATACAGTATGAATTGACTAGCAATCTGTCGTAATCCAGTCAAGCGTATTGTTCAACCATACAACTGAGAAATTTGAGAGTGAAACTACAGTAATAACTCTATTACCCTAATTATTGCACACAGTTAGAGTTTGCTTATTTATAATTACATCCTAAAACGTTACTACTCTTCAGGGGTGTTATTACTGTAGAGGGTCACCTGAGTTATACAAATGCATAGAGTCACCCTATGAGTTTAATTGGATATGTTATTACTATTGCAGCAGTTTGCTATTATCCCCTATGGAATCAATAGTCAAGTATACAGTCTACAATTGTCAACAGTATAACTCGTCATATAGCTCTTTCCCACTCTCCCATGTAAATGGGTCTCGAGTTCTTTTATTGTAATGCGTTGATTGAAACATTGACAGTTAAGTCTGAAAAAAAAGCCCAAAAAAAAAAAAAAAAAAAAAAAAAAAAAAAACCAATCATTGCAGAAAGGTTTGAAAAAATCAAATGGTAATTTTTTTTAAAGATCAGAAAAAACACAGAAATGAAATTTGACATTTGAATTGAATGGCTATCTGATGTTTATTAAATTCAAATATCAGAATGAGGGCTTTGTTGCAATTTTTGAACATAAAAGTTAAAAAATACCATTTCGAAGGTTCTACTCTGTAAAATGTTAGTACTTCACTCCATTTTTACTAGGTGTACCCGCGTGTGCACCCTCAATTTTCAAATTGACCTGCTTTTACAGAAGTGCTCAAAATTCAGGGGTTACTCAATTTCATGTTTCAAATTGTATCTGAATTGCAGTCCATCACTCCATTGGAATGCTTGAGTGCTCCAGTGTTTGAATTTTCTTTCAAGCGGTATCTGAATTGCTAGAGTGCTTCAATGTTCGAATTTGAATTTGTTTTCAAATTGTTGTCAGTTTTAGTTTTCATTTTGTTTGTTATATCTTTCACATTTCTTTCATTTTTTTCTCATTTATTTCATATATATTTTCTTTTATTTATAGGGCAAAAAAAAAAAAATAATAGTTAAAAAATGAAGGCAGATGTAAATGACGTTTTACCTCAATAACGAACACTTATGCGTATGTATTCTAGTACAAGTTCGATCTCTACTAATTTTTTTTTCCTTATATAATTAATAATTTAACCCACTAATCACCATTGTTTGTCAAAAAAATAAAAATGTTATCAAGCACTTTTCTTCGAAGCGGTTACCTAGGCCTTGATAGAGTAAGAGTTGGTTTGGTATTGTTGTGCTTTGAAAAAAAAATTGCTTCTGCTGTGCTATAAGAATAAATAGCTATGAAATAAAGCAGTAGAGTGTTTGGTAAACTTTTTTGTAAAAGTGCTTTTGAAAAAAAAAAAAACAGTATTATAGTGTTTGATAAACTTTTATATAAAACAGATGTGAAAAAAAGCTAGTTTTTCAAAACTGGGTTTTGCAGCTTTGTGTTTTTAACTTTTTTTCACCAAAAACTGTGAAAAAAAACTAAAACTGAATGTTTACCAAACATAAAAAAACGTTTATAACTACTTTTTTCAAAATCAATTAAGTATTAAACTAGGGCTAAGCACAGTGGGTTATTTGCTCATCTTTAGGACTGCAAGTCTCAAGCCAACCACCAACCTCCAAGGGGTTCTAAACTCTGCAAGGCCTCGCTTTGTGTCATAAGTGGAAGTCGATGCAGCTCAATTTATGGAAGTTGAGAGGGACAAGGACCTAATATTTTCAAGACCCACCCATCATCCGTGTTATATAATATAAGGATGAGGATTATTTCTAGAATCTTTTTGCAGGAATTCTAAGAATCTTCATATTATGACTGTTCATTATATATCATACAATCAGTTTTTTGTTAAATACTATTGTGTTTAATTTTAATTCAAAAAATTCATTATCACATGATGTATGATAAACGATTAGAATGTGAAAATTCTAAAGATTCCTCCGATTTGGGTCAGGACGATATACAAATCCATGTAATATTATATTATAATATAATATAATAATGATTCTACATTATTTTATCTGTAACTTTACAGGACCCACACATTTCTCCGGTTATTAATTAGTAACAAAAAGAGAGGGAAAAAAAAATCTCATTTTTATTGGGAAGGAAAAATTCGGTATGAAAAGTAGATTACTTTCTAGGCACCAATCTTTTTCACGAGAAATATTGTAGAATACTCAGAACATGATTTAGTATATAACATATCATAAGAGAGGGACACTTAAAAAAAAAAAAAAATTCTTCATTTATACTATAATATGTGATGTACCGATTTATCTTTTAGGTACTTAAAAAAATTTATCCTCTCTCACAAACCCCATGCATTTGGAGAATGATTTGTATAGAATGATTCCTTATCACATAGTTTTTCAGTTAATAACACATTCTCATGTATAAGCTTTTTTTTTACATGATAACATATTAAATTGAGATGCTATGACATCTGTGAATTTATTTCTTATAAATTGCTCTTTGCTAATGTCGACATGACAATTTCTTAATGACTTGCTCTATATACTCAACCACATAACGCGCCTACCCAAGTTTTTTTCTGGGGGAAATATGGCAACTATGTAATTACTAATTAGCAATGTTATTGATCGCACTGAATGCAATAGTGTGGGAGCGAACAAGAAATCGTGAATTATGCTTCTCTTACATGCGGAGATTGTTGAAATACAAAAAGAAATGGTTGTACAGCAGCGCTTCAAACACACAAGCATGGTTTTGTATGGAAATGGATCATTTTCGGATCTCTTTCATCAAATTCATCCAATTAATCAATTCAGATCTTTGAAATTTAATCCAACAGTTACAAATAGAGAATCATTTTAAAAGTTATAATAATTTTAATCATTTGATTAAATTACAATGATTCGAATTAAATAATTAGGTAGATTCAATGGAAAAGATCCGGATCTTGCCGTTTTGTATAACAAGTAATAATGGAAATAATGCAAAGGATAGGATAACGTCTTTTCATACATCTGCTGCAATGTGACAGGTTCTAAATTTCTAATCGAGAAATGACAACCATTTCTTTTTACTTTTTAATTATTAAATTAAGCAAATCAAACGACAACAAATATGATTAAACAAGAGATCCCCATTTCTGAAACAACGCACTTACGAGTATCCTTTCAGTTTCATGTCTAATGACAACTTTTTTAAAATTTCAATCATTTCTACAGACTATCAGCCAACAGTGGAAAAATCGGTTGGATATTTAATTAGCATCGTTATCATTTCAATTTTATTAGAGGGGCGACGTTTACCTGCACTGTTTATATCCTCAACTAATATTTAATATGATTGATTTTCAGAAACATTGACAGATTACTTCTGTTCCGCATCAGATCTAAACTCATTCTAGATACACAAAAGTTTGTTTTGTAAATACACAAAAGTGTGAATTTGGATCTGTTTATGTAATCTTGTTGTTGGTAAATGAATTTATCTCTTACCTTCCAAAGAAAAAAAAAAAAAAAAAAAAAATCATTGTAGATTGGATGAGAGAAGGAAGTTTATTTTTTGGTTGAAAATTTTTGACTCTTGCATGAGTGTGTGAATAGCTCGACCGTCTCTGAGTAGAAGTAGCTCTCATGCTAAAATAGTTTATTGGTTGTGTTCTTCTATGTGCTTAGAAATTACAATACTTACGTGGCGGGCATATCGAGTAATTATAAGCTAATTATGTCTTTTTTTGTGAATACAGGCATTTCAACTCGCAAACAATCTCAGTCGAGTGAGTAGAATAGATATGGTGGTGTCTATTGAATGCGCTGCTAACTTCTATACTTGAGGGACTACGACCAAGGAAAGAACATGTCTTGCCTTGGGTTCTAGAACCTAAAGATAAAGTTACCTAGATCACGGCGAAATTCAATAACTGGCTTAGCTTTCACTGTGCCGAACAAGGTTAACTTGGTAACACCTCACTTTGCCGAGAAGCTATGAGATGACCTCTTTAGGAGAATTGGAAACTCTTCATCTGCCAAGTCTTGAATAGGTACCCAATTAACCAGAAGCAGTGATGTTCACTTGTCTGAATTGAATATGCTCCTAGATCACTTGCTTGTACGACTCCAGTGATATTTACTTATCTGAACTGAAGGTGTTTTCTCAGAAGTGTGAGAAGTGTTTCGCTTAGAGCGTTTGAATTGTTTATTGTGTTGAAGGGGGGTTTTCTCATATTGCACGATGTCTTAAATTTATAAGATTGAATTGCTCAGTCATGCAGCTCTCCCTGATAACACCAATCATTTCCAGGCTGACTAATTTCAGATAAAAAATCATGTGGTCGTTATCATGCTTCTTAATCAGAAGACTTTCTTTTCCAACTTGTTTGTCCATATGCATCCATACAATCATAAAGCAAATTAGAATACAATTGCAATCCAACATCTGAATCATTATCCCGCGTTTTTCCATCCTTATTTGTTTTCCAATTCAATTCTTGCTTGCTGACCAACCAATTCAATCCTTTATCCAAACGTTACTCACCAAACCATTAGCAATAGCATGCATGATCTTAGCTAAGCTCCTAATTAGGTGGCCTCGACCTCACATTCTGTTCCAACCAACACCTTACAAATCTCAACCTATCCCGACTCAATTTGGATTATACCAATATCCTAAATCAAATGTGTTTGCCCTCAAACACCTTGTCCAGGTAATTATCAATAAAATATTAGGATAATGAGCACTCGTGCTTAACCACTTGATTACTATACAAAGGAGAAACAAAACATTAGCCATATGTACTGCATCGTGATCGTAATAATTACTTAAATAATGTCGTTTTGATAGGGTGGTGTAAAATGTAAAGGGTTATTATACAAAATGGTACATAAGATTTGCATGATCAATAGAAATGGTTCCTGAGATTGAAAATCAATAGAAATGAACCTTGAGATTGTCCACTATCCATGATTTTGGTCATTCCGTTAAAAACTCTTTGAATAATTTTTAAAGTTTCGTAACTCAATCGACTCTTAACCAAATTCGTCACATAATATATCAAAATGAAGATAAGAAAATGTAGAATAAGATTATACCTATTTAGAAGTCCAATGATTGCCGGAGATGGCCGGAAAATAACCTGAAAGGTGGCTGGTCCTCAGGAAAATTGGAAACTCGCCGGAAACTGGATAAACTTTAAACGTTCATAACTTCTTCAATACTCAACGAAATCGAGTGATTCAAAAACGAAAATCATACTTCTTGACGAGACGAAGAGAATGGTATCTTCCTTTACTGCTAACTCACCGTGTTTTGGCGGAAAAACTGCTTGAAAGTGGCTAACTCGAAAATGGTTAGCCACTGTCGAGCCGTTGTCCGACCAAACCACGGCAAGTTAGCCTTCGAAAAGGTACCATTCTCTTCGTCTCATCAAATTTTCATTTCTGAATCACTCGATTTGGTTGAGTATTGAAGAAGTTATGAACGTTTAAAGTTTACCCAGTTTCCGACGAGTTTTTCAGTTTTCTTGCAGACCAGTCACCTTTCAAGCTATTTTCTGGTCATCTCCAGCAACCATTGGGCTTCCAAATAGGTATAATCATATTCTTCACCTTCCTATCTTCATTTTGATATATTATGGGTCGAATTTGGTTAAGAAACGATTGAGTTACAAAGTTTTGAAAATTGCCCAAAATCGTTTTTAACGGAAAGAATGGACAATCTCAGAAACCATTTCTATTGATCATGCAAATCTCAGGAACATTTTGTATAATAACCCAAATGTTGCATCTTGTATAATAACCCAAATGTAAATGACAACAAGTGGGGCAGACTGGGCAGTAACATCAACGTAGAAATATGACTCTTTTCACTAGCCGCCGCGACCACCACCACGGCTTGTCAAATTACCATCATCGCCATGGGAATTATTCAGAGTCTCAGGTGGGCTCCCATCATAAGGGCTTCACTAGAATTGAGTTAAGAGTTCTTTTCGGGAGTATTAAAAACTATCTCCTTGTAAAGACATGTTGGTTGATAGAGGCCAGCTTATCGGCGATAACTATGACATGCTGGAGATACTTTGTCACGCACAAAAATGTGTCACATAAAAATAGAGTATGTGAGGATTTTTGAACGTTCATGTGATTCGTGGCCAAATAATTCTTCAACATCTTCGTGGCGAGCCAGTCATCACGCTTTTAAGTATTATATATGATGACTAAAGTAGGCGTCACATATTGACATTTTTTTTTTTTAGGTCATGACCAACTCGTTTCTTAAATTTTTTTAAACAATTTATGATATTAAAAGCGGGAAATAAATATAAGCAATTTACTAAAACTCTAAATGTAACGAAACTTCACTCGTTGGCACATATAATATCTCAGGGTGACAAATCAAATCGTCACATTAGGCAGACTATGTACAAACATAACAAACGGATATGCCCATTTACTCTTACCTGAAATAGACTCTTCCATCACCTCAACACCGGCCATTCACCGATTCTGATTCTCCCTCTTCCGTGACTAAGTTAGTCAGATCCCATCTCTCTCCGTATCTCACCCTGTAATTATCTCTAACCTCTCTCTCCCGATCCGCCTTCTAACGCTTTCTGCCGTAACACCACTAGAAAGGGTGACAAATTAGACTTGCGGAGATTGGCTTTGCCAACAACATAGATTTGGGGGGTGTTGTTGAAGACAATCTCAGACATCCTTTTTGGTGTCGTACCCAATAGTAAGAGTAAGAAGGGACTTAGAGATGAC
>LNC_000498
GATAGCTAGTTATTTACCCCAAATCTGTCTTAAATTCAGAGATAGAACCAGGGATTTTAAGTACCAGATGGAGAATTCTTGTCCCTCTTATTACTAGATCAATTTTGAACAATCAGAATGGAGAAGAATTAGATGTCTGCAAATCAGCAAGGTCATTTTCCGAGAGGAGATCCTCTCCGGATCTCTTCCATTAAGGCCACCAGATCAATGATCCGGGCCTTTAAAATTTTATCCAACAGCTCACCTGTTTTGACTCCTTAAAAGCTATAATAATTTTTAGTCGTTGAATGAAACTTCAAAGGCCTAGATCACTCTTCTCATTTTCCAAAGGTTGGTTTGCATAGTATGAAATGTACCACAAAAGAATTGGAAAGTACAAAGCTGCATTTGTACGAAGCAATTTCGAATAATCAAACTGTACCACATTTATATTGTAGTACATTTAAATCCACTAGTGTAATTTGTTTTCTTTTATATGTATGGTTAAACAAGAAGATTTGTACTAGAAAGACACCTTTGTTCATGTAGTACAATGGAGTGAAAGTAGTACGCAACTAAGTTCTAAGTTGTGCGATATATTAGCAGTGTAAGGCAGGGAAGTTGTACAGAAATAAGTCTAGAGCCATGCCCATGACTAAGAGAACAAGTGTTGCAGTATATGCCAAAGCGGTAGAGGGGTTCTGTAGGAGTGACCTGAGATCACATATGGCGTTATGTGTTGCGCTTGATGTGTTCTCAGGTCGCCCCTGCGGCACCTTCTCTGCCACATGAATGCACTACTGTTGATCTGCTGAATGTCCAGTCATGATGGACCCGAGGTGCTACATCAAAAGGTGAGAAAGTTCTATCATGTTTCGGTGTATTGAAAAATGTAAGAAACATTGCTAACTTTACTCTCGACTACATGCATCGATTGTTCTAACACTACTGTAACACAAATTTGAAGCTCATACCGTAAGTACGTGTTGGTGCTCACAAAAGAAAGTCAAATCTATTCCTACCTGGATAAATCAGTGACTGAATCAATATCCTTACAGCTGACTTGATGGCTAGTAGCTCTCCTTCCCCAACTTTCCGAGGATAAAACATTAGTTATCTTGGTAGACTGATGATGTTGCTTATCCAGATTGACTATTCATACTCTGAGCATTATTTGACTGTCATTTGATCTTTATACTGCCATGTTACTATTATAGTTCATGCCAGAGAATACAGTATGAATTGACTAGCAATCTGTCGTAATCCAGTCAAGCGTATTGTTCAACCATACAACTGAGAAATTTGAGAGTGAAACTACAGTAATAACTCTATTACCCTAATTATTGCACACAGTTAGAGTTTGCTTATTTATAATTACATCCTAAAACGTTACTACTCTTCAGGGGTGTTATTACTGTAGAGGGTCACCTGAGTTATACAAATGCATAGAGTCACCCTATGAGTTTAATTGGATATGTTATTACTATTGCAGCAGTTTGCTATTATCCCCTATGGAATCAATAGTCAAGTATACAGTCTACAATTGTCAACAGTATAACTCGTCATATAGCTCTTTCCCACTCTCCCATGTAAATGGGTCTCGAGTTCTTTTATTGTAATGCGTTGATTGAAACATTGACAGTTAAGTATCAAAAAGCCCAAAAAAAAAAAAAAAAAAAAAAAAAAAAAAAACCAATCATTGCAGAAAGGTTTGAAAAAATCAAATGGTAATTTTTTTTAAAGATCAGAAAAAACACAGAAATGAAATTTGACATTTGAATTGAATGGCTATCTGATGTTTATTAAATTCAAATATCAGAATGAGGGCTTTGTTGCAATTTTTGAACATAAAAGTTAAAAAATACCATTTCGAAGGTTCTACTCTGTAAAATGTTAGTACTTCACTCCATTTTTACTAGGTGTACCCGCGTGTGCACCCTCAATTTTCAAATTGACCTGCTTTTACAGAAGTGCTCAAAATTCAGGGGTTACTCAATTTCATGTTTCAAATTGTATCTGAATTGCAGTCCATCACTCCATTGGAATGCTTGAGTGCTCCAGTGTTTGAATTTTCTTTCAAGCGGTATCTGAATTGCTAGAGTGCTTCAATGTTCGAATTTGAATTTGTTTTCAAATTGTTGTCAGTTTTAGTTTTCATTTTGTTTGTTATATCTTTCACATTTCTTTCATTTTTTTCTCATTTATTTCATATATATTTTCTTTTATTTATAGGGCAAAAAAAAAAAAATAATAGTTAAAAAATGAAGGCAGATGTAAATGACGTTTTACCTCAATAACGAACACTTATGCGTATGTATTCTAGTACAAGTTCGATCTCTACTAATTTTTTTTTCCTTATATAATTAATAATTTAACCCACTAATCACCATTGTTTGTCAAAAAAATAAAAATGTTATCAAGCACTTTTCTTCGAAGCGGTTACCTAGGCCTTGATAGAGTAAGAGTTGGTTTGGTATTGTTGTGCTTTGAAAAAAAAATTGCTTCTGCTGTGCTATAAGAATAAATAGCTATGAAATAAAGCAGTAGAGTGTTTGGTAAACTTTTTTGTAAAAGTGCTTTTGAAAAAAAAAAAAACAGTATTATAGTGTTTGATAAACTTTTATATAAAACAGATGTGAAAAAAAGCTAGTTTTTCAAAACTGGGTTTTGCAGCTTTGTGTTTTTAACTTTTTTTCACCAAAAACTGTGAAAAAAAACTAAAACTGAATGTTTACCAAACATAAAAAAACGTTTATAACTACTTTTTTCAAAATCAATTAAGTATTAAACTAGGGCTAAGCACAGTGGGTTATTTGCTCATCTTTAGGACTGCAAGTCTCAAGCCAACCACCAACCTCCAAGGGGTTCTAAACTCTGCAAGGCCTCGCTTTGTGTCATAAGTGGAAGTCGATGCAGCTCAATTTATGGAAGTTGAGAGGGACAAGGACCTAATATTTTCAAGACCCACCCATCATCCGTGTTATATAATATAAGGATGAGGATTATTTCTAGAATCTTTTTGCAGGAATTCTAAGAATCTTCATATTATGACTGTTCATTATATATCATACAATCAGTTTTTTGTTAAATACTATTGTGTTTAATTTTAATTCAAAAAATTCATTATCACATGATGTATGATAAACGATTAGAATGTGAAAATTCTAAAGATTCCTCCGATTTGGGTCAGGACGATATACAAATCCATGTAATATTATATTATAATATAATATAATAATGATTCTACATTATTTTATCTGTAACTTTACAGGACCCACACATTTCTCCGGTTATTAATTAGTAACAAAAAGAGAGGGAAAAAAAAATCTCATTTTTATTGGGAAGGAAAAATTCGGTATGAAAAGTAGATTACTTTCTAGGCACCAATCTTTTTCACGAGAAATATTGTAGAATACTCAGAACATGATTTAGTATATAACATATCATAAGAGAGGGACACTTAAAAAAAAAAAAAAATTCTTCATTTATACTATAATATGTGATGTACCGATTTATCTTTTAGGTACTTAAAAAAATTTATCCTCTCTCACAAACCCCATGCATTTGGAGAATGATTTGTATAGAATGATTCCTTATCACATAGTTTTTCAGTTAATAACACATTCTCATGTATAAGCTTTTTTTTTACATGATAACATATTAAATTGAGATGCTATGACATCTGTGAATTTATTTCTTATAAATTGCTCTTTGCTAATGTCGACATGACAATTTCTTAATGACTTGCTCTATATACTCAACCACATAACGCGCCTACCCAAGTTTTTTTCTGGGGGAAATATGGCAACTATGTAATTACTAATTAGCAATGTTATTGATCGCACTGAATGCAATAGTGTGGGAGCGAACAAGAAATCGTGAATTATGCTTCTCTTACATGCGGAGATTGTTGAAATACAAAAAGAAATGGTTGTACAGCAGCGCTTCAAACACACAAGCATGGTTTTGTATGGAAATGGATCATTTTCGGATCTCTTTCATCAAATTCATCCAATTAATCAATTCAGATCTTTGAAATTTAATCCAACAGTTACAAATAGAGAATCATTTTAAAAGTTATAATAATTTTAATCATTTGATTAAATTACAATGATTCGAATTAAATAATTAGGTAGATTCAATGGAAAAGATCCGGATCTTGCCGTTTTGTATAACAAGTAATAATGGAAATAATGCAAAGGATAGGATAACGTCTTTTCATACATCTGCTGCAATGTGACAGGTTCTAAATTTCTAATCGAGAAATGACAACCATTTCTTTTTACTTTTTAATTATTAAATTAAGCAAATCAAACGACAACAAATATGATTAAACAAGAGATCCCCATTTCTGAAACAACGCACTTACGAGTATCCTTTCAGTTTCATGTCTAATGACAACTTTTTTAAAATTTCAATCATTTCTACAGACTATCAGCCAACAGTGGAAAAATCGGTTGGATATTTAATTAGCATCGTTATCATTTCAATTTTATTAGAGGGGCGACGTTTACCTGCACTGTTTATATCCTCAACTAATATTTAATATGATTGATTTTCAGAAACATTGACAGATTACTTCTGTTCCGCATCAGATCTAAACTCATTCTAGATACACAAAATGTGAATTTGGATCTGTTTATGTAATCTTGTTGTTGGTAAATGAATTTATCTCTTACCTTCCAAAGAAAAAAAAAAAAAAAAAAAAAACTCATTGTAGATTGGATGAGAGAAGGAAGTTTATTTTTTGGTTGAAAATTTTTGACTCTTGCATGAGTGTGTGAATAGCTCGACCGTCTCTGAGTAGAAGTAGCTCTCATGCTAAAATAGTTTATTGGTTGTGTTCTTCTATGTGCTTAGAAATTACAATACTTACGTGGCGGGCATATCGAGTAATTATAAGCTAATTATGTCTTTTTTTGTGAATACAGGCATTTCAACTCGCAAACAATCTCAGTCGAGTGAGTAGAATAGATATGGTGGTGTCTATTGAATGCGCTGCTAACTTCTATACTTGAGGGACTACGACCAAGGAAAGAACATGTCTTGCCTTGGGTTCTAGAACCTAAAGATAAAGTTACCTAGATCACGGCGAAATTCAATAACTGGCTTAGCTTTCACTGTGCCGAACAAGGTTAACTTGGTAACACCTCACTTTGCCGAGAAGCTATGAGATGACCTCTTTAGGAGAATTGGAAACTCTTCATCTGCCAAGTCTTGAATAGGTACCCAATTAACCAGAAGCAGTGATGTTCACTTGTCTGAATTGAATATGCTCCTAGATCACTTGCTTGTACGACTCCAGTGATATTTACTTATCTGAACTGAAGGTGTTTTCTCAGAAGTGTGAGAAGTGTTTCGCTTAGAGCGTTTGAATTGTTTATTGTGTTGAAGGGGGGTTTTCTCATATTGCACGATGTCTTAAATTTATAAGATTGAATTGCTCAGTCATGCAGCTCTCCCTGATAACACCAATCATTTCCAGGCTGACTAATTTCAGATAAAAAATCATGTGGTCGTTATCATGCTTCTTAATCAGAAGACTTTCTTTTCCAACTTGTTTGTCCATATGCATCCATACAATCATAAAGCAAATTAGAATACAATTGCAATCCAACATCTGAATCATTATCCCGCGTTTTTCCATCCTTATTTGTTTTCCAATTCAATTCTTGCTTGCTGACCAACCAATTCAATCCTTTATCCAAACGTTACTCACCAAACCATTAGCAATAGCATGCATGATCTTAGCTAAGCTCCTAATTAGGTGGCCTCGACCTCACATTCTGTTCCAACCAACACCTTACAAATCTCAACCTATCCCGACTCAATTTGGATTATACCAATATCCTAAATCAAATGTGTTTGCCCTCAAACACCTTGTCCAGGTAATTATCAATAAAATATTAGGATAATGAGCACTCGTGCTTAACCACTTGATTACTATACAAAGGAGAAACAAAACATTAGCCATATGTACTGCATCGTGATCGTAATAATTACTTAAATAATGTCGTTTTGATAGGGTGGTGTAAAATGTAAAGGGTTATTATACAAAATGGTACATAAGATTTGCATGATCAATAGAAATGGTTCCTGAGATTGAAAATCAATAGAAATGAACCTTGAGATTGTCCACTATCCATGATTTTGGTCATTCCGTTAAAAACTCTTTGAATAATTTTTAAAGTTTCGTAACTCAATCGACTCTTAACCAAATTCGTCACATAATATATCAAAATGAAGATAAGAAAATGTAGAATAAGATTATACCTATTTAGAAGTCCAATGATTGCCGGAGATGGCCGGAAAATAACCTGAAAGGTGGCTGGTCCTCAGGAAAATTGGAAACTCGCCGGAAACTGGATAAACTTTAAACGTTCATAACTTCTTCAATACTCAACGAAATCGAGTGATTCAAAAACGAAAATCATACTTCTTGACGAGACGAAGAGAATGGTATCTTCCTTTACTGCTAACTCACCGTGTTTTGGCGGAAAAACTGCTTGAAAGTGGCTAACTCGAAAATGGTTAGCCACTTCGAAAAGGTACCATTCTCTTCGTCTCATCAAATTTTCATTTCTGAATCACTCGATTTGGTTGAGTATTGAAGAAGTTATGAACGTTTAAAGTTTACCCAGTTTCCGACGAGTTTTTCAGTTTTCTTGCAGACCAGTCACCTTTCAAGCTATTTTCTGGTCATCTCCAGCAACCATTGGGCTTCCAAATAGGTATAATCATATTCTTCACCTTCCTATCTTCATTTTGATATATTATGGGTCGAATTTGGTTAAGAAACGATTGAGTTACAAAGTTTTGAAAATTGCCCAAAATCGTTTTTAACGGAAAGAATGGACAATCTCAGAAACCATTTCTATTGATCATGCAAATCTCAGGAACATTTTGTATAATAACCCAAATGTTGCATCTTGTATAATAACCCAAATGTAAATGACAACAAGTGGGGCAGACTGGGCAGTAACATCAACGTAGAAATATGACTCTTTTCACTAGCCGCCGCGACCACCACCACGGCTTGTCAAATTACCATCATCGCCATGGGAATTATTCAGAGTCTCAGGTGGGCTCCCATCATAAGGGCTTCACTAGAATTGAGTTAAGAGTTCTTTTCGGGAGTATTAAAAACTATCTCCTTGTAAAGACATGTTGGTTGATAGAGGCCAGCTTATCGGCGATAACTATGACATGCTGGAGATACTTTGTCACGCACAAAAATGTGTCACATAAAAATAGAGTATGTGAGGATTTTTGAACGTTCATGTGATTCGTGGCCAAATAATTCTTCAACATCTTCGTGGCGAGCCAGTCATCACGCTTTTAAGTATTATATATGATGACTAAAGTAGGCGTCACATATTGACATTTTTTTTTTTTAGGTCATGACCAACTCGTTTCTTAAATTTTTTTAAACAATTTATGATATTAAAAGCGGGAAATAAATATAAGCAATTTACTAAAACTCTAAATGTAACGAAACTTCACTCGTTGGCACATATAATATCTCAGGGTGACAAATCAAATCGTCACATTAGGCAGACTATGTACAAACATAACAAACGGATATGCCCATTTACTCTTACCTGAAATAGACTCTTCCATCACCTCAACACCGGCCATTCACCGATTCTGATTCTCCCTCTTCCGTGACTAAGTTAGTCAGATCCCATCTCTCTCCGTATCTCACCCTGTAATTATCTCTAACCTCTCTCTCCCGATCCGCCTTCTAACGCTTTCTGCCGTAACACCACTAGAAAGGGTGACAAATTAGACTTGCGGAGATTGGCTTTGCCAACAACATAGATTTGGGGGGTGTTGTTGAAGACAATCTCAGACATCCTTTTTGGTGTCGTACCCAATAGTAAGAGTAAGAAGGGACTTAGAGATGAC
>LNC_000499
GATAGCTAGTTATTTACCCCAAATCTGTCTTAAATTCAGAGATAGAACCAGGGATTTTAAGTACCAGATGGAGAATTCTTGTCCCTCTTATTACTAGATCAATTTTGAACAATCAGAATGGAGAAGAATTAGATGTCTGCAAATCAGCAAGGTCATTTTCCGAGAGGAGATCCTCTCCGGATCTCTTCCATTAAGGCCACCAGATCAATGATCCGGGCCTTTAAAATTTTATCCAACAGCTCACCTGTTTTGACTCCTTAAAAGCTATAATAATTTTTAGTCGTTGAATGAAACTTCAAAGGCCTAGATCACTCTTCTCATTTTCCAAAGGTTGGTTTGCATAGTATGAAATGTACCACAAAAGAATTGGAAAGTACAAAGCTGCATTTGTACGAAGCAATTTCGAATAATCAAACTGTACCACATTTATATTGTAGTACATTTAAATCCACTAGTGTAATTTGTTTTCTTTTATATGTATGGTTAAACAAGAAGATTTGTACTAGAAAGACACCTTTGTTCATGTAGTACAATGGAGTGAAAGTAGTACGCAACTAAGTTCTAAGTTGTGCGATATATTAGCAGTGTAAGGCAGGGAAGTTGTACAGAAATAAGTCTAGAGCCATGCCCATGACTAAGAGAACAAGTGTTGCAGTATATGCCAAAGCGGTAGAGGGGTTCTGTAGGAGTGACCTGAGATCACATATGGCGTTATGTGTTGCGCTTGATGTGTTCTCAGGTCGCCCCTGCGGCACCTTCTCTGCCACATGAATGCACTACTGTTGATCTGCTGAATGTCCAGTCATGATGGACCCGAGGTGCTACATCAAAAGGTGAGAAAGTTCTATCATGTTTCGGTGTATTGAAAAATGTAAGAAACATTGCTAACTTTACTCTCGACTACATGCATCGATTGTTCTAACACTACTGTAACACAAATTTGAAGCTCATACCGTAAGTACGTGTTGGTGCTCACAAAAGAAAGTCAAATCTATTCCTACCTGGATAAATCAGTGACTGAATCAATATCCTTACAGCTGACTTGATGGCTAGTAGCTCTCCTTCCCCAACTTTCCGAGGATAAAACATTAGTTATCTTGGTAGACTGATGATGTTGCTTATCCAGATTGACTATTCATACTCTGAGCATTATTTGACTGTCATTTGATCTTTATACTGCCATGTTACTATTATAGTTCATGCCAGAGAATACAGTATGAATTGACTAGCAATCTGTCGTAATCCAGTCAAGCGTATTGTTCAACCATACAACTGAGAAATTTGAGAGTGAAACTACAGTAATAACTCTATTACCCTAATTATTGCACACAGTTAGAGTTTGCTTATTTATAATTACATCCTAAAACGTTACTACTCTTCAGGGGTGTTATTACTGTAGAGGGTCACCTGAGTTATACAAATGCATAGAGTCACCCTATGAGTTTAATTGGATATGTTATTACTATTGCAGCAGTTTGCTATTATCCCCTATGGAATCAATAGTCAAGTATACAGTCTACAATTGTCAACAGTATAACTCGTCATATAGCTCTTTCCCACTCTCCCATGTAAATGGGTCTCGAGTTCTTTTATTGTAATGCGTTGATTGAAACATTGACAGTTAAGTCTGAAAAAAAAGCCCAAAAAAAAAAAAAAAAAAAAAAAAAAAAAAAACCAATCATTGCAGAAAGGTTTGAAAAAATCAAATGGTAATTTTTTTTAAAGATCAGAAAAAACACAGAAATGAAATTTGACATTTGAATTGAATGGCTATCTGATGTTTATTAAATTCAAATATCAGAATGAGGGCTTTGTTGCAATTTTTGAACATAAAAGTTAAAAAATACCATTTCGAAGGTTCTACTCTGTAAAATGTTAGTACTTCACTCCATTTTTACTAGGTGTACCCGCGTGTGCACCCTCAATTTTCAAATTGACCTGCTTTTACAGAAGTGCTCAAAATTCAGGGGTTACTCAATTTCATGTTTCAAATTGTATCTGAATTGCAGTCCATCACTCCATTGGAATGCTTGAGTGCTCCAGTGTTTGAATTTTCTTTCAAGCGGTATCTGAATTGCTAGAGTGCTTCAATGTTCGAATTTGAATTTGTTTTCAAATTGTTGTCAGTTTTAGTTTTCATTTTGTTTGTTATATCTTTCACATTTCTTTCATTTTTTTCTCATTTATTTCATATATATTTTCTTTTATTTATAGGGCAAAAAAAAAAAAATAATAGTTAAAAAATGAAGGCAGATGTAAATGACGTTTTACCTCAATAACGAACACTTATGCGTATGTATTCTAGTACAAGTTCGATCTCTACTAATTTTTTTTTCCTTATATAATTAATAATTTAACCCACTAATCACCATTGTTTGTCAAAAAAATAAAAATGTTATCAAGCACTTTTCTTCGAAGCGGTTACCTAGGCCTTGATAGAGTAAGAGTTGGTTTGGTATTGTTGTGCTTTGAAAAAAAAATTGCTTCTGCTGTGCTATAAGAATAAATAGCTATGAAATAAAGCAGTAGAGTGTTTGGTAAACTTTTTTGTAAAAGTGCTTTTGAAAAAAAAAAAAACAGTATTATAGTGTTTGATAAACTTTTATATAAAACAGATGTGAAAAAAAGCTAGTTTTTCAAAACTGGGTTTTGCAGCTTTGTGTTTTTAACTTTTTTTCACCAAAAACTGTGAAAAAAAACTAAAACTGAATGTTTACCAAACATAAAAAAACGTTTATAACTACTTTTTTCAAAATCAATTAAGTATTAAACTAGGGCTAAGCACAGTGGGTTATTTGCTCATCTTTAGGACTGCAAGTCTCAAGCCAACCACCAACCTCCAAGGGGTTCTAAACTCTGCAAGGCCTCGCTTTGTGTCATAAGTGGAAGTCGATGCAGCTCAATTTATGGAAGTTGAGAGGGACAAGGACCTAATATTTTCAAGACCCACCCATCATCCGTGTTATATAATATAAGGATGAGGATTATTTCTAGAATCTTTTTGCAGGAATTCTAAGAATCTTCATATTATGACTGTTCATTATATATCATACAATCAGTTTTTTGTTAAATACTATTGTGTTTAATTTTAATTCAAAAAATTCATTATCACATGATGTATGATAAACGATTAGAATGTGAAAATTCTAAAGATTCCTCCGATTTGGGTCAGGACGATATACAAATCCATGTAATATTATATTATAATATAATATAATAATGATTCTACATTATTTTATCTGTAACTTTACAGGACCCACACATTTCTCCGGTTATTAATTAGTAACAAAAAGAGAGGGAAAAAAAAATCTCATTTTTATTGGGAAGGAAAAATTCGGTATGAAAAGTAGATTACTTTCTAGGCACCAATCTTTTTCACGAGAAATATTGTAGAATACTCAGAACATGATTTAGTATATAACATATCATAAGAGAGGGACACTTAAAAAAAAAAAAAAATTCTTCATTTATACTATAATATGTGATGTACCGATTTATCTTTTAGGTACTTAAAAAAATTTATCCTCTCTCACAAACCCCATGCATTTGGAGAATGATTTGTATAGAATGATTCCTTATCACATAGTTTTTCAGTTAATAACACATTCTCATGTATAAGCTTTTTTTTTACATGATAACATATTAAATTGAGATGCTATGACATCTGTGAATTTATTTCTTATAAATTGCTCTTTGCTAATGTCGACATGACAATTTCTTAATGACTTGCTCTATATACTCAACCACATAACGCGCCTACCCAAGTTTTTTTCTGGGGGAAATATGGCAACTATGTAATTACTAATTAGCAATGTTATTGATCGCACTGAATGCAATAGTGTGGGAGCGAACAAGAAATCGTGAATTATGCTTCTCTTACATGCGGAGATTGTTGAAATACAAAAAGAAATGGTTGTACAGCAGCGCTTCAAACACACAAGCATGGTTTTGTATGGAAATGGATCATTTTCGGATCTCTTTCATCAAATTCATCCAATTAATCAATTCAGATCTTTGAAATTTAATCCAACAGTTACAAATAGAGAATCATTTTAAAAGTTATAATAATTTTAATCATTTGATTAAATTACAATGATTCGAATTAAATAATTAGGTAGATTCAATGGAAAAGATCCGGATCTTGCCGTTTTGTATAACAAGTAATAATGGAAATAATGCAAAGGATAGGATAACGTCTTTTCATACATCTGCTGCAATGTGACAGGTTCTAAATTTCTAATCGAGAAATGACAACCATTTCTTTTTACTTTTTAATTATTAAATTAAGCAAATCAAACGACAACAAATATGATTAAACAAGAGATCCCCATTTCTGAAACAACGCACTTACGAGTATCCTTTCAGTTTCATGTCTAATGACAACTTTTTTAAAATTTCAATCATTTCTACAGACTATCAGCCAACAGTGGAAAAATCGGTTGGATATTTAATTAGCATCGTTATCATTTCAATTTTATTAGAGGGGCGACGTTTACCTGCACTGTTTATATCCTCAACTAATATTTAATATGATTGATTTTCAGAAACATTGACAGATTACTTCTGTTCCGCATCAGATCTAAACTCATTCTAGATACACAAAAGTTTGTTTTGTAAATACACAAAAGTGTGAATTTGGATCTGTTTATGTAATCTTGTTGTTGGTAAATGAATTTATCTCTTACCTTCAAAAAAAAAAAAAAAAAAAAAAAAACTCATTGTAGATTGGATGAGAGAAGGAAGTTTATTTTTTGGTTGAAAATTTTTGACTCTTGCATGAGTGTGTGAATAGCTCGACCGTCTCTGAGTAGAAGTAGCTCTCATGCTAAAATAGTTTATTGGTTGTGTTCTTCTATGTGCTTAGAAATTACAATACTTACGTGGCGGGCATATCGAGTAATTATAAGCTAATTATGTCTTTTTTTGTGAATACAGGCATTTCAACTCGCAAACAATCTCAGTCGAGTGAGTAGAATAGATATGGTGGTGTCTATTGAATGCGCTGCTAACTTCTATACTTGAGGGACTACGACCAAGGAAAGAACATGTCTTGCCTTGGGTTCTAGAACCTAAAGATAAAGTTACCTAGATCACGGCGAAATTCAATAACTGGCTTAGCTTTCACTGTGCCGAACAAGGTTAACTTGGTAACACCTCACTTTGCCGAGAAGCTATGAGATGACCTCTTTAGGAGAATTGGAAACTCTTCATCTGCCAAGTCTTGAATAGGTACCCAATTAACCAGAAGCAGTGATGTTCACTTGTCTGAATTGAATATGCTCCTAGATCACTTGCTTGTACGACTCCAGTGATATTTACTTATCTGAACTGAAGGTGTTTTCTCAGAAGTGTGAGAAGTGTTTCGCTTAGAGCGTTTGAATTGTTTATTGTGTTGAAGGGGGGTTTTCTCATATTGCACGATGTCTTAAATTTATAAGATTGAATTGCTCAGTCATGCAGCTCTCCCTGATAACACCAATCATTTCCAGGCTGACTAATTTCAGATAAAAAATCATGTGGTCGTTATCATGCTTCTTAATCAGAAGACTTTCTTTTCCAACTTGTTTGTCCATATGCATCCATACAATCATAAAGCAAATTAGAATACAATTGCAATCCAACATCTGAATCATTATCCCGCGTTTTTCCATCCTTATTTGTTTTCCAATTCAATTCTTGCTTGCTGACCAACCAATTCAATCCTTTATCCAAACGTTACTCACCAAACCATTAGCAATAGCATGCATGATCTTAGCTAAGCTCCTAATTAGGTGGCCTCGACCTCACATTCTGTTCCAACCAACACCTTACAAATCTCAACCTATCCCGACTCAATTTGGATTATACCAATATCCTAAATCAAATGTGTTTGCCCTCAAACACCTTGTCCAGGTAATTATCAATAAAATATTAGGATAATGAGCACTCGTGCTTAACCACTTGATTACTATACAAAGGAGAAACAAAACATTAGCCATATGTACTGCATCGTGATCGTAATAATTACTTAAATAATGTCGTTTTGATAGGGTGGTGTAAAATGTAAAGGGTTATTATACAAAATGGTACATAAGATTTGCATGATCAATAGAAATGGTTCCTGAGATTGAAAATCAATAGAAATGAACCTTGAGATTGTCCACTATCCATGATTTTGGTCATTCCGTTAAAAACTCTTTGAATAATTTTTAAAGTTTCGTAACTCAATCGACTCTTAACCAAATTCGTCACATAATATATCAAAATGAAGATAAGAAAATGTAGAATAAGATTATACCTATTTAGAAGTCCAATGATTGCCGGAGATGGCCGGAAAATAACCTGAAAGGTGGCTGGTCCTCAGGAAAATTGGAAACTCGCCGGAAACTGGATAAACTTTAAACGTTCATAACTTCTTCAATACTCAACGAAATCGAGTGATTCAAAAACGAAAATCATACTTCTTGACGAGACGAAGAGAATGGTATCTTCCTTTACTGCTAACTCACCGTGTTTTGGCGGAAAAACTGCTTGAAAGTGGCTAACTCGAAAATGGTTAGCCACTTCGAAAAGGTACCATTCTCTTCGTCTCATCAAATTTTCATTTCTGAATCACTCGATTTGGTTGAGTATTGAAGAAGTTATGAACGTTTAAAGTTTACCCAGTTTCCGACGAGTTTTTCAGTTTTCTTGCAGACCAGTCACCTTTCAAGCTATTTTCTGGTCATCTCCAGCAACCATTGGGCTTCCAAATAGGTATAATCATATTCTTCACCTTCCTATCTTCATTTTGATATATTATGGGTCGAATTTGGTTAAGAAACGATTGAGTTACAAAGTTTTGAAAATTGCCCAAAATCGTTTTTAACGGAAAGAATGGACAATCTCAGAAACCATTTCTATTGATCATGCAAATCTCAGGAACATTTTGTATAATAACCCAAATGTTGCATCTTGTATAATAACCCAAATGTAAATGACAACAAGTGGGGCAGACTGGGCAGTAACATCAACGTAGAAATATGACTCTTTTCACTAGCCGCCGCGACCACCACCACGGCTTGTCAAATTACCATCATCGCCATGGGAATTATTCAGAGTCTCAGGTGGGCTCCCATCATAAGGGCTTCACTAGAATTGAGTTAAGAGTTCTTTTCGGGAGTATTAAAAACTATCTCCTTGTAAAGACATGTTGGTTGATAGAGGCCAGTGGAGATACTTTGTCACGCACAAAAATGTGTCACATAAAAATAGAGTATGTGAGGATTTTTGAACGTTCATGTGATTCGTGGCCAAATAATTCTTCAACATCTTCGTGGCGAGCCAGTCATCACGCTTTTAAGTATTATATATGATGACTAAAGTAGGCGTCACATATTGACATTTTTTTTTTTTAGGTCATGACCAACTCGTTTCTTAAATTTTTTTAAACAATTTATGATATTAAAAGCGGGAAATAAATATAAGCAATTTACTAAAACTCTAAATGTAACGAAACTTCACTCGTTGGCACATATAATATCTCAGGGTGACAAATCAAATCGTCACATTAGGCAGACTATGTACAAACATAACAAACGGATATGCCCATTTACTCTTACCTGAAATAGACTCTTCCATCACCTCAACACCGGCCATTCACCGATTCTGATTCTCCCTCTTCCGTGACTAAGTTAGTCAGATCCCATCTCTCTCCGTATCTCACCCTGTAATTATCTCTAACCTCTCTCTCCCGATCCGCCTTCTAACGCTTTCTGCCGTAACACCACTAGAAAGGGTGACAAATTAGACTTGCGGAGATTGGCTTTGCCAACAACATAGATTTGGGGGGTGTTGTTGAAGACAATCTCAGACATCCTTTTTGGTGTCGTACCCAATAGTAAGAGTAAGAAGGGACTTAGAGATGAC
>LNC_000500
GATAGCTAGTTATTTACCCCAAATCTGTCTTAAATTCAGAGATAGAACCAGGGATTTTAAGTACCAGATGGAGAATTCTTGTCCCTCTTATTACTAGATCAATTTTGAACAATCAGAATGGAGAAGAATTAGATGTCTGCAAATCAGCAAGGTCATTTTCCGAGAGGAGATCCTCTCCGGATCTCTTCCATTAAGGCCACCAGATCAATGATCCGGGCCTTTAAAATTTTATCCAACAGCTCACCTGTTTTGACTCCTTAAAAGCTATAATAATTTTTAGTCGTTGAATGAAACTTCAAAGGCCTAGATCACTCTTCTCATTTTCCAAAGGTTGGTTTGCATAGTATGAAATGTACCACAAAAGAATTGGAAAGTACAAAGCTGCATTTGTACGAAGCAATTTCGAATAATCAAACTGTACCACATTTATATTGTAGTACATTTAAATCCACTAGTGTAATTTGTTTTCTTTTATATGTATGGTTAAACAAGAAGATTTGTACTAGAAAGACACCTTTGTTCATGTAGTACAATGGAGTGAAAGTAGTACGCAACTAAGTTCTAAGTTGTGCGATATATTAGCAGTGTAAGGCAGGGAAGTTGTACAGAAATAAGCCAAAGCGGTAGAGGGGTTCTGTAGGAGTGACCTGAGATCACATATGGCGTTATGTGTTGCGCTTGATGTGTTCTCAGGTCGCCCCTGCGGCACCTTCTCTGCCACATGAATGCACTACTGTTGATCTGCTGAATGTCCAGTCATGATGGACCCGAGGTGCTACATCAAAAGGCATTTCAACTCGCAAACAATCTCAGTCGAGTGAGTAGAATAGATATGGTGGTGTCTATTGAATGCGCTGCTAACTTCTATACTTGAGGGACTACGACCAAGGAAAGAACATGTCTTGCCTTGGGTTCTAGAACCTAAAGATAAAGTTACCTAGATCACGGCGAAATTCAATAACTGGCTTAGCTTTCACTGTGCCGAACAAGGTTAACTTGGTAACACCTCACTTTGCCGAGAAGCTATGAGATGACCTCTTTAGGAGAATTGGAAACTCTTCATCTGCCAAGTCTTGAATAGGTACCCAATTAACCAGAAGCAGTGATGTTCACTTGTCTGAATTGAATATGCTCCTAGATCACTTGCTTGTACGACTCCAGTGATATTTACTTATCTGAACTGAAGGTGTTTTCTCAGAAGTGTGAGAAGTGTTTCGCTTAGAGCGTTTGAATTGTTTATTGTGTTGAAGGGGGGTTTTCTCATATTGCACGATGTCTTAAATTTATAAGATTGAATTGCTCAGTCATGCAGCTCTCCCTGATAACACCAATCATTTCCAGGCTGACTAATTTCAGATAAAAAATCATGTGGTCGTTATCATGCTTCTTAATCAGAAGACTTTCTTTTCCAACTTGTTTGTCCATATGCATCCATACAATCATAAAGCAAATTAGAATACAATTGCAATCCAACATCTGAATCATTATCCCGCGTTTTTCCATCCTTATTTGTTTTCCAATTCAATTCTTGCTTGCTGACCAACCAATTCAATCCTTTATCCAAACGTTACTCACCAAACCATTAGCAATAGCATGCATGATCTTAGCTAAGCTCCTAATTAGGTGGCCTCGACCTCACATTCTGTTCCAACCAACACCTTACAAATCTCAACCTATCCCGACTCAATTTGGATTATACCAATATCCTAAATCAAATGTGTTTGCCCTCAAACACCTTGTCCAGGTAATTATCAATAAAATATTAGGATAATGAGCACTCGTGCTTAACCACTTGATTACTATACAAAGGAGAAACAAAACATTAGCCATATGTACTGCATCGTGATCGTAATAATTACTTAAATAATGTCGTTTTGATAGGGTGGTGTAAAATGTAAAGGGTTATTATACAAAATGGTACATAAGATTTGCATGATCAATAGAAATGGTTCCTGAGATTGAAAATCAATAGAAATGAACCTTGAGATTGTCCACTATCCATGATTTTGGTCATTCCGTTAAAAACTCTTTGAATAATTTTTAAAGTTTCGTAACTCAATCGACTCTTAACCAAATTCGTCACATAATATATCAAAATGAAGATAAGAAAATGTAGAATAAGATTATACCTATTTAGAAGTCCAATGATTGCCGGAGATGGCCGGAAAATAACCTGAAAGGTGGCTGGTCCTCAGGAAAATTGGAAACTCGCCGGAAACTGGATAAACTTTAAACGTTCATAACTTCTTCAATACTCAACGAAATCGAGTGATTCAAAAACGAAAATCATACTTCTTGACGAGACGAAGAGAATGGTATCTTCCTTTACTGCTAACTCACCGTGTTTTGGCGGAAAAACTGCTTGAAAGTGGCTAACTCGAAAATGGTTAGCCACTTCGAAAAGGTACCATTCTCTTCGTCTCATCAAATTTTCATTTCTGAATCACTCGATTTGGTTGAGTATTGAAGAAGTTATGAACGTTTAAAGTTTACCCAGTTTCCGACGAGTTTTTCAGTTTTCTTGCAGACCAGTCACCTTTCAAGCTATTTTCTGGTCATCTCCAGCAACCATTGGGCTTCCAAATAGGTATAATCATATTCTTCACCTTCCTATCTTCATTTTGATATATTATGGGTCGAATTTGGTTAAGAAACGATTGAGTTACAAAGTTTTGAAAATTGCCCAAAATCGTTTTTAACGGAAAGAATGGACAATCTCAGAAACCATTTCTATTGATCATGCAAATCTCAGGAACATTTTGTATAATAACCCAAATGTTGCATCTTGTATAATAACCCAAATGTAAATGACAACAAGTGGGGCAGACTGGGCAGTAACATCAACGTAGAAATATGACTCTTTTCACTAGCCGCCGCGACCACCACCACGGCTTGTCAAATTACCATCATCGCCATGGGAATTATTCAGAGTCTCAGGTGGGCTCCCATCATAAGGGCTTCACTAGAATTGAGTTAAGAGTTCTTTTCGGGAGTATTAAAAACTATCTCCTTGTAAAGACATGTTGGTTGATAGAGGCCAGTGGAGATACTTTGTCACGCACAAAAATGTGTCACATAAAAATAGAGTATGTGAGGATTTTTGAACGTTCATGTGATTCGTGGCCAAATAATTCTTCAACATCTTCGTGGCGAGCCAGTCATCACGCTTTTAAGTATTATATATGATGACTAAAGTAGGCGTCACATATTGACATTTTTTTTTTTTAGGTCATGACCAACTCGTTTCTTAAATTTTTTTAAACAATTTATGATATTAAAAGCGGGAAATAAATATAAGCAATTTACTAAAACTCTAAATGTAACGAAACTTCACTCGTTGGCACATATAATATCTCAGGGTGACAAATCAAATCGTCACATTAGGCAGACTATGTACAAACATAACAAACGGATATGCCCATTTACTCTTACCTGAAATAGACTCTTCCATCACCTCAACACCGGCCATTCACCGATTCTGATTCTCCCTCTTCCGTGACTAAGTTAGTCAGATCCCATCTCTCTCCGTATCTCACCCTGTAATTATCTCTAACCTCTCTCTCCCGATCCGCCTTCTAACGCTTTCTGCCGTAACACCACTAGAAAGGGTGACAAATTAGACTTGCGGAGATTGGCTTTGCCAACAACATAGATTTGGGGGGTGTTGTTGAAGACAATCTCAGACATCCTTTTTGGTGTCGTACCCAATAGTAAGAGTAAGAAGGGACTTAGAGATGAC
>LNC_000501
[truncated: 10,042,654 more chars]
