# Supplementary material for: Genome-Wide Identification and Functional Prediction of Novel Drought-Responsive lncRNAs in Pyrus betulifolia
Source: Genes (Basel). 2018 Jun 20;9(6):311. doi: 10.3390/genes9060311 (PMC6027255; doi:10.3390/genes9060311)
Supplement: Supplementary file 1 [file genes-09-00311-s001.zip › Table S10 - Gene Ontology(GO) of putative target genes of differentially expressed lncRNA of 48hVS0h base on co-location.xls]

GO_accession	Description	Term_type	Over_represented_pValue	Corrected_pValue	CAD_item	CAD_list	Bg_item	Bg_list	Gene_names	Gene_description
GO:0009415	response to water stimulus	biological_process	0.00013258	0.58188	5	1523	11	28560	Pbr040480,Pbr040482,Pbr040485,Pbr040484,Pbr040481	-|-|-|-|-|
GO:0009628	response to abiotic stimulus	biological_process	0.00056644	1	7	1523	29	28560	Pbr040484,Pbr032396,Pbr040481,Pbr040480,Pbr015037,Pbr040482,Pbr040485	-|-|-|-|-|-|-|
GO:0008283	cell proliferation	biological_process	0.0012921	1	7	1523	33	28560	Pbr013210,Pbr012153,Pbr019776,Pbr019782,Pbr029722,Pbr005499,Pbr019953	-|-|-|-|-|-|-|
GO:0030246	carbohydrate binding	molecular_function	0.0014098	1	25	1523	251	28560	Pbr030223,Pbr030220,Pbr030224,Pbr038272,Pbr039407,Pbr019088,Pbr017419,Pbr032582,Pbr020599,Pbr030214,Pbr030218,Pbr038273,Pbr027827,Pbr019979,Pbr019978,Pbr030215,Pbr032396,Pbr028767,Pbr039405,Pbr028768,Pbr032971,Pbr011516,Pbr032583,Pbr009423,Pbr038271	-|-|-|-|-|-|-|-|-|-|-|-|-|-|-|-|-|-|-|-|-|-|-|-|-|
GO:0016799	hydrolase activity, hydrolyzing N-glycosyl compounds	molecular_function	0.0014398	1	7	1523	34	28560	Pbr023780,Pbr018182,Pbr041343,Pbr005033,Pbr002540,Pbr041346,Pbr013189	-|-|-|-|-|-|-|
GO:0004519	endonuclease activity	molecular_function	0.0017164	1	19	1523	174	28560	Pbr009715,Pbr029722,Pbr024924,Pbr028060,Pbr023608,Pbr027804,Pbr000393,Pbr027820,Pbr021445,Pbr042866,Pbr036950,Pbr034214,Pbr002624,Pbr032396,Pbr033005,Pbr027802,Pbr027805,Pbr027803,Pbr019172	-|-|-|-|-|-|-|-|-|-|-|-|-|-|-|-|-|-|-|
GO:1901700	response to oxygen-containing compound	biological_process	0.0018144	1	5	1523	18	28560	Pbr040480,Pbr040485,Pbr040482,Pbr040484,Pbr040481	-|-|-|-|-|
GO:0016999	antibiotic metabolic process	biological_process	0.0026936	1	2	1523	2	28560	Pbr015945,Pbr041080	-|-|
GO:0017000	antibiotic biosynthetic process	biological_process	0.0026936	1	2	1523	2	28560	Pbr041080,Pbr015945	-|-|
GO:0017144	drug metabolic process	biological_process	0.0026936	1	2	1523	2	28560	Pbr015945,Pbr041080	-|-|
GO:0015979	photosynthesis	biological_process	0.0036667	1	27	1523	298	28560	Pbr041342,Pbr019168,Pbr009625,Pbr029202,Pbr031948,Pbr009616,Pbr009612,Pbr009619,Pbr009617,Pbr028048,Pbr017121,Pbr031000,Pbr029203,Pbr029194,Pbr029195,Pbr029189,Pbr009618,Pbr002360,Pbr029196,Pbr012219,Pbr033021,Pbr033005,Pbr021294,Pbr009626,Pbr010401,Pbr029193,Pbr017429	-|-|-|-|-|-|-|-|-|-|-|-|-|-|-|-|-|-|-|-|-|-|-|-|-|-|-|
GO:0034357	photosynthetic membrane	cellular_component	0.003914	1	23	1523	242	28560	Pbr033005,Pbr021294,Pbr009626,Pbr010401,Pbr012219,Pbr033021,Pbr022412,Pbr017429,Pbr029195,Pbr029194,Pbr009618,Pbr002360,Pbr029196,Pbr009617,Pbr009619,Pbr028048,Pbr017121,Pbr029203,Pbr019168,Pbr009625,Pbr041342,Pbr031948,Pbr029202	-|-|-|-|-|-|-|-|-|-|-|-|-|-|-|-|-|-|-|-|-|-|-|
GO:0034062	RNA polymerase activity	molecular_function	0.003946	1	30	1523	344	28560	Pbr009451,Pbr009448,Pbr011516,Pbr029192,Pbr033000,Pbr009835,Pbr038724,Pbr019950,Pbr009450,Pbr009433,Pbr009633,Pbr027838,Pbr021290,Pbr026387,Pbr001563,Pbr009449,Pbr013197,Pbr034210,Pbr026725,Pbr007173,Pbr009446,Pbr024775,Pbr018192,Pbr024926,Pbr027804,Pbr009615,Pbr024890,Pbr027837,Pbr034209,Pbr029707	-|-|-|-|-|-|-|-|-|-|-|-|-|-|-|-|-|-|-|-|-|-|-|-|-|-|-|-|-|-|
GO:0051704	multi-organism process	biological_process	0.0046886	1	80	1523	1153	28560	Pbr009630,Pbr019216,Pbr011016,Pbr012146,Pbr012574,Pbr000390,Pbr029167,Pbr002548,Pbr022411,Pbr011537,Pbr024238,Pbr011536,Pbr000393,Pbr002555,Pbr013204,Pbr005510,Pbr024900,Pbr026732,Pbr013206,Pbr008673,Pbr019774,Pbr041068,Pbr021290,Pbr041338,Pbr041345,Pbr018531,Pbr042607,Pbr033015,Pbr005030,Pbr016102,Pbr025255,Pbr028907,Pbr025252,Pbr023781,Pbr008689,Pbr000406,Pbr034204,Pbr036204,Pbr021483,Pbr009629…	-|-|-|-|-|-|-|-|-|-|-|-|-|-|-|-|-|-|-|-|-|-|-|-|-|-|-|-|-|-|-|-|-|-|-|-|-|-|-|-|-|-|-|-|-|-|-|-|-|-|-|-|-|-|-|-|-|-|-|-|-|-|-|-|-|-|-|-|-|-|-|-|-|-|-|-|-|-|-|-|
GO:0070206	protein trimerization	biological_process	0.0047717	1	7	1523	41	28560	Pbr030422,Pbr029725,Pbr032972,Pbr014850,Pbr009721,Pbr013215,Pbr032974	-|-|-|-|-|-|-|
GO:0040011	locomotion	biological_process	0.0054679	1	22	1523	235	28560	Pbr000623,Pbr021445,Pbr014860,Pbr025257,Pbr022408,Pbr014850,Pbr027818,Pbr008673,Pbr013261,Pbr019774,Pbr021217,Pbr000394,Pbr002622,Pbr019821,Pbr014858,Pbr025258,Pbr029725,Pbr024238,Pbr000645,Pbr023774,Pbr018491,Pbr007172	-|-|-|-|-|-|-|-|-|-|-|-|-|-|-|-|-|-|-|-|-|-|
GO:0007217	tachykinin receptor signaling pathway	biological_process	0.0062189	1	4	1523	15	28560	Pbr019966,Pbr015024,Pbr017429,Pbr017410	-|-|-|-|
GO:0009521	photosystem	cellular_component	0.006661	1	20	1523	210	28560	Pbr029196,Pbr002360,Pbr009618,Pbr029194,Pbr029195,Pbr017429,Pbr033021,Pbr012219,Pbr010401,Pbr033005,Pbr021294,Pbr009626,Pbr031948,Pbr041342,Pbr019168,Pbr029203,Pbr017121,Pbr028048,Pbr009617,Pbr009619	-|-|-|-|-|-|-|-|-|-|-|-|-|-|-|-|-|-|-|-|
GO:0007031	peroxisome organization	biological_process	0.0069598	1	5	1523	24	28560	Pbr036209,Pbr015012,Pbr021439,Pbr018188,Pbr020358	-|-|-|-|-|
GO:0005777	peroxisome	cellular_component	0.0074466	1	6	1523	34	28560	Pbr015012,Pbr036209,Pbr021439,Pbr014858,Pbr020358,Pbr018188	-|-|-|-|-|-|
GO:0042579	microbody	cellular_component	0.0074466	1	6	1523	34	28560	Pbr036209,Pbr015012,Pbr018188,Pbr020358,Pbr014858,Pbr021439	-|-|-|-|-|-|
GO:0004474	malate synthase activity	molecular_function	0.0077997	1	2	1523	3	28560	Pbr036933,Pbr036932	-|-|
GO:0006097	glyoxylate cycle	biological_process	0.0077997	1	2	1523	3	28560	Pbr036933,Pbr036932	-|-|
GO:0046487	glyoxylate metabolic process	biological_process	0.0077997	1	2	1523	3	28560	Pbr036933,Pbr036932	-|-|
GO:0002532	production of molecular mediator involved in inflammatory response	biological_process	0.0078012	1	2	1523	3	28560	Pbr005031,Pbr005033	-|-|
GO:0004896	cytokine receptor activity	molecular_function	0.0078012	1	2	1523	3	28560	Pbr005033,Pbr005031	-|-|
GO:0009791	post-embryonic development	biological_process	0.0079663	1	4	1523	16	28560	Pbr013204,Pbr013206,Pbr019216,Pbr013205	-|-|-|-|
GO:0009767	photosynthetic electron transport chain	biological_process	0.0083325	1	9	1523	68	28560	Pbr029193,Pbr029203,Pbr009617,Pbr009612,Pbr009626,Pbr031000,Pbr029189,Pbr009616,Pbr029194	-|-|-|-|-|-|-|-|-|
GO:0009259	ribonucleotide metabolic process	biological_process	0.0083789	1	22	1523	244	28560	Pbr009613,Pbr036211,Pbr019082,Pbr005205,Pbr029190,Pbr009621,Pbr011520,Pbr020348,Pbr002374,Pbr036940,Pbr011012,Pbr012218,Pbr029199,Pbr008691,Pbr041337,Pbr029198,Pbr028751,Pbr009622,Pbr033747,Pbr002365,Pbr030999,Pbr023793	-|-|-|-|-|-|-|-|-|-|-|-|-|-|-|-|-|-|-|-|-|-|
GO:0019693	ribose phosphate metabolic process	biological_process	0.0083789	1	22	1523	244	28560	Pbr029190,Pbr009621,Pbr005205,Pbr036211,Pbr019082,Pbr009613,Pbr020348,Pbr002374,Pbr011520,Pbr012218,Pbr029199,Pbr011012,Pbr036940,Pbr029198,Pbr008691,Pbr041337,Pbr028751,Pbr009622,Pbr023793,Pbr030999,Pbr002365,Pbr033747	-|-|-|-|-|-|-|-|-|-|-|-|-|-|-|-|-|-|-|-|-|-|
GO:0044421	extracellular region part	cellular_component	0.0093051	1	35	1523	444	28560	Pbr010411,Pbr005219,Pbr005214,Pbr037004,Pbr017118,Pbr012574,Pbr015014,Pbr034204,Pbr019818,Pbr019948,Pbr014850,Pbr015024,Pbr021489,Pbr023881,Pbr030224,Pbr030420,Pbr008681,Pbr009721,Pbr000623,Pbr005215,Pbr007172,Pbr036998,Pbr029200,Pbr019774,Pbr018193,Pbr013197,Pbr025255,Pbr002286,Pbr023350,Pbr017110,Pbr025252,Pbr028907,Pbr033015,Pbr007152,Pbr009623	-|-|-|-|-|-|-|-|-|-|-|-|-|-|-|-|-|-|-|-|-|-|-|-|-|-|-|-|-|-|-|-|-|-|-|
GO:0009579	thylakoid	cellular_component	0.0095503	1	23	1523	261	28560	Pbr041342,Pbr009625,Pbr019168,Pbr029202,Pbr031948,Pbr017121,Pbr009617,Pbr009619,Pbr028048,Pbr029203,Pbr029194,Pbr029195,Pbr029196,Pbr009618,Pbr002360,Pbr033021,Pbr012219,Pbr010401,Pbr033005,Pbr021294,Pbr009626,Pbr017429,Pbr022412	-|-|-|-|-|-|-|-|-|-|-|-|-|-|-|-|-|-|-|-|-|-|-|
GO:0044436	thylakoid part	cellular_component	0.0095503	1	23	1523	261	28560	Pbr029195,Pbr029194,Pbr029196,Pbr002360,Pbr009618,Pbr010401,Pbr033005,Pbr009626,Pbr021294,Pbr033021,Pbr012219,Pbr017429,Pbr022412,Pbr019168,Pbr009625,Pbr041342,Pbr031948,Pbr029202,Pbr017121,Pbr009617,Pbr028048,Pbr009619,Pbr029203	-|-|-|-|-|-|-|-|-|-|-|-|-|-|-|-|-|-|-|-|-|-|-|
GO:0051184	cofactor transporter activity	molecular_function	0.0099775	1	4	1523	17	28560	Pbr024901,Pbr027508,Pbr000645,Pbr019979	-|-|-|-|
GO:0019684	photosynthesis, light reaction	biological_process	0.010175	1	11	1523	95	28560	Pbr029189,Pbr009616,Pbr029194,Pbr041342,Pbr029193,Pbr029203,Pbr009617,Pbr009612,Pbr009626,Pbr033005,Pbr031000	-|-|-|-|-|-|-|-|-|-|-|
GO:0033178	proton-transporting two-sector ATPase complex, catalytic domain	cellular_component	0.010762	1	13	1523	122	28560	Pbr019082,Pbr009613,Pbr015015,Pbr029198,Pbr029190,Pbr009621,Pbr028056,Pbr020348,Pbr028751,Pbr009622,Pbr026725,Pbr029199,Pbr030999	-|-|-|-|-|-|-|-|-|-|-|-|-|
GO:0005992	trehalose biosynthetic process	biological_process	0.011613	1	5	1523	27	28560	Pbr016096,Pbr017404,Pbr012139,Pbr034207,Pbr012584	-|-|-|-|-|
GO:0043093	cytokinesis by binary fission	biological_process	0.012287	1	12	1523	111	28560	Pbr007163,Pbr041171,Pbr024242,Pbr002622,Pbr028078,Pbr007152,Pbr017123,Pbr030422,Pbr014850,Pbr028080,Pbr028081,Pbr027818	-|-|-|-|-|-|-|-|-|-|-|-|
GO:0003880	protein C-terminal carboxyl O-methyltransferase activity	molecular_function	0.012687	1	3	1523	10	28560	Pbr015036,Pbr003861,Pbr022411	-|-|-|
GO:0004671	protein C-terminal S-isoprenylcysteine carboxyl O-methyltransferase activity	molecular_function	0.012687	1	3	1523	10	28560	Pbr015036,Pbr003861,Pbr022411	-|-|-|
GO:0006481	C-terminal protein methylation	biological_process	0.012687	1	3	1523	10	28560	Pbr022411,Pbr003861,Pbr015036	-|-|-|
GO:0018410	C-terminal protein amino acid modification	biological_process	0.012687	1	3	1523	10	28560	Pbr003861,Pbr022411,Pbr015036	-|-|-|
GO:0043687	post-translational protein modification	biological_process	0.012687	1	3	1523	10	28560	Pbr022411,Pbr003861,Pbr015036	-|-|-|
GO:0009620	response to fungus	biological_process	0.012719	1	3	1523	10	28560	Pbr021675,Pbr034432,Pbr024900	-|-|-|
GO:0050832	defense response to fungus	biological_process	0.012719	1	3	1523	10	28560	Pbr034432,Pbr024900,Pbr021675	-|-|-|
GO:0006848	pyruvate transport	biological_process	0.012721	1	3	1523	10	28560	Pbr031969,Pbr005197,Pbr005200	-|-|-|
GO:0006850	mitochondrial pyruvate transport	biological_process	0.012721	1	3	1523	10	28560	Pbr005197,Pbr005200,Pbr031969	-|-|-|
GO:0003674	molecular_function	molecular_function	0.012895	1	1334	1523	25236	28560	Pbr032582,Pbr024921,Pbr037011,Pbr032594,Pbr015020,Pbr021434,Pbr031964,Pbr041171,Pbr029187,Pbr005336,Pbr012579,Pbr003855,Pbr019978,Pbr012161,Pbr019093,Pbr012221,Pbr021425,Pbr034209,Pbr031956,Pbr027815,Pbr018186,Pbr004553,Pbr026374,Pbr021492,Pbr031941,Pbr007157,Pbr036205,Pbr010046,Pbr005504,Pbr004064,Pbr040490,Pbr030226,Pbr014853,Pbr004549,Pbr000394,Pbr021486,Pbr004554,Pbr014858,Pbr021684,Pbr027821…	-|-|-|-|-|-|-|-|-|-|-|-|-|-|-|-|-|-|-|-|-|-|-|-|-|-|-|-|-|-|-|-|-|-|-|-|-|-|-|-|-|-|-|-|-|-|-|-|-|-|-|-|-|-|-|-|-|-|-|-|-|-|-|-|-|-|-|-|-|-|-|-|-|-|-|-|-|-|-|-|-|-|-|-|-|-|-|-|-|-|-|-|-|-|-|-|-|-|-|-|-|-|-|-|-|-|-|-|-|-|-|-|-|-|-|-|-|-|-|-|-|-|-|-|-|-|-|-|-|-|-|-|-|-|-|-|-|-|-|-|-|-|-|-|-|-|-|-|-|-|-|-|-|-|-|-|-|-|-|-|-|-|-|-|-|-|-|-|-|-|-|-|-|-|-|-|-|-|-|-|-|-|-|-|-|-|-|-|-|-|-|-|-|-|-|-|-|-|-|-…
GO:0016832	aldehyde-lyase activity	molecular_function	0.014911	1	4	1523	19	28560	Pbr005501,Pbr028764,Pbr005502,Pbr021441	-|-|-|-|
GO:0000149	SNARE binding	molecular_function	0.014938	1	4	1523	19	28560	Pbr024242,Pbr028078,Pbr024776,Pbr009837	-|-|-|-|
GO:0019905	syntaxin binding	molecular_function	0.014938	1	4	1523	19	28560	Pbr024242,Pbr028078,Pbr024776,Pbr009837	-|-|-|-|
GO:0030597	RNA glycosylase activity	molecular_function	0.015061	1	3	1523	11	28560	Pbr041346,Pbr018182,Pbr041343	-|-|-|
GO:0030598	rRNA N-glycosylase activity	molecular_function	0.015061	1	3	1523	11	28560	Pbr018182,Pbr041343,Pbr041346	-|-|-|
GO:0006824	cobalt ion transport	biological_process	0.015065	1	2	1523	4	28560	Pbr017408,Pbr014871	-|-|
GO:0015087	cobalt ion transmembrane transporter activity	molecular_function	0.015065	1	2	1523	4	28560	Pbr014871,Pbr017408	-|-|
GO:0009150	purine ribonucleotide metabolic process	biological_process	0.015316	1	21	1523	243	28560	Pbr011012,Pbr036940,Pbr029199,Pbr012218,Pbr009613,Pbr036211,Pbr019082,Pbr005205,Pbr029190,Pbr009621,Pbr020348,Pbr002374,Pbr033747,Pbr002365,Pbr030999,Pbr023793,Pbr008691,Pbr041337,Pbr029198,Pbr028751,Pbr009622	-|-|-|-|-|-|-|-|-|-|-|-|-|-|-|-|-|-|-|-|-|
GO:0032505	reproduction of a single-celled organism	biological_process	0.01596	1	12	1523	115	28560	Pbr017123,Pbr028078,Pbr007152,Pbr002622,Pbr024242,Pbr041171,Pbr007163,Pbr027818,Pbr028081,Pbr028080,Pbr014850,Pbr030422	-|-|-|-|-|-|-|-|-|-|-|-|
GO:0006914	autophagy	biological_process	0.016562	1	24	1523	290	28560	Pbr032574,Pbr016109,Pbr019100,Pbr028081,Pbr014850,Pbr025257,Pbr026723,Pbr027818,Pbr007180,Pbr012163,Pbr013209,Pbr032974,Pbr007152,Pbr009721,Pbr041171,Pbr032972,Pbr018534,Pbr015229,Pbr007172,Pbr040479,Pbr021217,Pbr038257,Pbr038266,Pbr002622	-|-|-|-|-|-|-|-|-|-|-|-|-|-|-|-|-|-|-|-|-|-|-|-|
GO:0004140	dephospho-CoA kinase activity	molecular_function	0.016812	1	3	1523	11	28560	Pbr036211,Pbr008691,Pbr002365	-|-|-|
GO:0009878	nodule morphogenesis	biological_process	0.016828	1	3	1523	11	28560	Pbr013205,Pbr013206,Pbr013204	-|-|-|
GO:0009886	post-embryonic morphogenesis	biological_process	0.016828	1	3	1523	11	28560	Pbr013206,Pbr013205,Pbr013204	-|-|-|
GO:0044111	development involved in symbiotic interaction	biological_process	0.016828	1	3	1523	11	28560	Pbr013204,Pbr013205,Pbr013206	-|-|-|
GO:0009507	chloroplast	cellular_component	0.017048	1	8	1523	64	28560	Pbr033021,Pbr029205,Pbr031002,Pbr013257,Pbr009610,Pbr010052,Pbr029187,Pbr012137	-|-|-|-|-|-|-|-|
GO:0009536	plastid	cellular_component	0.017048	1	8	1523	64	28560	Pbr029205,Pbr033021,Pbr013257,Pbr031002,Pbr009610,Pbr010052,Pbr029187,Pbr012137	-|-|-|-|-|-|-|-|
GO:0019954	asexual reproduction	biological_process	0.018353	1	13	1523	131	28560	Pbr007163,Pbr028078,Pbr007152,Pbr017123,Pbr041171,Pbr024242,Pbr002622,Pbr008688,Pbr028080,Pbr014850,Pbr028081,Pbr030422,Pbr027818	-|-|-|-|-|-|-|-|-|-|-|-|-|
GO:0003899	DNA-directed RNA polymerase activity	molecular_function	0.019504	1	23	1523	279	28560	Pbr029192,Pbr009448,Pbr011516,Pbr009451,Pbr033000,Pbr009633,Pbr009450,Pbr019950,Pbr001563,Pbr026387,Pbr013197,Pbr009449,Pbr024775,Pbr009446,Pbr007173,Pbr026725,Pbr034210,Pbr009615,Pbr024926,Pbr027804,Pbr029707,Pbr034209,Pbr024890	-|-|-|-|-|-|-|-|-|-|-|-|-|-|-|-|-|-|-|-|-|-|-|
GO:0000003	reproduction	biological_process	0.020067	1	36	1523	486	28560	Pbr005226,Pbr019974,Pbr004561,Pbr029159,Pbr041070,Pbr012146,Pbr009629,Pbr033024,Pbr005500,Pbr002622,Pbr014850,Pbr005230,Pbr026379,Pbr007163,Pbr028078,Pbr000623,Pbr008688,Pbr041340,Pbr030422,Pbr004550,Pbr005194,Pbr019774,Pbr019096,Pbr005028,Pbr041068,Pbr016109,Pbr028080,Pbr028081,Pbr004562,Pbr027818,Pbr017112,Pbr017123,Pbr005030,Pbr007152,Pbr041171,Pbr024242	-|-|-|-|-|-|-|-|-|-|-|-|-|-|-|-|-|-|-|-|-|-|-|-|-|-|-|-|-|-|-|-|-|-|-|-|
GO:0007049	cell cycle	biological_process	0.02027	1	38	1523	518	28560	Pbr007172,Pbr030422,Pbr019166,Pbr009837,Pbr038266,Pbr014865,Pbr019096,Pbr027818,Pbr026011,Pbr011530,Pbr023598,Pbr026723,Pbr026006,Pbr028080,Pbr028081,Pbr024242,Pbr041171,Pbr017123,Pbr012163,Pbr007152,Pbr019981,Pbr029725,Pbr012215,Pbr002622,Pbr024787,Pbr019969,Pbr019804,Pbr041081,Pbr000625,Pbr014850,Pbr009721,Pbr031941,Pbr028078,Pbr033736,Pbr013209,Pbr019161,Pbr007163,Pbr023775	-|-|-|-|-|-|-|-|-|-|-|-|-|-|-|-|-|-|-|-|-|-|-|-|-|-|-|-|-|-|-|-|-|-|-|-|-|-|
GO:0005991	trehalose metabolic process	biological_process	0.020613	1	5	1523	31	28560	Pbr012139,Pbr034207,Pbr012584,Pbr016096,Pbr017404	-|-|-|-|-|
GO:0072521	purine-containing compound metabolic process	biological_process	0.020803	1	23	1523	281	28560	Pbr041337,Pbr008691,Pbr029198,Pbr028751,Pbr009622,Pbr000622,Pbr030999,Pbr023793,Pbr033747,Pbr002365,Pbr021446,Pbr029190,Pbr005205,Pbr009621,Pbr009613,Pbr036211,Pbr019082,Pbr002374,Pbr020348,Pbr029199,Pbr012218,Pbr036940,Pbr011012	-|-|-|-|-|-|-|-|-|-|-|-|-|-|-|-|-|-|-|-|-|-|-|
GO:0006163	purine nucleotide metabolic process	biological_process	0.021031	1	22	1523	266	28560	Pbr028751,Pbr009622,Pbr008691,Pbr041337,Pbr029198,Pbr030999,Pbr023793,Pbr033747,Pbr002365,Pbr000622,Pbr020348,Pbr002374,Pbr005205,Pbr029190,Pbr009621,Pbr009613,Pbr036211,Pbr019082,Pbr012218,Pbr029199,Pbr036940,Pbr011012	-|-|-|-|-|-|-|-|-|-|-|-|-|-|-|-|-|-|-|-|-|-|
GO:0009056	catabolic process	biological_process	0.021561	1	62	1523	921	28560	Pbr032959,Pbr028764,Pbr013263,Pbr000622,Pbr013195,Pbr026723,Pbr010405,Pbr031946,Pbr027818,Pbr028081,Pbr019095,Pbr027835,Pbr032574,Pbr012139,Pbr019100,Pbr016109,Pbr007152,Pbr042866,Pbr012163,Pbr041171,Pbr024242,Pbr013210,Pbr007172,Pbr015229,Pbr005501,Pbr021480,Pbr038730,Pbr032972,Pbr018534,Pbr005205,Pbr038266,Pbr003865,Pbr040479,Pbr021441,Pbr040497,Pbr027802,Pbr002374,Pbr038257,Pbr040493,Pbr040494…	-|-|-|-|-|-|-|-|-|-|-|-|-|-|-|-|-|-|-|-|-|-|-|-|-|-|-|-|-|-|-|-|-|-|-|-|-|-|-|-|-|-|-|-|-|-|-|-|-|-|-|-|-|-|-|-|-|-|-|-|-|-|
GO:0015232	heme transporter activity	molecular_function	0.021562	1	3	1523	12	28560	Pbr027508,Pbr000645,Pbr019979	-|-|-|
GO:0004813	alanine-tRNA ligase activity	molecular_function	0.024201	1	2	1523	5	28560	Pbr012234,Pbr014853	-|-|
GO:0006419	alanyl-tRNA aminoacylation	biological_process	0.024201	1	2	1523	5	28560	Pbr012234,Pbr014853	-|-|
GO:0006081	cellular aldehyde metabolic process	biological_process	0.024246	1	2	1523	5	28560	Pbr036932,Pbr036933	-|-|
GO:0006954	inflammatory response	biological_process	0.024249	1	2	1523	5	28560	Pbr005031,Pbr005033	-|-|
GO:0050840	extracellular matrix binding	molecular_function	0.025012	1	4	1523	22	28560	Pbr024902,Pbr005342,Pbr008671,Pbr033024	-|-|-|-|
GO:0000910	cytokinesis	biological_process	0.025176	1	14	1523	151	28560	Pbr007163,Pbr028078,Pbr007152,Pbr031941,Pbr012163,Pbr017123,Pbr024242,Pbr041171,Pbr002622,Pbr028080,Pbr028081,Pbr014850,Pbr030422,Pbr027818	-|-|-|-|-|-|-|-|-|-|-|-|-|-|
GO:0046351	disaccharide biosynthetic process	biological_process	0.026379	1	5	1523	33	28560	Pbr034207,Pbr012584,Pbr012139,Pbr017404,Pbr016096	-|-|-|-|-|
GO:0005272	sodium channel activity	molecular_function	0.026521	1	3	1523	13	28560	Pbr024775,Pbr027816,Pbr034195	-|-|-|
GO:0009405	pathogenesis	biological_process	0.026696	1	23	1523	288	28560	Pbr028907,Pbr014850,Pbr025252,Pbr013197,Pbr025255,Pbr005198,Pbr002208,Pbr023781,Pbr015955,Pbr028763,Pbr018531,Pbr007152,Pbr005196,Pbr011537,Pbr013203,Pbr029147,Pbr011536,Pbr041345,Pbr019216,Pbr012574,Pbr028090,Pbr017429,Pbr022411	-|-|-|-|-|-|-|-|-|-|-|-|-|-|-|-|-|-|-|-|-|-|-|
GO:0008284	positive regulation of cell proliferation	biological_process	0.026822	1	3	1523	13	28560	Pbr029722,Pbr019782,Pbr012153	-|-|-|
GO:0006487	protein N-linked glycosylation	biological_process	0.026936	1	3	1523	13	28560	Pbr023780,Pbr036170,Pbr002285	-|-|-|
GO:0015937	coenzyme A biosynthetic process	biological_process	0.026967	1	3	1523	13	28560	Pbr036211,Pbr008691,Pbr002365	-|-|-|
GO:0033866	nucleoside bisphosphate biosynthetic process	biological_process	0.026967	1	3	1523	13	28560	Pbr002365,Pbr036211,Pbr008691	-|-|-|
GO:0034030	ribonucleoside bisphosphate biosynthetic process	biological_process	0.026967	1	3	1523	13	28560	Pbr008691,Pbr036211,Pbr002365	-|-|-|
GO:0034033	purine nucleoside bisphosphate biosynthetic process	biological_process	0.026967	1	3	1523	13	28560	Pbr036211,Pbr008691,Pbr002365	-|-|-|
GO:0004332	fructose-bisphosphate aldolase activity	molecular_function	0.026993	1	3	1523	13	28560	Pbr028764,Pbr005502,Pbr005501	-|-|-|
GO:0004518	nuclease activity	molecular_function	0.027131	1	26	1523	336	28560	Pbr019811,Pbr002624,Pbr034214,Pbr032396,Pbr021217,Pbr033005,Pbr019950,Pbr027802,Pbr027805,Pbr019172,Pbr022412,Pbr027803,Pbr009715,Pbr024900,Pbr029722,Pbr027804,Pbr023608,Pbr028060,Pbr024924,Pbr027820,Pbr000393,Pbr036950,Pbr028078,Pbr026374,Pbr042866,Pbr021445	-|-|-|-|-|-|-|-|-|-|-|-|-|-|-|-|-|-|-|-|-|-|-|-|-|-|
GO:0000917	barrier septum assembly	biological_process	0.027172	1	12	1523	124	28560	Pbr002622,Pbr024242,Pbr041171,Pbr017123,Pbr007152,Pbr028078,Pbr007163,Pbr027818,Pbr030422,Pbr014850,Pbr028080,Pbr028081	-|-|-|-|-|-|-|-|-|-|-|-|
GO:0032506	cytokinetic process	biological_process	0.027172	1	12	1523	124	28560	Pbr014850,Pbr028080,Pbr028081,Pbr030422,Pbr027818,Pbr007163,Pbr028078,Pbr007152,Pbr017123,Pbr024242,Pbr041171,Pbr002622	-|-|-|-|-|-|-|-|-|-|-|-|
GO:0090529	cell septum assembly	biological_process	0.027172	1	12	1523	124	28560	Pbr027818,Pbr030422,Pbr014850,Pbr028080,Pbr028081,Pbr002622,Pbr024242,Pbr041171,Pbr017123,Pbr007152,Pbr028078,Pbr007163	-|-|-|-|-|-|-|-|-|-|-|-|
GO:0015931	nucleobase-containing compound transport	biological_process	0.027821	1	6	1523	45	28560	Pbr009721,Pbr027793,Pbr013209,Pbr028078,Pbr027799,Pbr017105	-|-|-|-|-|-|
GO:0002252	immune effector process	biological_process	0.028862	1	4	1523	23	28560	Pbr015020,Pbr025250,Pbr008689,Pbr009721	-|-|-|-|
GO:0051607	defense response to virus	biological_process	0.028862	1	4	1523	23	28560	Pbr009721,Pbr025250,Pbr008689,Pbr015020	-|-|-|-|
GO:0042278	purine nucleoside metabolic process	biological_process	0.028947	1	18	1523	213	28560	Pbr028751,Pbr009622,Pbr041337,Pbr008691,Pbr029198,Pbr030999,Pbr033747,Pbr002365,Pbr020348,Pbr029190,Pbr021446,Pbr009621,Pbr009613,Pbr019082,Pbr036211,Pbr029199,Pbr036940,Pbr011012	-|-|-|-|-|-|-|-|-|-|-|-|-|-|-|-|-|-|
GO:0046128	purine ribonucleoside metabolic process	biological_process	0.028947	1	18	1523	213	28560	Pbr029190,Pbr021446,Pbr009621,Pbr009613,Pbr036211,Pbr019082,Pbr020348,Pbr029199,Pbr036940,Pbr011012,Pbr008691,Pbr041337,Pbr029198,Pbr028751,Pbr009622,Pbr030999,Pbr033747,Pbr002365	-|-|-|-|-|-|-|-|-|-|-|-|-|-|-|-|-|-|
GO:0048308	organelle inheritance	biological_process	0.029041	1	4	1523	23	28560	Pbr017105,Pbr015012,Pbr013209,Pbr009721	-|-|-|-|
GO:0009772	photosynthetic electron transport in photosystem II	biological_process	0.02976	1	5	1523	34	28560	Pbr031000,Pbr009612,Pbr009616,Pbr029189,Pbr029193	-|-|-|-|-|
GO:0005615	extracellular space	cellular_component	0.030379	1	12	1523	126	28560	Pbr012574,Pbr007152,Pbr000623,Pbr019948,Pbr009721,Pbr025252,Pbr014850,Pbr025255,Pbr010411,Pbr007172,Pbr036998,Pbr037004	-|-|-|-|-|-|-|-|-|-|-|-|
GO:0010035	response to inorganic substance	biological_process	0.030617	1	6	1523	46	28560	Pbr040480,Pbr040482,Pbr040485,Pbr009440,Pbr040484,Pbr040481	-|-|-|-|-|-|
GO:0051049	regulation of transport	biological_process	0.030728	1	6	1523	46	28560	Pbr013185,Pbr010336,Pbr042616,Pbr029722,Pbr036938,Pbr036999	-|-|-|-|-|-|
GO:0033646	host intracellular part	cellular_component	0.030844	1	12	1523	126	28560	Pbr029200,Pbr034204,Pbr030224,Pbr015014,Pbr018193,Pbr023881,Pbr019774,Pbr033015,Pbr009623,Pbr002286,Pbr017110,Pbr017118	-|-|-|-|-|-|-|-|-|-|-|-|
GO:0043656	intracellular region of host	cellular_component	0.030844	1	12	1523	126	28560	Pbr018193,Pbr030224,Pbr015014,Pbr019774,Pbr023881,Pbr034204,Pbr029200,Pbr009623,Pbr033015,Pbr002286,Pbr017110,Pbr017118	-|-|-|-|-|-|-|-|-|-|-|-|
GO:0032501	multicellular organismal process	biological_process	0.033251	1	42	1523	604	28560	Pbr013261,Pbr005194,Pbr019096,Pbr041068,Pbr023717,Pbr034196,Pbr005028,Pbr004550,Pbr023774,Pbr007172,Pbr027832,Pbr005030,Pbr004562,Pbr016109,Pbr018492,Pbr013205,Pbr017112,Pbr029722,Pbr034210,Pbr005033,Pbr012146,Pbr019216,Pbr009629,Pbr033024,Pbr005500,Pbr004561,Pbr010327,Pbr010411,Pbr005226,Pbr011527,Pbr041070,Pbr028063,Pbr028769,Pbr029159,Pbr005031,Pbr009721,Pbr000623,Pbr013204,Pbr013206,Pbr005230…	-|-|-|-|-|-|-|-|-|-|-|-|-|-|-|-|-|-|-|-|-|-|-|-|-|-|-|-|-|-|-|-|-|-|-|-|-|-|-|-|-|-|
GO:0019867	outer membrane	cellular_component	0.033282	1	18	1523	217	28560	Pbr019216,Pbr019096,Pbr034438,Pbr013186,Pbr012230,Pbr000411,Pbr018534,Pbr029725,Pbr019091,Pbr010437,Pbr018186,Pbr007152,Pbr007155,Pbr014850,Pbr028908,Pbr008689,Pbr019169,Pbr000622	-|-|-|-|-|-|-|-|-|-|-|-|-|-|-|-|-|-|
GO:0009119	ribonucleoside metabolic process	biological_process	0.033915	1	18	1523	217	28560	Pbr009622,Pbr028751,Pbr008691,Pbr041337,Pbr029198,Pbr033747,Pbr002365,Pbr030999,Pbr020348,Pbr009613,Pbr019082,Pbr036211,Pbr029190,Pbr021446,Pbr009621,Pbr011012,Pbr036940,Pbr029199	-|-|-|-|-|-|-|-|-|-|-|-|-|-|-|-|-|-|
GO:0005929	cilium	cellular_component	0.034129	1	9	1523	86	28560	Pbr025258,Pbr022408,Pbr025257,Pbr007172,Pbr027818,Pbr018491,Pbr021445,Pbr000623,Pbr002622	-|-|-|-|-|-|-|-|-|
GO:0031514	motile cilium	cellular_component	0.034129	1	9	1523	86	28560	Pbr007172,Pbr018491,Pbr027818,Pbr025258,Pbr025257,Pbr022408,Pbr000623,Pbr021445,Pbr002622	-|-|-|-|-|-|-|-|-|
GO:0009117	nucleotide metabolic process	biological_process	0.034267	1	27	1523	359	28560	Pbr028751,Pbr009622,Pbr019981,Pbr008691,Pbr041337,Pbr029198,Pbr030999,Pbr023793,Pbr033747,Pbr002365,Pbr000622,Pbr036155,Pbr002374,Pbr020348,Pbr011520,Pbr029190,Pbr021446,Pbr005205,Pbr009621,Pbr009613,Pbr036211,Pbr019082,Pbr029199,Pbr012218,Pbr026727,Pbr011012,Pbr036940	-|-|-|-|-|-|-|-|-|-|-|-|-|-|-|-|-|-|-|-|-|-|-|-|-|-|-|
GO:0006928	cellular component movement	biological_process	0.034555	1	21	1523	264	28560	Pbr000623,Pbr021445,Pbr017123,Pbr014850,Pbr025257,Pbr022408,Pbr004067,Pbr008689,Pbr027818,Pbr023603,Pbr019774,Pbr013261,Pbr023353,Pbr002622,Pbr025258,Pbr019780,Pbr029725,Pbr014867,Pbr007172,Pbr023774,Pbr018491	-|-|-|-|-|-|-|-|-|-|-|-|-|-|-|-|-|-|-|-|-|
GO:0003964	RNA-directed DNA polymerase activity	molecular_function	0.035077	1	2	1523	6	28560	Pbr019774,Pbr021425	-|-|
GO:0003879	ATP phosphoribosyltransferase activity	molecular_function	0.035092	1	2	1523	6	28560	Pbr010045,Pbr005498	-|-|
GO:0005576	extracellular region	cellular_component	0.035355	1	74	1523	1156	28560	Pbr005230,Pbr015024,Pbr000387,Pbr021220,Pbr019953,Pbr042614,Pbr007180,Pbr023881,Pbr030224,Pbr008681,Pbr028769,Pbr005214,Pbr005226,Pbr029167,Pbr019818,Pbr019948,Pbr012574,Pbr033024,Pbr012154,Pbr040496,Pbr025255,Pbr017110,Pbr002286,Pbr025252,Pbr028907,Pbr033015,Pbr027832,Pbr009623,Pbr012156,Pbr013210,Pbr027511,Pbr007172,Pbr032982,Pbr041340,Pbr005342,Pbr018193,Pbr019774,Pbr021489,Pbr002208,Pbr014850…	-|-|-|-|-|-|-|-|-|-|-|-|-|-|-|-|-|-|-|-|-|-|-|-|-|-|-|-|-|-|-|-|-|-|-|-|-|-|-|-|-|-|-|-|-|-|-|-|-|-|-|-|-|-|-|-|-|-|-|-|-|-|-|-|-|-|-|-|-|-|-|-|-|-|
GO:0048518	positive regulation of biological process	biological_process	0.037436	1	19	1523	235	28560	Pbr012163,Pbr025250,Pbr009721,Pbr019981,Pbr015020,Pbr029722,Pbr021430,Pbr002208,Pbr014850,Pbr032574,Pbr025257,Pbr038266,Pbr019782,Pbr036938,Pbr012153,Pbr019216,Pbr017118,Pbr007172,Pbr011527	-|-|-|-|-|-|-|-|-|-|-|-|-|-|-|-|-|-|-|
GO:0008645	hexose transport	biological_process	0.039761	1	3	1523	15	28560	Pbr010336,Pbr013185,Pbr036999	-|-|-|
GO:0010827	regulation of glucose transport	biological_process	0.039761	1	3	1523	15	28560	Pbr036999,Pbr010336,Pbr013185	-|-|-|
GO:0010829	negative regulation of glucose transport	biological_process	0.039761	1	3	1523	15	28560	Pbr036999,Pbr013185,Pbr010336	-|-|-|
GO:0015758	glucose transport	biological_process	0.039761	1	3	1523	15	28560	Pbr010336,Pbr013185,Pbr036999	-|-|-|
GO:0046323	glucose import	biological_process	0.039761	1	3	1523	15	28560	Pbr036999,Pbr010336,Pbr013185	-|-|-|
GO:0046324	regulation of glucose import	biological_process	0.039761	1	3	1523	15	28560	Pbr010336,Pbr013185,Pbr036999	-|-|-|
GO:0046325	negative regulation of glucose import	biological_process	0.039761	1	3	1523	15	28560	Pbr013185,Pbr010336,Pbr036999	-|-|-|
GO:0005815	microtubule organizing center	cellular_component	0.039982	1	9	1523	89	28560	Pbr009721,Pbr021445,Pbr032974,Pbr013209,Pbr020357,Pbr030422,Pbr019166,Pbr032972,Pbr014850	-|-|-|-|-|-|-|-|-|
GO:0006935	chemotaxis	biological_process	0.040196	1	6	1523	49	28560	Pbr013261,Pbr021217,Pbr014850,Pbr029725,Pbr023774,Pbr014858	-|-|-|-|-|-|
GO:0051701	interaction with host	biological_process	0.040709	1	14	1523	162	28560	Pbr019821,Pbr014860,Pbr000394,Pbr033015,Pbr002548,Pbr019774,Pbr005506,Pbr000390,Pbr024238,Pbr000645,Pbr008673,Pbr028748,Pbr029769,Pbr005510	-|-|-|-|-|-|-|-|-|-|-|-|-|-|
GO:0022402	cell cycle process	biological_process	0.04091	1	26	1523	349	28560	Pbr014850,Pbr041081,Pbr028080,Pbr028081,Pbr026006,Pbr027818,Pbr026011,Pbr011530,Pbr007163,Pbr019161,Pbr017123,Pbr031941,Pbr012163,Pbr007152,Pbr028078,Pbr009721,Pbr041171,Pbr024242,Pbr009837,Pbr030422,Pbr007172,Pbr014865,Pbr019096,Pbr019969,Pbr002622,Pbr024787	-|-|-|-|-|-|-|-|-|-|-|-|-|-|-|-|-|-|-|-|-|-|-|-|-|-|
GO:0009894	regulation of catabolic process	biological_process	0.041309	1	10	1523	103	28560	Pbr025257,Pbr032574,Pbr014850,Pbr000622,Pbr007172,Pbr009721,Pbr012163,Pbr020360,Pbr038266,Pbr007152	-|-|-|-|-|-|-|-|-|-|
GO:0006753	nucleoside phosphate metabolic process	biological_process	0.041946	1	27	1523	366	28560	Pbr019981,Pbr028751,Pbr009622,Pbr008691,Pbr041337,Pbr029198,Pbr030999,Pbr023793,Pbr033747,Pbr002365,Pbr000622,Pbr036155,Pbr020348,Pbr002374,Pbr011520,Pbr021446,Pbr029190,Pbr009621,Pbr005205,Pbr009613,Pbr019082,Pbr036211,Pbr012218,Pbr029199,Pbr026727,Pbr011012,Pbr036940	-|-|-|-|-|-|-|-|-|-|-|-|-|-|-|-|-|-|-|-|-|-|-|-|-|-|-|
GO:0004525	ribonuclease III activity	molecular_function	0.042666	1	4	1523	26	28560	Pbr027802,Pbr027804,Pbr027803,Pbr027805	-|-|-|-|
GO:0008234	cysteine-type peptidase activity	molecular_function	0.042974	1	17	1523	208	28560	Pbr002543,Pbr029147,Pbr019817,Pbr017429,Pbr036212,Pbr021429,Pbr005194,Pbr004069,Pbr012139,Pbr031603,Pbr012211,Pbr019977,Pbr042608,Pbr026879,Pbr014866,Pbr036944,Pbr007175	-|-|-|-|-|-|-|-|-|-|-|-|-|-|-|-|-|
GO:0044707	single-multicellular organism process	biological_process	0.043085	1	36	1523	515	28560	Pbr005028,Pbr034196,Pbr041068,Pbr023717,Pbr005194,Pbr013261,Pbr007172,Pbr023774,Pbr004550,Pbr005030,Pbr027832,Pbr005033,Pbr034210,Pbr029722,Pbr017112,Pbr013205,Pbr018492,Pbr004562,Pbr005500,Pbr009629,Pbr019216,Pbr012146,Pbr028769,Pbr041070,Pbr028063,Pbr011527,Pbr010327,Pbr004561,Pbr010411,Pbr000623,Pbr009721,Pbr005031,Pbr005230,Pbr014850,Pbr013206,Pbr013204	-|-|-|-|-|-|-|-|-|-|-|-|-|-|-|-|-|-|-|-|-|-|-|-|-|-|-|-|-|-|-|-|-|-|-|-|
GO:0016782	transferase activity, transferring sulfur-containing groups	molecular_function	0.043391	1	4	1523	26	28560	Pbr007176,Pbr017109,Pbr025124,Pbr019166	-|-|-|-|
GO:0004115	3',5'-cyclic-AMP phosphodiesterase activity	molecular_function	0.044378	1	2	1523	7	28560	Pbr002374,Pbr005205	-|-|
GO:0006198	cAMP catabolic process	biological_process	0.044378	1	2	1523	7	28560	Pbr002374,Pbr005205	-|-|
GO:0006749	glutathione metabolic process	biological_process	0.04669	1	3	1523	16	28560	Pbr017116,Pbr021224,Pbr021225	-|-|-|
GO:0042127	regulation of cell proliferation	biological_process	0.046844	1	3	1523	16	28560	Pbr012153,Pbr019782,Pbr029722	-|-|-|
GO:0015749	monosaccharide transport	biological_process	0.0471	1	3	1523	16	28560	Pbr036999,Pbr013185,Pbr010336	-|-|-|
GO:0050792	regulation of viral process	biological_process	0.047458	1	2	1523	7	28560	Pbr022412,Pbr034204	-|-|
GO:0042330	taxis	biological_process	0.047502	1	6	1523	51	28560	Pbr023774,Pbr014858,Pbr013261,Pbr014850,Pbr021217,Pbr029725	-|-|-|-|-|-|
GO:0022607	cellular component assembly	biological_process	0.04886	1	48	1523	724	28560	Pbr000623,Pbr032974,Pbr028078,Pbr009721,Pbr007163,Pbr019161,Pbr026001,Pbr019088,Pbr021430,Pbr041081,Pbr014850,Pbr013215,Pbr009729,Pbr002622,Pbr029725,Pbr013213,Pbr019974,Pbr010411,Pbr017123,Pbr007152,Pbr024242,Pbr041171,Pbr013269,Pbr028056,Pbr017109,Pbr032959,Pbr027818,Pbr011530,Pbr026011,Pbr019100,Pbr016109,Pbr017403,Pbr028080,Pbr028081,Pbr026006,Pbr033006,Pbr027508,Pbr014865,Pbr039399,Pbr019096…	-|-|-|-|-|-|-|-|-|-|-|-|-|-|-|-|-|-|-|-|-|-|-|-|-|-|-|-|-|-|-|-|-|-|-|-|-|-|-|-|-|-|-|-|-|-|-|-|
GO:0044237	cellular metabolic process	biological_process	0.049829	1	593	1523	10865	28560	Pbr012215,Pbr007157,Pbr004064,Pbr005504,Pbr004549,Pbr030226,Pbr014853,Pbr031609,Pbr040490,Pbr014858,Pbr004554,Pbr000394,Pbr000644,Pbr025114,Pbr019804,Pbr027816,Pbr036170,Pbr021425,Pbr031941,Pbr018186,Pbr002123,Pbr034209,Pbr031956,Pbr025242,Pbr005336,Pbr010331,Pbr016112,Pbr015229,Pbr023888,Pbr012579,Pbr019978,Pbr019950,Pbr012161,Pbr037011,Pbr027835,Pbr029156,Pbr015020,Pbr042610,Pbr000622,Pbr040499…	-|-|-|-|-|-|-|-|-|-|-|-|-|-|-|-|-|-|-|-|-|-|-|-|-|-|-|-|-|-|-|-|-|-|-|-|-|-|-|-|-|-|-|-|-|-|-|-|-|-|-|-|-|-|-|-|-|-|-|-|-|-|-|-|-|-|-|-|-|-|-|-|-|-|-|-|-|-|-|-|-|-|-|-|-|-|-|-|-|-|-|-|-|-|-|-|-|-|-|-|-|-|-|-|-|-|-|-|-|-|-|-|-|-|-|-|-|-|-|-|-|-|-|-|-|-|-|-|-|-|-|-|-|-|-|-|-|-|-|-|-|-|-|-|-|-|-|-|-|-|-|-|-|-|-|-|-|-|-|-|-|-|-|-|-|-|-|-|-|-|-|-|-|-|-|-|-|-|-|-|-|-|-|-|-|-|-|-|-|-|-|-|-|-|-|-|-|-|-|-…
GO:0034654	nucleobase-containing compound biosynthetic process	biological_process	0.050255	1	188	1523	3240	28560	Pbr026723,Pbr021210,Pbr009449,Pbr028081,Pbr027839,Pbr013218,Pbr002286,Pbr016102,Pbr024890,Pbr041337,Pbr019210,Pbr024926,Pbr010333,Pbr011012,Pbr030422,Pbr011516,Pbr000412,Pbr019773,Pbr012230,Pbr036211,Pbr019082,Pbr009723,Pbr018193,Pbr019774,Pbr011520,Pbr038257,Pbr036155,Pbr004067,Pbr040487,Pbr032965,Pbr023793,Pbr009715,Pbr032596,Pbr012211,Pbr015036,Pbr028742,Pbr029726,Pbr007180,Pbr036934,Pbr026000…	-|-|-|-|-|-|-|-|-|-|-|-|-|-|-|-|-|-|-|-|-|-|-|-|-|-|-|-|-|-|-|-|-|-|-|-|-|-|-|-|-|-|-|-|-|-|-|-|-|-|-|-|-|-|-|-|-|-|-|-|-|-|-|-|-|-|-|-|-|-|-|-|-|-|-|-|-|-|-|-|-|-|-|-|-|-|-|-|-|-|-|-|-|-|-|-|-|-|-|-|-|-|-|-|-|-|-|-|-|-|-|-|-|-|-|-|-|-|-|-|-|-|-|-|-|-|-|-|-|-|-|-|-|-|-|-|-|-|-|-|-|-|-|-|-|-|-|-|-|-|-|-|-|-|-|-|-|-|-|-|-|-|-|-|-|-|-|-|-|-|-|-|-|-|-|-|-|-|-|-|-|-|-|-|-|-|-|-|
GO:0003968	RNA-directed RNA polymerase activity	molecular_function	0.050788	1	7	1523	65	28560	Pbr027837,Pbr021290,Pbr009835,Pbr018192,Pbr009433,Pbr038724,Pbr027838	-|-|-|-|-|-|-|
GO:0035792	other organism postsynaptic membrane	cellular_component	0.051833	1	1	1523	1	28560	Pbr013197	-|
GO:0008740	L-rhamnose isomerase activity	molecular_function	0.051906	1	1	1523	1	28560	Pbr032586	-|
GO:0016433	rRNA (adenine) methyltransferase activity	molecular_function	0.051908	1	1	1523	1	28560	Pbr041179	-|
GO:0008813	chorismate lyase activity	molecular_function	0.051912	1	1	1523	1	28560	Pbr029769	-|
GO:0045926	negative regulation of growth	biological_process	0.051916	1	1	1523	1	28560	Pbr009716	-|
GO:0006230	TMP biosynthetic process	biological_process	0.051916	1	1	1523	1	28560	Pbr011520	-|
GO:0009173	pyrimidine ribonucleoside monophosphate metabolic process	biological_process	0.051916	1	1	1523	1	28560	Pbr011520	-|
GO:0009174	pyrimidine ribonucleoside monophosphate biosynthetic process	biological_process	0.051916	1	1	1523	1	28560	Pbr011520	-|
GO:0046044	TMP metabolic process	biological_process	0.051916	1	1	1523	1	28560	Pbr011520	-|
GO:0001167	sequence-specific DNA binding RNA polymerase I transcription factor activity	molecular_function	0.051916	1	1	1523	1	28560	Pbr020354	-|
GO:0001168	RNA polymerase I upstream control element sequence-specific DNA binding transcription factor activity	molecular_function	0.051916	1	1	1523	1	28560	Pbr020354	-|
GO:0006360	transcription from RNA polymerase I promoter	biological_process	0.051916	1	1	1523	1	28560	Pbr020354	-|
GO:0006369	termination of RNA polymerase II transcription	biological_process	0.051916	1	1	1523	1	28560	Pbr011522	-|
GO:0006260	DNA replication	biological_process	0.052285	1	38	1523	558	28560	Pbr039400,Pbr023774,Pbr025242,Pbr032972,Pbr025258,Pbr030422,Pbr002287,Pbr009430,Pbr031944,Pbr040479,Pbr018193,Pbr028079,Pbr027818,Pbr028080,Pbr028081,Pbr024890,Pbr017123,Pbr041171,Pbr024242,Pbr029170,Pbr011527,Pbr002620,Pbr012215,Pbr002622,Pbr000394,Pbr009633,Pbr019804,Pbr041081,Pbr028745,Pbr014850,Pbr025257,Pbr034429,Pbr032974,Pbr013209,Pbr009720,Pbr021425,Pbr007163,Pbr030224	-|-|-|-|-|-|-|-|-|-|-|-|-|-|-|-|-|-|-|-|-|-|-|-|-|-|-|-|-|-|-|-|-|-|-|-|-|-|
GO:0016757	transferase activity, transferring glycosyl groups	molecular_function	0.052604	1	54	1523	831	28560	Pbr033744,Pbr020343,Pbr020341,Pbr023772,Pbr014859,Pbr009449,Pbr021677,Pbr019790,Pbr004061,Pbr007177,Pbr005202,Pbr036154,Pbr028045,Pbr005498,Pbr012156,Pbr016096,Pbr027819,Pbr019815,Pbr009451,Pbr022410,Pbr010045,Pbr011516,Pbr017417,Pbr016107,Pbr002361,Pbr026373,Pbr005195,Pbr036170,Pbr009446,Pbr028745,Pbr019972,Pbr038261,Pbr021685,Pbr000644,Pbr028766,Pbr013192,Pbr013191,Pbr002123,Pbr013193,Pbr021437…	-|-|-|-|-|-|-|-|-|-|-|-|-|-|-|-|-|-|-|-|-|-|-|-|-|-|-|-|-|-|-|-|-|-|-|-|-|-|-|-|-|-|-|-|-|-|-|-|-|-|-|-|-|-|
GO:0043245	extraorganismal space	cellular_component	0.05273	1	14	1523	167	28560	Pbr017118,Pbr002286,Pbr017110,Pbr013197,Pbr028907,Pbr033015,Pbr009623,Pbr029200,Pbr034204,Pbr018193,Pbr030224,Pbr023881,Pbr019774,Pbr015014	-|-|-|-|-|-|-|-|-|-|-|-|-|-|
GO:0044215	other organism	cellular_component	0.05273	1	14	1523	167	28560	Pbr028907,Pbr013197,Pbr017110,Pbr002286,Pbr017118,Pbr015014,Pbr030224,Pbr023881,Pbr018193,Pbr019774,Pbr034204,Pbr029200,Pbr009623,Pbr033015	-|-|-|-|-|-|-|-|-|-|-|-|-|-|
GO:0044216	other organism cell	cellular_component	0.05273	1	14	1523	167	28560	Pbr009623,Pbr033015,Pbr034204,Pbr018193,Pbr030224,Pbr023881,Pbr015014,Pbr019774,Pbr029200,Pbr017118,Pbr028907,Pbr017110,Pbr002286,Pbr013197	-|-|-|-|-|-|-|-|-|-|-|-|-|-|
GO:0044217	other organism part	cellular_component	0.05273	1	14	1523	167	28560	Pbr033015,Pbr009623,Pbr029200,Pbr030224,Pbr015014,Pbr023881,Pbr018193,Pbr019774,Pbr034204,Pbr017118,Pbr013197,Pbr017110,Pbr002286,Pbr028907	-|-|-|-|-|-|-|-|-|-|-|-|-|-|
GO:0006457	protein folding	biological_process	0.053913	1	17	1523	215	28560	Pbr009837,Pbr023891,Pbr023888,Pbr011536,Pbr020362,Pbr008668,Pbr023357,Pbr013196,Pbr014850,Pbr008682,Pbr029156,Pbr015020,Pbr041174,Pbr032397,Pbr019769,Pbr000623,Pbr010402	-|-|-|-|-|-|-|-|-|-|-|-|-|-|-|-|-|
GO:0015718	monocarboxylic acid transport	biological_process	0.055024	1	3	1523	17	28560	Pbr005197,Pbr005200,Pbr031969	-|-|-|
GO:0008037	cell recognition	biological_process	0.055384	1	12	1523	138	28560	Pbr012146,Pbr005194,Pbr009629,Pbr041068,Pbr005500,Pbr005030,Pbr005028,Pbr004562,Pbr004550,Pbr004561,Pbr005230,Pbr041070	-|-|-|-|-|-|-|-|-|-|-|-|
GO:0004185	serine-type carboxypeptidase activity	molecular_function	0.055641	1	6	1523	53	28560	Pbr021215,Pbr019768,Pbr005498,Pbr021211,Pbr021212,Pbr034206	-|-|-|-|-|-|
GO:0009214	cyclic nucleotide catabolic process	biological_process	0.057732	1	2	1523	8	28560	Pbr002374,Pbr005205	-|-|
GO:0006403	RNA localization	biological_process	0.059595	1	5	1523	41	28560	Pbr009721,Pbr027793,Pbr013209,Pbr027799,Pbr017105	-|-|-|-|-|
GO:0050657	nucleic acid transport	biological_process	0.059595	1	5	1523	41	28560	Pbr027793,Pbr013209,Pbr009721,Pbr017105,Pbr027799	-|-|-|-|-|
GO:0050658	RNA transport	biological_process	0.059595	1	5	1523	41	28560	Pbr009721,Pbr013209,Pbr027793,Pbr027799,Pbr017105	-|-|-|-|-|
GO:0051236	establishment of RNA localization	biological_process	0.059595	1	5	1523	41	28560	Pbr017105,Pbr027799,Pbr013209,Pbr027793,Pbr009721	-|-|-|-|-|
GO:0015081	sodium ion transmembrane transporter activity	molecular_function	0.05962	1	6	1523	54	28560	Pbr002619,Pbr014866,Pbr027815,Pbr024775,Pbr027816,Pbr034195	-|-|-|-|-|-|
GO:0045156	electron transporter, transferring electrons within the cyclic electron transport pathway of photosynthesis activity	molecular_function	0.059639	1	5	1523	41	28560	Pbr009612,Pbr031000,Pbr029189,Pbr029193,Pbr009616	-|-|-|-|-|
GO:0051301	cell division	biological_process	0.059831	1	15	1523	186	28560	Pbr027818,Pbr030422,Pbr028080,Pbr014850,Pbr028081,Pbr024242,Pbr041171,Pbr002622,Pbr007152,Pbr028078,Pbr031941,Pbr012163,Pbr019969,Pbr017123,Pbr007163	-|-|-|-|-|-|-|-|-|-|-|-|-|-|-|
GO:0042597	periplasmic space	cellular_component	0.060136	1	4	1523	29	28560	Pbr019820,Pbr019823,Pbr012234,Pbr021298	-|-|-|-|
GO:0006464	cellular protein modification process	biological_process	0.061123	1	155	1523	2657	28560	Pbr004551,Pbr024235,Pbr010402,Pbr022407,Pbr038272,Pbr030224,Pbr026380,Pbr038274,Pbr012235,Pbr029717,Pbr022411,Pbr029153,Pbr012146,Pbr000635,Pbr032396,Pbr019979,Pbr009423,Pbr024776,Pbr015037,Pbr005030,Pbr012156,Pbr005202,Pbr008686,Pbr041174,Pbr023607,Pbr028907,Pbr030221,Pbr020345,Pbr000628,Pbr012138,Pbr023774,Pbr023362,Pbr038271,Pbr042784,Pbr019977,Pbr021422,Pbr009634,Pbr016113,Pbr013276,Pbr002124…	-|-|-|-|-|-|-|-|-|-|-|-|-|-|-|-|-|-|-|-|-|-|-|-|-|-|-|-|-|-|-|-|-|-|-|-|-|-|-|-|-|-|-|-|-|-|-|-|-|-|-|-|-|-|-|-|-|-|-|-|-|-|-|-|-|-|-|-|-|-|-|-|-|-|-|-|-|-|-|-|-|-|-|-|-|-|-|-|-|-|-|-|-|-|-|-|-|-|-|-|-|-|-|-|-|-|-|-|-|-|-|-|-|-|-|-|-|-|-|-|-|-|-|-|-|-|-|-|-|-|-|-|-|-|-|-|-|-|-|-|-|-|-|-|-|-|-|-|-|-|-|-|-|-|-|
GO:0036211	protein modification process	biological_process	0.061123	1	155	1523	2657	28560	Pbr022411,Pbr029153,Pbr012146,Pbr000635,Pbr032396,Pbr019979,Pbr009423,Pbr024776,Pbr015037,Pbr004551,Pbr024235,Pbr010402,Pbr022407,Pbr038272,Pbr030224,Pbr026380,Pbr038274,Pbr012235,Pbr029717,Pbr030221,Pbr020345,Pbr000628,Pbr012138,Pbr023774,Pbr023362,Pbr038271,Pbr005030,Pbr012156,Pbr005202,Pbr008686,Pbr041174,Pbr023607,Pbr028907,Pbr000633,Pbr023357,Pbr009629,Pbr041070,Pbr034211,Pbr010411,Pbr017418…	-|-|-|-|-|-|-|-|-|-|-|-|-|-|-|-|-|-|-|-|-|-|-|-|-|-|-|-|-|-|-|-|-|-|-|-|-|-|-|-|-|-|-|-|-|-|-|-|-|-|-|-|-|-|-|-|-|-|-|-|-|-|-|-|-|-|-|-|-|-|-|-|-|-|-|-|-|-|-|-|-|-|-|-|-|-|-|-|-|-|-|-|-|-|-|-|-|-|-|-|-|-|-|-|-|-|-|-|-|-|-|-|-|-|-|-|-|-|-|-|-|-|-|-|-|-|-|-|-|-|-|-|-|-|-|-|-|-|-|-|-|-|-|-|-|-|-|-|-|-|-|-|-|-|-|
GO:0008318	protein prenyltransferase activity	molecular_function	0.061199	1	2	1523	8	28560	Pbr012138,Pbr039400	-|-|
GO:0018342	protein prenylation	biological_process	0.061199	1	2	1523	8	28560	Pbr039400,Pbr012138	-|-|
GO:0097354	prenylation	biological_process	0.061199	1	2	1523	8	28560	Pbr012138,Pbr039400	-|-|
GO:0005179	hormone activity	molecular_function	0.061247	1	9	1523	96	28560	Pbr038731,Pbr018489,Pbr007180,Pbr032979,Pbr027832,Pbr021288,Pbr016099,Pbr010327,Pbr034210	-|-|-|-|-|-|-|-|-|
GO:0046058	cAMP metabolic process	biological_process	0.061427	1	3	1523	18	28560	Pbr012218,Pbr002374,Pbr005205	-|-|-|
GO:0008083	growth factor activity	molecular_function	0.062603	1	6	1523	55	28560	Pbr019953,Pbr010444,Pbr005499,Pbr019776,Pbr005332,Pbr013210	-|-|-|-|-|-|
GO:0045202	synapse	cellular_component	0.06333	1	3	1523	18	28560	Pbr030424,Pbr031962,Pbr028079	-|-|-|
GO:0015936	coenzyme A metabolic process	biological_process	0.063566	1	3	1523	18	28560	Pbr002365,Pbr008691,Pbr036211	-|-|-|
GO:0005778	peroxisomal membrane	cellular_component	0.063606	1	3	1523	18	28560	Pbr020358,Pbr015012,Pbr036209	-|-|-|
GO:0031903	microbody membrane	cellular_component	0.063606	1	3	1523	18	28560	Pbr020358,Pbr015012,Pbr036209	-|-|-|
GO:0044438	microbody part	cellular_component	0.063606	1	3	1523	18	28560	Pbr036209,Pbr015012,Pbr020358	-|-|-|
GO:0044439	peroxisomal part	cellular_component	0.063606	1	3	1523	18	28560	Pbr036209,Pbr015012,Pbr020358	-|-|-|
GO:0006996	organelle organization	biological_process	0.063657	1	64	1523	1018	28560	Pbr023348,Pbr007172,Pbr039399,Pbr011522,Pbr021448,Pbr011520,Pbr018188,Pbr011530,Pbr008689,Pbr024765,Pbr016095,Pbr036950,Pbr012163,Pbr021439,Pbr020358,Pbr017105,Pbr011525,Pbr000411,Pbr019969,Pbr024787,Pbr019808,Pbr029717,Pbr021430,Pbr008673,Pbr010437,Pbr019161,Pbr013209,Pbr009837,Pbr032972,Pbr010331,Pbr015229,Pbr019096,Pbr014865,Pbr012161,Pbr015012,Pbr033006,Pbr026006,Pbr016109,Pbr019100,Pbr017403…	-|-|-|-|-|-|-|-|-|-|-|-|-|-|-|-|-|-|-|-|-|-|-|-|-|-|-|-|-|-|-|-|-|-|-|-|-|-|-|-|-|-|-|-|-|-|-|-|-|-|-|-|-|-|-|-|-|-|-|-|-|-|-|-|
GO:0016891	endoribonuclease activity, producing 5'-phosphomonoesters	molecular_function	0.063673	1	7	1523	69	28560	Pbr033005,Pbr027802,Pbr027804,Pbr027820,Pbr002624,Pbr027805,Pbr027803	-|-|-|-|-|-|-|
GO:0043412	macromolecule modification	biological_process	0.06551	1	163	1523	2811	28560	Pbr029722,Pbr033742,Pbr040499,Pbr032959,Pbr000636,Pbr029156,Pbr004560,Pbr004562,Pbr036151,Pbr021497,Pbr025246,Pbr038007,Pbr014860,Pbr021445,Pbr012164,Pbr015414,Pbr030215,Pbr023888,Pbr012579,Pbr019978,Pbr012149,Pbr016112,Pbr010331,Pbr005336,Pbr031957,Pbr034199,Pbr019772,Pbr036170,Pbr004555,Pbr000644,Pbr034163,Pbr012148,Pbr028748,Pbr018186,Pbr031956,Pbr025113,Pbr036936,Pbr021485,Pbr004064,Pbr007157…	-|-|-|-|-|-|-|-|-|-|-|-|-|-|-|-|-|-|-|-|-|-|-|-|-|-|-|-|-|-|-|-|-|-|-|-|-|-|-|-|-|-|-|-|-|-|-|-|-|-|-|-|-|-|-|-|-|-|-|-|-|-|-|-|-|-|-|-|-|-|-|-|-|-|-|-|-|-|-|-|-|-|-|-|-|-|-|-|-|-|-|-|-|-|-|-|-|-|-|-|-|-|-|-|-|-|-|-|-|-|-|-|-|-|-|-|-|-|-|-|-|-|-|-|-|-|-|-|-|-|-|-|-|-|-|-|-|-|-|-|-|-|-|-|-|-|-|-|-|-|-|-|-|-|-|-|-|-|-|-|-|-|-|
GO:0051259	protein oligomerization	biological_process	0.066073	1	8	1523	83	28560	Pbr030422,Pbr032972,Pbr029725,Pbr014850,Pbr009721,Pbr032974,Pbr013215,Pbr018190	-|-|-|-|-|-|-|-|
GO:0048522	positive regulation of cellular process	biological_process	0.066103	1	17	1523	220	28560	Pbr012163,Pbr009721,Pbr019981,Pbr015020,Pbr002208,Pbr021430,Pbr029722,Pbr032574,Pbr014850,Pbr025257,Pbr038266,Pbr036938,Pbr019782,Pbr012153,Pbr007172,Pbr017118,Pbr011527	-|-|-|-|-|-|-|-|-|-|-|-|-|-|-|-|-|
GO:0006351	transcription, DNA-dependent	biological_process	0.066331	1	171	1523	2958	28560	Pbr038266,Pbr031944,Pbr032972,Pbr038730,Pbr022406,Pbr025993,Pbr017123,Pbr013271,Pbr028080,Pbr000385,Pbr019788,Pbr005213,Pbr019086,Pbr030418,Pbr010330,Pbr002372,Pbr008674,Pbr000398,Pbr029725,Pbr010052,Pbr017118,Pbr041076,Pbr028076,Pbr002620,Pbr007170,Pbr038731,Pbr019977,Pbr029155,Pbr009721,Pbr022408,Pbr007173,Pbr000384,Pbr015227,Pbr042617,Pbr020354,Pbr011522,Pbr021448,Pbr015019,Pbr019775,Pbr021290…	-|-|-|-|-|-|-|-|-|-|-|-|-|-|-|-|-|-|-|-|-|-|-|-|-|-|-|-|-|-|-|-|-|-|-|-|-|-|-|-|-|-|-|-|-|-|-|-|-|-|-|-|-|-|-|-|-|-|-|-|-|-|-|-|-|-|-|-|-|-|-|-|-|-|-|-|-|-|-|-|-|-|-|-|-|-|-|-|-|-|-|-|-|-|-|-|-|-|-|-|-|-|-|-|-|-|-|-|-|-|-|-|-|-|-|-|-|-|-|-|-|-|-|-|-|-|-|-|-|-|-|-|-|-|-|-|-|-|-|-|-|-|-|-|-|-|-|-|-|-|-|-|-|-|-|-|-|-|-|-|-|-|-|-|-|-|-|-|-|-|-|
GO:0016893	endonuclease activity, active with either ribo- or deoxyribonucleic acids and producing 5'-phosphomonoesters	molecular_function	0.066626	1	10	1523	113	28560	Pbr027804,Pbr027802,Pbr033005,Pbr000393,Pbr027820,Pbr027805,Pbr021445,Pbr027803,Pbr009715,Pbr002624	-|-|-|-|-|-|-|-|-|-|
GO:0008152	metabolic process	biological_process	0.067232	1	819	1523	15265	28560	Pbr030418,Pbr010330,Pbr023357,Pbr021294,Pbr017429,Pbr008674,Pbr036202,Pbr029188,Pbr038265,Pbr028762,Pbr016098,Pbr041076,Pbr027820,Pbr009634,Pbr038731,Pbr029155,Pbr021435,Pbr012216,Pbr019972,Pbr007151,Pbr034198,Pbr008672,Pbr034202,Pbr042737,Pbr019967,Pbr005334,Pbr020983,Pbr023780,Pbr022412,Pbr005495,Pbr002624,Pbr020362,Pbr016096,Pbr020601,Pbr028046,Pbr023784,Pbr014866,Pbr025110,Pbr021473,Pbr013271…	-|-|-|-|-|-|-|-|-|-|-|-|-|-|-|-|-|-|-|-|-|-|-|-|-|-|-|-|-|-|-|-|-|-|-|-|-|-|-|-|-|-|-|-|-|-|-|-|-|-|-|-|-|-|-|-|-|-|-|-|-|-|-|-|-|-|-|-|-|-|-|-|-|-|-|-|-|-|-|-|-|-|-|-|-|-|-|-|-|-|-|-|-|-|-|-|-|-|-|-|-|-|-|-|-|-|-|-|-|-|-|-|-|-|-|-|-|-|-|-|-|-|-|-|-|-|-|-|-|-|-|-|-|-|-|-|-|-|-|-|-|-|-|-|-|-|-|-|-|-|-|-|-|-|-|-|-|-|-|-|-|-|-|-|-|-|-|-|-|-|-|-|-|-|-|-|-|-|-|-|-|-|-|-|-|-|-|-|-|-|-|-|-|-|-|-|-|-|-|-…
GO:0034637	cellular carbohydrate biosynthetic process	biological_process	0.067331	1	12	1523	143	28560	Pbr028745,Pbr012139,Pbr012584,Pbr034207,Pbr031958,Pbr027819,Pbr016096,Pbr023772,Pbr009428,Pbr002623,Pbr016107,Pbr017404	-|-|-|-|-|-|-|-|-|-|-|-|
GO:0005741	mitochondrial outer membrane	cellular_component	0.068027	1	11	1523	128	28560	Pbr008689,Pbr028908,Pbr019169,Pbr014850,Pbr013186,Pbr018186,Pbr034438,Pbr007152,Pbr012230,Pbr000411,Pbr010437	-|-|-|-|-|-|-|-|-|-|-|
GO:0031968	organelle outer membrane	cellular_component	0.068027	1	11	1523	128	28560	Pbr012230,Pbr000411,Pbr007152,Pbr018186,Pbr034438,Pbr013186,Pbr010437,Pbr019169,Pbr028908,Pbr008689,Pbr014850	-|-|-|-|-|-|-|-|-|-|-|
GO:0016779	nucleotidyltransferase activity	molecular_function	0.068042	1	40	1523	605	28560	Pbr009449,Pbr013197,Pbr034210,Pbr029170,Pbr002366,Pbr024926,Pbr024890,Pbr009424,Pbr041337,Pbr027837,Pbr029707,Pbr009451,Pbr011516,Pbr029192,Pbr033000,Pbr031607,Pbr009835,Pbr038724,Pbr019950,Pbr019774,Pbr027838,Pbr021290,Pbr021488,Pbr026725,Pbr007173,Pbr018192,Pbr009446,Pbr024775,Pbr021425,Pbr020337,Pbr027804,Pbr009615,Pbr013188,Pbr034209,Pbr009448,Pbr009450,Pbr009433,Pbr009633,Pbr026387,Pbr001563	-|-|-|-|-|-|-|-|-|-|-|-|-|-|-|-|-|-|-|-|-|-|-|-|-|-|-|-|-|-|-|-|-|-|-|-|-|-|-|-|
GO:0009523	photosystem II	cellular_component	0.069007	1	10	1523	113	28560	Pbr002360,Pbr041342,Pbr017429,Pbr021294,Pbr033005,Pbr010401,Pbr012219,Pbr028048,Pbr033021,Pbr017121	-|-|-|-|-|-|-|-|-|-|
GO:0006944	cellular membrane fusion	biological_process	0.070434	1	5	1523	43	28560	Pbr010437,Pbr014850,Pbr026379,Pbr007152,Pbr008689	-|-|-|-|-|
GO:0033643	host cell part	cellular_component	0.070566	1	13	1523	159	28560	Pbr033015,Pbr009623,Pbr029200,Pbr034204,Pbr030224,Pbr015014,Pbr018193,Pbr023881,Pbr019774,Pbr017118,Pbr017110,Pbr002286,Pbr028907	-|-|-|-|-|-|-|-|-|-|-|-|-|
GO:0031329	regulation of cellular catabolic process	biological_process	0.071657	1	9	1523	99	28560	Pbr025257,Pbr014850,Pbr032574,Pbr000622,Pbr007172,Pbr009721,Pbr038266,Pbr007152,Pbr012163	-|-|-|-|-|-|-|-|-|
GO:0048583	regulation of response to stimulus	biological_process	0.071784	1	10	1523	114	28560	Pbr008687,Pbr032959,Pbr023349,Pbr015020,Pbr020980,Pbr025250,Pbr023717,Pbr015944,Pbr014858,Pbr019981	-|-|-|-|-|-|-|-|-|-|
GO:0043631	RNA polyadenylation	biological_process	0.07235	1	3	1523	19	28560	Pbr013188,Pbr020337,Pbr011522	-|-|-|
GO:0016787	hydrolase activity	molecular_function	0.073293	1	278	1523	4963	28560	Pbr013254,Pbr020340,Pbr027820,Pbr026379,Pbr008672,Pbr018192,Pbr042617,Pbr010443,Pbr017429,Pbr015947,Pbr042611,Pbr042608,Pbr033016,Pbr021473,Pbr014866,Pbr036161,Pbr020596,Pbr014851,Pbr023350,Pbr002544,Pbr021446,Pbr027507,Pbr028055,Pbr022412,Pbr023780,Pbr031944,Pbr005334,Pbr005194,Pbr033005,Pbr004069,Pbr023783,Pbr002624,Pbr016101,Pbr021440,Pbr029874,Pbr026879,Pbr022328,Pbr009435,Pbr010053,Pbr023603…	-|-|-|-|-|-|-|-|-|-|-|-|-|-|-|-|-|-|-|-|-|-|-|-|-|-|-|-|-|-|-|-|-|-|-|-|-|-|-|-|-|-|-|-|-|-|-|-|-|-|-|-|-|-|-|-|-|-|-|-|-|-|-|-|-|-|-|-|-|-|-|-|-|-|-|-|-|-|-|-|-|-|-|-|-|-|-|-|-|-|-|-|-|-|-|-|-|-|-|-|-|-|-|-|-|-|-|-|-|-|-|-|-|-|-|-|-|-|-|-|-|-|-|-|-|-|-|-|-|-|-|-|-|-|-|-|-|-|-|-|-|-|-|-|-|-|-|-|-|-|-|-|-|-|-|-|-|-|-|-|-|-|-|-|-|-|-|-|-|-|-|-|-|-|-|-|-|-|-|-|-|-|-|-|-|-|-|-|-|-|-|-|-|-|-|-|-|-|-|-…
GO:0010506	regulation of autophagy	biological_process	0.073669	1	8	1523	85	28560	Pbr012163,Pbr038266,Pbr007152,Pbr009721,Pbr032574,Pbr014850,Pbr025257,Pbr007172	-|-|-|-|-|-|-|-|
GO:0015630	microtubule cytoskeleton	cellular_component	0.073846	1	16	1523	208	28560	Pbr009721,Pbr019809,Pbr021445,Pbr013209,Pbr032974,Pbr019161,Pbr011524,Pbr014850,Pbr024787,Pbr019969,Pbr020357,Pbr014865,Pbr030422,Pbr019166,Pbr032972,Pbr009837	-|-|-|-|-|-|-|-|-|-|-|-|-|-|-|-|
GO:0004180	carboxypeptidase activity	molecular_function	0.074113	1	6	1523	57	28560	Pbr034206,Pbr021212,Pbr021211,Pbr005498,Pbr019768,Pbr021215	-|-|-|-|-|-|
GO:0009896	positive regulation of catabolic process	biological_process	0.074703	1	7	1523	71	28560	Pbr014850,Pbr032574,Pbr025257,Pbr007172,Pbr038266,Pbr012163,Pbr009721	-|-|-|-|-|-|-|
GO:0010508	positive regulation of autophagy	biological_process	0.074703	1	7	1523	71	28560	Pbr009721,Pbr012163,Pbr038266,Pbr007172,Pbr025257,Pbr032574,Pbr014850	-|-|-|-|-|-|-|
GO:0031331	positive regulation of cellular catabolic process	biological_process	0.074703	1	7	1523	71	28560	Pbr014850,Pbr032574,Pbr025257,Pbr007172,Pbr038266,Pbr012163,Pbr009721	-|-|-|-|-|-|-|
GO:0030153	bacteriocin immunity	biological_process	0.075258	1	2	1523	9	28560	Pbr019791,Pbr010414	-|-|
GO:0003840	gamma-glutamyltransferase activity	molecular_function	0.075299	1	2	1523	9	28560	Pbr021224,Pbr021225	-|-|
GO:0031386	protein tag	molecular_function	0.075899	1	2	1523	9	28560	Pbr017416,Pbr032574	-|-|
GO:0043903	regulation of symbiosis, encompassing mutualism through parasitism	biological_process	0.075974	1	2	1523	9	28560	Pbr022412,Pbr034204	-|-|
GO:0003906	DNA-(apurinic or apyrimidinic site) lyase activity	molecular_function	0.076015	1	2	1523	9	28560	Pbr005033,Pbr023780	-|-|
GO:0009218	pyrimidine ribonucleotide metabolic process	biological_process	0.076047	1	2	1523	9	28560	Pbr036940,Pbr011520	-|-|
GO:0009220	pyrimidine ribonucleotide biosynthetic process	biological_process	0.076047	1	2	1523	9	28560	Pbr011520,Pbr036940	-|-|
GO:0051240	positive regulation of multicellular organismal process	biological_process	0.076054	1	2	1523	9	28560	Pbr019216,Pbr029722	-|-|
GO:0007010	cytoskeleton organization	biological_process	0.076221	1	29	1523	423	28560	Pbr013252,Pbr019969,Pbr000411,Pbr015028,Pbr014865,Pbr011525,Pbr011522,Pbr033734,Pbr009837,Pbr023348,Pbr032972,Pbr032974,Pbr019809,Pbr031941,Pbr012163,Pbr023352,Pbr009721,Pbr024779,Pbr021218,Pbr007170,Pbr040486,Pbr016095,Pbr019161,Pbr015227,Pbr011530,Pbr008673,Pbr041081,Pbr014850,Pbr008679	-|-|-|-|-|-|-|-|-|-|-|-|-|-|-|-|-|-|-|-|-|-|-|-|-|-|-|-|-|
GO:0009260	ribonucleotide biosynthetic process	biological_process	0.07626	1	14	1523	177	28560	Pbr033747,Pbr002365,Pbr036940,Pbr011012,Pbr012218,Pbr023793,Pbr019082,Pbr036211,Pbr008691,Pbr041337,Pbr009621,Pbr029198,Pbr011520,Pbr028751	-|-|-|-|-|-|-|-|-|-|-|-|-|-|
GO:0046390	ribose phosphate biosynthetic process	biological_process	0.07626	1	14	1523	177	28560	Pbr011520,Pbr028751,Pbr019082,Pbr036211,Pbr029198,Pbr009621,Pbr041337,Pbr008691,Pbr036940,Pbr002365,Pbr011012,Pbr033747,Pbr023793,Pbr012218	-|-|-|-|-|-|-|-|-|-|-|-|-|-|
GO:0009116	nucleoside metabolic process	biological_process	0.076504	1	20	1523	273	28560	Pbr036155,Pbr000622,Pbr002365,Pbr033747,Pbr030999,Pbr029198,Pbr041337,Pbr008691,Pbr009622,Pbr028751,Pbr036940,Pbr011012,Pbr029199,Pbr036211,Pbr019082,Pbr009613,Pbr029190,Pbr021446,Pbr009621,Pbr020348	-|-|-|-|-|-|-|-|-|-|-|-|-|-|-|-|-|-|-|-|
GO:0016151	nickel cation binding	molecular_function	0.076566	1	6	1523	58	28560	Pbr023774,Pbr015414,Pbr031608,Pbr012156,Pbr021422,Pbr019170	-|-|-|-|-|-|
GO:0006913	nucleocytoplasmic transport	biological_process	0.076766	1	8	1523	86	28560	Pbr025257,Pbr029725,Pbr009837,Pbr014850,Pbr002539,Pbr008689,Pbr028056,Pbr027793	-|-|-|-|-|-|-|-|
GO:0051169	nuclear transport	biological_process	0.076766	1	8	1523	86	28560	Pbr027793,Pbr028056,Pbr008689,Pbr002539,Pbr025257,Pbr029725,Pbr009837,Pbr014850	-|-|-|-|-|-|-|-|
GO:0043565	sequence-specific DNA binding	molecular_function	0.07715	1	37	1523	559	28560	Pbr004067,Pbr010436,Pbr019804,Pbr014850,Pbr022408,Pbr032974,Pbr013209,Pbr019809,Pbr005496,Pbr007163,Pbr019779,Pbr029725,Pbr013267,Pbr018403,Pbr002622,Pbr030226,Pbr042610,Pbr026723,Pbr027818,Pbr028081,Pbr028080,Pbr016102,Pbr019771,Pbr021445,Pbr017123,Pbr041171,Pbr023774,Pbr019166,Pbr032972,Pbr018534,Pbr030422,Pbr038266,Pbr015019,Pbr009430,Pbr040479,Pbr038257,Pbr037010	-|-|-|-|-|-|-|-|-|-|-|-|-|-|-|-|-|-|-|-|-|-|-|-|-|-|-|-|-|-|-|-|-|-|-|-|-|
GO:0022414	reproductive process	biological_process	0.078202	1	19	1523	258	28560	Pbr004562,Pbr005230,Pbr016109,Pbr017112,Pbr026379,Pbr005030,Pbr004561,Pbr004550,Pbr005226,Pbr041070,Pbr029159,Pbr033024,Pbr019096,Pbr009629,Pbr005194,Pbr012146,Pbr005500,Pbr041068,Pbr005028	-|-|-|-|-|-|-|-|-|-|-|-|-|-|-|-|-|-|-|
GO:0009966	regulation of signal transduction	biological_process	0.078552	1	7	1523	72	28560	Pbr019981,Pbr015944,Pbr023717,Pbr020980,Pbr023349,Pbr015020,Pbr032959	-|-|-|-|-|-|-|
GO:1901657	glycosyl compound metabolic process	biological_process	0.07871	1	20	1523	274	28560	Pbr028751,Pbr009622,Pbr008691,Pbr041337,Pbr029198,Pbr030999,Pbr033747,Pbr002365,Pbr000622,Pbr036155,Pbr020348,Pbr029190,Pbr021446,Pbr009621,Pbr009613,Pbr036211,Pbr019082,Pbr029199,Pbr036940,Pbr011012	-|-|-|-|-|-|-|-|-|-|-|-|-|-|-|-|-|-|-|-|
GO:0016788	hydrolase activity, acting on ester bonds	molecular_function	0.079625	1	67	1523	1088	28560	Pbr027804,Pbr026384,Pbr027820,Pbr028078,Pbr026374,Pbr031956,Pbr003864,Pbr034207,Pbr042611,Pbr021297,Pbr019825,Pbr034204,Pbr019966,Pbr037009,Pbr027805,Pbr010443,Pbr027803,Pbr009631,Pbr027835,Pbr032594,Pbr036161,Pbr029722,Pbr023608,Pbr028060,Pbr042866,Pbr021445,Pbr029869,Pbr010442,Pbr002624,Pbr013207,Pbr033005,Pbr019950,Pbr002374,Pbr003863,Pbr021446,Pbr022412,Pbr036160,Pbr009715,Pbr040221,Pbr024900…	-|-|-|-|-|-|-|-|-|-|-|-|-|-|-|-|-|-|-|-|-|-|-|-|-|-|-|-|-|-|-|-|-|-|-|-|-|-|-|-|-|-|-|-|-|-|-|-|-|-|-|-|-|-|-|-|-|-|-|-|-|-|-|-|-|-|-|
GO:0009187	cyclic nucleotide metabolic process	biological_process	0.079914	1	3	1523	20	28560	Pbr005205,Pbr012218,Pbr002374	-|-|-|
GO:0006195	purine nucleotide catabolic process	biological_process	0.079923	1	3	1523	20	28560	Pbr005205,Pbr000622,Pbr002374	-|-|-|
GO:0072523	purine-containing compound catabolic process	biological_process	0.079923	1	3	1523	20	28560	Pbr002374,Pbr005205,Pbr000622	-|-|-|
GO:0003774	motor activity	molecular_function	0.080969	1	13	1523	163	28560	Pbr019780,Pbr014850,Pbr014867,Pbr029725,Pbr007155,Pbr004067,Pbr008689,Pbr023603,Pbr021217,Pbr019774,Pbr013215,Pbr017123,Pbr023353	-|-|-|-|-|-|-|-|-|-|-|-|-|
GO:0009615	response to virus	biological_process	0.08173	1	4	1523	32	28560	Pbr015020,Pbr008689,Pbr025250,Pbr009721	-|-|-|-|
GO:0009856	pollination	biological_process	0.081971	1	11	1523	132	28560	Pbr041070,Pbr004562,Pbr004550,Pbr004561,Pbr005030,Pbr005028,Pbr005500,Pbr041068,Pbr012146,Pbr005194,Pbr009629	-|-|-|-|-|-|-|-|-|-|-|
GO:0009875	pollen-pistil interaction	biological_process	0.081971	1	11	1523	132	28560	Pbr005028,Pbr005030,Pbr005500,Pbr041068,Pbr009629,Pbr005194,Pbr012146,Pbr041070,Pbr004561,Pbr004562,Pbr004550	-|-|-|-|-|-|-|-|-|-|-|
GO:0048544	recognition of pollen	biological_process	0.081971	1	11	1523	132	28560	Pbr041068,Pbr005500,Pbr005028,Pbr005030,Pbr009629,Pbr012146,Pbr005194,Pbr041070,Pbr004561,Pbr004562,Pbr004550	-|-|-|-|-|-|-|-|-|-|-|
GO:0016043	cellular component organization	biological_process	0.082033	1	103	1523	1736	28560	Pbr013213,Pbr020358,Pbr017105,Pbr011525,Pbr024787,Pbr015033,Pbr009832,Pbr002622,Pbr019808,Pbr013215,Pbr000411,Pbr019969,Pbr029717,Pbr021430,Pbr008673,Pbr019088,Pbr026001,Pbr042867,Pbr019161,Pbr010437,Pbr013209,Pbr032982,Pbr030422,Pbr023348,Pbr036217,Pbr012231,Pbr023774,Pbr007172,Pbr011522,Pbr011520,Pbr021448,Pbr039399,Pbr040476,Pbr019774,Pbr018188,Pbr028081,Pbr011530,Pbr008689,Pbr027818,Pbr024765…	-|-|-|-|-|-|-|-|-|-|-|-|-|-|-|-|-|-|-|-|-|-|-|-|-|-|-|-|-|-|-|-|-|-|-|-|-|-|-|-|-|-|-|-|-|-|-|-|-|-|-|-|-|-|-|-|-|-|-|-|-|-|-|-|-|-|-|-|-|-|-|-|-|-|-|-|-|-|-|-|-|-|-|-|-|-|-|-|-|-|-|-|-|-|-|-|-|-|-|-|-|-|-|
GO:0008053	mitochondrial fusion	biological_process	0.082051	1	4	1523	32	28560	Pbr008689,Pbr007152,Pbr014850,Pbr010437	-|-|-|-|
GO:0044429	mitochondrial part	cellular_component	0.082247	1	24	1523	342	28560	Pbr009426,Pbr005197,Pbr011012,Pbr000411,Pbr012230,Pbr003868,Pbr034438,Pbr013186,Pbr017423,Pbr005200,Pbr019169,Pbr028908,Pbr008689,Pbr014850,Pbr033747,Pbr031969,Pbr003870,Pbr007152,Pbr018186,Pbr019980,Pbr010437,Pbr029874,Pbr028751,Pbr013253	-|-|-|-|-|-|-|-|-|-|-|-|-|-|-|-|-|-|-|-|-|-|-|-|
GO:0004298	threonine-type endopeptidase activity	molecular_function	0.082318	1	5	1523	45	28560	Pbr021441,Pbr040497,Pbr021480,Pbr005217,Pbr021440	-|-|-|-|-|
GO:0070003	threonine-type peptidase activity	molecular_function	0.082318	1	5	1523	45	28560	Pbr021480,Pbr040497,Pbr021441,Pbr005217,Pbr021440	-|-|-|-|-|
GO:0048309	endoplasmic reticulum inheritance	biological_process	0.082333	1	3	1523	20	28560	Pbr009721,Pbr013209,Pbr017105	-|-|-|
GO:0009654	oxygen evolving complex	cellular_component	0.082475	1	5	1523	45	28560	Pbr017121,Pbr012219,Pbr028048,Pbr021294,Pbr002360	-|-|-|-|-|
GO:0051707	response to other organism	biological_process	0.083569	1	13	1523	164	28560	Pbr005510,Pbr024900,Pbr034432,Pbr026732,Pbr008689,Pbr015020,Pbr021483,Pbr005506,Pbr029167,Pbr009721,Pbr033015,Pbr025250,Pbr021675	-|-|-|-|-|-|-|-|-|-|-|-|-|
GO:0004521	endoribonuclease activity	molecular_function	0.08364	1	8	1523	88	28560	Pbr027803,Pbr027805,Pbr027820,Pbr027804,Pbr028060,Pbr027802,Pbr033005,Pbr002624	-|-|-|-|-|-|-|-|
GO:0032774	RNA biosynthetic process	biological_process	0.083943	1	171	1523	2985	28560	Pbr025993,Pbr013271,Pbr017123,Pbr028080,Pbr019788,Pbr000385,Pbr031944,Pbr038266,Pbr032972,Pbr038730,Pbr022406,Pbr038731,Pbr007170,Pbr009721,Pbr029155,Pbr019977,Pbr022408,Pbr042617,Pbr000384,Pbr015227,Pbr007173,Pbr002372,Pbr030418,Pbr010330,Pbr019086,Pbr005213,Pbr008674,Pbr029725,Pbr000398,Pbr028076,Pbr002620,Pbr041076,Pbr010052,Pbr017118,Pbr015225,Pbr029170,Pbr019826,Pbr029707,Pbr017110,Pbr008684…	-|-|-|-|-|-|-|-|-|-|-|-|-|-|-|-|-|-|-|-|-|-|-|-|-|-|-|-|-|-|-|-|-|-|-|-|-|-|-|-|-|-|-|-|-|-|-|-|-|-|-|-|-|-|-|-|-|-|-|-|-|-|-|-|-|-|-|-|-|-|-|-|-|-|-|-|-|-|-|-|-|-|-|-|-|-|-|-|-|-|-|-|-|-|-|-|-|-|-|-|-|-|-|-|-|-|-|-|-|-|-|-|-|-|-|-|-|-|-|-|-|-|-|-|-|-|-|-|-|-|-|-|-|-|-|-|-|-|-|-|-|-|-|-|-|-|-|-|-|-|-|-|-|-|-|-|-|-|-|-|-|-|-|-|-|-|-|-|-|-|-|
GO:0044445	cytosolic part	cellular_component	0.084123	1	7	1523	73	28560	Pbr014850,Pbr000623,Pbr015020,Pbr016108,Pbr007150,Pbr026376,Pbr008668	-|-|-|-|-|-|-|
GO:0033647	host intracellular organelle	cellular_component	0.086779	1	9	1523	103	28560	Pbr017118,Pbr002286,Pbr017110,Pbr033015,Pbr034204,Pbr015014,Pbr019774,Pbr018193,Pbr030224	-|-|-|-|-|-|-|-|-|
GO:0033648	host intracellular membrane-bounded organelle	cellular_component	0.086779	1	9	1523	103	28560	Pbr017110,Pbr002286,Pbr017118,Pbr030224,Pbr018193,Pbr019774,Pbr015014,Pbr034204,Pbr033015	-|-|-|-|-|-|-|-|-|
GO:0010646	regulation of cell communication	biological_process	0.088042	1	7	1523	74	28560	Pbr019981,Pbr032959,Pbr015020,Pbr023349,Pbr020980,Pbr023717,Pbr015944	-|-|-|-|-|-|-|
GO:0006541	glutamine metabolic process	biological_process	0.088375	1	5	1523	46	28560	Pbr041337,Pbr012238,Pbr012157,Pbr000648,Pbr032579	-|-|-|-|-|
GO:0005798	Golgi-associated vesicle	cellular_component	0.088524	1	4	1523	33	28560	Pbr019772,Pbr025115,Pbr011527,Pbr033742	-|-|-|-|
GO:0030660	Golgi-associated vesicle membrane	cellular_component	0.088524	1	4	1523	33	28560	Pbr025115,Pbr019772,Pbr033742,Pbr011527	-|-|-|-|
GO:0005829	cytosol	cellular_component	0.088978	1	7	1523	74	28560	Pbr014850,Pbr016108,Pbr026376,Pbr008668,Pbr007150,Pbr000623,Pbr015020	-|-|-|-|-|-|-|
GO:0006897	endocytosis	biological_process	0.089392	1	4	1523	33	28560	Pbr032972,Pbr015028,Pbr032974,Pbr026379	-|-|-|-|
GO:0019783	small conjugating protein-specific protease activity	molecular_function	0.089481	1	4	1523	33	28560	Pbr004069,Pbr012139,Pbr012211,Pbr019977	-|-|-|-|
GO:0070652	HAUS complex	cellular_component	0.090087	1	3	1523	21	28560	Pbr019161,Pbr009837,Pbr014865	-|-|-|
GO:0006952	defense response	biological_process	0.090456	1	26	1523	380	28560	Pbr034432,Pbr005510,Pbr024900,Pbr009715,Pbr026732,Pbr008689,Pbr015955,Pbr040496,Pbr005033,Pbr015020,Pbr005031,Pbr011008,Pbr025250,Pbr033015,Pbr009721,Pbr021445,Pbr009716,Pbr019827,Pbr028075,Pbr034214,Pbr021483,Pbr012153,Pbr005506,Pbr019782,Pbr029167,Pbr021675	-|-|-|-|-|-|-|-|-|-|-|-|-|-|-|-|-|-|-|-|-|-|-|-|-|-|
GO:0000045	autophagic vacuole assembly	biological_process	0.090464	1	3	1523	21	28560	Pbr015229,Pbr019100,Pbr016109	-|-|-|
GO:0016236	macroautophagy	biological_process	0.090464	1	3	1523	21	28560	Pbr015229,Pbr016109,Pbr019100	-|-|-|
GO:0070925	organelle assembly	biological_process	0.091089	1	11	1523	135	28560	Pbr014865,Pbr039399,Pbr019161,Pbr015229,Pbr021430,Pbr026011,Pbr016109,Pbr019100,Pbr026006,Pbr009837,Pbr014850	-|-|-|-|-|-|-|-|-|-|-|
GO:0018995	host	cellular_component	0.091513	1	13	1523	166	28560	Pbr033015,Pbr009623,Pbr029200,Pbr030224,Pbr015014,Pbr019774,Pbr018193,Pbr023881,Pbr034204,Pbr017118,Pbr002286,Pbr017110,Pbr028907	-|-|-|-|-|-|-|-|-|-|-|-|-|
GO:0043657	host cell	cellular_component	0.091513	1	13	1523	166	28560	Pbr030224,Pbr019774,Pbr015014,Pbr023881,Pbr018193,Pbr034204,Pbr029200,Pbr009623,Pbr033015,Pbr028907,Pbr017110,Pbr002286,Pbr017118	-|-|-|-|-|-|-|-|-|-|-|-|-|
GO:0019089	transmission of virus	biological_process	0.091786	1	2	1523	10	28560	Pbr024238,Pbr008673	-|-|
GO:0044007	dissemination or transmission of symbiont from host	biological_process	0.091786	1	2	1523	10	28560	Pbr008673,Pbr024238	-|-|
GO:0051821	dissemination or transmission of organism from other organism involved in symbiotic interaction	biological_process	0.091786	1	2	1523	10	28560	Pbr008673,Pbr024238	-|-|
GO:0015643	toxic substance binding	molecular_function	0.091846	1	2	1523	10	28560	Pbr019791,Pbr010414	-|-|
GO:0046912	transferase activity, transferring acyl groups, acyl groups converted into alkyl on transfer	molecular_function	0.092271	1	3	1523	21	28560	Pbr015038,Pbr036933,Pbr036932	-|-|-|
GO:0030683	evasion or tolerance by virus of host immune response	biological_process	0.092477	1	3	1523	21	28560	Pbr005506,Pbr005510,Pbr033015	-|-|-|
GO:0019222	regulation of metabolic process	biological_process	0.09423	1	163	1523	2851	28560	Pbr038266,Pbr031944,Pbr005194,Pbr032972,Pbr038730,Pbr017123,Pbr042608,Pbr013271,Pbr025993,Pbr000385,Pbr019788,Pbr028080,Pbr034432,Pbr008674,Pbr019086,Pbr005213,Pbr002372,Pbr010330,Pbr030418,Pbr041076,Pbr010052,Pbr017118,Pbr028076,Pbr029725,Pbr000398,Pbr020360,Pbr019977,Pbr009721,Pbr021435,Pbr029155,Pbr038731,Pbr007170,Pbr000384,Pbr015227,Pbr042617,Pbr022408,Pbr015019,Pbr019775,Pbr009430,Pbr030219…	-|-|-|-|-|-|-|-|-|-|-|-|-|-|-|-|-|-|-|-|-|-|-|-|-|-|-|-|-|-|-|-|-|-|-|-|-|-|-|-|-|-|-|-|-|-|-|-|-|-|-|-|-|-|-|-|-|-|-|-|-|-|-|-|-|-|-|-|-|-|-|-|-|-|-|-|-|-|-|-|-|-|-|-|-|-|-|-|-|-|-|-|-|-|-|-|-|-|-|-|-|-|-|-|-|-|-|-|-|-|-|-|-|-|-|-|-|-|-|-|-|-|-|-|-|-|-|-|-|-|-|-|-|-|-|-|-|-|-|-|-|-|-|-|-|-|-|-|-|-|-|-|-|-|-|-|-|-|-|-|-|-|-|
GO:0044267	cellular protein metabolic process	biological_process	0.095363	1	228	1523	4063	28560	Pbr010332,Pbr011516,Pbr011533,Pbr024781,Pbr039405,Pbr034431,Pbr026878,Pbr024236,Pbr005337,Pbr020600,Pbr018182,Pbr039400,Pbr040476,Pbr030218,Pbr041068,Pbr014855,Pbr003857,Pbr008682,Pbr022414,Pbr032574,Pbr012234,Pbr032397,Pbr039404,Pbr000632,Pbr009724,Pbr029204,Pbr018490,Pbr028045,Pbr005210,Pbr010051,Pbr010446,Pbr037006,Pbr036950,Pbr030223,Pbr009725,Pbr024766,Pbr032583,Pbr026724,Pbr027827,Pbr000410…	-|-|-|-|-|-|-|-|-|-|-|-|-|-|-|-|-|-|-|-|-|-|-|-|-|-|-|-|-|-|-|-|-|-|-|-|-|-|-|-|-|-|-|-|-|-|-|-|-|-|-|-|-|-|-|-|-|-|-|-|-|-|-|-|-|-|-|-|-|-|-|-|-|-|-|-|-|-|-|-|-|-|-|-|-|-|-|-|-|-|-|-|-|-|-|-|-|-|-|-|-|-|-|-|-|-|-|-|-|-|-|-|-|-|-|-|-|-|-|-|-|-|-|-|-|-|-|-|-|-|-|-|-|-|-|-|-|-|-|-|-|-|-|-|-|-|-|-|-|-|-|-|-|-|-|-|-|-|-|-|-|-|-|-|-|-|-|-|-|-|-|-|-|-|-|-|-|-|-|-|-|-|-|-|-|-|-|-|-|-|-|-|-|-|-|-|-|-|-|-…
GO:0044248	cellular catabolic process	biological_process	0.095654	1	44	1523	693	28560	Pbr025257,Pbr014850,Pbr037007,Pbr040493,Pbr040494,Pbr005217,Pbr007180,Pbr020353,Pbr021440,Pbr009721,Pbr032974,Pbr013209,Pbr024244,Pbr021217,Pbr002622,Pbr016109,Pbr032574,Pbr027835,Pbr019100,Pbr012139,Pbr028081,Pbr027818,Pbr010405,Pbr026723,Pbr000622,Pbr032959,Pbr041171,Pbr042866,Pbr012163,Pbr007152,Pbr018534,Pbr032972,Pbr038730,Pbr021480,Pbr015229,Pbr007172,Pbr038257,Pbr002374,Pbr040497,Pbr021441…	-|-|-|-|-|-|-|-|-|-|-|-|-|-|-|-|-|-|-|-|-|-|-|-|-|-|-|-|-|-|-|-|-|-|-|-|-|-|-|-|-|-|-|-|
GO:0001071	nucleic acid binding transcription factor activity	molecular_function	0.096047	1	68	1523	1118	28560	Pbr028080,Pbr040217,Pbr019788,Pbr042610,Pbr033007,Pbr025993,Pbr041171,Pbr017123,Pbr021445,Pbr038730,Pbr032972,Pbr000396,Pbr040479,Pbr013255,Pbr038266,Pbr034196,Pbr022408,Pbr014850,Pbr019804,Pbr010436,Pbr015227,Pbr038731,Pbr007163,Pbr032974,Pbr019809,Pbr000398,Pbr029725,Pbr005504,Pbr036175,Pbr030418,Pbr030226,Pbr015014,Pbr032589,Pbr013267,Pbr016102,Pbr002286,Pbr017110,Pbr013218,Pbr027839,Pbr028081…	-|-|-|-|-|-|-|-|-|-|-|-|-|-|-|-|-|-|-|-|-|-|-|-|-|-|-|-|-|-|-|-|-|-|-|-|-|-|-|-|-|-|-|-|-|-|-|-|-|-|-|-|-|-|-|-|-|-|-|-|-|-|-|-|-|-|-|-|
GO:0003700	sequence-specific DNA binding transcription factor activity	molecular_function	0.096047	1	68	1523	1118	28560	Pbr012211,Pbr004067,Pbr007180,Pbr028742,Pbr005496,Pbr013209,Pbr040222,Pbr019779,Pbr033738,Pbr026000,Pbr018403,Pbr002622,Pbr002286,Pbr013218,Pbr017110,Pbr016102,Pbr028081,Pbr027839,Pbr027818,Pbr026723,Pbr024890,Pbr030422,Pbr018534,Pbr019166,Pbr023774,Pbr007172,Pbr021448,Pbr038257,Pbr019774,Pbr020354,Pbr009430,Pbr012230,Pbr019773,Pbr015019,Pbr022408,Pbr014850,Pbr019804,Pbr015227,Pbr010436,Pbr007163…	-|-|-|-|-|-|-|-|-|-|-|-|-|-|-|-|-|-|-|-|-|-|-|-|-|-|-|-|-|-|-|-|-|-|-|-|-|-|-|-|-|-|-|-|-|-|-|-|-|-|-|-|-|-|-|-|-|-|-|-|-|-|-|-|-|-|-|-|
GO:0051274	beta-glucan biosynthetic process	biological_process	0.096672	1	7	1523	76	28560	Pbr002623,Pbr009428,Pbr028745,Pbr023772,Pbr027819,Pbr031958,Pbr016107	-|-|-|-|-|-|-|
GO:0051028	mRNA transport	biological_process	0.097558	1	4	1523	34	28560	Pbr027793,Pbr013209,Pbr009721,Pbr017105	-|-|-|-|
GO:0022900	electron transport chain	biological_process	0.098128	1	13	1523	168	28560	Pbr029189,Pbr027496,Pbr009616,Pbr029194,Pbr012234,Pbr019980,Pbr029193,Pbr029203,Pbr009617,Pbr009612,Pbr013253,Pbr031000,Pbr009626	-|-|-|-|-|-|-|-|-|-|-|-|-|
GO:0044271	cellular nitrogen compound biosynthetic process	biological_process	0.098222	1	201	1523	3561	28560	Pbr029717,Pbr007156,Pbr029871,Pbr021430,Pbr024775,Pbr008673,Pbr009446,Pbr026725,Pbr009615,Pbr029874,Pbr016117,Pbr005496,Pbr033735,Pbr013209,Pbr009448,Pbr015037,Pbr012218,Pbr024785,Pbr023360,Pbr002622,Pbr026387,Pbr013215,Pbr019969,Pbr033747,Pbr017110,Pbr008684,Pbr027818,Pbr015225,Pbr019981,Pbr019826,Pbr029170,Pbr029707,Pbr018534,Pbr036940,Pbr023602,Pbr019166,Pbr023774,Pbr007172,Pbr011522,Pbr021448…	-|-|-|-|-|-|-|-|-|-|-|-|-|-|-|-|-|-|-|-|-|-|-|-|-|-|-|-|-|-|-|-|-|-|-|-|-|-|-|-|-|-|-|-|-|-|-|-|-|-|-|-|-|-|-|-|-|-|-|-|-|-|-|-|-|-|-|-|-|-|-|-|-|-|-|-|-|-|-|-|-|-|-|-|-|-|-|-|-|-|-|-|-|-|-|-|-|-|-|-|-|-|-|-|-|-|-|-|-|-|-|-|-|-|-|-|-|-|-|-|-|-|-|-|-|-|-|-|-|-|-|-|-|-|-|-|-|-|-|-|-|-|-|-|-|-|-|-|-|-|-|-|-|-|-|-|-|-|-|-|-|-|-|-|-|-|-|-|-|-|-|-|-|-|-|-|-|-|-|-|-|-|-|-|-|-|-|-|-|-|-|-|-|-|-|-|-|-|-|-…
GO:0006814	sodium ion transport	biological_process	0.09842	1	7	1523	76	28560	Pbr002619,Pbr010442,Pbr014866,Pbr027815,Pbr024775,Pbr027816,Pbr034195	-|-|-|-|-|-|-|
GO:0006379	mRNA cleavage	biological_process	0.098553	1	1	1523	2	28560	Pbr011522	-|
GO:0030254	protein secretion by the type III secretion system	biological_process	0.099254	1	1	1523	2	28560	Pbr022411	-|
GO:0030257	type III protein secretion system complex	cellular_component	0.099254	1	1	1523	2	28560	Pbr022411	-|
GO:0060589	nucleoside-triphosphatase regulator activity	molecular_function	0.1001	1	13	1523	169	28560	Pbr017105,Pbr010411,Pbr005332,Pbr005227,Pbr012224,Pbr009837,Pbr009439,Pbr000622,Pbr019169,Pbr023349,Pbr020362,Pbr015415,Pbr011536	-|-|-|-|-|-|-|-|-|-|-|-|-|
GO:0042451	purine nucleoside biosynthetic process	biological_process	0.10045	1	12	1523	153	28560	Pbr002365,Pbr036940,Pbr011012,Pbr033747,Pbr019082,Pbr036211,Pbr029198,Pbr008691,Pbr041337,Pbr009621,Pbr021446,Pbr028751	-|-|-|-|-|-|-|-|-|-|-|-|
GO:0046129	purine ribonucleoside biosynthetic process	biological_process	0.10045	1	12	1523	153	28560	Pbr009621,Pbr041337,Pbr008691,Pbr021446,Pbr029198,Pbr036211,Pbr019082,Pbr028751,Pbr033747,Pbr011012,Pbr036940,Pbr002365	-|-|-|-|-|-|-|-|-|-|-|-|
GO:0006166	purine ribonucleoside salvage	biological_process	0.10093	1	1	1523	2	28560	Pbr021446	-|
GO:0006190	inosine salvage	biological_process	0.10093	1	1	1523	2	28560	Pbr021446	-|
GO:0043094	cellular metabolic compound salvage	biological_process	0.10093	1	1	1523	2	28560	Pbr021446	-|
GO:0043101	purine-containing compound salvage	biological_process	0.10093	1	1	1523	2	28560	Pbr021446	-|
GO:0043174	nucleoside salvage	biological_process	0.10093	1	1	1523	2	28560	Pbr021446	-|
GO:0046102	inosine metabolic process	biological_process	0.10093	1	1	1523	2	28560	Pbr021446	-|
GO:0046103	inosine biosynthetic process	biological_process	0.10093	1	1	1523	2	28560	Pbr021446	-|
GO:0050483	IMP 5'-nucleotidase activity	molecular_function	0.10093	1	1	1523	2	28560	Pbr021446	-|
GO:0009445	putrescine metabolic process	biological_process	0.10093	1	1	1523	2	28560	Pbr007156	-|
GO:0009446	putrescine biosynthetic process	biological_process	0.10093	1	1	1523	2	28560	Pbr007156	-|
GO:0009887	organ morphogenesis	biological_process	0.10098	1	1	1523	2	28560	Pbr011527	-|
GO:0030021	extracellular matrix structural constituent conferring compression resistance	molecular_function	0.10098	1	1	1523	2	28560	Pbr011527	-|
GO:0030345	structural constituent of tooth enamel	molecular_function	0.10098	1	1	1523	2	28560	Pbr011527	-|
GO:0042475	odontogenesis of dentin-containing tooth	biological_process	0.10098	1	1	1523	2	28560	Pbr011527	-|
GO:0042476	odontogenesis	biological_process	0.10098	1	1	1523	2	28560	Pbr011527	-|
GO:0007033	vacuole organization	biological_process	0.10101	1	3	1523	22	28560	Pbr016109,Pbr019100,Pbr015229	-|-|-|
GO:0000446	nucleoplasmic THO complex	cellular_component	0.10102	1	1	1523	2	28560	Pbr027793	-|
GO:0001000	bacterial-type RNA polymerase core enzyme binding	molecular_function	0.1011	1	1	1523	2	28560	Pbr002208	-|
GO:0043175	RNA polymerase core enzyme binding	molecular_function	0.1011	1	1	1523	2	28560	Pbr002208	-|
GO:0070063	RNA polymerase binding	molecular_function	0.1011	1	1	1523	2	28560	Pbr002208	-|
GO:0016783	sulfurtransferase activity	molecular_function	0.1011	1	1	1523	2	28560	Pbr019166	-|
GO:0006658	phosphatidylserine metabolic process	biological_process	0.1011	1	1	1523	2	28560	Pbr028762	-|
GO:0006659	phosphatidylserine biosynthetic process	biological_process	0.1011	1	1	1523	2	28560	Pbr028762	-|
GO:0004318	enoyl-[acyl-carrier-protein] reductase (NADH) activity	molecular_function	0.1011	1	1	1523	2	28560	Pbr020971	-|
GO:0009411	response to UV	biological_process	0.10111	1	1	1523	2	28560	Pbr032396	-|
GO:0004169	dolichyl-phosphate-mannose-protein mannosyltransferase activity	molecular_function	0.10113	1	1	1523	2	28560	Pbr000644	-|
GO:0006493	protein O-linked glycosylation	biological_process	0.10113	1	1	1523	2	28560	Pbr000644	-|
GO:0035268	protein mannosylation	biological_process	0.10113	1	1	1523	2	28560	Pbr000644	-|
GO:0035269	protein O-linked mannosylation	biological_process	0.10113	1	1	1523	2	28560	Pbr000644	-|
GO:0019299	rhamnose metabolic process	biological_process	0.10113	1	1	1523	2	28560	Pbr032586	-|
GO:0006784	heme a biosynthetic process	biological_process	0.10113	1	1	1523	2	28560	Pbr024780	-|
GO:0046160	heme a metabolic process	biological_process	0.10113	1	1	1523	2	28560	Pbr024780	-|
GO:0031418	L-ascorbic acid binding	molecular_function	0.10114	1	1	1523	2	28560	Pbr032971	-|
GO:0005521	lamin binding	molecular_function	0.10114	1	1	1523	2	28560	Pbr033024	-|
GO:0031072	heat shock protein binding	molecular_function	0.10175	1	5	1523	48	28560	Pbr023792,Pbr019970,Pbr021430,Pbr017406,Pbr027834	-|-|-|-|-|
GO:0019538	protein metabolic process	biological_process	0.10301	1	273	1523	4917	28560	Pbr039400,Pbr018182,Pbr020600,Pbr005337,Pbr011516,Pbr034431,Pbr039405,Pbr041068,Pbr014855,Pbr003857,Pbr040476,Pbr000632,Pbr013195,Pbr019097,Pbr032574,Pbr036950,Pbr005210,Pbr028045,Pbr018490,Pbr010051,Pbr021679,Pbr002548,Pbr000411,Pbr027827,Pbr031605,Pbr000390,Pbr019962,Pbr019088,Pbr031966,Pbr015036,Pbr042867,Pbr030215,Pbr012149,Pbr017427,Pbr009837,Pbr034199,Pbr019772,Pbr019167,Pbr038724,Pbr036153…	-|-|-|-|-|-|-|-|-|-|-|-|-|-|-|-|-|-|-|-|-|-|-|-|-|-|-|-|-|-|-|-|-|-|-|-|-|-|-|-|-|-|-|-|-|-|-|-|-|-|-|-|-|-|-|-|-|-|-|-|-|-|-|-|-|-|-|-|-|-|-|-|-|-|-|-|-|-|-|-|-|-|-|-|-|-|-|-|-|-|-|-|-|-|-|-|-|-|-|-|-|-|-|-|-|-|-|-|-|-|-|-|-|-|-|-|-|-|-|-|-|-|-|-|-|-|-|-|-|-|-|-|-|-|-|-|-|-|-|-|-|-|-|-|-|-|-|-|-|-|-|-|-|-|-|-|-|-|-|-|-|-|-|-|-|-|-|-|-|-|-|-|-|-|-|-|-|-|-|-|-|-|-|-|-|-|-|-|-|-|-|-|-|-|-|-|-|-|-|-…
GO:0020012	evasion or tolerance of host immune response	biological_process	0.10314	1	3	1523	22	28560	Pbr005510,Pbr005506,Pbr033015	-|-|-|
GO:0051805	evasion or tolerance of immune response of other organism involved in symbiotic interaction	biological_process	0.10314	1	3	1523	22	28560	Pbr005510,Pbr005506,Pbr033015	-|-|-|
GO:0052564	response to immune response of other organism involved in symbiotic interaction	biological_process	0.10314	1	3	1523	22	28560	Pbr005506,Pbr005510,Pbr033015	-|-|-|
GO:0052572	response to host immune response	biological_process	0.10314	1	3	1523	22	28560	Pbr005510,Pbr005506,Pbr033015	-|-|-|
GO:0023051	regulation of signaling	biological_process	0.10342	1	7	1523	77	28560	Pbr019981,Pbr020980,Pbr015944,Pbr023717,Pbr032959,Pbr023349,Pbr015020	-|-|-|-|-|-|-|
GO:0044706	multi-multicellular organism process	biological_process	0.10385	1	11	1523	138	28560	Pbr009629,Pbr005194,Pbr012146,Pbr005028,Pbr005030,Pbr005500,Pbr041068,Pbr004561,Pbr004562,Pbr004550,Pbr041070	-|-|-|-|-|-|-|-|-|-|-|
GO:0005102	receptor binding	molecular_function	0.10419	1	24	1523	353	28560	Pbr007172,Pbr010411,Pbr005332,Pbr010327,Pbr041340,Pbr010444,Pbr032979,Pbr019774,Pbr018489,Pbr019776,Pbr034210,Pbr016099,Pbr014850,Pbr021288,Pbr027832,Pbr025250,Pbr009721,Pbr000623,Pbr005499,Pbr019953,Pbr025115,Pbr013210,Pbr007180,Pbr038731	-|-|-|-|-|-|-|-|-|-|-|-|-|-|-|-|-|-|-|-|-|-|-|-|
GO:0004114	3',5'-cyclic-nucleotide phosphodiesterase activity	molecular_function	0.10428	1	2	1523	11	28560	Pbr005205,Pbr002374	-|-|
GO:0042025	host cell nucleus	cellular_component	0.10464	1	8	1523	92	28560	Pbr034204,Pbr019774,Pbr015014,Pbr018193,Pbr030224,Pbr017118,Pbr017110,Pbr002286	-|-|-|-|-|-|-|-|
GO:0061025	membrane fusion	biological_process	0.10489	1	6	1523	63	28560	Pbr007152,Pbr026379,Pbr008689,Pbr014850,Pbr019774,Pbr010437	-|-|-|-|-|-|
GO:0046961	proton-transporting ATPase activity, rotational mechanism	molecular_function	0.10559	1	4	1523	35	28560	Pbr009621,Pbr026725,Pbr029198,Pbr019082	-|-|-|-|
GO:0052126	movement in host environment	biological_process	0.10581	1	5	1523	49	28560	Pbr019774,Pbr014860,Pbr019821,Pbr000394,Pbr000645	-|-|-|-|-|
GO:0052192	movement in environment of other organism involved in symbiotic interaction	biological_process	0.10581	1	5	1523	49	28560	Pbr019774,Pbr000645,Pbr000394,Pbr019821,Pbr014860	-|-|-|-|-|
GO:0015996	chlorophyll catabolic process	biological_process	0.10598	1	4	1523	35	28560	Pbr040493,Pbr040494,Pbr027835,Pbr024244	-|-|-|-|
GO:0047746	chlorophyllase activity	molecular_function	0.10598	1	4	1523	35	28560	Pbr024244,Pbr027835,Pbr040493,Pbr040494	-|-|-|-|
GO:0048284	organelle fusion	biological_process	0.106	1	4	1523	35	28560	Pbr008689,Pbr007152,Pbr010437,Pbr014850	-|-|-|-|
GO:0016168	chlorophyll binding	molecular_function	0.10613	1	4	1523	35	28560	Pbr009626,Pbr009617,Pbr029194,Pbr029203	-|-|-|-|
GO:0000502	proteasome complex	cellular_component	0.10751	1	6	1523	63	28560	Pbr005217,Pbr021441,Pbr040497,Pbr021480,Pbr021440,Pbr020360	-|-|-|-|-|-|
GO:0007409	axonogenesis	biological_process	0.10821	1	2	1523	11	28560	Pbr013261,Pbr023774	-|-|
GO:0007411	axon guidance	biological_process	0.10821	1	2	1523	11	28560	Pbr023774,Pbr013261	-|-|
GO:0048667	cell morphogenesis involved in neuron differentiation	biological_process	0.10821	1	2	1523	11	28560	Pbr023774,Pbr013261	-|-|
GO:0048812	neuron projection morphogenesis	biological_process	0.10821	1	2	1523	11	28560	Pbr013261,Pbr023774	-|-|
GO:0061564	axon development	biological_process	0.10821	1	2	1523	11	28560	Pbr023774,Pbr013261	-|-|
GO:0097485	neuron projection guidance	biological_process	0.10821	1	2	1523	11	28560	Pbr023774,Pbr013261	-|-|
GO:0040008	regulation of growth	biological_process	0.10831	1	2	1523	11	28560	Pbr032982,Pbr009716	-|-|
GO:0004713	protein tyrosine kinase activity	molecular_function	0.10839	1	2	1523	11	28560	Pbr032959,Pbr028748	-|-|
GO:0019438	aromatic compound biosynthetic process	biological_process	0.11063	1	199	1523	3540	28560	Pbr002286,Pbr013218,Pbr008682,Pbr016102,Pbr009449,Pbr025247,Pbr027839,Pbr028081,Pbr026723,Pbr021210,Pbr005498,Pbr024926,Pbr024890,Pbr041337,Pbr019210,Pbr011012,Pbr030422,Pbr011516,Pbr010333,Pbr011520,Pbr038257,Pbr019774,Pbr018193,Pbr019082,Pbr036211,Pbr009723,Pbr012230,Pbr019773,Pbr000412,Pbr017408,Pbr032596,Pbr012211,Pbr023793,Pbr009715,Pbr032965,Pbr040487,Pbr036155,Pbr004067,Pbr029726,Pbr007180…	-|-|-|-|-|-|-|-|-|-|-|-|-|-|-|-|-|-|-|-|-|-|-|-|-|-|-|-|-|-|-|-|-|-|-|-|-|-|-|-|-|-|-|-|-|-|-|-|-|-|-|-|-|-|-|-|-|-|-|-|-|-|-|-|-|-|-|-|-|-|-|-|-|-|-|-|-|-|-|-|-|-|-|-|-|-|-|-|-|-|-|-|-|-|-|-|-|-|-|-|-|-|-|-|-|-|-|-|-|-|-|-|-|-|-|-|-|-|-|-|-|-|-|-|-|-|-|-|-|-|-|-|-|-|-|-|-|-|-|-|-|-|-|-|-|-|-|-|-|-|-|-|-|-|-|-|-|-|-|-|-|-|-|-|-|-|-|-|-|-|-|-|-|-|-|-|-|-|-|-|-|-|-|-|-|-|-|-|-|-|-|-|-|-|-|-|-|-|-|
GO:0009892	negative regulation of metabolic process	biological_process	0.11107	1	9	1523	109	28560	Pbr018182,Pbr028744,Pbr012215,Pbr019969,Pbr041343,Pbr030219,Pbr041346,Pbr026377,Pbr036934	-|-|-|-|-|-|-|-|-|
GO:0010605	negative regulation of macromolecule metabolic process	biological_process	0.11107	1	9	1523	109	28560	Pbr028744,Pbr018182,Pbr012215,Pbr041343,Pbr019969,Pbr030219,Pbr036934,Pbr041346,Pbr026377	-|-|-|-|-|-|-|-|-|
GO:0043169	cation binding	molecular_function	0.11185	1	226	1523	4047	28560	Pbr009440,Pbr024921,Pbr009432,Pbr031608,Pbr019767,Pbr023773,Pbr040217,Pbr021674,Pbr042610,Pbr034437,Pbr000622,Pbr034423,Pbr021434,Pbr005033,Pbr034194,Pbr015414,Pbr027812,Pbr013258,Pbr042738,Pbr010331,Pbr011538,Pbr009837,Pbr031957,Pbr000399,Pbr012581,Pbr013207,Pbr028771,Pbr003855,Pbr029200,Pbr019772,Pbr024237,Pbr012161,Pbr028079,Pbr017424,Pbr003862,Pbr003860,Pbr013219,Pbr029151,Pbr012148,Pbr019085…	-|-|-|-|-|-|-|-|-|-|-|-|-|-|-|-|-|-|-|-|-|-|-|-|-|-|-|-|-|-|-|-|-|-|-|-|-|-|-|-|-|-|-|-|-|-|-|-|-|-|-|-|-|-|-|-|-|-|-|-|-|-|-|-|-|-|-|-|-|-|-|-|-|-|-|-|-|-|-|-|-|-|-|-|-|-|-|-|-|-|-|-|-|-|-|-|-|-|-|-|-|-|-|-|-|-|-|-|-|-|-|-|-|-|-|-|-|-|-|-|-|-|-|-|-|-|-|-|-|-|-|-|-|-|-|-|-|-|-|-|-|-|-|-|-|-|-|-|-|-|-|-|-|-|-|-|-|-|-|-|-|-|-|-|-|-|-|-|-|-|-|-|-|-|-|-|-|-|-|-|-|-|-|-|-|-|-|-|-|-|-|-|-|-|-|-|-|-|-|-…
GO:0016567	protein ubiquitination	biological_process	0.1127	1	10	1523	125	28560	Pbr019772,Pbr017416,Pbr033733,Pbr010331,Pbr010332,Pbr031957,Pbr032574,Pbr012148,Pbr028907,Pbr026878	-|-|-|-|-|-|-|-|-|-|
GO:0043021	ribonucleoprotein complex binding	molecular_function	0.11316	1	4	1523	36	28560	Pbr010446,Pbr039399,Pbr021291,Pbr019818	-|-|-|-|
GO:0005737	cytoplasm	cellular_component	0.11353	1	157	1523	2764	28560	Pbr031605,Pbr013257,Pbr002285,Pbr000411,Pbr019818,Pbr005227,Pbr009426,Pbr011527,Pbr042616,Pbr010437,Pbr005217,Pbr013253,Pbr042867,Pbr019980,Pbr009715,Pbr023790,Pbr032596,Pbr004067,Pbr007150,Pbr033025,Pbr003857,Pbr012230,Pbr003868,Pbr009723,Pbr014855,Pbr014998,Pbr026012,Pbr024781,Pbr030422,Pbr011012,Pbr010446,Pbr029204,Pbr005498,Pbr009725,Pbr031969,Pbr036950,Pbr021439,Pbr025247,Pbr012137,Pbr028081…	-|-|-|-|-|-|-|-|-|-|-|-|-|-|-|-|-|-|-|-|-|-|-|-|-|-|-|-|-|-|-|-|-|-|-|-|-|-|-|-|-|-|-|-|-|-|-|-|-|-|-|-|-|-|-|-|-|-|-|-|-|-|-|-|-|-|-|-|-|-|-|-|-|-|-|-|-|-|-|-|-|-|-|-|-|-|-|-|-|-|-|-|-|-|-|-|-|-|-|-|-|-|-|-|-|-|-|-|-|-|-|-|-|-|-|-|-|-|-|-|-|-|-|-|-|-|-|-|-|-|-|-|-|-|-|-|-|-|-|-|-|-|-|-|-|-|-|-|-|-|-|-|-|-|-|-|-|
GO:0009522	photosystem I	cellular_component	0.11367	1	6	1523	64	28560	Pbr009619,Pbr019168,Pbr029195,Pbr031948,Pbr029196,Pbr009618	-|-|-|-|-|-|
GO:0006284	base-excision repair	biological_process	0.11407	1	4	1523	36	28560	Pbr005494,Pbr042612,Pbr002540,Pbr013189	-|-|-|-|
GO:0006606	protein import into nucleus	biological_process	0.11409	1	7	1523	79	28560	Pbr029725,Pbr014850,Pbr009837,Pbr028056,Pbr025257,Pbr008689,Pbr002539	-|-|-|-|-|-|-|
GO:0034504	protein localization to nucleus	biological_process	0.11409	1	7	1523	79	28560	Pbr002539,Pbr008689,Pbr014850,Pbr009837,Pbr029725,Pbr028056,Pbr025257	-|-|-|-|-|-|-|
GO:0044744	protein targeting to nucleus	biological_process	0.11409	1	7	1523	79	28560	Pbr029725,Pbr009837,Pbr014850,Pbr028056,Pbr025257,Pbr008689,Pbr002539	-|-|-|-|-|-|-|
GO:0051170	nuclear import	biological_process	0.11409	1	7	1523	79	28560	Pbr002539,Pbr008689,Pbr009837,Pbr014850,Pbr029725,Pbr025257,Pbr028056	-|-|-|-|-|-|-|
GO:0019773	proteasome core complex, alpha-subunit complex	cellular_component	0.11426	1	3	1523	23	28560	Pbr021441,Pbr021480,Pbr021440	-|-|-|
GO:0000313	organellar ribosome	cellular_component	0.11433	1	3	1523	23	28560	Pbr029874,Pbr003870,Pbr003868	-|-|-|
GO:0005761	mitochondrial ribosome	cellular_component	0.11433	1	3	1523	23	28560	Pbr003870,Pbr003868,Pbr029874	-|-|-|
GO:0005083	small GTPase regulator activity	molecular_function	0.11436	1	4	1523	36	28560	Pbr019169,Pbr023349,Pbr005227,Pbr009439	-|-|-|-|
GO:0046149	pigment catabolic process	biological_process	0.11461	1	4	1523	36	28560	Pbr027835,Pbr024244,Pbr040493,Pbr040494	-|-|-|-|
GO:0051052	regulation of DNA metabolic process	biological_process	0.11466	1	4	1523	36	28560	Pbr028745,Pbr012215,Pbr030422,Pbr008687	-|-|-|-|
GO:0009163	nucleoside biosynthetic process	biological_process	0.11553	1	12	1523	157	28560	Pbr002365,Pbr036940,Pbr011012,Pbr033747,Pbr028751,Pbr029198,Pbr009621,Pbr041337,Pbr008691,Pbr021446,Pbr019082,Pbr036211	-|-|-|-|-|-|-|-|-|-|-|-|
GO:0042455	ribonucleoside biosynthetic process	biological_process	0.11553	1	12	1523	157	28560	Pbr028751,Pbr029198,Pbr041337,Pbr008691,Pbr009621,Pbr021446,Pbr036211,Pbr019082,Pbr011012,Pbr036940,Pbr002365,Pbr033747	-|-|-|-|-|-|-|-|-|-|-|-|
GO:0030029	actin filament-based process	biological_process	0.11609	1	5	1523	50	28560	Pbr015028,Pbr032974,Pbr016095,Pbr032972,Pbr040486	-|-|-|-|-|
GO:0030036	actin cytoskeleton organization	biological_process	0.11609	1	5	1523	50	28560	Pbr016095,Pbr032972,Pbr040486,Pbr015028,Pbr032974	-|-|-|-|-|
GO:0044238	primary metabolic process	biological_process	0.11769	1	625	1523	11640	28560	Pbr019826,Pbr012156,Pbr013210,Pbr019769,Pbr024899,Pbr017110,Pbr027802,Pbr021211,Pbr011522,Pbr021290,Pbr009436,Pbr021480,Pbr023362,Pbr038271,Pbr018534,Pbr007172,Pbr023774,Pbr010417,Pbr027829,Pbr012235,Pbr040221,Pbr002553,Pbr038274,Pbr022405,Pbr023360,Pbr024785,Pbr019969,Pbr030228,Pbr031963,Pbr019979,Pbr000635,Pbr015004,Pbr042866,Pbr019768,Pbr017123,Pbr004556,Pbr020974,Pbr028080,Pbr009631,Pbr016103…	-|-|-|-|-|-|-|-|-|-|-|-|-|-|-|-|-|-|-|-|-|-|-|-|-|-|-|-|-|-|-|-|-|-|-|-|-|-|-|-|-|-|-|-|-|-|-|-|-|-|-|-|-|-|-|-|-|-|-|-|-|-|-|-|-|-|-|-|-|-|-|-|-|-|-|-|-|-|-|-|-|-|-|-|-|-|-|-|-|-|-|-|-|-|-|-|-|-|-|-|-|-|-|-|-|-|-|-|-|-|-|-|-|-|-|-|-|-|-|-|-|-|-|-|-|-|-|-|-|-|-|-|-|-|-|-|-|-|-|-|-|-|-|-|-|-|-|-|-|-|-|-|-|-|-|-|-|-|-|-|-|-|-|-|-|-|-|-|-|-|-|-|-|-|-|-|-|-|-|-|-|-|-|-|-|-|-|-|-|-|-|-|-|-|-|-|-|-|-|-…
GO:0009312	oligosaccharide biosynthetic process	biological_process	0.11877	1	6	1523	65	28560	Pbr012139,Pbr034207,Pbr005195,Pbr012584,Pbr016096,Pbr017404	-|-|-|-|-|-|
GO:0044703	multi-organism reproductive process	biological_process	0.11901	1	11	1523	142	28560	Pbr004562,Pbr004550,Pbr004561,Pbr041070,Pbr005194,Pbr012146,Pbr009629,Pbr005030,Pbr005028,Pbr041068,Pbr005500	-|-|-|-|-|-|-|-|-|-|-|
GO:0009144	purine nucleoside triphosphate metabolic process	biological_process	0.11906	1	13	1523	174	28560	Pbr009622,Pbr028751,Pbr020348,Pbr009613,Pbr019082,Pbr009621,Pbr029190,Pbr029198,Pbr033747,Pbr011012,Pbr036940,Pbr030999,Pbr029199	-|-|-|-|-|-|-|-|-|-|-|-|-|
GO:0009199	ribonucleoside triphosphate metabolic process	biological_process	0.11906	1	13	1523	174	28560	Pbr019082,Pbr009613,Pbr029198,Pbr009621,Pbr029190,Pbr020348,Pbr009622,Pbr028751,Pbr036940,Pbr011012,Pbr033747,Pbr029199,Pbr030999	-|-|-|-|-|-|-|-|-|-|-|-|-|
GO:0009205	purine ribonucleoside triphosphate metabolic process	biological_process	0.11906	1	13	1523	174	28560	Pbr029199,Pbr030999,Pbr036940,Pbr011012,Pbr033747,Pbr029198,Pbr009621,Pbr029190,Pbr019082,Pbr009613,Pbr020348,Pbr028751,Pbr009622	-|-|-|-|-|-|-|-|-|-|-|-|-|
GO:1901659	glycosyl compound biosynthetic process	biological_process	0.11949	1	12	1523	158	28560	Pbr011012,Pbr036940,Pbr002365,Pbr033747,Pbr028751,Pbr019082,Pbr036211,Pbr029198,Pbr021446,Pbr041337,Pbr008691,Pbr009621	-|-|-|-|-|-|-|-|-|-|-|-|
GO:0032879	regulation of localization	biological_process	0.11981	1	6	1523	65	28560	Pbr013185,Pbr042616,Pbr029722,Pbr010336,Pbr036938,Pbr036999	-|-|-|-|-|-|
GO:0009893	positive regulation of metabolic process	biological_process	0.12027	1	11	1523	142	28560	Pbr009721,Pbr012163,Pbr038266,Pbr025257,Pbr032574,Pbr014850,Pbr011527,Pbr002208,Pbr021430,Pbr017118,Pbr007172	-|-|-|-|-|-|-|-|-|-|-|
GO:0031325	positive regulation of cellular metabolic process	biological_process	0.12027	1	11	1523	142	28560	Pbr025257,Pbr014850,Pbr032574,Pbr021430,Pbr011527,Pbr002208,Pbr017118,Pbr007172,Pbr009721,Pbr038266,Pbr012163	-|-|-|-|-|-|-|-|-|-|-|
GO:0009154	purine ribonucleotide catabolic process	biological_process	0.12149	1	2	1523	12	28560	Pbr002374,Pbr005205	-|-|
GO:0009261	ribonucleotide catabolic process	biological_process	0.12149	1	2	1523	12	28560	Pbr005205,Pbr002374	-|-|
GO:0032446	protein modification by small protein conjugation	biological_process	0.12163	1	10	1523	127	28560	Pbr033733,Pbr019772,Pbr017416,Pbr026878,Pbr010331,Pbr010332,Pbr032574,Pbr012148,Pbr028907,Pbr031957	-|-|-|-|-|-|-|-|-|-|
GO:0071704	organic substance metabolic process	biological_process	0.12173	1	649	1523	12108	28560	Pbr005194,Pbr033005,Pbr020975,Pbr023783,Pbr000640,Pbr005028,Pbr021446,Pbr031944,Pbr032972,Pbr038730,Pbr025993,Pbr039407,Pbr022413,Pbr033733,Pbr031613,Pbr019170,Pbr002544,Pbr023350,Pbr025244,Pbr017109,Pbr009629,Pbr002372,Pbr004066,Pbr000633,Pbr021495,Pbr000398,Pbr036932,Pbr042611,Pbr041070,Pbr021422,Pbr036935,Pbr022408,Pbr026379,Pbr007173,Pbr042617,Pbr036946,Pbr040497,Pbr030219,Pbr032393,Pbr021448…	-|-|-|-|-|-|-|-|-|-|-|-|-|-|-|-|-|-|-|-|-|-|-|-|-|-|-|-|-|-|-|-|-|-|-|-|-|-|-|-|-|-|-|-|-|-|-|-|-|-|-|-|-|-|-|-|-|-|-|-|-|-|-|-|-|-|-|-|-|-|-|-|-|-|-|-|-|-|-|-|-|-|-|-|-|-|-|-|-|-|-|-|-|-|-|-|-|-|-|-|-|-|-|-|-|-|-|-|-|-|-|-|-|-|-|-|-|-|-|-|-|-|-|-|-|-|-|-|-|-|-|-|-|-|-|-|-|-|-|-|-|-|-|-|-|-|-|-|-|-|-|-|-|-|-|-|-|-|-|-|-|-|-|-|-|-|-|-|-|-|-|-|-|-|-|-|-|-|-|-|-|-|-|-|-|-|-|-|-|-|-|-|-|-|-|-|-|-|-|-…
GO:0016070	RNA metabolic process	biological_process	0.12188	1	217	1523	3892	28560	Pbr022408,Pbr034198,Pbr042617,Pbr008672,Pbr007173,Pbr000384,Pbr015227,Pbr027820,Pbr007170,Pbr038731,Pbr029155,Pbr009721,Pbr019977,Pbr000398,Pbr029725,Pbr002620,Pbr028076,Pbr017118,Pbr010052,Pbr041076,Pbr030418,Pbr010330,Pbr019966,Pbr002372,Pbr037009,Pbr005213,Pbr019086,Pbr027794,Pbr008674,Pbr028080,Pbr017112,Pbr019788,Pbr000385,Pbr025993,Pbr013271,Pbr042866,Pbr017123,Pbr022413,Pbr032972,Pbr038730…	-|-|-|-|-|-|-|-|-|-|-|-|-|-|-|-|-|-|-|-|-|-|-|-|-|-|-|-|-|-|-|-|-|-|-|-|-|-|-|-|-|-|-|-|-|-|-|-|-|-|-|-|-|-|-|-|-|-|-|-|-|-|-|-|-|-|-|-|-|-|-|-|-|-|-|-|-|-|-|-|-|-|-|-|-|-|-|-|-|-|-|-|-|-|-|-|-|-|-|-|-|-|-|-|-|-|-|-|-|-|-|-|-|-|-|-|-|-|-|-|-|-|-|-|-|-|-|-|-|-|-|-|-|-|-|-|-|-|-|-|-|-|-|-|-|-|-|-|-|-|-|-|-|-|-|-|-|-|-|-|-|-|-|-|-|-|-|-|-|-|-|-|-|-|-|-|-|-|-|-|-|-|-|-|-|-|-|-|-|-|-|-|-|-|-|-|-|-|-|-…
GO:0000413	protein peptidyl-prolyl isomerization	biological_process	0.12211	1	5	1523	51	28560	Pbr010402,Pbr023888,Pbr041174,Pbr023357,Pbr029156	-|-|-|-|-|
GO:0003755	peptidyl-prolyl cis-trans isomerase activity	molecular_function	0.12211	1	5	1523	51	28560	Pbr041174,Pbr023888,Pbr010402,Pbr023357,Pbr029156	-|-|-|-|-|
GO:0016859	cis-trans isomerase activity	molecular_function	0.12211	1	5	1523	51	28560	Pbr010402,Pbr023888,Pbr041174,Pbr029156,Pbr023357	-|-|-|-|-|
GO:0018208	peptidyl-proline modification	biological_process	0.12211	1	5	1523	51	28560	Pbr029156,Pbr023357,Pbr041174,Pbr010402,Pbr023888	-|-|-|-|-|
GO:0008855	exodeoxyribonuclease VII activity	molecular_function	0.12216	1	5	1523	51	28560	Pbr019950,Pbr021217,Pbr024900,Pbr028078,Pbr026374	-|-|-|-|-|
GO:0065009	regulation of molecular function	biological_process	0.12273	1	9	1523	111	28560	Pbr010405,Pbr000635,Pbr000622,Pbr013271,Pbr022402,Pbr042608,Pbr005213,Pbr005194,Pbr031605	-|-|-|-|-|-|-|-|-|
GO:0051225	spindle assembly	biological_process	0.12309	1	3	1523	24	28560	Pbr019161,Pbr009837,Pbr014865	-|-|-|
GO:0003905	alkylbase DNA N-glycosylase activity	molecular_function	0.1252	1	2	1523	12	28560	Pbr002540,Pbr013189	-|-|
GO:0008725	DNA-3-methyladenine glycosylase activity	molecular_function	0.1252	1	2	1523	12	28560	Pbr002540,Pbr013189	-|-|
GO:0043733	DNA-3-methylbase glycosylase activity	molecular_function	0.1252	1	2	1523	12	28560	Pbr013189,Pbr002540	-|-|
GO:0032990	cell part morphogenesis	biological_process	0.12559	1	2	1523	12	28560	Pbr013261,Pbr023774	-|-|
GO:0048858	cell projection morphogenesis	biological_process	0.12559	1	2	1523	12	28560	Pbr013261,Pbr023774	-|-|
GO:0019838	growth factor binding	molecular_function	0.12561	1	2	1523	12	28560	Pbr038264,Pbr032982	-|-|
GO:0033865	nucleoside bisphosphate metabolic process	biological_process	0.1258	1	3	1523	24	28560	Pbr036211,Pbr008691,Pbr002365	-|-|-|
GO:0033875	ribonucleoside bisphosphate metabolic process	biological_process	0.1258	1	3	1523	24	28560	Pbr002365,Pbr036211,Pbr008691	-|-|-|
GO:0034032	purine nucleoside bisphosphate metabolic process	biological_process	0.1258	1	3	1523	24	28560	Pbr008691,Pbr036211,Pbr002365	-|-|-|
GO:0006432	phenylalanyl-tRNA aminoacylation	biological_process	0.12581	1	2	1523	12	28560	Pbr007153,Pbr031605	-|-|
GO:0004826	phenylalanine-tRNA ligase activity	molecular_function	0.12581	1	2	1523	12	28560	Pbr031605,Pbr007153	-|-|
GO:0009152	purine ribonucleotide biosynthetic process	biological_process	0.12599	1	13	1523	176	28560	Pbr033747,Pbr036940,Pbr011012,Pbr002365,Pbr012218,Pbr023793,Pbr028751,Pbr036211,Pbr019082,Pbr009621,Pbr041337,Pbr008691,Pbr029198	-|-|-|-|-|-|-|-|-|-|-|-|-|
GO:0007017	microtubule-based process	biological_process	0.12692	1	19	1523	276	28560	Pbr019780,Pbr009837,Pbr014867,Pbr019774,Pbr014865,Pbr023353,Pbr019969,Pbr041081,Pbr008689,Pbr011530,Pbr023603,Pbr011524,Pbr004067,Pbr019161,Pbr009721,Pbr012163,Pbr031941,Pbr017123,Pbr019809	-|-|-|-|-|-|-|-|-|-|-|-|-|-|-|-|-|-|-|
GO:0051273	beta-glucan metabolic process	biological_process	0.13032	1	7	1523	82	28560	Pbr002623,Pbr009428,Pbr028745,Pbr023772,Pbr027819,Pbr031958,Pbr016107	-|-|-|-|-|-|-|
GO:0003779	actin binding	molecular_function	0.13086	1	16	1523	227	28560	Pbr015227,Pbr008673,Pbr008679,Pbr041081,Pbr023352,Pbr024779,Pbr009721,Pbr021218,Pbr007170,Pbr040486,Pbr033734,Pbr023348,Pbr013252,Pbr000411,Pbr011525,Pbr011522	-|-|-|-|-|-|-|-|-|-|-|-|-|-|-|-|
GO:0019829	cation-transporting ATPase activity	molecular_function	0.13102	1	5	1523	52	28560	Pbr026725,Pbr029198,Pbr009621,Pbr019082,Pbr021486	-|-|-|-|-|
GO:0042625	ATPase activity, coupled to transmembrane movement of ions	molecular_function	0.13102	1	5	1523	52	28560	Pbr029198,Pbr026725,Pbr009621,Pbr021486,Pbr019082	-|-|-|-|-|
GO:0046700	heterocycle catabolic process	biological_process	0.13106	1	10	1523	129	28560	Pbr027835,Pbr040494,Pbr040493,Pbr000622,Pbr037007,Pbr010405,Pbr002374,Pbr024244,Pbr005205,Pbr042866	-|-|-|-|-|-|-|-|-|-|
GO:0005839	proteasome core complex	cellular_component	0.13136	1	5	1523	52	28560	Pbr021440,Pbr005217,Pbr040497,Pbr021480,Pbr021441	-|-|-|-|-|
GO:0046872	metal ion binding	molecular_function	0.13145	1	223	1523	4015	28560	Pbr021434,Pbr034423,Pbr005033,Pbr042610,Pbr034437,Pbr000622,Pbr021674,Pbr040217,Pbr019767,Pbr031608,Pbr023773,Pbr009432,Pbr024921,Pbr009440,Pbr013258,Pbr042738,Pbr027812,Pbr015414,Pbr034194,Pbr003855,Pbr028771,Pbr012581,Pbr031957,Pbr009837,Pbr000399,Pbr011538,Pbr010331,Pbr003862,Pbr017424,Pbr028079,Pbr029200,Pbr024237,Pbr019772,Pbr012161,Pbr002208,Pbr019085,Pbr012148,Pbr029151,Pbr013219,Pbr003860…	-|-|-|-|-|-|-|-|-|-|-|-|-|-|-|-|-|-|-|-|-|-|-|-|-|-|-|-|-|-|-|-|-|-|-|-|-|-|-|-|-|-|-|-|-|-|-|-|-|-|-|-|-|-|-|-|-|-|-|-|-|-|-|-|-|-|-|-|-|-|-|-|-|-|-|-|-|-|-|-|-|-|-|-|-|-|-|-|-|-|-|-|-|-|-|-|-|-|-|-|-|-|-|-|-|-|-|-|-|-|-|-|-|-|-|-|-|-|-|-|-|-|-|-|-|-|-|-|-|-|-|-|-|-|-|-|-|-|-|-|-|-|-|-|-|-|-|-|-|-|-|-|-|-|-|-|-|-|-|-|-|-|-|-|-|-|-|-|-|-|-|-|-|-|-|-|-|-|-|-|-|-|-|-|-|-|-|-|-|-|-|-|-|-|-|-|-|-|-|-…
GO:0042995	cell projection	cellular_component	0.13185	1	9	1523	113	28560	Pbr025258,Pbr022408,Pbr025257,Pbr007172,Pbr018491,Pbr027818,Pbr021445,Pbr000623,Pbr002622	-|-|-|-|-|-|-|-|-|
GO:0046034	ATP metabolic process	biological_process	0.1319	1	12	1523	161	28560	Pbr029198,Pbr029190,Pbr009621,Pbr019082,Pbr009613,Pbr020348,Pbr009622,Pbr028751,Pbr029199,Pbr030999,Pbr011012,Pbr033747	-|-|-|-|-|-|-|-|-|-|-|-|
GO:0045261	proton-transporting ATP synthase complex, catalytic core F(1)	cellular_component	0.13231	1	4	1523	38	28560	Pbr019082,Pbr009621,Pbr029198,Pbr028751	-|-|-|-|
GO:0005234	extracellular-glutamate-gated ion channel activity	molecular_function	0.13264	1	4	1523	38	28560	Pbr019948,Pbr019949,Pbr038727,Pbr019950	-|-|-|-|
GO:0044085	cellular component biogenesis	biological_process	0.13303	1	55	1523	911	28560	Pbr039399,Pbr019096,Pbr018190,Pbr014865,Pbr012161,Pbr027508,Pbr033006,Pbr009837,Pbr032972,Pbr030422,Pbr007172,Pbr015229,Pbr012231,Pbr028056,Pbr007152,Pbr014860,Pbr017123,Pbr013269,Pbr041171,Pbr024242,Pbr021497,Pbr028081,Pbr028080,Pbr026006,Pbr016109,Pbr019100,Pbr017403,Pbr018533,Pbr032959,Pbr017109,Pbr011530,Pbr026011,Pbr027818,Pbr012574,Pbr013215,Pbr009729,Pbr002622,Pbr013213,Pbr029725,Pbr010411…	-|-|-|-|-|-|-|-|-|-|-|-|-|-|-|-|-|-|-|-|-|-|-|-|-|-|-|-|-|-|-|-|-|-|-|-|-|-|-|-|-|-|-|-|-|-|-|-|-|-|-|-|-|-|-|
GO:0008233	peptidase activity	molecular_function	0.13372	1	70	1523	1182	28560	Pbr021440,Pbr026879,Pbr036944,Pbr025116,Pbr005217,Pbr019962,Pbr026732,Pbr034206,Pbr012211,Pbr011010,Pbr026387,Pbr002548,Pbr011016,Pbr000390,Pbr024244,Pbr021679,Pbr027837,Pbr019964,Pbr007175,Pbr005498,Pbr027511,Pbr026877,Pbr013195,Pbr013265,Pbr041342,Pbr019097,Pbr040497,Pbr032393,Pbr021211,Pbr021429,Pbr021441,Pbr021480,Pbr030422,Pbr019963,Pbr019977,Pbr013254,Pbr008688,Pbr007170,Pbr021298,Pbr008672…	-|-|-|-|-|-|-|-|-|-|-|-|-|-|-|-|-|-|-|-|-|-|-|-|-|-|-|-|-|-|-|-|-|-|-|-|-|-|-|-|-|-|-|-|-|-|-|-|-|-|-|-|-|-|-|-|-|-|-|-|-|-|-|-|-|-|-|-|-|-|
GO:0009141	nucleoside triphosphate metabolic process	biological_process	0.13478	1	13	1523	178	28560	Pbr020348,Pbr009622,Pbr028751,Pbr019082,Pbr009613,Pbr029198,Pbr029190,Pbr009621,Pbr036940,Pbr011012,Pbr033747,Pbr029199,Pbr030999	-|-|-|-|-|-|-|-|-|-|-|-|-|
GO:0048870	cell motility	biological_process	0.13758	1	11	1523	146	28560	Pbr002622,Pbr021445,Pbr000623,Pbr018491,Pbr027818,Pbr007172,Pbr022408,Pbr025257,Pbr029725,Pbr014850,Pbr025258	-|-|-|-|-|-|-|-|-|-|-|
GO:0051674	localization of cell	biological_process	0.13758	1	11	1523	146	28560	Pbr007172,Pbr027818,Pbr018491,Pbr014850,Pbr025258,Pbr029725,Pbr025257,Pbr022408,Pbr000623,Pbr021445,Pbr002622	-|-|-|-|-|-|-|-|-|-|-|
GO:0004529	exodeoxyribonuclease activity	molecular_function	0.13764	1	5	1523	53	28560	Pbr024900,Pbr021217,Pbr019950,Pbr026374,Pbr028078	-|-|-|-|-|
GO:0016895	exodeoxyribonuclease activity, producing 5'-phosphomonoesters	molecular_function	0.13764	1	5	1523	53	28560	Pbr026374,Pbr028078,Pbr019950,Pbr021217,Pbr024900	-|-|-|-|-|
GO:0071822	protein complex subunit organization	biological_process	0.13765	1	29	1523	451	28560	Pbr026006,Pbr041081,Pbr014850,Pbr017403,Pbr032959,Pbr019088,Pbr011530,Pbr026011,Pbr042867,Pbr028056,Pbr019161,Pbr000623,Pbr032974,Pbr009721,Pbr013213,Pbr009837,Pbr029725,Pbr032972,Pbr010411,Pbr030422,Pbr007172,Pbr040476,Pbr018190,Pbr014865,Pbr013215,Pbr009729,Pbr027508,Pbr033006,Pbr015028	-|-|-|-|-|-|-|-|-|-|-|-|-|-|-|-|-|-|-|-|-|-|-|-|-|-|-|-|-|
GO:0070085	glycosylation	biological_process	0.13769	1	10	1523	130	28560	Pbr030228,Pbr023780,Pbr002285,Pbr038263,Pbr028045,Pbr036170,Pbr026724,Pbr038261,Pbr011516,Pbr000644	-|-|-|-|-|-|-|-|-|-|
GO:0030682	evasion or tolerance of host defense response	biological_process	0.13775	1	3	1523	25	28560	Pbr005506,Pbr005510,Pbr033015	-|-|-|
GO:0051807	evasion or tolerance of defense response of other organism involved in symbiotic interaction	biological_process	0.13775	1	3	1523	25	28560	Pbr005506,Pbr005510,Pbr033015	-|-|-|
GO:0008948	oxaloacetate decarboxylase activity	molecular_function	0.13777	1	3	1523	25	28560	Pbr027815,Pbr014866,Pbr002619	-|-|-|
GO:0035725	sodium ion transmembrane transport	biological_process	0.13777	1	3	1523	25	28560	Pbr002619,Pbr014866,Pbr027815	-|-|-|
GO:0071436	sodium ion export	biological_process	0.13777	1	3	1523	25	28560	Pbr027815,Pbr002619,Pbr014866	-|-|-|
GO:0018130	heterocycle biosynthetic process	biological_process	0.13932	1	199	1523	3573	28560	Pbr022408,Pbr015227,Pbr000384,Pbr007173,Pbr042617,Pbr038731,Pbr007170,Pbr019820,Pbr008691,Pbr019977,Pbr009721,Pbr029155,Pbr029725,Pbr000398,Pbr041076,Pbr010052,Pbr017118,Pbr028076,Pbr002620,Pbr019086,Pbr005213,Pbr002372,Pbr010330,Pbr030418,Pbr008674,Pbr028080,Pbr000385,Pbr019788,Pbr025993,Pbr014871,Pbr017123,Pbr013271,Pbr032972,Pbr038730,Pbr010045,Pbr022406,Pbr005028,Pbr038266,Pbr021446,Pbr031944…	-|-|-|-|-|-|-|-|-|-|-|-|-|-|-|-|-|-|-|-|-|-|-|-|-|-|-|-|-|-|-|-|-|-|-|-|-|-|-|-|-|-|-|-|-|-|-|-|-|-|-|-|-|-|-|-|-|-|-|-|-|-|-|-|-|-|-|-|-|-|-|-|-|-|-|-|-|-|-|-|-|-|-|-|-|-|-|-|-|-|-|-|-|-|-|-|-|-|-|-|-|-|-|-|-|-|-|-|-|-|-|-|-|-|-|-|-|-|-|-|-|-|-|-|-|-|-|-|-|-|-|-|-|-|-|-|-|-|-|-|-|-|-|-|-|-|-|-|-|-|-|-|-|-|-|-|-|-|-|-|-|-|-|-|-|-|-|-|-|-|-|-|-|-|-|-|-|-|-|-|-|-|-|-|-|-|-|-|-|-|-|-|-|-|-|-|-|-|-|
GO:0030695	GTPase regulator activity	molecular_function	0.14163	1	9	1523	115	28560	Pbr017105,Pbr015415,Pbr023349,Pbr019169,Pbr009439,Pbr012224,Pbr005227,Pbr005332,Pbr010411	-|-|-|-|-|-|-|-|-|
GO:0005231	excitatory extracellular ligand-gated ion channel activity	molecular_function	0.14212	1	4	1523	39	28560	Pbr019949,Pbr019950,Pbr038727,Pbr019948	-|-|-|-|
GO:0006839	mitochondrial transport	biological_process	0.14214	1	4	1523	39	28560	Pbr005197,Pbr005200,Pbr018186,Pbr031969	-|-|-|-|
GO:0016272	prefoldin complex	cellular_component	0.14234	1	4	1523	39	28560	Pbr000623,Pbr015020,Pbr008668,Pbr014850	-|-|-|-|
GO:1901137	carbohydrate derivative biosynthetic process	biological_process	0.14246	1	27	1523	419	28560	Pbr036170,Pbr019972,Pbr023793,Pbr000644,Pbr033747,Pbr002365,Pbr008691,Pbr041337,Pbr029198,Pbr012164,Pbr028751,Pbr028045,Pbr016096,Pbr026724,Pbr012218,Pbr036940,Pbr028762,Pbr011012,Pbr011516,Pbr021446,Pbr009621,Pbr023780,Pbr036211,Pbr019082,Pbr002285,Pbr005195,Pbr011520	-|-|-|-|-|-|-|-|-|-|-|-|-|-|-|-|-|-|-|-|-|-|-|-|-|-|-|
GO:0043933	macromolecular complex subunit organization	biological_process	0.14277	1	33	1523	523	28560	Pbr013215,Pbr009729,Pbr015028,Pbr013213,Pbr029725,Pbr010411,Pbr032974,Pbr000623,Pbr009721,Pbr042867,Pbr019161,Pbr019088,Pbr014850,Pbr041081,Pbr027508,Pbr033006,Pbr040476,Pbr039399,Pbr018190,Pbr014865,Pbr012161,Pbr007172,Pbr009837,Pbr032972,Pbr030422,Pbr013269,Pbr028056,Pbr032959,Pbr017109,Pbr026011,Pbr011530,Pbr026006,Pbr017403	-|-|-|-|-|-|-|-|-|-|-|-|-|-|-|-|-|-|-|-|-|-|-|-|-|-|-|-|-|-|-|-|-|
GO:0004652	polynucleotide adenylyltransferase activity	molecular_function	0.14318	1	2	1523	13	28560	Pbr020337,Pbr013188	-|-|
GO:0034641	cellular nitrogen compound metabolic process	biological_process	0.14349	1	309	1523	5653	28560	Pbr005202,Pbr019826,Pbr029170,Pbr029707,Pbr013190,Pbr033747,Pbr017110,Pbr030999,Pbr008684,Pbr027818,Pbr011522,Pbr027802,Pbr019172,Pbr009430,Pbr015019,Pbr019775,Pbr021290,Pbr018534,Pbr023602,Pbr023774,Pbr007172,Pbr009615,Pbr030224,Pbr016117,Pbr028745,Pbr007156,Pbr021430,Pbr040493,Pbr026725,Pbr024785,Pbr023360,Pbr026387,Pbr019969,Pbr015037,Pbr012218,Pbr032396,Pbr014871,Pbr017123,Pbr042866,Pbr016103…	-|-|-|-|-|-|-|-|-|-|-|-|-|-|-|-|-|-|-|-|-|-|-|-|-|-|-|-|-|-|-|-|-|-|-|-|-|-|-|-|-|-|-|-|-|-|-|-|-|-|-|-|-|-|-|-|-|-|-|-|-|-|-|-|-|-|-|-|-|-|-|-|-|-|-|-|-|-|-|-|-|-|-|-|-|-|-|-|-|-|-|-|-|-|-|-|-|-|-|-|-|-|-|-|-|-|-|-|-|-|-|-|-|-|-|-|-|-|-|-|-|-|-|-|-|-|-|-|-|-|-|-|-|-|-|-|-|-|-|-|-|-|-|-|-|-|-|-|-|-|-|-|-|-|-|-|-|-|-|-|-|-|-|-|-|-|-|-|-|-|-|-|-|-|-|-|-|-|-|-|-|-|-|-|-|-|-|-|-|-|-|-|-|-|-|-|-|-|-|-…
GO:0031175	neuron projection development	biological_process	0.14357	1	2	1523	13	28560	Pbr023774,Pbr013261	-|-|
GO:0048666	neuron development	biological_process	0.14357	1	2	1523	13	28560	Pbr023774,Pbr013261	-|-|
GO:0051090	regulation of sequence-specific DNA binding transcription factor activity	biological_process	0.14361	1	2	1523	13	28560	Pbr005213,Pbr013271	-|-|
GO:0004843	ubiquitin-specific protease activity	molecular_function	0.14363	1	2	1523	13	28560	Pbr012211,Pbr012139	-|-|
GO:0005664	nuclear origin of replication recognition complex	cellular_component	0.14381	1	2	1523	13	28560	Pbr009720,Pbr039400	-|-|
GO:0007243	intracellular protein kinase cascade	biological_process	0.14385	1	2	1523	13	28560	Pbr025250,Pbr015020	-|-|
GO:1901070	guanosine-containing compound biosynthetic process	biological_process	0.14393	1	2	1523	13	28560	Pbr041337,Pbr036940	-|-|
GO:0009605	response to external stimulus	biological_process	0.14572	1	10	1523	132	28560	Pbr014858,Pbr013261,Pbr021217,Pbr023774,Pbr015229,Pbr015037,Pbr014850,Pbr016109,Pbr029725,Pbr019100	-|-|-|-|-|-|-|-|-|-|
GO:0004536	deoxyribonuclease activity	molecular_function	0.14584	1	8	1523	100	28560	Pbr009715,Pbr024900,Pbr021217,Pbr019950,Pbr000393,Pbr028078,Pbr026374,Pbr021445	-|-|-|-|-|-|-|-|
GO:0031966	mitochondrial membrane	cellular_component	0.14658	1	19	1523	282	28560	Pbr013253,Pbr028751,Pbr010437,Pbr019980,Pbr018186,Pbr007152,Pbr031969,Pbr033747,Pbr014850,Pbr008689,Pbr028908,Pbr019169,Pbr005200,Pbr013186,Pbr034438,Pbr012230,Pbr000411,Pbr011012,Pbr005197	-|-|-|-|-|-|-|-|-|-|-|-|-|-|-|-|-|-|-|
GO:0065003	macromolecular complex assembly	biological_process	0.14685	1	30	1523	472	28560	Pbr026006,Pbr041081,Pbr014850,Pbr017403,Pbr026011,Pbr011530,Pbr019088,Pbr032959,Pbr017109,Pbr028056,Pbr019161,Pbr013269,Pbr009721,Pbr000623,Pbr032974,Pbr010411,Pbr030422,Pbr009837,Pbr013213,Pbr029725,Pbr032972,Pbr007172,Pbr012161,Pbr039399,Pbr018190,Pbr014865,Pbr027508,Pbr033006,Pbr013215,Pbr009729	-|-|-|-|-|-|-|-|-|-|-|-|-|-|-|-|-|-|-|-|-|-|-|-|-|-|-|-|-|-|
GO:0009166	nucleotide catabolic process	biological_process	0.14701	1	3	1523	26	28560	Pbr002374,Pbr000622,Pbr005205	-|-|-|
GO:1901292	nucleoside phosphate catabolic process	biological_process	0.14701	1	3	1523	26	28560	Pbr005205,Pbr000622,Pbr002374	-|-|-|
GO:0030001	metal ion transport	biological_process	0.14702	1	41	1523	667	28560	Pbr042616,Pbr009722,Pbr011536,Pbr036203,Pbr017423,Pbr017408,Pbr014850,Pbr025122,Pbr027816,Pbr024775,Pbr021475,Pbr013277,Pbr026726,Pbr027815,Pbr019793,Pbr021220,Pbr019953,Pbr010442,Pbr032982,Pbr013207,Pbr034195,Pbr021222,Pbr032983,Pbr024897,Pbr021477,Pbr033747,Pbr014851,Pbr031602,Pbr029722,Pbr021434,Pbr000622,Pbr014871,Pbr002619,Pbr014866,Pbr019089,Pbr033016,Pbr020974,Pbr012164,Pbr041175,Pbr003856…	-|-|-|-|-|-|-|-|-|-|-|-|-|-|-|-|-|-|-|-|-|-|-|-|-|-|-|-|-|-|-|-|-|-|-|-|-|-|-|-|-|
GO:0017134	fibroblast growth factor binding	molecular_function	0.14745	1	1	1523	3	28560	Pbr038264	-|
GO:0005388	calcium-transporting ATPase activity	molecular_function	0.14758	1	1	1523	3	28560	Pbr021486	-|
GO:0030058	amine dehydrogenase activity	molecular_function	0.14759	1	1	1523	3	28560	Pbr019823	-|
GO:0001848	complement binding	molecular_function	0.14761	1	1	1523	3	28560	Pbr019948	-|
GO:0004715	non-membrane spanning protein tyrosine kinase activity	molecular_function	0.14767	1	1	1523	3	28560	Pbr028748	-|
GO:0032865	ERMES complex	cellular_component	0.14767	1	1	1523	3	28560	Pbr000411	-|
GO:0044232	organelle membrane contact site	cellular_component	0.14767	1	1	1523	3	28560	Pbr000411	-|
GO:0044233	ER-mitochondrion membrane contact site	cellular_component	0.14767	1	1	1523	3	28560	Pbr000411	-|
GO:0034464	BBSome	cellular_component	0.14771	1	1	1523	3	28560	Pbr005501	-|
GO:0043570	maintenance of DNA repeat elements	biological_process	0.14773	1	1	1523	3	28560	Pbr036950	-|
GO:0043571	maintenance of CRISPR repeat elements	biological_process	0.14773	1	1	1523	3	28560	Pbr036950	-|
GO:0000724	double-strand break repair via homologous recombination	biological_process	0.14773	1	1	1523	3	28560	Pbr027508	-|
GO:0005780	extrinsic to intraperoxisomal membrane	cellular_component	0.14773	1	1	1523	3	28560	Pbr015012	-|
GO:0031312	extrinsic to organelle membrane	cellular_component	0.14773	1	1	1523	3	28560	Pbr015012	-|
GO:0045033	peroxisome inheritance	biological_process	0.14773	1	1	1523	3	28560	Pbr015012	-|
GO:0008277	regulation of G-protein coupled receptor protein signaling pathway	biological_process	0.14773	1	1	1523	3	28560	Pbr015944	-|
GO:0015321	sodium-dependent phosphate transmembrane transporter activity	molecular_function	0.14773	1	1	1523	3	28560	Pbr013208	-|
GO:0044341	sodium-dependent phosphate transport	biological_process	0.14773	1	1	1523	3	28560	Pbr013208	-|
GO:0030865	cortical cytoskeleton organization	biological_process	0.14776	1	1	1523	3	28560	Pbr016095	-|
GO:0030866	cortical actin cytoskeleton organization	biological_process	0.14776	1	1	1523	3	28560	Pbr016095	-|
GO:0008851	ethanolamine ammonia-lyase activity	molecular_function	0.14776	1	1	1523	3	28560	Pbr015004	-|
GO:0016841	ammonia-lyase activity	molecular_function	0.14776	1	1	1523	3	28560	Pbr015004	-|
GO:0008833	deoxyribonuclease IV (phage-T4-induced) activity	molecular_function	0.14779	1	1	1523	3	28560	Pbr000393	-|
GO:0010393	galacturonan metabolic process	biological_process	0.1478	1	1	1523	3	28560	Pbr019820	-|
GO:0045488	pectin metabolic process	biological_process	0.1478	1	1	1523	3	28560	Pbr019820	-|
GO:0045490	pectin catabolic process	biological_process	0.1478	1	1	1523	3	28560	Pbr019820	-|
GO:0048029	monosaccharide binding	molecular_function	0.14781	1	1	1523	3	28560	Pbr032971	-|
GO:0003830	beta-1,4-mannosylglycoprotein 4-beta-N-acetylglucosaminyltransferase activity	molecular_function	0.14781	1	1	1523	3	28560	Pbr036170	-|
GO:0006282	regulation of DNA repair	biological_process	0.14781	1	1	1523	3	28560	Pbr008687	-|
GO:0080135	regulation of cellular response to stress	biological_process	0.14781	1	1	1523	3	28560	Pbr008687	-|
GO:2001020	regulation of response to DNA damage stimulus	biological_process	0.14781	1	1	1523	3	28560	Pbr008687	-|
GO:0042752	regulation of circadian rhythm	biological_process	0.14781	1	1	1523	3	28560	Pbr036934	-|
GO:0042754	negative regulation of circadian rhythm	biological_process	0.14781	1	1	1523	3	28560	Pbr036934	-|
GO:0017003	protein-heme linkage	biological_process	0.14781	1	1	1523	3	28560	Pbr019088	-|
GO:0005047	signal recognition particle binding	molecular_function	0.14796	1	3	1523	26	28560	Pbr021291,Pbr019818,Pbr010446	-|-|-|
GO:0044270	cellular nitrogen compound catabolic process	biological_process	0.14859	1	10	1523	133	28560	Pbr010405,Pbr037007,Pbr040494,Pbr040493,Pbr000622,Pbr027835,Pbr042866,Pbr005205,Pbr024244,Pbr002374	-|-|-|-|-|-|-|-|-|-|
GO:0009890	negative regulation of biosynthetic process	biological_process	0.14915	1	7	1523	85	28560	Pbr012215,Pbr036934,Pbr041346,Pbr041343,Pbr019969,Pbr028744,Pbr018182	-|-|-|-|-|-|-|
GO:0010558	negative regulation of macromolecule biosynthetic process	biological_process	0.14915	1	7	1523	85	28560	Pbr012215,Pbr041346,Pbr036934,Pbr019969,Pbr041343,Pbr018182,Pbr028744	-|-|-|-|-|-|-|
GO:0031327	negative regulation of cellular biosynthetic process	biological_process	0.14915	1	7	1523	85	28560	Pbr012215,Pbr036934,Pbr041346,Pbr041343,Pbr019969,Pbr028744,Pbr018182	-|-|-|-|-|-|-|
GO:2000113	negative regulation of cellular macromolecule biosynthetic process	biological_process	0.14915	1	7	1523	85	28560	Pbr041346,Pbr036934,Pbr012215,Pbr018182,Pbr028744,Pbr019969,Pbr041343	-|-|-|-|-|-|-|
GO:0007029	endoplasmic reticulum organization	biological_process	0.14993	1	3	1523	26	28560	Pbr017105,Pbr013209,Pbr009721	-|-|-|
GO:0051051	negative regulation of transport	biological_process	0.15007	1	3	1523	26	28560	Pbr036999,Pbr010336,Pbr013185	-|-|-|
GO:0016755	transferase activity, transferring amino-acyl groups	molecular_function	0.15078	1	4	1523	40	28560	Pbr009440,Pbr020353,Pbr021225,Pbr021224	-|-|-|-|
GO:1901361	organic cyclic compound catabolic process	biological_process	0.15079	1	10	1523	133	28560	Pbr042866,Pbr005205,Pbr024244,Pbr002374,Pbr010405,Pbr037007,Pbr040494,Pbr040493,Pbr000622,Pbr027835	-|-|-|-|-|-|-|-|-|-|
GO:0043170	macromolecule metabolic process	biological_process	0.1511	1	505	1523	9395	28560	Pbr029725,Pbr017418,Pbr034211,Pbr010411,Pbr017118,Pbr010052,Pbr002620,Pbr028076,Pbr019086,Pbr005213,Pbr002623,Pbr037009,Pbr019966,Pbr019817,Pbr013196,Pbr027794,Pbr036212,Pbr019102,Pbr000384,Pbr015227,Pbr013276,Pbr002124,Pbr016113,Pbr007170,Pbr019820,Pbr000623,Pbr020360,Pbr019977,Pbr009721,Pbr008688,Pbr042784,Pbr021212,Pbr012210,Pbr004550,Pbr016114,Pbr026375,Pbr023891,Pbr022406,Pbr012573,Pbr017114…	-|-|-|-|-|-|-|-|-|-|-|-|-|-|-|-|-|-|-|-|-|-|-|-|-|-|-|-|-|-|-|-|-|-|-|-|-|-|-|-|-|-|-|-|-|-|-|-|-|-|-|-|-|-|-|-|-|-|-|-|-|-|-|-|-|-|-|-|-|-|-|-|-|-|-|-|-|-|-|-|-|-|-|-|-|-|-|-|-|-|-|-|-|-|-|-|-|-|-|-|-|-|-|-|-|-|-|-|-|-|-|-|-|-|-|-|-|-|-|-|-|-|-|-|-|-|-|-|-|-|-|-|-|-|-|-|-|-|-|-|-|-|-|-|-|-|-|-|-|-|-|-|-|-|-|-|-|-|-|-|-|-|-|-|-|-|-|-|-|-|-|-|-|-|-|-|-|-|-|-|-|-|-|-|-|-|-|-|-|-|-|-|-|-|-|-|-|-|-|-…
GO:0031967	organelle envelope	cellular_component	0.15144	1	22	1523	335	28560	Pbr005200,Pbr017423,Pbr024925,Pbr000411,Pbr012230,Pbr013186,Pbr034438,Pbr005197,Pbr031963,Pbr011012,Pbr028751,Pbr010437,Pbr013253,Pbr007152,Pbr031969,Pbr019980,Pbr018186,Pbr014850,Pbr033747,Pbr019169,Pbr008689,Pbr028908	-|-|-|-|-|-|-|-|-|-|-|-|-|-|-|-|-|-|-|-|-|-|
GO:0010340	carboxyl-O-methyltransferase activity	molecular_function	0.1519	1	4	1523	40	28560	Pbr015036,Pbr025246,Pbr022411,Pbr003861	-|-|-|-|
GO:0051998	protein carboxyl O-methyltransferase activity	molecular_function	0.1519	1	4	1523	40	28560	Pbr015036,Pbr025246,Pbr003861,Pbr022411	-|-|-|-|
GO:0006787	porphyrin-containing compound catabolic process	biological_process	0.15194	1	4	1523	40	28560	Pbr040493,Pbr040494,Pbr027835,Pbr024244	-|-|-|-|
GO:0033015	tetrapyrrole catabolic process	biological_process	0.15194	1	4	1523	40	28560	Pbr040493,Pbr040494,Pbr024244,Pbr027835	-|-|-|-|
GO:0005759	mitochondrial matrix	cellular_component	0.15205	1	4	1523	40	28560	Pbr029874,Pbr009426,Pbr003870,Pbr003868	-|-|-|-|
GO:0003777	microtubule motor activity	molecular_function	0.1522	1	8	1523	101	28560	Pbr023603,Pbr008689,Pbr004067,Pbr014867,Pbr019780,Pbr023353,Pbr017123,Pbr019774	-|-|-|-|-|-|-|-|
GO:0010467	gene expression	biological_process	0.15351	1	261	1523	4756	28560	Pbr033738,Pbr026000,Pbr021680,Pbr040222,Pbr019779,Pbr002548,Pbr024787,Pbr018403,Pbr027793,Pbr019213,Pbr026377,Pbr020357,Pbr000390,Pbr031605,Pbr009450,Pbr032965,Pbr040487,Pbr012211,Pbr025257,Pbr005027,Pbr013188,Pbr015036,Pbr042867,Pbr020337,Pbr018182,Pbr011516,Pbr034431,Pbr014855,Pbr012230,Pbr003857,Pbr040476,Pbr021210,Pbr028081,Pbr009449,Pbr036950,Pbr005210,Pbr036175,Pbr028760,Pbr009722,Pbr029714…	-|-|-|-|-|-|-|-|-|-|-|-|-|-|-|-|-|-|-|-|-|-|-|-|-|-|-|-|-|-|-|-|-|-|-|-|-|-|-|-|-|-|-|-|-|-|-|-|-|-|-|-|-|-|-|-|-|-|-|-|-|-|-|-|-|-|-|-|-|-|-|-|-|-|-|-|-|-|-|-|-|-|-|-|-|-|-|-|-|-|-|-|-|-|-|-|-|-|-|-|-|-|-|-|-|-|-|-|-|-|-|-|-|-|-|-|-|-|-|-|-|-|-|-|-|-|-|-|-|-|-|-|-|-|-|-|-|-|-|-|-|-|-|-|-|-|-|-|-|-|-|-|-|-|-|-|-|-|-|-|-|-|-|-|-|-|-|-|-|-|-|-|-|-|-|-|-|-|-|-|-|-|-|-|-|-|-|-|-|-|-|-|-|-|-|-|-|-|-|-…
GO:1901575	organic substance catabolic process	biological_process	0.15428	1	38	1523	617	28560	Pbr020353,Pbr019820,Pbr005217,Pbr020360,Pbr021440,Pbr019793,Pbr002123,Pbr037007,Pbr040493,Pbr040494,Pbr007150,Pbr024244,Pbr005502,Pbr012223,Pbr026727,Pbr028769,Pbr013210,Pbr042866,Pbr024242,Pbr012139,Pbr027835,Pbr019095,Pbr013195,Pbr032959,Pbr000622,Pbr028764,Pbr013263,Pbr031946,Pbr010405,Pbr002374,Pbr040497,Pbr027802,Pbr021441,Pbr003865,Pbr005205,Pbr021480,Pbr038730,Pbr005501	-|-|-|-|-|-|-|-|-|-|-|-|-|-|-|-|-|-|-|-|-|-|-|-|-|-|-|-|-|-|-|-|-|-|-|-|-|-|
GO:0006479	protein methylation	biological_process	0.15455	1	5	1523	55	28560	Pbr015036,Pbr014860,Pbr022411,Pbr003861,Pbr033005	-|-|-|-|-|
GO:0008213	protein alkylation	biological_process	0.15455	1	5	1523	55	28560	Pbr033005,Pbr014860,Pbr015036,Pbr003861,Pbr022411	-|-|-|-|-|
GO:0009250	glucan biosynthetic process	biological_process	0.15561	1	7	1523	86	28560	Pbr002623,Pbr028745,Pbr009428,Pbr023772,Pbr016107,Pbr031958,Pbr027819	-|-|-|-|-|-|-|
GO:0070011	peptidase activity, acting on L-amino acid peptides	molecular_function	0.15588	1	64	1523	1086	28560	Pbr019768,Pbr042608,Pbr020974,Pbr014866,Pbr008713,Pbr012139,Pbr014851,Pbr019767,Pbr031603,Pbr003862,Pbr005334,Pbr005194,Pbr004069,Pbr023783,Pbr021212,Pbr017427,Pbr029147,Pbr019963,Pbr013254,Pbr019977,Pbr008688,Pbr007170,Pbr021298,Pbr008672,Pbr018192,Pbr021215,Pbr019817,Pbr036212,Pbr017429,Pbr023722,Pbr042611,Pbr002543,Pbr012224,Pbr027837,Pbr019964,Pbr027511,Pbr005498,Pbr007175,Pbr026877,Pbr013195…	-|-|-|-|-|-|-|-|-|-|-|-|-|-|-|-|-|-|-|-|-|-|-|-|-|-|-|-|-|-|-|-|-|-|-|-|-|-|-|-|-|-|-|-|-|-|-|-|-|-|-|-|-|-|-|-|-|-|-|-|-|-|-|-|
GO:0019439	aromatic compound catabolic process	biological_process	0.15593	1	10	1523	134	28560	Pbr005205,Pbr042866,Pbr024244,Pbr002374,Pbr010405,Pbr040493,Pbr000622,Pbr040494,Pbr037007,Pbr027835	-|-|-|-|-|-|-|-|-|-|
GO:0005740	mitochondrial envelope	cellular_component	0.1564	1	20	1523	302	28560	Pbr011012,Pbr005197,Pbr034438,Pbr013186,Pbr012230,Pbr000411,Pbr017423,Pbr005200,Pbr028908,Pbr008689,Pbr019169,Pbr033747,Pbr014850,Pbr018186,Pbr019980,Pbr031969,Pbr007152,Pbr013253,Pbr010437,Pbr028751	-|-|-|-|-|-|-|-|-|-|-|-|-|-|-|-|-|-|-|-|
GO:0060255	regulation of macromolecule metabolic process	biological_process	0.15649	1	151	1523	2693	28560	Pbr007170,Pbr038731,Pbr019977,Pbr020360,Pbr029155,Pbr021435,Pbr009721,Pbr022408,Pbr000384,Pbr015227,Pbr042617,Pbr005213,Pbr019086,Pbr030418,Pbr010330,Pbr002372,Pbr008674,Pbr000398,Pbr029725,Pbr010052,Pbr017118,Pbr041076,Pbr028076,Pbr025993,Pbr017123,Pbr013271,Pbr028080,Pbr034432,Pbr000385,Pbr019788,Pbr038266,Pbr031944,Pbr032972,Pbr038730,Pbr016117,Pbr029874,Pbr013209,Pbr005496,Pbr028745,Pbr017126…	-|-|-|-|-|-|-|-|-|-|-|-|-|-|-|-|-|-|-|-|-|-|-|-|-|-|-|-|-|-|-|-|-|-|-|-|-|-|-|-|-|-|-|-|-|-|-|-|-|-|-|-|-|-|-|-|-|-|-|-|-|-|-|-|-|-|-|-|-|-|-|-|-|-|-|-|-|-|-|-|-|-|-|-|-|-|-|-|-|-|-|-|-|-|-|-|-|-|-|-|-|-|-|-|-|-|-|-|-|-|-|-|-|-|-|-|-|-|-|-|-|-|-|-|-|-|-|-|-|-|-|-|-|-|-|-|-|-|-|-|-|-|-|-|-|-|-|-|-|-|-|
GO:0004526	ribonuclease P activity	molecular_function	0.15662	1	3	1523	27	28560	Pbr027820,Pbr033005,Pbr002624	-|-|-|
GO:0030260	entry into host cell	biological_process	0.15695	1	3	1523	27	28560	Pbr019774,Pbr000394,Pbr019821	-|-|-|
GO:0044409	entry into host	biological_process	0.15695	1	3	1523	27	28560	Pbr019774,Pbr019821,Pbr000394	-|-|-|
GO:0046718	viral entry into host cell	biological_process	0.15695	1	3	1523	27	28560	Pbr019774,Pbr000394,Pbr019821	-|-|-|
GO:0051806	entry into cell of other organism involved in symbiotic interaction	biological_process	0.15695	1	3	1523	27	28560	Pbr019774,Pbr019821,Pbr000394	-|-|-|
GO:0051828	entry into other organism involved in symbiotic interaction	biological_process	0.15695	1	3	1523	27	28560	Pbr000394,Pbr019821,Pbr019774	-|-|-|
GO:0006461	protein complex assembly	biological_process	0.15759	1	26	1523	406	28560	Pbr011530,Pbr026011,Pbr032959,Pbr019088,Pbr017403,Pbr026006,Pbr041081,Pbr014850,Pbr009721,Pbr032974,Pbr000623,Pbr019161,Pbr028056,Pbr007172,Pbr030422,Pbr010411,Pbr032972,Pbr029725,Pbr013213,Pbr009837,Pbr033006,Pbr027508,Pbr013215,Pbr009729,Pbr014865,Pbr018190	-|-|-|-|-|-|-|-|-|-|-|-|-|-|-|-|-|-|-|-|-|-|-|-|-|-|
GO:0005875	microtubule associated complex	cellular_component	0.15964	1	4	1523	41	28560	Pbr011524,Pbr014865,Pbr009837,Pbr019161	-|-|-|-|
GO:0016798	hydrolase activity, acting on glycosyl bonds	molecular_function	0.16011	1	47	1523	781	28560	Pbr040500,Pbr023783,Pbr000641,Pbr027802,Pbr023780,Pbr019174,Pbr022329,Pbr015001,Pbr018182,Pbr020597,Pbr036939,Pbr013210,Pbr012156,Pbr004565,Pbr013189,Pbr027833,Pbr027832,Pbr014995,Pbr002373,Pbr017410,Pbr041343,Pbr023350,Pbr004546,Pbr036923,Pbr019095,Pbr020361,Pbr005033,Pbr028049,Pbr041346,Pbr014997,Pbr036206,Pbr019806,Pbr017119,Pbr036205,Pbr031963,Pbr027800,Pbr004564,Pbr002540,Pbr027829,Pbr019781…	-|-|-|-|-|-|-|-|-|-|-|-|-|-|-|-|-|-|-|-|-|-|-|-|-|-|-|-|-|-|-|-|-|-|-|-|-|-|-|-|-|-|-|-|-|-|-|
GO:0009267	cellular response to starvation	biological_process	0.16017	1	3	1523	27	28560	Pbr015229,Pbr019100,Pbr016109	-|-|-|
GO:0031667	response to nutrient levels	biological_process	0.16017	1	3	1523	27	28560	Pbr019100,Pbr016109,Pbr015229	-|-|-|
GO:0031669	cellular response to nutrient levels	biological_process	0.16017	1	3	1523	27	28560	Pbr019100,Pbr016109,Pbr015229	-|-|-|
GO:0042594	response to starvation	biological_process	0.16017	1	3	1523	27	28560	Pbr019100,Pbr016109,Pbr015229	-|-|-|
GO:0009156	ribonucleoside monophosphate biosynthetic process	biological_process	0.1603	1	3	1523	27	28560	Pbr023793,Pbr011520,Pbr041337	-|-|-|
GO:0009161	ribonucleoside monophosphate metabolic process	biological_process	0.1603	1	3	1523	27	28560	Pbr023793,Pbr011520,Pbr041337	-|-|-|
GO:1901264	carbohydrate derivative transport	biological_process	0.16149	1	3	1523	27	28560	Pbr028078,Pbr039397,Pbr013280	-|-|-|
GO:0051187	cofactor catabolic process	biological_process	0.1619	1	4	1523	41	28560	Pbr024244,Pbr027835,Pbr040494,Pbr040493	-|-|-|-|
GO:0007338	single fertilization	biological_process	0.16201	1	2	1523	14	28560	Pbr026379,Pbr005230	-|-|
GO:0009566	fertilization	biological_process	0.16201	1	2	1523	14	28560	Pbr026379,Pbr005230	-|-|
GO:0030182	neuron differentiation	biological_process	0.16203	1	2	1523	14	28560	Pbr023774,Pbr013261	-|-|
GO:0048699	generation of neurons	biological_process	0.16203	1	2	1523	14	28560	Pbr023774,Pbr013261	-|-|
GO:0015074	DNA integration	biological_process	0.16224	1	3	1523	27	28560	Pbr000393,Pbr037006,Pbr002360	-|-|-|
GO:0000314	organellar small ribosomal subunit	cellular_component	0.16243	1	2	1523	14	28560	Pbr003870,Pbr003868	-|-|
GO:0005763	mitochondrial small ribosomal subunit	cellular_component	0.16243	1	2	1523	14	28560	Pbr003868,Pbr003870	-|-|
GO:0015935	small ribosomal subunit	cellular_component	0.16243	1	2	1523	14	28560	Pbr003868,Pbr003870	-|-|
GO:2000112	regulation of cellular macromolecule biosynthetic process	biological_process	0.16244	1	146	1523	2605	28560	Pbr017110,Pbr027818,Pbr015225,Pbr019826,Pbr041343,Pbr018534,Pbr019166,Pbr023602,Pbr023774,Pbr007172,Pbr021448,Pbr009430,Pbr015019,Pbr019775,Pbr028745,Pbr008673,Pbr021430,Pbr029871,Pbr016117,Pbr029874,Pbr005496,Pbr013209,Pbr015037,Pbr024785,Pbr023360,Pbr002622,Pbr019969,Pbr013215,Pbr034432,Pbr028080,Pbr019788,Pbr000385,Pbr025993,Pbr013271,Pbr017123,Pbr038730,Pbr032972,Pbr031944,Pbr038266,Pbr022408…	-|-|-|-|-|-|-|-|-|-|-|-|-|-|-|-|-|-|-|-|-|-|-|-|-|-|-|-|-|-|-|-|-|-|-|-|-|-|-|-|-|-|-|-|-|-|-|-|-|-|-|-|-|-|-|-|-|-|-|-|-|-|-|-|-|-|-|-|-|-|-|-|-|-|-|-|-|-|-|-|-|-|-|-|-|-|-|-|-|-|-|-|-|-|-|-|-|-|-|-|-|-|-|-|-|-|-|-|-|-|-|-|-|-|-|-|-|-|-|-|-|-|-|-|-|-|-|-|-|-|-|-|-|-|-|-|-|-|-|-|-|-|-|-|-|-|
GO:0019049	evasion or tolerance of host defenses by virus	biological_process	0.1627	1	3	1523	27	28560	Pbr033015,Pbr005510,Pbr005506	-|-|-|
GO:0006275	regulation of DNA replication	biological_process	0.16274	1	3	1523	27	28560	Pbr012215,Pbr028745,Pbr030422	-|-|-|
GO:0006979	response to oxidative stress	biological_process	0.16291	1	11	1523	152	28560	Pbr036152,Pbr015032,Pbr002624,Pbr015016,Pbr022326,Pbr036153,Pbr019981,Pbr027820,Pbr002542,Pbr013214,Pbr040489	-|-|-|-|-|-|-|-|-|-|-|
GO:0030244	cellulose biosynthetic process	biological_process	0.16392	1	5	1523	56	28560	Pbr031958,Pbr016107,Pbr027819,Pbr028745,Pbr002623	-|-|-|-|-|
GO:0044260	cellular macromolecule metabolic process	biological_process	0.1657	1	460	1523	8556	28560	Pbr042617,Pbr034198,Pbr036946,Pbr026379,Pbr034202,Pbr007173,Pbr008672,Pbr022408,Pbr012216,Pbr021435,Pbr029155,Pbr021422,Pbr036935,Pbr009634,Pbr027820,Pbr038731,Pbr041070,Pbr041076,Pbr000398,Pbr004066,Pbr008674,Pbr000633,Pbr029188,Pbr023357,Pbr002372,Pbr010330,Pbr030418,Pbr009629,Pbr017112,Pbr019788,Pbr002544,Pbr019170,Pbr025244,Pbr017111,Pbr019792,Pbr031613,Pbr033733,Pbr013271,Pbr022413,Pbr030220…	-|-|-|-|-|-|-|-|-|-|-|-|-|-|-|-|-|-|-|-|-|-|-|-|-|-|-|-|-|-|-|-|-|-|-|-|-|-|-|-|-|-|-|-|-|-|-|-|-|-|-|-|-|-|-|-|-|-|-|-|-|-|-|-|-|-|-|-|-|-|-|-|-|-|-|-|-|-|-|-|-|-|-|-|-|-|-|-|-|-|-|-|-|-|-|-|-|-|-|-|-|-|-|-|-|-|-|-|-|-|-|-|-|-|-|-|-|-|-|-|-|-|-|-|-|-|-|-|-|-|-|-|-|-|-|-|-|-|-|-|-|-|-|-|-|-|-|-|-|-|-|-|-|-|-|-|-|-|-|-|-|-|-|-|-|-|-|-|-|-|-|-|-|-|-|-|-|-|-|-|-|-|-|-|-|-|-|-|-|-|-|-|-|-|-|-|-|-|-|-…
GO:0031975	envelope	cellular_component	0.16643	1	23	1523	357	28560	Pbr007152,Pbr031969,Pbr018186,Pbr019980,Pbr028751,Pbr010437,Pbr013253,Pbr019169,Pbr021298,Pbr008689,Pbr028908,Pbr014850,Pbr033747,Pbr024925,Pbr012230,Pbr000411,Pbr013186,Pbr034438,Pbr017423,Pbr005200,Pbr005197,Pbr031963,Pbr011012	-|-|-|-|-|-|-|-|-|-|-|-|-|-|-|-|-|-|-|-|-|-|-|
GO:0070271	protein complex biogenesis	biological_process	0.16652	1	26	1523	409	28560	Pbr033006,Pbr027508,Pbr013215,Pbr009729,Pbr014865,Pbr018190,Pbr007172,Pbr030422,Pbr010411,Pbr032972,Pbr029725,Pbr009837,Pbr013213,Pbr009721,Pbr000623,Pbr032974,Pbr019161,Pbr028056,Pbr011530,Pbr026011,Pbr032959,Pbr019088,Pbr017403,Pbr026006,Pbr041081,Pbr014850	-|-|-|-|-|-|-|-|-|-|-|-|-|-|-|-|-|-|-|-|-|-|-|-|-|-|
GO:0006091	generation of precursor metabolites and energy	biological_process	0.16692	1	24	1523	374	28560	Pbr005502,Pbr029193,Pbr027508,Pbr033005,Pbr009626,Pbr029189,Pbr027496,Pbr005501,Pbr029194,Pbr029203,Pbr019980,Pbr031000,Pbr009617,Pbr009612,Pbr013253,Pbr008712,Pbr009616,Pbr017109,Pbr028764,Pbr007150,Pbr031946,Pbr008673,Pbr012234,Pbr041342	-|-|-|-|-|-|-|-|-|-|-|-|-|-|-|-|-|-|-|-|-|-|-|-|
GO:0009889	regulation of biosynthetic process	biological_process	0.16728	1	146	1523	2609	28560	Pbr028080,Pbr034432,Pbr000385,Pbr019788,Pbr025993,Pbr017123,Pbr013271,Pbr032972,Pbr038730,Pbr038266,Pbr031944,Pbr022408,Pbr000384,Pbr015227,Pbr042617,Pbr038731,Pbr007170,Pbr019977,Pbr021435,Pbr009721,Pbr029155,Pbr029725,Pbr000398,Pbr041076,Pbr017118,Pbr010052,Pbr028076,Pbr019086,Pbr005213,Pbr002372,Pbr030418,Pbr010330,Pbr008674,Pbr017110,Pbr027818,Pbr019826,Pbr015225,Pbr041343,Pbr019166,Pbr023602…	-|-|-|-|-|-|-|-|-|-|-|-|-|-|-|-|-|-|-|-|-|-|-|-|-|-|-|-|-|-|-|-|-|-|-|-|-|-|-|-|-|-|-|-|-|-|-|-|-|-|-|-|-|-|-|-|-|-|-|-|-|-|-|-|-|-|-|-|-|-|-|-|-|-|-|-|-|-|-|-|-|-|-|-|-|-|-|-|-|-|-|-|-|-|-|-|-|-|-|-|-|-|-|-|-|-|-|-|-|-|-|-|-|-|-|-|-|-|-|-|-|-|-|-|-|-|-|-|-|-|-|-|-|-|-|-|-|-|-|-|-|-|-|-|-|-|
GO:0010556	regulation of macromolecule biosynthetic process	biological_process	0.16728	1	146	1523	2609	28560	Pbr024785,Pbr023360,Pbr002622,Pbr019969,Pbr013215,Pbr015037,Pbr016117,Pbr029874,Pbr005496,Pbr013209,Pbr028745,Pbr008673,Pbr029871,Pbr021430,Pbr021448,Pbr009430,Pbr015019,Pbr019775,Pbr018534,Pbr019166,Pbr023602,Pbr023774,Pbr007172,Pbr015225,Pbr019826,Pbr041343,Pbr017110,Pbr027818,Pbr002372,Pbr010330,Pbr030418,Pbr019086,Pbr005213,Pbr008674,Pbr029725,Pbr000398,Pbr028076,Pbr041076,Pbr017118,Pbr010052…	-|-|-|-|-|-|-|-|-|-|-|-|-|-|-|-|-|-|-|-|-|-|-|-|-|-|-|-|-|-|-|-|-|-|-|-|-|-|-|-|-|-|-|-|-|-|-|-|-|-|-|-|-|-|-|-|-|-|-|-|-|-|-|-|-|-|-|-|-|-|-|-|-|-|-|-|-|-|-|-|-|-|-|-|-|-|-|-|-|-|-|-|-|-|-|-|-|-|-|-|-|-|-|-|-|-|-|-|-|-|-|-|-|-|-|-|-|-|-|-|-|-|-|-|-|-|-|-|-|-|-|-|-|-|-|-|-|-|-|-|-|-|-|-|-|-|
GO:0031326	regulation of cellular biosynthetic process	biological_process	0.16728	1	146	1523	2609	28560	Pbr026723,Pbr021210,Pbr022414,Pbr028081,Pbr027839,Pbr013218,Pbr002286,Pbr016102,Pbr024890,Pbr019210,Pbr010333,Pbr018182,Pbr034431,Pbr030422,Pbr012230,Pbr019773,Pbr000412,Pbr009723,Pbr019774,Pbr038257,Pbr004067,Pbr032965,Pbr040487,Pbr009715,Pbr032596,Pbr012211,Pbr015036,Pbr028742,Pbr029726,Pbr007180,Pbr036934,Pbr026000,Pbr033738,Pbr011527,Pbr019779,Pbr040222,Pbr005502,Pbr018403,Pbr024787,Pbr002548…	-|-|-|-|-|-|-|-|-|-|-|-|-|-|-|-|-|-|-|-|-|-|-|-|-|-|-|-|-|-|-|-|-|-|-|-|-|-|-|-|-|-|-|-|-|-|-|-|-|-|-|-|-|-|-|-|-|-|-|-|-|-|-|-|-|-|-|-|-|-|-|-|-|-|-|-|-|-|-|-|-|-|-|-|-|-|-|-|-|-|-|-|-|-|-|-|-|-|-|-|-|-|-|-|-|-|-|-|-|-|-|-|-|-|-|-|-|-|-|-|-|-|-|-|-|-|-|-|-|-|-|-|-|-|-|-|-|-|-|-|-|-|-|-|-|-|
GO:0080090	regulation of primary metabolic process	biological_process	0.16902	1	150	1523	2685	28560	Pbr008687,Pbr021210,Pbr026723,Pbr016102,Pbr013218,Pbr002286,Pbr027839,Pbr028081,Pbr022414,Pbr019210,Pbr024890,Pbr018182,Pbr010333,Pbr030422,Pbr034431,Pbr009723,Pbr019773,Pbr012230,Pbr000412,Pbr038257,Pbr019774,Pbr018193,Pbr032965,Pbr040487,Pbr004067,Pbr012211,Pbr032596,Pbr009715,Pbr028742,Pbr015036,Pbr036934,Pbr029726,Pbr007180,Pbr033738,Pbr011527,Pbr026000,Pbr040222,Pbr019779,Pbr024787,Pbr002548…	-|-|-|-|-|-|-|-|-|-|-|-|-|-|-|-|-|-|-|-|-|-|-|-|-|-|-|-|-|-|-|-|-|-|-|-|-|-|-|-|-|-|-|-|-|-|-|-|-|-|-|-|-|-|-|-|-|-|-|-|-|-|-|-|-|-|-|-|-|-|-|-|-|-|-|-|-|-|-|-|-|-|-|-|-|-|-|-|-|-|-|-|-|-|-|-|-|-|-|-|-|-|-|-|-|-|-|-|-|-|-|-|-|-|-|-|-|-|-|-|-|-|-|-|-|-|-|-|-|-|-|-|-|-|-|-|-|-|-|-|-|-|-|-|-|-|-|-|-|-|
GO:0004197	cysteine-type endopeptidase activity	molecular_function	0.16922	1	10	1523	136	28560	Pbr002543,Pbr031603,Pbr029147,Pbr019817,Pbr042608,Pbr036212,Pbr005194,Pbr021429,Pbr026879,Pbr007175	-|-|-|-|-|-|-|-|-|-|
GO:0007018	microtubule-based movement	biological_process	0.17055	1	8	1523	104	28560	Pbr017123,Pbr023353,Pbr019774,Pbr004067,Pbr023603,Pbr008689,Pbr014867,Pbr019780	-|-|-|-|-|-|-|-|
GO:0044769	ATPase activity, coupled to transmembrane movement of ions, rotational mechanism	molecular_function	0.17162	1	4	1523	42	28560	Pbr009621,Pbr029198,Pbr026725,Pbr019082	-|-|-|-|
GO:0009058	biosynthetic process	biological_process	0.17404	1	336	1523	6200	28560	Pbr002622,Pbr022403,Pbr013215,Pbr000642,Pbr009428,Pbr019796,Pbr014861,Pbr009448,Pbr005496,Pbr014999,Pbr029191,Pbr033735,Pbr022402,Pbr013209,Pbr023604,Pbr008712,Pbr009720,Pbr029874,Pbr009446,Pbr010053,Pbr024775,Pbr008673,Pbr029871,Pbr029717,Pbr009611,Pbr016107,Pbr021448,Pbr020354,Pbr036940,Pbr009614,Pbr019166,Pbr007153,Pbr041343,Pbr015225,Pbr019981,Pbr009718,Pbr002367,Pbr030998,Pbr008674,Pbr004066…	-|-|-|-|-|-|-|-|-|-|-|-|-|-|-|-|-|-|-|-|-|-|-|-|-|-|-|-|-|-|-|-|-|-|-|-|-|-|-|-|-|-|-|-|-|-|-|-|-|-|-|-|-|-|-|-|-|-|-|-|-|-|-|-|-|-|-|-|-|-|-|-|-|-|-|-|-|-|-|-|-|-|-|-|-|-|-|-|-|-|-|-|-|-|-|-|-|-|-|-|-|-|-|-|-|-|-|-|-|-|-|-|-|-|-|-|-|-|-|-|-|-|-|-|-|-|-|-|-|-|-|-|-|-|-|-|-|-|-|-|-|-|-|-|-|-|-|-|-|-|-|-|-|-|-|-|-|-|-|-|-|-|-|-|-|-|-|-|-|-|-|-|-|-|-|-|-|-|-|-|-|-|-|-|-|-|-|-|-|-|-|-|-|-|-|-|-|-|-|-…
GO:0031323	regulation of cellular metabolic process	biological_process	0.17477	1	152	1523	2727	28560	Pbr005504,Pbr036175,Pbr009722,Pbr028760,Pbr012215,Pbr013267,Pbr000407,Pbr041346,Pbr030226,Pbr015014,Pbr032589,Pbr019805,Pbr019085,Pbr019804,Pbr002208,Pbr010436,Pbr014850,Pbr032974,Pbr019809,Pbr031941,Pbr007163,Pbr000645,Pbr028771,Pbr019214,Pbr000396,Pbr038722,Pbr040479,Pbr013255,Pbr038724,Pbr009648,Pbr028744,Pbr042610,Pbr000622,Pbr034437,Pbr040217,Pbr037011,Pbr016109,Pbr041171,Pbr007152,Pbr019211…	-|-|-|-|-|-|-|-|-|-|-|-|-|-|-|-|-|-|-|-|-|-|-|-|-|-|-|-|-|-|-|-|-|-|-|-|-|-|-|-|-|-|-|-|-|-|-|-|-|-|-|-|-|-|-|-|-|-|-|-|-|-|-|-|-|-|-|-|-|-|-|-|-|-|-|-|-|-|-|-|-|-|-|-|-|-|-|-|-|-|-|-|-|-|-|-|-|-|-|-|-|-|-|-|-|-|-|-|-|-|-|-|-|-|-|-|-|-|-|-|-|-|-|-|-|-|-|-|-|-|-|-|-|-|-|-|-|-|-|-|-|-|-|-|-|-|-|-|-|-|-|-|
GO:0030259	lipid glycosylation	biological_process	0.17568	1	3	1523	28	28560	Pbr038261,Pbr038263,Pbr030228	-|-|-|
GO:0004506	squalene monooxygenase activity	molecular_function	0.17573	1	3	1523	28	28560	Pbr026873,Pbr005027,Pbr019793	-|-|-|
GO:0005488	binding	molecular_function	0.17633	1	905	1523	17141	28560	Pbr011527,Pbr029765,Pbr011537,Pbr036197,Pbr032583,Pbr031950,Pbr023356,Pbr005502,Pbr020348,Pbr038273,Pbr022332,Pbr012576,Pbr002545,Pbr004067,Pbr029721,Pbr036160,Pbr005510,Pbr033009,Pbr019970,Pbr011014,Pbr007180,Pbr028048,Pbr010333,Pbr028773,Pbr002360,Pbr026878,Pbr024781,Pbr041340,Pbr011533,Pbr029171,Pbr018401,Pbr030422,Pbr010332,Pbr029183,Pbr000412,Pbr009723,Pbr030214,Pbr011520,Pbr000386,Pbr026723…	-|-|-|-|-|-|-|-|-|-|-|-|-|-|-|-|-|-|-|-|-|-|-|-|-|-|-|-|-|-|-|-|-|-|-|-|-|-|-|-|-|-|-|-|-|-|-|-|-|-|-|-|-|-|-|-|-|-|-|-|-|-|-|-|-|-|-|-|-|-|-|-|-|-|-|-|-|-|-|-|-|-|-|-|-|-|-|-|-|-|-|-|-|-|-|-|-|-|-|-|-|-|-|-|-|-|-|-|-|-|-|-|-|-|-|-|-|-|-|-|-|-|-|-|-|-|-|-|-|-|-|-|-|-|-|-|-|-|-|-|-|-|-|-|-|-|-|-|-|-|-|-|-|-|-|-|-|-|-|-|-|-|-|-|-|-|-|-|-|-|-|-|-|-|-|-|-|-|-|-|-|-|-|-|-|-|-|-|-|-|-|-|-|-|-|-|-|-|-|-…
GO:1901362	organic cyclic compound biosynthetic process	biological_process	0.17682	1	208	1523	3779	28560	Pbr008674,Pbr019086,Pbr005213,Pbr002372,Pbr030418,Pbr010330,Pbr041076,Pbr017118,Pbr010052,Pbr002620,Pbr028076,Pbr029725,Pbr000398,Pbr008691,Pbr019977,Pbr009721,Pbr029155,Pbr038731,Pbr007170,Pbr019820,Pbr015227,Pbr000384,Pbr007173,Pbr042617,Pbr022408,Pbr021446,Pbr038266,Pbr005028,Pbr031944,Pbr020975,Pbr022406,Pbr032972,Pbr038730,Pbr010045,Pbr017123,Pbr013271,Pbr025993,Pbr014871,Pbr000385,Pbr019788…	-|-|-|-|-|-|-|-|-|-|-|-|-|-|-|-|-|-|-|-|-|-|-|-|-|-|-|-|-|-|-|-|-|-|-|-|-|-|-|-|-|-|-|-|-|-|-|-|-|-|-|-|-|-|-|-|-|-|-|-|-|-|-|-|-|-|-|-|-|-|-|-|-|-|-|-|-|-|-|-|-|-|-|-|-|-|-|-|-|-|-|-|-|-|-|-|-|-|-|-|-|-|-|-|-|-|-|-|-|-|-|-|-|-|-|-|-|-|-|-|-|-|-|-|-|-|-|-|-|-|-|-|-|-|-|-|-|-|-|-|-|-|-|-|-|-|-|-|-|-|-|-|-|-|-|-|-|-|-|-|-|-|-|-|-|-|-|-|-|-|-|-|-|-|-|-|-|-|-|-|-|-|-|-|-|-|-|-|-|-|-|-|-|-|-|-|-|-|-|-…
GO:0007005	mitochondrion organization	biological_process	0.17718	1	9	1523	121	28560	Pbr014850,Pbr017403,Pbr008689,Pbr031964,Pbr010437,Pbr033006,Pbr018186,Pbr007152,Pbr000411	-|-|-|-|-|-|-|-|-|
GO:0034645	cellular macromolecule biosynthetic process	biological_process	0.17888	1	251	1523	4594	28560	Pbr009450,Pbr031605,Pbr002285,Pbr022332,Pbr019213,Pbr027793,Pbr005502,Pbr018403,Pbr002548,Pbr024787,Pbr019779,Pbr040222,Pbr026000,Pbr033738,Pbr011527,Pbr026724,Pbr029726,Pbr005217,Pbr007180,Pbr036934,Pbr042867,Pbr034429,Pbr015036,Pbr028742,Pbr009715,Pbr023790,Pbr032596,Pbr025257,Pbr012211,Pbr004067,Pbr040487,Pbr032965,Pbr019774,Pbr040476,Pbr018193,Pbr038257,Pbr019773,Pbr012230,Pbr003857,Pbr000412…	-|-|-|-|-|-|-|-|-|-|-|-|-|-|-|-|-|-|-|-|-|-|-|-|-|-|-|-|-|-|-|-|-|-|-|-|-|-|-|-|-|-|-|-|-|-|-|-|-|-|-|-|-|-|-|-|-|-|-|-|-|-|-|-|-|-|-|-|-|-|-|-|-|-|-|-|-|-|-|-|-|-|-|-|-|-|-|-|-|-|-|-|-|-|-|-|-|-|-|-|-|-|-|-|-|-|-|-|-|-|-|-|-|-|-|-|-|-|-|-|-|-|-|-|-|-|-|-|-|-|-|-|-|-|-|-|-|-|-|-|-|-|-|-|-|-|-|-|-|-|-|-|-|-|-|-|-|-|-|-|-|-|-|-|-|-|-|-|-|-|-|-|-|-|-|-|-|-|-|-|-|-|-|-|-|-|-|-|-|-|-|-|-|-|-|-|-|-|-|-…
GO:0010468	regulation of gene expression	biological_process	0.17891	1	147	1523	2637	28560	Pbr019788,Pbr000385,Pbr034432,Pbr028080,Pbr013271,Pbr017123,Pbr025993,Pbr032972,Pbr038730,Pbr031944,Pbr038266,Pbr042617,Pbr000384,Pbr015227,Pbr022408,Pbr029155,Pbr021435,Pbr009721,Pbr019977,Pbr007170,Pbr038731,Pbr028076,Pbr017118,Pbr010052,Pbr041076,Pbr000398,Pbr029725,Pbr008674,Pbr030418,Pbr010330,Pbr002372,Pbr005213,Pbr019086,Pbr027818,Pbr017110,Pbr041343,Pbr015225,Pbr019826,Pbr023774,Pbr007172…	-|-|-|-|-|-|-|-|-|-|-|-|-|-|-|-|-|-|-|-|-|-|-|-|-|-|-|-|-|-|-|-|-|-|-|-|-|-|-|-|-|-|-|-|-|-|-|-|-|-|-|-|-|-|-|-|-|-|-|-|-|-|-|-|-|-|-|-|-|-|-|-|-|-|-|-|-|-|-|-|-|-|-|-|-|-|-|-|-|-|-|-|-|-|-|-|-|-|-|-|-|-|-|-|-|-|-|-|-|-|-|-|-|-|-|-|-|-|-|-|-|-|-|-|-|-|-|-|-|-|-|-|-|-|-|-|-|-|-|-|-|-|-|-|-|-|-|
GO:0009236	cobalamin biosynthetic process	biological_process	0.18096	1	5	1523	58	28560	Pbr017408,Pbr019820,Pbr014871,Pbr008682,Pbr033735	-|-|-|-|-|
GO:0009416	response to light stimulus	biological_process	0.18103	1	2	1523	15	28560	Pbr032396,Pbr015037	-|-|
GO:0033108	mitochondrial respiratory chain complex assembly	biological_process	0.1812	1	2	1523	15	28560	Pbr017403,Pbr033006	-|-|
GO:0044003	modification by symbiont of host morphology or physiology	biological_process	0.18122	1	7	1523	90	28560	Pbr005510,Pbr029769,Pbr028748,Pbr000390,Pbr005506,Pbr033015,Pbr002548	-|-|-|-|-|-|-|
GO:0007623	circadian rhythm	biological_process	0.18123	1	2	1523	15	28560	Pbr036934,Pbr032596	-|-|
GO:0031412	gas vesicle organization	biological_process	0.18123	1	2	1523	15	28560	Pbr021448,Pbr029725	-|-|
GO:0002115	store-operated calcium entry	biological_process	0.18129	1	2	1523	15	28560	Pbr029722,Pbr042616	-|-|
GO:0010959	regulation of metal ion transport	biological_process	0.18129	1	2	1523	15	28560	Pbr042616,Pbr029722	-|-|
GO:0043269	regulation of ion transport	biological_process	0.18129	1	2	1523	15	28560	Pbr042616,Pbr029722	-|-|
GO:0051924	regulation of calcium ion transport	biological_process	0.18129	1	2	1523	15	28560	Pbr029722,Pbr042616	-|-|
GO:2001256	regulation of store-operated calcium entry	biological_process	0.18129	1	2	1523	15	28560	Pbr029722,Pbr042616	-|-|
GO:0005779	integral to peroxisomal membrane	cellular_component	0.1813	1	2	1523	15	28560	Pbr020358,Pbr036209	-|-|
GO:0031231	intrinsic to peroxisomal membrane	cellular_component	0.1813	1	2	1523	15	28560	Pbr036209,Pbr020358	-|-|
GO:0040007	growth	biological_process	0.18196	1	4	1523	43	28560	Pbr032982,Pbr009716,Pbr026001,Pbr002539	-|-|-|-|
GO:0016759	cellulose synthase activity	molecular_function	0.18223	1	4	1523	43	28560	Pbr028745,Pbr002623,Pbr027819,Pbr016107	-|-|-|-|
GO:0016760	cellulose synthase (UDP-forming) activity	molecular_function	0.18223	1	4	1523	43	28560	Pbr016107,Pbr027819,Pbr002623,Pbr028745	-|-|-|-|
GO:0030430	host cell cytoplasm	cellular_component	0.18252	1	4	1523	43	28560	Pbr029200,Pbr023881,Pbr033015,Pbr009623	-|-|-|-|
GO:0071840	cellular component organization or biogenesis	biological_process	0.18256	1	110	1523	1950	28560	Pbr032959,Pbr028752,Pbr017109,Pbr026011,Pbr026006,Pbr028080,Pbr019100,Pbr017403,Pbr016109,Pbr007152,Pbr017123,Pbr029869,Pbr014860,Pbr041171,Pbr013269,Pbr024242,Pbr021497,Pbr024779,Pbr031964,Pbr015229,Pbr009837,Pbr032972,Pbr010331,Pbr010442,Pbr027508,Pbr033006,Pbr019096,Pbr018190,Pbr014865,Pbr012161,Pbr015012,Pbr013261,Pbr015227,Pbr026379,Pbr018535,Pbr041081,Pbr008679,Pbr014850,Pbr034163,Pbr032974…	-|-|-|-|-|-|-|-|-|-|-|-|-|-|-|-|-|-|-|-|-|-|-|-|-|-|-|-|-|-|-|-|-|-|-|-|-|-|-|-|-|-|-|-|-|-|-|-|-|-|-|-|-|-|-|-|-|-|-|-|-|-|-|-|-|-|-|-|-|-|-|-|-|-|-|-|-|-|-|-|-|-|-|-|-|-|-|-|-|-|-|-|-|-|-|-|-|-|-|-|-|-|-|-|-|-|-|-|-|-|
GO:0072522	purine-containing compound biosynthetic process	biological_process	0.18278	1	14	1523	206	28560	Pbr033747,Pbr002365,Pbr036940,Pbr011012,Pbr023793,Pbr012218,Pbr028751,Pbr019082,Pbr036211,Pbr008691,Pbr041337,Pbr009621,Pbr021446,Pbr029198	-|-|-|-|-|-|-|-|-|-|-|-|-|-|
GO:0044249	cellular biosynthetic process	biological_process	0.18318	1	311	1523	5735	28560	Pbr033738,Pbr026000,Pbr040222,Pbr017116,Pbr019779,Pbr018403,Pbr002548,Pbr024787,Pbr021494,Pbr027793,Pbr019213,Pbr032586,Pbr009450,Pbr031605,Pbr040487,Pbr032965,Pbr005027,Pbr041080,Pbr025257,Pbr012211,Pbr023793,Pbr034429,Pbr015036,Pbr042867,Pbr039400,Pbr018182,Pbr028761,Pbr027819,Pbr011516,Pbr011012,Pbr034431,Pbr014855,Pbr036211,Pbr012230,Pbr003857,Pbr040476,Pbr023772,Pbr021210,Pbr025247,Pbr009449…	-|-|-|-|-|-|-|-|-|-|-|-|-|-|-|-|-|-|-|-|-|-|-|-|-|-|-|-|-|-|-|-|-|-|-|-|-|-|-|-|-|-|-|-|-|-|-|-|-|-|-|-|-|-|-|-|-|-|-|-|-|-|-|-|-|-|-|-|-|-|-|-|-|-|-|-|-|-|-|-|-|-|-|-|-|-|-|-|-|-|-|-|-|-|-|-|-|-|-|-|-|-|-|-|-|-|-|-|-|-|-|-|-|-|-|-|-|-|-|-|-|-|-|-|-|-|-|-|-|-|-|-|-|-|-|-|-|-|-|-|-|-|-|-|-|-|-|-|-|-|-|-|-|-|-|-|-|-|-|-|-|-|-|-|-|-|-|-|-|-|-|-|-|-|-|-|-|-|-|-|-|-|-|-|-|-|-|-|-|-|-|-|-|-|-|-|-|-|-|-…
GO:0016796	exonuclease activity, active with either ribo- or deoxyribonucleic acids and producing 5'-phosphomonoesters	molecular_function	0.18356	1	6	1523	74	28560	Pbr026374,Pbr028078,Pbr042866,Pbr021217,Pbr019950,Pbr024900	-|-|-|-|-|-|
GO:0055086	nucleobase-containing small molecule metabolic process	biological_process	0.18491	1	27	1523	433	28560	Pbr023793,Pbr030999,Pbr002365,Pbr033747,Pbr000622,Pbr036155,Pbr028751,Pbr009622,Pbr019981,Pbr029198,Pbr008691,Pbr041337,Pbr026727,Pbr029199,Pbr012218,Pbr011012,Pbr036940,Pbr002374,Pbr020348,Pbr011520,Pbr029190,Pbr009621,Pbr021446,Pbr005205,Pbr019082,Pbr036211,Pbr009613	-|-|-|-|-|-|-|-|-|-|-|-|-|-|-|-|-|-|-|-|-|-|-|-|-|-|-|
GO:0051817	modification of morphology or physiology of other organism involved in symbiotic interaction	biological_process	0.18832	1	7	1523	91	28560	Pbr002548,Pbr033015,Pbr000390,Pbr005506,Pbr028748,Pbr029769,Pbr005510	-|-|-|-|-|-|-|
GO:0044391	ribosomal subunit	cellular_component	0.189	1	3	1523	29	28560	Pbr003857,Pbr003870,Pbr003868	-|-|-|
GO:0031324	negative regulation of cellular metabolic process	biological_process	0.19008	1	7	1523	91	28560	Pbr012215,Pbr041346,Pbr036934,Pbr019969,Pbr041343,Pbr018182,Pbr028744	-|-|-|-|-|-|-|
GO:0005577	fibrinogen complex	cellular_component	0.19054	1	5	1523	59	28560	Pbr007172,Pbr000623,Pbr009721,Pbr014850,Pbr010411	-|-|-|-|-|
GO:0030168	platelet activation	biological_process	0.19054	1	5	1523	59	28560	Pbr014850,Pbr010411,Pbr007172,Pbr000623,Pbr009721	-|-|-|-|-|
GO:0016480	negative regulation of transcription from RNA polymerase III promoter	biological_process	0.19125	1	1	1523	4	28560	Pbr028744	-|
GO:0004018	N6-(1,2-dicarboxyethyl)AMP AMP-lyase (fumarate-forming) activity	molecular_function	0.19127	1	1	1523	4	28560	Pbr023793	-|
GO:0018193	peptidyl-amino acid modification	biological_process	0.19154	1	6	1523	75	28560	Pbr029156,Pbr023357,Pbr002285,Pbr041174,Pbr023888,Pbr010402	-|-|-|-|-|-|
GO:0015858	nucleoside transport	biological_process	0.1916	1	1	1523	4	28560	Pbr028078	-|
GO:0034257	nicotinamide riboside transmembrane transporter activity	molecular_function	0.1916	1	1	1523	4	28560	Pbr028078	-|
GO:0034258	nicotinamide riboside transport	biological_process	0.1916	1	1	1523	4	28560	Pbr028078	-|
GO:0015114	phosphate ion transmembrane transporter activity	molecular_function	0.19192	1	1	1523	4	28560	Pbr013208	-|
GO:0019784	NEDD8-specific protease activity	molecular_function	0.19194	1	1	1523	4	28560	Pbr004069	-|
GO:0043772	acyl-phosphate glycerol-3-phosphate acyltransferase activity	molecular_function	0.19195	1	1	1523	4	28560	Pbr012575	-|
GO:0070008	serine-type exopeptidase activity	molecular_function	0.19196	1	7	1523	91	28560	Pbr005498,Pbr025116,Pbr034206,Pbr021212,Pbr021211,Pbr019768,Pbr021215	-|-|-|-|-|-|-|
GO:0009986	cell surface	cellular_component	0.19198	1	1	1523	4	28560	Pbr029875	-|
GO:0043190	ATP-binding cassette (ABC) transporter complex	cellular_component	0.19198	1	1	1523	4	28560	Pbr025248	-|
GO:0008521	acetyl-CoA transporter activity	molecular_function	0.19199	1	1	1523	4	28560	Pbr024901	-|
GO:0051185	coenzyme transporter activity	molecular_function	0.19199	1	1	1523	4	28560	Pbr024901	-|
GO:0009064	glutamine family amino acid metabolic process	biological_process	0.19199	1	6	1523	75	28560	Pbr041337,Pbr012238,Pbr012157,Pbr025247,Pbr000648,Pbr032579	-|-|-|-|-|-|
GO:0006278	RNA-dependent DNA replication	biological_process	0.19201	1	1	1523	4	28560	Pbr021425	-|
GO:0001816	cytokine production	biological_process	0.19204	1	1	1523	4	28560	Pbr029722	-|
GO:0001817	regulation of cytokine production	biological_process	0.19204	1	1	1523	4	28560	Pbr029722	-|
GO:0001819	positive regulation of cytokine production	biological_process	0.19204	1	1	1523	4	28560	Pbr029722	-|
GO:0010883	regulation of lipid storage	biological_process	0.19204	1	1	1523	4	28560	Pbr029722	-|
GO:0010884	positive regulation of lipid storage	biological_process	0.19204	1	1	1523	4	28560	Pbr029722	-|
GO:0007249	I-kappaB kinase/NF-kappaB cascade	biological_process	0.19205	1	1	1523	4	28560	Pbr015020	-|
GO:0043122	regulation of I-kappaB kinase/NF-kappaB cascade	biological_process	0.19205	1	1	1523	4	28560	Pbr015020	-|
GO:0043123	positive regulation of I-kappaB kinase/NF-kappaB cascade	biological_process	0.19205	1	1	1523	4	28560	Pbr015020	-|
GO:0006164	purine nucleotide biosynthetic process	biological_process	0.19219	1	13	1523	191	28560	Pbr023793,Pbr012218,Pbr033747,Pbr036940,Pbr011012,Pbr002365,Pbr028751,Pbr041337,Pbr009621,Pbr008691,Pbr029198,Pbr036211,Pbr019082	-|-|-|-|-|-|-|-|-|-|-|-|-|
GO:0048519	negative regulation of biological process	biological_process	0.19262	1	16	1523	243	28560	Pbr018182,Pbr013185,Pbr007172,Pbr009716,Pbr036999,Pbr017418,Pbr012215,Pbr019969,Pbr041346,Pbr026377,Pbr030219,Pbr033024,Pbr010336,Pbr028744,Pbr041343,Pbr036934	-|-|-|-|-|-|-|-|-|-|-|-|-|-|-|-|
GO:0005672	transcription factor TFIIA complex	cellular_component	0.1932	1	4	1523	44	28560	Pbr002620,Pbr027816,Pbr042617,Pbr008684	-|-|-|-|
GO:0030163	protein catabolic process	biological_process	0.19326	1	13	1523	191	28560	Pbr021441,Pbr020353,Pbr040497,Pbr005217,Pbr020360,Pbr003865,Pbr012223,Pbr021440,Pbr038730,Pbr021480,Pbr012139,Pbr032959,Pbr013263	-|-|-|-|-|-|-|-|-|-|-|-|-|
GO:0006817	phosphate ion transport	biological_process	0.19488	1	2	1523	16	28560	Pbr016097,Pbr013208	-|-|
GO:0009059	macromolecule biosynthetic process	biological_process	0.19529	1	252	1523	4629	28560	Pbr010330,Pbr030418,Pbr002623,Pbr002372,Pbr005213,Pbr019086,Pbr004066,Pbr008674,Pbr029188,Pbr000398,Pbr029725,Pbr028076,Pbr002620,Pbr010052,Pbr017118,Pbr041076,Pbr007170,Pbr038731,Pbr029155,Pbr021435,Pbr009721,Pbr019977,Pbr019102,Pbr022408,Pbr036946,Pbr042617,Pbr007173,Pbr034202,Pbr000384,Pbr015227,Pbr023780,Pbr031944,Pbr038266,Pbr038730,Pbr032972,Pbr012573,Pbr022406,Pbr016096,Pbr025993,Pbr013271…	-|-|-|-|-|-|-|-|-|-|-|-|-|-|-|-|-|-|-|-|-|-|-|-|-|-|-|-|-|-|-|-|-|-|-|-|-|-|-|-|-|-|-|-|-|-|-|-|-|-|-|-|-|-|-|-|-|-|-|-|-|-|-|-|-|-|-|-|-|-|-|-|-|-|-|-|-|-|-|-|-|-|-|-|-|-|-|-|-|-|-|-|-|-|-|-|-|-|-|-|-|-|-|-|-|-|-|-|-|-|-|-|-|-|-|-|-|-|-|-|-|-|-|-|-|-|-|-|-|-|-|-|-|-|-|-|-|-|-|-|-|-|-|-|-|-|-|-|-|-|-|-|-|-|-|-|-|-|-|-|-|-|-|-|-|-|-|-|-|-|-|-|-|-|-|-|-|-|-|-|-|-|-|-|-|-|-|-|-|-|-|-|-|-|-|-|-|-|-|-…
GO:0017148	negative regulation of translation	biological_process	0.19646	1	3	1523	30	28560	Pbr018182,Pbr041343,Pbr041346	-|-|-|
GO:0004650	polygalacturonase activity	molecular_function	0.1968	1	6	1523	76	28560	Pbr027829,Pbr025261,Pbr020597,Pbr027832,Pbr027833,Pbr019781	-|-|-|-|-|-|
GO:0030126	COPI vesicle coat	cellular_component	0.19961	1	2	1523	16	28560	Pbr025115,Pbr011527	-|-|
GO:0030137	COPI-coated vesicle	cellular_component	0.19961	1	2	1523	16	28560	Pbr025115,Pbr011527	-|-|
GO:0030663	COPI-coated vesicle membrane	cellular_component	0.19961	1	2	1523	16	28560	Pbr011527,Pbr025115	-|-|
GO:0019104	DNA N-glycosylase activity	molecular_function	0.19963	1	2	1523	16	28560	Pbr002540,Pbr013189	-|-|
GO:0009288	bacterial-type flagellum	cellular_component	0.19973	1	5	1523	60	28560	Pbr014858,Pbr000623,Pbr007180,Pbr029725,Pbr014850	-|-|-|-|-|
GO:0009847	spore germination	biological_process	0.19983	1	2	1523	16	28560	Pbr031976,Pbr036153	-|-|
GO:0004601	peroxidase activity	molecular_function	0.19985	1	11	1523	159	28560	Pbr000645,Pbr015016,Pbr015942,Pbr015032,Pbr036152,Pbr040489,Pbr013214,Pbr002542,Pbr036153,Pbr019981,Pbr022326	-|-|-|-|-|-|-|-|-|-|-|
GO:0016684	oxidoreductase activity, acting on peroxide as acceptor	molecular_function	0.19985	1	11	1523	159	28560	Pbr036152,Pbr015942,Pbr015032,Pbr015016,Pbr000645,Pbr036153,Pbr019981,Pbr022326,Pbr002542,Pbr013214,Pbr040489	-|-|-|-|-|-|-|-|-|-|-|
GO:0022008	neurogenesis	biological_process	0.20002	1	2	1523	16	28560	Pbr013261,Pbr023774	-|-|
GO:0000904	cell morphogenesis involved in differentiation	biological_process	0.20003	1	2	1523	16	28560	Pbr013261,Pbr023774	-|-|
GO:0031361	integral to thylakoid membrane	cellular_component	0.20048	1	2	1523	16	28560	Pbr029202,Pbr009625	-|-|
GO:0016984	ribulose-bisphosphate carboxylase activity	molecular_function	0.20048	1	2	1523	16	28560	Pbr009623,Pbr029200	-|-|
GO:0005509	calcium ion binding	molecular_function	0.20172	1	27	1523	438	28560	Pbr021294,Pbr012161,Pbr012219,Pbr010418,Pbr019175,Pbr002360,Pbr024891,Pbr005214,Pbr002625,Pbr005219,Pbr005215,Pbr017410,Pbr025113,Pbr030420,Pbr008681,Pbr019215,Pbr010446,Pbr017121,Pbr036209,Pbr028048,Pbr034213,Pbr021489,Pbr018408,Pbr027821,Pbr015024,Pbr023350,Pbr031962	-|-|-|-|-|-|-|-|-|-|-|-|-|-|-|-|-|-|-|-|-|-|-|-|-|-|-|
GO:0015886	heme transport	biological_process	0.20197	1	3	1523	30	28560	Pbr027508,Pbr000645,Pbr019979	-|-|-|
GO:1901678	iron coordination entity transport	biological_process	0.20197	1	3	1523	30	28560	Pbr019979,Pbr027508,Pbr000645	-|-|-|
GO:0048584	positive regulation of response to stimulus	biological_process	0.20208	1	3	1523	30	28560	Pbr019981,Pbr015020,Pbr025250	-|-|-|
GO:0043604	amide biosynthetic process	biological_process	0.20382	1	4	1523	45	28560	Pbr009440,Pbr017116,Pbr033006,Pbr042866	-|-|-|-|
GO:0051082	unfolded protein binding	molecular_function	0.204	1	13	1523	193	28560	Pbr023792,Pbr019970,Pbr017406,Pbr013196,Pbr000623,Pbr008682,Pbr014850,Pbr020978,Pbr018491,Pbr008668,Pbr021430,Pbr015020,Pbr027834	-|-|-|-|-|-|-|-|-|-|-|-|-|
GO:0070647	protein modification by small protein conjugation or removal	biological_process	0.20407	1	13	1523	194	28560	Pbr031957,Pbr032574,Pbr028907,Pbr012148,Pbr025244,Pbr010331,Pbr010332,Pbr026878,Pbr017416,Pbr018490,Pbr019772,Pbr019977,Pbr033733	-|-|-|-|-|-|-|-|-|-|-|-|-|
GO:0006139	nucleobase-containing compound metabolic process	biological_process	0.20475	1	284	1523	5247	28560	Pbr032965,Pbr040487,Pbr023793,Pbr025257,Pbr012211,Pbr005027,Pbr034429,Pbr015036,Pbr013188,Pbr020337,Pbr023881,Pbr039394,Pbr034214,Pbr026000,Pbr033738,Pbr019779,Pbr040222,Pbr021680,Pbr029190,Pbr027793,Pbr024787,Pbr002548,Pbr018403,Pbr031605,Pbr009450,Pbr019213,Pbr020357,Pbr021210,Pbr010405,Pbr008687,Pbr028081,Pbr009449,Pbr036950,Pbr041337,Pbr013189,Pbr021479,Pbr039400,Pbr011012,Pbr011516,Pbr005205…	-|-|-|-|-|-|-|-|-|-|-|-|-|-|-|-|-|-|-|-|-|-|-|-|-|-|-|-|-|-|-|-|-|-|-|-|-|-|-|-|-|-|-|-|-|-|-|-|-|-|-|-|-|-|-|-|-|-|-|-|-|-|-|-|-|-|-|-|-|-|-|-|-|-|-|-|-|-|-|-|-|-|-|-|-|-|-|-|-|-|-|-|-|-|-|-|-|-|-|-|-|-|-|-|-|-|-|-|-|-|-|-|-|-|-|-|-|-|-|-|-|-|-|-|-|-|-|-|-|-|-|-|-|-|-|-|-|-|-|-|-|-|-|-|-|-|-|-|-|-|-|-|-|-|-|-|-|-|-|-|-|-|-|-|-|-|-|-|-|-|-|-|-|-|-|-|-|-|-|-|-|-|-|-|-|-|-|-|-|-|-|-|-|-|-|-|-|-|-|-…
GO:0006417	regulation of translation	biological_process	0.20588	1	11	1523	160	28560	Pbr041343,Pbr021435,Pbr038724,Pbr041346,Pbr028760,Pbr034437,Pbr018182,Pbr034431,Pbr022414,Pbr016109,Pbr034432	-|-|-|-|-|-|-|-|-|-|-|
GO:0044444	cytoplasmic part	cellular_component	0.2074	1	121	1523	2172	28560	Pbr026005,Pbr033747,Pbr030998,Pbr012137,Pbr009610,Pbr025118,Pbr008689,Pbr031001,Pbr026723,Pbr009724,Pbr011015,Pbr029204,Pbr005498,Pbr028056,Pbr025115,Pbr029170,Pbr010446,Pbr009718,Pbr021439,Pbr031969,Pbr009725,Pbr036950,Pbr011012,Pbr024781,Pbr026012,Pbr009614,Pbr008668,Pbr021448,Pbr029205,Pbr009723,Pbr014855,Pbr014998,Pbr003857,Pbr012230,Pbr018188,Pbr003868,Pbr009715,Pbr009611,Pbr023790,Pbr020976…	-|-|-|-|-|-|-|-|-|-|-|-|-|-|-|-|-|-|-|-|-|-|-|-|-|-|-|-|-|-|-|-|-|-|-|-|-|-|-|-|-|-|-|-|-|-|-|-|-|-|-|-|-|-|-|-|-|-|-|-|-|-|-|-|-|-|-|-|-|-|-|-|-|-|-|-|-|-|-|-|-|-|-|-|-|-|-|-|-|-|-|-|-|-|-|-|-|-|-|-|-|-|-|-|-|-|-|-|-|-|-|-|-|-|-|-|-|-|-|-|-|
GO:0004549	tRNA-specific ribonuclease activity	molecular_function	0.20943	1	3	1523	31	28560	Pbr033005,Pbr027820,Pbr002624	-|-|-|
GO:0006855	drug transmembrane transport	biological_process	0.21163	1	8	1523	110	28560	Pbr009629,Pbr028754,Pbr020344,Pbr009445,Pbr028753,Pbr028756,Pbr009444,Pbr028755	-|-|-|-|-|-|-|-|
GO:0015238	drug transmembrane transporter activity	molecular_function	0.21163	1	8	1523	110	28560	Pbr009629,Pbr028754,Pbr020344,Pbr009445,Pbr028753,Pbr028756,Pbr009444,Pbr028755	-|-|-|-|-|-|-|-|
GO:0007051	spindle organization	biological_process	0.21264	1	3	1523	31	28560	Pbr019161,Pbr014865,Pbr009837	-|-|-|
GO:0006298	mismatch repair	biological_process	0.21446	1	5	1523	62	28560	Pbr039394,Pbr016103,Pbr024924,Pbr008673,Pbr026379	-|-|-|-|-|
GO:0007275	multicellular organismal development	biological_process	0.2149	1	14	1523	213	28560	Pbr023717,Pbr027832,Pbr034196,Pbr013261,Pbr019216,Pbr011527,Pbr017112,Pbr028063,Pbr023774,Pbr034210,Pbr013204,Pbr013206,Pbr018492,Pbr013205	-|-|-|-|-|-|-|-|-|-|-|-|-|-|
GO:0009611	response to wounding	biological_process	0.21549	1	7	1523	94	28560	Pbr014850,Pbr010411,Pbr005031,Pbr007172,Pbr000623,Pbr005033,Pbr009721	-|-|-|-|-|-|-|
GO:0005085	guanyl-nucleotide exchange factor activity	molecular_function	0.21557	1	3	1523	31	28560	Pbr019169,Pbr023349,Pbr009439	-|-|-|
GO:0051181	cofactor transport	biological_process	0.21561	1	3	1523	31	28560	Pbr000645,Pbr027508,Pbr019979	-|-|-|
GO:0044413	avoidance of host defenses	biological_process	0.21601	1	3	1523	31	28560	Pbr005510,Pbr005506,Pbr033015	-|-|-|
GO:0044415	evasion or tolerance of host defenses	biological_process	0.21601	1	3	1523	31	28560	Pbr005510,Pbr005506,Pbr033015	-|-|-|
GO:0051832	avoidance of defenses of other organism involved in symbiotic interaction	biological_process	0.21601	1	3	1523	31	28560	Pbr005506,Pbr005510,Pbr033015	-|-|-|
GO:0051834	evasion or tolerance of defenses of other organism involved in symbiotic interaction	biological_process	0.21601	1	3	1523	31	28560	Pbr033015,Pbr005506,Pbr005510	-|-|-|
GO:0052173	response to defenses of other organism involved in symbiotic interaction	biological_process	0.21601	1	3	1523	31	28560	Pbr005506,Pbr005510,Pbr033015	-|-|-|
GO:0052200	response to host defenses	biological_process	0.21601	1	3	1523	31	28560	Pbr033015,Pbr005510,Pbr005506	-|-|-|
GO:0075136	response to host	biological_process	0.21601	1	3	1523	31	28560	Pbr005510,Pbr005506,Pbr033015	-|-|-|
GO:0005905	coated pit	cellular_component	0.21752	1	2	1523	17	28560	Pbr033742,Pbr019772	-|-|
GO:0012510	trans-Golgi network transport vesicle membrane	cellular_component	0.21752	1	2	1523	17	28560	Pbr033742,Pbr019772	-|-|
GO:0030125	clathrin vesicle coat	cellular_component	0.21752	1	2	1523	17	28560	Pbr033742,Pbr019772	-|-|
GO:0030130	clathrin coat of trans-Golgi network vesicle	cellular_component	0.21752	1	2	1523	17	28560	Pbr019772,Pbr033742	-|-|
GO:0030132	clathrin coat of coated pit	cellular_component	0.21752	1	2	1523	17	28560	Pbr033742,Pbr019772	-|-|
GO:0030136	clathrin-coated vesicle	cellular_component	0.21752	1	2	1523	17	28560	Pbr019772,Pbr033742	-|-|
GO:0030140	trans-Golgi network transport vesicle	cellular_component	0.21752	1	2	1523	17	28560	Pbr019772,Pbr033742	-|-|
GO:0030665	clathrin-coated vesicle membrane	cellular_component	0.21752	1	2	1523	17	28560	Pbr033742,Pbr019772	-|-|
GO:0009235	cobalamin metabolic process	biological_process	0.21777	1	5	1523	62	28560	Pbr014871,Pbr019820,Pbr017408,Pbr008682,Pbr033735	-|-|-|-|-|
GO:0030243	cellulose metabolic process	biological_process	0.21818	1	5	1523	62	28560	Pbr027819,Pbr031958,Pbr016107,Pbr002623,Pbr028745	-|-|-|-|-|
GO:0015893	drug transport	biological_process	0.21854	1	8	1523	111	28560	Pbr020344,Pbr009629,Pbr028754,Pbr028756,Pbr028755,Pbr009444,Pbr009445,Pbr028753	-|-|-|-|-|-|-|-|
GO:0090484	drug transporter activity	molecular_function	0.21854	1	8	1523	111	28560	Pbr028753,Pbr009445,Pbr028755,Pbr009444,Pbr028756,Pbr028754,Pbr009629,Pbr020344	-|-|-|-|-|-|-|-|
GO:0008017	microtubule binding	molecular_function	0.21887	1	12	1523	179	28560	Pbr019774,Pbr031941,Pbr019969,Pbr012163,Pbr017123,Pbr023353,Pbr019780,Pbr014850,Pbr014867,Pbr004067,Pbr008689,Pbr023603	-|-|-|-|-|-|-|-|-|-|-|-|
GO:0043603	cellular amide metabolic process	biological_process	0.21942	1	7	1523	95	28560	Pbr040499,Pbr042866,Pbr021224,Pbr021225,Pbr033006,Pbr017116,Pbr009440	-|-|-|-|-|-|-|
GO:0005088	Ras guanyl-nucleotide exchange factor activity	molecular_function	0.21963	1	2	1523	17	28560	Pbr009439,Pbr019169	-|-|
GO:0005089	Rho guanyl-nucleotide exchange factor activity	molecular_function	0.21963	1	2	1523	17	28560	Pbr009439,Pbr019169	-|-|
GO:0031082	BLOC complex	cellular_component	0.21984	1	2	1523	17	28560	Pbr016108,Pbr026376	-|-|
GO:0031083	BLOC-1 complex	cellular_component	0.21984	1	2	1523	17	28560	Pbr026376,Pbr016108	-|-|
GO:1901135	carbohydrate derivative metabolic process	biological_process	0.22435	1	42	1523	717	28560	Pbr028762,Pbr012218,Pbr026724,Pbr002285,Pbr020348,Pbr009613,Pbr009621,Pbr029190,Pbr000644,Pbr040221,Pbr002365,Pbr019972,Pbr023793,Pbr036170,Pbr036155,Pbr028751,Pbr019793,Pbr008691,Pbr036940,Pbr011516,Pbr011012,Pbr029199,Pbr016096,Pbr011520,Pbr005195,Pbr021429,Pbr027802,Pbr002374,Pbr036211,Pbr019082,Pbr023780,Pbr021446,Pbr005205,Pbr033747,Pbr030999,Pbr000622,Pbr028045,Pbr009622,Pbr024242,Pbr041337…	-|-|-|-|-|-|-|-|-|-|-|-|-|-|-|-|-|-|-|-|-|-|-|-|-|-|-|-|-|-|-|-|-|-|-|-|-|-|-|-|-|-|
GO:0019219	regulation of nucleobase-containing compound metabolic process	biological_process	0.22542	1	137	1523	2483	28560	Pbr005496,Pbr013209,Pbr016117,Pbr029874,Pbr021430,Pbr029871,Pbr008673,Pbr028745,Pbr002622,Pbr013215,Pbr019969,Pbr024785,Pbr023360,Pbr015037,Pbr015225,Pbr019826,Pbr027818,Pbr017110,Pbr009430,Pbr015019,Pbr019775,Pbr021448,Pbr023774,Pbr007172,Pbr018534,Pbr023602,Pbr019166,Pbr029155,Pbr009721,Pbr019977,Pbr007170,Pbr038731,Pbr042617,Pbr015227,Pbr000384,Pbr022408,Pbr008674,Pbr010330,Pbr030418,Pbr002372…	-|-|-|-|-|-|-|-|-|-|-|-|-|-|-|-|-|-|-|-|-|-|-|-|-|-|-|-|-|-|-|-|-|-|-|-|-|-|-|-|-|-|-|-|-|-|-|-|-|-|-|-|-|-|-|-|-|-|-|-|-|-|-|-|-|-|-|-|-|-|-|-|-|-|-|-|-|-|-|-|-|-|-|-|-|-|-|-|-|-|-|-|-|-|-|-|-|-|-|-|-|-|-|-|-|-|-|-|-|-|-|-|-|-|-|-|-|-|-|-|-|-|-|-|-|-|-|-|-|-|-|-|-|-|-|-|-|
GO:0051171	regulation of nitrogen compound metabolic process	biological_process	0.22542	1	137	1523	2483	28560	Pbr032974,Pbr031941,Pbr019809,Pbr007163,Pbr010436,Pbr019085,Pbr002208,Pbr019804,Pbr014850,Pbr013267,Pbr030226,Pbr015014,Pbr032589,Pbr019805,Pbr000407,Pbr036175,Pbr009722,Pbr005504,Pbr012215,Pbr019211,Pbr021445,Pbr041171,Pbr034194,Pbr018487,Pbr033007,Pbr019785,Pbr042610,Pbr000622,Pbr028744,Pbr040217,Pbr037011,Pbr013255,Pbr040479,Pbr009648,Pbr019214,Pbr000396,Pbr000645,Pbr028771,Pbr038722,Pbr015036…	-|-|-|-|-|-|-|-|-|-|-|-|-|-|-|-|-|-|-|-|-|-|-|-|-|-|-|-|-|-|-|-|-|-|-|-|-|-|-|-|-|-|-|-|-|-|-|-|-|-|-|-|-|-|-|-|-|-|-|-|-|-|-|-|-|-|-|-|-|-|-|-|-|-|-|-|-|-|-|-|-|-|-|-|-|-|-|-|-|-|-|-|-|-|-|-|-|-|-|-|-|-|-|-|-|-|-|-|-|-|-|-|-|-|-|-|-|-|-|-|-|-|-|-|-|-|-|-|-|-|-|-|-|-|-|-|-|
GO:0016052	carbohydrate catabolic process	biological_process	0.22735	1	10	1523	146	28560	Pbr005501,Pbr007150,Pbr031946,Pbr028764,Pbr019095,Pbr026727,Pbr002123,Pbr005502,Pbr013210,Pbr019820	-|-|-|-|-|-|-|-|-|-|
GO:0046914	transition metal ion binding	molecular_function	0.22736	1	144	1523	2617	28560	Pbr023773,Pbr031608,Pbr021674,Pbr024921,Pbr009432,Pbr042610,Pbr015414,Pbr034194,Pbr042738,Pbr027812,Pbr031957,Pbr000399,Pbr012581,Pbr010331,Pbr011538,Pbr003855,Pbr028771,Pbr024237,Pbr019772,Pbr003862,Pbr012148,Pbr003860,Pbr029151,Pbr013219,Pbr019085,Pbr002208,Pbr040486,Pbr002123,Pbr033737,Pbr012215,Pbr021471,Pbr030226,Pbr012229,Pbr036198,Pbr000383,Pbr039409,Pbr036201,Pbr012234,Pbr025255,Pbr019097…	-|-|-|-|-|-|-|-|-|-|-|-|-|-|-|-|-|-|-|-|-|-|-|-|-|-|-|-|-|-|-|-|-|-|-|-|-|-|-|-|-|-|-|-|-|-|-|-|-|-|-|-|-|-|-|-|-|-|-|-|-|-|-|-|-|-|-|-|-|-|-|-|-|-|-|-|-|-|-|-|-|-|-|-|-|-|-|-|-|-|-|-|-|-|-|-|-|-|-|-|-|-|-|-|-|-|-|-|-|-|-|-|-|-|-|-|-|-|-|-|-|-|-|-|-|-|-|-|-|-|-|-|-|-|-|-|-|-|-|-|-|-|-|-|
GO:0009307	DNA restriction-modification system	biological_process	0.22757	1	3	1523	32	28560	Pbr009715,Pbr034214,Pbr021445	-|-|-|
GO:0044355	clearance of foreign intracellular DNA	biological_process	0.22757	1	3	1523	32	28560	Pbr021445,Pbr034214,Pbr009715	-|-|-|
GO:0031090	organelle membrane	cellular_component	0.22809	1	40	1523	682	28560	Pbr014850,Pbr019102,Pbr004067,Pbr028908,Pbr028751,Pbr010437,Pbr036209,Pbr013253,Pbr018186,Pbr019980,Pbr005197,Pbr020358,Pbr042616,Pbr011527,Pbr002285,Pbr000411,Pbr019818,Pbr034436,Pbr033747,Pbr019169,Pbr040499,Pbr033742,Pbr008689,Pbr029722,Pbr025118,Pbr017112,Pbr025115,Pbr028056,Pbr007152,Pbr021291,Pbr031969,Pbr012164,Pbr011012,Pbr005200,Pbr019772,Pbr015012,Pbr012230,Pbr013186,Pbr034438,Pbr023780	-|-|-|-|-|-|-|-|-|-|-|-|-|-|-|-|-|-|-|-|-|-|-|-|-|-|-|-|-|-|-|-|-|-|-|-|-|-|-|-|
GO:0046873	metal ion transmembrane transporter activity	molecular_function	0.22878	1	29	1523	482	28560	Pbr004547,Pbr013207,Pbr009722,Pbr034195,Pbr011536,Pbr021486,Pbr021477,Pbr036203,Pbr025122,Pbr027816,Pbr024775,Pbr000622,Pbr017408,Pbr033009,Pbr033747,Pbr014850,Pbr026726,Pbr027815,Pbr033016,Pbr041175,Pbr019953,Pbr003856,Pbr012164,Pbr013208,Pbr014871,Pbr002619,Pbr021475,Pbr014866,Pbr019089	-|-|-|-|-|-|-|-|-|-|-|-|-|-|-|-|-|-|-|-|-|-|-|-|-|-|-|-|-|
GO:0005622	intracellular	cellular_component	0.2288	1	325	1523	6049	28560	Pbr028751,Pbr018186,Pbr002123,Pbr031941,Pbr019809,Pbr028078,Pbr032974,Pbr029151,Pbr034203,Pbr014850,Pbr027816,Pbr010436,Pbr031609,Pbr040490,Pbr027509,Pbr030226,Pbr000394,Pbr014858,Pbr015231,Pbr012224,Pbr012215,Pbr019785,Pbr033007,Pbr034194,Pbr013269,Pbr041171,Pbr029198,Pbr037011,Pbr012139,Pbr016109,Pbr033742,Pbr015020,Pbr028752,Pbr040499,Pbr032959,Pbr000622,Pbr012161,Pbr019950,Pbr040479,Pbr027508…	-|-|-|-|-|-|-|-|-|-|-|-|-|-|-|-|-|-|-|-|-|-|-|-|-|-|-|-|-|-|-|-|-|-|-|-|-|-|-|-|-|-|-|-|-|-|-|-|-|-|-|-|-|-|-|-|-|-|-|-|-|-|-|-|-|-|-|-|-|-|-|-|-|-|-|-|-|-|-|-|-|-|-|-|-|-|-|-|-|-|-|-|-|-|-|-|-|-|-|-|-|-|-|-|-|-|-|-|-|-|-|-|-|-|-|-|-|-|-|-|-|-|-|-|-|-|-|-|-|-|-|-|-|-|-|-|-|-|-|-|-|-|-|-|-|-|-|-|-|-|-|-|-|-|-|-|-|-|-|-|-|-|-|-|-|-|-|-|-|-|-|-|-|-|-|-|-|-|-|-|-|-|-|-|-|-|-|-|-|-|-|-|-|-|-|-|-|-|-|-…
GO:0008830	dTDP-4-dehydrorhamnose 3,5-epimerase activity	molecular_function	0.22895	1	1	1523	5	28560	Pbr015026	-|
GO:0003918	DNA topoisomerase type II (ATP-hydrolyzing) activity	molecular_function	0.22896	1	3	1523	32	28560	Pbr000642,Pbr023881,Pbr040476	-|-|-|
GO:0061505	DNA topoisomerase II activity	molecular_function	0.22896	1	3	1523	32	28560	Pbr023881,Pbr040476,Pbr000642	-|-|-|
GO:0044403	symbiosis, encompassing mutualism through parasitism	biological_process	0.229	1	32	1523	538	28560	Pbr000645,Pbr016114,Pbr019821,Pbr021290,Pbr041338,Pbr022412,Pbr019774,Pbr005506,Pbr000406,Pbr013205,Pbr016102,Pbr029769,Pbr014860,Pbr033015,Pbr042607,Pbr024238,Pbr019974,Pbr000394,Pbr002548,Pbr000390,Pbr034204,Pbr011016,Pbr009630,Pbr018192,Pbr008673,Pbr013206,Pbr028748,Pbr013204,Pbr005510,Pbr000623,Pbr002555,Pbr000393	-|-|-|-|-|-|-|-|-|-|-|-|-|-|-|-|-|-|-|-|-|-|-|-|-|-|-|-|-|-|-|-|
GO:0006816	calcium ion transport	biological_process	0.22901	1	3	1523	32	28560	Pbr009722,Pbr029722,Pbr042616	-|-|-|
GO:0030151	molybdenum ion binding	molecular_function	0.22968	1	3	1523	32	28560	Pbr028048,Pbr024238,Pbr041077	-|-|-|
GO:0030474	spindle pole body duplication	biological_process	0.22999	1	3	1523	32	28560	Pbr041081,Pbr009721,Pbr011530	-|-|-|
GO:0051300	spindle pole body organization	biological_process	0.22999	1	3	1523	32	28560	Pbr041081,Pbr011530,Pbr009721	-|-|-|
GO:0001871	pattern binding	molecular_function	0.23037	1	7	1523	96	28560	Pbr032583,Pbr009423,Pbr032582,Pbr028768,Pbr028767,Pbr032396,Pbr019088	-|-|-|-|-|-|-|
GO:0030247	polysaccharide binding	molecular_function	0.23037	1	7	1523	96	28560	Pbr032582,Pbr032583,Pbr009423,Pbr028768,Pbr028767,Pbr032396,Pbr019088	-|-|-|-|-|-|-|
GO:0044419	interspecies interaction between organisms	biological_process	0.23218	1	32	1523	539	28560	Pbr014860,Pbr033015,Pbr042607,Pbr000406,Pbr013205,Pbr016102,Pbr029769,Pbr019821,Pbr041338,Pbr021290,Pbr022412,Pbr019774,Pbr005506,Pbr000645,Pbr016114,Pbr000623,Pbr002555,Pbr000393,Pbr008673,Pbr018192,Pbr013206,Pbr028748,Pbr005510,Pbr013204,Pbr000394,Pbr002548,Pbr000390,Pbr011016,Pbr034204,Pbr009630,Pbr024238,Pbr019974	-|-|-|-|-|-|-|-|-|-|-|-|-|-|-|-|-|-|-|-|-|-|-|-|-|-|-|-|-|-|-|-|
GO:0043066	negative regulation of apoptotic process	biological_process	0.23224	1	2	1523	18	28560	Pbr033024,Pbr017418	-|-|
GO:0043069	negative regulation of programmed cell death	biological_process	0.23224	1	2	1523	18	28560	Pbr017418,Pbr033024	-|-|
GO:0060548	negative regulation of cell death	biological_process	0.23224	1	2	1523	18	28560	Pbr017418,Pbr033024	-|-|
GO:0035821	modification of morphology or physiology of other organism	biological_process	0.2331	1	7	1523	97	28560	Pbr028748,Pbr000390,Pbr005506,Pbr005510,Pbr029769,Pbr033015,Pbr002548	-|-|-|-|-|-|-|
GO:0060478	acrosomal vesicle exocytosis	biological_process	0.23323	1	1	1523	5	28560	Pbr026379	-|
GO:0016842	amidine-lyase activity	molecular_function	0.23326	1	1	1523	5	28560	Pbr023793	-|
GO:0008217	regulation of blood pressure	biological_process	0.23342	1	1	1523	5	28560	Pbr010327	-|
GO:0042311	vasodilation	biological_process	0.23342	1	1	1523	5	28560	Pbr010327	-|
GO:0042312	regulation of vasodilation	biological_process	0.23342	1	1	1523	5	28560	Pbr010327	-|
GO:0018196	peptidyl-asparagine modification	biological_process	0.23368	1	1	1523	5	28560	Pbr002285	-|
GO:0018279	protein N-linked glycosylation via asparagine	biological_process	0.23368	1	1	1523	5	28560	Pbr002285	-|
GO:0005201	extracellular matrix structural constituent	molecular_function	0.23373	1	1	1523	5	28560	Pbr011527	-|
GO:0004096	catalase activity	molecular_function	0.23376	1	1	1523	5	28560	Pbr000645	-|
GO:0006948	induction by virus of host cell-cell fusion	biological_process	0.23385	1	1	1523	5	28560	Pbr028748	-|
GO:0004592	pantoate-beta-alanine ligase activity	molecular_function	0.23385	1	1	1523	5	28560	Pbr033006	-|
GO:0004656	procollagen-proline 4-dioxygenase activity	molecular_function	0.23386	1	1	1523	5	28560	Pbr038265	-|
GO:0019798	procollagen-proline dioxygenase activity	molecular_function	0.23386	1	1	1523	5	28560	Pbr038265	-|
GO:0031543	peptidyl-proline dioxygenase activity	molecular_function	0.23386	1	1	1523	5	28560	Pbr038265	-|
GO:0031545	peptidyl-proline 4-dioxygenase activity	molecular_function	0.23386	1	1	1523	5	28560	Pbr038265	-|
GO:0042176	regulation of protein catabolic process	biological_process	0.2339	1	1	1523	5	28560	Pbr020360	-|
GO:0006858	extracellular transport	biological_process	0.23392	1	1	1523	5	28560	Pbr036203	-|
GO:0010740	positive regulation of intracellular protein kinase cascade	biological_process	0.23393	1	1	1523	5	28560	Pbr015020	-|
GO:0042255	ribosome assembly	biological_process	0.23395	1	1	1523	5	28560	Pbr039399	-|
GO:0042256	mature ribosome assembly	biological_process	0.23395	1	1	1523	5	28560	Pbr039399	-|
GO:0003922	GMP synthase (glutamine-hydrolyzing) activity	molecular_function	0.23396	1	1	1523	5	28560	Pbr041337	-|
GO:0006177	GMP biosynthetic process	biological_process	0.23396	1	1	1523	5	28560	Pbr041337	-|
GO:0046037	GMP metabolic process	biological_process	0.23396	1	1	1523	5	28560	Pbr041337	-|
GO:0004325	ferrochelatase activity	molecular_function	0.23397	1	1	1523	5	28560	Pbr019820	-|
GO:0008418	protein-N-terminal asparagine amidohydrolase activity	molecular_function	0.23397	1	1	1523	5	28560	Pbr023776	-|
GO:0004057	arginyltransferase activity	molecular_function	0.23399	1	1	1523	5	28560	Pbr020353	-|
GO:0016598	protein arginylation	biological_process	0.23399	1	1	1523	5	28560	Pbr020353	-|
GO:0005802	trans-Golgi network	cellular_component	0.23399	1	1	1523	5	28560	Pbr036938	-|
GO:0006893	Golgi to plasma membrane transport	biological_process	0.23399	1	1	1523	5	28560	Pbr036938	-|
GO:0032386	regulation of intracellular transport	biological_process	0.23399	1	1	1523	5	28560	Pbr036938	-|
GO:0032388	positive regulation of intracellular transport	biological_process	0.23399	1	1	1523	5	28560	Pbr036938	-|
GO:0033157	regulation of intracellular protein transport	biological_process	0.23399	1	1	1523	5	28560	Pbr036938	-|
GO:0042996	regulation of Golgi to plasma membrane protein transport	biological_process	0.23399	1	1	1523	5	28560	Pbr036938	-|
GO:0042998	positive regulation of Golgi to plasma membrane protein transport	biological_process	0.23399	1	1	1523	5	28560	Pbr036938	-|
GO:0043001	Golgi to plasma membrane protein transport	biological_process	0.23399	1	1	1523	5	28560	Pbr036938	-|
GO:0051050	positive regulation of transport	biological_process	0.23399	1	1	1523	5	28560	Pbr036938	-|
GO:0051222	positive regulation of protein transport	biological_process	0.23399	1	1	1523	5	28560	Pbr036938	-|
GO:0060341	regulation of cellular localization	biological_process	0.23399	1	1	1523	5	28560	Pbr036938	-|
GO:0071253	connexin binding	molecular_function	0.23399	1	1	1523	5	28560	Pbr036938	-|
GO:0090316	positive regulation of intracellular protein transport	biological_process	0.23399	1	1	1523	5	28560	Pbr036938	-|
GO:0030975	thiamine binding	molecular_function	0.23399	1	1	1523	5	28560	Pbr005028	-|
GO:0016989	sigma factor antagonist activity	molecular_function	0.23399	1	1	1523	5	28560	Pbr026374	-|
GO:0010257	NADH dehydrogenase complex assembly	biological_process	0.234	1	1	1523	5	28560	Pbr017403	-|
GO:0032981	mitochondrial respiratory chain complex I assembly	biological_process	0.234	1	1	1523	5	28560	Pbr017403	-|
GO:0097031	mitochondrial respiratory chain complex I biogenesis	biological_process	0.234	1	1	1523	5	28560	Pbr017403	-|
GO:0005849	mRNA cleavage factor complex	cellular_component	0.23401	1	1	1523	5	28560	Pbr011522	-|
GO:0006378	mRNA polyadenylation	biological_process	0.23401	1	1	1523	5	28560	Pbr011522	-|
GO:0010374	stomatal complex development	biological_process	0.23401	1	1	1523	5	28560	Pbr019216	-|
GO:0045682	regulation of epidermis development	biological_process	0.23401	1	1	1523	5	28560	Pbr019216	-|
GO:0045684	positive regulation of epidermis development	biological_process	0.23401	1	1	1523	5	28560	Pbr019216	-|
GO:0048580	regulation of post-embryonic development	biological_process	0.23401	1	1	1523	5	28560	Pbr019216	-|
GO:0048582	positive regulation of post-embryonic development	biological_process	0.23401	1	1	1523	5	28560	Pbr019216	-|
GO:2000038	regulation of stomatal complex development	biological_process	0.23401	1	1	1523	5	28560	Pbr019216	-|
GO:2000123	positive regulation of stomatal complex development	biological_process	0.23401	1	1	1523	5	28560	Pbr019216	-|
GO:0016867	intramolecular transferase activity, transferring acyl groups	molecular_function	0.23401	1	1	1523	5	28560	Pbr033735	-|
GO:0016993	precorrin-8X methylmutase activity	molecular_function	0.23401	1	1	1523	5	28560	Pbr033735	-|
GO:0004112	cyclic-nucleotide phosphodiesterase activity	molecular_function	0.23435	1	2	1523	18	28560	Pbr002374,Pbr005205	-|-|
GO:0031410	cytoplasmic vesicle	cellular_component	0.23446	1	10	1523	148	28560	Pbr021448,Pbr019772,Pbr025115,Pbr009838,Pbr034436,Pbr026376,Pbr025118,Pbr017112,Pbr011527,Pbr033742	-|-|-|-|-|-|-|-|-|-|
GO:0016023	cytoplasmic membrane-bounded vesicle	cellular_component	0.23479	1	9	1523	131	28560	Pbr034436,Pbr033742,Pbr025118,Pbr026376,Pbr017112,Pbr011527,Pbr009838,Pbr019772,Pbr025115	-|-|-|-|-|-|-|-|-|
GO:0030258	lipid modification	biological_process	0.23517	1	5	1523	64	28560	Pbr038261,Pbr021428,Pbr038263,Pbr021297,Pbr030228	-|-|-|-|-|
GO:0046434	organophosphate catabolic process	biological_process	0.23535	1	5	1523	64	28560	Pbr024242,Pbr019793,Pbr000622,Pbr005205,Pbr002374	-|-|-|-|-|
GO:0008270	zinc ion binding	molecular_function	0.23674	1	100	1523	1798	28560	Pbr003862,Pbr038266,Pbr019772,Pbr024237,Pbr019957,Pbr003855,Pbr028771,Pbr022406,Pbr031957,Pbr000399,Pbr011538,Pbr010331,Pbr027495,Pbr027812,Pbr034194,Pbr042610,Pbr017112,Pbr021674,Pbr023773,Pbr034436,Pbr009432,Pbr038264,Pbr019170,Pbr002544,Pbr028741,Pbr018489,Pbr030226,Pbr036204,Pbr012229,Pbr031960,Pbr031604,Pbr032963,Pbr021471,Pbr033737,Pbr012215,Pbr019977,Pbr028766,Pbr040486,Pbr025999,Pbr021422…	-|-|-|-|-|-|-|-|-|-|-|-|-|-|-|-|-|-|-|-|-|-|-|-|-|-|-|-|-|-|-|-|-|-|-|-|-|-|-|-|-|-|-|-|-|-|-|-|-|-|-|-|-|-|-|-|-|-|-|-|-|-|-|-|-|-|-|-|-|-|-|-|-|-|-|-|-|-|-|-|-|-|-|-|-|-|-|-|-|-|-|-|-|-|-|-|-|-|-|-|
GO:0005785	signal recognition particle receptor complex	cellular_component	0.23692	1	2	1523	18	28560	Pbr019818,Pbr021291	-|-|
GO:0044424	intracellular part	cellular_component	0.23757	1	315	1523	5867	28560	Pbr039400,Pbr036217,Pbr026012,Pbr029194,Pbr011012,Pbr003857,Pbr012230,Pbr014855,Pbr009610,Pbr025118,Pbr025247,Pbr028081,Pbr026002,Pbr041342,Pbr031969,Pbr036950,Pbr021439,Pbr005498,Pbr009426,Pbr019779,Pbr005227,Pbr021680,Pbr000411,Pbr027793,Pbr024787,Pbr031605,Pbr010401,Pbr020357,Pbr022400,Pbr007150,Pbr029149,Pbr025257,Pbr013253,Pbr042867,Pbr009618,Pbr026376,Pbr038722,Pbr009837,Pbr025258,Pbr036938…	-|-|-|-|-|-|-|-|-|-|-|-|-|-|-|-|-|-|-|-|-|-|-|-|-|-|-|-|-|-|-|-|-|-|-|-|-|-|-|-|-|-|-|-|-|-|-|-|-|-|-|-|-|-|-|-|-|-|-|-|-|-|-|-|-|-|-|-|-|-|-|-|-|-|-|-|-|-|-|-|-|-|-|-|-|-|-|-|-|-|-|-|-|-|-|-|-|-|-|-|-|-|-|-|-|-|-|-|-|-|-|-|-|-|-|-|-|-|-|-|-|-|-|-|-|-|-|-|-|-|-|-|-|-|-|-|-|-|-|-|-|-|-|-|-|-|-|-|-|-|-|-|-|-|-|-|-|-|-|-|-|-|-|-|-|-|-|-|-|-|-|-|-|-|-|-|-|-|-|-|-|-|-|-|-|-|-|-|-|-|-|-|-|-|-|-|-|-|-|-…
GO:0048610	cellular process involved in reproduction	biological_process	0.23885	1	19	1523	306	28560	Pbr000623,Pbr005030,Pbr026379,Pbr005230,Pbr004562,Pbr005028,Pbr041068,Pbr005500,Pbr033024,Pbr019774,Pbr019096,Pbr009629,Pbr005194,Pbr012146,Pbr041070,Pbr005226,Pbr004561,Pbr019974,Pbr004550	-|-|-|-|-|-|-|-|-|-|-|-|-|-|-|-|-|-|-|
GO:0009314	response to radiation	biological_process	0.23891	1	2	1523	18	28560	Pbr015037,Pbr032396	-|-|
GO:0007399	nervous system development	biological_process	0.23893	1	2	1523	18	28560	Pbr023774,Pbr013261	-|-|
GO:0030054	cell junction	cellular_component	0.23897	1	2	1523	18	28560	Pbr040486,Pbr032959	-|-|
GO:0031047	gene silencing by RNA	biological_process	0.23908	1	2	1523	18	28560	Pbr030219,Pbr026377	-|-|
GO:0008146	sulfotransferase activity	molecular_function	0.23918	1	2	1523	18	28560	Pbr025124,Pbr007176	-|-|
GO:0044380	protein localization to cytoskeleton	biological_process	0.23934	1	2	1523	18	28560	Pbr011530,Pbr041081	-|-|
GO:0071988	protein localization to spindle pole body	biological_process	0.23934	1	2	1523	18	28560	Pbr011530,Pbr041081	-|-|
GO:0003824	catalytic activity	molecular_function	0.23957	1	735	1523	13928	28560	Pbr012233,Pbr021488,Pbr023354,Pbr016113,Pbr030420,Pbr042784,Pbr019977,Pbr028766,Pbr008691,Pbr005499,Pbr009431,Pbr036199,Pbr010411,Pbr034211,Pbr017418,Pbr029725,Pbr010052,Pbr036933,Pbr037009,Pbr021681,Pbr019958,Pbr010416,Pbr038264,Pbr021677,Pbr018408,Pbr008669,Pbr012157,Pbr036196,Pbr028060,Pbr009427,Pbr033020,Pbr012147,Pbr026375,Pbr012210,Pbr012214,Pbr029199,Pbr022331,Pbr038256,Pbr004559,Pbr023353…	-|-|-|-|-|-|-|-|-|-|-|-|-|-|-|-|-|-|-|-|-|-|-|-|-|-|-|-|-|-|-|-|-|-|-|-|-|-|-|-|-|-|-|-|-|-|-|-|-|-|-|-|-|-|-|-|-|-|-|-|-|-|-|-|-|-|-|-|-|-|-|-|-|-|-|-|-|-|-|-|-|-|-|-|-|-|-|-|-|-|-|-|-|-|-|-|-|-|-|-|-|-|-|-|-|-|-|-|-|-|-|-|-|-|-|-|-|-|-|-|-|-|-|-|-|-|-|-|-|-|-|-|-|-|-|-|-|-|-|-|-|-|-|-|-|-|-|-|-|-|-|-|-|-|-|-|-|-|-|-|-|-|-|-|-|-|-|-|-|-|-|-|-|-|-|-|-|-|-|-|-|-|-|-|-|-|-|-|-|-|-|-|-|-|-|-|-|-|-|-…
GO:1901576	organic substance biosynthetic process	biological_process	0.24	1	319	1523	5944	28560	Pbr028751,Pbr021425,Pbr034209,Pbr032974,Pbr019809,Pbr031941,Pbr000644,Pbr014850,Pbr034203,Pbr036170,Pbr019804,Pbr027816,Pbr031958,Pbr010436,Pbr040490,Pbr009633,Pbr031609,Pbr014853,Pbr030226,Pbr015014,Pbr027509,Pbr032589,Pbr001563,Pbr000394,Pbr013267,Pbr015231,Pbr012215,Pbr005504,Pbr033007,Pbr019785,Pbr034194,Pbr041171,Pbr029198,Pbr016109,Pbr037011,Pbr012139,Pbr042610,Pbr034437,Pbr040479,Pbr019950…	-|-|-|-|-|-|-|-|-|-|-|-|-|-|-|-|-|-|-|-|-|-|-|-|-|-|-|-|-|-|-|-|-|-|-|-|-|-|-|-|-|-|-|-|-|-|-|-|-|-|-|-|-|-|-|-|-|-|-|-|-|-|-|-|-|-|-|-|-|-|-|-|-|-|-|-|-|-|-|-|-|-|-|-|-|-|-|-|-|-|-|-|-|-|-|-|-|-|-|-|-|-|-|-|-|-|-|-|-|-|-|-|-|-|-|-|-|-|-|-|-|-|-|-|-|-|-|-|-|-|-|-|-|-|-|-|-|-|-|-|-|-|-|-|-|-|-|-|-|-|-|-|-|-|-|-|-|-|-|-|-|-|-|-|-|-|-|-|-|-|-|-|-|-|-|-|-|-|-|-|-|-|-|-|-|-|-|-|-|-|-|-|-|-|-|-|-|-|-|-…
GO:0006950	response to stress	biological_process	0.24112	1	80	1523	1429	28560	Pbr007172,Pbr015016,Pbr042612,Pbr008682,Pbr036152,Pbr008687,Pbr008689,Pbr040496,Pbr013189,Pbr019981,Pbr021479,Pbr024924,Pbr033015,Pbr015032,Pbr032396,Pbr028075,Pbr034214,Pbr029167,Pbr040482,Pbr005510,Pbr024900,Pbr026732,Pbr009715,Pbr040481,Pbr032965,Pbr008673,Pbr039394,Pbr029874,Pbr009716,Pbr019827,Pbr038730,Pbr038722,Pbr002624,Pbr015229,Pbr040485,Pbr036153,Pbr019096,Pbr005506,Pbr009648,Pbr040489…	-|-|-|-|-|-|-|-|-|-|-|-|-|-|-|-|-|-|-|-|-|-|-|-|-|-|-|-|-|-|-|-|-|-|-|-|-|-|-|-|-|-|-|-|-|-|-|-|-|-|-|-|-|-|-|-|-|-|-|-|-|-|-|-|-|-|-|-|-|-|-|-|-|-|-|-|-|-|-|-|
GO:0043234	protein complex	cellular_component	0.24415	1	139	1523	2535	28560	Pbr023772,Pbr025118,Pbr026723,Pbr041342,Pbr026002,Pbr019082,Pbr036217,Pbr014869,Pbr039400,Pbr002360,Pbr011012,Pbr029194,Pbr024781,Pbr026012,Pbr017430,Pbr028048,Pbr007180,Pbr005217,Pbr029149,Pbr033025,Pbr007150,Pbr025248,Pbr009613,Pbr024787,Pbr019818,Pbr029190,Pbr009621,Pbr000411,Pbr027793,Pbr010401,Pbr021217,Pbr020348,Pbr011527,Pbr041171,Pbr038007,Pbr029198,Pbr009617,Pbr009622,Pbr019169,Pbr040499…	-|-|-|-|-|-|-|-|-|-|-|-|-|-|-|-|-|-|-|-|-|-|-|-|-|-|-|-|-|-|-|-|-|-|-|-|-|-|-|-|-|-|-|-|-|-|-|-|-|-|-|-|-|-|-|-|-|-|-|-|-|-|-|-|-|-|-|-|-|-|-|-|-|-|-|-|-|-|-|-|-|-|-|-|-|-|-|-|-|-|-|-|-|-|-|-|-|-|-|-|-|-|-|-|-|-|-|-|-|-|-|-|-|-|-|-|-|-|-|-|-|-|-|-|-|-|-|-|-|-|-|-|-|-|-|-|-|-|-|
GO:0015672	monovalent inorganic cation transport	biological_process	0.24481	1	35	1523	596	28560	Pbr000622,Pbr033747,Pbr030999,Pbr030998,Pbr029198,Pbr002619,Pbr028056,Pbr014866,Pbr009622,Pbr034195,Pbr021222,Pbr032982,Pbr011012,Pbr010442,Pbr020978,Pbr009614,Pbr029199,Pbr032983,Pbr024897,Pbr019082,Pbr027816,Pbr024775,Pbr026725,Pbr015015,Pbr019793,Pbr027815,Pbr029191,Pbr021220,Pbr020355,Pbr028751,Pbr021493,Pbr009613,Pbr009621,Pbr029190,Pbr020348	-|-|-|-|-|-|-|-|-|-|-|-|-|-|-|-|-|-|-|-|-|-|-|-|-|-|-|-|-|-|-|-|-|-|-|
GO:0009653	anatomical structure morphogenesis	biological_process	0.24482	1	10	1523	149	28560	Pbr015425,Pbr033024,Pbr013261,Pbr011527,Pbr036217,Pbr023774,Pbr013206,Pbr005226,Pbr013205,Pbr013204	-|-|-|-|-|-|-|-|-|-|
GO:0019953	sexual reproduction	biological_process	0.24546	1	8	1523	115	28560	Pbr029159,Pbr026379,Pbr005226,Pbr016109,Pbr041340,Pbr005230,Pbr033024,Pbr019096	-|-|-|-|-|-|-|-|
GO:0048285	organelle fission	biological_process	0.24612	1	7	1523	98	28560	Pbr024787,Pbr026011,Pbr007152,Pbr007172,Pbr019969,Pbr036209,Pbr026006	-|-|-|-|-|-|-|
GO:0050790	regulation of catalytic activity	biological_process	0.24632	1	7	1523	98	28560	Pbr031605,Pbr005194,Pbr022402,Pbr042608,Pbr000622,Pbr000635,Pbr010405	-|-|-|-|-|-|-|
GO:0006518	peptide metabolic process	biological_process	0.24696	1	5	1523	65	28560	Pbr040499,Pbr021225,Pbr021224,Pbr017116,Pbr009440	-|-|-|-|-|
GO:0016051	carbohydrate biosynthetic process	biological_process	0.24699	1	13	1523	202	28560	Pbr017404,Pbr016107,Pbr002623,Pbr005195,Pbr009428,Pbr023772,Pbr031958,Pbr016096,Pbr027819,Pbr034207,Pbr012584,Pbr028745,Pbr012139	-|-|-|-|-|-|-|-|-|-|-|-|-|
GO:0042493	response to drug	biological_process	0.24701	1	8	1523	115	28560	Pbr028756,Pbr009444,Pbr028755,Pbr009445,Pbr028753,Pbr020344,Pbr009629,Pbr028754	-|-|-|-|-|-|-|-|
GO:0034655	nucleobase-containing compound catabolic process	biological_process	0.24751	1	6	1523	82	28560	Pbr010405,Pbr005205,Pbr000622,Pbr037007,Pbr042866,Pbr002374	-|-|-|-|-|-|
GO:0008092	cytoskeletal protein binding	molecular_function	0.2476	1	29	1523	488	28560	Pbr014867,Pbr023348,Pbr019780,Pbr033734,Pbr011522,Pbr011525,Pbr019774,Pbr023353,Pbr000411,Pbr019969,Pbr013252,Pbr014850,Pbr041081,Pbr008679,Pbr008673,Pbr023603,Pbr008689,Pbr015227,Pbr004067,Pbr016095,Pbr040486,Pbr007170,Pbr021218,Pbr009721,Pbr024779,Pbr023352,Pbr031941,Pbr017123,Pbr012163	-|-|-|-|-|-|-|-|-|-|-|-|-|-|-|-|-|-|-|-|-|-|-|-|-|-|-|-|-|
GO:0004659	prenyltransferase activity	molecular_function	0.24849	1	4	1523	50	28560	Pbr039400,Pbr012138,Pbr010052,Pbr012237	-|-|-|-|
GO:0004540	ribonuclease activity	molecular_function	0.24924	1	9	1523	133	28560	Pbr027802,Pbr028060,Pbr033005,Pbr027804,Pbr027820,Pbr042866,Pbr027805,Pbr027803,Pbr002624	-|-|-|-|-|-|-|-|-|
GO:0000148	1,3-beta-D-glucan synthase complex	cellular_component	0.25039	1	2	1523	19	28560	Pbr009428,Pbr023772	-|-|
GO:0003843	1,3-beta-D-glucan synthase activity	molecular_function	0.25039	1	2	1523	19	28560	Pbr009428,Pbr023772	-|-|
GO:0006074	(1->3)-beta-D-glucan metabolic process	biological_process	0.25039	1	2	1523	19	28560	Pbr023772,Pbr009428	-|-|
GO:0006075	(1->3)-beta-D-glucan biosynthetic process	biological_process	0.25039	1	2	1523	19	28560	Pbr009428,Pbr023772	-|-|
GO:0044723	single-organism carbohydrate metabolic process	biological_process	0.25207	1	31	1523	526	28560	Pbr009428,Pbr032586,Pbr002285,Pbr005195,Pbr002623,Pbr005502,Pbr016107,Pbr030228,Pbr023780,Pbr026727,Pbr034207,Pbr012584,Pbr011516,Pbr016096,Pbr027819,Pbr026724,Pbr005501,Pbr038263,Pbr028045,Pbr017404,Pbr002123,Pbr012139,Pbr038261,Pbr028745,Pbr000644,Pbr028764,Pbr031958,Pbr023772,Pbr031946,Pbr007150,Pbr036170	-|-|-|-|-|-|-|-|-|-|-|-|-|-|-|-|-|-|-|-|-|-|-|-|-|-|-|-|-|-|-|
GO:0006796	phosphate-containing compound metabolic process	biological_process	0.25319	1	152	1523	2785	28560	Pbr012216,Pbr013276,Pbr002124,Pbr009634,Pbr016113,Pbr042784,Pbr008691,Pbr034211,Pbr028762,Pbr010411,Pbr017418,Pbr041070,Pbr009629,Pbr000633,Pbr017111,Pbr018408,Pbr009631,Pbr039407,Pbr020601,Pbr036196,Pbr031613,Pbr004556,Pbr022413,Pbr033020,Pbr030220,Pbr005495,Pbr004550,Pbr012210,Pbr016114,Pbr026375,Pbr029199,Pbr016096,Pbr005194,Pbr042737,Pbr004559,Pbr022412,Pbr036931,Pbr000640,Pbr023609,Pbr005028…	-|-|-|-|-|-|-|-|-|-|-|-|-|-|-|-|-|-|-|-|-|-|-|-|-|-|-|-|-|-|-|-|-|-|-|-|-|-|-|-|-|-|-|-|-|-|-|-|-|-|-|-|-|-|-|-|-|-|-|-|-|-|-|-|-|-|-|-|-|-|-|-|-|-|-|-|-|-|-|-|-|-|-|-|-|-|-|-|-|-|-|-|-|-|-|-|-|-|-|-|-|-|-|-|-|-|-|-|-|-|-|-|-|-|-|-|-|-|-|-|-|-|-|-|-|-|-|-|-|-|-|-|-|-|-|-|-|-|-|-|-|-|-|-|-|-|-|-|-|-|-|-|
GO:0044764	multi-organism cellular process	biological_process	0.25484	1	32	1523	547	28560	Pbr000645,Pbr012573,Pbr016114,Pbr019821,Pbr041338,Pbr021290,Pbr022412,Pbr005506,Pbr019774,Pbr000406,Pbr000622,Pbr016102,Pbr014860,Pbr033015,Pbr042607,Pbr024238,Pbr019974,Pbr002548,Pbr000394,Pbr017429,Pbr036204,Pbr000390,Pbr034204,Pbr011016,Pbr009630,Pbr018192,Pbr008673,Pbr028748,Pbr005510,Pbr000623,Pbr002555,Pbr000393	-|-|-|-|-|-|-|-|-|-|-|-|-|-|-|-|-|-|-|-|-|-|-|-|-|-|-|-|-|-|-|-|
GO:0019048	modulation by virus of host morphology or physiology	biological_process	0.25495	1	6	1523	83	28560	Pbr002548,Pbr033015,Pbr005510,Pbr028748,Pbr005506,Pbr000390	-|-|-|-|-|-|
GO:0009123	nucleoside monophosphate metabolic process	biological_process	0.25533	1	3	1523	34	28560	Pbr041337,Pbr011520,Pbr023793	-|-|-|
GO:0009124	nucleoside monophosphate biosynthetic process	biological_process	0.25533	1	3	1523	34	28560	Pbr041337,Pbr011520,Pbr023793	-|-|-|
GO:0001948	glycoprotein binding	molecular_function	0.25627	1	1	1523	6	28560	Pbr019818	-|
GO:0043394	proteoglycan binding	molecular_function	0.25627	1	1	1523	6	28560	Pbr019818	-|
GO:0043395	heparan sulfate proteoglycan binding	molecular_function	0.25627	1	1	1523	6	28560	Pbr019818	-|
GO:0005319	lipid transporter activity	molecular_function	0.25675	1	3	1523	34	28560	Pbr013280,Pbr039397,Pbr010335	-|-|-|
GO:0007596	blood coagulation	biological_process	0.25719	1	5	1523	66	28560	Pbr009721,Pbr007172,Pbr000623,Pbr010411,Pbr014850	-|-|-|-|-|
GO:0006725	cellular aromatic compound metabolic process	biological_process	0.25759	1	299	1523	5581	28560	Pbr020354,Pbr021448,Pbr019166,Pbr007153,Pbr036940,Pbr019811,Pbr019981,Pbr015225,Pbr000642,Pbr013215,Pbr002622,Pbr009448,Pbr014861,Pbr009720,Pbr029874,Pbr033735,Pbr013209,Pbr005496,Pbr029717,Pbr017126,Pbr037007,Pbr019101,Pbr008673,Pbr009446,Pbr024775,Pbr029871,Pbr033005,Pbr005028,Pbr021446,Pbr031944,Pbr038730,Pbr032972,Pbr002624,Pbr025993,Pbr022413,Pbr013271,Pbr019792,Pbr019788,Pbr017112,Pbr002372…	-|-|-|-|-|-|-|-|-|-|-|-|-|-|-|-|-|-|-|-|-|-|-|-|-|-|-|-|-|-|-|-|-|-|-|-|-|-|-|-|-|-|-|-|-|-|-|-|-|-|-|-|-|-|-|-|-|-|-|-|-|-|-|-|-|-|-|-|-|-|-|-|-|-|-|-|-|-|-|-|-|-|-|-|-|-|-|-|-|-|-|-|-|-|-|-|-|-|-|-|-|-|-|-|-|-|-|-|-|-|-|-|-|-|-|-|-|-|-|-|-|-|-|-|-|-|-|-|-|-|-|-|-|-|-|-|-|-|-|-|-|-|-|-|-|-|-|-|-|-|-|-|-|-|-|-|-|-|-|-|-|-|-|-|-|-|-|-|-|-|-|-|-|-|-|-|-|-|-|-|-|-|-|-|-|-|-|-|-|-|-|-|-|-|-|-|-|-|-|-…
GO:0031123	RNA 3'-end processing	biological_process	0.2576	1	3	1523	34	28560	Pbr011522,Pbr020337,Pbr013188	-|-|-|
GO:0007015	actin filament organization	biological_process	0.25766	1	3	1523	34	28560	Pbr015028,Pbr032974,Pbr032972	-|-|-|
GO:0009404	toxin metabolic process	biological_process	0.25791	1	2	1523	19	28560	Pbr010414,Pbr019791	-|-|
GO:0031023	microtubule organizing center organization	biological_process	0.25817	1	3	1523	34	28560	Pbr041081,Pbr011530,Pbr009721	-|-|-|
GO:0033692	cellular polysaccharide biosynthetic process	biological_process	0.25824	1	7	1523	100	28560	Pbr002623,Pbr009428,Pbr028745,Pbr023772,Pbr027819,Pbr031958,Pbr016107	-|-|-|-|-|-|-|
GO:0005623	cell	cellular_component	0.25861	1	350	1523	6555	28560	Pbr021289,Pbr030998,Pbr019168,Pbr008689,Pbr011015,Pbr028056,Pbr009619,Pbr015225,Pbr009718,Pbr007153,Pbr009614,Pbr019166,Pbr008668,Pbr025994,Pbr029150,Pbr021448,Pbr021441,Pbr009726,Pbr040497,Pbr018188,Pbr029717,Pbr020976,Pbr009611,Pbr009625,Pbr029871,Pbr008673,Pbr023604,Pbr019161,Pbr009838,Pbr029874,Pbr023775,Pbr009720,Pbr005496,Pbr021440,Pbr013209,Pbr029191,Pbr014999,Pbr005197,Pbr013213,Pbr020358…	-|-|-|-|-|-|-|-|-|-|-|-|-|-|-|-|-|-|-|-|-|-|-|-|-|-|-|-|-|-|-|-|-|-|-|-|-|-|-|-|-|-|-|-|-|-|-|-|-|-|-|-|-|-|-|-|-|-|-|-|-|-|-|-|-|-|-|-|-|-|-|-|-|-|-|-|-|-|-|-|-|-|-|-|-|-|-|-|-|-|-|-|-|-|-|-|-|-|-|-|-|-|-|-|-|-|-|-|-|-|-|-|-|-|-|-|-|-|-|-|-|-|-|-|-|-|-|-|-|-|-|-|-|-|-|-|-|-|-|-|-|-|-|-|-|-|-|-|-|-|-|-|-|-|-|-|-|-|-|-|-|-|-|-|-|-|-|-|-|-|-|-|-|-|-|-|-|-|-|-|-|-|-|-|-|-|-|-|-|-|-|-|-|-|-|-|-|-|-|-…
GO:0044464	cell part	cellular_component	0.25861	1	350	1523	6555	28560	Pbr017109,Pbr017112,Pbr021288,Pbr002544,Pbr000627,Pbr019170,Pbr042608,Pbr027495,Pbr013271,Pbr019957,Pbr002624,Pbr032972,Pbr038730,Pbr008671,Pbr023780,Pbr022412,Pbr018529,Pbr033005,Pbr015012,Pbr026379,Pbr034202,Pbr039397,Pbr008672,Pbr042617,Pbr034198,Pbr036946,Pbr036167,Pbr022408,Pbr029203,Pbr021435,Pbr029155,Pbr007164,Pbr027820,Pbr029188,Pbr038265,Pbr004066,Pbr010443,Pbr017429,Pbr021294,Pbr018489…	-|-|-|-|-|-|-|-|-|-|-|-|-|-|-|-|-|-|-|-|-|-|-|-|-|-|-|-|-|-|-|-|-|-|-|-|-|-|-|-|-|-|-|-|-|-|-|-|-|-|-|-|-|-|-|-|-|-|-|-|-|-|-|-|-|-|-|-|-|-|-|-|-|-|-|-|-|-|-|-|-|-|-|-|-|-|-|-|-|-|-|-|-|-|-|-|-|-|-|-|-|-|-|-|-|-|-|-|-|-|-|-|-|-|-|-|-|-|-|-|-|-|-|-|-|-|-|-|-|-|-|-|-|-|-|-|-|-|-|-|-|-|-|-|-|-|-|-|-|-|-|-|-|-|-|-|-|-|-|-|-|-|-|-|-|-|-|-|-|-|-|-|-|-|-|-|-|-|-|-|-|-|-|-|-|-|-|-|-|-|-|-|-|-|-|-|-|-|-|-…
GO:0016458	gene silencing	biological_process	0.25868	1	2	1523	19	28560	Pbr026377,Pbr030219	-|-|
GO:0016050	vesicle organization	biological_process	0.25883	1	2	1523	19	28560	Pbr021448,Pbr029725	-|-|
GO:0033926	glycopeptide alpha-N-acetylgalactosaminidase activity	molecular_function	0.25888	1	2	1523	19	28560	Pbr014995,Pbr028049	-|-|
GO:0009165	nucleotide biosynthetic process	biological_process	0.25939	1	16	1523	257	28560	Pbr036155,Pbr002365,Pbr033747,Pbr023793,Pbr029198,Pbr008691,Pbr041337,Pbr028751,Pbr019981,Pbr036940,Pbr011012,Pbr012218,Pbr036211,Pbr019082,Pbr009621,Pbr011520	-|-|-|-|-|-|-|-|-|-|-|-|-|-|-|-|
GO:1901293	nucleoside phosphate biosynthetic process	biological_process	0.25939	1	16	1523	257	28560	Pbr036940,Pbr011012,Pbr012218,Pbr011520,Pbr019082,Pbr036211,Pbr009621,Pbr002365,Pbr033747,Pbr023793,Pbr036155,Pbr019981,Pbr028751,Pbr029198,Pbr008691,Pbr041337	-|-|-|-|-|-|-|-|-|-|-|-|-|-|-|-|
GO:0008168	methyltransferase activity	molecular_function	0.25964	1	33	1523	564	28560	Pbr025246,Pbr014860,Pbr032592,Pbr020349,Pbr003861,Pbr021490,Pbr020352,Pbr033005,Pbr041179,Pbr020354,Pbr009714,Pbr012231,Pbr028077,Pbr025258,Pbr020351,Pbr024923,Pbr029720,Pbr015036,Pbr008712,Pbr020353,Pbr008673,Pbr020350,Pbr019101,Pbr012233,Pbr025257,Pbr034163,Pbr017126,Pbr032593,Pbr005491,Pbr009713,Pbr022411,Pbr023360,Pbr023777	-|-|-|-|-|-|-|-|-|-|-|-|-|-|-|-|-|-|-|-|-|-|-|-|-|-|-|-|-|-|-|-|-|
GO:0031982	vesicle	cellular_component	0.25983	1	10	1523	152	28560	Pbr009838,Pbr025115,Pbr019772,Pbr021448,Pbr034436,Pbr033742,Pbr025118,Pbr026376,Pbr011527,Pbr017112	-|-|-|-|-|-|-|-|-|-|
GO:0008150	biological_process	biological_process	0.26055	1	1067	1523	20383	28560	Pbr017110,Pbr019826,Pbr024765,Pbr013210,Pbr024899,Pbr023779,Pbr038271,Pbr036999,Pbr023362,Pbr007172,Pbr021211,Pbr039399,Pbr029711,Pbr019172,Pbr007156,Pbr012235,Pbr040221,Pbr040493,Pbr022405,Pbr027829,Pbr017121,Pbr013191,Pbr015015,Pbr019979,Pbr005214,Pbr023360,Pbr017105,Pbr033024,Pbr033021,Pbr030228,Pbr029167,Pbr002552,Pbr034436,Pbr013263,Pbr021470,Pbr000385,Pbr028750,Pbr042866,Pbr019768,Pbr004556…	-|-|-|-|-|-|-|-|-|-|-|-|-|-|-|-|-|-|-|-|-|-|-|-|-|-|-|-|-|-|-|-|-|-|-|-|-|-|-|-|-|-|-|-|-|-|-|-|-|-|-|-|-|-|-|-|-|-|-|-|-|-|-|-|-|-|-|-|-|-|-|-|-|-|-|-|-|-|-|-|-|-|-|-|-|-|-|-|-|-|-|-|-|-|-|-|-|-|-|-|-|-|-|-|-|-|-|-|-|-|-|-|-|-|-|-|-|-|-|-|-|-|-|-|-|-|-|-|-|-|-|-|-|-|-|-|-|-|-|-|-|-|-|-|-|-|-|-|-|-|-|-|-|-|-|-|-|-|-|-|-|-|-|-|-|-|-|-|-|-|-|-|-|-|-|-|-|-|-|-|-|-|-|-|-|-|-|-|-|-|-|-|-|-|-|-|-|-|-|-…
GO:0031988	membrane-bounded vesicle	cellular_component	0.26188	1	9	1523	135	28560	Pbr034436,Pbr026376,Pbr017112,Pbr025118,Pbr011527,Pbr033742,Pbr025115,Pbr019772,Pbr009838	-|-|-|-|-|-|-|-|-|
GO:0006793	phosphorus metabolic process	biological_process	0.26231	1	152	1523	2791	28560	Pbr036151,Pbr004562,Pbr004560,Pbr000636,Pbr029722,Pbr000622,Pbr032959,Pbr033742,Pbr009622,Pbr024242,Pbr038007,Pbr012164,Pbr029198,Pbr016112,Pbr012575,Pbr012149,Pbr005336,Pbr030215,Pbr019978,Pbr012579,Pbr002374,Pbr034199,Pbr004555,Pbr002365,Pbr028748,Pbr028751,Pbr031956,Pbr019793,Pbr018186,Pbr025113,Pbr004561,Pbr007157,Pbr026727,Pbr036936,Pbr004064,Pbr021485,Pbr021297,Pbr004549,Pbr017420,Pbr004554…	-|-|-|-|-|-|-|-|-|-|-|-|-|-|-|-|-|-|-|-|-|-|-|-|-|-|-|-|-|-|-|-|-|-|-|-|-|-|-|-|-|-|-|-|-|-|-|-|-|-|-|-|-|-|-|-|-|-|-|-|-|-|-|-|-|-|-|-|-|-|-|-|-|-|-|-|-|-|-|-|-|-|-|-|-|-|-|-|-|-|-|-|-|-|-|-|-|-|-|-|-|-|-|-|-|-|-|-|-|-|-|-|-|-|-|-|-|-|-|-|-|-|-|-|-|-|-|-|-|-|-|-|-|-|-|-|-|-|-|-|-|-|-|-|-|-|-|-|-|-|-|-|
GO:0030554	adenyl nucleotide binding	molecular_function	0.26232	1	222	1523	4125	28560	Pbr033747,Pbr007155,Pbr030999,Pbr031968,Pbr008684,Pbr008689,Pbr008686,Pbr023607,Pbr024765,Pbr007175,Pbr015225,Pbr027833,Pbr009717,Pbr005030,Pbr038271,Pbr023362,Pbr007153,Pbr019092,Pbr000628,Pbr020345,Pbr029205,Pbr009726,Pbr018410,Pbr039403,Pbr018188,Pbr030221,Pbr021477,Pbr012235,Pbr038274,Pbr023603,Pbr008673,Pbr010053,Pbr009435,Pbr038272,Pbr009838,Pbr030224,Pbr029874,Pbr026380,Pbr042691,Pbr023885…	-|-|-|-|-|-|-|-|-|-|-|-|-|-|-|-|-|-|-|-|-|-|-|-|-|-|-|-|-|-|-|-|-|-|-|-|-|-|-|-|-|-|-|-|-|-|-|-|-|-|-|-|-|-|-|-|-|-|-|-|-|-|-|-|-|-|-|-|-|-|-|-|-|-|-|-|-|-|-|-|-|-|-|-|-|-|-|-|-|-|-|-|-|-|-|-|-|-|-|-|-|-|-|-|-|-|-|-|-|-|-|-|-|-|-|-|-|-|-|-|-|-|-|-|-|-|-|-|-|-|-|-|-|-|-|-|-|-|-|-|-|-|-|-|-|-|-|-|-|-|-|-|-|-|-|-|-|-|-|-|-|-|-|-|-|-|-|-|-|-|-|-|-|-|-|-|-|-|-|-|-|-|-|-|-|-|-|-|-|-|-|-|-|-|-|-|-|-|-|-…
GO:0043231	intracellular membrane-bounded organelle	cellular_component	0.26242	1	199	1523	3682	28560	Pbr019564,Pbr029170,Pbr015225,Pbr028056,Pbr024765,Pbr025115,Pbr029707,Pbr008684,Pbr033747,Pbr011015,Pbr027818,Pbr008689,Pbr023598,Pbr021448,Pbr029205,Pbr011522,Pbr008670,Pbr019775,Pbr018188,Pbr023602,Pbr018534,Pbr007172,Pbr025994,Pbr034162,Pbr009720,Pbr029874,Pbr023775,Pbr009838,Pbr024240,Pbr013209,Pbr005496,Pbr015024,Pbr020976,Pbr029717,Pbr026725,Pbr008673,Pbr029871,Pbr023360,Pbr017423,Pbr033021…	-|-|-|-|-|-|-|-|-|-|-|-|-|-|-|-|-|-|-|-|-|-|-|-|-|-|-|-|-|-|-|-|-|-|-|-|-|-|-|-|-|-|-|-|-|-|-|-|-|-|-|-|-|-|-|-|-|-|-|-|-|-|-|-|-|-|-|-|-|-|-|-|-|-|-|-|-|-|-|-|-|-|-|-|-|-|-|-|-|-|-|-|-|-|-|-|-|-|-|-|-|-|-|-|-|-|-|-|-|-|-|-|-|-|-|-|-|-|-|-|-|-|-|-|-|-|-|-|-|-|-|-|-|-|-|-|-|-|-|-|-|-|-|-|-|-|-|-|-|-|-|-|-|-|-|-|-|-|-|-|-|-|-|-|-|-|-|-|-|-|-|-|-|-|-|-|-|-|-|-|-|-|-|-|-|-|-|-|-|-|-|-|-|-|-|-|-|-|-|
GO:0046483	heterocycle metabolic process	biological_process	0.26318	1	299	1523	5586	28560	Pbr025247,Pbr009449,Pbr028081,Pbr021210,Pbr010405,Pbr008687,Pbr021479,Pbr013189,Pbr005498,Pbr036950,Pbr041337,Pbr011012,Pbr011516,Pbr039400,Pbr040476,Pbr012230,Pbr005205,Pbr036211,Pbr023793,Pbr005027,Pbr025257,Pbr012211,Pbr032965,Pbr040487,Pbr020337,Pbr023881,Pbr039394,Pbr034429,Pbr015036,Pbr013188,Pbr019779,Pbr021680,Pbr040222,Pbr026000,Pbr034214,Pbr033738,Pbr031605,Pbr009450,Pbr020357,Pbr019213…	-|-|-|-|-|-|-|-|-|-|-|-|-|-|-|-|-|-|-|-|-|-|-|-|-|-|-|-|-|-|-|-|-|-|-|-|-|-|-|-|-|-|-|-|-|-|-|-|-|-|-|-|-|-|-|-|-|-|-|-|-|-|-|-|-|-|-|-|-|-|-|-|-|-|-|-|-|-|-|-|-|-|-|-|-|-|-|-|-|-|-|-|-|-|-|-|-|-|-|-|-|-|-|-|-|-|-|-|-|-|-|-|-|-|-|-|-|-|-|-|-|-|-|-|-|-|-|-|-|-|-|-|-|-|-|-|-|-|-|-|-|-|-|-|-|-|-|-|-|-|-|-|-|-|-|-|-|-|-|-|-|-|-|-|-|-|-|-|-|-|-|-|-|-|-|-|-|-|-|-|-|-|-|-|-|-|-|-|-|-|-|-|-|-|-|-|-|-|-|-…
GO:0016758	transferase activity, transferring hexosyl groups	molecular_function	0.26462	1	35	1523	602	28560	Pbr016096,Pbr027819,Pbr019815,Pbr009451,Pbr011516,Pbr017417,Pbr016107,Pbr026373,Pbr005195,Pbr023772,Pbr009449,Pbr021677,Pbr012156,Pbr026724,Pbr032587,Pbr021686,Pbr009448,Pbr021684,Pbr021682,Pbr030228,Pbr021681,Pbr009450,Pbr009428,Pbr002623,Pbr036170,Pbr009446,Pbr019972,Pbr028745,Pbr021685,Pbr038261,Pbr000644,Pbr013192,Pbr013191,Pbr013193,Pbr038263	-|-|-|-|-|-|-|-|-|-|-|-|-|-|-|-|-|-|-|-|-|-|-|-|-|-|-|-|-|-|-|-|-|-|-|
GO:0030120	vesicle coat	cellular_component	0.26585	1	7	1523	101	28560	Pbr033742,Pbr011527,Pbr025118,Pbr017112,Pbr034436,Pbr019772,Pbr025115	-|-|-|-|-|-|-|
GO:0030135	coated vesicle	cellular_component	0.26585	1	7	1523	101	28560	Pbr033742,Pbr025118,Pbr017112,Pbr011527,Pbr034436,Pbr019772,Pbr025115	-|-|-|-|-|-|-|
GO:0030659	cytoplasmic vesicle membrane	cellular_component	0.26585	1	7	1523	101	28560	Pbr011527,Pbr025118,Pbr017112,Pbr033742,Pbr019772,Pbr025115,Pbr034436	-|-|-|-|-|-|-|
GO:0030662	coated vesicle membrane	cellular_component	0.26585	1	7	1523	101	28560	Pbr025115,Pbr019772,Pbr034436,Pbr011527,Pbr025118,Pbr017112,Pbr033742	-|-|-|-|-|-|-|
GO:0005739	mitochondrion	cellular_component	0.26662	1	28	1523	475	28560	Pbr012230,Pbr000411,Pbr003868,Pbr034438,Pbr009723,Pbr013186,Pbr017423,Pbr005200,Pbr009426,Pbr009722,Pbr005197,Pbr011012,Pbr003870,Pbr031969,Pbr007152,Pbr019980,Pbr018186,Pbr010437,Pbr028751,Pbr029874,Pbr013253,Pbr019169,Pbr000622,Pbr028908,Pbr008689,Pbr009715,Pbr014850,Pbr033747	-|-|-|-|-|-|-|-|-|-|-|-|-|-|-|-|-|-|-|-|-|-|-|-|-|-|-|-|
GO:0005975	carbohydrate metabolic process	biological_process	0.26682	1	75	1523	1345	28560	Pbr027800,Pbr031963,Pbr026724,Pbr032586,Pbr036206,Pbr014997,Pbr009428,Pbr002285,Pbr005502,Pbr030228,Pbr038261,Pbr028745,Pbr025261,Pbr036157,Pbr007150,Pbr027829,Pbr004564,Pbr038263,Pbr019781,Pbr011516,Pbr015001,Pbr027819,Pbr005501,Pbr021441,Pbr018193,Pbr005195,Pbr040500,Pbr000641,Pbr022329,Pbr016107,Pbr020361,Pbr019095,Pbr028764,Pbr031946,Pbr023772,Pbr004565,Pbr036939,Pbr012156,Pbr013210,Pbr028045…	-|-|-|-|-|-|-|-|-|-|-|-|-|-|-|-|-|-|-|-|-|-|-|-|-|-|-|-|-|-|-|-|-|-|-|-|-|-|-|-|-|-|-|-|-|-|-|-|-|-|-|-|-|-|-|-|-|-|-|-|-|-|-|-|-|-|-|-|-|-|-|-|-|-|-|
GO:0010629	negative regulation of gene expression	biological_process	0.26707	1	5	1523	67	28560	Pbr036934,Pbr026377,Pbr030219,Pbr028744,Pbr019969	-|-|-|-|-|
GO:0030674	protein binding, bridging	molecular_function	0.26727	1	5	1523	67	28560	Pbr010411,Pbr014850,Pbr009721,Pbr000623,Pbr007172	-|-|-|-|-|
GO:0060090	binding, bridging	molecular_function	0.26727	1	5	1523	67	28560	Pbr009721,Pbr000623,Pbr007172,Pbr010411,Pbr014850	-|-|-|-|-|
GO:0071705	nitrogen compound transport	biological_process	0.26764	1	13	1523	205	28560	Pbr019791,Pbr019979,Pbr000645,Pbr017105,Pbr027799,Pbr020355,Pbr036937,Pbr013261,Pbr028078,Pbr013209,Pbr027793,Pbr027508,Pbr009721	-|-|-|-|-|-|-|-|-|-|-|-|-|
GO:0043227	membrane-bounded organelle	cellular_component	0.26788	1	199	1523	3686	28560	Pbr021217,Pbr002285,Pbr012574,Pbr013257,Pbr022400,Pbr027793,Pbr000411,Pbr024787,Pbr019808,Pbr019818,Pbr019779,Pbr009426,Pbr042616,Pbr011527,Pbr018491,Pbr010437,Pbr025124,Pbr007180,Pbr029726,Pbr013253,Pbr017430,Pbr019980,Pbr009715,Pbr025257,Pbr032596,Pbr004067,Pbr029149,Pbr011520,Pbr000386,Pbr003868,Pbr012230,Pbr019773,Pbr014998,Pbr009723,Pbr011012,Pbr030422,Pbr014869,Pbr036217,Pbr026878,Pbr039400…	-|-|-|-|-|-|-|-|-|-|-|-|-|-|-|-|-|-|-|-|-|-|-|-|-|-|-|-|-|-|-|-|-|-|-|-|-|-|-|-|-|-|-|-|-|-|-|-|-|-|-|-|-|-|-|-|-|-|-|-|-|-|-|-|-|-|-|-|-|-|-|-|-|-|-|-|-|-|-|-|-|-|-|-|-|-|-|-|-|-|-|-|-|-|-|-|-|-|-|-|-|-|-|-|-|-|-|-|-|-|-|-|-|-|-|-|-|-|-|-|-|-|-|-|-|-|-|-|-|-|-|-|-|-|-|-|-|-|-|-|-|-|-|-|-|-|-|-|-|-|-|-|-|-|-|-|-|-|-|-|-|-|-|-|-|-|-|-|-|-|-|-|-|-|-|-|-|-|-|-|-|-|-|-|-|-|-|-|-|-|-|-|-|-|-|-|-|-|-|
GO:0009607	response to biotic stimulus	biological_process	0.26808	1	16	1523	259	28560	Pbr021483,Pbr005506,Pbr029167,Pbr021675,Pbr011012,Pbr019827,Pbr009442,Pbr009721,Pbr025250,Pbr033015,Pbr024900,Pbr005510,Pbr034432,Pbr026732,Pbr008689,Pbr015020	-|-|-|-|-|-|-|-|-|-|-|-|-|-|-|-|
GO:0016820	hydrolase activity, acting on acid anhydrides, catalyzing transmembrane movement of substances	molecular_function	0.26899	1	15	1523	241	28560	Pbr028056,Pbr028751,Pbr009622,Pbr020348,Pbr009613,Pbr019082,Pbr036211,Pbr021486,Pbr009621,Pbr029190,Pbr029198,Pbr030999,Pbr029199,Pbr026379,Pbr026725	-|-|-|-|-|-|-|-|-|-|-|-|-|-|-|
GO:0006486	protein glycosylation	biological_process	0.26904	1	7	1523	101	28560	Pbr011516,Pbr028045,Pbr000644,Pbr002285,Pbr023780,Pbr026724,Pbr036170	-|-|-|-|-|-|-|
GO:0043413	macromolecule glycosylation	biological_process	0.26904	1	7	1523	101	28560	Pbr002285,Pbr011516,Pbr000644,Pbr028045,Pbr023780,Pbr036170,Pbr026724	-|-|-|-|-|-|-|
GO:0006007	glucose catabolic process	biological_process	0.26986	1	6	1523	84	28560	Pbr028764,Pbr005502,Pbr005501,Pbr007150,Pbr031946,Pbr026727	-|-|-|-|-|-|
GO:0019320	hexose catabolic process	biological_process	0.26986	1	6	1523	84	28560	Pbr026727,Pbr005501,Pbr007150,Pbr031946,Pbr028764,Pbr005502	-|-|-|-|-|-|
GO:0016881	acid-amino acid ligase activity	molecular_function	0.27018	1	31	1523	531	28560	Pbr032574,Pbr012148,Pbr028907,Pbr036167,Pbr029151,Pbr026002,Pbr019170,Pbr013219,Pbr029149,Pbr019564,Pbr031964,Pbr017416,Pbr007164,Pbr028766,Pbr017430,Pbr033733,Pbr021471,Pbr031957,Pbr033737,Pbr011012,Pbr017116,Pbr010332,Pbr010331,Pbr025994,Pbr003855,Pbr034162,Pbr026878,Pbr014869,Pbr019772,Pbr015948,Pbr033006	-|-|-|-|-|-|-|-|-|-|-|-|-|-|-|-|-|-|-|-|-|-|-|-|-|-|-|-|-|-|-|
GO:0035737	injection of substance in to other organism	biological_process	0.2705	1	1	1523	6	28560	Pbr026727	-|
GO:0035738	envenomation resulting in modification of morphology or physiology of other organism	biological_process	0.2705	1	1	1523	6	28560	Pbr026727	-|
GO:0044559	envenomation resulting in modulation of voltage-gated potassium channel activity in other organism	biological_process	0.2705	1	1	1523	6	28560	Pbr026727	-|
GO:0044560	envenomation resulting in modulation of ion channel activity in other organism	biological_process	0.2705	1	1	1523	6	28560	Pbr026727	-|
GO:0044562	envenomation resulting in negative regulation of voltage-gated potassium channel activity in other organism	biological_process	0.2705	1	1	1523	6	28560	Pbr026727	-|
GO:0044564	envenomation resulting in occlusion of the pore of voltage-gated potassium channel in other organism	biological_process	0.2705	1	1	1523	6	28560	Pbr026727	-|
GO:0006468	protein phosphorylation	biological_process	0.27205	1	107	1523	1948	28560	Pbr038274,Pbr031966,Pbr012235,Pbr024235,Pbr004551,Pbr015036,Pbr022407,Pbr038272,Pbr026380,Pbr030224,Pbr032396,Pbr000635,Pbr019979,Pbr024766,Pbr009423,Pbr032583,Pbr002127,Pbr000411,Pbr000410,Pbr027827,Pbr029153,Pbr038273,Pbr012146,Pbr008686,Pbr039404,Pbr000632,Pbr023607,Pbr037006,Pbr005030,Pbr030223,Pbr010446,Pbr010051,Pbr020600,Pbr024236,Pbr005337,Pbr000628,Pbr020345,Pbr038271,Pbr023362,Pbr011533…	-|-|-|-|-|-|-|-|-|-|-|-|-|-|-|-|-|-|-|-|-|-|-|-|-|-|-|-|-|-|-|-|-|-|-|-|-|-|-|-|-|-|-|-|-|-|-|-|-|-|-|-|-|-|-|-|-|-|-|-|-|-|-|-|-|-|-|-|-|-|-|-|-|-|-|-|-|-|-|-|-|-|-|-|-|-|-|-|-|-|-|-|-|-|-|-|-|-|-|-|-|-|-|-|-|-|-|
GO:0016310	phosphorylation	biological_process	0.27211	1	112	1523	2042	28560	Pbr036196,Pbr020601,Pbr039407,Pbr033020,Pbr030220,Pbr022413,Pbr038007,Pbr004556,Pbr031613,Pbr018408,Pbr017111,Pbr036151,Pbr004560,Pbr004562,Pbr000636,Pbr032959,Pbr033742,Pbr029722,Pbr042737,Pbr004559,Pbr005194,Pbr005028,Pbr034199,Pbr023609,Pbr000640,Pbr036931,Pbr022412,Pbr005336,Pbr026375,Pbr016112,Pbr016114,Pbr012149,Pbr012210,Pbr004550,Pbr005495,Pbr019978,Pbr012579,Pbr030215,Pbr016113,Pbr009634…	-|-|-|-|-|-|-|-|-|-|-|-|-|-|-|-|-|-|-|-|-|-|-|-|-|-|-|-|-|-|-|-|-|-|-|-|-|-|-|-|-|-|-|-|-|-|-|-|-|-|-|-|-|-|-|-|-|-|-|-|-|-|-|-|-|-|-|-|-|-|-|-|-|-|-|-|-|-|-|-|-|-|-|-|-|-|-|-|-|-|-|-|-|-|-|-|-|-|-|-|-|-|-|-|-|-|-|-|-|-|-|-|
GO:0006368	transcription elongation from RNA polymerase II promoter	biological_process	0.27214	1	3	1523	35	28560	Pbr029717,Pbr027793,Pbr011527	-|-|-|
GO:0009877	nodulation	biological_process	0.27218	1	3	1523	35	28560	Pbr013204,Pbr013206,Pbr013205	-|-|-|
GO:0008593	regulation of Notch signaling pathway	biological_process	0.27279	1	1	1523	6	28560	Pbr019981	-|
GO:0045747	positive regulation of Notch signaling pathway	biological_process	0.27279	1	1	1523	6	28560	Pbr019981	-|
GO:0007340	acrosome reaction	biological_process	0.27295	1	1	1523	6	28560	Pbr026379	-|
GO:0017156	calcium ion-dependent exocytosis	biological_process	0.27295	1	1	1523	6	28560	Pbr026379	-|
GO:0006355	regulation of transcription, DNA-dependent	biological_process	0.27304	1	133	1523	2438	28560	Pbr036934,Pbr029726,Pbr007180,Pbr015036,Pbr028742,Pbr009715,Pbr012211,Pbr032596,Pbr004067,Pbr040487,Pbr032965,Pbr019213,Pbr022332,Pbr005502,Pbr024787,Pbr002548,Pbr018403,Pbr019779,Pbr040222,Pbr026000,Pbr011527,Pbr033738,Pbr019210,Pbr024890,Pbr028081,Pbr027839,Pbr016102,Pbr002286,Pbr013218,Pbr021210,Pbr026723,Pbr019774,Pbr038257,Pbr000412,Pbr019773,Pbr012230,Pbr009723,Pbr030422,Pbr010333,Pbr007163…	-|-|-|-|-|-|-|-|-|-|-|-|-|-|-|-|-|-|-|-|-|-|-|-|-|-|-|-|-|-|-|-|-|-|-|-|-|-|-|-|-|-|-|-|-|-|-|-|-|-|-|-|-|-|-|-|-|-|-|-|-|-|-|-|-|-|-|-|-|-|-|-|-|-|-|-|-|-|-|-|-|-|-|-|-|-|-|-|-|-|-|-|-|-|-|-|-|-|-|-|-|-|-|-|-|-|-|-|-|-|-|-|-|-|-|-|-|-|-|-|-|-|-|-|-|-|-|-|-|-|-|-|-|
GO:0006405	RNA export from nucleus	biological_process	0.27311	1	1	1523	6	28560	Pbr027793	-|
GO:0006406	mRNA export from nucleus	biological_process	0.27311	1	1	1523	6	28560	Pbr027793	-|
GO:0004363	glutathione synthase activity	molecular_function	0.27346	1	1	1523	6	28560	Pbr017116	-|
GO:0004817	cysteine-tRNA ligase activity	molecular_function	0.27346	1	1	1523	6	28560	Pbr000642	-|
GO:0006423	cysteinyl-tRNA aminoacylation	biological_process	0.27346	1	1	1523	6	28560	Pbr000642	-|
GO:0005912	adherens junction	cellular_component	0.27347	1	1	1523	6	28560	Pbr032959	-|
GO:0005924	cell-substrate adherens junction	cellular_component	0.27347	1	1	1523	6	28560	Pbr032959	-|
GO:0005925	focal adhesion	cellular_component	0.27347	1	1	1523	6	28560	Pbr032959	-|
GO:0007172	signal complex assembly	biological_process	0.27347	1	1	1523	6	28560	Pbr032959	-|
GO:0030055	cell-substrate junction	cellular_component	0.27347	1	1	1523	6	28560	Pbr032959	-|
GO:0070161	anchoring junction	cellular_component	0.27347	1	1	1523	6	28560	Pbr032959	-|
GO:0008252	nucleotidase activity	molecular_function	0.27359	1	1	1523	6	28560	Pbr021446	-|
GO:0008253	5'-nucleotidase activity	molecular_function	0.27359	1	1	1523	6	28560	Pbr021446	-|
GO:0007259	JAK-STAT cascade	biological_process	0.27367	1	1	1523	6	28560	Pbr025250	-|
GO:0019015	viral genome	cellular_component	0.27367	1	1	1523	6	28560	Pbr024893	-|
GO:0007339	binding of sperm to zona pellucida	biological_process	0.27367	1	1	1523	6	28560	Pbr005230	-|
GO:0009988	cell-cell recognition	biological_process	0.27367	1	1	1523	6	28560	Pbr005230	-|
GO:0035036	sperm-egg recognition	biological_process	0.27367	1	1	1523	6	28560	Pbr005230	-|
GO:0000725	recombinational repair	biological_process	0.2737	1	1	1523	6	28560	Pbr027508	-|
GO:0050497	transferase activity, transferring alkylthio groups	molecular_function	0.27371	1	1	1523	6	28560	Pbr017109	-|
GO:0050524	coenzyme-B sulfoethylthiotransferase activity	molecular_function	0.27371	1	1	1523	6	28560	Pbr017109	-|
GO:0046660	female sex differentiation	biological_process	0.27371	1	1	1523	6	28560	Pbr017112	-|
GO:0007129	synapsis	biological_process	0.27373	1	1	1523	6	28560	Pbr019096	-|
GO:0007130	synaptonemal complex assembly	biological_process	0.27373	1	1	1523	6	28560	Pbr019096	-|
GO:0070192	chromosome organization involved in meiosis	biological_process	0.27373	1	1	1523	6	28560	Pbr019096	-|
GO:0070193	synaptonemal complex organization	biological_process	0.27373	1	1	1523	6	28560	Pbr019096	-|
GO:0000030	mannosyltransferase activity	molecular_function	0.27375	1	1	1523	6	28560	Pbr000644	-|
GO:0030688	preribosome, small subunit precursor	cellular_component	0.27376	1	1	1523	6	28560	Pbr021680	-|
GO:0019915	lipid storage	biological_process	0.27376	1	1	1523	6	28560	Pbr029722	-|
GO:0008156	negative regulation of DNA replication	biological_process	0.27377	1	1	1523	6	28560	Pbr012215	-|
GO:0048478	replication fork protection	biological_process	0.27377	1	1	1523	6	28560	Pbr012215	-|
GO:0051053	negative regulation of DNA metabolic process	biological_process	0.27377	1	1	1523	6	28560	Pbr012215	-|
GO:0090329	regulation of DNA-dependent DNA replication	biological_process	0.27377	1	1	1523	6	28560	Pbr012215	-|
GO:2000104	negative regulation of DNA-dependent DNA replication	biological_process	0.27377	1	1	1523	6	28560	Pbr012215	-|
GO:0009229	thiamine diphosphate biosynthetic process	biological_process	0.27377	1	1	1523	6	28560	Pbr005028	-|
GO:0042357	thiamine diphosphate metabolic process	biological_process	0.27377	1	1	1523	6	28560	Pbr005028	-|
GO:0005853	eukaryotic translation elongation factor 1 complex	cellular_component	0.27378	1	1	1523	6	28560	Pbr024781	-|
GO:0006812	cation transport	biological_process	0.27379	1	64	1523	1142	28560	Pbr011536,Pbr042616,Pbr020348,Pbr017423,Pbr029190,Pbr009621,Pbr009613,Pbr017408,Pbr026725,Pbr019828,Pbr024775,Pbr025122,Pbr021493,Pbr020355,Pbr019953,Pbr029191,Pbr021220,Pbr015015,Pbr009614,Pbr020978,Pbr011012,Pbr032982,Pbr021222,Pbr034195,Pbr017120,Pbr021477,Pbr019082,Pbr032983,Pbr024897,Pbr030998,Pbr030999,Pbr021438,Pbr033747,Pbr031602,Pbr019089,Pbr028056,Pbr002619,Pbr041175,Pbr003856,Pbr013208…	-|-|-|-|-|-|-|-|-|-|-|-|-|-|-|-|-|-|-|-|-|-|-|-|-|-|-|-|-|-|-|-|-|-|-|-|-|-|-|-|-|-|-|-|-|-|-|-|-|-|-|-|-|-|-|-|-|-|-|-|-|-|-|-|
GO:0043414	macromolecule methylation	biological_process	0.2756	1	8	1523	119	28560	Pbr015036,Pbr014860,Pbr022411,Pbr033005,Pbr026723,Pbr003861,Pbr017126,Pbr034163	-|-|-|-|-|-|-|-|
GO:0005791	rough endoplasmic reticulum	cellular_component	0.2759	1	2	1523	20	28560	Pbr021291,Pbr019818	-|-|
GO:0030867	rough endoplasmic reticulum membrane	cellular_component	0.2759	1	2	1523	20	28560	Pbr019818,Pbr021291	-|-|
GO:0009967	positive regulation of signal transduction	biological_process	0.2781	1	2	1523	20	28560	Pbr015020,Pbr019981	-|-|
GO:0010647	positive regulation of cell communication	biological_process	0.2781	1	2	1523	20	28560	Pbr015020,Pbr019981	-|-|
GO:0023056	positive regulation of signaling	biological_process	0.2781	1	2	1523	20	28560	Pbr015020,Pbr019981	-|-|
GO:0008061	chitin binding	molecular_function	0.27818	1	2	1523	20	28560	Pbr010446,Pbr028078	-|-|
GO:0015932	nucleobase-containing compound transmembrane transporter activity	molecular_function	0.27833	1	2	1523	20	28560	Pbr027799,Pbr028078	-|-|
GO:0043130	ubiquitin binding	molecular_function	0.27853	1	2	1523	20	28560	Pbr015027,Pbr019170	-|-|
GO:2001141	regulation of RNA biosynthetic process	biological_process	0.27973	1	133	1523	2442	28560	Pbr032974,Pbr031941,Pbr019809,Pbr007163,Pbr019085,Pbr002208,Pbr019804,Pbr010436,Pbr014850,Pbr013267,Pbr000407,Pbr030226,Pbr015014,Pbr032589,Pbr019805,Pbr005504,Pbr009722,Pbr036175,Pbr041171,Pbr021445,Pbr019211,Pbr033007,Pbr019785,Pbr034194,Pbr018487,Pbr028744,Pbr042610,Pbr040217,Pbr037011,Pbr013255,Pbr040479,Pbr009648,Pbr000645,Pbr028771,Pbr019214,Pbr000396,Pbr038722,Pbr028742,Pbr015036,Pbr036934…	-|-|-|-|-|-|-|-|-|-|-|-|-|-|-|-|-|-|-|-|-|-|-|-|-|-|-|-|-|-|-|-|-|-|-|-|-|-|-|-|-|-|-|-|-|-|-|-|-|-|-|-|-|-|-|-|-|-|-|-|-|-|-|-|-|-|-|-|-|-|-|-|-|-|-|-|-|-|-|-|-|-|-|-|-|-|-|-|-|-|-|-|-|-|-|-|-|-|-|-|-|-|-|-|-|-|-|-|-|-|-|-|-|-|-|-|-|-|-|-|-|-|-|-|-|-|-|-|-|-|-|-|-|
GO:0032269	negative regulation of cellular protein metabolic process	biological_process	0.28025	1	3	1523	36	28560	Pbr041343,Pbr018182,Pbr041346	-|-|-|
GO:0051248	negative regulation of protein metabolic process	biological_process	0.28025	1	3	1523	36	28560	Pbr018182,Pbr041343,Pbr041346	-|-|-|
GO:0044430	cytoskeletal part	cellular_component	0.28099	1	20	1523	334	28560	Pbr020357,Pbr021217,Pbr014865,Pbr024787,Pbr013215,Pbr019969,Pbr030422,Pbr009837,Pbr032972,Pbr019166,Pbr019161,Pbr009721,Pbr032974,Pbr013209,Pbr019809,Pbr021445,Pbr007155,Pbr014850,Pbr008689,Pbr011524	-|-|-|-|-|-|-|-|-|-|-|-|-|-|-|-|-|-|-|-|
GO:0051252	regulation of RNA metabolic process	biological_process	0.28141	1	133	1523	2443	28560	Pbr010333,Pbr030422,Pbr009723,Pbr000412,Pbr019773,Pbr012230,Pbr038257,Pbr019774,Pbr026723,Pbr021210,Pbr013218,Pbr002286,Pbr016102,Pbr028081,Pbr027839,Pbr024890,Pbr019210,Pbr033738,Pbr011527,Pbr026000,Pbr040222,Pbr019779,Pbr018403,Pbr024787,Pbr002548,Pbr005502,Pbr022332,Pbr019213,Pbr040487,Pbr032965,Pbr004067,Pbr032596,Pbr012211,Pbr009715,Pbr028742,Pbr015036,Pbr029726,Pbr007180,Pbr036934,Pbr028771…	-|-|-|-|-|-|-|-|-|-|-|-|-|-|-|-|-|-|-|-|-|-|-|-|-|-|-|-|-|-|-|-|-|-|-|-|-|-|-|-|-|-|-|-|-|-|-|-|-|-|-|-|-|-|-|-|-|-|-|-|-|-|-|-|-|-|-|-|-|-|-|-|-|-|-|-|-|-|-|-|-|-|-|-|-|-|-|-|-|-|-|-|-|-|-|-|-|-|-|-|-|-|-|-|-|-|-|-|-|-|-|-|-|-|-|-|-|-|-|-|-|-|-|-|-|-|-|-|-|-|-|-|-|
GO:0015994	chlorophyll metabolic process	biological_process	0.28212	1	4	1523	52	28560	Pbr040493,Pbr040494,Pbr024244,Pbr027835	-|-|-|-|
GO:0015988	energy coupled proton transmembrane transport, against electrochemical gradient	biological_process	0.28225	1	13	1523	208	28560	Pbr029199,Pbr009614,Pbr030998,Pbr030999,Pbr026725,Pbr028056,Pbr020348,Pbr028751,Pbr009622,Pbr015015,Pbr009613,Pbr029191,Pbr029190	-|-|-|-|-|-|-|-|-|-|-|-|-|
GO:0015991	ATP hydrolysis coupled proton transport	biological_process	0.28225	1	13	1523	208	28560	Pbr026725,Pbr009614,Pbr029199,Pbr030998,Pbr030999,Pbr009613,Pbr015015,Pbr029191,Pbr029190,Pbr028056,Pbr020348,Pbr028751,Pbr009622	-|-|-|-|-|-|-|-|-|-|-|-|-|
GO:0009987	cellular process	biological_process	0.28333	1	784	1523	14927	28560	Pbr009720,Pbr029874,Pbr023775,Pbr019161,Pbr038272,Pbr009435,Pbr014999,Pbr029191,Pbr019953,Pbr018409,Pbr033736,Pbr016101,Pbr021440,Pbr009611,Pbr009625,Pbr005230,Pbr026001,Pbr019101,Pbr024775,Pbr008673,Pbr023603,Pbr012146,Pbr011016,Pbr009428,Pbr009630,Pbr002622,Pbr022411,Pbr005197,Pbr017113,Pbr024238,Pbr009619,Pbr015225,Pbr028056,Pbr002619,Pbr019168,Pbr032579,Pbr009616,Pbr008686,Pbr008689,Pbr040497…	-|-|-|-|-|-|-|-|-|-|-|-|-|-|-|-|-|-|-|-|-|-|-|-|-|-|-|-|-|-|-|-|-|-|-|-|-|-|-|-|-|-|-|-|-|-|-|-|-|-|-|-|-|-|-|-|-|-|-|-|-|-|-|-|-|-|-|-|-|-|-|-|-|-|-|-|-|-|-|-|-|-|-|-|-|-|-|-|-|-|-|-|-|-|-|-|-|-|-|-|-|-|-|-|-|-|-|-|-|-|-|-|-|-|-|-|-|-|-|-|-|-|-|-|-|-|-|-|-|-|-|-|-|-|-|-|-|-|-|-|-|-|-|-|-|-|-|-|-|-|-|-|-|-|-|-|-|-|-|-|-|-|-|-|-|-|-|-|-|-|-|-|-|-|-|-|-|-|-|-|-|-|-|-|-|-|-|-|-|-|-|-|-|-|-|-|-|-|-|-…
GO:0044262	cellular carbohydrate metabolic process	biological_process	0.28418	1	16	1523	262	28560	Pbr012584,Pbr034207,Pbr036933,Pbr016096,Pbr027819,Pbr036932,Pbr009428,Pbr002623,Pbr016107,Pbr012139,Pbr028745,Pbr031958,Pbr023772,Pbr012156,Pbr002123,Pbr017404	-|-|-|-|-|-|-|-|-|-|-|-|-|-|-|-|
GO:0003676	nucleic acid binding	molecular_function	0.28439	1	260	1523	4859	28560	Pbr009720,Pbr029874,Pbr005496,Pbr014999,Pbr013209,Pbr017126,Pbr009446,Pbr008673,Pbr010053,Pbr000642,Pbr002622,Pbr024772,Pbr009448,Pbr029159,Pbr025262,Pbr007175,Pbr019981,Pbr027833,Pbr032394,Pbr009717,Pbr031968,Pbr021448,Pbr029150,Pbr009726,Pbr021477,Pbr019811,Pbr010406,Pbr029166,Pbr019166,Pbr007153,Pbr041345,Pbr020340,Pbr027820,Pbr021435,Pbr029155,Pbr022408,Pbr042617,Pbr019568,Pbr026379,Pbr007173…	-|-|-|-|-|-|-|-|-|-|-|-|-|-|-|-|-|-|-|-|-|-|-|-|-|-|-|-|-|-|-|-|-|-|-|-|-|-|-|-|-|-|-|-|-|-|-|-|-|-|-|-|-|-|-|-|-|-|-|-|-|-|-|-|-|-|-|-|-|-|-|-|-|-|-|-|-|-|-|-|-|-|-|-|-|-|-|-|-|-|-|-|-|-|-|-|-|-|-|-|-|-|-|-|-|-|-|-|-|-|-|-|-|-|-|-|-|-|-|-|-|-|-|-|-|-|-|-|-|-|-|-|-|-|-|-|-|-|-|-|-|-|-|-|-|-|-|-|-|-|-|-|-|-|-|-|-|-|-|-|-|-|-|-|-|-|-|-|-|-|-|-|-|-|-|-|-|-|-|-|-|-|-|-|-|-|-|-|-|-|-|-|-|-|-|-|-|-|-|-…
GO:1901505	carbohydrate derivative transporter activity	molecular_function	0.28527	1	3	1523	36	28560	Pbr013280,Pbr039397,Pbr028078	-|-|-|
GO:0046933	proton-transporting ATP synthase activity, rotational mechanism	molecular_function	0.28593	1	3	1523	36	28560	Pbr019082,Pbr029198,Pbr009621	-|-|-|
GO:0032182	small conjugating protein binding	molecular_function	0.28649	1	3	1523	36	28560	Pbr019977,Pbr015027,Pbr019170	-|-|-|
GO:0030234	enzyme regulator activity	molecular_function	0.28651	1	32	1523	554	28560	Pbr015012,Pbr009837,Pbr010442,Pbr020362,Pbr021420,Pbr021289,Pbr019169,Pbr000622,Pbr000406,Pbr015415,Pbr012154,Pbr010405,Pbr017105,Pbr031605,Pbr015013,Pbr010443,Pbr005227,Pbr012224,Pbr009439,Pbr005332,Pbr010411,Pbr011536,Pbr023349,Pbr028769,Pbr000635,Pbr020360,Pbr033736,Pbr022402,Pbr015007,Pbr037012,Pbr030417,Pbr015008	-|-|-|-|-|-|-|-|-|-|-|-|-|-|-|-|-|-|-|-|-|-|-|-|-|-|-|-|-|-|-|-|
GO:0044724	single-organism carbohydrate catabolic process	biological_process	0.28664	1	7	1523	103	28560	Pbr026727,Pbr028764,Pbr005502,Pbr005501,Pbr002123,Pbr007150,Pbr031946	-|-|-|-|-|-|-|
GO:0016032	viral process	biological_process	0.28673	1	28	1523	482	28560	Pbr016114,Pbr019974,Pbr000645,Pbr024238,Pbr009630,Pbr000390,Pbr019774,Pbr005506,Pbr011016,Pbr034204,Pbr000394,Pbr002548,Pbr022412,Pbr019821,Pbr041338,Pbr021290,Pbr016102,Pbr005510,Pbr028748,Pbr008673,Pbr018192,Pbr000406,Pbr000393,Pbr042607,Pbr002555,Pbr033015,Pbr000623,Pbr014860	-|-|-|-|-|-|-|-|-|-|-|-|-|-|-|-|-|-|-|-|-|-|-|-|-|-|-|-|
GO:0005984	disaccharide metabolic process	biological_process	0.2869	1	5	1523	69	28560	Pbr012139,Pbr012584,Pbr034207,Pbr016096,Pbr017404	-|-|-|-|-|
GO:0007599	hemostasis	biological_process	0.28736	1	5	1523	69	28560	Pbr014850,Pbr010411,Pbr007172,Pbr000623,Pbr009721	-|-|-|-|-|
GO:0050817	coagulation	biological_process	0.28736	1	5	1523	69	28560	Pbr014850,Pbr010411,Pbr000623,Pbr007172,Pbr009721	-|-|-|-|-|
GO:0050878	regulation of body fluid levels	biological_process	0.28736	1	5	1523	69	28560	Pbr010411,Pbr014850,Pbr009721,Pbr007172,Pbr000623	-|-|-|-|-|
GO:0000280	nuclear division	biological_process	0.28762	1	6	1523	86	28560	Pbr026006,Pbr024787,Pbr026011,Pbr007152,Pbr007172,Pbr019969	-|-|-|-|-|-|
GO:0007067	mitosis	biological_process	0.28762	1	6	1523	86	28560	Pbr024787,Pbr026011,Pbr019969,Pbr007152,Pbr007172,Pbr026006	-|-|-|-|-|-|
GO:0046365	monosaccharide catabolic process	biological_process	0.28785	1	6	1523	86	28560	Pbr026727,Pbr028764,Pbr005502,Pbr005501,Pbr007150,Pbr031946	-|-|-|-|-|-|
GO:0008565	protein transporter activity	molecular_function	0.28804	1	6	1523	86	28560	Pbr032972,Pbr029725,Pbr028056,Pbr038266,Pbr032974,Pbr015944	-|-|-|-|-|-|
GO:0006259	DNA metabolic process	biological_process	0.2884	1	75	1523	1357	28560	Pbr026379,Pbr042617,Pbr019804,Pbr014850,Pbr041081,Pbr000623,Pbr032974,Pbr021425,Pbr007163,Pbr002540,Pbr036935,Pbr010052,Pbr002620,Pbr012215,Pbr000394,Pbr009633,Pbr032959,Pbr005494,Pbr028080,Pbr019792,Pbr016103,Pbr017123,Pbr021445,Pbr024242,Pbr041171,Pbr038722,Pbr025242,Pbr032972,Pbr025258,Pbr003862,Pbr031944,Pbr027508,Pbr009648,Pbr040479,Pbr019096,Pbr028079,Pbr012161,Pbr008673,Pbr032965,Pbr009715…	-|-|-|-|-|-|-|-|-|-|-|-|-|-|-|-|-|-|-|-|-|-|-|-|-|-|-|-|-|-|-|-|-|-|-|-|-|-|-|-|-|-|-|-|-|-|-|-|-|-|-|-|-|-|-|-|-|-|-|-|-|-|-|-|-|-|-|-|-|-|-|-|-|-|-|
GO:0010608	posttranscriptional regulation of gene expression	biological_process	0.28875	1	11	1523	174	28560	Pbr038724,Pbr041346,Pbr041343,Pbr021435,Pbr034431,Pbr022414,Pbr016109,Pbr034432,Pbr034437,Pbr028760,Pbr018182	-|-|-|-|-|-|-|-|-|-|-|
GO:0051246	regulation of protein metabolic process	biological_process	0.29115	1	12	1523	192	28560	Pbr038724,Pbr041346,Pbr020360,Pbr041343,Pbr021435,Pbr022414,Pbr034431,Pbr016109,Pbr034432,Pbr028760,Pbr034437,Pbr018182	-|-|-|-|-|-|-|-|-|-|-|-|
GO:0006576	cellular biogenic amine metabolic process	biological_process	0.29135	1	6	1523	87	28560	Pbr031962,Pbr007156,Pbr026726,Pbr016101,Pbr010052,Pbr021477	-|-|-|-|-|-|
GO:0044106	cellular amine metabolic process	biological_process	0.29135	1	6	1523	87	28560	Pbr031962,Pbr007156,Pbr026726,Pbr016101,Pbr010052,Pbr021477	-|-|-|-|-|-|
GO:0008047	enzyme activator activity	molecular_function	0.29256	1	7	1523	104	28560	Pbr015415,Pbr028769,Pbr010405,Pbr017105,Pbr012224,Pbr005332,Pbr010411	-|-|-|-|-|-|-|
GO:0005524	ATP binding	molecular_function	0.29259	1	211	1523	3938	28560	Pbr011520,Pbr040476,Pbr019774,Pbr030218,Pbr018193,Pbr036211,Pbr041068,Pbr041340,Pbr011533,Pbr039405,Pbr020600,Pbr024236,Pbr005337,Pbr010446,Pbr010051,Pbr033015,Pbr021439,Pbr037006,Pbr041337,Pbr030223,Pbr008682,Pbr012234,Pbr039404,Pbr009610,Pbr000632,Pbr027827,Pbr000410,Pbr031611,Pbr038273,Pbr020348,Pbr031605,Pbr020356,Pbr009613,Pbr019808,Pbr002127,Pbr029190,Pbr000411,Pbr017116,Pbr024766,Pbr032583…	-|-|-|-|-|-|-|-|-|-|-|-|-|-|-|-|-|-|-|-|-|-|-|-|-|-|-|-|-|-|-|-|-|-|-|-|-|-|-|-|-|-|-|-|-|-|-|-|-|-|-|-|-|-|-|-|-|-|-|-|-|-|-|-|-|-|-|-|-|-|-|-|-|-|-|-|-|-|-|-|-|-|-|-|-|-|-|-|-|-|-|-|-|-|-|-|-|-|-|-|-|-|-|-|-|-|-|-|-|-|-|-|-|-|-|-|-|-|-|-|-|-|-|-|-|-|-|-|-|-|-|-|-|-|-|-|-|-|-|-|-|-|-|-|-|-|-|-|-|-|-|-|-|-|-|-|-|-|-|-|-|-|-|-|-|-|-|-|-|-|-|-|-|-|-|-|-|-|-|-|-|-|-|-|-|-|-|-|-|-|-|-|-|-|-|-|-|-|-|-…
GO:0000287	magnesium ion binding	molecular_function	0.29419	1	13	1523	210	28560	Pbr007150,Pbr005033,Pbr036155,Pbr010045,Pbr012218,Pbr007153,Pbr005334,Pbr009623,Pbr021446,Pbr005031,Pbr005498,Pbr029200,Pbr031605	-|-|-|-|-|-|-|-|-|-|-|-|-|
GO:0005811	lipid particle	cellular_component	0.29463	1	2	1523	21	28560	Pbr011015,Pbr012582	-|-|
GO:0012511	monolayer-surrounded lipid storage body	cellular_component	0.29463	1	2	1523	21	28560	Pbr012582,Pbr011015	-|-|
GO:1901360	organic cyclic compound metabolic process	biological_process	0.29532	1	308	1523	5785	28560	Pbr032972,Pbr038730,Pbr002624,Pbr033005,Pbr020975,Pbr031944,Pbr005028,Pbr021446,Pbr019792,Pbr014874,Pbr017112,Pbr019788,Pbr025993,Pbr013271,Pbr022413,Pbr000398,Pbr041076,Pbr010330,Pbr030418,Pbr002372,Pbr008674,Pbr022408,Pbr034198,Pbr042617,Pbr007173,Pbr008672,Pbr026379,Pbr036935,Pbr027820,Pbr038731,Pbr029155,Pbr036940,Pbr019811,Pbr007153,Pbr019166,Pbr021448,Pbr020354,Pbr015225,Pbr019981,Pbr009448…	-|-|-|-|-|-|-|-|-|-|-|-|-|-|-|-|-|-|-|-|-|-|-|-|-|-|-|-|-|-|-|-|-|-|-|-|-|-|-|-|-|-|-|-|-|-|-|-|-|-|-|-|-|-|-|-|-|-|-|-|-|-|-|-|-|-|-|-|-|-|-|-|-|-|-|-|-|-|-|-|-|-|-|-|-|-|-|-|-|-|-|-|-|-|-|-|-|-|-|-|-|-|-|-|-|-|-|-|-|-|-|-|-|-|-|-|-|-|-|-|-|-|-|-|-|-|-|-|-|-|-|-|-|-|-|-|-|-|-|-|-|-|-|-|-|-|-|-|-|-|-|-|-|-|-|-|-|-|-|-|-|-|-|-|-|-|-|-|-|-|-|-|-|-|-|-|-|-|-|-|-|-|-|-|-|-|-|-|-|-|-|-|-|-|-|-|-|-|-|-…
GO:0032559	adenyl ribonucleotide binding	molecular_function	0.2956	1	219	1523	4093	28560	Pbr015225,Pbr024765,Pbr007175,Pbr027833,Pbr009717,Pbr005030,Pbr007155,Pbr033747,Pbr031968,Pbr008684,Pbr030999,Pbr008686,Pbr008689,Pbr023607,Pbr029205,Pbr018410,Pbr009726,Pbr039403,Pbr021477,Pbr018188,Pbr030221,Pbr023362,Pbr038271,Pbr019092,Pbr007153,Pbr020345,Pbr000628,Pbr038272,Pbr009435,Pbr042691,Pbr026380,Pbr030224,Pbr029874,Pbr009838,Pbr004551,Pbr023885,Pbr024235,Pbr022407,Pbr016101,Pbr004557…	-|-|-|-|-|-|-|-|-|-|-|-|-|-|-|-|-|-|-|-|-|-|-|-|-|-|-|-|-|-|-|-|-|-|-|-|-|-|-|-|-|-|-|-|-|-|-|-|-|-|-|-|-|-|-|-|-|-|-|-|-|-|-|-|-|-|-|-|-|-|-|-|-|-|-|-|-|-|-|-|-|-|-|-|-|-|-|-|-|-|-|-|-|-|-|-|-|-|-|-|-|-|-|-|-|-|-|-|-|-|-|-|-|-|-|-|-|-|-|-|-|-|-|-|-|-|-|-|-|-|-|-|-|-|-|-|-|-|-|-|-|-|-|-|-|-|-|-|-|-|-|-|-|-|-|-|-|-|-|-|-|-|-|-|-|-|-|-|-|-|-|-|-|-|-|-|-|-|-|-|-|-|-|-|-|-|-|-|-|-|-|-|-|-|-|-|-|-|-|-…
GO:0005543	phospholipid binding	molecular_function	0.29655	1	5	1523	70	28560	Pbr012166,Pbr019810,Pbr012147,Pbr012161,Pbr019565	-|-|-|-|-|
GO:0043161	proteasomal ubiquitin-dependent protein catabolic process	biological_process	0.29767	1	2	1523	21	28560	Pbr038730,Pbr032959	-|-|
GO:0008135	translation factor activity, nucleic acid binding	molecular_function	0.29787	1	10	1523	157	28560	Pbr040476,Pbr005210,Pbr042867,Pbr041176,Pbr021435,Pbr036159,Pbr024781,Pbr026012,Pbr017427,Pbr026005	-|-|-|-|-|-|-|-|-|-|
GO:0006743	ubiquinone metabolic process	biological_process	0.29801	1	2	1523	21	28560	Pbr029769,Pbr031958	-|-|
GO:0006744	ubiquinone biosynthetic process	biological_process	0.29801	1	2	1523	21	28560	Pbr031958,Pbr029769	-|-|
GO:0006396	RNA processing	biological_process	0.29808	1	42	1523	744	28560	Pbr013188,Pbr019793,Pbr020337,Pbr027804,Pbr027820,Pbr031965,Pbr019101,Pbr008672,Pbr018535,Pbr034198,Pbr005027,Pbr034163,Pbr025257,Pbr027805,Pbr027803,Pbr027794,Pbr031605,Pbr020357,Pbr037009,Pbr019966,Pbr021680,Pbr014860,Pbr013190,Pbr013269,Pbr041171,Pbr005202,Pbr019981,Pbr026723,Pbr028093,Pbr018533,Pbr017112,Pbr008684,Pbr033005,Pbr027802,Pbr036153,Pbr021448,Pbr011522,Pbr002624,Pbr017114,Pbr026878…	-|-|-|-|-|-|-|-|-|-|-|-|-|-|-|-|-|-|-|-|-|-|-|-|-|-|-|-|-|-|-|-|-|-|-|-|-|-|-|-|-|-|
GO:0012506	vesicle membrane	cellular_component	0.29863	1	7	1523	105	28560	Pbr019772,Pbr025115,Pbr034436,Pbr025118,Pbr011527,Pbr017112,Pbr033742	-|-|-|-|-|-|-|
GO:0000271	polysaccharide biosynthetic process	biological_process	0.29901	1	7	1523	105	28560	Pbr028745,Pbr009428,Pbr002623,Pbr016107,Pbr031958,Pbr027819,Pbr023772	-|-|-|-|-|-|-|
GO:0043248	proteasome assembly	biological_process	0.30014	1	3	1523	37	28560	Pbr009729,Pbr013213,Pbr028056	-|-|-|
GO:0015977	carbon fixation	biological_process	0.30107	1	3	1523	37	28560	Pbr029200,Pbr009623,Pbr027508	-|-|-|
GO:0019637	organophosphate metabolic process	biological_process	0.302	1	40	1523	707	28560	Pbr028751,Pbr008691,Pbr019793,Pbr023793,Pbr040221,Pbr002365,Pbr036155,Pbr020348,Pbr029190,Pbr009621,Pbr009613,Pbr012218,Pbr026727,Pbr028762,Pbr021297,Pbr019981,Pbr009622,Pbr041337,Pbr012164,Pbr029198,Pbr024242,Pbr030999,Pbr021428,Pbr033747,Pbr000622,Pbr021429,Pbr002374,Pbr005195,Pbr011520,Pbr021446,Pbr005205,Pbr005028,Pbr009436,Pbr019082,Pbr036211,Pbr029199,Pbr012575,Pbr011012,Pbr036940,Pbr016096	-|-|-|-|-|-|-|-|-|-|-|-|-|-|-|-|-|-|-|-|-|-|-|-|-|-|-|-|-|-|-|-|-|-|-|-|-|-|-|-|
GO:0030983	mismatched DNA binding	molecular_function	0.30216	1	4	1523	54	28560	Pbr026379,Pbr008673,Pbr039394,Pbr016103	-|-|-|-|
GO:0016209	antioxidant activity	molecular_function	0.30367	1	14	1523	230	28560	Pbr036152,Pbr028743,Pbr013199,Pbr015942,Pbr015032,Pbr015016,Pbr019175,Pbr000645,Pbr036153,Pbr022326,Pbr019981,Pbr013214,Pbr002542,Pbr040489	-|-|-|-|-|-|-|-|-|-|-|-|-|-|
GO:0007548	sex differentiation	biological_process	0.30423	1	1	1523	7	28560	Pbr017112	-|
GO:0090304	nucleic acid metabolic process	biological_process	0.30447	1	257	1523	4819	28560	Pbr017126,Pbr029717,Pbr024775,Pbr008673,Pbr009446,Pbr029871,Pbr037007,Pbr019101,Pbr009720,Pbr029874,Pbr005496,Pbr013209,Pbr009448,Pbr014861,Pbr000642,Pbr002622,Pbr013215,Pbr015225,Pbr019981,Pbr019166,Pbr007153,Pbr021448,Pbr020354,Pbr022408,Pbr042617,Pbr034198,Pbr026379,Pbr008672,Pbr007173,Pbr036935,Pbr027820,Pbr038731,Pbr029155,Pbr000398,Pbr041076,Pbr002372,Pbr010330,Pbr030418,Pbr008674,Pbr019792…	-|-|-|-|-|-|-|-|-|-|-|-|-|-|-|-|-|-|-|-|-|-|-|-|-|-|-|-|-|-|-|-|-|-|-|-|-|-|-|-|-|-|-|-|-|-|-|-|-|-|-|-|-|-|-|-|-|-|-|-|-|-|-|-|-|-|-|-|-|-|-|-|-|-|-|-|-|-|-|-|-|-|-|-|-|-|-|-|-|-|-|-|-|-|-|-|-|-|-|-|-|-|-|-|-|-|-|-|-|-|-|-|-|-|-|-|-|-|-|-|-|-|-|-|-|-|-|-|-|-|-|-|-|-|-|-|-|-|-|-|-|-|-|-|-|-|-|-|-|-|-|-|-|-|-|-|-|-|-|-|-|-|-|-|-|-|-|-|-|-|-|-|-|-|-|-|-|-|-|-|-|-|-|-|-|-|-|-|-|-|-|-|-|-|-|-|-|-|-|-…
GO:0000808	origin recognition complex	cellular_component	0.30659	1	2	1523	22	28560	Pbr039400,Pbr009720	-|-|
GO:0009057	macromolecule catabolic process	biological_process	0.307	1	20	1523	339	28560	Pbr021440,Pbr042866,Pbr020360,Pbr005217,Pbr019820,Pbr013210,Pbr020353,Pbr010405,Pbr037007,Pbr032959,Pbr013263,Pbr012139,Pbr019095,Pbr012223,Pbr003865,Pbr027802,Pbr040497,Pbr021441,Pbr038730,Pbr021480	-|-|-|-|-|-|-|-|-|-|-|-|-|-|-|-|-|-|-|-|
GO:0001775	cell activation	biological_process	0.30758	1	5	1523	71	28560	Pbr000623,Pbr007172,Pbr009721,Pbr014850,Pbr010411	-|-|-|-|-|
GO:0001518	voltage-gated sodium channel complex	cellular_component	0.30816	1	1	1523	7	28560	Pbr027816	-|
GO:0005248	voltage-gated sodium channel activity	molecular_function	0.30816	1	1	1523	7	28560	Pbr027816	-|
GO:0034706	sodium channel complex	cellular_component	0.30816	1	1	1523	7	28560	Pbr027816	-|
GO:0004672	protein kinase activity	molecular_function	0.30872	1	113	1523	2081	28560	Pbr032396,Pbr000635,Pbr019979,Pbr024766,Pbr032583,Pbr009423,Pbr015037,Pbr002127,Pbr000411,Pbr000410,Pbr027827,Pbr029153,Pbr038273,Pbr016111,Pbr012146,Pbr038274,Pbr037007,Pbr031966,Pbr012235,Pbr024235,Pbr004551,Pbr015036,Pbr022407,Pbr038272,Pbr030224,Pbr026380,Pbr005337,Pbr024236,Pbr020600,Pbr020345,Pbr000628,Pbr038271,Pbr023362,Pbr011533,Pbr039405,Pbr041068,Pbr030221,Pbr030218,Pbr018193,Pbr008686…	-|-|-|-|-|-|-|-|-|-|-|-|-|-|-|-|-|-|-|-|-|-|-|-|-|-|-|-|-|-|-|-|-|-|-|-|-|-|-|-|-|-|-|-|-|-|-|-|-|-|-|-|-|-|-|-|-|-|-|-|-|-|-|-|-|-|-|-|-|-|-|-|-|-|-|-|-|-|-|-|-|-|-|-|-|-|-|-|-|-|-|-|-|-|-|-|-|-|-|-|-|-|-|-|-|-|-|-|-|-|-|-|-|
GO:0016741	transferase activity, transferring one-carbon groups	molecular_function	0.30924	1	34	1523	597	28560	Pbr014860,Pbr025246,Pbr032592,Pbr020349,Pbr003861,Pbr020352,Pbr021490,Pbr041179,Pbr033005,Pbr020354,Pbr009714,Pbr012231,Pbr025258,Pbr020351,Pbr028077,Pbr015036,Pbr024923,Pbr029720,Pbr020353,Pbr008712,Pbr020350,Pbr019101,Pbr008673,Pbr032593,Pbr012233,Pbr017126,Pbr034163,Pbr025257,Pbr005491,Pbr009713,Pbr022411,Pbr023360,Pbr031971,Pbr023777	-|-|-|-|-|-|-|-|-|-|-|-|-|-|-|-|-|-|-|-|-|-|-|-|-|-|-|-|-|-|-|-|-|-|
GO:0000226	microtubule cytoskeleton organization	biological_process	0.3094	1	10	1523	159	28560	Pbr031941,Pbr019809,Pbr012163,Pbr019969,Pbr009721,Pbr014865,Pbr019161,Pbr011530,Pbr041081,Pbr009837	-|-|-|-|-|-|-|-|-|-|
GO:0090305	nucleic acid phosphodiester bond hydrolysis	biological_process	0.30943	1	1	1523	7	28560	Pbr011522	-|
GO:0044702	single organism reproductive process	biological_process	0.30996	1	7	1523	106	28560	Pbr016109,Pbr005226,Pbr005230,Pbr033024,Pbr019096,Pbr029159,Pbr026379	-|-|-|-|-|-|-|
GO:0008915	lipid-A-disaccharide synthase activity	molecular_function	0.31031	1	1	1523	7	28560	Pbr005195	-|
GO:0051168	nuclear export	biological_process	0.31081	1	1	1523	7	28560	Pbr027793	-|
GO:0004749	ribose phosphate diphosphokinase activity	molecular_function	0.31108	1	1	1523	7	28560	Pbr036155	-|
GO:0006750	glutathione biosynthetic process	biological_process	0.31119	1	1	1523	7	28560	Pbr017116	-|
GO:0050795	regulation of behavior	biological_process	0.31122	1	1	1523	7	28560	Pbr014858	-|
GO:0050920	regulation of chemotaxis	biological_process	0.31122	1	1	1523	7	28560	Pbr014858	-|
GO:0016852	sirohydrochlorin cobaltochelatase activity	molecular_function	0.31123	1	1	1523	7	28560	Pbr019820	-|
GO:0007586	digestion	biological_process	0.31132	1	1	1523	7	28560	Pbr028769	-|
GO:0001772	immunological synapse	cellular_component	0.31136	1	1	1523	7	28560	Pbr013273	-|
GO:0097197	tetraspanin-enriched microdomain	cellular_component	0.31136	1	1	1523	7	28560	Pbr013273	-|
GO:0010627	regulation of intracellular protein kinase cascade	biological_process	0.31136	1	1	1523	7	28560	Pbr015020	-|
GO:0033227	dsRNA transport	biological_process	0.31138	1	1	1523	7	28560	Pbr027799	-|
GO:0051032	nucleic acid transmembrane transporter activity	molecular_function	0.31138	1	1	1523	7	28560	Pbr027799	-|
GO:0051033	RNA transmembrane transporter activity	molecular_function	0.31138	1	1	1523	7	28560	Pbr027799	-|
GO:0001897	cytolysis by symbiont of host cells	biological_process	0.31138	1	1	1523	7	28560	Pbr029769	-|
GO:0019836	hemolysis by symbiont of host erythrocytes	biological_process	0.31138	1	1	1523	7	28560	Pbr029769	-|
GO:0004807	triose-phosphate isomerase activity	molecular_function	0.31142	1	1	1523	7	28560	Pbr041170	-|
GO:0033588	Elongator holoenzyme complex	cellular_component	0.31144	1	1	1523	7	28560	Pbr018529	-|
GO:0051094	positive regulation of developmental process	biological_process	0.31144	1	1	1523	7	28560	Pbr019216	-|
GO:0032780	negative regulation of ATPase activity	biological_process	0.31146	1	1	1523	7	28560	Pbr000622	-|
GO:0005092	GDP-dissociation inhibitor activity	molecular_function	0.31149	1	1	1523	7	28560	Pbr005227	-|
GO:0005094	Rho GDP-dissociation inhibitor activity	molecular_function	0.31149	1	1	1523	7	28560	Pbr005227	-|
GO:0016469	proton-transporting two-sector ATPase complex	cellular_component	0.31272	1	18	1523	304	28560	Pbr026725,Pbr030999,Pbr030998,Pbr033747,Pbr029198,Pbr029191,Pbr015015,Pbr028751,Pbr009622,Pbr028056,Pbr029199,Pbr009614,Pbr011012,Pbr029190,Pbr009621,Pbr019082,Pbr009613,Pbr020348	-|-|-|-|-|-|-|-|-|-|-|-|-|-|-|-|-|-|
GO:0008238	exopeptidase activity	molecular_function	0.31362	1	8	1523	124	28560	Pbr021215,Pbr019768,Pbr026387,Pbr021211,Pbr025116,Pbr005498,Pbr021212,Pbr034206	-|-|-|-|-|-|-|-|
GO:0000774	adenyl-nucleotide exchange factor activity	molecular_function	0.31366	1	3	1523	38	28560	Pbr009837,Pbr020362,Pbr011536	-|-|-|
GO:1901681	sulfur compound binding	molecular_function	0.31385	1	4	1523	55	28560	Pbr019818,Pbr013207,Pbr013263,Pbr005028	-|-|-|-|
GO:0004797	thymidine kinase activity	molecular_function	0.31496	1	2	1523	22	28560	Pbr011520,Pbr023784	-|-|
GO:0019136	deoxynucleoside kinase activity	molecular_function	0.31496	1	2	1523	22	28560	Pbr011520,Pbr023784	-|-|
GO:0019206	nucleoside kinase activity	molecular_function	0.31496	1	2	1523	22	28560	Pbr011520,Pbr023784	-|-|
GO:0006221	pyrimidine nucleotide biosynthetic process	biological_process	0.31504	1	3	1523	38	28560	Pbr011520,Pbr036940,Pbr019981	-|-|-|
GO:0052646	alditol phosphate metabolic process	biological_process	0.3155	1	3	1523	38	28560	Pbr028762,Pbr019793,Pbr024242	-|-|-|
GO:0048731	system development	biological_process	0.3166	1	4	1523	55	28560	Pbr011527,Pbr023774,Pbr019216,Pbr013261	-|-|-|-|
GO:0008023	transcription elongation factor complex	cellular_component	0.3171	1	2	1523	22	28560	Pbr027793,Pbr029717	-|-|
GO:0010498	proteasomal protein catabolic process	biological_process	0.31713	1	2	1523	22	28560	Pbr032959,Pbr038730	-|-|
GO:0044000	movement in host	biological_process	0.31742	1	2	1523	22	28560	Pbr000645,Pbr014860	-|-|
GO:0046739	spread of virus in multicellular host	biological_process	0.31742	1	2	1523	22	28560	Pbr000645,Pbr014860	-|-|
GO:0046740	spread of virus in host, cell to cell	biological_process	0.31742	1	2	1523	22	28560	Pbr000645,Pbr014860	-|-|
GO:0051814	movement in other organism involved in symbiotic interaction	biological_process	0.31742	1	2	1523	22	28560	Pbr000645,Pbr014860	-|-|
GO:0042375	quinone cofactor metabolic process	biological_process	0.31747	1	2	1523	22	28560	Pbr029769,Pbr031958	-|-|
GO:0045426	quinone cofactor biosynthetic process	biological_process	0.31747	1	2	1523	22	28560	Pbr029769,Pbr031958	-|-|
GO:0006096	glycolysis	biological_process	0.31801	1	5	1523	72	28560	Pbr005501,Pbr031946,Pbr007150,Pbr028764,Pbr005502	-|-|-|-|-|
GO:0017076	purine nucleotide binding	molecular_function	0.31861	1	235	1523	4415	28560	Pbr019096,Pbr009648,Pbr003862,Pbr034199,Pbr016112,Pbr012149,Pbr029187,Pbr009837,Pbr038722,Pbr005336,Pbr009835,Pbr030215,Pbr014875,Pbr019978,Pbr012579,Pbr019785,Pbr009622,Pbr038007,Pbr009440,Pbr036151,Pbr004560,Pbr004562,Pbr000636,Pbr029722,Pbr033742,Pbr036220,Pbr030226,Pbr014853,Pbr004549,Pbr027509,Pbr004554,Pbr017420,Pbr014858,Pbr004561,Pbr007157,Pbr010046,Pbr036936,Pbr004064,Pbr021485,Pbr042689…	-|-|-|-|-|-|-|-|-|-|-|-|-|-|-|-|-|-|-|-|-|-|-|-|-|-|-|-|-|-|-|-|-|-|-|-|-|-|-|-|-|-|-|-|-|-|-|-|-|-|-|-|-|-|-|-|-|-|-|-|-|-|-|-|-|-|-|-|-|-|-|-|-|-|-|-|-|-|-|-|-|-|-|-|-|-|-|-|-|-|-|-|-|-|-|-|-|-|-|-|-|-|-|-|-|-|-|-|-|-|-|-|-|-|-|-|-|-|-|-|-|-|-|-|-|-|-|-|-|-|-|-|-|-|-|-|-|-|-|-|-|-|-|-|-|-|-|-|-|-|-|-|-|-|-|-|-|-|-|-|-|-|-|-|-|-|-|-|-|-|-|-|-|-|-|-|-|-|-|-|-|-|-|-|-|-|-|-|-|-|-|-|-|-|-|-|-|-|-|-…
GO:0009101	glycoprotein biosynthetic process	biological_process	0.31862	1	7	1523	107	28560	Pbr011516,Pbr000644,Pbr028045,Pbr002285,Pbr023780,Pbr026724,Pbr036170	-|-|-|-|-|-|-|
GO:0045934	negative regulation of nucleobase-containing compound metabolic process	biological_process	0.31895	1	4	1523	55	28560	Pbr036934,Pbr012215,Pbr028744,Pbr019969	-|-|-|-|
GO:0051172	negative regulation of nitrogen compound metabolic process	biological_process	0.31895	1	4	1523	55	28560	Pbr036934,Pbr012215,Pbr028744,Pbr019969	-|-|-|-|
GO:0005856	cytoskeleton	cellular_component	0.32057	1	21	1523	361	28560	Pbr011524,Pbr008689,Pbr014850,Pbr007155,Pbr021445,Pbr019809,Pbr032974,Pbr013209,Pbr009721,Pbr016095,Pbr019161,Pbr032972,Pbr019166,Pbr009837,Pbr030422,Pbr019969,Pbr013215,Pbr024787,Pbr014865,Pbr021217,Pbr020357	-|-|-|-|-|-|-|-|-|-|-|-|-|-|-|-|-|-|-|-|-|
GO:0009100	glycoprotein metabolic process	biological_process	0.32706	1	7	1523	108	28560	Pbr023780,Pbr036170,Pbr026724,Pbr002285,Pbr011516,Pbr028045,Pbr000644	-|-|-|-|-|-|-|
GO:0060590	ATPase regulator activity	molecular_function	0.32955	1	4	1523	56	28560	Pbr009837,Pbr011536,Pbr020362,Pbr000622	-|-|-|-|
GO:0015085	calcium ion transmembrane transporter activity	molecular_function	0.32963	1	4	1523	56	28560	Pbr033009,Pbr009722,Pbr021486,Pbr004547	-|-|-|-|
GO:0044433	cytoplasmic vesicle part	cellular_component	0.33203	1	7	1523	109	28560	Pbr025118,Pbr011527,Pbr017112,Pbr033742,Pbr025115,Pbr019772,Pbr034436	-|-|-|-|-|-|-|
GO:0003743	translation initiation factor activity	molecular_function	0.33414	1	6	1523	91	28560	Pbr026012,Pbr017427,Pbr026005,Pbr005210,Pbr041176,Pbr036159	-|-|-|-|-|-|
GO:0000956	nuclear-transcribed mRNA catabolic process	biological_process	0.33421	1	2	1523	23	28560	Pbr037007,Pbr010405	-|-|
GO:0045182	translation regulator activity	molecular_function	0.33471	1	7	1523	109	28560	Pbr034437,Pbr028760,Pbr034432,Pbr038724,Pbr016109,Pbr034431,Pbr022414	-|-|-|-|-|-|-|
GO:0017089	glycolipid transporter activity	molecular_function	0.33517	1	2	1523	23	28560	Pbr039397,Pbr013280	-|-|
GO:0046836	glycolipid transport	biological_process	0.33517	1	2	1523	23	28560	Pbr013280,Pbr039397	-|-|
GO:0016879	ligase activity, forming carbon-nitrogen bonds	molecular_function	0.33563	1	35	1523	624	28560	Pbr019772,Pbr033006,Pbr031957,Pbr010332,Pbr010331,Pbr011012,Pbr025994,Pbr003855,Pbr014869,Pbr026878,Pbr009835,Pbr034162,Pbr031964,Pbr019564,Pbr041337,Pbr042866,Pbr033733,Pbr032574,Pbr028907,Pbr026002,Pbr019170,Pbr015948,Pbr033737,Pbr021471,Pbr017116,Pbr017416,Pbr007164,Pbr017430,Pbr028766,Pbr012238,Pbr036167,Pbr012148,Pbr013219,Pbr029151,Pbr029149	-|-|-|-|-|-|-|-|-|-|-|-|-|-|-|-|-|-|-|-|-|-|-|-|-|-|-|-|-|-|-|-|-|-|-|
GO:0005096	GTPase activator activity	molecular_function	0.33586	1	5	1523	74	28560	Pbr005332,Pbr010411,Pbr017105,Pbr012224,Pbr015415	-|-|-|-|-|
GO:0005876	spindle microtubule	cellular_component	0.33642	1	2	1523	23	28560	Pbr019969,Pbr009837	-|-|
GO:0016884	carbon-nitrogen ligase activity, with glutamine as amido-N-donor	molecular_function	0.33657	1	2	1523	23	28560	Pbr041337,Pbr042866	-|-|
GO:0048511	rhythmic process	biological_process	0.33694	1	2	1523	23	28560	Pbr036934,Pbr032596	-|-|
GO:0005575	cellular_component	cellular_component	0.3401	1	602	1523	11469	28560	Pbr034196,Pbr003862,Pbr013273,Pbr027508,Pbr033006,Pbr040479,Pbr007149,Pbr002539,Pbr009835,Pbr016116,Pbr028771,Pbr012575,Pbr010442,Pbr014860,Pbr013269,Pbr034194,Pbr011008,Pbr033007,Pbr019785,Pbr032959,Pbr033742,Pbr016109,Pbr012139,Pbr015231,Pbr015014,Pbr034204,Pbr027509,Pbr019175,Pbr032974,Pbr019809,Pbr028751,Pbr040486,Pbr010436,Pbr014850,Pbr034203,Pbr029151,Pbr019773,Pbr014998,Pbr023717,Pbr018193…	-|-|-|-|-|-|-|-|-|-|-|-|-|-|-|-|-|-|-|-|-|-|-|-|-|-|-|-|-|-|-|-|-|-|-|-|-|-|-|-|-|-|-|-|-|-|-|-|-|-|-|-|-|-|-|-|-|-|-|-|-|-|-|-|-|-|-|-|-|-|-|-|-|-|-|-|-|-|-|-|-|-|-|-|-|-|-|-|-|-|-|-|-|-|-|-|-|-|-|-|-|-|-|-|-|-|-|-|-|-|-|-|-|-|-|-|-|-|-|-|-|-|-|-|-|-|-|-|-|-|-|-|-|-|-|-|-|-|-|-|-|-|-|-|-|-|-|-|-|-|-|-|-|-|-|-|-|-|-|-|-|-|-|-|-|-|-|-|-|-|-|-|-|-|-|-|-|-|-|-|-|-|-|-|-|-|-|-|-|-|-|-|-|-|-|-|-|-|-|-…
GO:0006304	DNA modification	biological_process	0.34079	1	4	1523	57	28560	Pbr021445,Pbr034214,Pbr009715,Pbr017126	-|-|-|-|
GO:0035639	purine ribonucleoside triphosphate binding	molecular_function	0.34184	1	224	1523	4221	28560	Pbr019968,Pbr013215,Pbr000642,Pbr029153,Pbr012146,Pbr023360,Pbr025267,Pbr011531,Pbr032396,Pbr019979,Pbr014861,Pbr009423,Pbr041074,Pbr015010,Pbr004551,Pbr024235,Pbr022407,Pbr004557,Pbr016101,Pbr038272,Pbr009435,Pbr042691,Pbr030224,Pbr029874,Pbr009838,Pbr026380,Pbr023603,Pbr008673,Pbr010053,Pbr038274,Pbr012235,Pbr039403,Pbr021477,Pbr018188,Pbr030221,Pbr029205,Pbr018410,Pbr009726,Pbr000628,Pbr020345…	-|-|-|-|-|-|-|-|-|-|-|-|-|-|-|-|-|-|-|-|-|-|-|-|-|-|-|-|-|-|-|-|-|-|-|-|-|-|-|-|-|-|-|-|-|-|-|-|-|-|-|-|-|-|-|-|-|-|-|-|-|-|-|-|-|-|-|-|-|-|-|-|-|-|-|-|-|-|-|-|-|-|-|-|-|-|-|-|-|-|-|-|-|-|-|-|-|-|-|-|-|-|-|-|-|-|-|-|-|-|-|-|-|-|-|-|-|-|-|-|-|-|-|-|-|-|-|-|-|-|-|-|-|-|-|-|-|-|-|-|-|-|-|-|-|-|-|-|-|-|-|-|-|-|-|-|-|-|-|-|-|-|-|-|-|-|-|-|-|-|-|-|-|-|-|-|-|-|-|-|-|-|-|-|-|-|-|-|-|-|-|-|-|-|-|-|-|-|-|-…
GO:0016459	myosin complex	cellular_component	0.34239	1	3	1523	40	28560	Pbr021217,Pbr007155,Pbr013215	-|-|-|
GO:0001883	purine nucleoside binding	molecular_function	0.34264	1	232	1523	4375	28560	Pbr023881,Pbr039394,Pbr020355,Pbr029726,Pbr034429,Pbr015036,Pbr033009,Pbr031966,Pbr004067,Pbr033025,Pbr032965,Pbr038273,Pbr031611,Pbr020348,Pbr031605,Pbr027827,Pbr000410,Pbr029190,Pbr000411,Pbr020356,Pbr009613,Pbr019818,Pbr019808,Pbr002127,Pbr019780,Pbr024766,Pbr017116,Pbr032583,Pbr024891,Pbr029765,Pbr010446,Pbr010051,Pbr017410,Pbr041337,Pbr030223,Pbr033015,Pbr021439,Pbr037006,Pbr039409,Pbr012234…	-|-|-|-|-|-|-|-|-|-|-|-|-|-|-|-|-|-|-|-|-|-|-|-|-|-|-|-|-|-|-|-|-|-|-|-|-|-|-|-|-|-|-|-|-|-|-|-|-|-|-|-|-|-|-|-|-|-|-|-|-|-|-|-|-|-|-|-|-|-|-|-|-|-|-|-|-|-|-|-|-|-|-|-|-|-|-|-|-|-|-|-|-|-|-|-|-|-|-|-|-|-|-|-|-|-|-|-|-|-|-|-|-|-|-|-|-|-|-|-|-|-|-|-|-|-|-|-|-|-|-|-|-|-|-|-|-|-|-|-|-|-|-|-|-|-|-|-|-|-|-|-|-|-|-|-|-|-|-|-|-|-|-|-|-|-|-|-|-|-|-|-|-|-|-|-|-|-|-|-|-|-|-|-|-|-|-|-|-|-|-|-|-|-|-|-|-|-|-|-…
GO:0032549	ribonucleoside binding	molecular_function	0.34264	1	232	1523	4375	28560	Pbr005337,Pbr024236,Pbr020600,Pbr039405,Pbr041340,Pbr011533,Pbr036211,Pbr041068,Pbr011520,Pbr030218,Pbr040476,Pbr019774,Pbr018193,Pbr039404,Pbr009610,Pbr000632,Pbr008682,Pbr012234,Pbr039409,Pbr037006,Pbr033015,Pbr021439,Pbr030223,Pbr041337,Pbr017410,Pbr010446,Pbr010051,Pbr024891,Pbr029765,Pbr032583,Pbr024766,Pbr017116,Pbr019780,Pbr019808,Pbr019818,Pbr002127,Pbr020356,Pbr009613,Pbr000411,Pbr029190…	-|-|-|-|-|-|-|-|-|-|-|-|-|-|-|-|-|-|-|-|-|-|-|-|-|-|-|-|-|-|-|-|-|-|-|-|-|-|-|-|-|-|-|-|-|-|-|-|-|-|-|-|-|-|-|-|-|-|-|-|-|-|-|-|-|-|-|-|-|-|-|-|-|-|-|-|-|-|-|-|-|-|-|-|-|-|-|-|-|-|-|-|-|-|-|-|-|-|-|-|-|-|-|-|-|-|-|-|-|-|-|-|-|-|-|-|-|-|-|-|-|-|-|-|-|-|-|-|-|-|-|-|-|-|-|-|-|-|-|-|-|-|-|-|-|-|-|-|-|-|-|-|-|-|-|-|-|-|-|-|-|-|-|-|-|-|-|-|-|-|-|-|-|-|-|-|-|-|-|-|-|-|-|-|-|-|-|-|-|-|-|-|-|-|-|-|-|-|-|-…
GO:0032550	purine ribonucleoside binding	molecular_function	0.34264	1	232	1523	4375	28560	Pbr019979,Pbr014861,Pbr011531,Pbr025267,Pbr032396,Pbr041074,Pbr015010,Pbr009423,Pbr013215,Pbr019968,Pbr012146,Pbr023360,Pbr029153,Pbr000642,Pbr023603,Pbr010053,Pbr008673,Pbr038274,Pbr012235,Pbr022407,Pbr016101,Pbr004557,Pbr004551,Pbr024235,Pbr023885,Pbr042691,Pbr030224,Pbr009838,Pbr029874,Pbr026380,Pbr038272,Pbr009435,Pbr000628,Pbr020345,Pbr019092,Pbr007153,Pbr023362,Pbr038271,Pbr021477,Pbr018188…	-|-|-|-|-|-|-|-|-|-|-|-|-|-|-|-|-|-|-|-|-|-|-|-|-|-|-|-|-|-|-|-|-|-|-|-|-|-|-|-|-|-|-|-|-|-|-|-|-|-|-|-|-|-|-|-|-|-|-|-|-|-|-|-|-|-|-|-|-|-|-|-|-|-|-|-|-|-|-|-|-|-|-|-|-|-|-|-|-|-|-|-|-|-|-|-|-|-|-|-|-|-|-|-|-|-|-|-|-|-|-|-|-|-|-|-|-|-|-|-|-|-|-|-|-|-|-|-|-|-|-|-|-|-|-|-|-|-|-|-|-|-|-|-|-|-|-|-|-|-|-|-|-|-|-|-|-|-|-|-|-|-|-|-|-|-|-|-|-|-|-|-|-|-|-|-|-|-|-|-|-|-|-|-|-|-|-|-|-|-|-|-|-|-|-|-|-|-|-|-…
GO:0051537	2 iron, 2 sulfur cluster binding	molecular_function	0.34304	1	4	1523	57	28560	Pbr017421,Pbr027795,Pbr019967,Pbr019948	-|-|-|-|
GO:0032555	purine ribonucleotide binding	molecular_function	0.34406	1	232	1523	4376	28560	Pbr042691,Pbr030224,Pbr026380,Pbr029874,Pbr009838,Pbr038272,Pbr009435,Pbr022407,Pbr004557,Pbr016101,Pbr004551,Pbr024235,Pbr023885,Pbr012235,Pbr010053,Pbr023603,Pbr008673,Pbr038274,Pbr023360,Pbr012146,Pbr000642,Pbr029153,Pbr013215,Pbr019968,Pbr041074,Pbr015010,Pbr009423,Pbr019979,Pbr014861,Pbr011531,Pbr025267,Pbr032396,Pbr015225,Pbr007175,Pbr024765,Pbr009717,Pbr005030,Pbr027833,Pbr008684,Pbr031968…	-|-|-|-|-|-|-|-|-|-|-|-|-|-|-|-|-|-|-|-|-|-|-|-|-|-|-|-|-|-|-|-|-|-|-|-|-|-|-|-|-|-|-|-|-|-|-|-|-|-|-|-|-|-|-|-|-|-|-|-|-|-|-|-|-|-|-|-|-|-|-|-|-|-|-|-|-|-|-|-|-|-|-|-|-|-|-|-|-|-|-|-|-|-|-|-|-|-|-|-|-|-|-|-|-|-|-|-|-|-|-|-|-|-|-|-|-|-|-|-|-|-|-|-|-|-|-|-|-|-|-|-|-|-|-|-|-|-|-|-|-|-|-|-|-|-|-|-|-|-|-|-|-|-|-|-|-|-|-|-|-|-|-|-|-|-|-|-|-|-|-|-|-|-|-|-|-|-|-|-|-|-|-|-|-|-|-|-|-|-|-|-|-|-|-|-|-|-|-|-…
GO:0010628	positive regulation of gene expression	biological_process	0.34413	1	3	1523	40	28560	Pbr017118,Pbr002208,Pbr021430	-|-|-|
GO:0045893	positive regulation of transcription, DNA-dependent	biological_process	0.34413	1	3	1523	40	28560	Pbr002208,Pbr021430,Pbr017118	-|-|-|
GO:0006354	DNA-dependent transcription, elongation	biological_process	0.34417	1	3	1523	40	28560	Pbr029717,Pbr011527,Pbr027793	-|-|-|
GO:0007342	fusion of sperm to egg plasma membrane	biological_process	0.3465	1	1	1523	8	28560	Pbr026379	-|
GO:0045026	plasma membrane fusion	biological_process	0.3465	1	1	1523	8	28560	Pbr026379	-|
GO:0019988	charged-tRNA amino acid modification	biological_process	0.34665	1	1	1523	8	28560	Pbr005202	-|
GO:0043399	tRNA A64-2'-O-ribosylphosphate transferase activity	molecular_function	0.34665	1	1	1523	8	28560	Pbr005202	-|
GO:0006515	misfolded or incompletely synthesized protein catabolic process	biological_process	0.34665	1	1	1523	8	28560	Pbr038730	-|
GO:0031144	proteasome localization	biological_process	0.34665	1	1	1523	8	28560	Pbr038730	-|
GO:0034629	cellular protein complex localization	biological_process	0.34665	1	1	1523	8	28560	Pbr038730	-|
GO:0035966	response to topologically incorrect protein	biological_process	0.34665	1	1	1523	8	28560	Pbr038730	-|
GO:0035967	cellular response to topologically incorrect protein	biological_process	0.34665	1	1	1523	8	28560	Pbr038730	-|
GO:0051788	response to misfolded protein	biological_process	0.34665	1	1	1523	8	28560	Pbr038730	-|
GO:0071218	cellular response to misfolded protein	biological_process	0.34665	1	1	1523	8	28560	Pbr038730	-|
GO:0071630	nucleus-associated proteasomal ubiquitin-dependent protein catabolic process	biological_process	0.34665	1	1	1523	8	28560	Pbr038730	-|
GO:0017006	protein-tetrapyrrole linkage	biological_process	0.34681	1	1	1523	8	28560	Pbr019088	-|
GO:0005315	inorganic phosphate transmembrane transporter activity	molecular_function	0.34699	1	1	1523	8	28560	Pbr016097	-|
GO:1901677	phosphate transmembrane transporter activity	molecular_function	0.34699	1	1	1523	8	28560	Pbr016097	-|
GO:0032880	regulation of protein localization	biological_process	0.34701	1	1	1523	8	28560	Pbr036938	-|
GO:0051223	regulation of protein transport	biological_process	0.34701	1	1	1523	8	28560	Pbr036938	-|
GO:0070201	regulation of establishment of protein localization	biological_process	0.34701	1	1	1523	8	28560	Pbr036938	-|
GO:0008250	oligosaccharyltransferase complex	cellular_component	0.34701	1	1	1523	8	28560	Pbr023780	-|
GO:0000288	nuclear-transcribed mRNA catabolic process, deadenylation-dependent decay	biological_process	0.34701	1	1	1523	8	28560	Pbr010405	-|
GO:0000290	deadenylation-dependent decapping of nuclear-transcribed mRNA	biological_process	0.34701	1	1	1523	8	28560	Pbr010405	-|
GO:0000178	exosome (RNase complex)	cellular_component	0.34707	1	1	1523	8	28560	Pbr038722	-|
GO:0051801	cytolysis in other organism involved in symbiotic interaction	biological_process	0.3471	1	1	1523	8	28560	Pbr029769	-|
GO:0052331	hemolysis in other organism involved in symbiotic interaction	biological_process	0.3471	1	1	1523	8	28560	Pbr029769	-|
GO:0009129	pyrimidine nucleoside monophosphate metabolic process	biological_process	0.3471	1	1	1523	8	28560	Pbr011520	-|
GO:0009130	pyrimidine nucleoside monophosphate biosynthetic process	biological_process	0.3471	1	1	1523	8	28560	Pbr011520	-|
GO:0031515	tRNA (m1A) methyltransferase complex	cellular_component	0.34711	1	1	1523	8	28560	Pbr026723	-|
GO:0034708	methyltransferase complex	cellular_component	0.34711	1	1	1523	8	28560	Pbr026723	-|
GO:0043527	tRNA methyltransferase complex	cellular_component	0.34711	1	1	1523	8	28560	Pbr026723	-|
GO:0005758	mitochondrial intermembrane space	cellular_component	0.34714	1	1	1523	8	28560	Pbr017423	-|
GO:0016530	metallochaperone activity	molecular_function	0.34714	1	1	1523	8	28560	Pbr017423	-|
GO:0016531	copper chaperone activity	molecular_function	0.34714	1	1	1523	8	28560	Pbr017423	-|
GO:0031970	organelle envelope lumen	cellular_component	0.34714	1	1	1523	8	28560	Pbr017423	-|
GO:0030515	snoRNA binding	molecular_function	0.34716	1	1	1523	8	28560	Pbr021497	-|
GO:0072588	box H/ACA RNP complex	cellular_component	0.34716	1	1	1523	8	28560	Pbr021497	-|
GO:0010277	chlorophyllide a oxygenase [overall] activity	molecular_function	0.34717	1	1	1523	8	28560	Pbr019967	-|
GO:0004748	ribonucleoside-diphosphate reductase activity, thioredoxin disulfide as acceptor	molecular_function	0.3472	1	1	1523	8	28560	Pbr034429	-|
GO:0004550	nucleoside diphosphate kinase activity	molecular_function	0.34721	1	1	1523	8	28560	Pbr036940	-|
GO:0006165	nucleoside diphosphate phosphorylation	biological_process	0.34721	1	1	1523	8	28560	Pbr036940	-|
GO:0006183	GTP biosynthetic process	biological_process	0.34721	1	1	1523	8	28560	Pbr036940	-|
GO:0006228	UTP biosynthetic process	biological_process	0.34721	1	1	1523	8	28560	Pbr036940	-|
GO:0006241	CTP biosynthetic process	biological_process	0.34721	1	1	1523	8	28560	Pbr036940	-|
GO:0009148	pyrimidine nucleoside triphosphate biosynthetic process	biological_process	0.34721	1	1	1523	8	28560	Pbr036940	-|
GO:0009208	pyrimidine ribonucleoside triphosphate metabolic process	biological_process	0.34721	1	1	1523	8	28560	Pbr036940	-|
GO:0009209	pyrimidine ribonucleoside triphosphate biosynthetic process	biological_process	0.34721	1	1	1523	8	28560	Pbr036940	-|
GO:0046036	CTP metabolic process	biological_process	0.34721	1	1	1523	8	28560	Pbr036940	-|
GO:0046051	UTP metabolic process	biological_process	0.34721	1	1	1523	8	28560	Pbr036940	-|
GO:0046131	pyrimidine ribonucleoside metabolic process	biological_process	0.34721	1	1	1523	8	28560	Pbr036940	-|
GO:0046132	pyrimidine ribonucleoside biosynthetic process	biological_process	0.34721	1	1	1523	8	28560	Pbr036940	-|
GO:0046134	pyrimidine nucleoside biosynthetic process	biological_process	0.34721	1	1	1523	8	28560	Pbr036940	-|
GO:0046939	nucleotide phosphorylation	biological_process	0.34721	1	1	1523	8	28560	Pbr036940	-|
GO:0043462	regulation of ATPase activity	biological_process	0.34722	1	1	1523	8	28560	Pbr000622	-|
GO:0001882	nucleoside binding	molecular_function	0.34832	1	232	1523	4379	28560	Pbr000628,Pbr020345,Pbr038271,Pbr023362,Pbr019092,Pbr007153,Pbr039403,Pbr021477,Pbr018188,Pbr030221,Pbr029205,Pbr018410,Pbr009726,Pbr008686,Pbr008689,Pbr023607,Pbr033747,Pbr007155,Pbr031968,Pbr008684,Pbr030999,Pbr027833,Pbr005030,Pbr009717,Pbr015225,Pbr007175,Pbr024765,Pbr011531,Pbr025267,Pbr032396,Pbr019979,Pbr014861,Pbr009423,Pbr041074,Pbr015010,Pbr019968,Pbr013215,Pbr029153,Pbr000642,Pbr012146…	-|-|-|-|-|-|-|-|-|-|-|-|-|-|-|-|-|-|-|-|-|-|-|-|-|-|-|-|-|-|-|-|-|-|-|-|-|-|-|-|-|-|-|-|-|-|-|-|-|-|-|-|-|-|-|-|-|-|-|-|-|-|-|-|-|-|-|-|-|-|-|-|-|-|-|-|-|-|-|-|-|-|-|-|-|-|-|-|-|-|-|-|-|-|-|-|-|-|-|-|-|-|-|-|-|-|-|-|-|-|-|-|-|-|-|-|-|-|-|-|-|-|-|-|-|-|-|-|-|-|-|-|-|-|-|-|-|-|-|-|-|-|-|-|-|-|-|-|-|-|-|-|-|-|-|-|-|-|-|-|-|-|-|-|-|-|-|-|-|-|-|-|-|-|-|-|-|-|-|-|-|-|-|-|-|-|-|-|-|-|-|-|-|-|-|-|-|-|-|-…
GO:0070569	uridylyltransferase activity	molecular_function	0.34948	1	2	1523	24	28560	Pbr021488,Pbr031607	-|-|
GO:0016638	oxidoreductase activity, acting on the CH-NH2 group of donors	molecular_function	0.35186	1	4	1523	58	28560	Pbr011526,Pbr012150,Pbr025247,Pbr019823	-|-|-|-|
GO:0042221	response to chemical stimulus	biological_process	0.35232	1	25	1523	441	28560	Pbr029725,Pbr038730,Pbr028753,Pbr028075,Pbr028756,Pbr028076,Pbr023774,Pbr009444,Pbr009629,Pbr021217,Pbr040485,Pbr028754,Pbr013261,Pbr019775,Pbr014858,Pbr009445,Pbr014850,Pbr040480,Pbr009440,Pbr040482,Pbr040481,Pbr028755,Pbr020344,Pbr040484,Pbr018404	-|-|-|-|-|-|-|-|-|-|-|-|-|-|-|-|-|-|-|-|-|-|-|-|-|
GO:0006807	nitrogen compound metabolic process	biological_process	0.35395	1	322	1523	6101	28560	Pbr019172,Pbr009430,Pbr019775,Pbr015019,Pbr021290,Pbr011522,Pbr027802,Pbr023774,Pbr007172,Pbr018534,Pbr023602,Pbr029707,Pbr013190,Pbr005202,Pbr019826,Pbr029170,Pbr027818,Pbr033747,Pbr017110,Pbr030999,Pbr008684,Pbr026387,Pbr019969,Pbr024785,Pbr023360,Pbr032396,Pbr015037,Pbr012218,Pbr012238,Pbr009615,Pbr016117,Pbr030224,Pbr000648,Pbr021430,Pbr040493,Pbr026725,Pbr028745,Pbr015024,Pbr007156,Pbr038266…	-|-|-|-|-|-|-|-|-|-|-|-|-|-|-|-|-|-|-|-|-|-|-|-|-|-|-|-|-|-|-|-|-|-|-|-|-|-|-|-|-|-|-|-|-|-|-|-|-|-|-|-|-|-|-|-|-|-|-|-|-|-|-|-|-|-|-|-|-|-|-|-|-|-|-|-|-|-|-|-|-|-|-|-|-|-|-|-|-|-|-|-|-|-|-|-|-|-|-|-|-|-|-|-|-|-|-|-|-|-|-|-|-|-|-|-|-|-|-|-|-|-|-|-|-|-|-|-|-|-|-|-|-|-|-|-|-|-|-|-|-|-|-|-|-|-|-|-|-|-|-|-|-|-|-|-|-|-|-|-|-|-|-|-|-|-|-|-|-|-|-|-|-|-|-|-|-|-|-|-|-|-|-|-|-|-|-|-|-|-|-|-|-|-|-|-|-|-|-|-…
GO:0000772	mating pheromone activity	molecular_function	0.35433	1	2	1523	24	28560	Pbr025115,Pbr041340	-|-|
GO:0051861	glycolipid binding	molecular_function	0.35438	1	2	1523	24	28560	Pbr013280,Pbr039397	-|-|
GO:0043043	peptide biosynthetic process	biological_process	0.35594	1	2	1523	24	28560	Pbr009440,Pbr017116	-|-|
GO:0016740	transferase activity	molecular_function	0.35594	1	284	1523	5372	28560	Pbr026724,Pbr032583,Pbr024766,Pbr002127,Pbr038273,Pbr000410,Pbr036155,Pbr038261,Pbr020353,Pbr025124,Pbr038263,Pbr024236,Pbr011533,Pbr021429,Pbr018193,Pbr019774,Pbr030218,Pbr005195,Pbr011520,Pbr039404,Pbr031946,Pbr033744,Pbr030223,Pbr024890,Pbr007177,Pbr037006,Pbr010446,Pbr024926,Pbr021485,Pbr004064,Pbr012151,Pbr007157,Pbr021684,Pbr014858,Pbr004554,Pbr001563,Pbr004549,Pbr009633,Pbr036170,Pbr028748…	-|-|-|-|-|-|-|-|-|-|-|-|-|-|-|-|-|-|-|-|-|-|-|-|-|-|-|-|-|-|-|-|-|-|-|-|-|-|-|-|-|-|-|-|-|-|-|-|-|-|-|-|-|-|-|-|-|-|-|-|-|-|-|-|-|-|-|-|-|-|-|-|-|-|-|-|-|-|-|-|-|-|-|-|-|-|-|-|-|-|-|-|-|-|-|-|-|-|-|-|-|-|-|-|-|-|-|-|-|-|-|-|-|-|-|-|-|-|-|-|-|-|-|-|-|-|-|-|-|-|-|-|-|-|-|-|-|-|-|-|-|-|-|-|-|-|-|-|-|-|-|-|-|-|-|-|-|-|-|-|-|-|-|-|-|-|-|-|-|-|-|-|-|-|-|-|-|-|-|-|-|-|-|-|-|-|-|-|-|-|-|-|-|-|-|-|-|-|-|-…
GO:1901661	quinone metabolic process	biological_process	0.35603	1	2	1523	24	28560	Pbr031958,Pbr029769	-|-|
GO:1901663	quinone biosynthetic process	biological_process	0.35603	1	2	1523	24	28560	Pbr029769,Pbr031958	-|-|
GO:1901068	guanosine-containing compound metabolic process	biological_process	0.35611	1	2	1523	24	28560	Pbr041337,Pbr036940	-|-|
GO:0003747	translation release factor activity	molecular_function	0.35618	1	2	1523	24	28560	Pbr042867,Pbr040476	-|-|
GO:0008079	translation termination factor activity	molecular_function	0.35618	1	2	1523	24	28560	Pbr040476,Pbr042867	-|-|
GO:0051536	iron-sulfur cluster binding	molecular_function	0.35794	1	11	1523	184	28560	Pbr005494,Pbr012231,Pbr040499,Pbr036948,Pbr027795,Pbr017421,Pbr018408,Pbr019948,Pbr030223,Pbr019822,Pbr019967	-|-|-|-|-|-|-|-|-|-|-|
GO:0051540	metal cluster binding	molecular_function	0.35794	1	11	1523	184	28560	Pbr005494,Pbr012231,Pbr036948,Pbr040499,Pbr027795,Pbr017421,Pbr018408,Pbr030223,Pbr019948,Pbr019822,Pbr019967	-|-|-|-|-|-|-|-|-|-|-|
GO:0019748	secondary metabolic process	biological_process	0.358	1	3	1523	41	28560	Pbr010414,Pbr019791,Pbr009440	-|-|-|
GO:0052689	carboxylic ester hydrolase activity	molecular_function	0.35822	1	11	1523	185	28560	Pbr010442,Pbr027835,Pbr013195,Pbr040493,Pbr040494,Pbr032594,Pbr014861,Pbr024244,Pbr015033,Pbr010443,Pbr029869	-|-|-|-|-|-|-|-|-|-|-|
GO:0004867	serine-type endopeptidase inhibitor activity	molecular_function	0.35875	1	3	1523	41	28560	Pbr030417,Pbr037012,Pbr012154	-|-|-|
GO:0042651	thylakoid membrane	cellular_component	0.35882	1	3	1523	41	28560	Pbr009625,Pbr029202,Pbr022412	-|-|-|
GO:0003677	DNA binding	molecular_function	0.36306	1	165	1523	3102	28560	Pbr019809,Pbr031941,Pbr032974,Pbr002123,Pbr034209,Pbr007163,Pbr027804,Pbr010436,Pbr027816,Pbr019804,Pbr002208,Pbr019085,Pbr014850,Pbr000625,Pbr015231,Pbr013267,Pbr001563,Pbr019805,Pbr032589,Pbr030226,Pbr000407,Pbr009722,Pbr034212,Pbr021445,Pbr019211,Pbr041171,Pbr018487,Pbr033007,Pbr034210,Pbr042610,Pbr028093,Pbr032959,Pbr017403,Pbr026006,Pbr019771,Pbr013197,Pbr009648,Pbr019950,Pbr013255,Pbr040479…	-|-|-|-|-|-|-|-|-|-|-|-|-|-|-|-|-|-|-|-|-|-|-|-|-|-|-|-|-|-|-|-|-|-|-|-|-|-|-|-|-|-|-|-|-|-|-|-|-|-|-|-|-|-|-|-|-|-|-|-|-|-|-|-|-|-|-|-|-|-|-|-|-|-|-|-|-|-|-|-|-|-|-|-|-|-|-|-|-|-|-|-|-|-|-|-|-|-|-|-|-|-|-|-|-|-|-|-|-|-|-|-|-|-|-|-|-|-|-|-|-|-|-|-|-|-|-|-|-|-|-|-|-|-|-|-|-|-|-|-|-|-|-|-|-|-|-|-|-|-|-|-|-|-|-|-|-|-|-|-|-|-|-|-|-|
GO:1901565	organonitrogen compound catabolic process	biological_process	0.36499	1	8	1523	131	28560	Pbr027802,Pbr002374,Pbr024244,Pbr005205,Pbr027835,Pbr040494,Pbr040493,Pbr000622	-|-|-|-|-|-|-|-|
GO:0045935	positive regulation of nucleobase-containing compound metabolic process	biological_process	0.36673	1	4	1523	59	28560	Pbr002208,Pbr011527,Pbr021430,Pbr017118	-|-|-|-|
GO:0051173	positive regulation of nitrogen compound metabolic process	biological_process	0.36673	1	4	1523	59	28560	Pbr017118,Pbr002208,Pbr011527,Pbr021430	-|-|-|-|
GO:0051254	positive regulation of RNA metabolic process	biological_process	0.36673	1	4	1523	59	28560	Pbr017118,Pbr011527,Pbr002208,Pbr021430	-|-|-|-|
GO:0042060	wound healing	biological_process	0.37008	1	5	1523	77	28560	Pbr014850,Pbr010411,Pbr007172,Pbr000623,Pbr009721	-|-|-|-|-|
GO:0016830	carbon-carbon lyase activity	molecular_function	0.37018	1	11	1523	186	28560	Pbr029200,Pbr002619,Pbr014866,Pbr021441,Pbr027508,Pbr027815,Pbr005502,Pbr009623,Pbr029769,Pbr005501,Pbr028764	-|-|-|-|-|-|-|-|-|-|-|
GO:0016846	carbon-sulfur lyase activity	molecular_function	0.37128	1	3	1523	42	28560	Pbr029873,Pbr019166,Pbr036149	-|-|-|
GO:0008194	UDP-glycosyltransferase activity	molecular_function	0.37208	1	12	1523	205	28560	Pbr016107,Pbr017417,Pbr009428,Pbr005195,Pbr002623,Pbr027819,Pbr016096,Pbr019815,Pbr036170,Pbr023772,Pbr032587,Pbr028745	-|-|-|-|-|-|-|-|-|-|-|-|
GO:0006220	pyrimidine nucleotide metabolic process	biological_process	0.37268	1	3	1523	42	28560	Pbr011520,Pbr036940,Pbr019981	-|-|-|
GO:0005643	nuclear pore	cellular_component	0.37295	1	2	1523	25	28560	Pbr024925,Pbr031963	-|-|
GO:0071702	organic substance transport	biological_process	0.37299	1	82	1523	1527	28560	Pbr017105,Pbr021217,Pbr015954,Pbr027793,Pbr023356,Pbr022411,Pbr019818,Pbr005197,Pbr024776,Pbr019979,Pbr011527,Pbr042614,Pbr036937,Pbr013209,Pbr034429,Pbr025257,Pbr040221,Pbr002553,Pbr033025,Pbr010336,Pbr009726,Pbr021429,Pbr012230,Pbr014998,Pbr036211,Pbr013280,Pbr036999,Pbr018184,Pbr010446,Pbr013274,Pbr025115,Pbr027799,Pbr028056,Pbr018531,Pbr031969,Pbr033015,Pbr042605,Pbr019791,Pbr013218,Pbr008689…	-|-|-|-|-|-|-|-|-|-|-|-|-|-|-|-|-|-|-|-|-|-|-|-|-|-|-|-|-|-|-|-|-|-|-|-|-|-|-|-|-|-|-|-|-|-|-|-|-|-|-|-|-|-|-|-|-|-|-|-|-|-|-|-|-|-|-|-|-|-|-|-|-|-|-|-|-|-|-|-|-|-|
GO:0016706	oxidoreductase activity, acting on paired donors, with incorporation or reduction of molecular oxygen, 2-oxoglutarate as one donor, and incorporation of one atom each of oxygen into both donors	molecular_function	0.37419	1	2	1523	25	28560	Pbr032971,Pbr038265	-|-|
GO:0042181	ketone biosynthetic process	biological_process	0.37502	1	2	1523	25	28560	Pbr029769,Pbr031958	-|-|
GO:0017038	protein import	biological_process	0.37565	1	8	1523	132	28560	Pbr033015,Pbr028056,Pbr002539,Pbr008689,Pbr029725,Pbr009837,Pbr014850,Pbr025257	-|-|-|-|-|-|-|-|
GO:0030133	transport vesicle	cellular_component	0.3757	1	6	1523	96	28560	Pbr026376,Pbr017112,Pbr025118,Pbr033742,Pbr019772,Pbr034436	-|-|-|-|-|-|
GO:0004527	exonuclease activity	molecular_function	0.37624	1	7	1523	114	28560	Pbr042866,Pbr026374,Pbr028078,Pbr024900,Pbr019811,Pbr019950,Pbr021217	-|-|-|-|-|-|-|
GO:0070588	calcium ion transmembrane transport	biological_process	0.37893	1	1	1523	9	28560	Pbr009722	-|
GO:0032268	regulation of cellular protein metabolic process	biological_process	0.3807	1	11	1523	188	28560	Pbr034431,Pbr016109,Pbr022414,Pbr034432,Pbr028760,Pbr034437,Pbr018182,Pbr038724,Pbr041346,Pbr041343,Pbr021435	-|-|-|-|-|-|-|-|-|-|-|
GO:0001558	regulation of cell growth	biological_process	0.3807	1	1	1523	9	28560	Pbr032982	-|
GO:0005520	insulin-like growth factor binding	molecular_function	0.3807	1	1	1523	9	28560	Pbr032982	-|
GO:0019184	nonribosomal peptide biosynthetic process	biological_process	0.38079	1	1	1523	9	28560	Pbr017116	-|
GO:0009581	detection of external stimulus	biological_process	0.38092	1	1	1523	9	28560	Pbr015037	-|
GO:0009582	detection of abiotic stimulus	biological_process	0.38092	1	1	1523	9	28560	Pbr015037	-|
GO:0009583	detection of light stimulus	biological_process	0.38092	1	1	1523	9	28560	Pbr015037	-|
GO:0009584	detection of visible light	biological_process	0.38092	1	1	1523	9	28560	Pbr015037	-|
GO:0018298	protein-chromophore linkage	biological_process	0.38092	1	1	1523	9	28560	Pbr015037	-|
GO:0016503	pheromone receptor activity	molecular_function	0.38095	1	1	1523	9	28560	Pbr009634	-|
GO:0031411	gas vesicle	cellular_component	0.38101	1	1	1523	9	28560	Pbr021448	-|
GO:0001907	killing by symbiont of host cells	biological_process	0.38101	1	1	1523	9	28560	Pbr029769	-|
GO:0044004	disruption by symbiont of host cell	biological_process	0.38101	1	1	1523	9	28560	Pbr029769	-|
GO:0006542	glutamine biosynthetic process	biological_process	0.38102	1	1	1523	9	28560	Pbr012238	-|
GO:0015939	pantothenate metabolic process	biological_process	0.38102	1	1	1523	9	28560	Pbr033006	-|
GO:0015940	pantothenate biosynthetic process	biological_process	0.38102	1	1	1523	9	28560	Pbr033006	-|
GO:0007131	reciprocal meiotic recombination	biological_process	0.38109	1	1	1523	9	28560	Pbr019096	-|
GO:0035825	reciprocal DNA recombination	biological_process	0.38109	1	1	1523	9	28560	Pbr019096	-|
GO:0045005	maintenance of fidelity involved in DNA-dependent DNA replication	biological_process	0.38109	1	1	1523	9	28560	Pbr012215	-|
GO:0016728	oxidoreductase activity, acting on CH or CH2 groups, disulfide as acceptor	molecular_function	0.3811	1	1	1523	9	28560	Pbr034429	-|
GO:0019310	inositol catabolic process	biological_process	0.38114	1	1	1523	9	28560	Pbr002123	-|
GO:0046164	alcohol catabolic process	biological_process	0.38114	1	1	1523	9	28560	Pbr002123	-|
GO:0046174	polyol catabolic process	biological_process	0.38114	1	1	1523	9	28560	Pbr002123	-|
GO:0050113	inositol oxygenase activity	molecular_function	0.38114	1	1	1523	9	28560	Pbr002123	-|
GO:1901616	organic hydroxy compound catabolic process	biological_process	0.38114	1	1	1523	9	28560	Pbr002123	-|
GO:0051239	regulation of multicellular organismal process	biological_process	0.38583	1	3	1523	43	28560	Pbr010327,Pbr019216,Pbr029722	-|-|-|
GO:0016071	mRNA metabolic process	biological_process	0.38585	1	15	1523	263	28560	Pbr017112,Pbr010405,Pbr034198,Pbr026878,Pbr037007,Pbr008672,Pbr008684,Pbr041171,Pbr013269,Pbr042866,Pbr037009,Pbr021448,Pbr020357,Pbr019966,Pbr011522	-|-|-|-|-|-|-|-|-|-|-|-|-|-|-|
GO:0004553	hydrolase activity, hydrolyzing O-glycosyl compounds	molecular_function	0.38615	1	40	1523	732	28560	Pbr028049,Pbr036923,Pbr004546,Pbr020361,Pbr019095,Pbr023350,Pbr002373,Pbr017410,Pbr027833,Pbr027832,Pbr014995,Pbr004565,Pbr036939,Pbr012156,Pbr013210,Pbr020597,Pbr015001,Pbr022329,Pbr019174,Pbr027802,Pbr040500,Pbr000641,Pbr023783,Pbr036157,Pbr040501,Pbr004544,Pbr022330,Pbr021489,Pbr025261,Pbr036928,Pbr019781,Pbr027829,Pbr004564,Pbr027800,Pbr031963,Pbr036205,Pbr017119,Pbr019806,Pbr014997,Pbr036206	-|-|-|-|-|-|-|-|-|-|-|-|-|-|-|-|-|-|-|-|-|-|-|-|-|-|-|-|-|-|-|-|-|-|-|-|-|-|-|-|
GO:0004888	transmembrane signaling receptor activity	molecular_function	0.38978	1	9	1523	152	28560	Pbr019948,Pbr005031,Pbr009634,Pbr019950,Pbr021217,Pbr038727,Pbr005033,Pbr019949,Pbr008684	-|-|-|-|-|-|-|-|-|
GO:0009126	purine nucleoside monophosphate metabolic process	biological_process	0.3902	1	2	1523	26	28560	Pbr023793,Pbr041337	-|-|
GO:0009127	purine nucleoside monophosphate biosynthetic process	biological_process	0.3902	1	2	1523	26	28560	Pbr023793,Pbr041337	-|-|
GO:0009167	purine ribonucleoside monophosphate metabolic process	biological_process	0.3902	1	2	1523	26	28560	Pbr023793,Pbr041337	-|-|
GO:0009168	purine ribonucleoside monophosphate biosynthetic process	biological_process	0.3902	1	2	1523	26	28560	Pbr041337,Pbr023793	-|-|
GO:0006367	transcription initiation from RNA polymerase II promoter	biological_process	0.39113	1	5	1523	79	28560	Pbr042617,Pbr027816,Pbr011527,Pbr002620,Pbr008684	-|-|-|-|-|
GO:0030117	membrane coat	cellular_component	0.39167	1	12	1523	209	28560	Pbr013271,Pbr027508,Pbr019772,Pbr025115,Pbr017112,Pbr025118,Pbr011527,Pbr033025,Pbr033742,Pbr032959,Pbr005335,Pbr034436	-|-|-|-|-|-|-|-|-|-|-|-|
GO:0048475	coated membrane	cellular_component	0.39167	1	12	1523	209	28560	Pbr033025,Pbr025118,Pbr017112,Pbr011527,Pbr032959,Pbr033742,Pbr005335,Pbr034436,Pbr013271,Pbr027508,Pbr025115,Pbr019772	-|-|-|-|-|-|-|-|-|-|-|-|
GO:0046930	pore complex	cellular_component	0.39171	1	2	1523	26	28560	Pbr031963,Pbr024925	-|-|
GO:0005048	signal sequence binding	molecular_function	0.39272	1	2	1523	26	28560	Pbr010446,Pbr016094	-|-|
GO:0005874	microtubule	cellular_component	0.39338	1	2	1523	26	28560	Pbr009837,Pbr019969	-|-|
GO:0035251	UDP-glucosyltransferase activity	molecular_function	0.39374	1	6	1523	98	28560	Pbr023772,Pbr016107,Pbr027819,Pbr002623,Pbr028745,Pbr009428	-|-|-|-|-|-|
GO:0022618	ribonucleoprotein complex assembly	biological_process	0.39382	1	2	1523	26	28560	Pbr013269,Pbr039399	-|-|
GO:0050789	regulation of biological process	biological_process	0.39504	1	242	1523	4596	28560	Pbr017126,Pbr028745,Pbr015024,Pbr029871,Pbr021430,Pbr008673,Pbr009435,Pbr009838,Pbr029874,Pbr016117,Pbr042691,Pbr005496,Pbr018409,Pbr022402,Pbr013209,Pbr016101,Pbr022407,Pbr015010,Pbr015037,Pbr005214,Pbr025267,Pbr000635,Pbr023349,Pbr024785,Pbr017105,Pbr033024,Pbr023360,Pbr019216,Pbr002622,Pbr013215,Pbr019969,Pbr021289,Pbr017110,Pbr008684,Pbr027818,Pbr015225,Pbr019981,Pbr019826,Pbr041343,Pbr012163…	-|-|-|-|-|-|-|-|-|-|-|-|-|-|-|-|-|-|-|-|-|-|-|-|-|-|-|-|-|-|-|-|-|-|-|-|-|-|-|-|-|-|-|-|-|-|-|-|-|-|-|-|-|-|-|-|-|-|-|-|-|-|-|-|-|-|-|-|-|-|-|-|-|-|-|-|-|-|-|-|-|-|-|-|-|-|-|-|-|-|-|-|-|-|-|-|-|-|-|-|-|-|-|-|-|-|-|-|-|-|-|-|-|-|-|-|-|-|-|-|-|-|-|-|-|-|-|-|-|-|-|-|-|-|-|-|-|-|-|-|-|-|-|-|-|-|-|-|-|-|-|-|-|-|-|-|-|-|-|-|-|-|-|-|-|-|-|-|-|-|-|-|-|-|-|-|-|-|-|-|-|-|-|-|-|-|-|-|-|-|-|-|-|-|-|-|-|-|-|-…
GO:0045259	proton-transporting ATP synthase complex	cellular_component	0.39729	1	6	1523	98	28560	Pbr033747,Pbr011012,Pbr028751,Pbr019082,Pbr009621,Pbr029198	-|-|-|-|-|-|
GO:0003684	damaged DNA binding	molecular_function	0.39792	1	2	1523	27	28560	Pbr021479,Pbr032959	-|-|
GO:0007610	behavior	biological_process	0.39836	1	2	1523	27	28560	Pbr026727,Pbr014858	-|-|
GO:0016888	endodeoxyribonuclease activity, producing 5'-phosphomonoesters	molecular_function	0.3992	1	3	1523	44	28560	Pbr021445,Pbr009715,Pbr000393	-|-|-|
GO:0019205	nucleobase-containing compound kinase activity	molecular_function	0.39996	1	5	1523	80	28560	Pbr008691,Pbr023784,Pbr036940,Pbr002365,Pbr011520	-|-|-|-|-|
GO:0070566	adenylyltransferase activity	molecular_function	0.40077	1	3	1523	44	28560	Pbr020337,Pbr013188,Pbr041337	-|-|-|
GO:0016763	transferase activity, transferring pentosyl groups	molecular_function	0.40123	1	4	1523	62	28560	Pbr005498,Pbr010330,Pbr010045,Pbr005202	-|-|-|-|
GO:0044218	other organism cell membrane	cellular_component	0.40148	1	3	1523	44	28560	Pbr028907,Pbr013197,Pbr033015	-|-|-|
GO:0044279	other organism membrane	cellular_component	0.40148	1	3	1523	44	28560	Pbr033015,Pbr028907,Pbr013197	-|-|-|
GO:0046907	intracellular transport	biological_process	0.4026	1	58	1523	1082	28560	Pbr025257,Pbr040221,Pbr005335,Pbr014850,Pbr008673,Pbr033025,Pbr033746,Pbr028044,Pbr018186,Pbr034429,Pbr019809,Pbr032974,Pbr028078,Pbr029725,Pbr005197,Pbr011527,Pbr011532,Pbr010052,Pbr015954,Pbr021217,Pbr015944,Pbr019818,Pbr027793,Pbr023356,Pbr013218,Pbr034432,Pbr034436,Pbr023773,Pbr025118,Pbr017112,Pbr008689,Pbr033742,Pbr032959,Pbr019169,Pbr028056,Pbr025115,Pbr010446,Pbr042605,Pbr013271,Pbr021291…	-|-|-|-|-|-|-|-|-|-|-|-|-|-|-|-|-|-|-|-|-|-|-|-|-|-|-|-|-|-|-|-|-|-|-|-|-|-|-|-|-|-|-|-|-|-|-|-|-|-|-|-|-|-|-|-|-|-|
GO:0019842	vitamin binding	molecular_function	0.40269	1	4	1523	62	28560	Pbr013207,Pbr013263,Pbr005028,Pbr032971	-|-|-|-|
GO:0015849	organic acid transport	biological_process	0.40579	1	9	1523	154	28560	Pbr019791,Pbr005197,Pbr031969,Pbr013274,Pbr010337,Pbr036937,Pbr013261,Pbr013272,Pbr005200	-|-|-|-|-|-|-|-|-|
GO:0046942	carboxylic acid transport	biological_process	0.40579	1	9	1523	154	28560	Pbr019791,Pbr005197,Pbr031969,Pbr005200,Pbr036937,Pbr013261,Pbr013272,Pbr013274,Pbr010337	-|-|-|-|-|-|-|-|-|
GO:0006508	proteolysis	biological_process	0.40723	1	50	1523	928	28560	Pbr002543,Pbr021679,Pbr042611,Pbr011016,Pbr000390,Pbr024244,Pbr023722,Pbr019817,Pbr021215,Pbr026387,Pbr007161,Pbr036212,Pbr002548,Pbr017429,Pbr034206,Pbr019962,Pbr021298,Pbr020353,Pbr007170,Pbr036944,Pbr005217,Pbr019963,Pbr008688,Pbr021440,Pbr021480,Pbr038730,Pbr021212,Pbr017427,Pbr040497,Pbr021429,Pbr032393,Pbr021211,Pbr036153,Pbr021441,Pbr003865,Pbr003862,Pbr013265,Pbr012139,Pbr019767,Pbr014851…	-|-|-|-|-|-|-|-|-|-|-|-|-|-|-|-|-|-|-|-|-|-|-|-|-|-|-|-|-|-|-|-|-|-|-|-|-|-|-|-|-|-|-|-|-|-|-|-|-|-|
GO:0005578	proteinaceous extracellular matrix	cellular_component	0.40895	1	9	1523	155	28560	Pbr019818,Pbr008681,Pbr030420,Pbr005214,Pbr021489,Pbr023350,Pbr005215,Pbr015024,Pbr005219	-|-|-|-|-|-|-|-|-|
GO:1901136	carbohydrate derivative catabolic process	biological_process	0.4094	1	5	1523	81	28560	Pbr005205,Pbr019793,Pbr024242,Pbr027802,Pbr002374	-|-|-|-|-|
GO:0006575	cellular modified amino acid metabolic process	biological_process	0.41121	1	5	1523	81	28560	Pbr017116,Pbr028762,Pbr021224,Pbr021225,Pbr033006	-|-|-|-|-|
GO:0097367	carbohydrate derivative binding	molecular_function	0.41181	1	2	1523	27	28560	Pbr028078,Pbr010446	-|-|
GO:0004810	tRNA adenylyltransferase activity	molecular_function	0.41259	1	1	1523	10	28560	Pbr041337	-|
GO:0051606	detection of stimulus	biological_process	0.41273	1	1	1523	10	28560	Pbr015037	-|
GO:0031503	protein complex localization	biological_process	0.41275	1	1	1523	10	28560	Pbr038730	-|
GO:0016972	thiol oxidase activity	molecular_function	0.41277	1	1	1523	10	28560	Pbr028743	-|
GO:0016837	carbon-oxygen lyase activity, acting on polysaccharides	molecular_function	0.41287	1	1	1523	10	28560	Pbr019820	-|
GO:0032101	regulation of response to external stimulus	biological_process	0.413	1	1	1523	10	28560	Pbr014858	-|
GO:0033645	host cell endomembrane system	cellular_component	0.413	1	1	1523	10	28560	Pbr033015	-|
GO:0044165	host cell endoplasmic reticulum	cellular_component	0.413	1	1	1523	10	28560	Pbr033015	-|
GO:0044167	host cell endoplasmic reticulum membrane	cellular_component	0.413	1	1	1523	10	28560	Pbr033015	-|
GO:0044385	integral to membrane of host cell	cellular_component	0.413	1	1	1523	10	28560	Pbr033015	-|
GO:0044386	integral to host endoplasmic reticulum membrane	cellular_component	0.413	1	1	1523	10	28560	Pbr033015	-|
GO:0015662	ATPase activity, coupled to transmembrane movement of ions, phosphorylative mechanism	molecular_function	0.41303	1	1	1523	10	28560	Pbr021486	-|
GO:0019835	cytolysis	biological_process	0.41305	1	1	1523	10	28560	Pbr019216	-|
GO:0000015	phosphopyruvate hydratase complex	cellular_component	0.41309	1	1	1523	10	28560	Pbr007150	-|
GO:0004634	phosphopyruvate hydratase activity	molecular_function	0.41309	1	1	1523	10	28560	Pbr007150	-|
GO:0008535	respiratory chain complex IV assembly	biological_process	0.4131	1	1	1523	10	28560	Pbr033006	-|
GO:0033617	mitochondrial respiratory chain complex IV assembly	biological_process	0.4131	1	1	1523	10	28560	Pbr033006	-|
GO:0030288	outer membrane-bounded periplasmic space	cellular_component	0.41312	1	1	1523	10	28560	Pbr021298	-|
GO:0010876	lipid localization	biological_process	0.41312	1	7	1523	118	28560	Pbr042614,Pbr013280,Pbr000383,Pbr010335,Pbr029722,Pbr024242,Pbr039397	-|-|-|-|-|-|-|
GO:0030089	phycobilisome	cellular_component	0.41312	1	1	1523	10	28560	Pbr022412	-|
GO:0051818	disruption of cells of other organism involved in symbiotic interaction	biological_process	0.41312	1	1	1523	10	28560	Pbr029769	-|
GO:0051883	killing of cells in other organism involved in symbiotic interaction	biological_process	0.41312	1	1	1523	10	28560	Pbr029769	-|
GO:0002684	positive regulation of immune system process	biological_process	0.41313	1	1	1523	10	28560	Pbr025250	-|
GO:0050778	positive regulation of immune response	biological_process	0.41313	1	1	1523	10	28560	Pbr025250	-|
GO:0044179	hemolysis in other organism	biological_process	0.41315	1	1	1523	10	28560	Pbr029769	-|
GO:0051715	cytolysis in other organism	biological_process	0.41315	1	1	1523	10	28560	Pbr029769	-|
GO:0004367	glycerol-3-phosphate dehydrogenase [NAD+] activity	molecular_function	0.41316	1	1	1523	10	28560	Pbr024242	-|
GO:0009916	alternative oxidase activity	molecular_function	0.41319	1	1	1523	10	28560	Pbr031958	-|
GO:0006892	post-Golgi vesicle-mediated transport	biological_process	0.4132	1	1	1523	10	28560	Pbr036938	-|
GO:0004022	alcohol dehydrogenase (NAD) activity	molecular_function	0.4132	1	1	1523	10	28560	Pbr012221	-|
GO:0015945	methanol metabolic process	biological_process	0.4132	1	1	1523	10	28560	Pbr012221	-|
GO:0015946	methanol oxidation	biological_process	0.4132	1	1	1523	10	28560	Pbr012221	-|
GO:0034308	primary alcohol metabolic process	biological_process	0.4132	1	1	1523	10	28560	Pbr012221	-|
GO:0043022	ribosome binding	molecular_function	0.4132	1	1	1523	10	28560	Pbr039399	-|
GO:0004523	ribonuclease H activity	molecular_function	0.41325	1	1	1523	10	28560	Pbr002624	-|
GO:0015711	organic anion transport	biological_process	0.41325	1	9	1523	155	28560	Pbr031969,Pbr005200,Pbr013272,Pbr036937,Pbr013261,Pbr013274,Pbr010337,Pbr019791,Pbr005197	-|-|-|-|-|-|-|-|-|
GO:0006098	pentose-phosphate shunt	biological_process	0.41328	1	1	1523	10	28560	Pbr026727	-|
GO:0006740	NADPH regeneration	biological_process	0.41328	1	1	1523	10	28560	Pbr026727	-|
GO:0006366	transcription from RNA polymerase II promoter	biological_process	0.41342	1	14	1523	249	28560	Pbr027793,Pbr009721,Pbr019086,Pbr007180,Pbr011522,Pbr042617,Pbr011527,Pbr027816,Pbr008673,Pbr002620,Pbr037011,Pbr008684,Pbr029717,Pbr023602	-|-|-|-|-|-|-|-|-|-|-|-|-|-|
GO:0006402	mRNA catabolic process	biological_process	0.41375	1	3	1523	45	28560	Pbr042866,Pbr037007,Pbr010405	-|-|-|
GO:0009891	positive regulation of biosynthetic process	biological_process	0.41432	1	4	1523	63	28560	Pbr017118,Pbr021430,Pbr011527,Pbr002208	-|-|-|-|
GO:0010557	positive regulation of macromolecule biosynthetic process	biological_process	0.41432	1	4	1523	63	28560	Pbr011527,Pbr002208,Pbr021430,Pbr017118	-|-|-|-|
GO:0031328	positive regulation of cellular biosynthetic process	biological_process	0.41432	1	4	1523	63	28560	Pbr017118,Pbr011527,Pbr002208,Pbr021430	-|-|-|-|
GO:0004190	aspartic-type endopeptidase activity	molecular_function	0.41457	1	13	1523	230	28560	Pbr008672,Pbr026877,Pbr019962,Pbr019767,Pbr021679,Pbr017427,Pbr013265,Pbr019097,Pbr041342,Pbr019963,Pbr008688,Pbr032393,Pbr019964	-|-|-|-|-|-|-|-|-|-|-|-|-|
GO:0070001	aspartic-type peptidase activity	molecular_function	0.41457	1	13	1523	230	28560	Pbr032393,Pbr019964,Pbr019963,Pbr008688,Pbr013265,Pbr017427,Pbr021679,Pbr019767,Pbr019097,Pbr041342,Pbr026877,Pbr019962,Pbr008672	-|-|-|-|-|-|-|-|-|-|-|-|-|
GO:0030030	cell projection organization	biological_process	0.41542	1	3	1523	45	28560	Pbr023774,Pbr021430,Pbr013261	-|-|-|
GO:0003724	RNA helicase activity	molecular_function	0.41603	1	12	1523	212	28560	Pbr010052,Pbr042617,Pbr010053,Pbr011531,Pbr032965,Pbr029199,Pbr038722,Pbr002365,Pbr009648,Pbr029874,Pbr009622,Pbr039394	-|-|-|-|-|-|-|-|-|-|-|-|
GO:0043167	ion binding	molecular_function	0.41701	1	450	1523	8618	28560	Pbr005030,Pbr024899,Pbr009623,Pbr034424,Pbr012156,Pbr024765,Pbr019564,Pbr029170,Pbr023598,Pbr023607,Pbr007155,Pbr033747,Pbr028907,Pbr008684,Pbr030999,Pbr009430,Pbr024897,Pbr029205,Pbr034162,Pbr023774,Pbr012231,Pbr038271,Pbr036999,Pbr023362,Pbr023779,Pbr030227,Pbr024235,Pbr023885,Pbr022407,Pbr004557,Pbr017121,Pbr042691,Pbr030224,Pbr038274,Pbr040221,Pbr015024,Pbr012235,Pbr026387,Pbr029153,Pbr012219…	-|-|-|-|-|-|-|-|-|-|-|-|-|-|-|-|-|-|-|-|-|-|-|-|-|-|-|-|-|-|-|-|-|-|-|-|-|-|-|-|-|-|-|-|-|-|-|-|-|-|-|-|-|-|-|-|-|-|-|-|-|-|-|-|-|-|-|-|-|-|-|-|-|-|-|-|-|-|-|-|-|-|-|-|-|-|-|-|-|-|-|-|-|-|-|-|-|-|-|-|-|-|-|-|-|-|-|-|-|-|-|-|-|-|-|-|-|-|-|-|-|-|-|-|-|-|-|-|-|-|-|-|-|-|-|-|-|-|-|-|-|-|-|-|-|-|-|-|-|-|-|-|-|-|-|-|-|-|-|-|-|-|-|-|-|-|-|-|-|-|-|-|-|-|-|-|-|-|-|-|-|-|-|-|-|-|-|-|-|-|-|-|-|-|-|-|-|-|-|-…
GO:0005783	endoplasmic reticulum	cellular_component	0.42045	1	18	1523	325	28560	Pbr019102,Pbr020976,Pbr014850,Pbr029722,Pbr040499,Pbr004067,Pbr021291,Pbr012164,Pbr032974,Pbr032972,Pbr013213,Pbr042616,Pbr002285,Pbr019818,Pbr023780,Pbr014998,Pbr038265,Pbr000411	-|-|-|-|-|-|-|-|-|-|-|-|-|-|-|-|-|-|
GO:0044257	cellular protein catabolic process	biological_process	0.42253	1	10	1523	175	28560	Pbr038730,Pbr021480,Pbr012139,Pbr032959,Pbr005217,Pbr021441,Pbr040497,Pbr020353,Pbr021440,Pbr003865	-|-|-|-|-|-|-|-|-|-|
GO:0051603	proteolysis involved in cellular protein catabolic process	biological_process	0.42253	1	10	1523	175	28560	Pbr038730,Pbr021480,Pbr012139,Pbr032959,Pbr005217,Pbr021441,Pbr040497,Pbr020353,Pbr021440,Pbr003865	-|-|-|-|-|-|-|-|-|-|
GO:0009311	oligosaccharide metabolic process	biological_process	0.42474	1	6	1523	101	28560	Pbr012139,Pbr012584,Pbr034207,Pbr005195,Pbr016096,Pbr017404	-|-|-|-|-|-|
GO:0033365	protein localization to organelle	biological_process	0.4253	1	15	1523	271	28560	Pbr010052,Pbr011530,Pbr008689,Pbr002539,Pbr041081,Pbr016094,Pbr014850,Pbr009837,Pbr029725,Pbr025257,Pbr028078,Pbr036211,Pbr018186,Pbr010446,Pbr028056	-|-|-|-|-|-|-|-|-|-|-|-|-|-|-|
GO:0044265	cellular macromolecule catabolic process	biological_process	0.42581	1	13	1523	232	28560	Pbr040497,Pbr020353,Pbr021441,Pbr005217,Pbr042866,Pbr003865,Pbr021440,Pbr038730,Pbr021480,Pbr012139,Pbr037007,Pbr032959,Pbr010405	-|-|-|-|-|-|-|-|-|-|-|-|-|
GO:0004970	ionotropic glutamate receptor activity	molecular_function	0.42623	1	4	1523	64	28560	Pbr019949,Pbr019950,Pbr038727,Pbr019948	-|-|-|-|
GO:0008066	glutamate receptor activity	molecular_function	0.42623	1	4	1523	64	28560	Pbr019948,Pbr019949,Pbr038727,Pbr019950	-|-|-|-|
GO:0032553	ribonucleotide binding	molecular_function	0.42631	1	232	1523	4432	28560	Pbr014861,Pbr019979,Pbr032396,Pbr011531,Pbr025267,Pbr015010,Pbr041074,Pbr009423,Pbr013215,Pbr019968,Pbr012146,Pbr023360,Pbr029153,Pbr000642,Pbr038274,Pbr008673,Pbr023603,Pbr010053,Pbr012235,Pbr016101,Pbr004557,Pbr022407,Pbr024235,Pbr023885,Pbr004551,Pbr029874,Pbr030224,Pbr009838,Pbr026380,Pbr042691,Pbr009435,Pbr038272,Pbr020345,Pbr000628,Pbr007153,Pbr019092,Pbr038271,Pbr023362,Pbr030221,Pbr018188…	-|-|-|-|-|-|-|-|-|-|-|-|-|-|-|-|-|-|-|-|-|-|-|-|-|-|-|-|-|-|-|-|-|-|-|-|-|-|-|-|-|-|-|-|-|-|-|-|-|-|-|-|-|-|-|-|-|-|-|-|-|-|-|-|-|-|-|-|-|-|-|-|-|-|-|-|-|-|-|-|-|-|-|-|-|-|-|-|-|-|-|-|-|-|-|-|-|-|-|-|-|-|-|-|-|-|-|-|-|-|-|-|-|-|-|-|-|-|-|-|-|-|-|-|-|-|-|-|-|-|-|-|-|-|-|-|-|-|-|-|-|-|-|-|-|-|-|-|-|-|-|-|-|-|-|-|-|-|-|-|-|-|-|-|-|-|-|-|-|-|-|-|-|-|-|-|-|-|-|-|-|-|-|-|-|-|-|-|-|-|-|-|-|-|-|-|-|-|-|-…
GO:0006401	RNA catabolic process	biological_process	0.42777	1	3	1523	46	28560	Pbr037007,Pbr042866,Pbr010405	-|-|-|
GO:0042803	protein homodimerization activity	molecular_function	0.42801	1	7	1523	120	28560	Pbr041171,Pbr020362,Pbr011536,Pbr014850,Pbr009837,Pbr007163,Pbr029725	-|-|-|-|-|-|-|
GO:0005186	pheromone activity	molecular_function	0.42885	1	2	1523	28	28560	Pbr025115,Pbr041340	-|-|
GO:0000154	rRNA modification	biological_process	0.42956	1	2	1523	28	28560	Pbr034163,Pbr014860	-|-|
GO:0031167	rRNA methylation	biological_process	0.42956	1	2	1523	28	28560	Pbr034163,Pbr014860	-|-|
GO:0006818	hydrogen transport	biological_process	0.42981	1	19	1523	346	28560	Pbr029191,Pbr029198,Pbr015015,Pbr028751,Pbr009622,Pbr028056,Pbr026725,Pbr030998,Pbr030999,Pbr033747,Pbr009621,Pbr029190,Pbr009613,Pbr019082,Pbr020348,Pbr020978,Pbr029199,Pbr009614,Pbr011012	-|-|-|-|-|-|-|-|-|-|-|-|-|-|-|-|-|-|-|
GO:0015992	proton transport	biological_process	0.42981	1	19	1523	346	28560	Pbr026725,Pbr030999,Pbr030998,Pbr033747,Pbr029198,Pbr029191,Pbr015015,Pbr009622,Pbr028751,Pbr028056,Pbr020978,Pbr029199,Pbr009614,Pbr011012,Pbr029190,Pbr009621,Pbr009613,Pbr019082,Pbr020348	-|-|-|-|-|-|-|-|-|-|-|-|-|-|-|-|-|-|-|
GO:0005681	spliceosomal complex	cellular_component	0.42989	1	3	1523	46	28560	Pbr034198,Pbr008672,Pbr008684	-|-|-|
GO:0043900	regulation of multi-organism process	biological_process	0.43059	1	2	1523	28	28560	Pbr022412,Pbr034204	-|-|
GO:0006415	translational termination	biological_process	0.43063	1	2	1523	28	28560	Pbr042867,Pbr040476	-|-|
GO:0005261	cation channel activity	molecular_function	0.43196	1	8	1523	139	28560	Pbr021493,Pbr033009,Pbr024775,Pbr027816,Pbr004547,Pbr009722,Pbr034195,Pbr000622	-|-|-|-|-|-|-|-|
GO:0090407	organophosphate biosynthetic process	biological_process	0.43311	1	23	1523	423	28560	Pbr036155,Pbr033747,Pbr002365,Pbr023793,Pbr041337,Pbr008691,Pbr029198,Pbr012164,Pbr019981,Pbr028751,Pbr016096,Pbr012575,Pbr036940,Pbr028762,Pbr011012,Pbr012218,Pbr009436,Pbr036211,Pbr019082,Pbr005028,Pbr009621,Pbr011520,Pbr005195	-|-|-|-|-|-|-|-|-|-|-|-|-|-|-|-|-|-|-|-|-|-|-|
GO:0002161	aminoacyl-tRNA editing activity	molecular_function	0.43398	1	1	1523	11	28560	Pbr014861	-|
GO:0003723	RNA binding	molecular_function	0.43598	1	61	1523	1148	28560	Pbr011538,Pbr040218,Pbr019811,Pbr026012,Pbr038722,Pbr029199,Pbr003854,Pbr024781,Pbr025258,Pbr017427,Pbr007153,Pbr041345,Pbr024237,Pbr009648,Pbr027802,Pbr040476,Pbr009430,Pbr036159,Pbr021477,Pbr013273,Pbr019821,Pbr026005,Pbr005210,Pbr029170,Pbr028060,Pbr010446,Pbr009622,Pbr019981,Pbr032394,Pbr021497,Pbr032585,Pbr042866,Pbr022413,Pbr005209,Pbr024893,Pbr036213,Pbr011531,Pbr010052,Pbr023606,Pbr031605…	-|-|-|-|-|-|-|-|-|-|-|-|-|-|-|-|-|-|-|-|-|-|-|-|-|-|-|-|-|-|-|-|-|-|-|-|-|-|-|-|-|-|-|-|-|-|-|-|-|-|-|-|-|-|-|-|-|-|-|-|-|
GO:0000278	mitotic cell cycle	biological_process	0.43622	1	6	1523	102	28560	Pbr019969,Pbr007172,Pbr007152,Pbr026011,Pbr024787,Pbr026006	-|-|-|-|-|-|
GO:0009245	lipid A biosynthetic process	biological_process	0.43702	1	1	1523	11	28560	Pbr005195	-|
GO:0046493	lipid A metabolic process	biological_process	0.43702	1	1	1523	11	28560	Pbr005195	-|
GO:1901269	lipooligosaccharide metabolic process	biological_process	0.43702	1	1	1523	11	28560	Pbr005195	-|
GO:1901271	lipooligosaccharide biosynthetic process	biological_process	0.43702	1	1	1523	11	28560	Pbr005195	-|
GO:0006633	fatty acid biosynthetic process	biological_process	0.43867	1	8	1523	140	28560	Pbr010053,Pbr028761,Pbr029183,Pbr021495,Pbr021295,Pbr024899,Pbr021494,Pbr032586	-|-|-|-|-|-|-|-|
GO:0007218	neuropeptide signaling pathway	biological_process	0.43906	1	2	1523	29	28560	Pbr019775,Pbr021288	-|-|
GO:0004520	endodeoxyribonuclease activity	molecular_function	0.44126	1	3	1523	47	28560	Pbr000393,Pbr009715,Pbr021445	-|-|-|
GO:0005786	signal recognition particle, endoplasmic reticulum targeting	cellular_component	0.44199	1	1	1523	11	28560	Pbr010446	-|
GO:0030942	endoplasmic reticulum signal peptide binding	molecular_function	0.44199	1	1	1523	11	28560	Pbr010446	-|
GO:0009308	amine metabolic process	biological_process	0.44219	1	7	1523	122	28560	Pbr012150,Pbr026726,Pbr010052,Pbr016101,Pbr021477,Pbr031962,Pbr007156	-|-|-|-|-|-|-|
GO:0008375	acetylglucosaminyltransferase activity	molecular_function	0.44263	1	5	1523	84	28560	Pbr036170,Pbr019815,Pbr016096,Pbr017417,Pbr032587	-|-|-|-|-|
GO:0017053	transcriptional repressor complex	cellular_component	0.44316	1	1	1523	11	28560	Pbr023775	-|
GO:0050151	oleate hydratase activity	molecular_function	0.4432	1	1	1523	11	28560	Pbr000645	-|
GO:0004066	asparagine synthase (glutamine-hydrolyzing) activity	molecular_function	0.44334	1	1	1523	11	28560	Pbr042866	-|
GO:0006528	asparagine metabolic process	biological_process	0.44334	1	1	1523	11	28560	Pbr042866	-|
GO:0006529	asparagine biosynthetic process	biological_process	0.44334	1	1	1523	11	28560	Pbr042866	-|
GO:0004668	protein-arginine deiminase activity	molecular_function	0.44343	1	1	1523	11	28560	Pbr007156	-|
GO:0033655	host cell cytoplasm part	cellular_component	0.44349	1	1	1523	11	28560	Pbr033015	-|
GO:0005184	neuropeptide hormone activity	molecular_function	0.4436	1	1	1523	11	28560	Pbr021288	-|
GO:0030488	tRNA methylation	biological_process	0.44364	1	1	1523	11	28560	Pbr026723	-|
GO:0004356	glutamate-ammonia ligase activity	molecular_function	0.44364	1	1	1523	11	28560	Pbr012238	-|
GO:0016211	ammonia ligase activity	molecular_function	0.44364	1	1	1523	11	28560	Pbr012238	-|
GO:0016880	acid-ammonia (or amide) ligase activity	molecular_function	0.44364	1	1	1523	11	28560	Pbr012238	-|
GO:0005956	protein kinase CK2 complex	cellular_component	0.44366	1	1	1523	11	28560	Pbr021420	-|
GO:0004016	adenylate cyclase activity	molecular_function	0.44366	1	1	1523	11	28560	Pbr012218	-|
GO:0006171	cAMP biosynthetic process	biological_process	0.44366	1	1	1523	11	28560	Pbr012218	-|
GO:0004806	triglyceride lipase activity	molecular_function	0.44369	1	1	1523	11	28560	Pbr013195	-|
GO:0016559	peroxisome fission	biological_process	0.44375	1	1	1523	11	28560	Pbr036209	-|
GO:0009036	Type II site-specific deoxyribonuclease activity	molecular_function	0.44539	1	2	1523	29	28560	Pbr009715,Pbr021445	-|-|
GO:0015666	restriction endodeoxyribonuclease activity	molecular_function	0.44539	1	2	1523	29	28560	Pbr009715,Pbr021445	-|-|
GO:0019898	extrinsic to membrane	cellular_component	0.44609	1	6	1523	103	28560	Pbr021294,Pbr017121,Pbr028048,Pbr015012,Pbr012219,Pbr002360	-|-|-|-|-|-|
GO:0030658	transport vesicle membrane	cellular_component	0.44759	1	5	1523	85	28560	Pbr033742,Pbr025118,Pbr017112,Pbr034436,Pbr019772	-|-|-|-|-|
GO:0006397	mRNA processing	biological_process	0.44772	1	12	1523	217	28560	Pbr013269,Pbr041171,Pbr019966,Pbr011522,Pbr020357,Pbr037009,Pbr021448,Pbr034198,Pbr026878,Pbr017112,Pbr008672,Pbr008684	-|-|-|-|-|-|-|-|-|-|-|-|
GO:0008276	protein methyltransferase activity	molecular_function	0.44946	1	4	1523	66	28560	Pbr015036,Pbr022411,Pbr025246,Pbr003861	-|-|-|-|
GO:0004312	fatty acid synthase activity	molecular_function	0.44983	1	4	1523	66	28560	Pbr021495,Pbr020971,Pbr021494,Pbr021295	-|-|-|-|
GO:0008289	lipid binding	molecular_function	0.45203	1	15	1523	274	28560	Pbr000383,Pbr024242,Pbr012147,Pbr019773,Pbr012166,Pbr042614,Pbr019565,Pbr012161,Pbr037007,Pbr019810,Pbr039397,Pbr005206,Pbr013280,Pbr019166,Pbr029171	-|-|-|-|-|-|-|-|-|-|-|-|-|-|-|
GO:0016482	cytoplasmic transport	biological_process	0.45406	1	18	1523	334	28560	Pbr027793,Pbr036938,Pbr036211,Pbr010052,Pbr002539,Pbr029725,Pbr009837,Pbr028078,Pbr018186,Pbr010446,Pbr028056,Pbr028044,Pbr025118,Pbr017112,Pbr008689,Pbr014850,Pbr034436,Pbr025257	-|-|-|-|-|-|-|-|-|-|-|-|-|-|-|-|-|-|
GO:0006073	cellular glucan metabolic process	biological_process	0.4541	1	8	1523	142	28560	Pbr002623,Pbr012156,Pbr009428,Pbr016107,Pbr028745,Pbr023772,Pbr027819,Pbr031958	-|-|-|-|-|-|-|-|
GO:0044042	glucan metabolic process	biological_process	0.4541	1	8	1523	142	28560	Pbr027819,Pbr031958,Pbr023772,Pbr028745,Pbr016107,Pbr009428,Pbr002623,Pbr012156	-|-|-|-|-|-|-|-|
GO:0009061	anaerobic respiration	biological_process	0.45621	1	3	1523	48	28560	Pbr008673,Pbr017109,Pbr008712	-|-|-|
GO:0015947	methane metabolic process	biological_process	0.45621	1	3	1523	48	28560	Pbr008673,Pbr017109,Pbr008712	-|-|-|
GO:0015948	methanogenesis	biological_process	0.45621	1	3	1523	48	28560	Pbr017109,Pbr008673,Pbr008712	-|-|-|
GO:0015975	energy derivation by oxidation of reduced inorganic compounds	biological_process	0.45621	1	3	1523	48	28560	Pbr008712,Pbr008673,Pbr017109	-|-|-|
GO:0043446	cellular alkane metabolic process	biological_process	0.45621	1	3	1523	48	28560	Pbr008673,Pbr017109,Pbr008712	-|-|-|
GO:0043447	alkane biosynthetic process	biological_process	0.45621	1	3	1523	48	28560	Pbr008673,Pbr017109,Pbr008712	-|-|-|
GO:0051179	localization	biological_process	0.45709	1	220	1523	4216	28560	Pbr023773,Pbr029722,Pbr028755,Pbr032959,Pbr002551,Pbr019169,Pbr000622,Pbr021434,Pbr033742,Pbr033007,Pbr009622,Pbr038007,Pbr024242,Pbr029198,Pbr021445,Pbr012164,Pbr009716,Pbr010442,Pbr025258,Pbr009837,Pbr022410,Pbr013207,Pbr002539,Pbr000645,Pbr016116,Pbr038726,Pbr010337,Pbr019772,Pbr013261,Pbr005200,Pbr015002,Pbr013186,Pbr027508,Pbr033006,Pbr036938,Pbr041081,Pbr014850,Pbr012148,Pbr033746,Pbr027816…	-|-|-|-|-|-|-|-|-|-|-|-|-|-|-|-|-|-|-|-|-|-|-|-|-|-|-|-|-|-|-|-|-|-|-|-|-|-|-|-|-|-|-|-|-|-|-|-|-|-|-|-|-|-|-|-|-|-|-|-|-|-|-|-|-|-|-|-|-|-|-|-|-|-|-|-|-|-|-|-|-|-|-|-|-|-|-|-|-|-|-|-|-|-|-|-|-|-|-|-|-|-|-|-|-|-|-|-|-|-|-|-|-|-|-|-|-|-|-|-|-|-|-|-|-|-|-|-|-|-|-|-|-|-|-|-|-|-|-|-|-|-|-|-|-|-|-|-|-|-|-|-|-|-|-|-|-|-|-|-|-|-|-|-|-|-|-|-|-|-|-|-|-|-|-|-|-|-|-|-|-|-|-|-|-|-|-|-|-|-|-|-|-|-|-|-|-|-|-|-…
GO:0046527	glucosyltransferase activity	molecular_function	0.45885	1	6	1523	105	28560	Pbr016107,Pbr027819,Pbr023772,Pbr028745,Pbr009428,Pbr002623	-|-|-|-|-|-|
GO:0046789	host cell surface receptor binding	molecular_function	0.45945	1	1	1523	12	28560	Pbr019774	-|
GO:0046812	host cell surface binding	molecular_function	0.45945	1	1	1523	12	28560	Pbr019774	-|
GO:0065007	biological regulation	biological_process	0.45963	1	251	1523	4813	28560	Pbr008684,Pbr017110,Pbr021289,Pbr027818,Pbr019826,Pbr019981,Pbr015225,Pbr012163,Pbr041343,Pbr019166,Pbr023602,Pbr018534,Pbr032982,Pbr036999,Pbr007172,Pbr023774,Pbr030219,Pbr021448,Pbr015019,Pbr019775,Pbr039403,Pbr009430,Pbr015024,Pbr028745,Pbr017126,Pbr008673,Pbr029871,Pbr021430,Pbr042691,Pbr029874,Pbr009838,Pbr016117,Pbr009435,Pbr022407,Pbr016101,Pbr022402,Pbr018409,Pbr013209,Pbr005496,Pbr015037…	-|-|-|-|-|-|-|-|-|-|-|-|-|-|-|-|-|-|-|-|-|-|-|-|-|-|-|-|-|-|-|-|-|-|-|-|-|-|-|-|-|-|-|-|-|-|-|-|-|-|-|-|-|-|-|-|-|-|-|-|-|-|-|-|-|-|-|-|-|-|-|-|-|-|-|-|-|-|-|-|-|-|-|-|-|-|-|-|-|-|-|-|-|-|-|-|-|-|-|-|-|-|-|-|-|-|-|-|-|-|-|-|-|-|-|-|-|-|-|-|-|-|-|-|-|-|-|-|-|-|-|-|-|-|-|-|-|-|-|-|-|-|-|-|-|-|-|-|-|-|-|-|-|-|-|-|-|-|-|-|-|-|-|-|-|-|-|-|-|-|-|-|-|-|-|-|-|-|-|-|-|-|-|-|-|-|-|-|-|-|-|-|-|-|-|-|-|-|-|-…
GO:0004175	endopeptidase activity	molecular_function	0.46068	1	40	1523	754	28560	Pbr012224,Pbr021679,Pbr002543,Pbr000390,Pbr036212,Pbr019817,Pbr011010,Pbr008672,Pbr019962,Pbr021298,Pbr005217,Pbr007170,Pbr026879,Pbr008688,Pbr021440,Pbr013254,Pbr019963,Pbr029147,Pbr030422,Pbr017427,Pbr021480,Pbr023783,Pbr021441,Pbr021429,Pbr040497,Pbr032393,Pbr005194,Pbr005334,Pbr003862,Pbr041342,Pbr031603,Pbr019097,Pbr019767,Pbr013265,Pbr026877,Pbr007175,Pbr019964,Pbr008713,Pbr042608,Pbr027837	-|-|-|-|-|-|-|-|-|-|-|-|-|-|-|-|-|-|-|-|-|-|-|-|-|-|-|-|-|-|-|-|-|-|-|-|-|-|-|-|
GO:0004842	ubiquitin-protein ligase activity	molecular_function	0.46081	1	26	1523	486	28560	Pbr019772,Pbr010332,Pbr010331,Pbr011012,Pbr031957,Pbr033737,Pbr021471,Pbr026878,Pbr014869,Pbr034162,Pbr025994,Pbr003855,Pbr007164,Pbr031964,Pbr019564,Pbr033733,Pbr028766,Pbr017430,Pbr026002,Pbr029151,Pbr013219,Pbr019170,Pbr036167,Pbr028907,Pbr012148,Pbr029149	-|-|-|-|-|-|-|-|-|-|-|-|-|-|-|-|-|-|-|-|-|-|-|-|-|-|
GO:0019787	small conjugating protein ligase activity	molecular_function	0.46081	1	26	1523	486	28560	Pbr003855,Pbr025994,Pbr026878,Pbr014869,Pbr034162,Pbr033737,Pbr031957,Pbr021471,Pbr010331,Pbr010332,Pbr011012,Pbr019772,Pbr029149,Pbr036167,Pbr028907,Pbr012148,Pbr029151,Pbr013219,Pbr019170,Pbr026002,Pbr028766,Pbr017430,Pbr033733,Pbr031964,Pbr019564,Pbr007164	-|-|-|-|-|-|-|-|-|-|-|-|-|-|-|-|-|-|-|-|-|-|-|-|-|-|
GO:0005230	extracellular ligand-gated ion channel activity	molecular_function	0.4612	1	4	1523	67	28560	Pbr038727,Pbr019950,Pbr019949,Pbr019948	-|-|-|-|
GO:0051258	protein polymerization	biological_process	0.46313	1	5	1523	86	28560	Pbr014850,Pbr010411,Pbr000623,Pbr007172,Pbr009721	-|-|-|-|-|
GO:0015631	tubulin binding	molecular_function	0.4634	1	12	1523	219	28560	Pbr023353,Pbr031941,Pbr019969,Pbr017123,Pbr012163,Pbr019774,Pbr023603,Pbr008689,Pbr004067,Pbr014867,Pbr014850,Pbr019780	-|-|-|-|-|-|-|-|-|-|-|-|
GO:0009084	glutamine family amino acid biosynthetic process	biological_process	0.46367	1	2	1523	30	28560	Pbr012238,Pbr025247	-|-|
GO:0006006	glucose metabolic process	biological_process	0.46393	1	6	1523	105	28560	Pbr026727,Pbr007150,Pbr031946,Pbr005501,Pbr005502,Pbr028764	-|-|-|-|-|-|
GO:0034593	phosphatidylinositol bisphosphate phosphatase activity	molecular_function	0.46494	1	1	1523	12	28560	Pbr021297	-|
GO:0034596	phosphatidylinositol phosphate 4-phosphatase activity	molecular_function	0.46494	1	1	1523	12	28560	Pbr021297	-|
GO:0034597	phosphatidylinositol-4,5-bisphosphate 4-phosphatase activity	molecular_function	0.46494	1	1	1523	12	28560	Pbr021297	-|
GO:0046839	phospholipid dephosphorylation	biological_process	0.46494	1	1	1523	12	28560	Pbr021297	-|
GO:0046856	phosphatidylinositol dephosphorylation	biological_process	0.46494	1	1	1523	12	28560	Pbr021297	-|
GO:0052866	phosphatidylinositol phosphate phosphatase activity	molecular_function	0.46494	1	1	1523	12	28560	Pbr021297	-|
GO:0032991	macromolecular complex	cellular_component	0.46702	1	177	1523	3392	28560	Pbr025248,Pbr023790,Pbr007150,Pbr033025,Pbr029149,Pbr028048,Pbr005217,Pbr007180,Pbr017430,Pbr021680,Pbr011527,Pbr020348,Pbr010401,Pbr021217,Pbr019818,Pbr024787,Pbr009613,Pbr027793,Pbr000411,Pbr029190,Pbr009621,Pbr026002,Pbr041342,Pbr025118,Pbr023772,Pbr009724,Pbr026723,Pbr029204,Pbr010446,Pbr009725,Pbr036950,Pbr029194,Pbr011012,Pbr026012,Pbr024781,Pbr039400,Pbr036217,Pbr014869,Pbr002360,Pbr019082…	-|-|-|-|-|-|-|-|-|-|-|-|-|-|-|-|-|-|-|-|-|-|-|-|-|-|-|-|-|-|-|-|-|-|-|-|-|-|-|-|-|-|-|-|-|-|-|-|-|-|-|-|-|-|-|-|-|-|-|-|-|-|-|-|-|-|-|-|-|-|-|-|-|-|-|-|-|-|-|-|-|-|-|-|-|-|-|-|-|-|-|-|-|-|-|-|-|-|-|-|-|-|-|-|-|-|-|-|-|-|-|-|-|-|-|-|-|-|-|-|-|-|-|-|-|-|-|-|-|-|-|-|-|-|-|-|-|-|-|-|-|-|-|-|-|-|-|-|-|-|-|-|-|-|-|-|-|-|-|-|-|-|-|-|-|-|-|-|-|-|-|-|-|-|-|-|-|
GO:0003989	acetyl-CoA carboxylase activity	molecular_function	0.46902	1	1	1523	12	28560	Pbr010053	-|
GO:0016421	CoA carboxylase activity	molecular_function	0.46902	1	1	1523	12	28560	Pbr010053	-|
GO:0016885	ligase activity, forming carbon-carbon bonds	molecular_function	0.46902	1	1	1523	12	28560	Pbr010053	-|
GO:0016874	ligase activity	molecular_function	0.47022	1	43	1523	815	28560	Pbr017116,Pbr033737,Pbr021471,Pbr014861,Pbr000642,Pbr014853,Pbr031605,Pbr015948,Pbr013219,Pbr029151,Pbr036167,Pbr012148,Pbr029149,Pbr010053,Pbr007164,Pbr017416,Pbr017430,Pbr028766,Pbr012238,Pbr010331,Pbr010332,Pbr011012,Pbr007153,Pbr041340,Pbr031957,Pbr026878,Pbr014869,Pbr009835,Pbr034162,Pbr025994,Pbr003855,Pbr019772,Pbr033006,Pbr019170,Pbr026002,Pbr028907,Pbr032574,Pbr012234,Pbr031964,Pbr019564…	-|-|-|-|-|-|-|-|-|-|-|-|-|-|-|-|-|-|-|-|-|-|-|-|-|-|-|-|-|-|-|-|-|-|-|-|-|-|-|-|-|-|-|
GO:0045892	negative regulation of transcription, DNA-dependent	biological_process	0.47063	1	3	1523	49	28560	Pbr036934,Pbr019969,Pbr028744	-|-|-|
GO:0051253	negative regulation of RNA metabolic process	biological_process	0.47063	1	3	1523	49	28560	Pbr036934,Pbr028744,Pbr019969	-|-|-|
GO:0009538	photosystem I reaction center	cellular_component	0.47074	1	1	1523	12	28560	Pbr019168	-|
GO:0000139	Golgi membrane	cellular_component	0.47083	1	4	1523	68	28560	Pbr033742,Pbr011527,Pbr025115,Pbr019772	-|-|-|-|
GO:0016160	amylase activity	molecular_function	0.47088	1	3	1523	49	28560	Pbr019095,Pbr013210,Pbr017410	-|-|-|
GO:0000272	polysaccharide catabolic process	biological_process	0.47089	1	3	1523	49	28560	Pbr019095,Pbr019820,Pbr013210	-|-|-|
GO:0032504	multicellular organism reproduction	biological_process	0.47164	1	6	1523	106	28560	Pbr029159,Pbr026379,Pbr019096,Pbr033024,Pbr005226,Pbr016109	-|-|-|-|-|-|
GO:0009142	nucleoside triphosphate biosynthetic process	biological_process	0.47166	1	7	1523	125	28560	Pbr028751,Pbr033747,Pbr036940,Pbr011012,Pbr009621,Pbr029198,Pbr019082	-|-|-|-|-|-|-|
GO:0009145	purine nucleoside triphosphate biosynthetic process	biological_process	0.47166	1	7	1523	125	28560	Pbr019082,Pbr009621,Pbr029198,Pbr033747,Pbr011012,Pbr036940,Pbr028751	-|-|-|-|-|-|-|
GO:0009201	ribonucleoside triphosphate biosynthetic process	biological_process	0.47166	1	7	1523	125	28560	Pbr011012,Pbr036940,Pbr033747,Pbr028751,Pbr019082,Pbr029198,Pbr009621	-|-|-|-|-|-|-|
GO:0009206	purine ribonucleoside triphosphate biosynthetic process	biological_process	0.47166	1	7	1523	125	28560	Pbr028751,Pbr036940,Pbr011012,Pbr033747,Pbr029198,Pbr009621,Pbr019082	-|-|-|-|-|-|-|
GO:0005086	ARF guanyl-nucleotide exchange factor activity	molecular_function	0.47167	1	1	1523	12	28560	Pbr023349	-|
GO:0032011	ARF protein signal transduction	biological_process	0.47167	1	1	1523	12	28560	Pbr023349	-|
GO:0032012	regulation of ARF protein signal transduction	biological_process	0.47167	1	1	1523	12	28560	Pbr023349	-|
GO:0006551	leucine metabolic process	biological_process	0.47208	1	1	1523	12	28560	Pbr036950	-|
GO:0009098	leucine biosynthetic process	biological_process	0.47208	1	1	1523	12	28560	Pbr036950	-|
GO:0016670	oxidoreductase activity, acting on a sulfur group of donors, oxygen as acceptor	molecular_function	0.47217	1	1	1523	12	28560	Pbr028743	-|
GO:0003013	circulatory system process	biological_process	0.47219	1	1	1523	12	28560	Pbr010327	-|
GO:0003018	vascular process in circulatory system	biological_process	0.47219	1	1	1523	12	28560	Pbr010327	-|
GO:0008015	blood circulation	biological_process	0.47219	1	1	1523	12	28560	Pbr010327	-|
GO:0035150	regulation of tube size	biological_process	0.47219	1	1	1523	12	28560	Pbr010327	-|
GO:0050880	regulation of blood vessel size	biological_process	0.47219	1	1	1523	12	28560	Pbr010327	-|
GO:0016778	diphosphotransferase activity	molecular_function	0.47228	1	1	1523	12	28560	Pbr036155	-|
GO:0006595	polyamine metabolic process	biological_process	0.47238	1	1	1523	12	28560	Pbr007156	-|
GO:0006596	polyamine biosynthetic process	biological_process	0.47238	1	1	1523	12	28560	Pbr007156	-|
GO:0004789	thiamine-phosphate diphosphorylase activity	molecular_function	0.47244	1	1	1523	12	28560	Pbr032398	-|
GO:0016756	glutathione gamma-glutamylcysteinyltransferase activity	molecular_function	0.47245	1	1	1523	12	28560	Pbr009440	-|
GO:0046937	phytochelatin metabolic process	biological_process	0.47245	1	1	1523	12	28560	Pbr009440	-|
GO:0046938	phytochelatin biosynthetic process	biological_process	0.47245	1	1	1523	12	28560	Pbr009440	-|
GO:0016593	Cdc73/Paf1 complex	cellular_component	0.47248	1	1	1523	12	28560	Pbr029717	-|
GO:0009190	cyclic nucleotide biosynthetic process	biological_process	0.47255	1	1	1523	12	28560	Pbr012218	-|
GO:0052652	cyclic purine nucleotide metabolic process	biological_process	0.47255	1	1	1523	12	28560	Pbr012218	-|
GO:0005199	structural constituent of cell wall	molecular_function	0.47256	1	1	1523	12	28560	Pbr009832	-|
GO:0060627	regulation of vesicle-mediated transport	biological_process	0.47259	1	1	1523	12	28560	Pbr036938	-|
GO:0007127	meiosis I	biological_process	0.47259	1	1	1523	12	28560	Pbr019096	-|
GO:0009147	pyrimidine nucleoside triphosphate metabolic process	biological_process	0.47261	1	1	1523	12	28560	Pbr036940	-|
GO:0034622	cellular macromolecular complex assembly	biological_process	0.47288	1	19	1523	354	28560	Pbr033006,Pbr027508,Pbr009729,Pbr012161,Pbr039399,Pbr007172,Pbr010411,Pbr013213,Pbr009721,Pbr013269,Pbr000623,Pbr028056,Pbr026011,Pbr017109,Pbr032959,Pbr019088,Pbr017403,Pbr014850,Pbr026006	-|-|-|-|-|-|-|-|-|-|-|-|-|-|-|-|-|-|-|
GO:0006261	DNA-dependent DNA replication	biological_process	0.47349	1	7	1523	125	28560	Pbr025242,Pbr012215,Pbr028079,Pbr024890,Pbr011527,Pbr002620,Pbr000394	-|-|-|-|-|-|-|
GO:0016829	lyase activity	molecular_function	0.47642	1	29	1523	547	28560	Pbr010442,Pbr012218,Pbr038270,Pbr019166,Pbr000645,Pbr019796,Pbr005501,Pbr029200,Pbr021441,Pbr005334,Pbr027508,Pbr023780,Pbr005502,Pbr029769,Pbr029873,Pbr023793,Pbr036149,Pbr007150,Pbr028764,Pbr024786,Pbr005033,Pbr023354,Pbr002619,Pbr005031,Pbr019820,Pbr014866,Pbr015004,Pbr027815,Pbr009623	-|-|-|-|-|-|-|-|-|-|-|-|-|-|-|-|-|-|-|-|-|-|-|-|-|-|-|-|-|
GO:0005789	endoplasmic reticulum membrane	cellular_component	0.47658	1	11	1523	202	28560	Pbr019102,Pbr040499,Pbr004067,Pbr042616,Pbr029722,Pbr002285,Pbr021291,Pbr012164,Pbr000411,Pbr023780,Pbr019818	-|-|-|-|-|-|-|-|-|-|-|
GO:0008536	Ran GTPase binding	molecular_function	0.47696	1	2	1523	31	28560	Pbr013218,Pbr011532	-|-|
GO:0044699	single-organism process	biological_process	0.47839	1	388	1523	7471	28560	Pbr026726,Pbr008688,Pbr009721,Pbr000623,Pbr005499,Pbr036209,Pbr021475,Pbr005225,Pbr007170,Pbr030420,Pbr028908,Pbr021489,Pbr028044,Pbr015227,Pbr031962,Pbr005335,Pbr015944,Pbr013252,Pbr019966,Pbr012153,Pbr011532,Pbr010052,Pbr019974,Pbr010411,Pbr010327,Pbr029725,Pbr017418,Pbr016094,Pbr020974,Pbr021291,Pbr017123,Pbr003870,Pbr014871,Pbr027824,Pbr022325,Pbr011524,Pbr016103,Pbr034432,Pbr002552,Pbr019100…	-|-|-|-|-|-|-|-|-|-|-|-|-|-|-|-|-|-|-|-|-|-|-|-|-|-|-|-|-|-|-|-|-|-|-|-|-|-|-|-|-|-|-|-|-|-|-|-|-|-|-|-|-|-|-|-|-|-|-|-|-|-|-|-|-|-|-|-|-|-|-|-|-|-|-|-|-|-|-|-|-|-|-|-|-|-|-|-|-|-|-|-|-|-|-|-|-|-|-|-|-|-|-|-|-|-|-|-|-|-|-|-|-|-|-|-|-|-|-|-|-|-|-|-|-|-|-|-|-|-|-|-|-|-|-|-|-|-|-|-|-|-|-|-|-|-|-|-|-|-|-|-|-|-|-|-|-|-|-|-|-|-|-|-|-|-|-|-|-|-|-|-|-|-|-|-|-|-|-|-|-|-|-|-|-|-|-|-|-|-|-|-|-|-|-|-|-|-|-|-…
GO:0006810	transport	biological_process	0.47932	1	211	1523	4057	28560	Pbr009726,Pbr024897,Pbr032983,Pbr029711,Pbr021477,Pbr036999,Pbr032982,Pbr013280,Pbr021421,Pbr020978,Pbr009614,Pbr028056,Pbr002619,Pbr025115,Pbr018531,Pbr029168,Pbr003856,Pbr033747,Pbr021438,Pbr030999,Pbr030998,Pbr008689,Pbr031602,Pbr027818,Pbr018183,Pbr033021,Pbr017423,Pbr017105,Pbr022411,Pbr002622,Pbr024925,Pbr024776,Pbr017113,Pbr005197,Pbr002554,Pbr025267,Pbr011536,Pbr019979,Pbr042614,Pbr015015…	-|-|-|-|-|-|-|-|-|-|-|-|-|-|-|-|-|-|-|-|-|-|-|-|-|-|-|-|-|-|-|-|-|-|-|-|-|-|-|-|-|-|-|-|-|-|-|-|-|-|-|-|-|-|-|-|-|-|-|-|-|-|-|-|-|-|-|-|-|-|-|-|-|-|-|-|-|-|-|-|-|-|-|-|-|-|-|-|-|-|-|-|-|-|-|-|-|-|-|-|-|-|-|-|-|-|-|-|-|-|-|-|-|-|-|-|-|-|-|-|-|-|-|-|-|-|-|-|-|-|-|-|-|-|-|-|-|-|-|-|-|-|-|-|-|-|-|-|-|-|-|-|-|-|-|-|-|-|-|-|-|-|-|-|-|-|-|-|-|-|-|-|-|-|-|-|-|-|-|-|-|-|-|-|-|-|-|-|-|-|-|-|-|-|-|-|-|-|-|-…
GO:0016772	transferase activity, transferring phosphorus-containing groups	molecular_function	0.47992	1	169	1523	3247	28560	Pbr004555,Pbr002365,Pbr028748,Pbr015425,Pbr027804,Pbr021425,Pbr034209,Pbr018186,Pbr025113,Pbr004561,Pbr007157,Pbr012151,Pbr036936,Pbr004064,Pbr021485,Pbr009633,Pbr009433,Pbr004549,Pbr001563,Pbr004554,Pbr017420,Pbr014858,Pbr036151,Pbr013197,Pbr004560,Pbr004562,Pbr000636,Pbr029722,Pbr032959,Pbr034210,Pbr033742,Pbr038007,Pbr029192,Pbr016112,Pbr012149,Pbr009451,Pbr005336,Pbr009835,Pbr030215,Pbr033000…	-|-|-|-|-|-|-|-|-|-|-|-|-|-|-|-|-|-|-|-|-|-|-|-|-|-|-|-|-|-|-|-|-|-|-|-|-|-|-|-|-|-|-|-|-|-|-|-|-|-|-|-|-|-|-|-|-|-|-|-|-|-|-|-|-|-|-|-|-|-|-|-|-|-|-|-|-|-|-|-|-|-|-|-|-|-|-|-|-|-|-|-|-|-|-|-|-|-|-|-|-|-|-|-|-|-|-|-|-|-|-|-|-|-|-|-|-|-|-|-|-|-|-|-|-|-|-|-|-|-|-|-|-|-|-|-|-|-|-|-|-|-|-|-|-|-|-|-|-|-|-|-|-|-|-|-|-|-|-|-|-|-|-|-|-|-|-|-|-|
GO:0006511	ubiquitin-dependent protein catabolic process	biological_process	0.48009	1	8	1523	145	28560	Pbr020353,Pbr021441,Pbr021440,Pbr003865,Pbr038730,Pbr021480,Pbr012139,Pbr032959	-|-|-|-|-|-|-|-|
GO:0019941	modification-dependent protein catabolic process	biological_process	0.48009	1	8	1523	145	28560	Pbr003865,Pbr021440,Pbr021441,Pbr020353,Pbr032959,Pbr038730,Pbr021480,Pbr012139	-|-|-|-|-|-|-|-|
GO:0043632	modification-dependent macromolecule catabolic process	biological_process	0.48009	1	8	1523	145	28560	Pbr003865,Pbr021440,Pbr020353,Pbr021441,Pbr032959,Pbr038730,Pbr021480,Pbr012139	-|-|-|-|-|-|-|-|
GO:0051234	establishment of localization	biological_process	0.4809	1	211	1523	4058	28560	Pbr019974,Pbr016094,Pbr029725,Pbr010052,Pbr011532,Pbr013272,Pbr009629,Pbr016097,Pbr015944,Pbr009445,Pbr005335,Pbr028908,Pbr039397,Pbr026379,Pbr028044,Pbr021475,Pbr020340,Pbr013277,Pbr026726,Pbr008688,Pbr009721,Pbr008691,Pbr028753,Pbr026876,Pbr032972,Pbr029199,Pbr024239,Pbr020342,Pbr022406,Pbr022331,Pbr036172,Pbr038266,Pbr034432,Pbr034436,Pbr014851,Pbr002552,Pbr008685,Pbr008669,Pbr017112,Pbr027824…	-|-|-|-|-|-|-|-|-|-|-|-|-|-|-|-|-|-|-|-|-|-|-|-|-|-|-|-|-|-|-|-|-|-|-|-|-|-|-|-|-|-|-|-|-|-|-|-|-|-|-|-|-|-|-|-|-|-|-|-|-|-|-|-|-|-|-|-|-|-|-|-|-|-|-|-|-|-|-|-|-|-|-|-|-|-|-|-|-|-|-|-|-|-|-|-|-|-|-|-|-|-|-|-|-|-|-|-|-|-|-|-|-|-|-|-|-|-|-|-|-|-|-|-|-|-|-|-|-|-|-|-|-|-|-|-|-|-|-|-|-|-|-|-|-|-|-|-|-|-|-|-|-|-|-|-|-|-|-|-|-|-|-|-|-|-|-|-|-|-|-|-|-|-|-|-|-|-|-|-|-|-|-|-|-|-|-|-|-|-|-|-|-|-|-|-|-|-|-|-…
GO:0005753	mitochondrial proton-transporting ATP synthase complex	cellular_component	0.48179	1	3	1523	50	28560	Pbr033747,Pbr011012,Pbr028751	-|-|-|
GO:0000347	THO complex	cellular_component	0.48228	1	2	1523	31	28560	Pbr027793,Pbr041171	-|-|
GO:0009539	photosystem II reaction center	cellular_component	0.48236	1	2	1523	31	28560	Pbr017429,Pbr010401	-|-|
GO:0016765	transferase activity, transferring alkyl or aryl (other than methyl) groups	molecular_function	0.48252	1	6	1523	108	28560	Pbr010052,Pbr012237,Pbr014849,Pbr012138,Pbr039400,Pbr032398	-|-|-|-|-|-|
GO:0016049	cell growth	biological_process	0.48306	1	2	1523	31	28560	Pbr032982,Pbr026001	-|-|
GO:0031012	extracellular matrix	cellular_component	0.48312	1	9	1523	165	28560	Pbr019818,Pbr008681,Pbr030420,Pbr005214,Pbr021489,Pbr023350,Pbr005215,Pbr015024,Pbr005219	-|-|-|-|-|-|-|-|-|
GO:0044432	endoplasmic reticulum part	cellular_component	0.48319	1	11	1523	203	28560	Pbr000411,Pbr012164,Pbr021291,Pbr023780,Pbr019818,Pbr002285,Pbr004067,Pbr040499,Pbr042616,Pbr029722,Pbr019102	-|-|-|-|-|-|-|-|-|-|-|
GO:0000902	cell morphogenesis	biological_process	0.48382	1	4	1523	69	28560	Pbr013261,Pbr015425,Pbr036217,Pbr023774	-|-|-|-|
GO:0032989	cellular component morphogenesis	biological_process	0.48382	1	4	1523	69	28560	Pbr013261,Pbr015425,Pbr036217,Pbr023774	-|-|-|-|
GO:0072330	monocarboxylic acid biosynthetic process	biological_process	0.48585	1	8	1523	146	28560	Pbr028761,Pbr010053,Pbr021495,Pbr029183,Pbr021494,Pbr024899,Pbr021295,Pbr032586	-|-|-|-|-|-|-|-|
GO:0015297	antiporter activity	molecular_function	0.48596	1	10	1523	184	28560	Pbr020344,Pbr028754,Pbr009629,Pbr009444,Pbr028755,Pbr019828,Pbr017120,Pbr028756,Pbr028753,Pbr009445	-|-|-|-|-|-|-|-|-|-|
GO:0042175	nuclear outer membrane-endoplasmic reticulum membrane network	cellular_component	0.48979	1	11	1523	204	28560	Pbr019818,Pbr023780,Pbr000411,Pbr012164,Pbr021291,Pbr002285,Pbr029722,Pbr042616,Pbr040499,Pbr004067,Pbr019102	-|-|-|-|-|-|-|-|-|-|-|
GO:0016591	DNA-directed RNA polymerase II, holoenzyme	cellular_component	0.49159	1	6	1523	108	28560	Pbr029717,Pbr008684,Pbr002620,Pbr042617,Pbr027816,Pbr015231	-|-|-|-|-|-|
GO:0012505	endomembrane system	cellular_component	0.49198	1	20	1523	378	28560	Pbr019772,Pbr002285,Pbr023780,Pbr019818,Pbr000411,Pbr024925,Pbr031963,Pbr011527,Pbr042616,Pbr025115,Pbr021291,Pbr012164,Pbr019102,Pbr034436,Pbr025118,Pbr017112,Pbr029722,Pbr033742,Pbr004067,Pbr040499	-|-|-|-|-|-|-|-|-|-|-|-|-|-|-|-|-|-|-|-|
GO:0042470	melanosome	cellular_component	0.49212	1	1	1523	13	28560	Pbr009838	-|
GO:0048770	pigment granule	cellular_component	0.49212	1	1	1523	13	28560	Pbr009838	-|
GO:0033036	macromolecule localization	biological_process	0.49294	1	71	1523	1365	28560	Pbr013280,Pbr018184,Pbr021429,Pbr009726,Pbr012230,Pbr036211,Pbr014998,Pbr013218,Pbr025118,Pbr011530,Pbr008689,Pbr010446,Pbr018531,Pbr025115,Pbr028056,Pbr027799,Pbr042605,Pbr033015,Pbr024776,Pbr011527,Pbr021217,Pbr017105,Pbr015954,Pbr023356,Pbr027793,Pbr019818,Pbr022411,Pbr040221,Pbr025257,Pbr033025,Pbr042614,Pbr034429,Pbr013209,Pbr032972,Pbr038730,Pbr009837,Pbr009716,Pbr002539,Pbr015002,Pbr019772…	-|-|-|-|-|-|-|-|-|-|-|-|-|-|-|-|-|-|-|-|-|-|-|-|-|-|-|-|-|-|-|-|-|-|-|-|-|-|-|-|-|-|-|-|-|-|-|-|-|-|-|-|-|-|-|-|-|-|-|-|-|-|-|-|-|-|-|-|-|-|-|
GO:0051649	establishment of localization in cell	biological_process	0.49446	1	63	1523	1211	28560	Pbr032972,Pbr009837,Pbr009716,Pbr002539,Pbr018184,Pbr021429,Pbr015002,Pbr009726,Pbr005200,Pbr019772,Pbr012230,Pbr038266,Pbr033006,Pbr036938,Pbr036211,Pbr014998,Pbr027508,Pbr013186,Pbr023773,Pbr034436,Pbr013218,Pbr034432,Pbr033742,Pbr019169,Pbr032959,Pbr017112,Pbr025118,Pbr008689,Pbr010446,Pbr025115,Pbr028056,Pbr021291,Pbr031969,Pbr042605,Pbr013271,Pbr038007,Pbr029725,Pbr005197,Pbr011532,Pbr010052…	-|-|-|-|-|-|-|-|-|-|-|-|-|-|-|-|-|-|-|-|-|-|-|-|-|-|-|-|-|-|-|-|-|-|-|-|-|-|-|-|-|-|-|-|-|-|-|-|-|-|-|-|-|-|-|-|-|-|-|-|-|-|-|
GO:0072528	pyrimidine-containing compound biosynthetic process	biological_process	0.49503	1	4	1523	70	28560	Pbr005028,Pbr019981,Pbr011520,Pbr036940	-|-|-|-|
GO:0005976	polysaccharide metabolic process	biological_process	0.49529	1	11	1523	205	28560	Pbr019820,Pbr002623,Pbr013210,Pbr012156,Pbr009428,Pbr016107,Pbr019095,Pbr028745,Pbr023772,Pbr027819,Pbr031958	-|-|-|-|-|-|-|-|-|-|-|
GO:0016020	membrane	cellular_component	0.49629	1	315	1523	6071	28560	Pbr025122,Pbr033025,Pbr004067,Pbr017408,Pbr033009,Pbr024778,Pbr019980,Pbr028048,Pbr010437,Pbr011527,Pbr026724,Pbr042616,Pbr024766,Pbr011537,Pbr024769,Pbr019818,Pbr009613,Pbr011010,Pbr023356,Pbr024780,Pbr009621,Pbr020348,Pbr002285,Pbr021217,Pbr029202,Pbr012154,Pbr008682,Pbr033015,Pbr041175,Pbr016095,Pbr013274,Pbr010446,Pbr042607,Pbr018184,Pbr002360,Pbr034195,Pbr017120,Pbr011533,Pbr019082,Pbr023717…	-|-|-|-|-|-|-|-|-|-|-|-|-|-|-|-|-|-|-|-|-|-|-|-|-|-|-|-|-|-|-|-|-|-|-|-|-|-|-|-|-|-|-|-|-|-|-|-|-|-|-|-|-|-|-|-|-|-|-|-|-|-|-|-|-|-|-|-|-|-|-|-|-|-|-|-|-|-|-|-|-|-|-|-|-|-|-|-|-|-|-|-|-|-|-|-|-|-|-|-|-|-|-|-|-|-|-|-|-|-|-|-|-|-|-|-|-|-|-|-|-|-|-|-|-|-|-|-|-|-|-|-|-|-|-|-|-|-|-|-|-|-|-|-|-|-|-|-|-|-|-|-|-|-|-|-|-|-|-|-|-|-|-|-|-|-|-|-|-|-|-|-|-|-|-|-|-|-|-|-|-|-|-|-|-|-|-|-|-|-|-|-|-|-|-|-|-|-|-|-…
GO:0000105	histidine biosynthetic process	biological_process	0.49688	1	3	1523	51	28560	Pbr025247,Pbr010045,Pbr005498	-|-|-|
GO:0006547	histidine metabolic process	biological_process	0.49688	1	3	1523	51	28560	Pbr005498,Pbr025247,Pbr010045	-|-|-|
GO:0052803	imidazole-containing compound metabolic process	biological_process	0.49688	1	3	1523	51	28560	Pbr010045,Pbr025247,Pbr005498	-|-|-|
GO:0030118	clathrin coat	cellular_component	0.49773	1	2	1523	32	28560	Pbr019772,Pbr033742	-|-|
GO:0007186	G-protein coupled receptor signaling pathway	biological_process	0.49859	1	12	1523	225	28560	Pbr019775,Pbr017410,Pbr036211,Pbr015944,Pbr017429,Pbr019966,Pbr020355,Pbr009634,Pbr025267,Pbr008684,Pbr021288,Pbr015024	-|-|-|-|-|-|-|-|-|-|-|-|
GO:0007265	Ras protein signal transduction	biological_process	0.4989	1	1	1523	13	28560	Pbr023349	-|
GO:0046578	regulation of Ras protein signal transduction	biological_process	0.4989	1	1	1523	13	28560	Pbr023349	-|
GO:0051056	regulation of small GTPase mediated signal transduction	biological_process	0.4989	1	1	1523	13	28560	Pbr023349	-|
GO:0042277	peptide binding	molecular_function	0.49909	1	2	1523	32	28560	Pbr016094,Pbr010446	-|-|
GO:0000090	mitotic anaphase	biological_process	0.49939	1	1	1523	13	28560	Pbr019969	-|
GO:0031109	microtubule polymerization or depolymerization	biological_process	0.49939	1	1	1523	13	28560	Pbr019969	-|
GO:0031110	regulation of microtubule polymerization or depolymerization	biological_process	0.49939	1	1	1523	13	28560	Pbr019969	-|
GO:0051322	anaphase	biological_process	0.49939	1	1	1523	13	28560	Pbr019969	-|
GO:0006289	nucleotide-excision repair	biological_process	0.49963	1	2	1523	32	28560	Pbr032396,Pbr032959	-|-|
GO:0005337	nucleoside transmembrane transporter activity	molecular_function	0.49969	1	1	1523	13	28560	Pbr028078	-|
GO:0004556	alpha-amylase activity	molecular_function	0.49971	1	1	1523	13	28560	Pbr017410	-|
GO:0008649	rRNA methyltransferase activity	molecular_function	0.49978	1	1	1523	13	28560	Pbr041179	-|
GO:0097034	mitochondrial respiratory chain complex IV biogenesis	biological_process	0.49984	1	1	1523	13	28560	Pbr033006	-|
GO:0009424	bacterial-type flagellum hook	cellular_component	0.49986	1	1	1523	13	28560	Pbr000623	-|
GO:0090544	BAF-type complex	cellular_component	0.49987	1	1	1523	13	28560	Pbr010331	-|
GO:0006120	mitochondrial electron transport, NADH to ubiquinone	biological_process	0.49995	1	1	1523	13	28560	Pbr019980	-|
GO:0046039	GTP metabolic process	biological_process	0.49996	1	1	1523	13	28560	Pbr036940	-|
GO:0006140	regulation of nucleotide metabolic process	biological_process	0.49996	1	1	1523	13	28560	Pbr000622	-|
GO:0009118	regulation of nucleoside metabolic process	biological_process	0.49996	1	1	1523	13	28560	Pbr000622	-|
GO:0030811	regulation of nucleotide catabolic process	biological_process	0.49996	1	1	1523	13	28560	Pbr000622	-|
GO:0033121	regulation of purine nucleotide catabolic process	biological_process	0.49996	1	1	1523	13	28560	Pbr000622	-|
GO:1900542	regulation of purine nucleotide metabolic process	biological_process	0.49996	1	1	1523	13	28560	Pbr000622	-|
GO:0033897	ribonuclease T2 activity	molecular_function	0.49997	1	1	1523	13	28560	Pbr028060	-|
GO:0019033	viral tegument	cellular_component	0.49998	1	1	1523	13	28560	Pbr021425	-|
GO:0009664	plant-type cell wall organization	biological_process	0.50013	1	2	1523	32	28560	Pbr009832,Pbr026001	-|-|
GO:0071669	plant-type cell wall organization or biogenesis	biological_process	0.50013	1	2	1523	32	28560	Pbr009832,Pbr026001	-|-|
GO:0071826	ribonucleoprotein complex subunit organization	biological_process	0.50015	1	2	1523	32	28560	Pbr013269,Pbr039399	-|-|
GO:0005852	eukaryotic translation initiation factor 3 complex	cellular_component	0.50015	1	2	1523	32	28560	Pbr026012,Pbr026005	-|-|
GO:0016703	oxidoreductase activity, acting on single donors with incorporation of molecular oxygen, incorporation of one atom of oxygen (internal monooxygenases or internal mixed function oxidases)	molecular_function	0.50021	1	2	1523	32	28560	Pbr025247,Pbr019967	-|-|
GO:0006270	DNA replication initiation	biological_process	0.50072	1	6	1523	109	28560	Pbr025242,Pbr028079,Pbr024890,Pbr000394,Pbr002620,Pbr011527	-|-|-|-|-|-|
GO:0006352	DNA-dependent transcription, initiation	biological_process	0.505	1	11	1523	206	28560	Pbr005213,Pbr019950,Pbr015231,Pbr012230,Pbr040222,Pbr000625,Pbr008684,Pbr002620,Pbr042617,Pbr011527,Pbr027816	-|-|-|-|-|-|-|-|-|-|-|
GO:1901363	heterocyclic compound binding	molecular_function	0.50539	1	494	1523	9540	28560	Pbr000633,Pbr036202,Pbr009629,Pbr042613,Pbr010410,Pbr010330,Pbr002372,Pbr041076,Pbr028063,Pbr041070,Pbr036213,Pbr029203,Pbr002542,Pbr029155,Pbr021435,Pbr009634,Pbr027820,Pbr020340,Pbr007173,Pbr026379,Pbr019568,Pbr042617,Pbr012216,Pbr022408,Pbr005028,Pbr000640,Pbr032979,Pbr040489,Pbr031944,Pbr022412,Pbr004069,Pbr042737,Pbr033005,Pbr005194,Pbr002624,Pbr023884,Pbr020362,Pbr041073,Pbr032972,Pbr005495…	-|-|-|-|-|-|-|-|-|-|-|-|-|-|-|-|-|-|-|-|-|-|-|-|-|-|-|-|-|-|-|-|-|-|-|-|-|-|-|-|-|-|-|-|-|-|-|-|-|-|-|-|-|-|-|-|-|-|-|-|-|-|-|-|-|-|-|-|-|-|-|-|-|-|-|-|-|-|-|-|-|-|-|-|-|-|-|-|-|-|-|-|-|-|-|-|-|-|-|-|-|-|-|-|-|-|-|-|-|-|-|-|-|-|-|-|-|-|-|-|-|-|-|-|-|-|-|-|-|-|-|-|-|-|-|-|-|-|-|-|-|-|-|-|-|-|-|-|-|-|-|-|-|-|-|-|-|-|-|-|-|-|-|-|-|-|-|-|-|-|-|-|-|-|-|-|-|-|-|-|-|-|-|-|-|-|-|-|-|-|-|-|-|-|-|-|-|-|-|-…
GO:0010604	positive regulation of macromolecule metabolic process	biological_process	0.50643	1	4	1523	71	28560	Pbr017118,Pbr011527,Pbr002208,Pbr021430	-|-|-|-|
GO:0097159	organic cyclic compound binding	molecular_function	0.50657	1	494	1523	9541	28560	Pbr036931,Pbr023353,Pbr029872,Pbr038266,Pbr023609,Pbr037010,Pbr004559,Pbr009833,Pbr022331,Pbr022406,Pbr026375,Pbr016114,Pbr012210,Pbr004550,Pbr029199,Pbr014867,Pbr032585,Pbr019786,Pbr004556,Pbr033020,Pbr042866,Pbr021291,Pbr017123,Pbr036196,Pbr020339,Pbr028060,Pbr023887,Pbr000385,Pbr013263,Pbr009834,Pbr016103,Pbr038264,Pbr028080,Pbr018408,Pbr008669,Pbr000388,Pbr027794,Pbr013196,Pbr031002,Pbr005213…	-|-|-|-|-|-|-|-|-|-|-|-|-|-|-|-|-|-|-|-|-|-|-|-|-|-|-|-|-|-|-|-|-|-|-|-|-|-|-|-|-|-|-|-|-|-|-|-|-|-|-|-|-|-|-|-|-|-|-|-|-|-|-|-|-|-|-|-|-|-|-|-|-|-|-|-|-|-|-|-|-|-|-|-|-|-|-|-|-|-|-|-|-|-|-|-|-|-|-|-|-|-|-|-|-|-|-|-|-|-|-|-|-|-|-|-|-|-|-|-|-|-|-|-|-|-|-|-|-|-|-|-|-|-|-|-|-|-|-|-|-|-|-|-|-|-|-|-|-|-|-|-|-|-|-|-|-|-|-|-|-|-|-|-|-|-|-|-|-|-|-|-|-|-|-|-|-|-|-|-|-|-|-|-|-|-|-|-|-|-|-|-|-|-|-|-|-|-|-|-…
GO:0005506	iron ion binding	molecular_function	0.50779	1	30	1523	574	28560	Pbr030420,Pbr036200,Pbr042738,Pbr024899,Pbr013217,Pbr002123,Pbr036201,Pbr012234,Pbr036942,Pbr009625,Pbr024921,Pbr025119,Pbr003860,Pbr029202,Pbr032586,Pbr028747,Pbr018188,Pbr012228,Pbr000383,Pbr036202,Pbr024897,Pbr036198,Pbr036945,Pbr036197,Pbr032971,Pbr018401,Pbr036999,Pbr029183,Pbr036199,Pbr028769	-|-|-|-|-|-|-|-|-|-|-|-|-|-|-|-|-|-|-|-|-|-|-|-|-|-|-|-|-|-|
GO:0032502	developmental process	biological_process	0.50914	1	21	1523	401	28560	Pbr036153,Pbr033024,Pbr019216,Pbr013261,Pbr031976,Pbr034196,Pbr023717,Pbr005226,Pbr036217,Pbr023774,Pbr028063,Pbr011527,Pbr015425,Pbr027832,Pbr008688,Pbr013205,Pbr018492,Pbr013206,Pbr013204,Pbr034210,Pbr017112	-|-|-|-|-|-|-|-|-|-|-|-|-|-|-|-|-|-|-|-|-|
GO:0006813	potassium ion transport	biological_process	0.50992	1	8	1523	149	28560	Pbr021222,Pbr000622,Pbr032982,Pbr033747,Pbr019793,Pbr024897,Pbr032983,Pbr021220	-|-|-|-|-|-|-|-|
GO:0000746	conjugation	biological_process	0.51064	1	2	1523	33	28560	Pbr000622,Pbr036204	-|-|
GO:0034508	centromere complex assembly	biological_process	0.51071	1	3	1523	52	28560	Pbr026006,Pbr017109,Pbr026011	-|-|-|
GO:0019087	transformation of host cell by virus	biological_process	0.51393	1	2	1523	33	28560	Pbr000390,Pbr002548	-|-|
GO:0005635	nuclear envelope	cellular_component	0.51458	1	2	1523	33	28560	Pbr031963,Pbr024925	-|-|
GO:0051539	4 iron, 4 sulfur cluster binding	molecular_function	0.51589	1	2	1523	33	28560	Pbr040499,Pbr005494	-|-|
GO:0004127	cytidylate kinase activity	molecular_function	0.51619	1	2	1523	33	28560	Pbr002365,Pbr008691	-|-|
GO:0019843	rRNA binding	molecular_function	0.51635	1	2	1523	33	28560	Pbr029170,Pbr014999	-|-|
GO:0051705	multi-organism behavior	biological_process	0.51649	1	1	1523	14	28560	Pbr026727	-|
GO:0042180	cellular ketone metabolic process	biological_process	0.51663	1	2	1523	33	28560	Pbr029769,Pbr031958	-|-|
GO:0007283	spermatogenesis	biological_process	0.51673	1	2	1523	33	28560	Pbr019096,Pbr029159	-|-|
GO:0048232	male gamete generation	biological_process	0.51673	1	2	1523	33	28560	Pbr019096,Pbr029159	-|-|
GO:0006265	DNA topological change	biological_process	0.52069	1	3	1523	53	28560	Pbr000642,Pbr023881,Pbr040476	-|-|-|
GO:0007276	gamete generation	biological_process	0.52111	1	5	1523	92	28560	Pbr005226,Pbr016109,Pbr033024,Pbr019096,Pbr029159	-|-|-|-|-|
GO:0030170	pyridoxal phosphate binding	molecular_function	0.52206	1	7	1523	131	28560	Pbr041077,Pbr019796,Pbr024238,Pbr019797,Pbr036149,Pbr038270,Pbr029873	-|-|-|-|-|-|-|
GO:0005262	calcium channel activity	molecular_function	0.52211	1	3	1523	53	28560	Pbr033009,Pbr004547,Pbr009722	-|-|-|
GO:0006537	glutamate biosynthetic process	biological_process	0.52243	1	1	1523	14	28560	Pbr025247	-|
GO:0015930	glutamate synthase activity	molecular_function	0.52243	1	1	1523	14	28560	Pbr025247	-|
GO:0043650	dicarboxylic acid biosynthetic process	biological_process	0.52243	1	1	1523	14	28560	Pbr025247	-|
GO:0006733	oxidoreduction coenzyme metabolic process	biological_process	0.52272	1	3	1523	53	28560	Pbr026727,Pbr029769,Pbr031958	-|-|-|
GO:0031300	intrinsic to organelle membrane	cellular_component	0.52273	1	5	1523	92	28560	Pbr029722,Pbr042616,Pbr020358,Pbr019102,Pbr036209	-|-|-|-|-|
GO:0031301	integral to organelle membrane	cellular_component	0.52273	1	5	1523	92	28560	Pbr019102,Pbr036209,Pbr029722,Pbr042616,Pbr020358	-|-|-|-|-|
GO:0008716	D-alanine-D-alanine ligase activity	molecular_function	0.52292	1	1	1523	14	28560	Pbr015948	-|
GO:0006605	protein targeting	biological_process	0.52319	1	14	1523	269	28560	Pbr010446,Pbr028056,Pbr028078,Pbr023356,Pbr036211,Pbr018186,Pbr014850,Pbr009837,Pbr029725,Pbr025257,Pbr019169,Pbr010052,Pbr002539,Pbr008689	-|-|-|-|-|-|-|-|-|-|-|-|-|-|
GO:0015743	malate transport	biological_process	0.5232	1	3	1523	53	28560	Pbr013272,Pbr010337,Pbr013274	-|-|-|
GO:0032259	methylation	biological_process	0.52505	1	8	1523	151	28560	Pbr034163,Pbr017126,Pbr003861,Pbr026723,Pbr033005,Pbr022411,Pbr015036,Pbr014860	-|-|-|-|-|-|-|-|
GO:0005544	calcium-dependent phospholipid binding	molecular_function	0.52531	1	1	1523	14	28560	Pbr012161	-|
GO:0004402	histone acetyltransferase activity	molecular_function	0.5256	1	1	1523	14	28560	Pbr034194	-|
GO:0000275	mitochondrial proton-transporting ATP synthase complex, catalytic core F(1)	cellular_component	0.52565	1	1	1523	14	28560	Pbr028751	-|
GO:0015459	potassium channel regulator activity	molecular_function	0.52569	1	1	1523	14	28560	Pbr002208	-|
GO:0019870	potassium channel inhibitor activity	molecular_function	0.52569	1	1	1523	14	28560	Pbr002208	-|
GO:0042126	nitrate metabolic process	biological_process	0.52584	1	1	1523	14	28560	Pbr015024	-|
GO:0042128	nitrate assimilation	biological_process	0.52584	1	1	1523	14	28560	Pbr015024	-|
GO:2001057	reactive nitrogen species metabolic process	biological_process	0.52584	1	1	1523	14	28560	Pbr015024	-|
GO:0007224	smoothened signaling pathway	biological_process	0.52587	1	1	1523	14	28560	Pbr003870	-|
GO:0005743	mitochondrial inner membrane	cellular_component	0.52592	1	8	1523	151	28560	Pbr005197,Pbr033747,Pbr011012,Pbr031969,Pbr019980,Pbr028751,Pbr005200,Pbr013253	-|-|-|-|-|-|-|-|
GO:0030337	DNA polymerase processivity factor activity	molecular_function	0.52595	1	1	1523	14	28560	Pbr000406	-|
GO:0042440	pigment metabolic process	biological_process	0.52623	1	10	1523	190	28560	Pbr027835,Pbr005027,Pbr040493,Pbr040494,Pbr028093,Pbr024244,Pbr019820,Pbr024780,Pbr019172,Pbr019793	-|-|-|-|-|-|-|-|-|-|
GO:0000049	tRNA binding	molecular_function	0.52646	1	2	1523	34	28560	Pbr007153,Pbr031605	-|-|
GO:0006869	lipid transport	biological_process	0.52655	1	6	1523	112	28560	Pbr024242,Pbr000383,Pbr010335,Pbr039397,Pbr013280,Pbr042614	-|-|-|-|-|-|
GO:0015276	ligand-gated ion channel activity	molecular_function	0.52702	1	6	1523	112	28560	Pbr038727,Pbr019950,Pbr033009,Pbr019949,Pbr019948,Pbr004547	-|-|-|-|-|-|
GO:0022834	ligand-gated channel activity	molecular_function	0.52702	1	6	1523	112	28560	Pbr004547,Pbr019948,Pbr033009,Pbr019949,Pbr038727,Pbr019950	-|-|-|-|-|-|
GO:0003854	3-beta-hydroxy-delta5-steroid dehydrogenase activity	molecular_function	0.53086	1	9	1523	171	28560	Pbr020975,Pbr015943,Pbr022402,Pbr022403,Pbr014874,Pbr002553,Pbr019951,Pbr010415,Pbr022405	-|-|-|-|-|-|-|-|-|
GO:0016229	steroid dehydrogenase activity	molecular_function	0.53086	1	9	1523	171	28560	Pbr020975,Pbr022403,Pbr022402,Pbr015943,Pbr002553,Pbr014874,Pbr022405,Pbr010415,Pbr019951	-|-|-|-|-|-|-|-|-|
GO:0033764	steroid dehydrogenase activity, acting on the CH-OH group of donors, NAD or NADP as acceptor	molecular_function	0.53086	1	9	1523	171	28560	Pbr022402,Pbr015943,Pbr022403,Pbr020975,Pbr019951,Pbr022405,Pbr010415,Pbr014874,Pbr002553	-|-|-|-|-|-|-|-|-|
GO:0043623	cellular protein complex assembly	biological_process	0.53113	1	15	1523	288	28560	Pbr019088,Pbr032959,Pbr007172,Pbr026011,Pbr014850,Pbr026006,Pbr013213,Pbr017403,Pbr010411,Pbr009729,Pbr000623,Pbr027508,Pbr033006,Pbr009721,Pbr028056	-|-|-|-|-|-|-|-|-|-|-|-|-|-|-|
GO:0046906	tetrapyrrole binding	molecular_function	0.53116	1	36	1523	696	28560	Pbr036942,Pbr009625,Pbr003860,Pbr030420,Pbr036200,Pbr029203,Pbr002542,Pbr036197,Pbr036945,Pbr017122,Pbr036199,Pbr015032,Pbr028769,Pbr009626,Pbr028747,Pbr036198,Pbr036202,Pbr000383,Pbr036152,Pbr036201,Pbr012234,Pbr025119,Pbr029202,Pbr022326,Pbr009617,Pbr013217,Pbr042738,Pbr013214,Pbr018401,Pbr029194,Pbr015016,Pbr000645,Pbr036153,Pbr018188,Pbr024897,Pbr040489	-|-|-|-|-|-|-|-|-|-|-|-|-|-|-|-|-|-|-|-|-|-|-|-|-|-|-|-|-|-|-|-|-|-|-|-|
GO:0016044	cellular membrane organization	biological_process	0.5314	1	5	1523	93	28560	Pbr008689,Pbr007152,Pbr026379,Pbr014850,Pbr010437	-|-|-|-|-|
GO:0033180	proton-transporting V-type ATPase, V1 domain	cellular_component	0.53153	1	2	1523	34	28560	Pbr028056,Pbr015015	-|-|
GO:0031406	carboxylic acid binding	molecular_function	0.53855	1	4	1523	74	28560	Pbr016098,Pbr038274,Pbr010050,Pbr032971	-|-|-|-|
GO:0004222	metalloendopeptidase activity	molecular_function	0.53882	1	7	1523	133	28560	Pbr012224,Pbr023783,Pbr030422,Pbr013254,Pbr027837,Pbr003862,Pbr005334	-|-|-|-|-|-|-|
GO:0000940	condensed chromosome outer kinetochore	cellular_component	0.53908	1	4	1523	74	28560	Pbr009837,Pbr019809,Pbr019969,Pbr024787	-|-|-|-|
GO:0019064	viral entry into host cell via membrane fusion with the plasma membrane	biological_process	0.5392	1	1	1523	15	28560	Pbr019774	-|
GO:0016791	phosphatase activity	molecular_function	0.54121	1	11	1523	212	28560	Pbr003863,Pbr005202,Pbr024892,Pbr031956,Pbr021446,Pbr034207,Pbr003864,Pbr009631,Pbr019825,Pbr026878,Pbr021297	-|-|-|-|-|-|-|-|-|-|-|
GO:0034220	ion transmembrane transport	biological_process	0.54161	1	25	1523	486	28560	Pbr036937,Pbr028056,Pbr002619,Pbr014866,Pbr028751,Pbr009622,Pbr027815,Pbr015015,Pbr029191,Pbr029198,Pbr033747,Pbr030998,Pbr030999,Pbr019791,Pbr026725,Pbr013261,Pbr020348,Pbr019082,Pbr009613,Pbr009621,Pbr029190,Pbr011012,Pbr029199,Pbr009614,Pbr009722	-|-|-|-|-|-|-|-|-|-|-|-|-|-|-|-|-|-|-|-|-|-|-|-|-|
GO:0009110	vitamin biosynthetic process	biological_process	0.54428	1	6	1523	114	28560	Pbr033006,Pbr033735,Pbr019820,Pbr017408,Pbr014871,Pbr008682	-|-|-|-|-|-|
GO:0042364	water-soluble vitamin biosynthetic process	biological_process	0.54428	1	6	1523	114	28560	Pbr033735,Pbr033006,Pbr008682,Pbr019820,Pbr014871,Pbr017408	-|-|-|-|-|-|
GO:0009372	quorum sensing	biological_process	0.5458	1	1	1523	15	28560	Pbr017429	-|
GO:0048872	homeostasis of number of cells	biological_process	0.5458	1	1	1523	15	28560	Pbr017429	-|
GO:0048874	homeostasis of number of cells in a free-living population	biological_process	0.5458	1	1	1523	15	28560	Pbr017429	-|
GO:0006811	ion transport	biological_process	0.54597	1	76	1523	1479	28560	Pbr020974,Pbr033016,Pbr012164,Pbr029198,Pbr014871,Pbr014866,Pbr009622,Pbr029722,Pbr000622,Pbr021434,Pbr014851,Pbr010337,Pbr013261,Pbr005200,Pbr013207,Pbr010442,Pbr029199,Pbr027815,Pbr019793,Pbr026726,Pbr021475,Pbr013277,Pbr028751,Pbr027816,Pbr014850,Pbr013272,Pbr016097,Pbr036203,Pbr028767,Pbr009722,Pbr013208,Pbr031969,Pbr041175,Pbr003856,Pbr013274,Pbr002619,Pbr028056,Pbr019089,Pbr031602,Pbr033747…	-|-|-|-|-|-|-|-|-|-|-|-|-|-|-|-|-|-|-|-|-|-|-|-|-|-|-|-|-|-|-|-|-|-|-|-|-|-|-|-|-|-|-|-|-|-|-|-|-|-|-|-|-|-|-|-|-|-|-|-|-|-|-|-|-|-|-|-|-|-|-|-|-|-|-|-|
GO:0000184	nuclear-transcribed mRNA catabolic process, nonsense-mediated decay	biological_process	0.54713	1	1	1523	15	28560	Pbr037007	-|
GO:0051087	chaperone binding	molecular_function	0.54742	1	3	1523	55	28560	Pbr011536,Pbr020362,Pbr009837	-|-|-|
GO:0033218	amide binding	molecular_function	0.54765	1	2	1523	35	28560	Pbr010446,Pbr016094	-|-|
GO:0008378	galactosyltransferase activity	molecular_function	0.54775	1	2	1523	35	28560	Pbr011516,Pbr026724	-|-|
GO:2000026	regulation of multicellular organismal development	biological_process	0.5481	1	1	1523	15	28560	Pbr019216	-|
GO:0008138	protein tyrosine/serine/threonine phosphatase activity	molecular_function	0.54826	1	3	1523	55	28560	Pbr005202,Pbr009631,Pbr031956	-|-|-|
GO:0030976	thiamine pyrophosphate binding	molecular_function	0.54848	1	2	1523	35	28560	Pbr013207,Pbr013263	-|-|
GO:0004721	phosphoprotein phosphatase activity	molecular_function	0.54946	1	4	1523	75	28560	Pbr026878,Pbr031956,Pbr005202,Pbr009631	-|-|-|-|
GO:0004616	phosphogluconate dehydrogenase (decarboxylating) activity	molecular_function	0.54964	1	4	1523	75	28560	Pbr019171,Pbr026727,Pbr019172,Pbr019563	-|-|-|-|
GO:0051641	cellular localization	biological_process	0.54976	1	67	1523	1309	28560	Pbr005197,Pbr011527,Pbr015954,Pbr021217,Pbr022411,Pbr019818,Pbr027793,Pbr023356,Pbr025257,Pbr040221,Pbr020976,Pbr033025,Pbr008673,Pbr034429,Pbr018184,Pbr009726,Pbr021429,Pbr014998,Pbr036211,Pbr012230,Pbr013218,Pbr008689,Pbr011530,Pbr025118,Pbr028056,Pbr025115,Pbr010446,Pbr042605,Pbr031969,Pbr016094,Pbr029725,Pbr011532,Pbr010052,Pbr015944,Pbr041081,Pbr005335,Pbr014850,Pbr033746,Pbr028044,Pbr026379…	-|-|-|-|-|-|-|-|-|-|-|-|-|-|-|-|-|-|-|-|-|-|-|-|-|-|-|-|-|-|-|-|-|-|-|-|-|-|-|-|-|-|-|-|-|-|-|-|-|-|-|-|-|-|-|-|-|-|-|-|-|-|-|-|-|-|-|
GO:0006621	protein retention in ER lumen	biological_process	0.55034	1	1	1523	15	28560	Pbr016094	-|
GO:0035437	maintenance of protein localization in endoplasmic reticulum	biological_process	0.55034	1	1	1523	15	28560	Pbr016094	-|
GO:0046923	ER retention sequence binding	molecular_function	0.55034	1	1	1523	15	28560	Pbr016094	-|
GO:0072595	maintenance of protein localization in organelle	biological_process	0.55034	1	1	1523	15	28560	Pbr016094	-|
GO:0006213	pyrimidine nucleoside metabolic process	biological_process	0.55035	1	1	1523	15	28560	Pbr036940	-|
GO:0016813	hydrolase activity, acting on carbon-nitrogen (but not peptide) bonds, in linear amidines	molecular_function	0.55036	1	1	1523	15	28560	Pbr007156	-|
GO:0001514	selenocysteine incorporation	biological_process	0.55041	1	1	1523	15	28560	Pbr021435	-|
GO:0006451	translational readthrough	biological_process	0.55041	1	1	1523	15	28560	Pbr021435	-|
GO:0015934	large ribosomal subunit	cellular_component	0.55055	1	1	1523	15	28560	Pbr003857	-|
GO:0016790	thiolester hydrolase activity	molecular_function	0.55057	1	1	1523	15	28560	Pbr028761	-|
GO:0009132	nucleoside diphosphate metabolic process	biological_process	0.55058	1	1	1523	15	28560	Pbr036940	-|
GO:0005730	nucleolus	cellular_component	0.55584	1	2	1523	36	28560	Pbr018533,Pbr012574	-|-|
GO:0061024	membrane organization	biological_process	0.55713	1	6	1523	116	28560	Pbr008689,Pbr007152,Pbr026379,Pbr019774,Pbr014850,Pbr010437	-|-|-|-|-|-|
GO:0003690	double-stranded DNA binding	molecular_function	0.56002	1	7	1523	136	28560	Pbr016103,Pbr039394,Pbr009715,Pbr009723,Pbr008673,Pbr026379,Pbr009722	-|-|-|-|-|-|-|
GO:0001510	RNA methylation	biological_process	0.56054	1	3	1523	56	28560	Pbr014860,Pbr026723,Pbr034163	-|-|-|
GO:0044264	cellular polysaccharide metabolic process	biological_process	0.561	1	8	1523	156	28560	Pbr009428,Pbr012156,Pbr002623,Pbr016107,Pbr028745,Pbr031958,Pbr027819,Pbr023772	-|-|-|-|-|-|-|-|
GO:0000276	mitochondrial proton-transporting ATP synthase complex, coupling factor F(o)	cellular_component	0.56117	1	2	1523	36	28560	Pbr033747,Pbr011012	-|-|
GO:0042710	biofilm formation	biological_process	0.56142	1	1	1523	16	28560	Pbr012573	-|
GO:0019866	organelle inner membrane	cellular_component	0.5633	1	8	1523	156	28560	Pbr011012,Pbr033747,Pbr005197,Pbr013253,Pbr005200,Pbr028751,Pbr019980,Pbr031969	-|-|-|-|-|-|-|-|
GO:0043229	intracellular organelle	cellular_component	0.56333	1	238	1523	4632	28560	Pbr028079,Pbr012161,Pbr019772,Pbr019950,Pbr019167,Pbr014865,Pbr005200,Pbr040479,Pbr034438,Pbr036938,Pbr013186,Pbr034196,Pbr010331,Pbr025258,Pbr029187,Pbr009837,Pbr026376,Pbr028771,Pbr003855,Pbr019785,Pbr033007,Pbr034194,Pbr041171,Pbr013269,Pbr012164,Pbr021445,Pbr007152,Pbr037011,Pbr029722,Pbr033742,Pbr019169,Pbr040499,Pbr028752,Pbr028093,Pbr000622,Pbr031609,Pbr040490,Pbr019805,Pbr027509,Pbr030226…	-|-|-|-|-|-|-|-|-|-|-|-|-|-|-|-|-|-|-|-|-|-|-|-|-|-|-|-|-|-|-|-|-|-|-|-|-|-|-|-|-|-|-|-|-|-|-|-|-|-|-|-|-|-|-|-|-|-|-|-|-|-|-|-|-|-|-|-|-|-|-|-|-|-|-|-|-|-|-|-|-|-|-|-|-|-|-|-|-|-|-|-|-|-|-|-|-|-|-|-|-|-|-|-|-|-|-|-|-|-|-|-|-|-|-|-|-|-|-|-|-|-|-|-|-|-|-|-|-|-|-|-|-|-|-|-|-|-|-|-|-|-|-|-|-|-|-|-|-|-|-|-|-|-|-|-|-|-|-|-|-|-|-|-|-|-|-|-|-|-|-|-|-|-|-|-|-|-|-|-|-|-|-|-|-|-|-|-|-|-|-|-|-|-|-|-|-|-|-|-…
GO:0006072	glycerol-3-phosphate metabolic process	biological_process	0.56401	1	2	1523	36	28560	Pbr024242,Pbr019793	-|-|
GO:0046168	glycerol-3-phosphate catabolic process	biological_process	0.56401	1	2	1523	36	28560	Pbr019793,Pbr024242	-|-|
GO:0016161	beta-amylase activity	molecular_function	0.56404	1	2	1523	36	28560	Pbr013210,Pbr019095	-|-|
GO:0016192	vesicle-mediated transport	biological_process	0.56452	1	32	1523	630	28560	Pbr034429,Pbr032974,Pbr020976,Pbr014850,Pbr005335,Pbr028044,Pbr026379,Pbr008673,Pbr033025,Pbr015028,Pbr017116,Pbr011527,Pbr025115,Pbr033007,Pbr042605,Pbr038007,Pbr013271,Pbr008685,Pbr034436,Pbr023773,Pbr034432,Pbr033742,Pbr032959,Pbr025118,Pbr017112,Pbr015002,Pbr019772,Pbr033006,Pbr036938,Pbr032972,Pbr021421,Pbr009716	-|-|-|-|-|-|-|-|-|-|-|-|-|-|-|-|-|-|-|-|-|-|-|-|-|-|-|-|-|-|-|-|
GO:0008654	phospholipid biosynthetic process	biological_process	0.56472	1	6	1523	117	28560	Pbr009436,Pbr012164,Pbr016096,Pbr012575,Pbr005195,Pbr028762	-|-|-|-|-|-|
GO:0003924	GTPase activity	molecular_function	0.56627	1	30	1523	590	28560	Pbr029199,Pbr010046,Pbr025267,Pbr014875,Pbr022331,Pbr010052,Pbr020348,Pbr019818,Pbr036211,Pbr019968,Pbr021477,Pbr008669,Pbr014850,Pbr022327,Pbr010053,Pbr008689,Pbr026379,Pbr039401,Pbr020355,Pbr039394,Pbr009435,Pbr010437,Pbr022328,Pbr028751,Pbr009622,Pbr026726,Pbr033016,Pbr021291,Pbr016101,Pbr007152	-|-|-|-|-|-|-|-|-|-|-|-|-|-|-|-|-|-|-|-|-|-|-|-|-|-|-|-|-|-|
GO:0043226	organelle	cellular_component	0.56629	1	238	1523	4634	28560	Pbr013269,Pbr041171,Pbr007152,Pbr012164,Pbr021445,Pbr033007,Pbr019785,Pbr034194,Pbr029722,Pbr028093,Pbr040499,Pbr028752,Pbr019169,Pbr000622,Pbr033742,Pbr037011,Pbr013186,Pbr034438,Pbr036938,Pbr034196,Pbr012161,Pbr019772,Pbr028079,Pbr040479,Pbr005200,Pbr014865,Pbr019950,Pbr019167,Pbr028771,Pbr026376,Pbr003855,Pbr010331,Pbr029187,Pbr009837,Pbr025258,Pbr018186,Pbr032974,Pbr031941,Pbr019809,Pbr028751…	-|-|-|-|-|-|-|-|-|-|-|-|-|-|-|-|-|-|-|-|-|-|-|-|-|-|-|-|-|-|-|-|-|-|-|-|-|-|-|-|-|-|-|-|-|-|-|-|-|-|-|-|-|-|-|-|-|-|-|-|-|-|-|-|-|-|-|-|-|-|-|-|-|-|-|-|-|-|-|-|-|-|-|-|-|-|-|-|-|-|-|-|-|-|-|-|-|-|-|-|-|-|-|-|-|-|-|-|-|-|-|-|-|-|-|-|-|-|-|-|-|-|-|-|-|-|-|-|-|-|-|-|-|-|-|-|-|-|-|-|-|-|-|-|-|-|-|-|-|-|-|-|-|-|-|-|-|-|-|-|-|-|-|-|-|-|-|-|-|-|-|-|-|-|-|-|-|-|-|-|-|-|-|-|-|-|-|-|-|-|-|-|-|-|-|-|-|-|-|-…
GO:0016311	dephosphorylation	biological_process	0.56786	1	4	1523	77	28560	Pbr005202,Pbr009631,Pbr031956,Pbr021297	-|-|-|-|
GO:0048523	negative regulation of cellular process	biological_process	0.56791	1	10	1523	197	28560	Pbr007172,Pbr018182,Pbr028744,Pbr017418,Pbr012215,Pbr019969,Pbr041343,Pbr033024,Pbr041346,Pbr036934	-|-|-|-|-|-|-|-|-|-|
GO:0006754	ATP biosynthetic process	biological_process	0.56868	1	6	1523	117	28560	Pbr028751,Pbr011012,Pbr033747,Pbr029198,Pbr009621,Pbr019082	-|-|-|-|-|-|
GO:0009451	RNA modification	biological_process	0.57045	1	7	1523	137	28560	Pbr040499,Pbr026723,Pbr014860,Pbr022413,Pbr021497,Pbr005202,Pbr034163	-|-|-|-|-|-|-|
GO:0003916	DNA topoisomerase activity	molecular_function	0.57064	1	3	1523	57	28560	Pbr000642,Pbr023881,Pbr040476	-|-|-|
GO:0016725	oxidoreductase activity, acting on CH or CH2 groups	molecular_function	0.57261	1	1	1523	16	28560	Pbr034429	-|
GO:0050664	oxidoreductase activity, acting on NAD(P)H, oxygen as acceptor	molecular_function	0.57335	1	1	1523	16	28560	Pbr015942	-|
GO:0016929	SUMO-specific protease activity	molecular_function	0.57348	1	1	1523	16	28560	Pbr019977	-|
GO:0032183	SUMO binding	molecular_function	0.57348	1	1	1523	16	28560	Pbr019977	-|
GO:0070122	isopeptidase activity	molecular_function	0.57348	1	1	1523	16	28560	Pbr019977	-|
GO:0070138	small conjugating protein-specific isopeptidase activity	molecular_function	0.57348	1	1	1523	16	28560	Pbr019977	-|
GO:0070140	SUMO-specific isopeptidase activity	molecular_function	0.57348	1	1	1523	16	28560	Pbr019977	-|
GO:0030145	manganese ion binding	molecular_function	0.57365	1	1	1523	16	28560	Pbr032586	-|
GO:0042030	ATPase inhibitor activity	molecular_function	0.57372	1	1	1523	16	28560	Pbr000622	-|
GO:0008483	transaminase activity	molecular_function	0.57374	1	1	1523	16	28560	Pbr038270	-|
GO:0001906	cell killing	biological_process	0.57374	1	1	1523	16	28560	Pbr029769	-|
GO:0031640	killing of cells of other organism	biological_process	0.57374	1	1	1523	16	28560	Pbr029769	-|
GO:0044364	disruption of cells of other organism	biological_process	0.57374	1	1	1523	16	28560	Pbr029769	-|
GO:0009309	amine biosynthetic process	biological_process	0.57375	1	1	1523	16	28560	Pbr007156	-|
GO:0042401	cellular biogenic amine biosynthetic process	biological_process	0.57375	1	1	1523	16	28560	Pbr007156	-|
GO:0004535	poly(A)-specific ribonuclease activity	molecular_function	0.57379	1	1	1523	16	28560	Pbr042866	-|
GO:0009975	cyclase activity	molecular_function	0.57381	1	1	1523	16	28560	Pbr012218	-|
GO:0005816	spindle pole body	cellular_component	0.5739	1	1	1523	16	28560	Pbr009721	-|
GO:0005823	central plaque of spindle pole body	cellular_component	0.5739	1	1	1523	16	28560	Pbr009721	-|
GO:0044450	microtubule organizing center part	cellular_component	0.5739	1	1	1523	16	28560	Pbr009721	-|
GO:0031974	membrane-enclosed lumen	cellular_component	0.57566	1	27	1523	534	28560	Pbr009426,Pbr039400,Pbr002620,Pbr009837,Pbr023602,Pbr015231,Pbr027793,Pbr003868,Pbr024787,Pbr019086,Pbr017423,Pbr012574,Pbr011522,Pbr018533,Pbr042617,Pbr008673,Pbr027816,Pbr008684,Pbr037011,Pbr029717,Pbr019809,Pbr003870,Pbr009721,Pbr009720,Pbr023775,Pbr029874,Pbr007180	-|-|-|-|-|-|-|-|-|-|-|-|-|-|-|-|-|-|-|-|-|-|-|-|-|-|-|
GO:0048513	organ development	biological_process	0.57614	1	2	1523	37	28560	Pbr019216,Pbr011527	-|-|
GO:0006886	intracellular protein transport	biological_process	0.57666	1	47	1523	928	28560	Pbr042605,Pbr013271,Pbr021291,Pbr025115,Pbr028056,Pbr010446,Pbr025118,Pbr017112,Pbr008689,Pbr033742,Pbr019169,Pbr032959,Pbr013218,Pbr034432,Pbr034436,Pbr036938,Pbr036211,Pbr013186,Pbr014998,Pbr012230,Pbr038266,Pbr019772,Pbr021429,Pbr015002,Pbr009726,Pbr002539,Pbr009716,Pbr032972,Pbr009837,Pbr018186,Pbr034429,Pbr028078,Pbr032974,Pbr033025,Pbr025257,Pbr040221,Pbr014850,Pbr005335,Pbr019818,Pbr015944…	-|-|-|-|-|-|-|-|-|-|-|-|-|-|-|-|-|-|-|-|-|-|-|-|-|-|-|-|-|-|-|-|-|-|-|-|-|-|-|-|-|-|-|-|-|-|-|
GO:0048609	multicellular organismal reproductive process	biological_process	0.57787	1	5	1523	98	28560	Pbr029159,Pbr019096,Pbr033024,Pbr005226,Pbr016109	-|-|-|-|-|
GO:0004803	transposase activity	molecular_function	0.57822	1	2	1523	37	28560	Pbr017126,Pbr019792	-|-|
GO:0006766	vitamin metabolic process	biological_process	0.57835	1	6	1523	118	28560	Pbr033735,Pbr033006,Pbr008682,Pbr019820,Pbr017408,Pbr014871	-|-|-|-|-|-|
GO:0006767	water-soluble vitamin metabolic process	biological_process	0.57835	1	6	1523	118	28560	Pbr008682,Pbr017408,Pbr019820,Pbr014871,Pbr033735,Pbr033006	-|-|-|-|-|-|
GO:0017004	cytochrome complex assembly	biological_process	0.57865	1	2	1523	37	28560	Pbr019088,Pbr027508	-|-|
GO:0016861	intramolecular oxidoreductase activity, interconverting aldoses and ketoses	molecular_function	0.57907	1	2	1523	37	28560	Pbr032586,Pbr041170	-|-|
GO:0000786	nucleosome	cellular_component	0.57909	1	2	1523	37	28560	Pbr029159,Pbr012161	-|-|
GO:0006694	steroid biosynthetic process	biological_process	0.57969	1	9	1523	178	28560	Pbr019951,Pbr022405,Pbr010415,Pbr014874,Pbr002553,Pbr022402,Pbr015943,Pbr022403,Pbr020975	-|-|-|-|-|-|-|-|-|
GO:0015291	secondary active transmembrane transporter activity	molecular_function	0.58093	1	11	1523	218	28560	Pbr009629,Pbr016097,Pbr028754,Pbr020344,Pbr009445,Pbr028753,Pbr019828,Pbr017120,Pbr028756,Pbr009444,Pbr028755	-|-|-|-|-|-|-|-|-|-|-|
GO:0016853	isomerase activity	molecular_function	0.58454	1	17	1523	338	28560	Pbr041170,Pbr010052,Pbr023888,Pbr041071,Pbr023357,Pbr000642,Pbr040476,Pbr013257,Pbr032586,Pbr041174,Pbr031958,Pbr015026,Pbr029156,Pbr033735,Pbr022413,Pbr010402,Pbr023881	-|-|-|-|-|-|-|-|-|-|-|-|-|-|-|-|-|
GO:0030176	integral to endoplasmic reticulum membrane	cellular_component	0.58491	1	3	1523	58	28560	Pbr042616,Pbr029722,Pbr019102	-|-|-|
GO:0031227	intrinsic to endoplasmic reticulum membrane	cellular_component	0.58491	1	3	1523	58	28560	Pbr019102,Pbr029722,Pbr042616	-|-|-|
GO:0008237	metallopeptidase activity	molecular_function	0.58554	1	8	1523	159	28560	Pbr018192,Pbr012224,Pbr030422,Pbr013254,Pbr027837,Pbr003862,Pbr005334,Pbr023783	-|-|-|-|-|-|-|-|
GO:0072511	divalent inorganic cation transport	biological_process	0.58578	1	9	1523	179	28560	Pbr033016,Pbr026726,Pbr041175,Pbr021477,Pbr014871,Pbr029722,Pbr042616,Pbr009722,Pbr017408	-|-|-|-|-|-|-|-|-|
GO:0022884	macromolecule transmembrane transporter activity	molecular_function	0.58594	1	1	1523	17	28560	Pbr027799	-|
GO:0034613	cellular protein localization	biological_process	0.58629	1	52	1523	1029	28560	Pbr018186,Pbr032974,Pbr028078,Pbr034429,Pbr019809,Pbr033025,Pbr040221,Pbr025257,Pbr041081,Pbr005335,Pbr014850,Pbr015944,Pbr019818,Pbr023356,Pbr015954,Pbr021217,Pbr011527,Pbr011532,Pbr010052,Pbr016094,Pbr029725,Pbr013271,Pbr042605,Pbr021291,Pbr028056,Pbr025115,Pbr010446,Pbr008689,Pbr011530,Pbr025118,Pbr017112,Pbr032959,Pbr019169,Pbr033742,Pbr034432,Pbr013218,Pbr034436,Pbr014998,Pbr013186,Pbr036211…	-|-|-|-|-|-|-|-|-|-|-|-|-|-|-|-|-|-|-|-|-|-|-|-|-|-|-|-|-|-|-|-|-|-|-|-|-|-|-|-|-|-|-|-|-|-|-|-|-|-|-|-|
GO:0070727	cellular macromolecule localization	biological_process	0.58629	1	52	1523	1029	28560	Pbr011530,Pbr008689,Pbr017112,Pbr025118,Pbr032959,Pbr019169,Pbr033742,Pbr034432,Pbr013218,Pbr034436,Pbr013271,Pbr042605,Pbr021291,Pbr028056,Pbr025115,Pbr010446,Pbr002539,Pbr009716,Pbr009837,Pbr038730,Pbr032972,Pbr014998,Pbr013186,Pbr036938,Pbr036211,Pbr038266,Pbr012230,Pbr019772,Pbr015002,Pbr009726,Pbr021429,Pbr033025,Pbr040221,Pbr025257,Pbr014850,Pbr041081,Pbr005335,Pbr018186,Pbr028078,Pbr032974…	-|-|-|-|-|-|-|-|-|-|-|-|-|-|-|-|-|-|-|-|-|-|-|-|-|-|-|-|-|-|-|-|-|-|-|-|-|-|-|-|-|-|-|-|-|-|-|-|-|-|-|-|
GO:0016701	oxidoreductase activity, acting on single donors with incorporation of molecular oxygen	molecular_function	0.58711	1	6	1523	119	28560	Pbr023784,Pbr025247,Pbr007151,Pbr019967,Pbr002123,Pbr038265	-|-|-|-|-|-|
GO:0044446	intracellular organelle part	cellular_component	0.58865	1	108	1523	2122	28560	Pbr015231,Pbr019086,Pbr002620,Pbr033737,Pbr021471,Pbr009721,Pbr018186,Pbr028766,Pbr032974,Pbr019809,Pbr036209,Pbr007164,Pbr028751,Pbr034198,Pbr028908,Pbr042617,Pbr027816,Pbr008672,Pbr019102,Pbr029151,Pbr013219,Pbr036167,Pbr014850,Pbr013186,Pbr034438,Pbr023780,Pbr019772,Pbr012161,Pbr015012,Pbr005200,Pbr014865,Pbr003855,Pbr010331,Pbr009837,Pbr032972,Pbr041171,Pbr007152,Pbr012164,Pbr021445,Pbr021291…	-|-|-|-|-|-|-|-|-|-|-|-|-|-|-|-|-|-|-|-|-|-|-|-|-|-|-|-|-|-|-|-|-|-|-|-|-|-|-|-|-|-|-|-|-|-|-|-|-|-|-|-|-|-|-|-|-|-|-|-|-|-|-|-|-|-|-|-|-|-|-|-|-|-|-|-|-|-|-|-|-|-|-|-|-|-|-|-|-|-|-|-|-|-|-|-|-|-|-|-|-|-|-|-|-|-|-|-|
GO:0000375	RNA splicing, via transesterification reactions	biological_process	0.58882	1	5	1523	99	28560	Pbr013269,Pbr034198,Pbr008672,Pbr013190,Pbr008684	-|-|-|-|-|
GO:0048856	anatomical structure development	biological_process	0.59066	1	11	1523	220	28560	Pbr013261,Pbr015425,Pbr033024,Pbr019216,Pbr013204,Pbr013205,Pbr005226,Pbr013206,Pbr036217,Pbr023774,Pbr011527	-|-|-|-|-|-|-|-|-|-|-|
GO:0000777	condensed chromosome kinetochore	cellular_component	0.59123	1	4	1523	79	28560	Pbr009837,Pbr019969,Pbr019809,Pbr024787	-|-|-|-|
GO:0000779	condensed chromosome, centromeric region	cellular_component	0.59123	1	4	1523	79	28560	Pbr024787,Pbr019809,Pbr019969,Pbr009837	-|-|-|-|
GO:0005773	vacuole	cellular_component	0.5925	1	2	1523	38	28560	Pbr028056,Pbr005498	-|-|
GO:0006536	glutamate metabolic process	biological_process	0.59304	1	1	1523	17	28560	Pbr025247	-|
GO:0006412	translation	biological_process	0.59311	1	54	1523	1068	28560	Pbr041346,Pbr000642,Pbr031609,Pbr040490,Pbr027509,Pbr031605,Pbr014853,Pbr004066,Pbr029188,Pbr029714,Pbr028760,Pbr014861,Pbr005217,Pbr042867,Pbr010417,Pbr029874,Pbr021435,Pbr029191,Pbr014999,Pbr013262,Pbr034203,Pbr009611,Pbr023790,Pbr036946,Pbr034202,Pbr019167,Pbr038724,Pbr040476,Pbr014855,Pbr003857,Pbr010331,Pbr024781,Pbr034431,Pbr009614,Pbr007153,Pbr017427,Pbr018182,Pbr012573,Pbr029204,Pbr005210…	-|-|-|-|-|-|-|-|-|-|-|-|-|-|-|-|-|-|-|-|-|-|-|-|-|-|-|-|-|-|-|-|-|-|-|-|-|-|-|-|-|-|-|-|-|-|-|-|-|-|-|-|-|-|
GO:0004177	aminopeptidase activity	molecular_function	0.59358	1	2	1523	38	28560	Pbr026387,Pbr025116	-|-|
GO:0043624	cellular protein complex disassembly	biological_process	0.59372	1	2	1523	38	28560	Pbr040476,Pbr042867	-|-|
GO:0003942	N-acetyl-gamma-glutamyl-phosphate reductase activity	molecular_function	0.59489	1	1	1523	17	28560	Pbr023604	-|
GO:0004045	aminoacyl-tRNA hydrolase activity	molecular_function	0.59548	1	1	1523	17	28560	Pbr032594	-|
GO:0000279	M phase	biological_process	0.59557	1	1	1523	17	28560	Pbr019969	-|
GO:0022403	cell cycle phase	biological_process	0.59557	1	1	1523	17	28560	Pbr019969	-|
GO:0044057	regulation of system process	biological_process	0.59559	1	1	1523	17	28560	Pbr010327	-|
GO:0003872	6-phosphofructokinase activity	molecular_function	0.59563	1	1	1523	17	28560	Pbr031946	-|
GO:0009678	hydrogen-translocating pyrophosphatase activity	molecular_function	0.59586	1	1	1523	17	28560	Pbr020978	-|
GO:0046834	lipid phosphorylation	biological_process	0.59589	1	1	1523	17	28560	Pbr021428	-|
GO:0046854	phosphatidylinositol phosphorylation	biological_process	0.59589	1	1	1523	17	28560	Pbr021428	-|
GO:0044275	cellular carbohydrate catabolic process	biological_process	0.59595	1	1	1523	17	28560	Pbr002123	-|
GO:0007126	meiosis	biological_process	0.59603	1	1	1523	17	28560	Pbr019096	-|
GO:0005200	structural constituent of cytoskeleton	molecular_function	0.59604	1	1	1523	17	28560	Pbr009721	-|
GO:0016892	endoribonuclease activity, producing 3'-phosphomonoesters	molecular_function	0.59604	1	1	1523	17	28560	Pbr028060	-|
GO:0016894	endonuclease activity, active with either ribo- or deoxyribonucleic acids and producing 3'-phosphomonoesters	molecular_function	0.59604	1	1	1523	17	28560	Pbr028060	-|
GO:0006835	dicarboxylic acid transport	biological_process	0.59656	1	3	1523	59	28560	Pbr010337,Pbr013274,Pbr013272	-|-|-|
GO:0015740	C4-dicarboxylate transport	biological_process	0.59656	1	3	1523	59	28560	Pbr010337,Pbr013274,Pbr013272	-|-|-|
GO:0016773	phosphotransferase activity, alcohol group as acceptor	molecular_function	0.59783	1	122	1523	2399	28560	Pbr008686,Pbr039404,Pbr031946,Pbr000632,Pbr023607,Pbr010446,Pbr010051,Pbr037006,Pbr005030,Pbr030223,Pbr038271,Pbr023362,Pbr011533,Pbr039405,Pbr005337,Pbr024236,Pbr020600,Pbr020345,Pbr000628,Pbr030218,Pbr018193,Pbr009436,Pbr036211,Pbr041068,Pbr030221,Pbr031966,Pbr002553,Pbr012235,Pbr038274,Pbr037007,Pbr038272,Pbr026380,Pbr030224,Pbr007167,Pbr024235,Pbr013188,Pbr004551,Pbr022407,Pbr015036,Pbr024766…	-|-|-|-|-|-|-|-|-|-|-|-|-|-|-|-|-|-|-|-|-|-|-|-|-|-|-|-|-|-|-|-|-|-|-|-|-|-|-|-|-|-|-|-|-|-|-|-|-|-|-|-|-|-|-|-|-|-|-|-|-|-|-|-|-|-|-|-|-|-|-|-|-|-|-|-|-|-|-|-|-|-|-|-|-|-|-|-|-|-|-|-|-|-|-|-|-|-|-|-|-|-|-|-|-|-|-|-|-|-|-|-|-|-|-|-|-|-|-|-|-|-|
GO:0004602	glutathione peroxidase activity	molecular_function	0.59944	1	1	1523	18	28560	Pbr019981	-|
GO:0044422	organelle part	cellular_component	0.59994	1	109	1523	2147	28560	Pbr023602,Pbr019166,Pbr030422,Pbr011012,Pbr025994,Pbr036217,Pbr014869,Pbr034162,Pbr039400,Pbr011522,Pbr003868,Pbr012230,Pbr003857,Pbr008684,Pbr007155,Pbr033747,Pbr026002,Pbr018533,Pbr008689,Pbr025118,Pbr019564,Pbr025115,Pbr028056,Pbr031969,Pbr005197,Pbr031963,Pbr020358,Pbr029159,Pbr009426,Pbr042616,Pbr011527,Pbr017423,Pbr002285,Pbr021217,Pbr012574,Pbr020357,Pbr013215,Pbr024925,Pbr000411,Pbr027793…	-|-|-|-|-|-|-|-|-|-|-|-|-|-|-|-|-|-|-|-|-|-|-|-|-|-|-|-|-|-|-|-|-|-|-|-|-|-|-|-|-|-|-|-|-|-|-|-|-|-|-|-|-|-|-|-|-|-|-|-|-|-|-|-|-|-|-|-|-|-|-|-|-|-|-|-|-|-|-|-|-|-|-|-|-|-|-|-|-|-|-|-|-|-|-|-|-|-|-|-|-|-|-|-|-|-|-|-|-|
GO:0000377	RNA splicing, via transesterification reactions with bulged adenosine as nucleophile	biological_process	0.60159	1	4	1523	80	28560	Pbr008684,Pbr034198,Pbr013269,Pbr008672	-|-|-|-|
GO:0000398	mRNA splicing, via spliceosome	biological_process	0.60159	1	4	1523	80	28560	Pbr013269,Pbr034198,Pbr008672,Pbr008684	-|-|-|-|
GO:0000428	DNA-directed RNA polymerase complex	cellular_component	0.60319	1	6	1523	121	28560	Pbr029717,Pbr008684,Pbr002620,Pbr042617,Pbr027816,Pbr015231	-|-|-|-|-|-|
GO:0030880	RNA polymerase complex	cellular_component	0.60319	1	6	1523	121	28560	Pbr008684,Pbr029717,Pbr015231,Pbr027816,Pbr042617,Pbr002620	-|-|-|-|-|-|
GO:0055029	nuclear DNA-directed RNA polymerase complex	cellular_component	0.60319	1	6	1523	121	28560	Pbr027816,Pbr042617,Pbr002620,Pbr015231,Pbr008684,Pbr029717	-|-|-|-|-|-|
GO:0000152	nuclear ubiquitin ligase complex	cellular_component	0.60338	1	18	1523	361	28560	Pbr033737,Pbr021471,Pbr011012,Pbr025994,Pbr003855,Pbr036217,Pbr014869,Pbr034162,Pbr036167,Pbr013219,Pbr029151,Pbr026002,Pbr019170,Pbr029149,Pbr019564,Pbr007164,Pbr017430,Pbr028766	-|-|-|-|-|-|-|-|-|-|-|-|-|-|-|-|-|-|
GO:0005680	anaphase-promoting complex	cellular_component	0.60338	1	18	1523	361	28560	Pbr007164,Pbr019564,Pbr028766,Pbr017430,Pbr019170,Pbr013219,Pbr026002,Pbr029151,Pbr036167,Pbr029149,Pbr011012,Pbr021471,Pbr033737,Pbr034162,Pbr014869,Pbr036217,Pbr025994,Pbr003855	-|-|-|-|-|-|-|-|-|-|-|-|-|-|-|-|-|-|
GO:0031461	cullin-RING ubiquitin ligase complex	cellular_component	0.60338	1	18	1523	361	28560	Pbr019564,Pbr007164,Pbr028766,Pbr017430,Pbr036167,Pbr013219,Pbr019170,Pbr026002,Pbr029151,Pbr029149,Pbr033737,Pbr021471,Pbr011012,Pbr003855,Pbr025994,Pbr036217,Pbr014869,Pbr034162	-|-|-|-|-|-|-|-|-|-|-|-|-|-|-|-|-|-|
GO:0008643	carbohydrate transport	biological_process	0.6055	1	4	1523	81	28560	Pbr002553,Pbr036999,Pbr010336,Pbr013185	-|-|-|-|
GO:0019054	modulation by virus of host process	biological_process	0.60663	1	1	1523	18	28560	Pbr028748	-|
GO:0044068	modulation by symbiont of host cellular process	biological_process	0.60663	1	1	1523	18	28560	Pbr028748	-|
GO:0006333	chromatin assembly or disassembly	biological_process	0.608	1	2	1523	39	28560	Pbr012161,Pbr028752	-|-|
GO:0005198	structural molecule activity	molecular_function	0.60958	1	58	1523	1153	28560	Pbr036950,Pbr009725,Pbr003870,Pbr009718,Pbr042607,Pbr029170,Pbr029204,Pbr025115,Pbr033742,Pbr009724,Pbr031001,Pbr015020,Pbr008689,Pbr023781,Pbr030998,Pbr002544,Pbr003868,Pbr003857,Pbr014855,Pbr019167,Pbr019772,Pbr012573,Pbr020978,Pbr009614,Pbr032972,Pbr010331,Pbr032974,Pbr029191,Pbr013262,Pbr001561,Pbr014999,Pbr009721,Pbr013188,Pbr017416,Pbr029874,Pbr022401,Pbr010417,Pbr005217,Pbr034202,Pbr033025…	-|-|-|-|-|-|-|-|-|-|-|-|-|-|-|-|-|-|-|-|-|-|-|-|-|-|-|-|-|-|-|-|-|-|-|-|-|-|-|-|-|-|-|-|-|-|-|-|-|-|-|-|-|-|-|-|-|-|
GO:0050794	regulation of cellular process	biological_process	0.60962	1	225	1523	4411	28560	Pbr000407,Pbr041346,Pbr030226,Pbr015014,Pbr034204,Pbr032589,Pbr019805,Pbr019782,Pbr013267,Pbr012215,Pbr012151,Pbr010046,Pbr005504,Pbr028760,Pbr036175,Pbr019175,Pbr009722,Pbr007163,Pbr032974,Pbr019809,Pbr031941,Pbr014850,Pbr000625,Pbr028748,Pbr019085,Pbr019804,Pbr002208,Pbr010436,Pbr040479,Pbr013255,Pbr009648,Pbr038724,Pbr036938,Pbr009716,Pbr038722,Pbr000645,Pbr028771,Pbr019214,Pbr000396,Pbr033007…	-|-|-|-|-|-|-|-|-|-|-|-|-|-|-|-|-|-|-|-|-|-|-|-|-|-|-|-|-|-|-|-|-|-|-|-|-|-|-|-|-|-|-|-|-|-|-|-|-|-|-|-|-|-|-|-|-|-|-|-|-|-|-|-|-|-|-|-|-|-|-|-|-|-|-|-|-|-|-|-|-|-|-|-|-|-|-|-|-|-|-|-|-|-|-|-|-|-|-|-|-|-|-|-|-|-|-|-|-|-|-|-|-|-|-|-|-|-|-|-|-|-|-|-|-|-|-|-|-|-|-|-|-|-|-|-|-|-|-|-|-|-|-|-|-|-|-|-|-|-|-|-|-|-|-|-|-|-|-|-|-|-|-|-|-|-|-|-|-|-|-|-|-|-|-|-|-|-|-|-|-|-|-|-|-|-|-|-|-|-|-|-|-|-|-|-|-|-|-|-…
GO:0072527	pyrimidine-containing compound metabolic process	biological_process	0.61111	1	4	1523	81	28560	Pbr005028,Pbr019981,Pbr036940,Pbr011520	-|-|-|-|
GO:0044459	plasma membrane part	cellular_component	0.61206	1	9	1523	184	28560	Pbr019772,Pbr009428,Pbr008667,Pbr013273,Pbr028767,Pbr023772,Pbr027816,Pbr013185,Pbr033742	-|-|-|-|-|-|-|-|-|
GO:0006888	ER to Golgi vesicle-mediated transport	biological_process	0.61221	1	4	1523	82	28560	Pbr017112,Pbr025118,Pbr028044,Pbr034436	-|-|-|-|
GO:0008202	steroid metabolic process	biological_process	0.61311	1	9	1523	183	28560	Pbr019951,Pbr022405,Pbr010415,Pbr014874,Pbr002553,Pbr022402,Pbr015943,Pbr022403,Pbr020975	-|-|-|-|-|-|-|-|-|
GO:0007166	cell surface receptor signaling pathway	biological_process	0.61405	1	15	1523	305	28560	Pbr019981,Pbr005225,Pbr019966,Pbr020355,Pbr009634,Pbr019775,Pbr017410,Pbr003870,Pbr017429,Pbr036211,Pbr015944,Pbr021288,Pbr015024,Pbr008684,Pbr025267	-|-|-|-|-|-|-|-|-|-|-|-|-|-|-|
GO:0005840	ribosome	cellular_component	0.61438	1	34	1523	681	28560	Pbr012573,Pbr009614,Pbr010331,Pbr003868,Pbr003857,Pbr014855,Pbr019167,Pbr009724,Pbr031001,Pbr030998,Pbr002544,Pbr036950,Pbr003870,Pbr009725,Pbr009718,Pbr029170,Pbr029204,Pbr029714,Pbr029188,Pbr004066,Pbr027509,Pbr040490,Pbr031609,Pbr034202,Pbr036946,Pbr023790,Pbr009611,Pbr034203,Pbr013262,Pbr014999,Pbr029191,Pbr029874,Pbr010417,Pbr005217	-|-|-|-|-|-|-|-|-|-|-|-|-|-|-|-|-|-|-|-|-|-|-|-|-|-|-|-|-|-|-|-|-|-|
GO:0030076	light-harvesting complex	cellular_component	0.61653	1	1	1523	18	28560	Pbr022412	-|
GO:0004143	diacylglycerol kinase activity	molecular_function	0.61674	1	1	1523	18	28560	Pbr009436	-|
GO:0016769	transferase activity, transferring nitrogenous groups	molecular_function	0.61687	1	1	1523	18	28560	Pbr038270	-|
GO:0044462	external encapsulating structure part	cellular_component	0.61697	1	1	1523	18	28560	Pbr021298	-|
GO:0044780	bacterial-type flagellum assembly	biological_process	0.617	1	1	1523	18	28560	Pbr021430	-|
GO:0031124	mRNA 3'-end processing	biological_process	0.61702	1	1	1523	18	28560	Pbr011522	-|
GO:0006020	inositol metabolic process	biological_process	0.61706	1	1	1523	18	28560	Pbr002123	-|
GO:0006470	protein dephosphorylation	biological_process	0.61906	1	3	1523	61	28560	Pbr031956,Pbr009631,Pbr005202	-|-|-|
GO:0000778	condensed nuclear chromosome kinetochore	cellular_component	0.6195	1	3	1523	61	28560	Pbr019809,Pbr024787,Pbr009837	-|-|-|
GO:0000780	condensed nuclear chromosome, centromeric region	cellular_component	0.6195	1	3	1523	61	28560	Pbr009837,Pbr019809,Pbr024787	-|-|-|
GO:0000942	condensed nuclear chromosome outer kinetochore	cellular_component	0.6195	1	3	1523	61	28560	Pbr024787,Pbr019809,Pbr009837	-|-|-|
GO:0042729	DASH complex	cellular_component	0.6195	1	3	1523	61	28560	Pbr009837,Pbr019809,Pbr024787	-|-|-|
GO:0016840	carbon-nitrogen lyase activity	molecular_function	0.62112	1	2	1523	40	28560	Pbr023793,Pbr015004	-|-|
GO:0009306	protein secretion	biological_process	0.62126	1	2	1523	40	28560	Pbr018184,Pbr022411	-|-|
GO:0006119	oxidative phosphorylation	biological_process	0.62185	1	2	1523	40	28560	Pbr019980,Pbr013253	-|-|
GO:0042773	ATP synthesis coupled electron transport	biological_process	0.62185	1	2	1523	40	28560	Pbr019980,Pbr013253	-|-|
GO:0003735	structural constituent of ribosome	molecular_function	0.62464	1	34	1523	684	28560	Pbr005217,Pbr029874,Pbr010417,Pbr014999,Pbr013262,Pbr029191,Pbr023790,Pbr009611,Pbr034203,Pbr036946,Pbr034202,Pbr040490,Pbr031609,Pbr027509,Pbr004066,Pbr029188,Pbr029714,Pbr029204,Pbr009718,Pbr029170,Pbr036950,Pbr003870,Pbr009725,Pbr002544,Pbr030998,Pbr031001,Pbr009724,Pbr019167,Pbr014855,Pbr003868,Pbr003857,Pbr010331,Pbr009614,Pbr012573	-|-|-|-|-|-|-|-|-|-|-|-|-|-|-|-|-|-|-|-|-|-|-|-|-|-|-|-|-|-|-|-|-|-|
GO:0048193	Golgi vesicle transport	biological_process	0.62541	1	9	1523	186	28560	Pbr033006,Pbr036938,Pbr014850,Pbr034436,Pbr023773,Pbr017112,Pbr025118,Pbr008673,Pbr028044	-|-|-|-|-|-|-|-|-|
GO:0005215	transporter activity	molecular_function	0.62552	1	108	1523	2138	28560	Pbr002552,Pbr000622,Pbr002551,Pbr028755,Pbr009434,Pbr014866,Pbr009622,Pbr014871,Pbr012164,Pbr029198,Pbr024901,Pbr033016,Pbr029199,Pbr032972,Pbr026876,Pbr022410,Pbr028753,Pbr000645,Pbr013207,Pbr022406,Pbr016116,Pbr038727,Pbr019950,Pbr038266,Pbr027508,Pbr014850,Pbr009445,Pbr012148,Pbr039397,Pbr026379,Pbr027816,Pbr028751,Pbr021475,Pbr028078,Pbr032974,Pbr020344,Pbr027815,Pbr026726,Pbr008688,Pbr029725…	-|-|-|-|-|-|-|-|-|-|-|-|-|-|-|-|-|-|-|-|-|-|-|-|-|-|-|-|-|-|-|-|-|-|-|-|-|-|-|-|-|-|-|-|-|-|-|-|-|-|-|-|-|-|-|-|-|-|-|-|-|-|-|-|-|-|-|-|-|-|-|-|-|-|-|-|-|-|-|-|-|-|-|-|-|-|-|-|-|-|-|-|-|-|-|-|-|-|-|-|-|-|-|-|-|-|-|-|
GO:0043233	organelle lumen	cellular_component	0.62569	1	26	1523	527	28560	Pbr009721,Pbr003870,Pbr019809,Pbr007180,Pbr029874,Pbr023775,Pbr009720,Pbr042617,Pbr008673,Pbr027816,Pbr018533,Pbr029717,Pbr037011,Pbr008684,Pbr024787,Pbr003868,Pbr015231,Pbr027793,Pbr011522,Pbr012574,Pbr019086,Pbr002620,Pbr039400,Pbr009426,Pbr009837,Pbr023602	-|-|-|-|-|-|-|-|-|-|-|-|-|-|-|-|-|-|-|-|-|-|-|-|-|-|
GO:0070013	intracellular organelle lumen	cellular_component	0.62569	1	26	1523	527	28560	Pbr023602,Pbr009837,Pbr009426,Pbr002620,Pbr039400,Pbr012574,Pbr019086,Pbr011522,Pbr003868,Pbr015231,Pbr027793,Pbr024787,Pbr029717,Pbr008684,Pbr037011,Pbr018533,Pbr042617,Pbr008673,Pbr027816,Pbr029874,Pbr023775,Pbr009720,Pbr007180,Pbr019809,Pbr003870,Pbr009721	-|-|-|-|-|-|-|-|-|-|-|-|-|-|-|-|-|-|-|-|-|-|-|-|-|-|
GO:0038023	signaling receptor activity	molecular_function	0.62602	1	13	1523	266	28560	Pbr019773,Pbr019948,Pbr005031,Pbr009634,Pbr019950,Pbr038727,Pbr018193,Pbr021217,Pbr005033,Pbr019949,Pbr008684,Pbr012151,Pbr015037	-|-|-|-|-|-|-|-|-|-|-|-|-|
GO:0000151	ubiquitin ligase complex	cellular_component	0.62668	1	18	1523	366	28560	Pbr017430,Pbr028766,Pbr019564,Pbr007164,Pbr029149,Pbr036167,Pbr019170,Pbr029151,Pbr026002,Pbr013219,Pbr003855,Pbr025994,Pbr034162,Pbr036217,Pbr014869,Pbr021471,Pbr033737,Pbr011012	-|-|-|-|-|-|-|-|-|-|-|-|-|-|-|-|-|-|
GO:0020037	heme binding	molecular_function	0.62805	1	32	1523	645	28560	Pbr036200,Pbr030420,Pbr002542,Pbr003860,Pbr009625,Pbr036942,Pbr036198,Pbr036202,Pbr000383,Pbr028747,Pbr036199,Pbr015032,Pbr036197,Pbr036945,Pbr017122,Pbr028769,Pbr022326,Pbr013217,Pbr013214,Pbr042738,Pbr025119,Pbr036201,Pbr012234,Pbr036152,Pbr029202,Pbr036153,Pbr040489,Pbr024897,Pbr018188,Pbr018401,Pbr000645,Pbr015016	-|-|-|-|-|-|-|-|-|-|-|-|-|-|-|-|-|-|-|-|-|-|-|-|-|-|-|-|-|-|-|-|
GO:0042578	phosphoric ester hydrolase activity	molecular_function	0.62848	1	14	1523	287	28560	Pbr021297,Pbr019825,Pbr026878,Pbr009631,Pbr034207,Pbr003864,Pbr021446,Pbr005205,Pbr031956,Pbr024892,Pbr002374,Pbr034204,Pbr005202,Pbr003863	-|-|-|-|-|-|-|-|-|-|-|-|-|-|
GO:0048468	cell development	biological_process	0.62867	1	4	1523	83	28560	Pbr033024,Pbr005226,Pbr013261,Pbr023774	-|-|-|-|
GO:0004725	protein tyrosine phosphatase activity	molecular_function	0.63011	1	3	1523	62	28560	Pbr005202,Pbr009631,Pbr031956	-|-|-|
GO:0071203	WASH complex	cellular_component	0.63234	1	1	1523	19	28560	Pbr008671	-|
GO:0016833	oxo-acid-lyase activity	molecular_function	0.63267	1	1	1523	19	28560	Pbr029769	-|
GO:0022843	voltage-gated cation channel activity	molecular_function	0.63343	1	2	1523	41	28560	Pbr027816,Pbr000622	-|-|
GO:0030529	ribonucleoprotein complex	cellular_component	0.63409	1	44	1523	885	28560	Pbr029191,Pbr014999,Pbr013262,Pbr010417,Pbr029874,Pbr005217,Pbr034202,Pbr008672,Pbr027816,Pbr034198,Pbr036946,Pbr034203,Pbr009611,Pbr023790,Pbr029188,Pbr004066,Pbr000394,Pbr027509,Pbr031609,Pbr040490,Pbr002620,Pbr021680,Pbr029714,Pbr009725,Pbr003870,Pbr036950,Pbr013190,Pbr021497,Pbr029170,Pbr010446,Pbr009718,Pbr029204,Pbr031001,Pbr009724,Pbr008684,Pbr030998,Pbr002544,Pbr003857,Pbr003868,Pbr014855…	-|-|-|-|-|-|-|-|-|-|-|-|-|-|-|-|-|-|-|-|-|-|-|-|-|-|-|-|-|-|-|-|-|-|-|-|-|-|-|-|-|-|-|-|
GO:0044281	small molecule metabolic process	biological_process	0.63487	1	75	1523	1496	28560	Pbr008691,Pbr002123,Pbr028751,Pbr012221,Pbr019820,Pbr025114,Pbr031958,Pbr010415,Pbr002365,Pbr014853,Pbr036932,Pbr036933,Pbr021495,Pbr026727,Pbr028762,Pbr029198,Pbr042866,Pbr015004,Pbr009622,Pbr014871,Pbr000622,Pbr012157,Pbr029769,Pbr021446,Pbr021295,Pbr033006,Pbr002374,Pbr000645,Pbr010045,Pbr029199,Pbr033735,Pbr012238,Pbr000648,Pbr023604,Pbr036155,Pbr021225,Pbr010053,Pbr023793,Pbr015024,Pbr017408…	-|-|-|-|-|-|-|-|-|-|-|-|-|-|-|-|-|-|-|-|-|-|-|-|-|-|-|-|-|-|-|-|-|-|-|-|-|-|-|-|-|-|-|-|-|-|-|-|-|-|-|-|-|-|-|-|-|-|-|-|-|-|-|-|-|-|-|-|-|-|-|-|-|-|-|
GO:0034702	ion channel complex	cellular_component	0.63508	1	1	1523	19	28560	Pbr027816	-|
GO:0034703	cation channel complex	cellular_component	0.63508	1	1	1523	19	28560	Pbr027816	-|
GO:0008608	attachment of spindle microtubules to kinetochore	biological_process	0.63518	1	2	1523	41	28560	Pbr009837,Pbr019809	-|-|
GO:0016042	lipid catabolic process	biological_process	0.63519	1	2	1523	41	28560	Pbr013195,Pbr028769	-|-|
GO:0001522	pseudouridine synthesis	biological_process	0.63524	1	2	1523	41	28560	Pbr021497,Pbr022413	-|-|
GO:0003950	NAD+ ADP-ribosyltransferase activity	molecular_function	0.63647	1	1	1523	19	28560	Pbr010330	-|
GO:0006305	DNA alkylation	biological_process	0.63674	1	1	1523	19	28560	Pbr017126	-|
GO:0006306	DNA methylation	biological_process	0.63674	1	1	1523	19	28560	Pbr017126	-|
GO:0044728	DNA methylation or demethylation	biological_process	0.63674	1	1	1523	19	28560	Pbr017126	-|
GO:0032786	positive regulation of DNA-dependent transcription, elongation	biological_process	0.63674	1	1	1523	19	28560	Pbr011527	-|
GO:0032968	positive regulation of transcription elongation from RNA polymerase II promoter	biological_process	0.63674	1	1	1523	19	28560	Pbr011527	-|
GO:0034243	regulation of transcription elongation from RNA polymerase II promoter	biological_process	0.63674	1	1	1523	19	28560	Pbr011527	-|
GO:0070603	SWI/SNF superfamily-type complex	cellular_component	0.63681	1	1	1523	19	28560	Pbr010331	-|
GO:0019082	viral protein processing	biological_process	0.63683	1	1	1523	19	28560	Pbr000390	-|
GO:0016149	translation release factor activity, codon specific	molecular_function	0.63691	1	1	1523	19	28560	Pbr042867	-|
GO:0000372	Group I intron splicing	biological_process	0.63693	1	1	1523	19	28560	Pbr013190	-|
GO:0000376	RNA splicing, via transesterification reactions with guanosine as nucleophile	biological_process	0.63693	1	1	1523	19	28560	Pbr013190	-|
GO:0008544	epidermis development	biological_process	0.63695	1	1	1523	19	28560	Pbr019216	-|
GO:0043588	skin development	biological_process	0.63695	1	1	1523	19	28560	Pbr019216	-|
GO:0016538	cyclin-dependent protein serine/threonine kinase regulator activity	molecular_function	0.63696	1	1	1523	19	28560	Pbr033736	-|
GO:0000989	transcription factor binding transcription factor activity	molecular_function	0.63705	1	10	1523	208	28560	Pbr024787,Pbr008674,Pbr009721,Pbr026374,Pbr007180,Pbr034194,Pbr019086,Pbr008673,Pbr023602,Pbr037011	-|-|-|-|-|-|-|-|-|-|
GO:0005886	plasma membrane	cellular_component	0.63966	1	17	1523	350	28560	Pbr013273,Pbr008667,Pbr009428,Pbr013272,Pbr010337,Pbr019772,Pbr013185,Pbr028767,Pbr012575,Pbr013274,Pbr026379,Pbr033742,Pbr019088,Pbr031948,Pbr023772,Pbr027816,Pbr014850	-|-|-|-|-|-|-|-|-|-|-|-|-|-|-|-|-|
GO:0044454	nuclear chromosome part	cellular_component	0.63992	1	5	1523	105	28560	Pbr009837,Pbr009720,Pbr024787,Pbr039400,Pbr019809	-|-|-|-|-|
GO:0065004	protein-DNA complex assembly	biological_process	0.64016	1	4	1523	84	28560	Pbr026011,Pbr017109,Pbr012161,Pbr026006	-|-|-|-|
GO:0071824	protein-DNA complex subunit organization	biological_process	0.64016	1	4	1523	84	28560	Pbr012161,Pbr026006,Pbr026011,Pbr017109	-|-|-|-|
GO:0015399	primary active transmembrane transporter activity	molecular_function	0.64053	1	8	1523	167	28560	Pbr029198,Pbr009621,Pbr021486,Pbr019082,Pbr036211,Pbr026725,Pbr026379,Pbr020978	-|-|-|-|-|-|-|-|
GO:0015405	P-P-bond-hydrolysis-driven transmembrane transporter activity	molecular_function	0.64053	1	8	1523	167	28560	Pbr020978,Pbr026379,Pbr026725,Pbr009621,Pbr029198,Pbr021486,Pbr036211,Pbr019082	-|-|-|-|-|-|-|-|
GO:0000160	phosphorelay signal transduction system	biological_process	0.64194	1	6	1523	126	28560	Pbr017109,Pbr032960,Pbr028774,Pbr018193,Pbr012151,Pbr015010	-|-|-|-|-|-|
GO:0022804	active transmembrane transporter activity	molecular_function	0.64315	1	20	1523	410	28560	Pbr009621,Pbr036211,Pbr021486,Pbr019082,Pbr009629,Pbr016097,Pbr028754,Pbr017120,Pbr028756,Pbr009444,Pbr020978,Pbr028753,Pbr020344,Pbr029198,Pbr019828,Pbr026379,Pbr026725,Pbr028755,Pbr009445,Pbr002553	-|-|-|-|-|-|-|-|-|-|-|-|-|-|-|-|-|-|-|-|
GO:0042626	ATPase activity, coupled to transmembrane movement of substances	molecular_function	0.64419	1	7	1523	147	28560	Pbr036211,Pbr019082,Pbr021486,Pbr029198,Pbr026725,Pbr026379,Pbr009621	-|-|-|-|-|-|-|
GO:0043492	ATPase activity, coupled to movement of substances	molecular_function	0.64419	1	7	1523	147	28560	Pbr009621,Pbr029198,Pbr026725,Pbr026379,Pbr019082,Pbr036211,Pbr021486	-|-|-|-|-|-|-|
GO:0000988	protein binding transcription factor activity	molecular_function	0.64507	1	12	1523	250	28560	Pbr023602,Pbr037011,Pbr040222,Pbr008673,Pbr034194,Pbr019086,Pbr007180,Pbr026374,Pbr012230,Pbr024787,Pbr009721,Pbr008674	-|-|-|-|-|-|-|-|-|-|-|-|
GO:0032787	monocarboxylic acid metabolic process	biological_process	0.64538	1	14	1523	290	28560	Pbr036932,Pbr025114,Pbr036933,Pbr028761,Pbr000645,Pbr010415,Pbr010053,Pbr021495,Pbr026727,Pbr029183,Pbr024899,Pbr021494,Pbr021295,Pbr032586	-|-|-|-|-|-|-|-|-|-|-|-|-|-|
GO:0005667	transcription factor complex	cellular_component	0.64576	1	5	1523	106	28560	Pbr008684,Pbr027816,Pbr042617,Pbr002620,Pbr015231	-|-|-|-|-|
GO:0004812	aminoacyl-tRNA ligase activity	molecular_function	0.64655	1	6	1523	127	28560	Pbr000642,Pbr012234,Pbr031605,Pbr014853,Pbr007153,Pbr014861	-|-|-|-|-|-|
GO:0005819	spindle	cellular_component	0.6479	1	5	1523	106	28560	Pbr009837,Pbr009721,Pbr024787,Pbr019969,Pbr019809	-|-|-|-|-|
GO:0032993	protein-DNA complex	cellular_component	0.64847	1	2	1523	42	28560	Pbr029159,Pbr012161	-|-|
GO:0043168	anion binding	molecular_function	0.64848	1	256	1523	5048	28560	Pbr041070,Pbr016098,Pbr009629,Pbr000633,Pbr012216,Pbr042617,Pbr026379,Pbr020340,Pbr009634,Pbr021435,Pbr005495,Pbr041073,Pbr023884,Pbr005194,Pbr042737,Pbr022412,Pbr031944,Pbr000640,Pbr005028,Pbr002544,Pbr017111,Pbr020596,Pbr041077,Pbr039407,Pbr020601,Pbr023784,Pbr033016,Pbr031613,Pbr022413,Pbr030220,Pbr009423,Pbr025267,Pbr024238,Pbr019796,Pbr014861,Pbr000642,Pbr012146,Pbr010050,Pbr019968,Pbr013215…	-|-|-|-|-|-|-|-|-|-|-|-|-|-|-|-|-|-|-|-|-|-|-|-|-|-|-|-|-|-|-|-|-|-|-|-|-|-|-|-|-|-|-|-|-|-|-|-|-|-|-|-|-|-|-|-|-|-|-|-|-|-|-|-|-|-|-|-|-|-|-|-|-|-|-|-|-|-|-|-|-|-|-|-|-|-|-|-|-|-|-|-|-|-|-|-|-|-|-|-|-|-|-|-|-|-|-|-|-|-|-|-|-|-|-|-|-|-|-|-|-|-|-|-|-|-|-|-|-|-|-|-|-|-|-|-|-|-|-|-|-|-|-|-|-|-|-|-|-|-|-|-|-|-|-|-|-|-|-|-|-|-|-|-|-|-|-|-|-|-|-|-|-|-|-|-|-|-|-|-|-|-|-|-|-|-|-|-|-|-|-|-|-|-|-|-|-|-|-|-…
GO:0006302	double-strand break repair	biological_process	0.64848	1	2	1523	42	28560	Pbr027508,Pbr000623	-|-|
GO:0010333	terpene synthase activity	molecular_function	0.65004	1	3	1523	64	28560	Pbr005334,Pbr005033,Pbr005031	-|-|-|
GO:0019031	viral envelope	cellular_component	0.65079	1	10	1523	211	28560	Pbr028079,Pbr017416,Pbr019774,Pbr024890,Pbr036950,Pbr002560,Pbr018534,Pbr020978,Pbr014850,Pbr015020	-|-|-|-|-|-|-|-|-|-|
GO:0036338	viral membrane	cellular_component	0.65079	1	10	1523	211	28560	Pbr015020,Pbr014850,Pbr020978,Pbr002560,Pbr018534,Pbr036950,Pbr024890,Pbr019774,Pbr017416,Pbr028079	-|-|-|-|-|-|-|-|-|-|
GO:0046983	protein dimerization activity	molecular_function	0.65179	1	27	1523	553	28560	Pbr036160,Pbr014850,Pbr002128,Pbr041336,Pbr000622,Pbr013200,Pbr038274,Pbr033025,Pbr007163,Pbr002129,Pbr007180,Pbr019789,Pbr023604,Pbr002358,Pbr041171,Pbr029725,Pbr009837,Pbr038723,Pbr011536,Pbr020362,Pbr011525,Pbr021448,Pbr017127,Pbr007168,Pbr032962,Pbr031955,Pbr013186	-|-|-|-|-|-|-|-|-|-|-|-|-|-|-|-|-|-|-|-|-|-|-|-|-|-|-|
GO:0032507	maintenance of protein location in cell	biological_process	0.65189	1	3	1523	64	28560	Pbr016094,Pbr009837,Pbr019809	-|-|-|
GO:0045185	maintenance of protein location	biological_process	0.65189	1	3	1523	64	28560	Pbr016094,Pbr009837,Pbr019809	-|-|-|
GO:0051235	maintenance of location	biological_process	0.65189	1	3	1523	64	28560	Pbr019809,Pbr016094,Pbr009837	-|-|-|
GO:0051651	maintenance of location in cell	biological_process	0.65189	1	3	1523	64	28560	Pbr019809,Pbr009837,Pbr016094	-|-|-|
GO:0042398	cellular modified amino acid biosynthetic process	biological_process	0.65205	1	3	1523	64	28560	Pbr033006,Pbr017116,Pbr028762	-|-|-|
GO:0004315	3-oxoacyl-[acyl-carrier-protein] synthase activity	molecular_function	0.65228	1	3	1523	64	28560	Pbr021295,Pbr021494,Pbr021495	-|-|-|
GO:0044765	single-organism transport	biological_process	0.65262	1	149	1523	2958	28560	Pbr002619,Pbr028056,Pbr003856,Pbr029168,Pbr030998,Pbr030999,Pbr021438,Pbr033747,Pbr008689,Pbr031602,Pbr021477,Pbr029711,Pbr024897,Pbr032983,Pbr009614,Pbr020978,Pbr036999,Pbr032982,Pbr013280,Pbr042614,Pbr001561,Pbr029191,Pbr019953,Pbr015015,Pbr020976,Pbr002553,Pbr026725,Pbr024775,Pbr008673,Pbr037008,Pbr017423,Pbr033021,Pbr022411,Pbr005197,Pbr017113,Pbr011536,Pbr019979,Pbr002554,Pbr009434,Pbr014866…	-|-|-|-|-|-|-|-|-|-|-|-|-|-|-|-|-|-|-|-|-|-|-|-|-|-|-|-|-|-|-|-|-|-|-|-|-|-|-|-|-|-|-|-|-|-|-|-|-|-|-|-|-|-|-|-|-|-|-|-|-|-|-|-|-|-|-|-|-|-|-|-|-|-|-|-|-|-|-|-|-|-|-|-|-|-|-|-|-|-|-|-|-|-|-|-|-|-|-|-|-|-|-|-|-|-|-|-|-|-|-|-|-|-|-|-|-|-|-|-|-|-|-|-|-|-|-|-|-|-|-|-|-|-|-|-|-|-|-|-|-|-|-|-|-|-|-|-|-|
GO:0005887	integral to plasma membrane	cellular_component	0.65289	1	4	1523	86	28560	Pbr013185,Pbr027816,Pbr028767,Pbr008667	-|-|-|-|
GO:0016197	endosomal transport	biological_process	0.65492	1	1	1523	20	28560	Pbr027508	-|
GO:0000175	3'-5'-exoribonuclease activity	molecular_function	0.65513	1	1	1523	20	28560	Pbr042866	-|
GO:0006353	DNA-dependent transcription, termination	biological_process	0.65541	1	1	1523	20	28560	Pbr011522	-|
GO:0030436	asexual sporulation	biological_process	0.65543	1	1	1523	20	28560	Pbr008688	-|
GO:0040029	regulation of gene expression, epigenetic	biological_process	0.65561	1	1	1523	20	28560	Pbr017126	-|
GO:0016682	oxidoreductase activity, acting on diphenols and related substances as donors, oxygen as acceptor	molecular_function	0.65565	1	1	1523	20	28560	Pbr031958	-|
GO:0044781	bacterial-type flagellum organization	biological_process	0.65573	1	1	1523	20	28560	Pbr021430	-|
GO:0005217	intracellular ligand-gated ion channel activity	molecular_function	0.66042	1	2	1523	43	28560	Pbr033009,Pbr004547	-|-|
GO:0005218	intracellular ligand-gated calcium channel activity	molecular_function	0.66042	1	2	1523	43	28560	Pbr033009,Pbr004547	-|-|
GO:0005219	ryanodine-sensitive calcium-release channel activity	molecular_function	0.66042	1	2	1523	43	28560	Pbr033009,Pbr004547	-|-|
GO:0015278	calcium-release channel activity	molecular_function	0.66042	1	2	1523	43	28560	Pbr033009,Pbr004547	-|-|
GO:0034453	microtubule anchoring	biological_process	0.66103	1	2	1523	43	28560	Pbr019809,Pbr009837	-|-|
GO:0033644	host cell membrane	cellular_component	0.66103	1	2	1523	43	28560	Pbr028907,Pbr033015	-|-|
GO:0051382	kinetochore assembly	biological_process	0.66108	1	2	1523	43	28560	Pbr026006,Pbr026011	-|-|
GO:0051383	kinetochore organization	biological_process	0.66108	1	2	1523	43	28560	Pbr026011,Pbr026006	-|-|
GO:0019887	protein kinase regulator activity	molecular_function	0.6611	1	2	1523	43	28560	Pbr021420,Pbr033736	-|-|
GO:0016860	intramolecular oxidoreductase activity	molecular_function	0.66118	1	2	1523	43	28560	Pbr032586,Pbr041170	-|-|
GO:0000785	chromatin	cellular_component	0.66119	1	2	1523	43	28560	Pbr029159,Pbr012161	-|-|
GO:0015985	energy coupled proton transport, down electrochemical gradient	biological_process	0.66361	1	5	1523	108	28560	Pbr011012,Pbr033747,Pbr029198,Pbr009621,Pbr019082	-|-|-|-|-|
GO:0015986	ATP synthesis coupled proton transport	biological_process	0.66361	1	5	1523	108	28560	Pbr019082,Pbr009621,Pbr029198,Pbr033747,Pbr011012	-|-|-|-|-|
GO:0005732	small nucleolar ribonucleoprotein complex	cellular_component	0.66374	1	1	1523	21	28560	Pbr021497	-|
GO:0045333	cellular respiration	biological_process	0.66527	1	7	1523	150	28560	Pbr017109,Pbr008673,Pbr027496,Pbr019980,Pbr027508,Pbr013253,Pbr008712	-|-|-|-|-|-|-|
GO:0036094	small molecule binding	molecular_function	0.66576	1	260	1523	5140	28560	Pbr012235,Pbr038274,Pbr042691,Pbr030224,Pbr022407,Pbr004557,Pbr024235,Pbr023885,Pbr041074,Pbr015010,Pbr019979,Pbr011531,Pbr032396,Pbr023360,Pbr029153,Pbr008684,Pbr030999,Pbr007155,Pbr033747,Pbr023607,Pbr024765,Pbr005030,Pbr023779,Pbr038271,Pbr023362,Pbr012231,Pbr029205,Pbr019172,Pbr031962,Pbr039401,Pbr002124,Pbr013276,Pbr016113,Pbr041075,Pbr008691,Pbr026726,Pbr042784,Pbr017418,Pbr034211,Pbr010052…	-|-|-|-|-|-|-|-|-|-|-|-|-|-|-|-|-|-|-|-|-|-|-|-|-|-|-|-|-|-|-|-|-|-|-|-|-|-|-|-|-|-|-|-|-|-|-|-|-|-|-|-|-|-|-|-|-|-|-|-|-|-|-|-|-|-|-|-|-|-|-|-|-|-|-|-|-|-|-|-|-|-|-|-|-|-|-|-|-|-|-|-|-|-|-|-|-|-|-|-|-|-|-|-|-|-|-|-|-|-|-|-|-|-|-|-|-|-|-|-|-|-|-|-|-|-|-|-|-|-|-|-|-|-|-|-|-|-|-|-|-|-|-|-|-|-|-|-|-|-|-|-|-|-|-|-|-|-|-|-|-|-|-|-|-|-|-|-|-|-|-|-|-|-|-|-|-|-|-|-|-|-|-|-|-|-|-|-|-|-|-|-|-|-|-|-|-|-|-|-…
GO:0006418	tRNA aminoacylation for protein translation	biological_process	0.66877	1	6	1523	130	28560	Pbr000642,Pbr007153,Pbr014853,Pbr012234,Pbr031605,Pbr014861	-|-|-|-|-|-|
GO:0017016	Ras GTPase binding	molecular_function	0.66899	1	2	1523	44	28560	Pbr013218,Pbr011532	-|-|
GO:0031267	small GTPase binding	molecular_function	0.66899	1	2	1523	44	28560	Pbr011532,Pbr013218	-|-|
GO:0051020	GTPase binding	molecular_function	0.66899	1	2	1523	44	28560	Pbr013218,Pbr011532	-|-|
GO:0006188	IMP biosynthetic process	biological_process	0.67009	1	1	1523	21	28560	Pbr023793	-|
GO:0046040	IMP metabolic process	biological_process	0.67009	1	1	1523	21	28560	Pbr023793	-|
GO:0000166	nucleotide binding	molecular_function	0.67012	1	257	1523	5085	28560	Pbr036220,Pbr028093,Pbr029722,Pbr004560,Pbr004562,Pbr000636,Pbr009440,Pbr024242,Pbr038007,Pbr009622,Pbr030215,Pbr000645,Pbr038722,Pbr009837,Pbr012149,Pbr034199,Pbr019096,Pbr010415,Pbr027830,Pbr019171,Pbr002365,Pbr025113,Pbr019793,Pbr028763,Pbr036936,Pbr004561,Pbr017420,Pbr000632,Pbr009610,Pbr041337,Pbr021439,Pbr010051,Pbr021222,Pbr005337,Pbr020600,Pbr026873,Pbr039405,Pbr036211,Pbr041068,Pbr040476…	-|-|-|-|-|-|-|-|-|-|-|-|-|-|-|-|-|-|-|-|-|-|-|-|-|-|-|-|-|-|-|-|-|-|-|-|-|-|-|-|-|-|-|-|-|-|-|-|-|-|-|-|-|-|-|-|-|-|-|-|-|-|-|-|-|-|-|-|-|-|-|-|-|-|-|-|-|-|-|-|-|-|-|-|-|-|-|-|-|-|-|-|-|-|-|-|-|-|-|-|-|-|-|-|-|-|-|-|-|-|-|-|-|-|-|-|-|-|-|-|-|-|-|-|-|-|-|-|-|-|-|-|-|-|-|-|-|-|-|-|-|-|-|-|-|-|-|-|-|-|-|-|-|-|-|-|-|-|-|-|-|-|-|-|-|-|-|-|-|-|-|-|-|-|-|-|-|-|-|-|-|-|-|-|-|-|-|-|-|-|-|-|-|-|-|-|-|-|-|-…
GO:1901265	nucleoside phosphate binding	molecular_function	0.67012	1	257	1523	5085	28560	Pbr013196,Pbr031002,Pbr010052,Pbr034211,Pbr017418,Pbr042784,Pbr026726,Pbr008691,Pbr041075,Pbr016113,Pbr002124,Pbr013276,Pbr039401,Pbr031962,Pbr023353,Pbr036931,Pbr029872,Pbr038266,Pbr023609,Pbr004559,Pbr022331,Pbr026375,Pbr016114,Pbr004550,Pbr012210,Pbr014867,Pbr029199,Pbr004556,Pbr033020,Pbr021291,Pbr017123,Pbr036196,Pbr020339,Pbr023887,Pbr016103,Pbr038264,Pbr018408,Pbr008669,Pbr029153,Pbr023360…	-|-|-|-|-|-|-|-|-|-|-|-|-|-|-|-|-|-|-|-|-|-|-|-|-|-|-|-|-|-|-|-|-|-|-|-|-|-|-|-|-|-|-|-|-|-|-|-|-|-|-|-|-|-|-|-|-|-|-|-|-|-|-|-|-|-|-|-|-|-|-|-|-|-|-|-|-|-|-|-|-|-|-|-|-|-|-|-|-|-|-|-|-|-|-|-|-|-|-|-|-|-|-|-|-|-|-|-|-|-|-|-|-|-|-|-|-|-|-|-|-|-|-|-|-|-|-|-|-|-|-|-|-|-|-|-|-|-|-|-|-|-|-|-|-|-|-|-|-|-|-|-|-|-|-|-|-|-|-|-|-|-|-|-|-|-|-|-|-|-|-|-|-|-|-|-|-|-|-|-|-|-|-|-|-|-|-|-|-|-|-|-|-|-|-|-|-|-|-|-…
GO:0004872	receptor activity	molecular_function	0.67054	1	14	1523	295	28560	Pbr005033,Pbr019949,Pbr008684,Pbr015037,Pbr012151,Pbr019773,Pbr019948,Pbr005031,Pbr009634,Pbr033013,Pbr019950,Pbr038727,Pbr021217,Pbr018193	-|-|-|-|-|-|-|-|-|-|-|-|-|-|
GO:0031226	intrinsic to plasma membrane	cellular_component	0.67076	1	4	1523	88	28560	Pbr013185,Pbr028767,Pbr008667,Pbr027816	-|-|-|-|
GO:0022904	respiratory electron transport chain	biological_process	0.67193	1	3	1523	66	28560	Pbr013253,Pbr019980,Pbr027496	-|-|-|
GO:0008173	RNA methyltransferase activity	molecular_function	0.67202	1	3	1523	66	28560	Pbr041179,Pbr025258,Pbr025257	-|-|-|
GO:0008131	primary amine oxidase activity	molecular_function	0.67234	1	1	1523	21	28560	Pbr012150	-|
GO:0006874	cellular calcium ion homeostasis	biological_process	0.67279	1	2	1523	44	28560	Pbr004547,Pbr033009	-|-|
GO:0055074	calcium ion homeostasis	biological_process	0.67279	1	2	1523	44	28560	Pbr004547,Pbr033009	-|-|
GO:0072503	cellular divalent inorganic cation homeostasis	biological_process	0.67279	1	2	1523	44	28560	Pbr004547,Pbr033009	-|-|
GO:0072507	divalent inorganic cation homeostasis	biological_process	0.67279	1	2	1523	44	28560	Pbr004547,Pbr033009	-|-|
GO:0004532	exoribonuclease activity	molecular_function	0.67304	1	1	1523	21	28560	Pbr042866	-|
GO:0016896	exoribonuclease activity, producing 5'-phosphomonoesters	molecular_function	0.67304	1	1	1523	21	28560	Pbr042866	-|
GO:0000990	core RNA polymerase binding transcription factor activity	molecular_function	0.67324	1	2	1523	44	28560	Pbr040222,Pbr012230	-|-|
GO:0000996	core DNA-dependent RNA polymerase binding promoter specificity activity	molecular_function	0.67324	1	2	1523	44	28560	Pbr012230,Pbr040222	-|-|
GO:0016987	sigma factor activity	molecular_function	0.67324	1	2	1523	44	28560	Pbr012230,Pbr040222	-|-|
GO:0008964	phosphoenolpyruvate carboxylase activity	molecular_function	0.67348	1	1	1523	21	28560	Pbr027508	-|
GO:0008677	2-dehydropantoate 2-reductase activity	molecular_function	0.67348	1	2	1523	44	28560	Pbr019793,Pbr024242	-|-|
GO:0015095	magnesium ion transmembrane transporter activity	molecular_function	0.6735	1	1	1523	21	28560	Pbr041175	-|
GO:0015693	magnesium ion transport	biological_process	0.6735	1	1	1523	21	28560	Pbr041175	-|
GO:0008137	NADH dehydrogenase (ubiquinone) activity	molecular_function	0.67354	1	2	1523	44	28560	Pbr019980,Pbr013253	-|-|
GO:0050136	NADH dehydrogenase (quinone) activity	molecular_function	0.67354	1	2	1523	44	28560	Pbr019980,Pbr013253	-|-|
GO:0000245	spliceosomal complex assembly	biological_process	0.67355	1	1	1523	21	28560	Pbr013269	-|
GO:0051346	negative regulation of hydrolase activity	biological_process	0.6736	1	1	1523	21	28560	Pbr000622	-|
GO:0008239	dipeptidyl-peptidase activity	molecular_function	0.67362	1	1	1523	21	28560	Pbr025116	-|
GO:0070009	serine-type aminopeptidase activity	molecular_function	0.67362	1	1	1523	21	28560	Pbr025116	-|
GO:0004568	chitinase activity	molecular_function	0.67371	1	1	1523	21	28560	Pbr027802	-|
GO:0005634	nucleus	cellular_component	0.67428	1	126	1523	2519	28560	Pbr018533,Pbr026723,Pbr023598,Pbr027818,Pbr028081,Pbr008684,Pbr025255,Pbr026002,Pbr024890,Pbr029707,Pbr024926,Pbr019564,Pbr029170,Pbr028056,Pbr024765,Pbr015225,Pbr025994,Pbr036217,Pbr014869,Pbr026878,Pbr039400,Pbr034162,Pbr023602,Pbr018534,Pbr030422,Pbr011012,Pbr019775,Pbr019773,Pbr014998,Pbr011522,Pbr008670,Pbr000386,Pbr011520,Pbr021448,Pbr026725,Pbr029871,Pbr029149,Pbr008673,Pbr029717,Pbr015024…	-|-|-|-|-|-|-|-|-|-|-|-|-|-|-|-|-|-|-|-|-|-|-|-|-|-|-|-|-|-|-|-|-|-|-|-|-|-|-|-|-|-|-|-|-|-|-|-|-|-|-|-|-|-|-|-|-|-|-|-|-|-|-|-|-|-|-|-|-|-|-|-|-|-|-|-|-|-|-|-|-|-|-|-|-|-|-|-|-|-|-|-|-|-|-|-|-|-|-|-|-|-|-|-|-|-|-|-|-|-|-|-|-|-|-|-|-|-|-|-|-|-|-|-|-|-|
GO:0016616	oxidoreductase activity, acting on the CH-OH group of donors, NAD or NADP as acceptor	molecular_function	0.67747	1	21	1523	439	28560	Pbr012221,Pbr022402,Pbr021220,Pbr015943,Pbr019793,Pbr024242,Pbr014874,Pbr019171,Pbr002553,Pbr025114,Pbr022405,Pbr010415,Pbr020975,Pbr019563,Pbr032983,Pbr022403,Pbr019172,Pbr026727,Pbr032982,Pbr019951,Pbr021222	-|-|-|-|-|-|-|-|-|-|-|-|-|-|-|-|-|-|-|-|-|
GO:0016579	protein deubiquitination	biological_process	0.67819	1	3	1523	67	28560	Pbr019977,Pbr018490,Pbr025244	-|-|-|
GO:0070646	protein modification by small protein removal	biological_process	0.67819	1	3	1523	67	28560	Pbr025244,Pbr018490,Pbr019977	-|-|-|
GO:0006778	porphyrin-containing compound metabolic process	biological_process	0.67827	1	7	1523	152	28560	Pbr019172,Pbr040494,Pbr040493,Pbr024780,Pbr019820,Pbr024244,Pbr027835	-|-|-|-|-|-|-|
GO:0006631	fatty acid metabolic process	biological_process	0.67964	1	12	1523	256	28560	Pbr026727,Pbr021495,Pbr029183,Pbr028761,Pbr025114,Pbr010415,Pbr010053,Pbr000645,Pbr032586,Pbr021494,Pbr024899,Pbr021295	-|-|-|-|-|-|-|-|-|-|-|-|
GO:0015629	actin cytoskeleton	cellular_component	0.68118	1	3	1523	67	28560	Pbr021217,Pbr007155,Pbr013215	-|-|-|
GO:0016301	kinase activity	molecular_function	0.68279	1	125	1523	2505	28560	Pbr013276,Pbr002124,Pbr028748,Pbr012216,Pbr002365,Pbr004555,Pbr025113,Pbr008691,Pbr042784,Pbr018186,Pbr016113,Pbr009634,Pbr010052,Pbr004064,Pbr021485,Pbr041070,Pbr036936,Pbr012151,Pbr017418,Pbr004561,Pbr010411,Pbr034211,Pbr007157,Pbr004554,Pbr017420,Pbr014858,Pbr027794,Pbr000633,Pbr009629,Pbr004549,Pbr032959,Pbr033742,Pbr029722,Pbr018408,Pbr036151,Pbr017111,Pbr004560,Pbr004562,Pbr000636,Pbr033020…	-|-|-|-|-|-|-|-|-|-|-|-|-|-|-|-|-|-|-|-|-|-|-|-|-|-|-|-|-|-|-|-|-|-|-|-|-|-|-|-|-|-|-|-|-|-|-|-|-|-|-|-|-|-|-|-|-|-|-|-|-|-|-|-|-|-|-|-|-|-|-|-|-|-|-|-|-|-|-|-|-|-|-|-|-|-|-|-|-|-|-|-|-|-|-|-|-|-|-|-|-|-|-|-|-|-|-|-|-|-|-|-|-|-|-|-|-|-|-|-|-|-|-|-|-|
GO:0019080	viral genome expression	biological_process	0.68537	1	2	1523	45	28560	Pbr021290,Pbr000390	-|-|
GO:0003954	NADH dehydrogenase activity	molecular_function	0.68553	1	2	1523	45	28560	Pbr013253,Pbr019980	-|-|
GO:0012507	ER to Golgi transport vesicle membrane	cellular_component	0.68808	1	3	1523	68	28560	Pbr025118,Pbr017112,Pbr034436	-|-|-|
GO:0030127	COPII vesicle coat	cellular_component	0.68808	1	3	1523	68	28560	Pbr017112,Pbr025118,Pbr034436	-|-|-|
GO:0030134	ER to Golgi transport vesicle	cellular_component	0.68808	1	3	1523	68	28560	Pbr017112,Pbr025118,Pbr034436	-|-|-|
GO:0015031	protein transport	biological_process	0.68825	1	55	1523	1127	28560	Pbr021217,Pbr015954,Pbr023356,Pbr015944,Pbr019818,Pbr022411,Pbr029725,Pbr040498,Pbr016094,Pbr024776,Pbr011532,Pbr010052,Pbr011527,Pbr034429,Pbr032974,Pbr028078,Pbr018186,Pbr005335,Pbr014850,Pbr040221,Pbr025257,Pbr033025,Pbr021429,Pbr015002,Pbr009726,Pbr019772,Pbr012230,Pbr038266,Pbr036938,Pbr036211,Pbr014998,Pbr013186,Pbr032972,Pbr009837,Pbr009716,Pbr002539,Pbr018184,Pbr010446,Pbr018531,Pbr028056…	-|-|-|-|-|-|-|-|-|-|-|-|-|-|-|-|-|-|-|-|-|-|-|-|-|-|-|-|-|-|-|-|-|-|-|-|-|-|-|-|-|-|-|-|-|-|-|-|-|-|-|-|-|-|-|
GO:0045184	establishment of protein localization	biological_process	0.68825	1	55	1523	1127	28560	Pbr005335,Pbr014850,Pbr040221,Pbr025257,Pbr033025,Pbr034429,Pbr032974,Pbr028078,Pbr018186,Pbr029725,Pbr040498,Pbr016094,Pbr024776,Pbr011532,Pbr010052,Pbr011527,Pbr021217,Pbr015954,Pbr023356,Pbr019818,Pbr015944,Pbr022411,Pbr034436,Pbr013218,Pbr034432,Pbr033742,Pbr032959,Pbr019169,Pbr025118,Pbr017112,Pbr008689,Pbr010446,Pbr018531,Pbr028056,Pbr025115,Pbr021291,Pbr042605,Pbr033015,Pbr038007,Pbr013271…	-|-|-|-|-|-|-|-|-|-|-|-|-|-|-|-|-|-|-|-|-|-|-|-|-|-|-|-|-|-|-|-|-|-|-|-|-|-|-|-|-|-|-|-|-|-|-|-|-|-|-|-|-|-|-|
GO:2001070	starch binding	molecular_function	0.68947	1	1	1523	22	28560	Pbr019088	-|
GO:0030269	tetrahydromethanopterin S-methyltransferase activity	molecular_function	0.68964	1	1	1523	22	28560	Pbr008673	-|
GO:0042086	5-methyl-5,6,7,8-tetrahydromethanopterin-dependent methyltransferase activity	molecular_function	0.68964	1	1	1523	22	28560	Pbr008673	-|
GO:0017176	phosphatidylinositol N-acetylglucosaminyltransferase activity	molecular_function	0.68996	1	1	1523	22	28560	Pbr016096	-|
GO:0016849	phosphorus-oxygen lyase activity	molecular_function	0.69007	1	1	1523	22	28560	Pbr012218	-|
GO:0007094	mitotic spindle assembly checkpoint	biological_process	0.69027	1	1	1523	22	28560	Pbr007172	-|
GO:0031577	spindle checkpoint	biological_process	0.69027	1	1	1523	22	28560	Pbr007172	-|
GO:0045839	negative regulation of mitosis	biological_process	0.69027	1	1	1523	22	28560	Pbr007172	-|
GO:0045841	negative regulation of mitotic metaphase/anaphase transition	biological_process	0.69027	1	1	1523	22	28560	Pbr007172	-|
GO:0051784	negative regulation of nuclear division	biological_process	0.69027	1	1	1523	22	28560	Pbr007172	-|
GO:0071173	spindle assembly checkpoint	biological_process	0.69027	1	1	1523	22	28560	Pbr007172	-|
GO:0071174	mitotic spindle checkpoint	biological_process	0.69027	1	1	1523	22	28560	Pbr007172	-|
GO:1902100	negative regulation of metaphase/anaphase transition of cell cycle	biological_process	0.69027	1	1	1523	22	28560	Pbr007172	-|
GO:0009832	plant-type cell wall biogenesis	biological_process	0.69052	1	1	1523	22	28560	Pbr026001	-|
GO:0010215	cellulose microfibril organization	biological_process	0.69052	1	1	1523	22	28560	Pbr026001	-|
GO:0070726	cell wall assembly	biological_process	0.69052	1	1	1523	22	28560	Pbr026001	-|
GO:0071668	plant-type cell wall assembly	biological_process	0.69052	1	1	1523	22	28560	Pbr026001	-|
GO:0030313	cell envelope	cellular_component	0.69054	1	1	1523	22	28560	Pbr021298	-|
GO:0016742	hydroxymethyl-, formyl- and related transferase activity	molecular_function	0.69054	1	1	1523	22	28560	Pbr031971	-|
GO:0051260	protein homooligomerization	biological_process	0.69056	1	1	1523	22	28560	Pbr018190	-|
GO:0004879	ligand-activated sequence-specific DNA binding RNA polymerase II transcription factor activity	molecular_function	0.69063	1	1	1523	22	28560	Pbr019773	-|
GO:0004882	androgen receptor activity	molecular_function	0.69063	1	1	1523	22	28560	Pbr019773	-|
GO:0030521	androgen receptor signaling pathway	biological_process	0.69063	1	1	1523	22	28560	Pbr019773	-|
GO:0080134	regulation of response to stress	biological_process	0.69065	1	1	1523	22	28560	Pbr008687	-|
GO:0005801	cis-Golgi network	cellular_component	0.69135	1	2	1523	46	28560	Pbr028044,Pbr021217	-|-|
GO:0005654	nucleoplasm	cellular_component	0.69423	1	15	1523	321	28560	Pbr011522,Pbr007180,Pbr023775,Pbr019086,Pbr009721,Pbr015231,Pbr027793,Pbr023602,Pbr029717,Pbr037011,Pbr008684,Pbr002620,Pbr008673,Pbr042617,Pbr027816	-|-|-|-|-|-|-|-|-|-|-|-|-|-|-|
GO:0044451	nucleoplasm part	cellular_component	0.69423	1	15	1523	321	28560	Pbr007180,Pbr011522,Pbr019086,Pbr023775,Pbr009721,Pbr015231,Pbr027793,Pbr037011,Pbr008684,Pbr029717,Pbr023602,Pbr042617,Pbr027816,Pbr008673,Pbr002620	-|-|-|-|-|-|-|-|-|-|-|-|-|-|-|
GO:0003746	translation elongation factor activity	molecular_function	0.69565	1	2	1523	46	28560	Pbr021435,Pbr024781	-|-|
GO:0000776	kinetochore	cellular_component	0.69612	1	5	1523	112	28560	Pbr009837,Pbr024787,Pbr019969,Pbr017109,Pbr019809	-|-|-|-|-|
GO:0008380	RNA splicing	biological_process	0.69612	1	5	1523	112	28560	Pbr013190,Pbr008672,Pbr013269,Pbr034198,Pbr008684	-|-|-|-|-|
GO:0019318	hexose metabolic process	biological_process	0.69626	1	7	1523	155	28560	Pbr026727,Pbr032586,Pbr028764,Pbr005502,Pbr005501,Pbr007150,Pbr031946	-|-|-|-|-|-|-|
GO:0016875	ligase activity, forming carbon-oxygen bonds	molecular_function	0.69708	1	6	1523	134	28560	Pbr000642,Pbr014853,Pbr007153,Pbr012234,Pbr031605,Pbr014861	-|-|-|-|-|-|
GO:0016876	ligase activity, forming aminoacyl-tRNA and related compounds	molecular_function	0.69708	1	6	1523	134	28560	Pbr000642,Pbr014853,Pbr007153,Pbr012234,Pbr031605,Pbr014861	-|-|-|-|-|-|
GO:0043228	non-membrane-bounded organelle	cellular_component	0.69742	1	68	1523	1387	28560	Pbr019161,Pbr005217,Pbr007180,Pbr009720,Pbr010417,Pbr029874,Pbr029191,Pbr013262,Pbr014999,Pbr013209,Pbr009611,Pbr023790,Pbr020357,Pbr012574,Pbr021217,Pbr024787,Pbr019969,Pbr013215,Pbr029159,Pbr016095,Pbr029204,Pbr029170,Pbr009718,Pbr009725,Pbr036950,Pbr007155,Pbr030998,Pbr008689,Pbr031001,Pbr009724,Pbr018533,Pbr021448,Pbr014855,Pbr003857,Pbr003868,Pbr030422,Pbr019166,Pbr009614,Pbr039400,Pbr009721…	-|-|-|-|-|-|-|-|-|-|-|-|-|-|-|-|-|-|-|-|-|-|-|-|-|-|-|-|-|-|-|-|-|-|-|-|-|-|-|-|-|-|-|-|-|-|-|-|-|-|-|-|-|-|-|-|-|-|-|-|-|-|-|-|-|-|-|-|
GO:0043232	intracellular non-membrane-bounded organelle	cellular_component	0.69742	1	68	1523	1387	28560	Pbr029725,Pbr029714,Pbr027509,Pbr031609,Pbr040490,Pbr029188,Pbr014858,Pbr004066,Pbr034203,Pbr014850,Pbr034202,Pbr036946,Pbr019809,Pbr032974,Pbr000623,Pbr009721,Pbr032972,Pbr009837,Pbr010331,Pbr012573,Pbr019167,Pbr014865,Pbr012161,Pbr002544,Pbr017109,Pbr011524,Pbr021445,Pbr003870,Pbr007152,Pbr029159,Pbr021217,Pbr012574,Pbr020357,Pbr019969,Pbr013215,Pbr024787,Pbr023790,Pbr009611,Pbr010417,Pbr009720…	-|-|-|-|-|-|-|-|-|-|-|-|-|-|-|-|-|-|-|-|-|-|-|-|-|-|-|-|-|-|-|-|-|-|-|-|-|-|-|-|-|-|-|-|-|-|-|-|-|-|-|-|-|-|-|-|-|-|-|-|-|-|-|-|-|-|-|-|
GO:1901564	organonitrogen compound metabolic process	biological_process	0.69793	1	74	1523	1505	28560	Pbr042866,Pbr029198,Pbr015004,Pbr009622,Pbr014871,Pbr000622,Pbr040499,Pbr012157,Pbr027835,Pbr009440,Pbr021446,Pbr005028,Pbr033006,Pbr002374,Pbr010045,Pbr029199,Pbr008691,Pbr026726,Pbr028751,Pbr019820,Pbr031962,Pbr002365,Pbr014853,Pbr010052,Pbr026727,Pbr028762,Pbr041337,Pbr036950,Pbr019981,Pbr005498,Pbr012137,Pbr030999,Pbr025247,Pbr012234,Pbr033747,Pbr032579,Pbr008682,Pbr005205,Pbr021477,Pbr019172…	-|-|-|-|-|-|-|-|-|-|-|-|-|-|-|-|-|-|-|-|-|-|-|-|-|-|-|-|-|-|-|-|-|-|-|-|-|-|-|-|-|-|-|-|-|-|-|-|-|-|-|-|-|-|-|-|-|-|-|-|-|-|-|-|-|-|-|-|-|-|-|-|-|-|
GO:0008094	DNA-dependent ATPase activity	molecular_function	0.6984	1	3	1523	69	28560	Pbr000642,Pbr040476,Pbr023881	-|-|-|
GO:0009108	coenzyme biosynthetic process	biological_process	0.69865	1	7	1523	155	28560	Pbr002365,Pbr029769,Pbr036211,Pbr033006,Pbr005028,Pbr031958,Pbr008691	-|-|-|-|-|-|-|
GO:0045502	dynein binding	molecular_function	0.69939	1	4	1523	91	28560	Pbr041171,Pbr029725,Pbr007163,Pbr014850	-|-|-|-|
GO:0016597	amino acid binding	molecular_function	0.70085	1	3	1523	69	28560	Pbr010050,Pbr038274,Pbr016098	-|-|-|
GO:0003333	amino acid transmembrane transport	biological_process	0.7015	1	3	1523	69	28560	Pbr019791,Pbr036937,Pbr013261	-|-|-|
GO:0008134	transcription factor binding	molecular_function	0.70281	1	11	1523	241	28560	Pbr038722,Pbr029725,Pbr014850,Pbr010052,Pbr042617,Pbr032965,Pbr007163,Pbr009648,Pbr029874,Pbr031944,Pbr041171	-|-|-|-|-|-|-|-|-|-|-|
GO:0006357	regulation of transcription from RNA polymerase II promoter	biological_process	0.70304	1	7	1523	156	28560	Pbr011527,Pbr009721,Pbr008673,Pbr023602,Pbr037011,Pbr019086,Pbr007180	-|-|-|-|-|-|-|
GO:0009247	glycolipid biosynthetic process	biological_process	0.70395	1	4	1523	92	28560	Pbr016096,Pbr012164,Pbr005195,Pbr019972	-|-|-|-|
GO:0046467	membrane lipid biosynthetic process	biological_process	0.70395	1	4	1523	92	28560	Pbr019972,Pbr005195,Pbr012164,Pbr016096	-|-|-|-|
GO:0033013	tetrapyrrole metabolic process	biological_process	0.70442	1	11	1523	240	28560	Pbr017408,Pbr008682,Pbr027835,Pbr040494,Pbr040493,Pbr019820,Pbr014871,Pbr024244,Pbr019172,Pbr024780,Pbr033735	-|-|-|-|-|-|-|-|-|-|-|
GO:0040012	regulation of locomotion	biological_process	0.705	1	1	1523	23	28560	Pbr014858	-|
GO:0009991	response to extracellular stimulus	biological_process	0.70595	1	3	1523	70	28560	Pbr016109,Pbr019100,Pbr015229	-|-|-|
GO:0031668	cellular response to extracellular stimulus	biological_process	0.70595	1	3	1523	70	28560	Pbr019100,Pbr016109,Pbr015229	-|-|-|
GO:0071496	cellular response to external stimulus	biological_process	0.70595	1	3	1523	70	28560	Pbr019100,Pbr016109,Pbr015229	-|-|-|
GO:0043085	positive regulation of catalytic activity	biological_process	0.70616	1	1	1523	23	28560	Pbr010405	-|
GO:0044093	positive regulation of molecular function	biological_process	0.70616	1	1	1523	23	28560	Pbr010405	-|
GO:0008982	protein-N(PI)-phosphohistidine-sugar phosphotransferase activity	molecular_function	0.70618	1	1	1523	23	28560	Pbr002553	-|
GO:0009341	beta-galactosidase complex	cellular_component	0.70628	1	1	1523	23	28560	Pbr019806	-|
GO:0006359	regulation of transcription from RNA polymerase III promoter	biological_process	0.70633	1	1	1523	23	28560	Pbr028744	-|
GO:0007093	mitotic cell cycle checkpoint	biological_process	0.70636	1	1	1523	23	28560	Pbr007172	-|
GO:0030198	extracellular matrix organization	biological_process	0.7066	1	1	1523	23	28560	Pbr026001	-|
GO:0043062	extracellular structure organization	biological_process	0.7066	1	1	1523	23	28560	Pbr026001	-|
GO:0044425	membrane part	cellular_component	0.70884	1	193	1523	3855	28560	Pbr015028,Pbr000408,Pbr007161,Pbr004547,Pbr023719,Pbr028767,Pbr013185,Pbr028768,Pbr019793,Pbr019809,Pbr026374,Pbr032974,Pbr028751,Pbr027816,Pbr036928,Pbr014850,Pbr027508,Pbr003862,Pbr031976,Pbr013273,Pbr007149,Pbr019772,Pbr027496,Pbr000645,Pbr038726,Pbr009618,Pbr038007,Pbr029198,Pbr014860,Pbr012164,Pbr007152,Pbr028086,Pbr009617,Pbr033007,Pbr009622,Pbr031964,Pbr029722,Pbr005033,Pbr033742,Pbr040499…	-|-|-|-|-|-|-|-|-|-|-|-|-|-|-|-|-|-|-|-|-|-|-|-|-|-|-|-|-|-|-|-|-|-|-|-|-|-|-|-|-|-|-|-|-|-|-|-|-|-|-|-|-|-|-|-|-|-|-|-|-|-|-|-|-|-|-|-|-|-|-|-|-|-|-|-|-|-|-|-|-|-|-|-|-|-|-|-|-|-|-|-|-|-|-|-|-|-|-|-|-|-|-|-|-|-|-|-|-|-|-|-|-|-|-|-|-|-|-|-|-|-|-|-|-|-|-|-|-|-|-|-|-|-|-|-|-|-|-|-|-|-|-|-|-|-|-|-|-|-|-|-|-|-|-|-|-|-|-|-|-|-|-|-|-|-|-|-|-|-|-|-|-|-|-|-|-|-|-|-|-|-|-|-|-|-|-|-|-|-|-|-|-|
GO:0008236	serine-type peptidase activity	molecular_function	0.70887	1	20	1523	427	28560	Pbr013195,Pbr021298,Pbr034206,Pbr014851,Pbr019768,Pbr020974,Pbr007170,Pbr025116,Pbr008713,Pbr027511,Pbr005498,Pbr042611,Pbr021212,Pbr011010,Pbr021215,Pbr002548,Pbr021211,Pbr000390,Pbr024244,Pbr023722	-|-|-|-|-|-|-|-|-|-|-|-|-|-|-|-|-|-|-|-|
GO:0017171	serine hydrolase activity	molecular_function	0.70887	1	20	1523	427	28560	Pbr019768,Pbr020974,Pbr007170,Pbr027511,Pbr005498,Pbr025116,Pbr008713,Pbr021298,Pbr013195,Pbr014851,Pbr034206,Pbr011010,Pbr021215,Pbr002548,Pbr000390,Pbr021211,Pbr024244,Pbr023722,Pbr042611,Pbr021212	-|-|-|-|-|-|-|-|-|-|-|-|-|-|-|-|-|-|-|-|
GO:0004161	dimethylallyltranstransferase activity	molecular_function	0.71179	1	1	1523	24	28560	Pbr010052	-|
GO:0017111	nucleoside-triphosphatase activity	molecular_function	0.71213	1	65	1523	1336	28560	Pbr029725,Pbr010046,Pbr010052,Pbr027509,Pbr021486,Pbr014850,Pbr002365,Pbr026379,Pbr039401,Pbr042617,Pbr028763,Pbr028751,Pbr020340,Pbr026726,Pbr038722,Pbr014867,Pbr029199,Pbr022331,Pbr014875,Pbr009648,Pbr019096,Pbr003862,Pbr031944,Pbr023353,Pbr008669,Pbr022327,Pbr038264,Pbr009622,Pbr029198,Pbr017123,Pbr021291,Pbr007152,Pbr033016,Pbr019780,Pbr011531,Pbr025267,Pbr020348,Pbr021217,Pbr000642,Pbr013215…	-|-|-|-|-|-|-|-|-|-|-|-|-|-|-|-|-|-|-|-|-|-|-|-|-|-|-|-|-|-|-|-|-|-|-|-|-|-|-|-|-|-|-|-|-|-|-|-|-|-|-|-|-|-|-|-|-|-|-|-|-|-|-|-|-|
GO:0008610	lipid biosynthetic process	biological_process	0.71663	1	28	1523	592	28560	Pbr012575,Pbr029183,Pbr028762,Pbr021495,Pbr016096,Pbr028761,Pbr019951,Pbr005195,Pbr008676,Pbr020975,Pbr032586,Pbr021295,Pbr022403,Pbr009436,Pbr021494,Pbr002553,Pbr005027,Pbr014874,Pbr019972,Pbr022405,Pbr010415,Pbr010053,Pbr028093,Pbr019793,Pbr022402,Pbr024899,Pbr012164,Pbr015943	-|-|-|-|-|-|-|-|-|-|-|-|-|-|-|-|-|-|-|-|-|-|-|-|-|-|-|-|
GO:0043038	amino acid activation	biological_process	0.71716	1	6	1523	137	28560	Pbr014861,Pbr014853,Pbr007153,Pbr012234,Pbr031605,Pbr000642	-|-|-|-|-|-|
GO:0043039	tRNA aminoacylation	biological_process	0.71716	1	6	1523	137	28560	Pbr014861,Pbr031605,Pbr012234,Pbr007153,Pbr014853,Pbr000642	-|-|-|-|-|-|
GO:0043241	protein complex disassembly	biological_process	0.71929	1	2	1523	48	28560	Pbr042867,Pbr040476	-|-|
GO:0006732	coenzyme metabolic process	biological_process	0.72078	1	8	1523	180	28560	Pbr036211,Pbr033006,Pbr008691,Pbr005028,Pbr031958,Pbr002365,Pbr029769,Pbr026727	-|-|-|-|-|-|-|-|
GO:0007219	Notch signaling pathway	biological_process	0.72084	1	1	1523	24	28560	Pbr019981	-|
GO:0004871	signal transducer activity	molecular_function	0.72106	1	21	1523	450	28560	Pbr038727,Pbr018193,Pbr021217,Pbr019950,Pbr036211,Pbr019948,Pbr019773,Pbr012151,Pbr015037,Pbr015010,Pbr025267,Pbr009634,Pbr020355,Pbr005031,Pbr019949,Pbr008684,Pbr008673,Pbr032959,Pbr005033,Pbr017109,Pbr015020	-|-|-|-|-|-|-|-|-|-|-|-|-|-|-|-|-|-|-|-|-|
GO:0060089	molecular transducer activity	molecular_function	0.72106	1	21	1523	450	28560	Pbr020355,Pbr009634,Pbr005031,Pbr019949,Pbr008684,Pbr008673,Pbr032959,Pbr005033,Pbr017109,Pbr015020,Pbr038727,Pbr018193,Pbr021217,Pbr019950,Pbr036211,Pbr019948,Pbr019773,Pbr015037,Pbr015010,Pbr012151,Pbr025267	-|-|-|-|-|-|-|-|-|-|-|-|-|-|-|-|-|-|-|-|-|
GO:0030119	AP-type membrane coat adaptor complex	cellular_component	0.72135	1	1	1523	24	28560	Pbr027508	-|
GO:0006739	NADP metabolic process	biological_process	0.72161	1	1	1523	24	28560	Pbr026727	-|
GO:0032784	regulation of DNA-dependent transcription, elongation	biological_process	0.72179	1	1	1523	24	28560	Pbr011527	-|
GO:0051321	meiotic cell cycle	biological_process	0.72186	1	1	1523	24	28560	Pbr019096	-|
GO:0016298	lipase activity	molecular_function	0.72188	1	1	1523	24	28560	Pbr013195	-|
GO:0008519	ammonium transmembrane transporter activity	molecular_function	0.7219	1	1	1523	24	28560	Pbr020355	-|
GO:0015101	organic cation transmembrane transporter activity	molecular_function	0.7219	1	1	1523	24	28560	Pbr020355	-|
GO:0015696	ammonium transport	biological_process	0.7219	1	1	1523	24	28560	Pbr020355	-|
GO:0018580	nitronate monooxygenase activity	molecular_function	0.7219	1	1	1523	24	28560	Pbr025247	-|
GO:0010941	regulation of cell death	biological_process	0.72542	1	3	1523	72	28560	Pbr033024,Pbr017418,Pbr009716	-|-|-|
GO:0042981	regulation of apoptotic process	biological_process	0.72542	1	3	1523	72	28560	Pbr033024,Pbr017418,Pbr009716	-|-|-|
GO:0043067	regulation of programmed cell death	biological_process	0.72542	1	3	1523	72	28560	Pbr033024,Pbr017418,Pbr009716	-|-|-|
GO:0016055	Wnt receptor signaling pathway	biological_process	0.72608	1	1	1523	25	28560	Pbr005225	-|
GO:0016838	carbon-oxygen lyase activity, acting on phosphates	molecular_function	0.72657	1	3	1523	72	28560	Pbr005031,Pbr005334,Pbr005033	-|-|-|
GO:0003712	transcription cofactor activity	molecular_function	0.72658	1	9	1523	203	28560	Pbr024787,Pbr008674,Pbr009721,Pbr034194,Pbr019086,Pbr007180,Pbr008673,Pbr023602,Pbr037011	-|-|-|-|-|-|-|-|-|
GO:0008104	protein localization	biological_process	0.72684	1	59	1523	1223	28560	Pbr012230,Pbr038266,Pbr036938,Pbr036211,Pbr013186,Pbr014998,Pbr021429,Pbr015002,Pbr009726,Pbr019772,Pbr018184,Pbr002539,Pbr032972,Pbr038730,Pbr009837,Pbr009716,Pbr021291,Pbr042605,Pbr013271,Pbr038007,Pbr033015,Pbr010446,Pbr018531,Pbr028056,Pbr025115,Pbr033742,Pbr019169,Pbr032959,Pbr025118,Pbr017112,Pbr011530,Pbr008689,Pbr034436,Pbr013218,Pbr034432,Pbr023356,Pbr015944,Pbr019818,Pbr022411,Pbr021217…	-|-|-|-|-|-|-|-|-|-|-|-|-|-|-|-|-|-|-|-|-|-|-|-|-|-|-|-|-|-|-|-|-|-|-|-|-|-|-|-|-|-|-|-|-|-|-|-|-|-|-|-|-|-|-|-|-|-|-|
GO:0006313	transposition, DNA-mediated	biological_process	0.72926	1	2	1523	49	28560	Pbr019792,Pbr017126	-|-|
GO:0032196	transposition	biological_process	0.72926	1	2	1523	49	28560	Pbr019792,Pbr017126	-|-|
GO:0001539	ciliary or bacterial-type flagellar motility	biological_process	0.72974	1	2	1523	49	28560	Pbr014850,Pbr029725	-|-|
GO:0071973	bacterial-type flagellar cell motility	biological_process	0.72974	1	2	1523	49	28560	Pbr029725,Pbr014850	-|-|
GO:0004497	monooxygenase activity	molecular_function	0.73016	1	5	1523	117	28560	Pbr019793,Pbr026873,Pbr025247,Pbr019967,Pbr005027	-|-|-|-|-|
GO:0022613	ribonucleoprotein complex biogenesis	biological_process	0.7303	1	9	1523	204	28560	Pbr012574,Pbr039399,Pbr021497,Pbr013269,Pbr014860,Pbr021680,Pbr034163,Pbr018535,Pbr018533	-|-|-|-|-|-|-|-|-|
GO:0001076	RNA polymerase II transcription factor binding transcription factor activity	molecular_function	0.73097	1	6	1523	139	28560	Pbr009721,Pbr008673,Pbr007180,Pbr019086,Pbr037011,Pbr023602	-|-|-|-|-|-|
GO:0001104	RNA polymerase II transcription cofactor activity	molecular_function	0.73097	1	6	1523	139	28560	Pbr007180,Pbr023602,Pbr037011,Pbr019086,Pbr009721,Pbr008673	-|-|-|-|-|-|
GO:0042254	ribosome biogenesis	biological_process	0.73174	1	8	1523	183	28560	Pbr021680,Pbr034163,Pbr018535,Pbr018533,Pbr039399,Pbr012574,Pbr021497,Pbr014860	-|-|-|-|-|-|-|-|
GO:0004673	protein histidine kinase activity	molecular_function	0.73196	1	4	1523	95	28560	Pbr027794,Pbr012151,Pbr018193,Pbr015037	-|-|-|-|
GO:0016775	phosphotransferase activity, nitrogenous group as acceptor	molecular_function	0.73196	1	4	1523	95	28560	Pbr018193,Pbr015037,Pbr012151,Pbr027794	-|-|-|-|
GO:0008171	O-methyltransferase activity	molecular_function	0.73201	1	4	1523	95	28560	Pbr025246,Pbr022411,Pbr003861,Pbr015036	-|-|-|-|
GO:0030599	pectinesterase activity	molecular_function	0.73226	1	4	1523	95	28560	Pbr010442,Pbr029869,Pbr010443,Pbr015033	-|-|-|-|
GO:0042545	cell wall modification	biological_process	0.73226	1	4	1523	95	28560	Pbr015033,Pbr010443,Pbr029869,Pbr010442	-|-|-|-|
GO:0071555	cell wall organization	biological_process	0.73289	1	6	1523	139	28560	Pbr015033,Pbr010443,Pbr009832,Pbr026001,Pbr029869,Pbr010442	-|-|-|-|-|-|
GO:0071804	cellular potassium ion transport	biological_process	0.73372	1	1	1523	25	28560	Pbr033747	-|
GO:0071805	potassium ion transmembrane transport	biological_process	0.73372	1	1	1523	25	28560	Pbr033747	-|
GO:0016887	ATPase activity	molecular_function	0.73508	1	35	1523	742	28560	Pbr039401,Pbr026725,Pbr026379,Pbr032965,Pbr042617,Pbr002365,Pbr016101,Pbr023881,Pbr028751,Pbr028763,Pbr029874,Pbr009435,Pbr039394,Pbr010052,Pbr025267,Pbr010046,Pbr009621,Pbr020356,Pbr021486,Pbr027509,Pbr000642,Pbr008669,Pbr038264,Pbr029198,Pbr009622,Pbr022331,Pbr029199,Pbr038722,Pbr003862,Pbr036211,Pbr031944,Pbr019082,Pbr040476,Pbr009726,Pbr009648	-|-|-|-|-|-|-|-|-|-|-|-|-|-|-|-|-|-|-|-|-|-|-|-|-|-|-|-|-|-|-|-|-|-|-|
GO:0016226	iron-sulfur cluster assembly	biological_process	0.73531	1	1	1523	25	28560	Pbr012231	-|
GO:0031163	metallo-sulfur cluster assembly	biological_process	0.73531	1	1	1523	25	28560	Pbr012231	-|
GO:0022412	cellular process involved in reproduction in multicellular organism	biological_process	0.73542	1	3	1523	73	28560	Pbr026379,Pbr033024,Pbr005226	-|-|-|
GO:0008312	7S RNA binding	molecular_function	0.73549	1	1	1523	25	28560	Pbr010446	-|
GO:0048500	signal recognition particle	cellular_component	0.73549	1	1	1523	25	28560	Pbr010446	-|
GO:0019069	viral capsid assembly	biological_process	0.73596	1	1	1523	25	28560	Pbr000623	-|
GO:0004565	beta-galactosidase activity	molecular_function	0.73598	1	1	1523	25	28560	Pbr019806	-|
GO:0009081	branched-chain amino acid metabolic process	biological_process	0.73598	1	1	1523	25	28560	Pbr036950	-|
GO:0009082	branched-chain amino acid biosynthetic process	biological_process	0.73598	1	1	1523	25	28560	Pbr036950	-|
GO:0003896	DNA primase activity	molecular_function	0.73617	1	1	1523	25	28560	Pbr009633	-|
GO:0044461	bacterial-type flagellum part	cellular_component	0.73624	1	1	1523	25	28560	Pbr000623	-|
GO:0000159	protein phosphatase type 2A complex	cellular_component	0.7363	1	1	1523	25	28560	Pbr021289	-|
GO:0008601	protein phosphatase type 2A regulator activity	molecular_function	0.7363	1	1	1523	25	28560	Pbr021289	-|
GO:0016872	intramolecular lyase activity	molecular_function	0.73635	1	1	1523	25	28560	Pbr041071	-|
GO:0006032	chitin catabolic process	biological_process	0.73637	1	1	1523	25	28560	Pbr027802	-|
GO:0046348	amino sugar catabolic process	biological_process	0.73637	1	1	1523	25	28560	Pbr027802	-|
GO:1901072	glucosamine-containing compound catabolic process	biological_process	0.73637	1	1	1523	25	28560	Pbr027802	-|
GO:0016462	pyrophosphatase activity	molecular_function	0.73815	1	66	1523	1368	28560	Pbr020978,Pbr009726,Pbr040476,Pbr019774,Pbr036211,Pbr019082,Pbr021477,Pbr007155,Pbr008689,Pbr019780,Pbr025267,Pbr011531,Pbr000642,Pbr020348,Pbr021217,Pbr019818,Pbr019968,Pbr020356,Pbr009621,Pbr013215,Pbr010053,Pbr023603,Pbr032965,Pbr026725,Pbr004067,Pbr020355,Pbr009435,Pbr039394,Pbr010437,Pbr023881,Pbr022328,Pbr029874,Pbr016101,Pbr038722,Pbr029199,Pbr014867,Pbr014875,Pbr022331,Pbr009648,Pbr019096…	-|-|-|-|-|-|-|-|-|-|-|-|-|-|-|-|-|-|-|-|-|-|-|-|-|-|-|-|-|-|-|-|-|-|-|-|-|-|-|-|-|-|-|-|-|-|-|-|-|-|-|-|-|-|-|-|-|-|-|-|-|-|-|-|-|-|
GO:0006414	translational elongation	biological_process	0.73881	1	2	1523	50	28560	Pbr021435,Pbr024781	-|-|
GO:0005996	monosaccharide metabolic process	biological_process	0.73886	1	7	1523	162	28560	Pbr026727,Pbr032586,Pbr005501,Pbr007150,Pbr031946,Pbr028764,Pbr005502	-|-|-|-|-|-|-|
GO:0019201	nucleotide kinase activity	molecular_function	0.73984	1	2	1523	50	28560	Pbr008691,Pbr002365	-|-|
GO:0019207	kinase regulator activity	molecular_function	0.74008	1	2	1523	50	28560	Pbr033736,Pbr021420	-|-|
GO:0004866	endopeptidase inhibitor activity	molecular_function	0.74571	1	3	1523	74	28560	Pbr030417,Pbr037012,Pbr012154	-|-|-|
GO:0061135	endopeptidase regulator activity	molecular_function	0.74571	1	3	1523	74	28560	Pbr030417,Pbr037012,Pbr012154	-|-|-|
GO:0016857	racemase and epimerase activity, acting on carbohydrates and derivatives	molecular_function	0.74819	1	1	1523	26	28560	Pbr015026	-|
GO:0006109	regulation of carbohydrate metabolic process	biological_process	0.74851	1	1	1523	26	28560	Pbr018193	-|
GO:0016592	mediator complex	cellular_component	0.74947	1	6	1523	142	28560	Pbr037011,Pbr019086,Pbr023602,Pbr007180,Pbr009721,Pbr008673	-|-|-|-|-|-|
GO:0072686	mitotic spindle	cellular_component	0.74984	1	2	1523	51	28560	Pbr024787,Pbr019809	-|-|
GO:0019083	viral transcription	biological_process	0.74985	1	1	1523	26	28560	Pbr021290	-|
GO:0044463	cell projection part	cellular_component	0.74995	1	1	1523	26	28560	Pbr000623	-|
GO:0044550	secondary metabolite biosynthetic process	biological_process	0.74996	1	1	1523	26	28560	Pbr009440	-|
GO:0016776	phosphotransferase activity, phosphate group as acceptor	molecular_function	0.75006	1	1	1523	26	28560	Pbr036940	-|
[truncated: 416 more rows]
