# Supplementary material for: Genome-Wide Identification and Functional Prediction of Novel Drought-Responsive lncRNAs in Pyrus betulifolia
Source: Genes (Basel). 2018 Jun 20;9(6):311. doi: 10.3390/genes9060311 (PMC6027255; doi:10.3390/genes9060311)
Supplement: Supplementary file 1 [file genes-09-00311-s001.zip › Table S11 - KEGG enrichment result of putative target genes of differentially expressed lncRNA of 24hVS0h base on co-location.xls]

##Databases: KEGG PATHWAY
##Statistical test method: hypergeometric test / Fisher's exact test
##FDR correction method: Benjamini and Hochberg
#Term	Database	ID	Input number	Background number	P-Value	Corrected P-Value	Input	KO	Entrez_ID	KO_name	Hyperlink
Photosynthesis	KEGG PATHWAY	ath00195	34	77	8.09619873552e-08	8.98678059643e-06	Pbr006593|Pbr006592|Pbr006597|Pbr006596|Pbr006598|Pbr012219|Pbr006603|Pbr006602|Pbr006604|Pbr019168|Pbr009617|Pbr009616|Pbr009613|Pbr009612|Pbr009619|Pbr009618|Pbr031897|Pbr010009|Pbr010005|Pbr010006|Pbr010020|Pbr010021|Pbr006588|Pbr006589|Pbr009622|Pbr009621|Pbr009626|Pbr009625|Pbr010019|Pbr010013|Pbr010012|Pbr010010|Pbr010015|Pbr010014	ath:ArthCp028|ath:ArthCp029|ath:ArthCp018|ath:ArthCp022|ath:ArthCp017|ath:AT3G01440|ath:ArthCp007|ath:ArthCp009|ath:ArthCp002|ath:AT1G52230|ath:ArthCp018|ath:ArthCp017|ath:ArthCp007|ath:ArthCp002|ath:ArthCp022|ath:ArthCp021|ath:AT4G04640|ath:ArthCp029|ath:ArthCp049|ath:ArthCp035|ath:ArthCp007|ath:ArthCp002|ath:ArthCp049|ath:ArthCp035|ath:ArthCp029|ath:ArthCp028|ath:ArthCp049|ath:ArthCp035|ath:Art…	ArthCp028|ArthCp029|ArthCp018|ArthCp022|ArthCp017|AT3G01440|ArthCp007|ArthCp009|ArthCp002|AT1G52230|ArthCp018|ArthCp017|ArthCp007|ArthCp002|ArthCp022|ArthCp021|AT4G04640|ArthCp029|ArthCp049|ArthCp035|ArthCp007|ArthCp002|ArthCp049|ArthCp035|ArthCp029|ArthCp028|ArthCp049|ArthCp035|ArthCp009|ArthCp021|ArthCp022|ArthCp028|ArthCp017|ArthCp018|	atpE|atpB|psbC|psaA|psbD|PQL1|atpA|atpH|psbA|PSAH2|psbC|psbD|atpA|psbA|psaA|psaB|ATPC1|atpB|psbB|petA|atpA|psbA|psbB|petA|atpB|atpE|psbB|petA|atpH|psaB|psaA|atpE|psbD|psbC|	http://www.genome.jp/kegg-bin/show_pathway?ath00195/ath:ArthCp028%09red/ath:ArthCp029%09red/ath:AT3G01440%09red/ath:AT4G04640%09red/ath:AT1G52230%09red/ath:ArthCp021%09red/ath:ArthCp022%09red/ath:ArthCp002%09red/ath:ArthCp007%09red/ath:ArthCp017%09red/ath:ArthCp049%09red/ath:ArthCp018%09red/ath:ArthCp009%09red/ath:ArthCp035%09red
Sesquiterpenoid and triterpenoid biosynthesis	KEGG PATHWAY	ath00909	12	23	0.000420818854395	0.0233554464189	Pbr037924|Pbr005033|Pbr037005|Pbr037004|Pbr005334|Pbr023150|Pbr037925|Pbr023153|Pbr023149|Pbr037928|Pbr036998|Pbr005031	ath:AT5G23960|ath:AT5G23960|ath:AT1G78960|ath:AT1G78950|ath:AT5G23960|ath:AT1G78955|ath:AT5G23960|ath:AT1G78950|ath:AT1G78955|ath:AT5G23960|ath:AT1G78950|ath:AT5G23960|	AT5G23960|AT5G23960|AT1G78960|AT1G78950|AT5G23960|AT1G78955|AT5G23960|AT1G78950|AT1G78955|AT5G23960|AT1G78950|AT5G23960|	TPS21|TPS21|LUP2| |TPS21|CAMS1|TPS21| |CAMS1|TPS21| |TPS21|	http://www.genome.jp/kegg-bin/show_pathway?ath00909/ath:AT1G78955%09red/ath:AT5G23960%09red/ath:AT1G78960%09red/ath:AT1G78950%09red
Linoleic acid metabolism	KEGG PATHWAY	ath00591	5	9	0.0180517839978	0.504750368023	Pbr023784|Pbr004967|Pbr004964|Pbr004965|Pbr004969	ath:AT3G45140|ath:AT3G45140|ath:AT3G45140|ath:AT3G45140|ath:AT3G45140|	AT3G45140|AT3G45140|AT3G45140|AT3G45140|AT3G45140|	LOX2|LOX2|LOX2|LOX2|LOX2|	http://www.genome.jp/kegg-bin/show_pathway?ath00591/ath:AT3G45140%09red
Fatty acid metabolism	KEGG PATHWAY	ath01212	18	73	0.0181892024513	0.504750368023	Pbr014901|Pbr000682|Pbr002153|Pbr021295|Pbr019243|Pbr009624|Pbr006590|Pbr000672|Pbr005174|Pbr033731|Pbr033732|Pbr005172|Pbr005173|Pbr019246|Pbr036936|Pbr005175|Pbr010007|Pbr039890	ath:AT3G06810|ath:AT3G12120|ath:AT1G77590|ath:AT1G62640|ath:AT2G05990|ath:ArthCp031|ath:ArthCp031|ath:AT2G05990|ath:AT3G15850|ath:AT3G11170|ath:AT3G11170|ath:AT3G15850|ath:AT3G15850|ath:AT3G12120|ath:AT1G24360|ath:AT3G15850|ath:ArthCp031|ath:AT1G49430|	AT3G06810|AT3G12120|AT1G77590|AT1G62640|AT2G05990|ArthCp031|ArthCp031|AT2G05990|AT3G15850|AT3G11170|AT3G11170|AT3G15850|AT3G15850|AT3G12120|AT1G24360|AT3G15850|ArthCp031|AT1G49430|	IBR3|FAD2|LACS9|KAS_III|MOD1|accD|accD|MOD1|FAD5|FAD7|FAD7|FAD5|FAD5|FAD2| |FAD5|accD|LACS2|	http://www.genome.jp/kegg-bin/show_pathway?ath01212/ath:AT3G15850%09red/ath:AT1G49430%09red/ath:AT1G24360%09red/ath:AT1G62640%09red/ath:AT3G06810%09red/ath:ArthCp031%09red/ath:AT3G12120%09red/ath:AT3G11170%09red/ath:AT2G05990%09red/ath:AT1G77590%09red
alpha-Linolenic acid metabolism	KEGG PATHWAY	ath00592	10	33	0.0250274127225	0.507446578891	Pbr023784|Pbr041161|Pbr006836|Pbr021222|Pbr021220|Pbr004967|Pbr004964|Pbr004965|Pbr020059|Pbr004969	ath:AT3G45140|ath:AT1G20510|ath:AT3G03480|ath:AT1G77120|ath:AT1G77120|ath:AT3G45140|ath:AT3G45140|ath:AT3G45140|ath:AT5G42650|ath:AT3G45140|	AT3G45140|AT1G20510|AT3G03480|AT1G77120|AT1G77120|AT3G45140|AT3G45140|AT3G45140|AT5G42650|AT3G45140|	LOX2|OPCL1|CHAT|ADH1|ADH1|LOX2|LOX2|LOX2|AOS|LOX2|	http://www.genome.jp/kegg-bin/show_pathway?ath00592/ath:AT5G42650%09red/ath:AT1G20510%09red/ath:AT3G03480%09red/ath:AT1G77120%09red/ath:AT3G45140%09red
RNA polymerase	KEGG PATHWAY	ath03020	12	45	0.0312867353594	0.507446578891	Pbr011965|Pbr009615|Pbr028333|Pbr006600|Pbr029707|Pbr005816|Pbr006601|Pbr006599|Pbr017485|Pbr015619|Pbr010017|Pbr010016	ath:AT3G16980|ath:ArthCp014|ath:AT5G09920|ath:ArthCp014|ath:AT5G49530|ath:AT3G25940|ath:ArthCp013|ath:ArthCp014|ath:AT5G09380|ath:AT3G22320|ath:ArthCp013|ath:ArthCp014|	AT3G16980|ArthCp014|AT5G09920|ArthCp014|AT5G49530|AT3G25940|ArthCp013|ArthCp014|AT5G09380|AT3G22320|ArthCp013|ArthCp014|	NRPB9A|rpoB|NRPB4|rpoB| | |rpoC1|rpoB| |NRPB5|rpoC1|rpoB|	http://www.genome.jp/kegg-bin/show_pathway?ath03020/ath:AT5G09920%09red/ath:AT5G09380%09red/ath:AT5G49530%09red/ath:AT3G16980%09red/ath:ArthCp013%09red/ath:AT3G22320%09red/ath:ArthCp014%09red/ath:AT3G25940%09red
Limonene and pinene degradation	KEGG PATHWAY	ath00903	15	63	0.0368702227576	0.507446578891	Pbr036198|Pbr036199|Pbr027193|Pbr029978|Pbr036197|Pbr036945|Pbr020048|Pbr027959|Pbr020054|Pbr020055|Pbr036201|Pbr020050|Pbr020046|Pbr020052|Pbr020053	ath:AT3G26300|ath:AT3G26310|ath:AT3G26230|ath:AT1G13710|ath:AT3G26170|ath:AT4G31940|ath:AT4G31940|ath:AT4G34240|ath:AT4G31940|ath:AT4G31940|ath:AT3G26320|ath:AT4G31940|ath:AT4G31940|ath:AT4G31940|ath:AT4G31940|	AT3G26300|AT3G26310|AT3G26230|AT1G13710|AT3G26170|AT4G31940|AT4G31940|AT4G34240|AT4G31940|AT4G31940|AT3G26320|AT4G31940|AT4G31940|AT4G31940|AT4G31940|	CYP71B34|CYP71B35|CYP71B24|CYP78A5|CYP71B19|CYP82C4|CYP82C4|ALDH3I1|CYP82C4|CYP82C4|CYP71B36|CYP82C4|CYP82C4|CYP82C4|CYP82C4|	http://www.genome.jp/kegg-bin/show_pathway?ath00903/ath:AT3G26320%09red/ath:AT1G13710%09red/ath:AT3G26310%09red/ath:AT3G26300%09red/ath:AT3G26170%09red/ath:AT4G34240%09red/ath:AT3G26230%09red/ath:AT4G31940%09red
Phenylpropanoid biosynthesis	KEGG PATHWAY	ath00940	30	154	0.0398699035448	0.507446578891	Pbr022870|Pbr021413|Pbr002957|Pbr002956|Pbr036152|Pbr002950|Pbr022329|Pbr026415|Pbr016853|Pbr020361|Pbr029954|Pbr002505|Pbr015972|Pbr002542|Pbr022326|Pbr036928|Pbr036923|Pbr000686|Pbr002948|Pbr002947|Pbr006566|Pbr036153|Pbr019174|Pbr015965|Pbr022330|Pbr015968|Pbr015969|Pbr023783|Pbr010258|Pbr028992	ath:AT3G50740|ath:AT4G05160|ath:AT5G05340|ath:AT5G05340|ath:AT3G03670|ath:AT5G05340|ath:AT4G21760|ath:AT4G05160|ath:AT4G26010|ath:AT3G18080|ath:AT1G26560|ath:AT1G30870|ath:AT5G06730|ath:AT1G30870|ath:AT4G33420|ath:AT5G44640|ath:AT5G44640|ath:AT5G19890|ath:AT5G05340|ath:AT5G05340|ath:AT1G44970|ath:AT5G17820|ath:AT2G44450|ath:AT5G05340|ath:AT1G61820|ath:AT5G05340|ath:AT5G05340|ath:AT2G25630|ath:AT1…	AT3G50740|AT4G05160|AT5G05340|AT5G05340|AT3G03670|AT5G05340|AT4G21760|AT4G05160|AT4G26010|AT3G18080|AT1G26560|AT1G30870|AT5G06730|AT1G30870|AT4G33420|AT5G44640|AT5G44640|AT5G19890|AT5G05340|AT5G05340|AT1G44970|AT5G17820|AT2G44450|AT5G05340|AT1G61820|AT5G05340|AT5G05340|AT2G25630|AT1G30870|AT2G44450|	UGT72E1| | | | | |BGLU47| | |BGLU44|BGLU40| | | | |BGLU13|BGLU13| | | | | |BGLU15| |BGLU46| | |BGLU14| |BGLU15|	http://www.genome.jp/kegg-bin/show_pathway?ath00940/ath:AT3G18080%09red/ath:AT4G26010%09red/ath:AT1G44970%09red/ath:AT1G61820%09red/ath:AT1G30870%09red/ath:AT5G19890%09red/ath:AT5G06730%09red/ath:AT5G17820%09red/ath:AT4G33420%09red/ath:AT5G44640%09red/ath:AT2G25630%09red/ath:AT4G21760%09red/ath:AT3G03670%09red/ath:AT4G05160%09red/ath:AT5G05340%09red/ath:AT1G26560%09red/ath:AT3G50740%09red/ath:AT2…
Oxidative phosphorylation	KEGG PATHWAY	ath00190	31	162	0.044333690846	0.507446578891	Pbr006593|Pbr006592|Pbr006594|Pbr017423|Pbr010529|Pbr032047|Pbr020348|Pbr019082|Pbr006603|Pbr006602|Pbr026725|Pbr009613|Pbr039821|Pbr039820|Pbr031897|Pbr010009|Pbr023158|Pbr010000|Pbr032917|Pbr010020|Pbr011498|Pbr019822|Pbr009609|Pbr008340|Pbr014549|Pbr039787|Pbr009622|Pbr009621|Pbr010019|Pbr038885|Pbr010010	ath:ArthCp028|ath:ArthCp029|ath:ArthCp026|ath:AT1G53030|ath:AT1G15120|ath:AT1G01050|ath:AT5G08680|ath:AT5G47030|ath:ArthCp007|ath:ArthCp009|ath:AT4G11150|ath:ArthCp007|ath:AT3G01390|ath:AT3G01390|ath:AT4G04640|ath:ArthCp029|ath:AT1G16780|ath:ArthCp086|ath:AT2G20360|ath:ArthCp007|ath:AT5G62670|ath:AT5G11770|ath:ArthCp086|ath:AT3G01390|ath:AT5G47030|ath:AT5G47890|ath:ArthCp029|ath:ArthCp028|ath:Art…	ArthCp028|ArthCp029|ArthCp026|AT1G53030|AT1G15120|AT1G01050|AT5G08680|AT5G47030|ArthCp007|ArthCp009|AT4G11150|ArthCp007|AT3G01390|AT3G01390|AT4G04640|ArthCp029|AT1G16780|ArthCp086|AT2G20360|ArthCp007|AT5G62670|AT5G11770|ArthCp086|AT3G01390|AT5G47030|AT5G47890|ArthCp029|ArthCp028|ArthCp009|AT5G08680|ArthCp028|	atpE|atpB|ndhK| | |PPa1| | |atpA|atpH|TUF|atpA|VMA10|VMA10|ATPC1|atpB|VHP2;2|ndhB| |atpA|HA11| |ndhB|VMA10| | |atpB|atpE|atpH| |atpE|	http://www.genome.jp/kegg-bin/show_pathway?ath00190/ath:ArthCp028%09red/ath:ArthCp029%09red/ath:AT1G15120%09red/ath:AT5G47030%09red/ath:AT4G04640%09red/ath:AT5G47890%09red/ath:AT5G62670%09red/ath:AT3G01390%09red/ath:AT2G20360%09red/ath:AT5G08680%09red/ath:ArthCp026%09red/ath:AT4G11150%09red/ath:ArthCp007%09red/ath:AT1G16780%09red/ath:AT1G53030%09red/ath:ArthCp009%09red/ath:ArthCp086%09red/ath:AT1…
Ubiquinone and other terpenoid-quinone biosynthesis	KEGG PATHWAY	ath00130	9	32	0.0457159080082	0.507446578891	Pbr021413|Pbr011477|Pbr012237|Pbr026415|Pbr012898|Pbr005491|Pbr005492|Pbr028995|Pbr028996	ath:AT4G05160|ath:AT1G18870|ath:AT4G23660|ath:AT4G05160|ath:AT3G63410|ath:AT1G64970|ath:AT1G64970|ath:AT4G23660|ath:AT4G23660|	AT4G05160|AT1G18870|AT4G23660|AT4G05160|AT3G63410|AT1G64970|AT1G64970|AT4G23660|AT4G23660|	|ICS2|PPT1| |APG1|G-TMT|G-TMT|PPT1|PPT1|	http://www.genome.jp/kegg-bin/show_pathway?ath00130/ath:AT3G63410%09red/ath:AT1G64970%09red/ath:AT4G05160%09red/ath:AT4G23660%09red/ath:AT1G18870%09red
Metabolic pathways	KEGG PATHWAY	ath01100	274	1861	0.0514247468183	0.518922445167	Pbr006591|Pbr014900|Pbr006593|Pbr014902|Pbr036170|Pbr006594|Pbr006597|Pbr006590|Pbr029981|Pbr006598|Pbr012219|Pbr025112|Pbr015972|Pbr006601|Pbr006600|Pbr017407|Pbr006592|Pbr006604|Pbr004021|Pbr026415|Pbr006608|Pbr006602|Pbr002285|Pbr005841|Pbr011473|Pbr020361|Pbr020381|Pbr006596|Pbr029978|Pbr002567|Pbr036945|Pbr006599|Pbr036940|Pbr036948|Pbr032917|Pbr016069|Pbr009623|Pbr019825|Pbr006588|Pbr006589…	ath:ArthCp030|ath:AT5G27870|ath:ArthCp028|ath:AT5G49190|ath:AT1G12990|ath:ArthCp026|ath:ArthCp018|ath:ArthCp031|ath:AT1G13700|ath:ArthCp017|ath:AT3G01440|ath:AT3G50520|ath:AT5G06730|ath:ArthCp013|ath:ArthCp014|ath:AT5G53850|ath:ArthCp029|ath:ArthCp002|ath:AT5G10240|ath:AT4G05160|ath:AT1G48850|ath:ArthCp009|ath:AT5G66680|ath:AT1G47840|ath:AT5G62530|ath:AT3G18080|ath:AT5G27730|ath:ArthCp022|ath:AT1…	ArthCp030|AT5G27870|ArthCp028|AT5G49190|AT1G12990|ArthCp026|ArthCp018|ArthCp031|AT1G13700|ArthCp017|AT3G01440|AT3G50520|AT5G06730|ArthCp013|ArthCp014|AT5G53850|ArthCp029|ArthCp002|AT5G10240|AT4G05160|AT1G48850|ArthCp009|AT5G66680|AT1G47840|AT5G62530|AT3G18080|AT5G27730|ArthCp022|AT1G13710|AT1G79500|AT4G31940|ArthCp014|AT5G63310|AT5G63290|AT2G20360|AT5G57590|ArthCp030|AT1G73010|ArthCp049|ArthCp035…	rbcL| |atpE|SUS2| |ndhK|psbC|accD|PGL1|psbD|PQL1| | |rpoC1|rpoB| |atpB|psbA|ASN3| |EMB1144|atpH|DGL1|HXK3|ALDH12A1|BGLU44| |psaA|CYP78A5|AtkdsA1|CYP82C4|rpoB|NDPK2| | |BIO1|rbcL|PS2|psbB|petA|FC1| |ADH1| | |GGT2|ALDH3I1|BGLU15| |TPS21|TPS21|TPPB|BGLU46|CAS1|CCT1|atpA| |AXS2|LOX2|LOX2|CYP71B24|psaB|psaA|atpE|rpoC1|rpoB|LHCB4.2|psbC| | | | |TPS7| |VAT1|PSAH2|TPS21|APG1| |BGLU47|ATS1|PYD4| |PORB|CYP…	http://www.genome.jp/kegg-bin/show_pathway?ath01100/ath:AT5G23960%09red/ath:AT2G24270%09red/ath:AT3G26320%09red/ath:AT3G06810%09red/ath:AT5G27730%09red/ath:AT3G16980%09red/ath:AT5G47840%09red/ath:AT1G74340%09red/ath:AT2G40490%09red/ath:AT5G10870%09red/ath:AT5G17820%09red/ath:AT5G08170%09red/ath:AT1G13700%09red/ath:AT4G00400%09red/ath:AT1G43710%09red/ath:AT5G16290%09red/ath:AT1G30620%09red/ath:AT1…
Glycosphingolipid biosynthesis - globo series	KEGG PATHWAY	ath00603	4	9	0.0572829844306	0.529867605983	Pbr000317|Pbr000316|Pbr037920|Pbr037922	ath:AT5G08370|ath:AT5G08370|ath:AT2G38150|ath:AT2G38150|	AT5G08370|AT5G08370|AT2G38150|AT2G38150|	AGAL2|AGAL2| | |	http://www.genome.jp/kegg-bin/show_pathway?ath00603/ath:AT2G38150%09red/ath:AT5G08370%09red
Stilbenoid, diarylheptanoid and gingerol biosynthesis	KEGG PATHWAY	ath00945	14	64	0.0699374326172	0.597158078501	Pbr036198|Pbr036199|Pbr027193|Pbr029978|Pbr036197|Pbr036945|Pbr020048|Pbr020054|Pbr020055|Pbr036201|Pbr020050|Pbr020046|Pbr020052|Pbr020053	ath:AT3G26300|ath:AT3G26310|ath:AT3G26230|ath:AT1G13710|ath:AT3G26170|ath:AT4G31940|ath:AT4G31940|ath:AT4G31940|ath:AT4G31940|ath:AT3G26320|ath:AT4G31940|ath:AT4G31940|ath:AT4G31940|ath:AT4G31940|	AT3G26300|AT3G26310|AT3G26230|AT1G13710|AT3G26170|AT4G31940|AT4G31940|AT4G31940|AT4G31940|AT3G26320|AT4G31940|AT4G31940|AT4G31940|AT4G31940|	CYP71B34|CYP71B35|CYP71B24|CYP78A5|CYP71B19|CYP82C4|CYP82C4|CYP82C4|CYP82C4|CYP71B36|CYP82C4|CYP82C4|CYP82C4|CYP82C4|	http://www.genome.jp/kegg-bin/show_pathway?ath00945/ath:AT3G26320%09red/ath:AT1G13710%09red/ath:AT3G26310%09red/ath:AT3G26300%09red/ath:AT3G26170%09red/ath:AT3G26230%09red/ath:AT4G31940%09red
Biosynthesis of unsaturated fatty acids	KEGG PATHWAY	ath01040	9	36	0.0758832065579	0.601645423424	Pbr000682|Pbr036936|Pbr033731|Pbr033732|Pbr005172|Pbr005173|Pbr019246|Pbr005174|Pbr005175	ath:AT3G12120|ath:AT1G24360|ath:AT3G11170|ath:AT3G11170|ath:AT3G15850|ath:AT3G15850|ath:AT3G12120|ath:AT3G15850|ath:AT3G15850|	AT3G12120|AT1G24360|AT3G11170|AT3G11170|AT3G15850|AT3G15850|AT3G12120|AT3G15850|AT3G15850|	FAD2| |FAD7|FAD7|FAD5|FAD5|FAD2|FAD5|FAD5|	http://www.genome.jp/kegg-bin/show_pathway?ath01040/ath:AT3G15850%09red/ath:AT1G24360%09red/ath:AT3G12120%09red/ath:AT3G11170%09red
Cyanoamino acid metabolism	KEGG PATHWAY	ath00460	13	60	0.0827688432249	0.612489439864	Pbr013991|Pbr020361|Pbr022330|Pbr029954|Pbr036928|Pbr021417|Pbr021414|Pbr022329|Pbr021224|Pbr023783|Pbr019174|Pbr036923|Pbr028992	ath:AT4G37930|ath:AT3G18080|ath:AT1G61820|ath:AT1G26560|ath:AT5G44640|ath:AT5G05260|ath:AT5G05260|ath:AT4G21760|ath:AT4G39650|ath:AT2G25630|ath:AT2G44450|ath:AT5G44640|ath:AT2G44450|	AT4G37930|AT3G18080|AT1G61820|AT1G26560|AT5G44640|AT5G05260|AT5G05260|AT4G21760|AT4G39650|AT2G25630|AT2G44450|AT5G44640|AT2G44450|	SHM1|BGLU44|BGLU46|BGLU40|BGLU13|CYP79A2|CYP79A2|BGLU47|GGT2|BGLU14|BGLU15|BGLU13|BGLU15|	http://www.genome.jp/kegg-bin/show_pathway?ath00460/ath:AT3G18080%09red/ath:AT5G05260%09red/ath:AT1G61820%09red/ath:AT4G39650%09red/ath:AT5G44640%09red/ath:AT4G37930%09red/ath:AT4G21760%09red/ath:AT1G26560%09red/ath:AT2G25630%09red/ath:AT2G44450%09red
Endocytosis	KEGG PATHWAY	ath04144	22	117	0.0907282139544	0.629426984309	Pbr000287|Pbr017428|Pbr019810|Pbr024900|Pbr024891|Pbr005840|Pbr009409|Pbr022993|Pbr027968|Pbr000291|Pbr019809|Pbr012224|Pbr025108|Pbr033742|Pbr026423|Pbr035529|Pbr021786|Pbr015629|Pbr031962|Pbr004948|Pbr009410|Pbr023349	ath:AT4G05000|ath:AT5G22780|ath:AT5G11710|ath:AT4G27040|ath:AT3G20290|ath:AT1G47830|ath:AT1G13980|ath:AT3G07940|ath:AT5G22770|ath:AT5G54310|ath:AT4G29160|ath:AT1G10870|ath:AT1G15130|ath:AT3G08530|ath:AT5G22950|ath:AT4G38200|ath:AT3G12580|ath:AT5G02490|ath:AT4G05520|ath:AT5G47960|ath:AT1G13980|ath:AT3G60860|	AT4G05000|AT5G22780|AT5G11710|AT4G27040|AT3G20290|AT1G47830|AT1G13980|AT3G07940|AT5G22770|AT5G54310|AT4G29160|AT1G10870|AT1G15130|AT3G08530|AT5G22950|AT4G38200|AT3G12580|AT5G02490|AT4G05520|AT5G47960|AT1G13980|AT3G60860|	VPS28-2| | |VPS22|EHD1| |GN| |alpha-ADR|AGD5|SNF7.1|AGD4| | |VPS24.1| |HSP70| |EHD2|RABA4C|GN| |	http://www.genome.jp/kegg-bin/show_pathway?ath04144/ath:AT3G07940%09red/ath:AT4G05520%09red/ath:AT4G27040%09red/ath:AT4G05000%09red/ath:AT1G13980%09red/ath:AT1G15130%09red/ath:AT5G22770%09red/ath:AT4G38200%09red/ath:AT3G08530%09red/ath:AT5G11710%09red/ath:AT5G22780%09red/ath:AT4G29160%09red/ath:AT3G20290%09red/ath:AT5G22950%09red/ath:AT5G47960%09red/ath:AT1G47830%09red/ath:AT5G02490%09red/ath:AT5…
Phenylalanine metabolism	KEGG PATHWAY	ath00360	21	114	0.110715748525	0.71477376251	Pbr036153|Pbr002505|Pbr000686|Pbr002948|Pbr021413|Pbr015969|Pbr002957|Pbr002956|Pbr036152|Pbr002950|Pbr034197|Pbr015972|Pbr002542|Pbr015968|Pbr026415|Pbr016853|Pbr002947|Pbr010258|Pbr006566|Pbr022326|Pbr015965	ath:AT5G17820|ath:AT1G30870|ath:AT5G19890|ath:AT5G05340|ath:AT4G05160|ath:AT5G05340|ath:AT5G05340|ath:AT5G05340|ath:AT3G03670|ath:AT5G05340|ath:AT4G12290|ath:AT5G06730|ath:AT1G30870|ath:AT5G05340|ath:AT4G05160|ath:AT4G26010|ath:AT5G05340|ath:AT1G30870|ath:AT1G44970|ath:AT4G33420|ath:AT5G05340|	AT5G17820|AT1G30870|AT5G19890|AT5G05340|AT4G05160|AT5G05340|AT5G05340|AT5G05340|AT3G03670|AT5G05340|AT4G12290|AT5G06730|AT1G30870|AT5G05340|AT4G05160|AT4G26010|AT5G05340|AT1G30870|AT1G44970|AT4G33420|AT5G05340|	| | | | | | | | | | | | | | | | | | | | |	http://www.genome.jp/kegg-bin/show_pathway?ath00360/ath:AT4G26010%09red/ath:AT1G44970%09red/ath:AT4G12290%09red/ath:AT1G30870%09red/ath:AT5G19890%09red/ath:AT5G06730%09red/ath:AT4G33420%09red/ath:AT5G17820%09red/ath:AT3G03670%09red/ath:AT4G05160%09red/ath:AT5G05340%09red
Fatty acid biosynthesis	KEGG PATHWAY	ath00061	9	40	0.115909258785	0.71477376251	Pbr006590|Pbr002153|Pbr021295|Pbr019243|Pbr009624|Pbr000672|Pbr036936|Pbr010007|Pbr039890	ath:ArthCp031|ath:AT1G77590|ath:AT1G62640|ath:AT2G05990|ath:ArthCp031|ath:AT2G05990|ath:AT1G24360|ath:ArthCp031|ath:AT1G49430|	ArthCp031|AT1G77590|AT1G62640|AT2G05990|ArthCp031|AT2G05990|AT1G24360|ArthCp031|AT1G49430|	accD|LACS9|KAS_III|MOD1|accD|MOD1| |accD|LACS2|	http://www.genome.jp/kegg-bin/show_pathway?ath00061/ath:AT1G49430%09red/ath:AT1G24360%09red/ath:AT1G62640%09red/ath:ArthCp031%09red/ath:AT2G05990%09red/ath:AT1G77590%09red
Alanine, aspartate and glutamate metabolism	KEGG PATHWAY	ath00250	10	48	0.138666461843	0.785362685026	Pbr012238|Pbr000648|Pbr004021|Pbr042866|Pbr011473|Pbr002557|Pbr003246|Pbr024987|Pbr014600|Pbr033557	ath:AT5G16570|ath:AT3G27740|ath:AT5G10240|ath:AT3G47340|ath:AT5G62530|ath:AT1G79440|ath:AT5G18170|ath:AT5G12040|ath:AT3G08860|ath:AT5G17330|	AT5G16570|AT3G27740|AT5G10240|AT3G47340|AT5G62530|AT1G79440|AT5G18170|AT5G12040|AT3G08860|AT5G17330|	GLN1;4|CARA|ASN3|ASN1|ALDH12A1|ALDH5F1|GDH1| |PYD4|GAD|	http://www.genome.jp/kegg-bin/show_pathway?ath00250/ath:AT3G27740%09red/ath:AT5G62530%09red/ath:AT5G16570%09red/ath:AT1G79440%09red/ath:AT5G17330%09red/ath:AT3G08860%09red/ath:AT5G18170%09red/ath:AT3G47340%09red/ath:AT5G10240%09red/ath:AT5G12040%09red
Phagosome	KEGG PATHWAY	ath04145	16	86	0.141506790095	0.785362685026	Pbr031324|Pbr016094|Pbr038648|Pbr005832|Pbr005831|Pbr039821|Pbr039820|Pbr013416|Pbr022328|Pbr031323|Pbr008340|Pbr005814|Pbr026725|Pbr038661|Pbr031307|Pbr022327	ath:AT5G23860|ath:AT1G78720|ath:AT5G61790|ath:AT5G44340|ath:AT1G75780|ath:AT3G01390|ath:AT3G01390|ath:AT1G71010|ath:AT1G20010|ath:AT5G23860|ath:AT3G01390|ath:AT1G75840|ath:AT4G11150|ath:AT5G61790|ath:AT5G52270|ath:AT5G44340|	AT5G23860|AT1G78720|AT5G61790|AT5G44340|AT1G75780|AT3G01390|AT3G01390|AT1G71010|AT1G20010|AT5G23860|AT3G01390|AT1G75840|AT4G11150|AT5G61790|AT5G52270|AT5G44340|	TUB8| |CNX1|TUB4|TUB1|VMA10|VMA10|FAB1C|TUB5|TUB8|VMA10|ARAC5|TUF|CNX1| |TUB4|	http://www.genome.jp/kegg-bin/show_pathway?ath04145/ath:AT1G20010%09red/ath:AT5G23860%09red/ath:AT1G75840%09red/ath:AT1G71010%09red/ath:AT3G01390%09red/ath:AT1G75780%09red/ath:AT4G11150%09red/ath:AT5G61790%09red/ath:AT5G52270%09red/ath:AT1G78720%09red/ath:AT5G44340%09red
Biotin metabolism	KEGG PATHWAY	ath00780	4	14	0.153779130167	0.794701372353	Pbr000672|Pbr019243|Pbr036936|Pbr016069	ath:AT2G05990|ath:AT2G05990|ath:AT1G24360|ath:AT5G57590|	AT2G05990|AT2G05990|AT1G24360|AT5G57590|	MOD1|MOD1| |BIO1|	http://www.genome.jp/kegg-bin/show_pathway?ath00780/ath:AT2G05990%09red/ath:AT1G24360%09red/ath:AT5G57590%09red
mRNA surveillance pathway	KEGG PATHWAY	ath03015	20	114	0.157508380106	0.794701372353	Pbr012583|Pbr023002|Pbr028337|Pbr004958|Pbr036218|Pbr020337|Pbr020355|Pbr021289|Pbr019823|Pbr023371|Pbr005156|Pbr011529|Pbr014553|Pbr038894|Pbr004023|Pbr009431|Pbr031304|Pbr023789|Pbr005498|Pbr001654	ath:AT5G14530|ath:AT5G13480|ath:AT1G73820|ath:AT3G52150|ath:AT1G13190|ath:AT1G17980|ath:AT1G18070|ath:AT5G25510|ath:AT1G17720|ath:AT4G14300|ath:AT4G15415|ath:AT1G10430|ath:AT5G47010|ath:AT1G17980|ath:AT3G07810|ath:AT2G39840|ath:AT4G25550|ath:AT3G52150|ath:AT2G36480|ath:AT1G27595|	AT5G14530|AT5G13480|AT1G73820|AT3G52150|AT1G13190|AT1G17980|AT1G18070|AT5G25510|AT1G17720|AT4G14300|AT4G15415|AT1G10430|AT5G47010|AT1G17980|AT3G07810|AT2G39840|AT4G25550|AT3G52150|AT2G36480|AT1G27595|	|FY| | | |PAPS1| | |ATB_BETA| |ATB'_GAMMA|PP2A-2|LBA1|PAPS1| |TOPP4| | | | |	http://www.genome.jp/kegg-bin/show_pathway?ath03015/ath:AT1G27595%09red/ath:AT5G47010%09red/ath:AT1G17980%09red/ath:AT1G73820%09red/ath:AT5G25510%09red/ath:AT3G07810%09red/ath:AT4G14300%09red/ath:AT1G10430%09red/ath:AT2G39840%09red/ath:AT5G13480%09red/ath:AT4G15415%09red/ath:AT1G13190%09red/ath:AT4G25550%09red/ath:AT1G17720%09red/ath:AT1G18070%09red/ath:AT3G52150%09red/ath:AT2G36480%09red/ath:AT5…
Pyrimidine metabolism	KEGG PATHWAY	ath00240	20	116	0.174005186937	0.815350690959	Pbr011965|Pbr009615|Pbr028333|Pbr000648|Pbr029707|Pbr010243|Pbr005816|Pbr007011|Pbr027203|Pbr033559|Pbr006599|Pbr010240|Pbr028318|Pbr006600|Pbr036940|Pbr006601|Pbr017485|Pbr015619|Pbr010017|Pbr010016	ath:AT3G16980|ath:ArthCp014|ath:AT5G09920|ath:AT3G27740|ath:AT5G49530|ath:AT3G12670|ath:AT3G25940|ath:AT5G64370|ath:AT5G63310|ath:AT5G22110|ath:ArthCp014|ath:AT4G20320|ath:AT5G22110|ath:ArthCp014|ath:AT5G63310|ath:ArthCp013|ath:AT5G09380|ath:AT3G22320|ath:ArthCp013|ath:ArthCp014|	AT3G16980|ArthCp014|AT5G09920|AT3G27740|AT5G49530|AT3G12670|AT3G25940|AT5G64370|AT5G63310|AT5G22110|ArthCp014|AT4G20320|AT5G22110|ArthCp014|AT5G63310|ArthCp013|AT5G09380|AT3G22320|ArthCp013|ArthCp014|	NRPB9A|rpoB|NRPB4|CARA| |emb2742| |BETA-UP|NDPK2|DPB2|rpoB| |DPB2|rpoB|NDPK2|rpoC1| |NRPB5|rpoC1|rpoB|	http://www.genome.jp/kegg-bin/show_pathway?ath00240/ath:AT5G63310%09red/ath:AT3G27740%09red/ath:AT5G09920%09red/ath:AT5G09380%09red/ath:AT5G49530%09red/ath:AT3G16980%09red/ath:ArthCp013%09red/ath:AT5G64370%09red/ath:AT3G22320%09red/ath:ArthCp014%09red/ath:AT3G12670%09red/ath:AT4G20320%09red/ath:AT5G22110%09red/ath:AT3G25940%09red
Purine metabolism	KEGG PATHWAY	ath00230	26	157	0.179022535566	0.815350690959	Pbr011965|Pbr041337|Pbr029707|Pbr006601|Pbr006600|Pbr004478|Pbr004479|Pbr021473|Pbr015619|Pbr031971|Pbr009615|Pbr002563|Pbr037001|Pbr006599|Pbr028318|Pbr036940|Pbr004482|Pbr028333|Pbr000841|Pbr027203|Pbr033559|Pbr013637|Pbr005816|Pbr017485|Pbr010017|Pbr010016	ath:AT3G16980|ath:AT1G63660|ath:AT5G49530|ath:ArthCp013|ath:ArthCp014|ath:AT1G16350|ath:AT1G16350|ath:AT4G20070|ath:AT3G22320|ath:AT1G31220|ath:ArthCp014|ath:AT1G16350|ath:AT5G56350|ath:ArthCp014|ath:AT5G22110|ath:AT5G63310|ath:AT1G16350|ath:AT5G09920|ath:AT5G47840|ath:AT5G63310|ath:AT5G22110|ath:AT5G52920|ath:AT3G25940|ath:AT5G09380|ath:ArthCp013|ath:ArthCp014|	AT3G16980|AT1G63660|AT5G49530|ArthCp013|ArthCp014|AT1G16350|AT1G16350|AT4G20070|AT3G22320|AT1G31220|ArthCp014|AT1G16350|AT5G56350|ArthCp014|AT5G22110|AT5G63310|AT1G16350|AT5G09920|AT5G47840|AT5G63310|AT5G22110|AT5G52920|AT3G25940|AT5G09380|ArthCp013|ArthCp014|	NRPB9A| | |rpoC1|rpoB| | |AAH|NRPB5| |rpoB| | |rpoB|DPB2|NDPK2| |NRPB4|AMK2|NDPK2|DPB2|PKP-BETA1| | |rpoC1|rpoB|	http://www.genome.jp/kegg-bin/show_pathway?ath00230/ath:AT5G63310%09red/ath:AT1G63660%09red/ath:AT5G09920%09red/ath:AT3G25940%09red/ath:AT5G09380%09red/ath:AT5G49530%09red/ath:AT5G47840%09red/ath:AT3G16980%09red/ath:AT5G56350%09red/ath:ArthCp013%09red/ath:AT5G52920%09red/ath:AT3G22320%09red/ath:AT4G20070%09red/ath:AT1G16350%09red/ath:AT1G31220%09red/ath:AT5G22110%09red/ath:ArthCp014%09red
Proteasome	KEGG PATHWAY	ath03050	11	58	0.183637543009	0.815350690959	Pbr020360|Pbr020379|Pbr002489|Pbr000852|Pbr020380|Pbr031184|Pbr031185|Pbr027192|Pbr016323|Pbr036943|Pbr021480	ath:AT1G20200|ath:AT3G05530|ath:AT3G22110|ath:AT2G32730|ath:AT3G05530|ath:AT2G27020|ath:AT2G27020|ath:AT4G24820|ath:AT4G19006|ath:AT4G24820|ath:AT3G22110|	AT1G20200|AT3G05530|AT3G22110|AT2G32730|AT3G05530|AT2G27020|AT2G27020|AT4G24820|AT4G19006|AT4G24820|AT3G22110|	EMB2719|RPT5A|PAC1| |RPT5A|PAG1|PAG1| | | |PAC1|	http://www.genome.jp/kegg-bin/show_pathway?ath03050/ath:AT4G19006%09red/ath:AT2G32730%09red/ath:AT3G22110%09red/ath:AT3G05530%09red/ath:AT1G20200%09red/ath:AT2G27020%09red/ath:AT4G24820%09red
Propanoate metabolism	KEGG PATHWAY	ath00640	5	22	0.20583626593	0.878762519933	Pbr014901|Pbr006590|Pbr010007|Pbr019994|Pbr009624	ath:AT3G06810|ath:ArthCp031|ath:ArthCp031|ath:AT4G31810|ath:ArthCp031|	AT3G06810|ArthCp031|ArthCp031|AT4G31810|ArthCp031|	IBR3|accD|accD| |accD|	http://www.genome.jp/kegg-bin/show_pathway?ath00640/ath:AT4G31810%09red/ath:AT3G06810%09red/ath:ArthCp031%09red
Biosynthesis of secondary metabolites	KEGG PATHWAY	ath01110	142	995	0.228933059552	0.941169244823	Pbr014901|Pbr006590|Pbr007021|Pbr029981|Pbr025112|Pbr036197|Pbr032377|Pbr004021|Pbr026415|Pbr006608|Pbr005841|Pbr007327|Pbr007177|Pbr002563|Pbr029978|Pbr036945|Pbr023151|Pbr023153|Pbr036940|Pbr036948|Pbr022864|Pbr000841|Pbr019820|Pbr019172|Pbr019171|Pbr027959|Pbr019174|Pbr005033|Pbr005031|Pbr022330|Pbr010250|Pbr027193|Pbr010258|Pbr005502|Pbr005501|Pbr021413|Pbr016098|Pbr005334|Pbr012898|Pbr021414…	ath:AT3G06810|ath:ArthCp031|ath:AT5G17050|ath:AT1G13700|ath:AT3G50520|ath:AT3G26170|ath:AT3G55440|ath:AT5G10240|ath:AT4G05160|ath:AT1G48850|ath:AT1G47840|ath:AT4G19810|ath:AT1G18580|ath:AT1G16350|ath:AT1G13710|ath:AT4G31940|ath:AT2G07050|ath:AT1G78950|ath:AT5G63310|ath:AT5G63290|ath:AT4G36810|ath:AT5G47840|ath:AT5G26030|ath:AT1G79870|ath:AT1G79870|ath:AT4G34240|ath:AT2G44450|ath:AT5G23960|ath:AT5…	AT3G06810|ArthCp031|AT5G17050|AT1G13700|AT3G50520|AT3G26170|AT3G55440|AT5G10240|AT4G05160|AT1G48850|AT1G47840|AT4G19810|AT1G18580|AT1G16350|AT1G13710|AT4G31940|AT2G07050|AT1G78950|AT5G63310|AT5G63290|AT4G36810|AT5G47840|AT5G26030|AT1G79870|AT1G79870|AT4G34240|AT2G44450|AT5G23960|AT5G23960|AT1G61820|AT1G54340|AT3G26230|AT1G30870|AT3G52930|AT3G52930|AT4G05160|AT5G16290|AT5G23960|AT3G63410|AT5G05260…	IBR3|accD|UGT78D2|PGL1| |CYP71B19|TPI|ASN3| |EMB1144|HXK3| |GAUT11| |CYP78A5|CYP82C4|CAS1| |NDPK2| |GGPS1|AMK2|FC1| | |ALDH3I1|BGLU15|TPS21|TPS21|BGLU46|ICDH|CYP71B24| | | | |VAT1|TPS21|APG1|CYP79A2|KCS11|BGLU47| |PORB|CYP71B36| |CYP71B34|CYP71B35|CYT1|ICS2|UGT78D2| | |accD| |ADT6|BGLU44| |CBR| | |ENO1| | | |UGT78D2|TT4|TT4|PPT1|PPT1| |BGLU15|NCED4| |MUR4| | |HMG1| |emb1075|LUP2| | |TPS21|TPS21|D…	http://www.genome.jp/kegg-bin/show_pathway?ath01110/ath:AT5G23960%09red/ath:AT3G26320%09red/ath:AT3G06810%09red/ath:AT3G04120%09red/ath:AT5G47840%09red/ath:AT3G50520%09red/ath:AT5G10870%09red/ath:AT1G13700%09red/ath:AT4G37000%09red/ath:AT1G43710%09red/ath:AT5G16290%09red/ath:AT1G30620%09red/ath:AT1G76490%09red/ath:AT5G52560%09red/ath:AT2G45300%09red/ath:AT5G43330%09red/ath:AT5G19890%09red/ath:AT5…
Carbon fixation in photosynthetic organisms	KEGG PATHWAY	ath00710	12	69	0.241167724441	0.950079277193	Pbr006591|Pbr009623|Pbr005502|Pbr005501|Pbr041160|Pbr027207|Pbr007013|Pbr032377|Pbr002553|Pbr010008|Pbr021374|Pbr013232	ath:ArthCp030|ath:ArthCp030|ath:AT3G52930|ath:AT3G52930|ath:AT5G58330|ath:AT3G04120|ath:AT5G64380|ath:AT3G55440|ath:AT5G43330|ath:ArthCp030|ath:AT5G44520|ath:AT1G68750|	ArthCp030|ArthCp030|AT3G52930|AT3G52930|AT5G58330|AT3G04120|AT5G64380|AT3G55440|AT5G43330|ArthCp030|AT5G44520|AT1G68750|	rbcL|rbcL| | | |GAPC1| |TPI| |rbcL| |PPC4|	http://www.genome.jp/kegg-bin/show_pathway?ath00710/ath:AT3G52930%09red/ath:AT5G43330%09red/ath:AT1G68750%09red/ath:AT3G04120%09red/ath:ArthCp030%09red/ath:AT5G64380%09red/ath:AT5G58330%09red/ath:AT3G55440%09red/ath:AT5G44520%09red
Pyruvate metabolism	KEGG PATHWAY	ath00620	14	83	0.248218910258	0.950079277193	Pbr013637|Pbr009624|Pbr006590|Pbr041160|Pbr011969|Pbr037001|Pbr036932|Pbr031905|Pbr002553|Pbr036933|Pbr026416|Pbr027959|Pbr013232|Pbr010007	ath:AT5G52920|ath:ArthCp031|ath:ArthCp031|ath:AT5G58330|ath:AT4G16155|ath:AT5G56350|ath:AT5G03860|ath:AT1G11840|ath:AT5G43330|ath:AT5G03860|ath:AT1G08110|ath:AT4G34240|ath:AT1G68750|ath:ArthCp031|	AT5G52920|ArthCp031|ArthCp031|AT5G58330|AT4G16155|AT5G56350|AT5G03860|AT1G11840|AT5G43330|AT5G03860|AT1G08110|AT4G34240|AT1G68750|ArthCp031|	PKP-BETA1|accD|accD| | | |MLS|GLX1| |MLS| |ALDH3I1|PPC4|accD|	http://www.genome.jp/kegg-bin/show_pathway?ath00620/ath:AT4G16155%09red/ath:AT5G43330%09red/ath:AT1G68750%09red/ath:ArthCp031%09red/ath:AT5G56350%09red/ath:AT5G52920%09red/ath:AT5G58330%09red/ath:AT1G08110%09red/ath:AT5G03860%09red/ath:AT1G11840%09red/ath:AT4G34240%09red
One carbon pool by folate	KEGG PATHWAY	ath00670	4	20	0.310946682087	0.996992658196	Pbr031971|Pbr013991|Pbr011528|Pbr031914	ath:AT1G31220|ath:AT4G37930|ath:AT5G13050|ath:AT1G11860|	AT1G31220|AT4G37930|AT5G13050|AT1G11860|	|SHM1|5-FCL| |	http://www.genome.jp/kegg-bin/show_pathway?ath00670/ath:AT5G13050%09red/ath:AT1G11860%09red/ath:AT4G37930%09red/ath:AT1G31220%09red
Fatty acid degradation	KEGG PATHWAY	ath00071	7	40	0.314168202977	0.996992658196	Pbr014901|Pbr002153|Pbr021220|Pbr021222|Pbr027959|Pbr032936|Pbr039890	ath:AT3G06810|ath:AT1G77590|ath:AT1G77120|ath:AT1G77120|ath:AT4G34240|ath:AT5G43940|ath:AT1G49430|	AT3G06810|AT1G77590|AT1G77120|AT1G77120|AT4G34240|AT5G43940|AT1G49430|	IBR3|LACS9|ADH1|ADH1|ALDH3I1|HOT5|LACS2|	http://www.genome.jp/kegg-bin/show_pathway?ath00071/ath:AT1G49430%09red/ath:AT5G43940%09red/ath:AT3G06810%09red/ath:AT1G77120%09red/ath:AT4G34240%09red/ath:AT1G77590%09red
Taurine and hypotaurine metabolism	KEGG PATHWAY	ath00430	3	14	0.323435332743	0.996992658196	Pbr021224|Pbr033557|Pbr007151	ath:AT4G39650|ath:AT5G17330|ath:AT1G18490|	AT4G39650|AT5G17330|AT1G18490|	GGT2|GAD| |	http://www.genome.jp/kegg-bin/show_pathway?ath00430/ath:AT5G17330%09red/ath:AT1G18490%09red/ath:AT4G39650%09red
Galactose metabolism	KEGG PATHWAY	ath00052	9	55	0.338403732163	0.996992658196	Pbr028045|Pbr033743|Pbr033744|Pbr033745|Pbr000316|Pbr000317|Pbr003128|Pbr021488|Pbr005841	ath:AT1G56600|ath:AT2G47180|ath:AT1G56600|ath:AT2G47180|ath:AT5G08370|ath:AT5G08370|ath:AT5G20250|ath:AT5G52560|ath:AT1G47840|	AT1G56600|AT2G47180|AT1G56600|AT2G47180|AT5G08370|AT5G08370|AT5G20250|AT5G52560|AT1G47840|	GolS2|GolS1|GolS2|GolS1|AGAL2|AGAL2|DIN10|USP|HXK3|	http://www.genome.jp/kegg-bin/show_pathway?ath00052/ath:AT5G52560%09red/ath:AT2G47180%09red/ath:AT1G56600%09red/ath:AT1G47840%09red/ath:AT5G20250%09red/ath:AT5G08370%09red
Glycolysis / Gluconeogenesis	KEGG PATHWAY	ath00010	17	112	0.348422379168	0.996992658196	Pbr013637|Pbr005502|Pbr007150|Pbr007343|Pbr007013|Pbr027207|Pbr025112|Pbr011969|Pbr037001|Pbr005501|Pbr021220|Pbr032377|Pbr021222|Pbr027959|Pbr032936|Pbr005841|Pbr032052	ath:AT5G52920|ath:AT3G52930|ath:AT1G74030|ath:AT2G24270|ath:AT5G64380|ath:AT3G04120|ath:AT3G50520|ath:AT4G16155|ath:AT5G56350|ath:AT3G52930|ath:AT1G77120|ath:AT3G55440|ath:AT1G77120|ath:AT4G34240|ath:AT5G43940|ath:AT1G47840|ath:AT5G66530|	AT5G52920|AT3G52930|AT1G74030|AT2G24270|AT5G64380|AT3G04120|AT3G50520|AT4G16155|AT5G56350|AT3G52930|AT1G77120|AT3G55440|AT1G77120|AT4G34240|AT5G43940|AT1G47840|AT5G66530|	PKP-BETA1| |ENO1|ALDH11A3| |GAPC1| | | | |ADH1|TPI|ADH1|ALDH3I1|HOT5|HXK3| |	http://www.genome.jp/kegg-bin/show_pathway?ath00010/ath:AT2G24270%09red/ath:AT3G52930%09red/ath:AT1G74030%09red/ath:AT4G16155%09red/ath:AT3G55440%09red/ath:AT1G77120%09red/ath:AT5G66530%09red/ath:AT5G56350%09red/ath:AT5G64380%09red/ath:AT5G52920%09red/ath:AT3G04120%09red/ath:AT1G47840%09red/ath:AT3G50520%09red/ath:AT4G34240%09red/ath:AT5G43940%09red
Glyoxylate and dicarboxylate metabolism	KEGG PATHWAY	ath00630	10	63	0.355648546883	0.996992658196	Pbr006591|Pbr009623|Pbr013991|Pbr012238|Pbr019172|Pbr019171|Pbr036932|Pbr002553|Pbr036933|Pbr010008	ath:ArthCp030|ath:ArthCp030|ath:AT4G37930|ath:AT5G16570|ath:AT1G79870|ath:AT1G79870|ath:AT5G03860|ath:AT5G43330|ath:AT5G03860|ath:ArthCp030|	ArthCp030|ArthCp030|AT4G37930|AT5G16570|AT1G79870|AT1G79870|AT5G03860|AT5G43330|AT5G03860|ArthCp030|	rbcL|rbcL|SHM1|GLN1;4| | |MLS| |MLS|rbcL|	http://www.genome.jp/kegg-bin/show_pathway?ath00630/ath:AT5G16570%09red/ath:AT5G43330%09red/ath:AT1G79870%09red/ath:ArthCp030%09red/ath:AT4G37930%09red/ath:AT5G03860%09red
Circadian rhythm - plant	KEGG PATHWAY	ath04712	6	36	0.3735459374	0.996992658196	Pbr031957|Pbr019812|Pbr021495|Pbr021494|Pbr002622|Pbr031302	ath:AT2G32950|ath:AT2G25930|ath:AT5G13930|ath:AT5G13930|ath:AT5G11260|ath:AT5G23730|	AT2G32950|AT2G25930|AT5G13930|AT5G13930|AT5G11260|AT5G23730|	COP1|ELF3|TT4|TT4|HY5| |	http://www.genome.jp/kegg-bin/show_pathway?ath04712/ath:AT5G11260%09red/ath:AT5G23730%09red/ath:AT5G13930%09red/ath:AT2G25930%09red/ath:AT2G32950%09red
Base excision repair	KEGG PATHWAY	ath03410	7	43	0.37414286262	0.996992658196	Pbr032062|Pbr042612|Pbr028318|Pbr033559|Pbr002540|Pbr003252|Pbr010256	ath:AT3G50880|ath:AT3G50880|ath:AT5G22110|ath:AT5G22110|ath:AT3G12710|ath:AT4G02390|ath:AT3G12710|	AT3G50880|AT3G50880|AT5G22110|AT5G22110|AT3G12710|AT4G02390|AT3G12710|	| |DPB2|DPB2| |PP, PARP2| |	http://www.genome.jp/kegg-bin/show_pathway?ath03410/ath:AT3G50880%09red/ath:AT4G02390%09red/ath:AT5G22110%09red/ath:AT3G12710%09red
Glycerolipid metabolism	KEGG PATHWAY	ath00561	8	52	0.41135297439	0.996992658196	Pbr009156|Pbr020073|Pbr027963|Pbr028328|Pbr000317|Pbr000316|Pbr016304|Pbr027959	ath:AT4G00400|ath:AT1G75020|ath:AT3G44830|ath:AT3G17770|ath:AT5G08370|ath:AT5G08370|ath:AT1G32200|ath:AT4G34240|	AT4G00400|AT1G75020|AT3G44830|AT3G17770|AT5G08370|AT5G08370|AT1G32200|AT4G34240|	GPAT8|LPAT4| | |AGAL2|AGAL2|ATS1|ALDH3I1|	http://www.genome.jp/kegg-bin/show_pathway?ath00561/ath:AT4G34240%09red/ath:AT4G00400%09red/ath:AT3G44830%09red/ath:AT1G75020%09red/ath:AT3G17770%09red/ath:AT1G32200%09red/ath:AT5G08370%09red
Fructose and mannose metabolism	KEGG PATHWAY	ath00051	8	52	0.41135297439	0.996992658196	Pbr009424|Pbr005502|Pbr005501|Pbr007013|Pbr005161|Pbr032377|Pbr031946|Pbr005841	ath:AT2G39770|ath:AT3G52930|ath:AT3G52930|ath:AT5G64380|ath:AT4G04040|ath:AT3G55440|ath:AT1G12000|ath:AT1G47840|	AT2G39770|AT3G52930|AT3G52930|AT5G64380|AT4G04040|AT3G55440|AT1G12000|AT1G47840|	CYT1| | | |MEE51|TPI| |HXK3|	http://www.genome.jp/kegg-bin/show_pathway?ath00051/ath:AT4G04040%09red/ath:AT3G52930%09red/ath:AT2G39770%09red/ath:AT5G64380%09red/ath:AT1G47840%09red/ath:AT3G55440%09red/ath:AT1G12000%09red
Butanoate metabolism	KEGG PATHWAY	ath00650	3	17	0.42426066587	0.996992658196	Pbr016098|Pbr002557|Pbr033557	ath:AT5G16290|ath:AT1G79440|ath:AT5G17330|	AT5G16290|AT1G79440|AT5G17330|	VAT1|ALDH5F1|GAD|	http://www.genome.jp/kegg-bin/show_pathway?ath00650/ath:AT5G17330%09red/ath:AT5G16290%09red/ath:AT1G79440%09red
Carbon metabolism	KEGG PATHWAY	ath01200	34	243	0.425042919127	0.996992658196	Pbr006591|Pbr006590|Pbr005502|Pbr005501|Pbr029981|Pbr031914|Pbr025112|Pbr011969|Pbr028328|Pbr032377|Pbr026727|Pbr013232|Pbr005841|Pbr013991|Pbr027962|Pbr007343|Pbr036932|Pbr037001|Pbr010008|Pbr032936|Pbr010007|Pbr019994|Pbr009623|Pbr041160|Pbr027207|Pbr021374|Pbr013637|Pbr007150|Pbr009624|Pbr007013|Pbr010250|Pbr002553|Pbr036933|Pbr014901	ath:ArthCp030|ath:ArthCp031|ath:AT3G52930|ath:AT3G52930|ath:AT1G13700|ath:AT1G11860|ath:AT3G50520|ath:AT4G16155|ath:AT3G17770|ath:AT3G55440|ath:AT5G41670|ath:AT1G68750|ath:AT1G47840|ath:AT4G37930|ath:AT3G10050|ath:AT2G24270|ath:AT5G03860|ath:AT5G56350|ath:ArthCp030|ath:AT5G43940|ath:ArthCp031|ath:AT4G31810|ath:ArthCp030|ath:AT5G58330|ath:AT3G04120|ath:AT5G44520|ath:AT5G52920|ath:AT1G74030|ath:Art…	ArthCp030|ArthCp031|AT3G52930|AT3G52930|AT1G13700|AT1G11860|AT3G50520|AT4G16155|AT3G17770|AT3G55440|AT5G41670|AT1G68750|AT1G47840|AT4G37930|AT3G10050|AT2G24270|AT5G03860|AT5G56350|ArthCp030|AT5G43940|ArthCp031|AT4G31810|ArthCp030|AT5G58330|AT3G04120|AT5G44520|AT5G52920|AT1G74030|ArthCp031|AT5G64380|AT1G54340|AT5G43330|AT5G03860|AT3G06810|	rbcL|accD| | |PGL1| | | | |TPI| |PPC4|HXK3|SHM1|OMR1|ALDH11A3|MLS| |rbcL|HOT5|accD| |rbcL| |GAPC1| |PKP-BETA1|ENO1|accD| |ICDH| |MLS|IBR3|	http://www.genome.jp/kegg-bin/show_pathway?ath01200/ath:AT4G31810%09red/ath:AT3G52930%09red/ath:AT2G24270%09red/ath:AT3G06810%09red/ath:ArthCp031%09red/ath:ArthCp030%09red/ath:AT3G50520%09red/ath:AT3G10050%09red/ath:AT1G13700%09red/ath:AT5G58330%09red/ath:AT3G55440%09red/ath:AT5G03860%09red/ath:AT3G17770%09red/ath:AT1G74030%09red/ath:AT5G41670%09red/ath:AT5G43330%09red/ath:AT1G11860%09red/ath:AT5…
beta-Alanine metabolism	KEGG PATHWAY	ath00410	6	40	0.461231267924	0.996992658196	Pbr014901|Pbr019994|Pbr007011|Pbr034197|Pbr027959|Pbr033557	ath:AT3G06810|ath:AT4G31810|ath:AT5G64370|ath:AT4G12290|ath:AT4G34240|ath:AT5G17330|	AT3G06810|AT4G31810|AT5G64370|AT4G12290|AT4G34240|AT5G17330|	IBR3| |BETA-UP| |ALDH3I1|GAD|	http://www.genome.jp/kegg-bin/show_pathway?ath00410/ath:AT4G31810%09red/ath:AT5G64370%09red/ath:AT4G12290%09red/ath:AT5G17330%09red/ath:AT3G06810%09red/ath:AT4G34240%09red
Basal transcription factors	KEGG PATHWAY	ath03022	8	55	0.467246241754	0.996992658196	Pbr020408|Pbr014356|Pbr020003|Pbr039789|Pbr023001|Pbr034208|Pbr020345|Pbr038888	ath:AT5G27620|ath:AT1G12400|ath:AT5G25150|ath:AT1G04950|ath:AT3G02160|ath:AT4G30820|ath:AT1G18040|ath:AT1G18040|	AT5G27620|AT1G12400|AT5G25150|AT1G04950|AT3G02160|AT4G30820|AT1G18040|AT1G18040|	CYCH;1| |TAF5|TAFII59| | |CDKD1;3|CDKD1;3|	http://www.genome.jp/kegg-bin/show_pathway?ath03022/ath:AT3G02160%09red/ath:AT5G27620%09red/ath:AT1G18040%09red/ath:AT4G30820%09red/ath:AT1G12400%09red/ath:AT5G25150%09red/ath:AT1G04950%09red
Regulation of autophagy	KEGG PATHWAY	ath04140	4	27	0.504132421237	0.996992658196	Pbr027447|Pbr019100|Pbr031901|Pbr027449	ath:AT3G61710|ath:AT3G15580|ath:AT1G62040|ath:AT3G61710|	AT3G61710|AT3G15580|AT1G62040|AT3G61710|	ATG6|APG8H|ATG8C|ATG6|	http://www.genome.jp/kegg-bin/show_pathway?ath04140/ath:AT3G61710%09red/ath:AT1G62040%09red/ath:AT3G15580%09red
Pentose and glucuronate interconversions	KEGG PATHWAY	ath00040	11	81	0.526712024896	0.996992658196	Pbr014900|Pbr029966|Pbr011478|Pbr029953|Pbr036221|Pbr014899|Pbr027959|Pbr010442|Pbr014897|Pbr031924|Pbr021488	ath:AT5G27870|ath:AT2G21610|ath:AT1G14420|ath:AT5G15490|ath:AT1G67750|ath:AT3G05610|ath:AT4G34240|ath:AT5G04970|ath:AT5G27870|ath:AT1G11920|ath:AT5G52560|	AT5G27870|AT2G21610|AT1G14420|AT5G15490|AT1G67750|AT3G05610|AT4G34240|AT5G04970|AT5G27870|AT1G11920|AT5G52560|	|PE11|AT59| | | |ALDH3I1| | | |USP|	http://www.genome.jp/kegg-bin/show_pathway?ath00040/ath:AT1G67750%09red/ath:AT5G15490%09red/ath:AT5G52560%09red/ath:AT1G14420%09red/ath:AT1G11920%09red/ath:AT3G05610%09red/ath:AT5G27870%09red/ath:AT5G04970%09red/ath:AT2G21610%09red/ath:AT4G34240%09red
Vitamin B6 metabolism	KEGG PATHWAY	ath00750	2	13	0.541678337329	0.996992658196	Pbr019825|Pbr033202	ath:AT1G73010|ath:AT5G01410|	AT1G73010|AT5G01410|	PS2|RSR4|	http://www.genome.jp/kegg-bin/show_pathway?ath00750/ath:AT1G73010%09red/ath:AT5G01410%09red
Protein processing in endoplasmic reticulum	KEGG PATHWAY	ath04141	29	220	0.555232655498	0.996992658196	Pbr005159|Pbr008331|Pbr038648|Pbr016094|Pbr025118|Pbr022859|Pbr017112|Pbr038661|Pbr005823|Pbr009460|Pbr009462|Pbr031918|Pbr020071|Pbr002285|Pbr002541|Pbr014870|Pbr011958|Pbr015421|Pbr006562|Pbr019175|Pbr021786|Pbr031942|Pbr015629|Pbr009457|Pbr009456|Pbr013632|Pbr020392|Pbr020391|Pbr009459	ath:AT4G04210|ath:AT5G03160|ath:AT5G61790|ath:AT1G78720|ath:AT4G32640|ath:AT2G23780|ath:AT5G43670|ath:AT5G61790|ath:AT4G24190|ath:AT5G59720|ath:AT5G59720|ath:AT5G42570|ath:AT1G19310|ath:AT5G66680|ath:AT1G07400|ath:AT5G49060|ath:AT3G17000|ath:AT1G50670|ath:AT5G43670|ath:AT3G16110|ath:AT3G12580|ath:AT4G04210|ath:AT5G02490|ath:AT5G59720|ath:AT5G59720|ath:AT1G64230|ath:AT5G28540|ath:AT1G09080|ath:AT5…	AT4G04210|AT5G03160|AT5G61790|AT1G78720|AT4G32640|AT2G23780|AT5G43670|AT5G61790|AT4G24190|AT5G59720|AT5G59720|AT5G42570|AT1G19310|AT5G66680|AT1G07400|AT5G49060|AT3G17000|AT1G50670|AT5G43670|AT3G16110|AT3G12580|AT4G04210|AT5G02490|AT5G59720|AT5G59720|AT1G64230|AT5G28540|AT1G09080|AT5G59720|	PUX4|P58IPK|CNX1| | | | |CNX1|SHD|HSP18.2|HSP18.2| | |DGL1| | |UBC32| | |PDIL1-6|HSP70|PUX4| |HSP18.2|HSP18.2|UBC28|BIP1|BIP3|HSP18.2|	http://www.genome.jp/kegg-bin/show_pathway?ath04141/ath:AT5G28540%09red/ath:AT1G50670%09red/ath:AT5G43670%09red/ath:AT5G59720%09red/ath:AT1G64230%09red/ath:AT4G04210%09red/ath:AT1G07400%09red/ath:AT3G12580%09red/ath:AT4G32640%09red/ath:AT3G16110%09red/ath:AT1G19310%09red/ath:AT5G42570%09red/ath:AT3G17000%09red/ath:AT4G24190%09red/ath:AT1G09080%09red/ath:AT1G78720%09red/ath:AT5G66680%09red/ath:AT5…
Carotenoid biosynthesis	KEGG PATHWAY	ath00906	4	29	0.555300209192	0.996992658196	Pbr041338|Pbr023779|Pbr011495|Pbr012892	ath:AT4G19170|ath:AT5G67030|ath:AT5G45340|ath:AT1G03055|	AT4G19170|AT5G67030|AT5G45340|AT1G03055|	NCED4|ABA1|CYP707A3| |	http://www.genome.jp/kegg-bin/show_pathway?ath00906/ath:AT1G03055%09red/ath:AT4G19170%09red/ath:AT5G45340%09red/ath:AT5G67030%09red
Porphyrin and chlorophyll metabolism	KEGG PATHWAY	ath00860	6	45	0.565646836667	0.996992658196	Pbr002943|Pbr019820|Pbr030421|Pbr022321|Pbr027185|Pbr036948	ath:AT2G40490|ath:AT5G26030|ath:AT4G37000|ath:AT4G27440|ath:AT5G63290|ath:AT5G63290|	AT2G40490|AT5G26030|AT4G37000|AT4G27440|AT5G63290|AT5G63290|	HEME2|FC1|ACD2|PORB| | |	http://www.genome.jp/kegg-bin/show_pathway?ath00860/ath:AT4G27440%09red/ath:AT4G37000%09red/ath:AT5G63290%09red/ath:AT5G26030%09red/ath:AT2G40490%09red
Folate biosynthesis	KEGG PATHWAY	ath00790	3	22	0.577826316188	0.996992658196	Pbr042689|Pbr027429|Pbr006606	ath:AT5G05980|ath:AT1G01290|ath:AT2G28880|	AT5G05980|AT1G01290|AT2G28880|	DFB|CNX3|emb1997|	http://www.genome.jp/kegg-bin/show_pathway?ath00790/ath:AT5G05980%09red/ath:AT2G28880%09red/ath:AT1G01290%09red
Glycine, serine and threonine metabolism	KEGG PATHWAY	ath00260	9	69	0.578508995258	0.996992658196	Pbr013991|Pbr027962|Pbr025112|Pbr011969|Pbr019172|Pbr019171|Pbr034197|Pbr014600|Pbr031914	ath:AT4G37930|ath:AT3G10050|ath:AT3G50520|ath:AT4G16155|ath:AT1G79870|ath:AT1G79870|ath:AT4G12290|ath:AT3G08860|ath:AT1G11860|	AT4G37930|AT3G10050|AT3G50520|AT4G16155|AT1G79870|AT1G79870|AT4G12290|AT3G08860|AT1G11860|	SHM1|OMR1| | | | | |PYD4| |	http://www.genome.jp/kegg-bin/show_pathway?ath00260/ath:AT3G10050%09red/ath:AT4G16155%09red/ath:AT3G50520%09red/ath:AT3G08860%09red/ath:AT1G79870%09red/ath:AT4G12290%09red/ath:AT4G37930%09red/ath:AT1G11860%09red
Pentose phosphate pathway	KEGG PATHWAY	ath00030	7	54	0.58837740675	0.996992658196	Pbr005502|Pbr005501|Pbr029981|Pbr007013|Pbr007343|Pbr021374|Pbr026727	ath:AT3G52930|ath:AT3G52930|ath:AT1G13700|ath:AT5G64380|ath:AT2G24270|ath:AT5G44520|ath:AT5G41670|	AT3G52930|AT3G52930|AT1G13700|AT5G64380|AT2G24270|AT5G44520|AT5G41670|	| |PGL1| |ALDH11A3| | |	http://www.genome.jp/kegg-bin/show_pathway?ath00030/ath:AT2G24270%09red/ath:AT3G52930%09red/ath:AT1G13700%09red/ath:AT5G41670%09red/ath:AT5G64380%09red/ath:AT5G44520%09red
Zeatin biosynthesis	KEGG PATHWAY	ath00908	3	23	0.60531058557	0.996992658196	Pbr024972|Pbr021684|Pbr015617	ath:AT5G21482|ath:AT1G22400|ath:AT5G56970|	AT5G21482|AT1G22400|AT5G56970|	CKX7|UGT85A1|CKX3|	http://www.genome.jp/kegg-bin/show_pathway?ath00908/ath:AT5G56970%09red/ath:AT5G21482%09red/ath:AT1G22400%09red
SNARE interactions in vesicular transport	KEGG PATHWAY	ath04130	6	48	0.623354622081	0.996992658196	Pbr020362|Pbr000286|Pbr007334|Pbr039788|Pbr032051|Pbr031307	ath:AT3G24315|ath:AT1G61290|ath:AT5G58060|ath:AT1G79590|ath:AT2G18260|ath:AT5G52270|	AT3G24315|AT1G61290|AT5G58060|AT1G79590|AT2G18260|AT5G52270|	AtSec20|SYP124|YKT61|SYP52|SYP112| |	http://www.genome.jp/kegg-bin/show_pathway?ath04130/ath:AT1G79590%09red/ath:AT3G24315%09red/ath:AT1G61290%09red/ath:AT5G58060%09red/ath:AT5G52270%09red/ath:AT2G18260%09red
Glycosaminoglycan degradation	KEGG PATHWAY	ath00531	1	7	0.633049746734	0.996992658196	Pbr020381	ath:AT5G27730|	AT5G27730|	|	http://www.genome.jp/kegg-bin/show_pathway?ath00531/ath:AT5G27730%09red
Steroid biosynthesis	KEGG PATHWAY	ath00100	4	34	0.669519162654	0.996992658196	Pbr023151|Pbr012231|Pbr005493|Pbr032586	ath:AT2G07050|ath:AT3G19820|ath:AT3G52940|ath:AT3G02580|	AT2G07050|AT3G19820|AT3G52940|AT3G02580|	CAS1|DWF1|FK|STE1|	http://www.genome.jp/kegg-bin/show_pathway?ath00100/ath:AT3G19820%09red/ath:AT2G07050%09red/ath:AT3G52940%09red/ath:AT3G02580%09red
Arachidonic acid metabolism	KEGG PATHWAY	ath00590	2	17	0.673072452614	0.996992658196	Pbr005811|Pbr021224	ath:AT5G42150|ath:AT4G39650|	AT5G42150|AT4G39650|	|GGT2|	http://www.genome.jp/kegg-bin/show_pathway?ath00590/ath:AT5G42150%09red/ath:AT4G39650%09red
Non-homologous end-joining	KEGG PATHWAY	ath03450	1	8	0.676286425389	0.996992658196	Pbr037617	ath:AT5G57160|	AT5G57160|	ATLIG4|	http://www.genome.jp/kegg-bin/show_pathway?ath03450/ath:AT5G57160%09red
Sphingolipid metabolism	KEGG PATHWAY	ath00600	3	26	0.680388329188	0.996992658196	Pbr000317|Pbr000284|Pbr000316	ath:AT5G08370|ath:AT4G21534|ath:AT5G08370|	AT5G08370|AT4G21534|AT5G08370|	AGAL2| |AGAL2|	http://www.genome.jp/kegg-bin/show_pathway?ath00600/ath:AT4G21534%09red/ath:AT5G08370%09red
Nucleotide excision repair	KEGG PATHWAY	ath03420	8	69	0.699635307398	0.996992658196	Pbr032049|Pbr020408|Pbr014356|Pbr033559|Pbr028318|Pbr034208|Pbr020345|Pbr038888	ath:AT5G27740|ath:AT5G27620|ath:AT1G12400|ath:AT5G22110|ath:AT5G22110|ath:AT4G30820|ath:AT1G18040|ath:AT1G18040|	AT5G27740|AT5G27620|AT1G12400|AT5G22110|AT5G22110|AT4G30820|AT1G18040|AT1G18040|	EMB2775|CYCH;1| |DPB2|DPB2| |CDKD1;3|CDKD1;3|	http://www.genome.jp/kegg-bin/show_pathway?ath03420/ath:AT5G27620%09red/ath:AT1G18040%09red/ath:AT4G30820%09red/ath:AT1G12400%09red/ath:AT5G22110%09red/ath:AT5G27740%09red
Other glycan degradation	KEGG PATHWAY	ath00511	2	18	0.700718206696	0.996992658196	Pbr036162|Pbr026418	ath:AT1G67830|ath:AT2G28100|	AT1G67830|AT2G28100|	FXG1|FUC1|	http://www.genome.jp/kegg-bin/show_pathway?ath00511/ath:AT2G28100%09red/ath:AT1G67830%09red
Histidine metabolism	KEGG PATHWAY	ath00340	2	18	0.700718206696	0.996992658196	Pbr013427|Pbr027959	ath:AT1G43710|ath:AT4G34240|	AT1G43710|AT4G34240|	emb1075|ALDH3I1|	http://www.genome.jp/kegg-bin/show_pathway?ath00340/ath:AT1G43710%09red/ath:AT4G34240%09red
Degradation of aromatic compounds	KEGG PATHWAY	ath01220	1	9	0.714431895072	0.996992658196	Pbr032936	ath:AT5G43940|	AT5G43940|	HOT5|	http://www.genome.jp/kegg-bin/show_pathway?ath01220/ath:AT5G43940%09red
Valine, leucine and isoleucine degradation	KEGG PATHWAY	ath00280	5	45	0.716564912888	0.996992658196	Pbr014901|Pbr011969|Pbr019994|Pbr019162|Pbr027959	ath:AT3G06810|ath:AT4G16155|ath:AT4G31810|ath:AT3G16170|ath:AT4G34240|	AT3G06810|AT4G16155|AT4G31810|AT3G16170|AT4G34240|	IBR3| | | |ALDH3I1|	http://www.genome.jp/kegg-bin/show_pathway?ath00280/ath:AT4G31810%09red/ath:AT4G34240%09red/ath:AT3G06810%09red/ath:AT4G16155%09red/ath:AT3G16170%09red
Pantothenate and CoA biosynthesis	KEGG PATHWAY	ath00770	3	28	0.724220290581	0.996992658196	Pbr016098|Pbr007011|Pbr032050	ath:AT5G16290|ath:AT5G64370|ath:AT2G18250|	AT5G16290|AT5G64370|AT2G18250|	VAT1|BETA-UP|COAD|	http://www.genome.jp/kegg-bin/show_pathway?ath00770/ath:AT2G18250%09red/ath:AT5G64370%09red/ath:AT5G16290%09red
Glucosinolate biosynthesis	KEGG PATHWAY	ath00966	2	19	0.726391590155	0.996992658196	Pbr021417|Pbr021414	ath:AT5G05260|ath:AT5G05260|	AT5G05260|AT5G05260|	CYP79A2|CYP79A2|	http://www.genome.jp/kegg-bin/show_pathway?ath00966/ath:AT5G05260%09red
C5-Branched dibasic acid metabolism	KEGG PATHWAY	ath00660	1	10	0.748085274328	0.996992658196	Pbr016098	ath:AT5G16290|	AT5G16290|	VAT1|	http://www.genome.jp/kegg-bin/show_pathway?ath00660/ath:AT5G16290%09red
Flavonoid biosynthesis	KEGG PATHWAY	ath00941	2	21	0.772152932178	0.996992658196	Pbr021495|Pbr021494	ath:AT5G13930|ath:AT5G13930|	AT5G13930|AT5G13930|	TT4|TT4|	http://www.genome.jp/kegg-bin/show_pathway?ath00941/ath:AT5G13930%09red
Tyrosine metabolism	KEGG PATHWAY	ath00350	4	40	0.777629813871	0.996992658196	Pbr021220|Pbr021222|Pbr034197|Pbr032936	ath:AT1G77120|ath:AT1G77120|ath:AT4G12290|ath:AT5G43940|	AT1G77120|AT1G77120|AT4G12290|AT5G43940|	ADH1|ADH1| |HOT5|	http://www.genome.jp/kegg-bin/show_pathway?ath00350/ath:AT4G12290%09red/ath:AT1G77120%09red/ath:AT5G43940%09red
Spliceosome	KEGG PATHWAY	ath03040	22	192	0.782818240249	0.996992658196	Pbr029708|Pbr033735|Pbr029723|Pbr000288|Pbr005488|Pbr029974|Pbr032380|Pbr014873|Pbr012229|Pbr000330|Pbr012221|Pbr006546|Pbr017125|Pbr021786|Pbr003248|Pbr015629|Pbr020357|Pbr031965|Pbr012661|Pbr020397|Pbr020396|Pbr010402	ath:AT4G36690|ath:AT1G07170|ath:AT3G50670|ath:AT5G28740|ath:AT5G42820|ath:AT1G26370|ath:AT3G55460|ath:AT4G15900|ath:AT3G19840|ath:AT4G21660|ath:AT1G07360|ath:AT3G26420|ath:AT3G26420|ath:AT3G12580|ath:AT2G47580|ath:AT5G02490|ath:AT3G18165|ath:AT1G14650|ath:AT2G47330|ath:AT3G18790|ath:AT3G18790|ath:AT2G36130|	AT4G36690|AT1G07170|AT3G50670|AT5G28740|AT5G42820|AT1G26370|AT3G55460|AT4G15900|AT3G19840|AT4G21660|AT1G07360|AT3G26420|AT3G26420|AT3G12580|AT2G47580|AT5G02490|AT3G18165|AT1G14650|AT2G47330|AT3G18790|AT3G18790|AT2G36130|	ATU2AF65A| |U1-70K| |U2AF35B| |SCL30|PRL1|PRP40C| | |ATRZ-1A|ATRZ-1A|HSP70|U1A| |MOS4| | | | | |	http://www.genome.jp/kegg-bin/show_pathway?ath03040/ath:AT2G36130%09red/ath:AT5G02490%09red/ath:AT3G19840%09red/ath:AT5G28740%09red/ath:AT1G07170%09red/ath:AT4G36690%09red/ath:AT3G18790%09red/ath:AT1G26370%09red/ath:AT3G26420%09red/ath:AT5G42820%09red/ath:AT3G55460%09red/ath:AT3G18165%09red/ath:AT3G12580%09red/ath:AT1G07360%09red/ath:AT4G21660%09red/ath:AT3G50670%09red/ath:AT2G47330%09red/ath:AT4…
Photosynthesis - antenna proteins	KEGG PATHWAY	ath00196	2	22	0.792424444739	0.996992658196	Pbr019098|Pbr037913	ath:AT1G29930|ath:AT3G08940|	AT1G29930|AT3G08940|	CAB1|LHCB4.2|	http://www.genome.jp/kegg-bin/show_pathway?ath00196/ath:AT1G29930%09red/ath:AT3G08940%09red
Ascorbate and aldarate metabolism	KEGG PATHWAY	ath00053	4	41	0.792609119308	0.996992658196	Pbr002123|Pbr021488|Pbr029953|Pbr027959	ath:AT1G14520|ath:AT5G52560|ath:AT5G15490|ath:AT4G34240|	AT1G14520|AT5G52560|AT5G15490|AT4G34240|	MIOX1|USP| |ALDH3I1|	http://www.genome.jp/kegg-bin/show_pathway?ath00053/ath:AT1G14520%09red/ath:AT5G15490%09red/ath:AT5G52560%09red/ath:AT4G34240%09red
Valine, leucine and isoleucine biosynthesis	KEGG PATHWAY	ath00290	2	23	0.811085151569	0.996992658196	Pbr016098|Pbr027962	ath:AT5G16290|ath:AT3G10050|	AT5G16290|AT3G10050|	VAT1|OMR1|	http://www.genome.jp/kegg-bin/show_pathway?ath00290/ath:AT3G10050%09red/ath:AT5G16290%09red
Starch and sucrose metabolism	KEGG PATHWAY	ath00500	21	188	0.811841459216	0.996992658196	Pbr014900|Pbr019095|Pbr014902|Pbr029966|Pbr022330|Pbr028992|Pbr023783|Pbr029954|Pbr036928|Pbr016096|Pbr029953|Pbr022329|Pbr020361|Pbr014899|Pbr010442|Pbr019174|Pbr014897|Pbr007177|Pbr036923|Pbr012584|Pbr005841	ath:AT5G27870|ath:AT4G00490|ath:AT5G49190|ath:AT2G21610|ath:AT1G61820|ath:AT2G44450|ath:AT2G25630|ath:AT1G26560|ath:AT5G44640|ath:AT1G06410|ath:AT5G15490|ath:AT4G21760|ath:AT3G18080|ath:AT3G05610|ath:AT5G04970|ath:AT2G44450|ath:AT5G27870|ath:AT1G18580|ath:AT5G44640|ath:AT1G78090|ath:AT1G47840|	AT5G27870|AT4G00490|AT5G49190|AT2G21610|AT1G61820|AT2G44450|AT2G25630|AT1G26560|AT5G44640|AT1G06410|AT5G15490|AT4G21760|AT3G18080|AT3G05610|AT5G04970|AT2G44450|AT5G27870|AT1G18580|AT5G44640|AT1G78090|AT1G47840|	|BAM2|SUS2|PE11|BGLU46|BGLU15|BGLU14|BGLU40|BGLU13|TPS7| |BGLU47|BGLU44| | |BGLU15| |GAUT11|BGLU13|TPPB|HXK3|	http://www.genome.jp/kegg-bin/show_pathway?ath00500/ath:AT3G18080%09red/ath:AT5G15490%09red/ath:AT1G47840%09red/ath:AT1G78090%09red/ath:AT1G61820%09red/ath:AT5G27870%09red/ath:AT3G05610%09red/ath:AT1G06410%09red/ath:AT5G04970%09red/ath:AT2G21610%09red/ath:AT5G44640%09red/ath:AT4G21760%09red/ath:AT5G49190%09red/ath:AT1G18580%09red/ath:AT1G26560%09red/ath:AT4G00490%09red/ath:AT2G25630%09red/ath:AT2…
Plant-pathogen interaction	KEGG PATHWAY	ath04626	18	164	0.817698339907	0.996992658196	Pbr040364|Pbr028327|Pbr005152|Pbr003131|Pbr038667|Pbr020069|Pbr011539|Pbr027191|Pbr021489|Pbr030420|Pbr016313|Pbr010446|Pbr027450|Pbr023350|Pbr012900|Pbr013223|Pbr005823|Pbr034199	ath:AT3G07040|ath:AT2G41110|ath:AT3G21630|ath:AT3G07490|ath:AT5G47910|ath:AT5G42380|ath:AT3G48090|ath:AT3G07040|ath:AT1G21550|ath:AT3G50360|ath:AT3G03000|ath:AT4G04720|ath:AT5G53130|ath:AT1G24620|ath:AT3G22930|ath:AT3G25600|ath:AT4G24190|ath:AT2G43790|	AT3G07040|AT2G41110|AT3G21630|AT3G07490|AT5G47910|AT5G42380|AT3G48090|AT3G07040|AT1G21550|AT3G50360|AT3G03000|AT4G04720|AT5G53130|AT1G24620|AT3G22930|AT3G25600|AT4G24190|AT2G43790|	RPM1|CAM2|CERK1|AGD11|RBOHD|CML37|EDS1|RPM1| |CEN2| |CPK21|CNGC1| |CML11| |SHD|MPK6|	http://www.genome.jp/kegg-bin/show_pathway?ath04626/ath:AT5G47910%09red/ath:AT3G07040%09red/ath:AT3G48090%09red/ath:AT2G41110%09red/ath:AT2G43790%09red/ath:AT5G53130%09red/ath:AT4G24190%09red/ath:AT3G50360%09red/ath:AT3G03000%09red/ath:AT1G24620%09red/ath:AT5G42380%09red/ath:AT3G25600%09red/ath:AT1G21550%09red/ath:AT3G07490%09red/ath:AT3G21630%09red/ath:AT3G22930%09red/ath:AT4G04720%09red
ABC transporters	KEGG PATHWAY	ath02010	2	24	0.828233032069	0.996992658196	Pbr036211|Pbr005815	ath:AT3G28345|ath:AT1G27940|	AT3G28345|AT1G27940|	|PGP13|	http://www.genome.jp/kegg-bin/show_pathway?ath02010/ath:AT3G28345%09red/ath:AT1G27940%09red
Glycosylphosphatidylinositol(GPI)-anchor biosynthesis	KEGG PATHWAY	ath00563	2	24	0.828233032069	0.996992658196	Pbr016314|Pbr016315	ath:AT1G74340|ath:AT1G74340|	AT1G74340|AT1G74340|	| |	http://www.genome.jp/kegg-bin/show_pathway?ath00563/ath:AT1G74340%09red
N-Glycan biosynthesis	KEGG PATHWAY	ath00510	4	44	0.832716135075	0.996992658196	Pbr036170|Pbr002285|Pbr016314|Pbr016315	ath:AT1G12990|ath:AT5G66680|ath:AT1G74340|ath:AT1G74340|	AT1G12990|AT5G66680|AT1G74340|AT1G74340|	|DGL1| | |	http://www.genome.jp/kegg-bin/show_pathway?ath00510/ath:AT5G66680%09red/ath:AT1G74340%09red/ath:AT1G12990%09red
Sulfur relay system	KEGG PATHWAY	ath04122	1	14	0.847461443357	0.996992658196	Pbr027429	ath:AT1G01290|	AT1G01290|	CNX3|	http://www.genome.jp/kegg-bin/show_pathway?ath04122/ath:AT1G01290%09red
RNA transport	KEGG PATHWAY	ath03013	18	169	0.85008497342	0.996992658196	Pbr010526|Pbr004958|Pbr029970|Pbr012663|Pbr010521|Pbr022989|Pbr002539|Pbr011475|Pbr019818|Pbr010528|Pbr014553|Pbr005170|Pbr010255|Pbr017014|Pbr014875|Pbr016305|Pbr010523|Pbr023789	ath:AT5G16790|ath:AT3G52150|ath:AT2G32230|ath:AT2G47300|ath:AT5G16790|ath:AT3G07300|ath:AT1G79280|ath:AT1G74700|ath:AT3G20430|ath:AT1G76810|ath:AT5G47010|ath:AT4G26840|ath:AT1G79280|ath:AT3G15610|ath:AT1G04170|ath:AT1G66070|ath:AT5G16790|ath:AT3G52150|	AT5G16790|AT3G52150|AT2G32230|AT2G47300|AT5G16790|AT3G07300|AT1G79280|AT1G74700|AT3G20430|AT1G76810|AT5G47010|AT4G26840|AT1G79280|AT3G15610|AT1G04170|AT1G66070|AT5G16790|AT3G52150|	THO7| |PRORP1| |THO7| |NUA|TRZ1| | |LBA1|SUMO1|NUA| |EIF2_GAMMA| |THO7| |	http://www.genome.jp/kegg-bin/show_pathway?ath03013/ath:AT2G32230%09red/ath:AT5G16790%09red/ath:AT5G47010%09red/ath:AT1G66070%09red/ath:AT3G20430%09red/ath:AT1G76810%09red/ath:AT3G15610%09red/ath:AT4G26840%09red/ath:AT1G74700%09red/ath:AT3G07300%09red/ath:AT2G47300%09red/ath:AT3G52150%09red/ath:AT1G79280%09red/ath:AT1G04170%09red
Arginine and proline metabolism	KEGG PATHWAY	ath00330	7	75	0.863638874953	0.996992658196	Pbr007156|Pbr012238|Pbr009427|Pbr011473|Pbr003246|Pbr027959|Pbr035525	ath:AT5G08170|ath:AT5G16570|ath:AT2G39800|ath:AT5G62530|ath:AT5G18170|ath:AT4G34240|ath:AT4G38220|	AT5G08170|AT5G16570|AT2G39800|AT5G62530|AT5G18170|AT4G34240|AT4G38220|	EMB1873|GLN1;4|P5CS1|ALDH12A1|GDH1|ALDH3I1| |	http://www.genome.jp/kegg-bin/show_pathway?ath00330/ath:AT5G62530%09red/ath:AT5G16570%09red/ath:AT4G38220%09red/ath:AT5G18170%09red/ath:AT5G08170%09red/ath:AT4G34240%09red/ath:AT2G39800%09red
RNA degradation	KEGG PATHWAY	ath03018	11	111	0.864566786905	0.996992658196	Pbr004958|Pbr007150|Pbr027801|Pbr003118|Pbr007340|Pbr029002|Pbr020013|Pbr038891|Pbr020340|Pbr023789|Pbr010405	ath:AT3G52150|ath:AT1G74030|ath:AT3G20800|ath:AT5G35430|ath:AT2G32070|ath:AT3G13290|ath:AT2G32070|ath:AT1G48650|ath:AT1G48650|ath:AT3G52150|ath:AT1G08370|	AT3G52150|AT1G74030|AT3G20800|AT5G35430|AT2G32070|AT3G13290|AT2G32070|AT1G48650|AT1G48650|AT3G52150|AT1G08370|	|ENO1| | | |VCR| | | | |DCP1|	http://www.genome.jp/kegg-bin/show_pathway?ath03018/ath:AT1G08370%09red/ath:AT1G48650%09red/ath:AT3G13290%09red/ath:AT1G74030%09red/ath:AT3G20800%09red/ath:AT2G32070%09red/ath:AT5G35430%09red/ath:AT3G52150%09red
Lysine biosynthesis	KEGG PATHWAY	ath00300	1	16	0.881310294382	0.996992658196	Pbr023354	ath:AT2G45440|	AT2G45440|	DHDPS2|	http://www.genome.jp/kegg-bin/show_pathway?ath00300/ath:AT2G45440%09red
Plant hormone signal transduction	KEGG PATHWAY	ath04075	29	271	0.894719850787	0.996992658196	Pbr011960|Pbr015631|Pbr015632|Pbr016997|Pbr016998|Pbr020017|Pbr040357|Pbr027204|Pbr003138|Pbr021406|Pbr017109|Pbr011959|Pbr010436|Pbr021404|Pbr021405|Pbr022869|Pbr005495|Pbr013363|Pbr034199|Pbr000276|Pbr019827|Pbr000646|Pbr009416|Pbr010445|Pbr026411|Pbr018404|Pbr036939|Pbr023165|Pbr023164	ath:AT1G66350|ath:AT1G64280|ath:AT1G64280|ath:AT1G14920|ath:AT1G66350|ath:AT2G25180|ath:AT1G74950|ath:AT1G66350|ath:AT4G32280|ath:AT5G45110|ath:AT3G21510|ath:AT3G03450|ath:AT3G56850|ath:AT4G19660|ath:AT5G45110|ath:AT1G75080|ath:AT5G03730|ath:AT1G68210|ath:AT2G43790|ath:AT3G62980|ath:AT2G26040|ath:AT1G73730|ath:AT3G11410|ath:AT3G20770|ath:AT2G28085|ath:AT2G46690|ath:AT1G66350|ath:AT3G20220|ath:AT5…	AT1G66350|AT1G64280|AT1G64280|AT1G14920|AT1G66350|AT2G25180|AT1G74950|AT1G66350|AT4G32280|AT5G45110|AT3G21510|AT3G03450|AT3G56850|AT4G19660|AT5G45110|AT1G75080|AT5G03730|AT1G68210|AT2G43790|AT3G62980|AT2G26040|AT1G73730|AT3G11410|AT3G20770|AT2G28085|AT2G46690|AT1G66350|AT3G20220|AT5G66260|	RGL1|NPR1|NPR1|GAI|RGL1|RR12|TIFY10B|RGL1|IAA29|NPR3|AHP1|RGL2|AREB3|NPR4|NPR3|BZR1|CTR1|APRR6|MPK6|TIR1|PYL2|EIL3|PP2CA|EIN3| | |RGL1| | |	http://www.genome.jp/kegg-bin/show_pathway?ath04075/ath:AT5G03730%09red/ath:AT2G46690%09red/ath:AT1G66350%09red/ath:AT5G45110%09red/ath:AT1G14920%09red/ath:AT1G74950%09red/ath:AT3G11410%09red/ath:AT2G43790%09red/ath:AT1G68210%09red/ath:AT4G32280%09red/ath:AT2G28085%09red/ath:AT1G75080%09red/ath:AT3G56850%09red/ath:AT1G64280%09red/ath:AT3G20770%09red/ath:AT3G21510%09red/ath:AT1G73730%09red/ath:AT3…
Peroxisome	KEGG PATHWAY	ath04146	7	81	0.906246614555	0.996992658196	Pbr031963|Pbr002153|Pbr020358|Pbr010250|Pbr024980|Pbr031916|Pbr039890	ath:AT4G05530|ath:AT1G77590|ath:AT1G48635|ath:AT1G54340|ath:AT2G26350|ath:AT4G04470|ath:AT1G49430|	AT4G05530|AT1G77590|AT1G48635|AT1G54340|AT2G26350|AT4G04470|AT1G49430|	IBR1|LACS9|PEX3|ICDH|PEX10|PMP22|LACS2|	http://www.genome.jp/kegg-bin/show_pathway?ath04146/ath:AT1G49430%09red/ath:AT1G48635%09red/ath:AT1G54340%09red/ath:AT4G05530%09red/ath:AT4G04470%09red/ath:AT2G26350%09red/ath:AT1G77590%09red
Ribosome biogenesis in eukaryotes	KEGG PATHWAY	ath03008	9	101	0.912984357259	0.996992658196	Pbr042609|Pbr002568|Pbr007154|Pbr039399|Pbr012663|Pbr004474|Pbr003254|Pbr032065|Pbr014548	ath:AT1G63810|ath:AT3G22980|ath:AT5G08180|ath:AT3G55620|ath:AT2G47300|ath:AT3G22980|ath:AT4G02400|ath:AT1G63810|ath:AT3G57150|	AT1G63810|AT3G22980|AT5G08180|AT3G55620|AT2G47300|AT3G22980|AT4G02400|AT1G63810|AT3G57150|	| | |emb1624| | | | |NAP57|	http://www.genome.jp/kegg-bin/show_pathway?ath03008/ath:AT3G57150%09red/ath:AT4G02400%09red/ath:AT3G55620%09red/ath:AT5G08180%09red/ath:AT2G47300%09red/ath:AT1G63810%09red/ath:AT3G22980%09red
Protein export	KEGG PATHWAY	ath03060	4	53	0.916077304887	0.996992658196	Pbr020392|Pbr020391|Pbr020012|Pbr016094	ath:AT5G28540|ath:AT1G09080|ath:AT2G39960|ath:AT1G78720|	AT5G28540|AT1G09080|AT2G39960|AT1G78720|	BIP1|BIP3| | |	http://www.genome.jp/kegg-bin/show_pathway?ath03060/ath:AT1G09080%09red/ath:AT5G28540%09red/ath:AT1G78720%09red/ath:AT2G39960%09red
Amino sugar and nucleotide sugar metabolism	KEGG PATHWAY	ath00520	11	122	0.924571838175	0.996992658196	Pbr027964|Pbr007327|Pbr009424|Pbr020019|Pbr029953|Pbr042711|Pbr021362|Pbr016849|Pbr007177|Pbr021488|Pbr005841	ath:AT1G08200|ath:AT4G19810|ath:AT2G39770|ath:AT4G19800|ath:AT5G15490|ath:AT5G24090|ath:AT1G30620|ath:AT5G17770|ath:AT1G18580|ath:AT5G52560|ath:AT1G47840|	AT1G08200|AT4G19810|AT2G39770|AT4G19800|AT5G15490|AT5G24090|AT1G30620|AT5G17770|AT1G18580|AT5G52560|AT1G47840|	AXS2| |CYT1| | |CHIA|MUR4|CBR|GAUT11|USP|HXK3|	http://www.genome.jp/kegg-bin/show_pathway?ath00520/ath:AT5G17770%09red/ath:AT5G15490%09red/ath:AT5G52560%09red/ath:AT1G08200%09red/ath:AT2G39770%09red/ath:AT4G19800%09red/ath:AT1G47840%09red/ath:AT1G30620%09red/ath:AT4G19810%09red/ath:AT1G18580%09red/ath:AT5G24090%09red
Tryptophan metabolism	KEGG PATHWAY	ath00380	3	45	0.933122110111	0.996992658196	Pbr038526|Pbr036149|Pbr027959	ath:AT5G20960|ath:AT1G70560|ath:AT4G34240|	AT5G20960|AT1G70560|AT4G34240|	AO1|TAA1|ALDH3I1|	http://www.genome.jp/kegg-bin/show_pathway?ath00380/ath:AT4G34240%09red/ath:AT5G20960%09red/ath:AT1G70560%09red
Phenylalanine, tyrosine and tryptophan biosynthesis	KEGG PATHWAY	ath00400	4	57	0.939373688458	0.996992658196	Pbr031904|Pbr006608|Pbr014849|Pbr019996	ath:AT1G08250|ath:AT1G48850|ath:AT2G45300|ath:AT5G10870|	AT1G08250|AT1G48850|AT2G45300|AT5G10870|	ADT6|EMB1144| |CM2|	http://www.genome.jp/kegg-bin/show_pathway?ath00400/ath:AT1G48850%09red/ath:AT1G08250%09red/ath:AT5G10870%09red/ath:AT2G45300%09red
Tropane, piperidine and pyridine alkaloid biosynthesis	KEGG PATHWAY	ath00960	2	36	0.948279315343	0.996992658196	Pbr034197|Pbr009415	ath:AT4G12290|ath:AT5G06060|	AT4G12290|AT5G06060|	| |	http://www.genome.jp/kegg-bin/show_pathway?ath00960/ath:AT4G12290%09red/ath:AT5G06060%09red
Isoquinoline alkaloid biosynthesis	KEGG PATHWAY	ath00950	1	23	0.950696880218	0.996992658196	Pbr034197	ath:AT4G12290|	AT4G12290|	|	http://www.genome.jp/kegg-bin/show_pathway?ath00950/ath:AT4G12290%09red
Ribosome	KEGG PATHWAY	ath03010	37	360	0.951351543801	0.996992658196	Pbr006595|Pbr022871|Pbr004957|Pbr004027|Pbr021360|Pbr019167|Pbr006605|Pbr007324|Pbr009614|Pbr009611|Pbr039827|Pbr007342|Pbr003253|Pbr034203|Pbr014855|Pbr010004|Pbr003258|Pbr010002|Pbr010003|Pbr010417|Pbr010018|Pbr010022|Pbr023790|Pbr030210|Pbr028448|Pbr015627|Pbr013053|Pbr005162|Pbr013054|Pbr008345|Pbr031940|Pbr021361|Pbr034202|Pbr039814|Pbr024981|Pbr017487|Pbr028991	ath:ArthCp024|ath:AT2G40010|ath:AT1G74050|ath:AT4G29430|ath:AT4G36130|ath:AT1G79850|ath:ArthCp085|ath:AT4G31985|ath:ArthCp011|ath:ArthCp085|ath:AT2G37190|ath:AT2G32060|ath:AT3G49010|ath:AT5G39740|ath:AT5G27700|ath:ArthCp060|ath:AT3G05560|ath:ArthCp085|ath:ArthCp061|ath:AT5G04800|ath:ArthCp011|ath:ArthCp085|ath:AT1G74050|ath:AT3G15190|ath:AT5G14320|ath:AT5G56940|ath:AT5G58420|ath:AT5G55140|ath:AT2…	ArthCp024|AT2G40010|AT1G74050|AT4G29430|AT4G36130|AT1G79850|ArthCp085|AT4G31985|ArthCp011|ArthCp085|AT2G37190|AT2G32060|AT3G49010|AT5G39740|AT5G27700|ArthCp060|AT3G05560|ArthCp085|ArthCp061|AT5G04800|ArthCp011|ArthCp085|AT1G74050|AT3G15190|AT5G14320|AT5G56940|AT5G58420|AT5G55140|AT2G17360|AT2G37190|AT2G20060|AT4G36130|AT5G39740|AT5G60670|AT5G35530|AT4G16720|AT1G07770|	rps4| | |rps15ae| |RPS17|rpl2| |rps2|rpl2| | |BBC1|RPL5B| |rpl16| |rpl2|rps3| |rps2|rpl2| | | | | | | | | | |RPL5B| | | |RPS15A|	http://www.genome.jp/kegg-bin/show_pathway?ath03010/ath:AT1G07770%09red/ath:AT4G29430%09red/ath:AT5G39740%09red/ath:ArthCp011%09red/ath:AT5G58420%09red/ath:AT3G15190%09red/ath:AT4G16720%09red/ath:AT5G56940%09red/ath:AT2G37190%09red/ath:AT5G04800%09red/ath:AT5G14320%09red/ath:AT4G31985%09red/ath:AT1G74050%09red/ath:AT2G17360%09red/ath:AT4G36130%09red/ath:AT5G35530%09red/ath:AT1G79850%09red/ath:AT3…
Ubiquitin mediated proteolysis	KEGG PATHWAY	ath04120	13	149	0.952984124607	0.996992658196	Pbr031957|Pbr032386|Pbr013632|Pbr011958|Pbr022865|Pbr017425|Pbr011471|Pbr032055|Pbr022991|Pbr018483|Pbr031302|Pbr027432|Pbr022866	ath:AT2G32950|ath:AT5G13840|ath:AT1G64230|ath:AT3G17000|ath:AT4G36800|ath:AT1G53025|ath:AT2G02760|ath:AT2G18290|ath:AT3G61790|ath:AT4G38600|ath:AT5G23730|ath:AT3G61790|ath:AT4G36800|	AT2G32950|AT5G13840|AT1G64230|AT3G17000|AT4G36800|AT1G53025|AT2G02760|AT2G18290|AT3G61790|AT4G38600|AT5G23730|AT3G61790|AT4G36800|	COP1|FZR3|UBC28|UBC32|RCE1| |UBC2|APC10| |KAK| | |RCE1|	http://www.genome.jp/kegg-bin/show_pathway?ath04120/ath:AT1G64230%09red/ath:AT4G36800%09red/ath:AT5G23730%09red/ath:AT3G17000%09red/ath:AT2G02760%09red/ath:AT5G13840%09red/ath:AT2G18290%09red/ath:AT2G32950%09red/ath:AT3G61790%09red/ath:AT4G38600%09red/ath:AT1G53025%09red
DNA replication	KEGG PATHWAY	ath03030	3	50	0.957676644298	0.996992658196	Pbr033559|Pbr032049|Pbr028318	ath:AT5G22110|ath:AT5G27740|ath:AT5G22110|	AT5G22110|AT5G27740|AT5G22110|	DPB2|EMB2775|DPB2|	http://www.genome.jp/kegg-bin/show_pathway?ath03030/ath:AT5G22110%09red/ath:AT5G27740%09red
Glutathione metabolism	KEGG PATHWAY	ath00480	7	93	0.958373296269	0.996992658196	Pbr038887|Pbr006554|Pbr017116|Pbr010250|Pbr021224|Pbr026727|Pbr020346	ath:AT3G09270|ath:AT5G27380|ath:AT5G27380|ath:AT1G54340|ath:AT4G39650|ath:AT5G41670|ath:AT3G09270|	AT3G09270|AT5G27380|AT5G27380|AT1G54340|AT4G39650|AT5G41670|AT3G09270|	GSTU8|GSH2|GSH2|ICDH|GGT2| |GSTU8|	http://www.genome.jp/kegg-bin/show_pathway?ath00480/ath:AT1G54340%09red/ath:AT5G27380%09red/ath:AT4G39650%09red/ath:AT3G09270%09red/ath:AT5G41670%09red
Lysine degradation	KEGG PATHWAY	ath00310	1	25	0.961645275719	0.996992658196	Pbr027959	ath:AT4G34240|	AT4G34240|	ALDH3I1|	http://www.genome.jp/kegg-bin/show_pathway?ath00310/ath:AT4G34240%09red
2-Oxocarboxylic acid metabolism	KEGG PATHWAY	ath01210	5	74	0.963649526855	0.996992658196	Pbr016098|Pbr035525|Pbr021414|Pbr021417|Pbr010250	ath:AT5G16290|ath:AT4G38220|ath:AT5G05260|ath:AT5G05260|ath:AT1G54340|	AT5G16290|AT4G38220|AT5G05260|AT5G05260|AT1G54340|	VAT1| |CYP79A2|CYP79A2|ICDH|	http://www.genome.jp/kegg-bin/show_pathway?ath01210/ath:AT1G54340%09red/ath:AT5G05260%09red/ath:AT5G16290%09red/ath:AT4G38220%09red
Inositol phosphate metabolism	KEGG PATHWAY	ath00562	4	65	0.969246597666	0.996992658196	Pbr032377|Pbr002123|Pbr013416|Pbr038665	ath:AT3G55440|ath:AT1G14520|ath:AT1G71010|ath:AT5G61760|	AT3G55440|AT1G14520|AT1G71010|AT5G61760|	TPI|MIOX1|FAB1C|IPK2BETA|	http://www.genome.jp/kegg-bin/show_pathway?ath00562/ath:AT1G71010%09red/ath:AT1G14520%09red/ath:AT5G61760%09red/ath:AT3G55440%09red
Sulfur metabolism	KEGG PATHWAY	ath00920	2	41	0.969371025085	0.996992658196	Pbr000299|Pbr031908	ath:AT5G54390|ath:AT4G04610|	AT5G54390|AT4G04610|	HL|APR1|	http://www.genome.jp/kegg-bin/show_pathway?ath00920/ath:AT5G54390%09red/ath:AT4G04610%09red
Nitrogen metabolism	KEGG PATHWAY	ath00910	2	42	0.972453205998	0.996992658196	Pbr003246|Pbr012238	ath:AT5G18170|ath:AT5G16570|	AT5G18170|AT5G16570|	GDH1|GLN1;4|	http://www.genome.jp/kegg-bin/show_pathway?ath00910/ath:AT5G18170%09red/ath:AT5G16570%09red
Homologous recombination	KEGG PATHWAY	ath03440	3	56	0.975985575635	0.996992658196	Pbr013426|Pbr015625|Pbr012225	ath:AT2G01440|ath:AT2G19490|ath:AT5G64520|	AT2G01440|AT2G19490|AT5G64520|	| |XRCC2|	http://www.genome.jp/kegg-bin/show_pathway?ath03440/ath:AT2G19490%09red/ath:AT5G64520%09red/ath:AT2G01440%09red
Fatty acid elongation	KEGG PATHWAY	ath00062	1	31	0.981947660138	0.996992658196	Pbr017012	ath:AT2G26640|	AT2G26640|	KCS11|	http://www.genome.jp/kegg-bin/show_pathway?ath00062/ath:AT2G26640%09red
Glycerophospholipid metabolism	KEGG PATHWAY	ath00564	5	83	0.982672733483	0.996992658196	Pbr016304|Pbr021470|Pbr009156|Pbr020073|Pbr020383	ath:AT1G32200|ath:AT2G32260|ath:AT4G00400|ath:AT1G75020|ath:AT3G05510|	AT1G32200|AT2G32260|AT4G00400|AT1G75020|AT3G05510|	ATS1|CCT1|GPAT8|LPAT4| |	http://www.genome.jp/kegg-bin/show_pathway?ath00564/ath:AT1G32200%09red/ath:AT3G05510%09red/ath:AT2G32260%09red/ath:AT4G00400%09red/ath:AT1G75020%09red
Citrate cycle (TCA cycle)	KEGG PATHWAY	ath00020	3	62	0.986594349143	0.996992658196	Pbr010250|Pbr002553|Pbr011969	ath:AT1G54340|ath:AT5G43330|ath:AT4G16155|	AT1G54340|AT5G43330|AT4G16155|	ICDH| | |	http://www.genome.jp/kegg-bin/show_pathway?ath00020/ath:AT5G43330%09red/ath:AT1G54340%09red/ath:AT4G16155%09red
Phosphatidylinositol signaling system	KEGG PATHWAY	ath04070	3	66	0.990982157558	0.996992658196	Pbr028327|Pbr038665|Pbr013416	ath:AT2G41110|ath:AT5G61760|ath:AT1G71010|	AT2G41110|AT5G61760|AT1G71010|	CAM2|IPK2BETA|FAB1C|	http://www.genome.jp/kegg-bin/show_pathway?ath04070/ath:AT1G71010%09red/ath:AT2G41110%09red/ath:AT5G61760%09red
Biosynthesis of amino acids	KEGG PATHWAY	ath01230	21	255	0.991445887918	0.996992658196	Pbr013637|Pbr013991|Pbr032377|Pbr012238|Pbr007150|Pbr027962|Pbr019996|Pbr016098|Pbr027207|Pbr025112|Pbr009427|Pbr037001|Pbr005501|Pbr031904|Pbr010250|Pbr023354|Pbr021374|Pbr006608|Pbr035525|Pbr014849|Pbr005502	ath:AT5G52920|ath:AT4G37930|ath:AT3G55440|ath:AT5G16570|ath:AT1G74030|ath:AT3G10050|ath:AT5G10870|ath:AT5G16290|ath:AT3G04120|ath:AT3G50520|ath:AT2G39800|ath:AT5G56350|ath:AT3G52930|ath:AT1G08250|ath:AT1G54340|ath:AT2G45440|ath:AT5G44520|ath:AT1G48850|ath:AT4G38220|ath:AT2G45300|ath:AT3G52930|	AT5G52920|AT4G37930|AT3G55440|AT5G16570|AT1G74030|AT3G10050|AT5G10870|AT5G16290|AT3G04120|AT3G50520|AT2G39800|AT5G56350|AT3G52930|AT1G08250|AT1G54340|AT2G45440|AT5G44520|AT1G48850|AT4G38220|AT2G45300|AT3G52930|	PKP-BETA1|SHM1|TPI|GLN1;4|ENO1|OMR1|CM2|VAT1|GAPC1| |P5CS1| | |ADT6|ICDH|DHDPS2| |EMB1144| | | |	http://www.genome.jp/kegg-bin/show_pathway?ath01230/ath:AT1G48850%09red/ath:AT2G39800%09red/ath:AT1G08250%09red/ath:AT3G10050%09red/ath:AT5G16570%09red/ath:AT1G74030%09red/ath:AT3G52930%09red/ath:AT1G54340%09red/ath:AT3G55440%09red/ath:AT4G38220%09red/ath:AT3G04120%09red/ath:AT2G45440%09red/ath:AT5G56350%09red/ath:AT5G52920%09red/ath:AT4G37930%09red/ath:AT5G16290%09red/ath:AT3G50520%09red/ath:AT2…
Mismatch repair	KEGG PATHWAY	ath03430	1	39	0.993394956974	0.996992658196	Pbr032049	ath:AT5G27740|	AT5G27740|	EMB2775|	http://www.genome.jp/kegg-bin/show_pathway?ath03430/ath:AT5G27740%09red
Terpenoid backbone biosynthesis	KEGG PATHWAY	ath00900	2	58	0.995173238989	0.996992658196	Pbr035530|Pbr022864	ath:AT1G76490|ath:AT4G36810|	AT1G76490|AT4G36810|	HMG1|GGPS1|	http://www.genome.jp/kegg-bin/show_pathway?ath00900/ath:AT1G76490%09red/ath:AT4G36810%09red
Cysteine and methionine metabolism	KEGG PATHWAY	ath00270	5	99	0.995727461758	0.996992658196	Pbr020400|Pbr017407|Pbr031954|Pbr005179|Pbr002553	ath:AT5G27650|ath:AT5G53850|ath:AT1G05010|ath:AT1G05010|ath:AT5G43330|	AT5G27650|AT5G53850|AT1G05010|AT1G05010|AT5G43330|	| |EFE|EFE| |	http://www.genome.jp/kegg-bin/show_pathway?ath00270/ath:AT5G53850%09red/ath:AT5G43330%09red/ath:AT1G05010%09red/ath:AT5G27650%09red
Aminoacyl-tRNA biosynthesis	KEGG PATHWAY	ath00970	6	115	0.996992658196	0.996992658196	Pbr007153|Pbr012234|Pbr021208|Pbr012292|Pbr004019|Pbr014861	ath:AT1G72550|ath:AT1G50200|ath:AT4G04350|ath:AT4G32915|ath:AT3G02760|ath:AT5G49030|	AT1G72550|AT1G50200|AT4G04350|AT4G32915|AT3G02760|AT5G49030|	|ALATS|EMB2369| | |OVA2|	http://www.genome.jp/kegg-bin/show_pathway?ath00970/ath:AT1G50200%09red/ath:AT3G02760%09red/ath:AT4G32915%09red/ath:AT5G49030%09red/ath:AT4G04350%09red/ath:AT1G72550%09red
--------------------
#Term	Database	ID	Input number	Background number	P-Value	Corrected P-Value	Input	KO	Entrez_ID	KO_name	Hyperlink
--------------------
#Term	Database	ID	Input number	Background number	P-Value	Corrected P-Value	Input	KO	Entrez_ID	KO_name	Hyperlink
--------------------
