# Supplementary material for: Genome-Wide Identification and Functional Prediction of Novel Drought-Responsive lncRNAs in Pyrus betulifolia
Source: Genes (Basel). 2018 Jun 20;9(6):311. doi: 10.3390/genes9060311 (PMC6027255; doi:10.3390/genes9060311)
Supplement: Supplementary file 1 [file genes-09-00311-s001.zip › Table S12 - KEGG enrichment result of putative target genes of differentially expressed lncRNA of 48hVS0h base on co-location.xls]

##Databases: KEGG PATHWAY
##Statistical test method: hypergeometric test / Fisher's exact test
##FDR correction method: Benjamini and Hochberg
#Term	Database	ID	Input number	Background number	P-Value	Corrected P-Value	Input	KO	Entrez_ID	KO_name	Hyperlink
Photosynthesis	KEGG PATHWAY	ath00195	25	77	2.6463473892e-07	2.75220128477e-05	Pbr029193|Pbr029190|Pbr029196|Pbr029194|Pbr029195|Pbr012219|Pbr029199|Pbr019168|Pbr009617|Pbr009616|Pbr009613|Pbr009612|Pbr009619|Pbr009618|Pbr030999|Pbr029198|Pbr029202|Pbr029203|Pbr029189|Pbr031000|Pbr009622|Pbr009621|Pbr009626|Pbr009625|Pbr002360	ath:ArthCp017|ath:ArthCp007|ath:ArthCp022|ath:ArthCp018|ath:ArthCp021|ath:AT3G01440|ath:ArthCp029|ath:AT1G52230|ath:ArthCp018|ath:ArthCp017|ath:ArthCp007|ath:ArthCp002|ath:ArthCp022|ath:ArthCp021|ath:ArthCp007|ath:ArthCp028|ath:ArthCp035|ath:ArthCp049|ath:ArthCp002|ath:ArthCp002|ath:ArthCp029|ath:ArthCp028|ath:ArthCp049|ath:ArthCp035|ath:AT1G06680|	ArthCp017|ArthCp007|ArthCp022|ArthCp018|ArthCp021|AT3G01440|ArthCp029|AT1G52230|ArthCp018|ArthCp017|ArthCp007|ArthCp002|ArthCp022|ArthCp021|ArthCp007|ArthCp028|ArthCp035|ArthCp049|ArthCp002|ArthCp002|ArthCp029|ArthCp028|ArthCp049|ArthCp035|AT1G06680|	psbD|atpA|psaA|psbC|psaB|PQL1|atpB|PSAH2|psbC|psbD|atpA|psbA|psaA|psaB|atpA|atpE|petA|psbB|psbA|psbA|atpB|atpE|psbB|petA|PSBP-1|	http://www.genome.jp/kegg-bin/show_pathway?ath00195/ath:ArthCp028%09red/ath:ArthCp029%09red/ath:AT3G01440%09red/ath:AT1G52230%09red/ath:ArthCp021%09red/ath:ArthCp035%09red/ath:AT1G06680%09red/ath:ArthCp002%09red/ath:ArthCp007%09red/ath:ArthCp017%09red/ath:ArthCp049%09red/ath:ArthCp018%09red/ath:ArthCp022%09red
Cyanoamino acid metabolism	KEGG PATHWAY	ath00460	14	60	0.00184290687917	0.0958311577167	Pbr020361|Pbr040500|Pbr040501|Pbr022330|Pbr023783|Pbr036928|Pbr022329|Pbr004544|Pbr004546|Pbr019174|Pbr021224|Pbr036923|Pbr004564|Pbr004565	ath:AT3G18080|ath:AT5G36890|ath:AT5G36890|ath:AT1G61820|ath:AT2G25630|ath:AT5G44640|ath:AT4G21760|ath:AT2G44450|ath:AT5G44640|ath:AT2G44450|ath:AT4G39650|ath:AT5G44640|ath:AT5G44640|ath:AT2G44450|	AT3G18080|AT5G36890|AT5G36890|AT1G61820|AT2G25630|AT5G44640|AT4G21760|AT2G44450|AT5G44640|AT2G44450|AT4G39650|AT5G44640|AT5G44640|AT2G44450|	BGLU44|BGLU42|BGLU42|BGLU46|BGLU14|BGLU13|BGLU47|BGLU15|BGLU13|BGLU15|GGT2|BGLU13|BGLU13|BGLU15|	http://www.genome.jp/kegg-bin/show_pathway?ath00460/ath:AT3G18080%09red/ath:AT1G61820%09red/ath:AT5G36890%09red/ath:AT4G39650%09red/ath:AT5G44640%09red/ath:AT4G21760%09red/ath:AT2G25630%09red/ath:AT2G44450%09red
Phenylpropanoid biosynthesis	KEGG PATHWAY	ath00940	25	154	0.00398294854487	0.138075549555	Pbr040489|Pbr036153|Pbr022329|Pbr013214|Pbr022405|Pbr022326|Pbr022402|Pbr020361|Pbr019768|Pbr002542|Pbr022403|Pbr036928|Pbr036923|Pbr015016|Pbr015032|Pbr036152|Pbr004544|Pbr004546|Pbr019174|Pbr004564|Pbr004565|Pbr040500|Pbr040501|Pbr022330|Pbr023783	ath:AT5G66390|ath:AT5G17820|ath:AT4G21760|ath:AT1G68850|ath:AT1G80820|ath:AT4G33420|ath:AT1G80820|ath:AT3G18080|ath:AT5G09640|ath:AT1G30870|ath:AT1G80820|ath:AT5G44640|ath:AT5G44640|ath:AT4G16270|ath:AT3G17070|ath:AT3G03670|ath:AT2G44450|ath:AT5G44640|ath:AT2G44450|ath:AT5G44640|ath:AT2G44450|ath:AT5G36890|ath:AT5G36890|ath:AT1G61820|ath:AT2G25630|	AT5G66390|AT5G17820|AT4G21760|AT1G68850|AT1G80820|AT4G33420|AT1G80820|AT3G18080|AT5G09640|AT1G30870|AT1G80820|AT5G44640|AT5G44640|AT4G16270|AT3G17070|AT3G03670|AT2G44450|AT5G44640|AT2G44450|AT5G44640|AT2G44450|AT5G36890|AT5G36890|AT1G61820|AT2G25630|	| |BGLU47| |CCR2| |CCR2|BGLU44|SCPL19| |CCR2|BGLU13|BGLU13| | | |BGLU15|BGLU13|BGLU15|BGLU13|BGLU15|BGLU42|BGLU42|BGLU46|BGLU14|	http://www.genome.jp/kegg-bin/show_pathway?ath00940/ath:AT3G18080%09red/ath:AT4G16270%09red/ath:AT1G61820%09red/ath:AT1G80820%09red/ath:AT3G03670%09red/ath:AT5G36890%09red/ath:AT4G33420%09red/ath:AT5G17820%09red/ath:AT5G44640%09red/ath:AT5G66390%09red/ath:AT1G68850%09red/ath:AT4G21760%09red/ath:AT1G30870%09red/ath:AT3G17070%09red/ath:AT2G25630%09red/ath:AT5G09640%09red/ath:AT2G44450%09red
Sesquiterpenoid and triterpenoid biosynthesis	KEGG PATHWAY	ath00909	7	23	0.0078920599396	0.20519355843	Pbr019793|Pbr037005|Pbr037004|Pbr005334|Pbr005033|Pbr036998|Pbr005031	ath:AT1G58440|ath:AT1G78960|ath:AT1G78950|ath:AT5G23960|ath:AT5G23960|ath:AT1G78950|ath:AT5G23960|	AT1G58440|AT1G78960|AT1G78950|AT5G23960|AT5G23960|AT1G78950|AT5G23960|	XF1|LUP2| |TPS21|TPS21| |TPS21|	http://www.genome.jp/kegg-bin/show_pathway?ath00909/ath:AT1G58440%09red/ath:AT5G23960%09red/ath:AT1G78960%09red/ath:AT1G78950%09red
mRNA surveillance pathway	KEGG PATHWAY	ath03015	17	114	0.0302937935661	0.539330796739	Pbr012583|Pbr032971|Pbr020355|Pbr019786|Pbr013269|Pbr004069|Pbr021289|Pbr023789|Pbr011529|Pbr009431|Pbr036218|Pbr019823|Pbr013271|Pbr009727|Pbr020337|Pbr032394|Pbr005498	ath:AT5G14530|ath:AT3G26618|ath:AT1G18070|ath:AT5G55550|ath:AT5G47880|ath:AT3G07810|ath:AT5G25510|ath:AT3G52150|ath:AT1G10430|ath:AT2G39840|ath:AT1G13190|ath:AT1G17720|ath:AT1G25490|ath:AT3G26618|ath:AT1G17980|ath:AT2G36660|ath:AT2G36480|	AT5G14530|AT3G26618|AT1G18070|AT5G55550|AT5G47880|AT3G07810|AT5G25510|AT3G52150|AT1G10430|AT2G39840|AT1G13190|AT1G17720|AT1G25490|AT3G26618|AT1G17980|AT2G36660|AT2G36480|	|ERF1-3| | |ERF1-1| | | |PP2A-2|TOPP4| |ATB_BETA|RCN1|ERF1-3|PAPS1|PAB7| |	http://www.genome.jp/kegg-bin/show_pathway?ath03015/ath:AT2G39840%09red/ath:AT5G55550%09red/ath:AT2G36660%09red/ath:AT5G47880%09red/ath:AT3G07810%09red/ath:AT5G25510%09red/ath:AT2G36480%09red/ath:AT3G26618%09red/ath:AT1G18070%09red/ath:AT1G17980%09red/ath:AT1G13190%09red/ath:AT1G17720%09red/ath:AT1G10430%09red/ath:AT3G52150%09red/ath:AT1G25490%09red/ath:AT5G14530%09red
Glyoxylate and dicarboxylate metabolism	KEGG PATHWAY	ath00630	11	63	0.0312200969961	0.539330796739	Pbr009623|Pbr029200|Pbr012238|Pbr019172|Pbr019171|Pbr021443|Pbr029872|Pbr036932|Pbr002553|Pbr036933|Pbr025247	ath:ArthCp030|ath:ArthCp030|ath:AT5G16570|ath:AT1G79870|ath:AT1G79870|ath:AT2G35120|ath:AT1G80380|ath:AT5G03860|ath:AT5G43330|ath:AT5G03860|ath:AT3G14415|	ArthCp030|ArthCp030|AT5G16570|AT1G79870|AT1G79870|AT2G35120|AT1G80380|AT5G03860|AT5G43330|AT5G03860|AT3G14415|	rbcL|rbcL|GLN1;4| | | | |MLS| |MLS| |	http://www.genome.jp/kegg-bin/show_pathway?ath00630/ath:AT5G16570%09red/ath:AT5G43330%09red/ath:AT1G79870%09red/ath:ArthCp030%09red/ath:AT2G35120%09red/ath:AT5G03860%09red/ath:AT3G14415%09red/ath:AT1G80380%09red
alpha-Linolenic acid metabolism	KEGG PATHWAY	ath00592	7	33	0.036301111319	0.539330796739	Pbr013257|Pbr006836|Pbr032983|Pbr032982|Pbr021220|Pbr023784|Pbr021222	ath:AT1G13280|ath:AT3G03480|ath:AT1G77120|ath:AT1G77120|ath:AT1G77120|ath:AT3G45140|ath:AT1G77120|	AT1G13280|AT3G03480|AT1G77120|AT1G77120|AT1G77120|AT3G45140|AT1G77120|	AOC4|CHAT|ADH1|ADH1|ADH1|LOX2|ADH1|	http://www.genome.jp/kegg-bin/show_pathway?ath00592/ath:AT1G13280%09red/ath:AT3G03480%09red/ath:AT1G77120%09red/ath:AT3G45140%09red
Circadian rhythm - plant	KEGG PATHWAY	ath04712	7	36	0.0511543344228	0.576521313707	Pbr031957|Pbr015037|Pbr019812|Pbr027818|Pbr021495|Pbr021494|Pbr002622	ath:AT2G32950|ath:AT2G18790|ath:AT2G25930|ath:AT5G11260|ath:AT5G13930|ath:AT5G13930|ath:AT5G11260|	AT2G32950|AT2G18790|AT2G25930|AT5G11260|AT5G13930|AT5G13930|AT5G11260|	COP1|PHYB|ELF3|HY5|TT4|TT4|HY5|	http://www.genome.jp/kegg-bin/show_pathway?ath04712/ath:AT5G11260%09red/ath:AT5G13930%09red/ath:AT2G25930%09red/ath:AT2G18790%09red/ath:AT2G32950%09red
Metabolic pathways	KEGG PATHWAY	ath01100	181	1861	0.0518253872387	0.576521313707	Pbr030999|Pbr036170|Pbr024926|Pbr010442|Pbr041170|Pbr025112|Pbr031963|Pbr017407|Pbr002285|Pbr020361|Pbr019781|Pbr029872|Pbr036945|Pbr013210|Pbr036940|Pbr036948|Pbr015016|Pbr029183|Pbr029186|Pbr019825|Pbr040489|Pbr019820|Pbr019822|Pbr021220|Pbr019172|Pbr019171|Pbr021224|Pbr031000|Pbr031003|Pbr019174|Pbr005033|Pbr005031|Pbr024237|Pbr022330|Pbr032983|Pbr032982|Pbr002367|Pbr002360|Pbr029192|Pbr029193…	ath:ArthCp007|ath:AT1G12990|ath:AT3G57080|ath:AT5G04970|ath:AT2G21170|ath:AT3G50520|ath:AT4G05530|ath:AT5G53850|ath:AT5G66680|ath:AT3G18080|ath:AT3G15720|ath:AT1G80380|ath:AT4G31940|ath:AT4G00490|ath:AT5G63310|ath:AT5G63290|ath:AT4G16270|ath:AT4G12110|ath:ArthCp086|ath:AT1G73010|ath:AT5G66390|ath:AT5G26030|ath:AT5G11770|ath:AT1G77120|ath:AT1G79870|ath:AT1G79870|ath:AT4G39650|ath:ArthCp002|ath:Art…	ArthCp007|AT1G12990|AT3G57080|AT5G04970|AT2G21170|AT3G50520|AT4G05530|AT5G53850|AT5G66680|AT3G18080|AT3G15720|AT1G80380|AT4G31940|AT4G00490|AT5G63310|AT5G63290|AT4G16270|AT4G12110|ArthCp086|AT1G73010|AT5G66390|AT5G26030|AT5G11770|AT1G77120|AT1G79870|AT1G79870|AT4G39650|ArthCp002|ArthCp086|AT2G44450|AT5G23960|AT5G23960|AT1G09795|AT1G61820|AT1G77120|AT1G77120|AT5G17230|AT1G06680|ArthCp014|ArthCp017…	atpA| |NRPE5| |TIM| |IBR1| |DGL1|BGLU44| | |CYP82C4|BAM2|NDPK2| | |SMO1-1|ndhB|PS2| |FC1| |ADH1| | |GGT2|psbA|ndhB|BGLU15|TPS21|TPS21|ATP-PRT2|BGLU46|ADH1|ADH1|PSY|PSBP-1|rpoB|psbD|atpA|psaA| |psbC|psaB| |VAT1|atpE|atpB|TPS21| |BGLU47|TUF|CCT1|PORB|CYP71B36|PSAH2| |CYP71B34|CYP71B35|CYT1|P5CS1|CYP71B19| | |FATB|petA|psbB|rbcL|accD| | |ABA1|IMPL1|EMB1873|ABA2|ABA2|ENO1| |ADH1| | |TT4|TT4|DFB|G-TMT…	http://www.genome.jp/kegg-bin/show_pathway?ath01100/ath:AT5G23960%09red/ath:AT3G26320%09red/ath:AT1G06680%09red/ath:AT3G50520%09red/ath:AT4G37770%09red/ath:AT5G08170%09red/ath:AT3G11670%09red/ath:AT1G16570%09red/ath:AT5G16290%09red/ath:AT1G15110%09red/ath:AT1G73010%09red/ath:AT5G52560%09red/ath:AT1G24360%09red/ath:AT1G78090%09red/ath:AT5G43330%09red/ath:AT5G08680%09red/ath:AT1G70560%09red/ath:AT2…
Carotenoid biosynthesis	KEGG PATHWAY	ath00906	6	29	0.0554347417025	0.576521313707	Pbr009725|Pbr009724|Pbr041338|Pbr023779|Pbr003860|Pbr002367	ath:AT1G52340|ath:AT1G52340|ath:AT4G19170|ath:AT5G67030|ath:AT2G29090|ath:AT5G17230|	AT1G52340|AT1G52340|AT4G19170|AT5G67030|AT2G29090|AT5G17230|	ABA2|ABA2|NCED4|ABA1|CYP707A2|PSY|	http://www.genome.jp/kegg-bin/show_pathway?ath00906/ath:AT5G17230%09red/ath:AT4G19170%09red/ath:AT2G29090%09red/ath:AT5G67030%09red/ath:AT1G52340%09red
Starch and sucrose metabolism	KEGG PATHWAY	ath00500	23	188	0.0752937059372	0.65620825576	Pbr016096|Pbr013210|Pbr022329|Pbr020361|Pbr019781|Pbr036928|Pbr036923|Pbr010442|Pbr012584|Pbr019095|Pbr004544|Pbr004546|Pbr019174|Pbr007177|Pbr004564|Pbr004565|Pbr019563|Pbr040500|Pbr040501|Pbr022330|Pbr029869|Pbr023783|Pbr020597	ath:AT1G06410|ath:AT4G00490|ath:AT4G21760|ath:AT3G18080|ath:AT3G15720|ath:AT5G44640|ath:AT5G44640|ath:AT5G04970|ath:AT1G78090|ath:AT4G00490|ath:AT2G44450|ath:AT5G44640|ath:AT2G44450|ath:AT1G18580|ath:AT5G44640|ath:AT2G44450|ath:AT5G15490|ath:AT5G36890|ath:AT5G36890|ath:AT1G61820|ath:AT3G05610|ath:AT2G25630|ath:AT5G17200|	AT1G06410|AT4G00490|AT4G21760|AT3G18080|AT3G15720|AT5G44640|AT5G44640|AT5G04970|AT1G78090|AT4G00490|AT2G44450|AT5G44640|AT2G44450|AT1G18580|AT5G44640|AT2G44450|AT5G15490|AT5G36890|AT5G36890|AT1G61820|AT3G05610|AT2G25630|AT5G17200|	TPS7|BAM2|BGLU47|BGLU44| |BGLU13|BGLU13| |TPPB|BAM2|BGLU15|BGLU13|BGLU15|GAUT11|BGLU13|BGLU15| |BGLU42|BGLU42|BGLU46| |BGLU14| |	http://www.genome.jp/kegg-bin/show_pathway?ath00500/ath:AT3G18080%09red/ath:AT5G15490%09red/ath:AT3G05610%09red/ath:AT1G61820%09red/ath:AT5G17200%09red/ath:AT1G78090%09red/ath:AT5G36890%09red/ath:AT3G15720%09red/ath:AT5G04970%09red/ath:AT5G44640%09red/ath:AT4G21760%09red/ath:AT1G18580%09red/ath:AT1G06410%09red/ath:AT4G00490%09red/ath:AT2G25630%09red/ath:AT2G44450%09red
Tyrosine metabolism	KEGG PATHWAY	ath00350	7	40	0.0761789594403	0.65620825576	Pbr038270|Pbr012150|Pbr032983|Pbr032982|Pbr021220|Pbr021222|Pbr034197	ath:AT5G53970|ath:AT4G12290|ath:AT1G77120|ath:AT1G77120|ath:AT1G77120|ath:AT1G77120|ath:AT4G12290|	AT5G53970|AT4G12290|AT1G77120|AT1G77120|AT1G77120|AT1G77120|AT4G12290|	| |ADH1|ADH1|ADH1|ADH1| |	http://www.genome.jp/kegg-bin/show_pathway?ath00350/ath:AT4G12290%09red/ath:AT5G53970%09red/ath:AT1G77120%09red
Oxidative phosphorylation	KEGG PATHWAY	ath00190	20	162	0.0866786255331	0.65620825576	Pbr009622|Pbr030999|Pbr029767|Pbr029766|Pbr009613|Pbr019082|Pbr029186|Pbr017423|Pbr029198|Pbr029199|Pbr029190|Pbr019822|Pbr020348|Pbr009609|Pbr028751|Pbr009621|Pbr026725|Pbr031003|Pbr024784|Pbr024780	ath:ArthCp029|ath:ArthCp007|ath:AT2G24520|ath:AT2G24520|ath:ArthCp007|ath:AT5G47030|ath:ArthCp086|ath:AT1G53030|ath:ArthCp028|ath:ArthCp029|ath:ArthCp007|ath:AT5G11770|ath:AT5G08680|ath:ArthCp086|ath:AT5G08680|ath:ArthCp028|ath:AT4G11150|ath:ArthCp086|ath:AT1G02410|ath:AT5G56090|	ArthCp029|ArthCp007|AT2G24520|AT2G24520|ArthCp007|AT5G47030|ArthCp086|AT1G53030|ArthCp028|ArthCp029|ArthCp007|AT5G11770|AT5G08680|ArthCp086|AT5G08680|ArthCp028|AT4G11150|ArthCp086|AT1G02410|AT5G56090|	atpB|atpA|HA5|HA5|atpA| |ndhB| |atpE|atpB|atpA| | |ndhB| |atpE|TUF|ndhB| |COX15|	http://www.genome.jp/kegg-bin/show_pathway?ath00190/ath:ArthCp028%09red/ath:ArthCp029%09red/ath:AT5G47030%09red/ath:AT5G08680%09red/ath:AT4G11150%09red/ath:ArthCp007%09red/ath:AT5G56090%09red/ath:AT1G53030%09red/ath:ArthCp086%09red/ath:AT2G24520%09red/ath:AT1G02410%09red/ath:AT5G11770%09red
Spliceosome	KEGG PATHWAY	ath03040	23	192	0.0883357267369	0.65620825576	Pbr019981|Pbr029708|Pbr033735|Pbr029723|Pbr004557|Pbr019783|Pbr004553|Pbr005488|Pbr025241|Pbr008683|Pbr008684|Pbr002209|Pbr014873|Pbr008672|Pbr002210|Pbr012229|Pbr012221|Pbr017125|Pbr033002|Pbr020357|Pbr009726|Pbr031965|Pbr010402	ath:AT5G25060|ath:AT4G36690|ath:AT1G07170|ath:AT3G50670|ath:AT1G55150|ath:AT1G44910|ath:AT1G55150|ath:AT5G42820|ath:AT1G03330|ath:AT1G55150|ath:AT1G55150|ath:AT1G55150|ath:AT4G15900|ath:AT3G13200|ath:AT1G55150|ath:AT3G19840|ath:AT1G07360|ath:AT3G26420|ath:AT5G48870|ath:AT3G18165|ath:AT2G38770|ath:AT1G14650|ath:AT2G36130|	AT5G25060|AT4G36690|AT1G07170|AT3G50670|AT1G55150|AT1G44910|AT1G55150|AT5G42820|AT1G03330|AT1G55150|AT1G55150|AT1G55150|AT4G15900|AT3G13200|AT1G55150|AT3G19840|AT1G07360|AT3G26420|AT5G48870|AT3G18165|AT2G38770|AT1G14650|AT2G36130|	|ATU2AF65A| |U1-70K| |PRP40A| |U2AF35B| | | | |PRL1|EMB2769| |PRP40C| |ATRZ-1A|SAD1|MOS4|EMB2765| | |	http://www.genome.jp/kegg-bin/show_pathway?ath03040/ath:AT3G50670%09red/ath:AT2G36130%09red/ath:AT3G26420%09red/ath:AT1G07170%09red/ath:AT4G36690%09red/ath:AT1G55150%09red/ath:AT2G38770%09red/ath:AT3G19840%09red/ath:AT5G42820%09red/ath:AT3G18165%09red/ath:AT1G03330%09red/ath:AT3G13200%09red/ath:AT1G44910%09red/ath:AT1G07360%09red/ath:AT5G25060%09red/ath:AT4G15900%09red/ath:AT5G48870%09red/ath:AT1…
Biosynthesis of secondary metabolites	KEGG PATHWAY	ath01110	96	995	0.151346348847	0.950774072027	Pbr041170|Pbr025112|Pbr020361|Pbr029872|Pbr036945|Pbr036940|Pbr036948|Pbr015016|Pbr040489|Pbr019820|Pbr019172|Pbr019171|Pbr019174|Pbr005033|Pbr021428|Pbr022330|Pbr024237|Pbr002367|Pbr005502|Pbr005501|Pbr016098|Pbr005334|Pbr022329|Pbr032586|Pbr022321|Pbr036201|Pbr022326|Pbr036198|Pbr036199|Pbr009424|Pbr036197|Pbr028764|Pbr029201|Pbr012157|Pbr012150|Pbr009725|Pbr009724|Pbr007150|Pbr034197|Pbr021495…	ath:AT2G21170|ath:AT3G50520|ath:AT3G18080|ath:AT1G80380|ath:AT4G31940|ath:AT5G63310|ath:AT5G63290|ath:AT4G16270|ath:AT5G66390|ath:AT5G26030|ath:AT1G79870|ath:AT1G79870|ath:AT2G44450|ath:AT5G23960|ath:AT1G31190|ath:AT1G61820|ath:AT1G09795|ath:AT5G17230|ath:AT3G52930|ath:AT3G52930|ath:AT5G16290|ath:AT5G23960|ath:AT4G21760|ath:AT3G02580|ath:AT4G27440|ath:AT3G26320|ath:AT4G33420|ath:AT3G26300|ath:AT3…	AT2G21170|AT3G50520|AT3G18080|AT1G80380|AT4G31940|AT5G63310|AT5G63290|AT4G16270|AT5G66390|AT5G26030|AT1G79870|AT1G79870|AT2G44450|AT5G23960|AT1G31190|AT1G61820|AT1G09795|AT5G17230|AT3G52930|AT3G52930|AT5G16290|AT5G23960|AT4G21760|AT3G02580|AT4G27440|AT3G26320|AT4G33420|AT3G26300|AT3G26310|AT2G39770|AT3G26170|AT2G01140|ArthCp031|AT5G57890|AT4G12290|AT1G52340|AT1G52340|AT1G74030|AT4G12290|AT5G13930…	TIM| |BGLU44| |CYP82C4|NDPK2| | | |FC1| | |BGLU15|TPS21|IMPL1|BGLU46|ATP-PRT2|PSY| | |VAT1|TPS21|BGLU47|STE1|PORB|CYP71B36| |CYP71B34|CYP71B35|CYT1|CYP71B19| |accD| | |ABA2|ABA2|ENO1| |TT4|TT4|BGLU15| |BGLU13|NCED4|COX15| | |LUP2| | |DHDPS2|USP| | |ATP-PRT2| |ACLB-1|ASN1| | |FPS2|GAUT11|BGLU13|BGLU15|accD|ABA1| |TPS21| |GlcNA.1UT1|PPT1| |DWF1| |ACD2| |CCR2|CCR2|CCR2|EFE| |BGLU13|BGLU13| |G-TMT|FK…	http://www.genome.jp/kegg-bin/show_pathway?ath01110/ath:AT5G63310%09red/ath:AT5G17230%09red/ath:AT3G52930%09red/ath:AT5G23960%09red/ath:AT1G09795%09red/ath:AT1G52340%09red/ath:AT3G26320%09red/ath:AT1G80820%09red/ath:AT1G31190%09red/ath:AT5G56090%09red/ath:AT1G58440%09red/ath:ArthCp031%09red/ath:AT5G36890%09red/ath:AT3G26300%09red/ath:AT5G66390%09red/ath:AT3G26170%09red/ath:AT3G50520%09red/ath:AT4…
Proteasome	KEGG PATHWAY	ath03050	8	58	0.151371002165	0.950774072027	Pbr040497|Pbr020360|Pbr032965|Pbr005217|Pbr021440|Pbr022409|Pbr036943|Pbr021480	ath:AT1G56450|ath:AT1G20200|ath:AT4G29040|ath:AT1G56450|ath:AT1G53850|ath:AT5G38650|ath:AT4G24820|ath:AT3G22110|	AT1G56450|AT1G20200|AT4G29040|AT1G56450|AT1G53850|AT5G38650|AT4G24820|AT3G22110|	PBG1|EMB2719|RPT2a|PBG1|PAE1| | |PAC1|	http://www.genome.jp/kegg-bin/show_pathway?ath03050/ath:AT1G53850%09red/ath:AT5G38650%09red/ath:AT4G29040%09red/ath:AT3G22110%09red/ath:AT1G56450%09red/ath:AT1G20200%09red/ath:AT4G24820%09red
Fatty acid biosynthesis	KEGG PATHWAY	ath00061	6	40	0.155414992543	0.950774072027	Pbr029201|Pbr021295|Pbr009624|Pbr005203|Pbr036936|Pbr028761	ath:ArthCp031|ath:AT1G62640|ath:ArthCp031|ath:AT2G04540|ath:AT1G24360|ath:AT1G08510|	ArthCp031|AT1G62640|ArthCp031|AT2G04540|AT1G24360|AT1G08510|	accD|KAS_III|accD| | |FATB|	http://www.genome.jp/kegg-bin/show_pathway?ath00061/ath:AT1G08510%09red/ath:AT1G24360%09red/ath:AT2G04540%09red/ath:ArthCp031%09red/ath:AT1G62640%09red
Ubiquinone and other terpenoid-quinone biosynthesis	KEGG PATHWAY	ath00130	5	32	0.167280156066	0.965452433639	Pbr013207|Pbr038270|Pbr012237|Pbr005491|Pbr005492	ath:AT1G68890|ath:AT5G53970|ath:AT4G23660|ath:AT1G64970|ath:AT1G64970|	AT1G68890|AT5G53970|AT4G23660|AT1G64970|AT1G64970|	| |PPT1|G-TMT|G-TMT|	http://www.genome.jp/kegg-bin/show_pathway?ath00130/ath:AT1G64970%09red/ath:AT1G68890%09red/ath:AT5G53970%09red/ath:AT4G23660%09red
RNA degradation	KEGG PATHWAY	ath03018	13	111	0.185788585567	0.965452433639	Pbr028763|Pbr024240|Pbr007150|Pbr027801|Pbr023789|Pbr032961|Pbr010405|Pbr003866|Pbr020340|Pbr033002|Pbr025241|Pbr032394|Pbr022400	ath:AT2G01130|ath:AT1G61470|ath:AT1G74030|ath:AT3G20800|ath:AT3G52150|ath:AT3G23990|ath:AT1G08370|ath:AT5G59460|ath:AT1G48650|ath:AT5G48870|ath:AT1G03330|ath:AT2G36660|ath:AT2G32070|	AT2G01130|AT1G61470|AT1G74030|AT3G20800|AT3G52150|AT3G23990|AT1G08370|AT5G59460|AT1G48650|AT5G48870|AT1G03330|AT2G36660|AT2G32070|	| |ENO1| | |HSP60|DCP1| | |SAD1| |PAB7| |	http://www.genome.jp/kegg-bin/show_pathway?ath03018/ath:AT1G08370%09red/ath:AT1G48650%09red/ath:AT2G01130%09red/ath:AT2G36660%09red/ath:AT3G20800%09red/ath:AT1G03330%09red/ath:AT5G59460%09red/ath:AT2G32070%09red/ath:AT3G23990%09red/ath:AT1G61470%09red/ath:AT3G52150%09red/ath:AT5G48870%09red/ath:AT1G74030%09red
Brassinosteroid biosynthesis	KEGG PATHWAY	ath00905	2	8	0.18601656832	0.965452433639	Pbr028747|Pbr028769	ath:AT2G26710|ath:AT2G26710|	AT2G26710|AT2G26710|	BAS1|BAS1|	http://www.genome.jp/kegg-bin/show_pathway?ath00905/ath:AT2G26710%09red
Steroid biosynthesis	KEGG PATHWAY	ath00100	5	34	0.194947126023	0.965452433639	Pbr019793|Pbr029183|Pbr012231|Pbr005493|Pbr032586	ath:AT1G58440|ath:AT4G12110|ath:AT3G19820|ath:AT3G52940|ath:AT3G02580|	AT1G58440|AT4G12110|AT3G19820|AT3G52940|AT3G02580|	XF1|SMO1-1|DWF1|FK|STE1|	http://www.genome.jp/kegg-bin/show_pathway?ath00100/ath:AT3G19820%09red/ath:AT1G58440%09red/ath:AT3G52940%09red/ath:AT4G12110%09red/ath:AT3G02580%09red
Carbon fixation in photosynthetic organisms	KEGG PATHWAY	ath00710	8	69	0.267220016815	0.996180685305	Pbr009623|Pbr029200|Pbr005502|Pbr005501|Pbr041170|Pbr027508|Pbr002553|Pbr028764	ath:ArthCp030|ath:ArthCp030|ath:AT3G52930|ath:AT3G52930|ath:AT2G21170|ath:AT1G68750|ath:AT5G43330|ath:AT2G01140|	ArthCp030|ArthCp030|AT3G52930|AT3G52930|AT2G21170|AT1G68750|AT5G43330|AT2G01140|	rbcL|rbcL| | |TIM|PPC4| | |	http://www.genome.jp/kegg-bin/show_pathway?ath00710/ath:AT3G52930%09red/ath:AT5G43330%09red/ath:AT1G68750%09red/ath:AT2G21170%09red/ath:ArthCp030%09red/ath:AT2G01140%09red
Glycine, serine and threonine metabolism	KEGG PATHWAY	ath00260	8	69	0.267220016815	0.996180685305	Pbr025112|Pbr012150|Pbr034197|Pbr029872|Pbr032398|Pbr019172|Pbr019171|Pbr021443	ath:AT3G50520|ath:AT4G12290|ath:AT4G12290|ath:AT1G80380|ath:AT3G10050|ath:AT1G79870|ath:AT1G79870|ath:AT2G35120|	AT3G50520|AT4G12290|AT4G12290|AT1G80380|AT3G10050|AT1G79870|AT1G79870|AT2G35120|	| | | |OMR1| | | |	http://www.genome.jp/kegg-bin/show_pathway?ath00260/ath:AT3G10050%09red/ath:AT4G12290%09red/ath:AT2G35120%09red/ath:AT1G79870%09red/ath:AT3G50520%09red/ath:AT1G80380%09red
Fructose and mannose metabolism	KEGG PATHWAY	ath00051	6	52	0.313049227762	0.996180685305	Pbr009424|Pbr005502|Pbr005501|Pbr041170|Pbr028764|Pbr031946	ath:AT2G39770|ath:AT3G52930|ath:AT3G52930|ath:AT2G21170|ath:AT2G01140|ath:AT1G12000|	AT2G39770|AT3G52930|AT3G52930|AT2G21170|AT2G01140|AT1G12000|	CYT1| | |TIM| | |	http://www.genome.jp/kegg-bin/show_pathway?ath00051/ath:AT3G52930%09red/ath:AT2G39770%09red/ath:AT1G12000%09red/ath:AT2G21170%09red/ath:AT2G01140%09red
Isoquinoline alkaloid biosynthesis	KEGG PATHWAY	ath00950	3	23	0.342116853006	0.996180685305	Pbr038270|Pbr034197|Pbr012150	ath:AT5G53970|ath:AT4G12290|ath:AT4G12290|	AT5G53970|AT4G12290|AT4G12290|	| | |	http://www.genome.jp/kegg-bin/show_pathway?ath00950/ath:AT4G12290%09red/ath:AT5G53970%09red
Basal transcription factors	KEGG PATHWAY	ath03022	6	55	0.356399947741	0.996180685305	Pbr015231|Pbr005213|Pbr019950|Pbr021420|Pbr034208|Pbr020345	ath:AT1G17440|ath:AT1G04950|ath:AT4G31720|ath:AT1G31240|ath:AT4G30820|ath:AT1G18040|	AT1G17440|AT1G04950|AT4G31720|AT1G31240|AT4G30820|AT1G18040|	EER4|TAFII59|TAFII15| | |CDKD1;3|	http://www.genome.jp/kegg-bin/show_pathway?ath03022/ath:AT1G31240%09red/ath:AT1G18040%09red/ath:AT4G31720%09red/ath:AT4G30820%09red/ath:AT1G04950%09red/ath:AT1G17440%09red
RNA polymerase	KEGG PATHWAY	ath03020	5	45	0.36598567949	0.996180685305	Pbr029707|Pbr029192|Pbr009615|Pbr032978|Pbr024926	ath:AT5G49530|ath:ArthCp014|ath:ArthCp014|ath:ArthCp014|ath:AT3G57080|	AT5G49530|ArthCp014|ArthCp014|ArthCp014|AT3G57080|	|rpoB|rpoB|rpoB|NRPE5|	http://www.genome.jp/kegg-bin/show_pathway?ath03020/ath:AT3G57080%09red/ath:AT5G49530%09red/ath:ArthCp014%09red
Porphyrin and chlorophyll metabolism	KEGG PATHWAY	ath00860	5	45	0.36598567949	0.996180685305	Pbr022321|Pbr030421|Pbr024780|Pbr019820|Pbr036948	ath:AT4G27440|ath:AT4G37000|ath:AT5G56090|ath:AT5G26030|ath:AT5G63290|	AT4G27440|AT4G37000|AT5G56090|AT5G26030|AT5G63290|	PORB|ACD2|COX15|FC1| |	http://www.genome.jp/kegg-bin/show_pathway?ath00860/ath:AT4G27440%09red/ath:AT4G37000%09red/ath:AT5G63290%09red/ath:AT5G26030%09red/ath:AT5G56090%09red
Taurine and hypotaurine metabolism	KEGG PATHWAY	ath00430	2	14	0.367250284362	0.996180685305	Pbr021224|Pbr007151	ath:AT4G39650|ath:AT1G18490|	AT4G39650|AT1G18490|	GGT2| |	http://www.genome.jp/kegg-bin/show_pathway?ath00430/ath:AT1G18490%09red/ath:AT4G39650%09red
Biotin metabolism	KEGG PATHWAY	ath00780	2	14	0.367250284362	0.996180685305	Pbr005203|Pbr036936	ath:AT2G04540|ath:AT1G24360|	AT2G04540|AT1G24360|	| |	http://www.genome.jp/kegg-bin/show_pathway?ath00780/ath:AT1G24360%09red/ath:AT2G04540%09red
Glycolysis / Gluconeogenesis	KEGG PATHWAY	ath00010	11	112	0.387928482108	0.996180685305	Pbr005502|Pbr007150|Pbr005501|Pbr041170|Pbr025112|Pbr032983|Pbr032982|Pbr021220|Pbr021222|Pbr037001|Pbr028764	ath:AT3G52930|ath:AT1G74030|ath:AT3G52930|ath:AT2G21170|ath:AT3G50520|ath:AT1G77120|ath:AT1G77120|ath:AT1G77120|ath:AT1G77120|ath:AT5G56350|ath:AT2G01140|	AT3G52930|AT1G74030|AT3G52930|AT2G21170|AT3G50520|AT1G77120|AT1G77120|AT1G77120|AT1G77120|AT5G56350|AT2G01140|	|ENO1| |TIM| |ADH1|ADH1|ADH1|ADH1| | |	http://www.genome.jp/kegg-bin/show_pathway?ath00010/ath:AT3G52930%09red/ath:AT1G74030%09red/ath:AT2G21170%09red/ath:AT1G77120%09red/ath:AT5G56350%09red/ath:AT2G01140%09red/ath:AT3G50520%09red
Ribosome biogenesis in eukaryotes	KEGG PATHWAY	ath03008	10	101	0.388364605508	0.996180685305	Pbr042609|Pbr009713|Pbr007154|Pbr024923|Pbr039399|Pbr009714|Pbr019771|Pbr010052|Pbr021425|Pbr033016	ath:AT1G63810|ath:AT3G57000|ath:AT5G08180|ath:AT3G57000|ath:AT3G55620|ath:AT3G57000|ath:AT4G28200|ath:AT1G67120|ath:AT5G22100|ath:AT3G07050|	AT1G63810|AT3G57000|AT5G08180|AT3G57000|AT3G55620|AT3G57000|AT4G28200|AT1G67120|AT5G22100|AT3G07050|	| | | |emb1624| | | | | |	http://www.genome.jp/kegg-bin/show_pathway?ath03008/ath:AT1G67120%09red/ath:AT1G63810%09red/ath:AT5G08180%09red/ath:AT3G07050%09red/ath:AT3G57000%09red/ath:AT4G28200%09red/ath:AT3G55620%09red/ath:AT5G22100%09red
Phenylalanine metabolism	KEGG PATHWAY	ath00360	11	114	0.408751844671	0.996180685305	Pbr015032|Pbr038270|Pbr040489|Pbr036152|Pbr012150|Pbr036153|Pbr002542|Pbr034197|Pbr013214|Pbr015016|Pbr022326	ath:AT3G17070|ath:AT5G53970|ath:AT5G66390|ath:AT3G03670|ath:AT4G12290|ath:AT5G17820|ath:AT1G30870|ath:AT4G12290|ath:AT1G68850|ath:AT4G16270|ath:AT4G33420|	AT3G17070|AT5G53970|AT5G66390|AT3G03670|AT4G12290|AT5G17820|AT1G30870|AT4G12290|AT1G68850|AT4G16270|AT4G33420|	| | | | | | | | | | |	http://www.genome.jp/kegg-bin/show_pathway?ath00360/ath:AT4G16270%09red/ath:AT4G12290%09red/ath:AT1G30870%09red/ath:AT1G68850%09red/ath:AT5G66390%09red/ath:AT4G33420%09red/ath:AT3G03670%09red/ath:AT3G17070%09red/ath:AT5G53970%09red/ath:AT5G17820%09red
Pentose and glucuronate interconversions	KEGG PATHWAY	ath00040	8	81	0.413022101955	0.996180685305	Pbr020977|Pbr019563|Pbr029869|Pbr019781|Pbr036221|Pbr010442|Pbr021488|Pbr020597	ath:AT3G55140|ath:AT5G15490|ath:AT3G05610|ath:AT3G15720|ath:AT1G67750|ath:AT5G04970|ath:AT5G52560|ath:AT5G17200|	AT3G55140|AT5G15490|AT3G05610|AT3G15720|AT1G67750|AT5G04970|AT5G52560|AT5G17200|	| | | | | |USP| |	http://www.genome.jp/kegg-bin/show_pathway?ath00040/ath:AT1G67750%09red/ath:AT5G15490%09red/ath:AT5G52560%09red/ath:AT3G05610%09red/ath:AT5G17200%09red/ath:AT3G15720%09red/ath:AT5G04970%09red/ath:AT3G55140%09red
Glutathione metabolism	KEGG PATHWAY	ath00480	9	93	0.423353755975	0.996180685305	Pbr002369|Pbr026727|Pbr017116|Pbr021224|Pbr018192|Pbr025243|Pbr002371|Pbr002370|Pbr020346	ath:AT2G30870|ath:AT5G41670|ath:AT5G27380|ath:AT4G39650|ath:AT1G63770|ath:AT1G17180|ath:AT2G30870|ath:AT2G30870|ath:AT3G09270|	AT2G30870|AT5G41670|AT5G27380|AT4G39650|AT1G63770|AT1G17180|AT2G30870|AT2G30870|AT3G09270|	GSTF10| |GSH2|GGT2| |GSTU25|GSTF10|GSTF10|GSTU8|	http://www.genome.jp/kegg-bin/show_pathway?ath00480/ath:AT5G41670%09red/ath:AT2G30870%09red/ath:AT4G39650%09red/ath:AT3G09270%09red/ath:AT5G27380%09red/ath:AT1G63770%09red/ath:AT1G17180%09red
Endocytosis	KEGG PATHWAY	ath04144	11	117	0.440018930437	0.996180685305	Pbr031962|Pbr017428|Pbr019810|Pbr028748|Pbr033742|Pbr024891|Pbr024900|Pbr024776|Pbr019809|Pbr023349|Pbr012224	ath:AT4G05520|ath:AT5G22780|ath:AT5G11710|ath:AT1G15130|ath:AT3G08530|ath:AT3G20290|ath:AT4G27040|ath:AT3G12400|ath:AT4G29160|ath:AT3G60860|ath:AT1G10870|	AT4G05520|AT5G22780|AT5G11710|AT1G15130|AT3G08530|AT3G20290|AT4G27040|AT3G12400|AT4G29160|AT3G60860|AT1G10870|	EHD2| | | | |EHD1|VPS22|ELC|SNF7.1| |AGD4|	http://www.genome.jp/kegg-bin/show_pathway?ath04144/ath:AT1G15130%09red/ath:AT4G05520%09red/ath:AT4G29160%09red/ath:AT5G11710%09red/ath:AT3G12400%09red/ath:AT3G08530%09red/ath:AT5G22780%09red/ath:AT4G27040%09red/ath:AT3G20290%09red/ath:AT3G60860%09red/ath:AT1G10870%09red
Butanoate metabolism	KEGG PATHWAY	ath00650	2	17	0.452890284811	0.996180685305	Pbr016098|Pbr002557	ath:AT5G16290|ath:AT1G79440|	AT5G16290|AT1G79440|	VAT1|ALDH5F1|	http://www.genome.jp/kegg-bin/show_pathway?ath00650/ath:AT5G16290%09red/ath:AT1G79440%09red
Fatty acid degradation	KEGG PATHWAY	ath00071	4	40	0.467620748712	0.996180685305	Pbr021220|Pbr021222|Pbr032983|Pbr032982	ath:AT1G77120|ath:AT1G77120|ath:AT1G77120|ath:AT1G77120|	AT1G77120|AT1G77120|AT1G77120|AT1G77120|	ADH1|ADH1|ADH1|ADH1|	http://www.genome.jp/kegg-bin/show_pathway?ath00071/ath:AT1G77120%09red
Diterpenoid biosynthesis	KEGG PATHWAY	ath00904	2	18	0.479952625728	0.996180685305	Pbr014996|Pbr020983	ath:AT1G02400|ath:AT1G78440|	AT1G02400|AT1G78440|	GA2OX6|ATGA2OX1|	http://www.genome.jp/kegg-bin/show_pathway?ath00904/ath:AT1G78440%09red/ath:AT1G02400%09red
Histidine metabolism	KEGG PATHWAY	ath00340	2	18	0.479952625728	0.996180685305	Pbr010045|Pbr024237	ath:AT1G09795|ath:AT1G09795|	AT1G09795|AT1G09795|	ATP-PRT2|ATP-PRT2|	http://www.genome.jp/kegg-bin/show_pathway?ath00340/ath:AT1G09795%09red
Galactose metabolism	KEGG PATHWAY	ath00052	5	55	0.524547982061	0.996180685305	Pbr033744|Pbr033743|Pbr021488|Pbr033745|Pbr028045	ath:AT1G56600|ath:AT2G47180|ath:AT5G52560|ath:AT2G47180|ath:AT1G56600|	AT1G56600|AT2G47180|AT5G52560|AT2G47180|AT1G56600|	GolS2|GolS1|USP|GolS1|GolS2|	http://www.genome.jp/kegg-bin/show_pathway?ath00052/ath:AT2G47180%09red/ath:AT1G56600%09red/ath:AT5G52560%09red
One carbon pool by folate	KEGG PATHWAY	ath00670	2	20	0.531521059409	0.996180685305	Pbr031971|Pbr011528	ath:AT1G31220|ath:AT5G13050|	AT1G31220|AT5G13050|	|5-FCL|	http://www.genome.jp/kegg-bin/show_pathway?ath00670/ath:AT5G13050%09red/ath:AT1G31220%09red
Flavonoid biosynthesis	KEGG PATHWAY	ath00941	2	21	0.555963084078	0.996180685305	Pbr021495|Pbr021494	ath:AT5G13930|ath:AT5G13930|	AT5G13930|AT5G13930|	TT4|TT4|	http://www.genome.jp/kegg-bin/show_pathway?ath00941/ath:AT5G13930%09red
Linoleic acid metabolism	KEGG PATHWAY	ath00591	1	9	0.563429541657	0.996180685305	Pbr023784	ath:AT3G45140|	AT3G45140|	LOX2|	http://www.genome.jp/kegg-bin/show_pathway?ath00591/ath:AT3G45140%09red
Riboflavin metabolism	KEGG PATHWAY	ath00740	1	9	0.563429541657	0.996180685305	Pbr012159	ath:AT1G14700|	AT1G14700|	PAP3|	http://www.genome.jp/kegg-bin/show_pathway?ath00740/ath:AT1G14700%09red
Folate biosynthesis	KEGG PATHWAY	ath00790	2	22	0.579484849714	0.996180685305	Pbr042689|Pbr038269	ath:AT5G05980|ath:AT5G57850|	AT5G05980|AT5G57850|	DFB| |	http://www.genome.jp/kegg-bin/show_pathway?ath00790/ath:AT5G05980%09red/ath:AT5G57850%09red
Propanoate metabolism	KEGG PATHWAY	ath00640	2	22	0.579484849714	0.996180685305	Pbr029201|Pbr009624	ath:ArthCp031|ath:ArthCp031|	ArthCp031|ArthCp031|	accD|accD|	http://www.genome.jp/kegg-bin/show_pathway?ath00640/ath:ArthCp031%09red
Pyruvate metabolism	KEGG PATHWAY	ath00620	7	83	0.580873521191	0.996180685305	Pbr029201|Pbr009624|Pbr027508|Pbr002553|Pbr037001|Pbr036932|Pbr036933	ath:ArthCp031|ath:ArthCp031|ath:AT1G68750|ath:AT5G43330|ath:AT5G56350|ath:AT5G03860|ath:AT5G03860|	ArthCp031|ArthCp031|AT1G68750|AT5G43330|AT5G56350|AT5G03860|AT5G03860|	accD|accD|PPC4| | |MLS|MLS|	http://www.genome.jp/kegg-bin/show_pathway?ath00620/ath:AT5G43330%09red/ath:AT5G03860%09red/ath:AT5G56350%09red/ath:ArthCp031%09red/ath:AT1G68750%09red
C5-Branched dibasic acid metabolism	KEGG PATHWAY	ath00660	1	10	0.598170821033	0.996180685305	Pbr016098	ath:AT5G16290|	AT5G16290|	VAT1|	http://www.genome.jp/kegg-bin/show_pathway?ath00660/ath:AT5G16290%09red
Alanine, aspartate and glutamate metabolism	KEGG PATHWAY	ath00250	4	48	0.601704246194	0.996180685305	Pbr042866|Pbr012238|Pbr002557|Pbr000648	ath:AT3G47340|ath:AT5G16570|ath:AT1G79440|ath:AT3G27740|	AT3G47340|AT5G16570|AT1G79440|AT3G27740|	ASN1|GLN1;4|ALDH5F1|CARA|	http://www.genome.jp/kegg-bin/show_pathway?ath00250/ath:AT3G27740%09red/ath:AT1G79440%09red/ath:AT5G16570%09red/ath:AT3G47340%09red
Valine, leucine and isoleucine biosynthesis	KEGG PATHWAY	ath00290	2	23	0.602078040931	0.996180685305	Pbr032398|Pbr016098	ath:AT3G10050|ath:AT5G16290|	AT3G10050|AT5G16290|	OMR1|VAT1|	http://www.genome.jp/kegg-bin/show_pathway?ath00290/ath:AT3G10050%09red/ath:AT5G16290%09red
Fatty acid metabolism	KEGG PATHWAY	ath01212	6	73	0.607150944758	0.996180685305	Pbr029201|Pbr021295|Pbr009624|Pbr005203|Pbr036936|Pbr028761	ath:ArthCp031|ath:AT1G62640|ath:ArthCp031|ath:AT2G04540|ath:AT1G24360|ath:AT1G08510|	ArthCp031|AT1G62640|ArthCp031|AT2G04540|AT1G24360|AT1G08510|	accD|KAS_III|accD| | |FATB|	http://www.genome.jp/kegg-bin/show_pathway?ath01212/ath:AT1G08510%09red/ath:AT1G24360%09red/ath:AT2G04540%09red/ath:ArthCp031%09red/ath:AT1G62640%09red
Tropane, piperidine and pyridine alkaloid biosynthesis	KEGG PATHWAY	ath00960	3	36	0.609292151143	0.996180685305	Pbr038270|Pbr034197|Pbr012150	ath:AT5G53970|ath:AT4G12290|ath:AT4G12290|	AT5G53970|AT4G12290|AT4G12290|	| | |	http://www.genome.jp/kegg-bin/show_pathway?ath00960/ath:AT4G12290%09red/ath:AT5G53970%09red
Limonene and pinene degradation	KEGG PATHWAY	ath00903	5	63	0.637736882042	0.996180685305	Pbr036945|Pbr036198|Pbr036199|Pbr036201|Pbr036197	ath:AT4G31940|ath:AT3G26300|ath:AT3G26310|ath:AT3G26320|ath:AT3G26170|	AT4G31940|AT3G26300|AT3G26310|AT3G26320|AT3G26170|	CYP82C4|CYP71B34|CYP71B35|CYP71B36|CYP71B19|	http://www.genome.jp/kegg-bin/show_pathway?ath00903/ath:AT3G26320%09red/ath:AT3G26310%09red/ath:AT3G26300%09red/ath:AT3G26170%09red/ath:AT4G31940%09red
Stilbenoid, diarylheptanoid and gingerol biosynthesis	KEGG PATHWAY	ath00945	5	64	0.650658852919	0.996180685305	Pbr036945|Pbr036198|Pbr036199|Pbr036201|Pbr036197	ath:AT4G31940|ath:AT3G26300|ath:AT3G26310|ath:AT3G26320|ath:AT3G26170|	AT4G31940|AT3G26300|AT3G26310|AT3G26320|AT3G26170|	CYP82C4|CYP71B34|CYP71B35|CYP71B36|CYP71B19|	http://www.genome.jp/kegg-bin/show_pathway?ath00945/ath:AT3G26320%09red/ath:AT3G26310%09red/ath:AT3G26300%09red/ath:AT3G26170%09red/ath:AT4G31940%09red
Regulation of autophagy	KEGG PATHWAY	ath04140	2	27	0.683226545462	0.996180685305	Pbr019100|Pbr015229	ath:AT3G15580|ath:AT3G13970|	AT3G15580|AT3G13970|	APG8H|APG12B|	http://www.genome.jp/kegg-bin/show_pathway?ath04140/ath:AT3G13970%09red/ath:AT3G15580%09red
Vitamin B6 metabolism	KEGG PATHWAY	ath00750	1	13	0.686683796901	0.996180685305	Pbr019825	ath:AT1G73010|	AT1G73010|	PS2|	http://www.genome.jp/kegg-bin/show_pathway?ath00750/ath:AT1G73010%09red
Pentose phosphate pathway	KEGG PATHWAY	ath00030	4	54	0.687665638018	0.996180685305	Pbr028764|Pbr005502|Pbr005501|Pbr026727	ath:AT2G01140|ath:AT3G52930|ath:AT3G52930|ath:AT5G41670|	AT2G01140|AT3G52930|AT3G52930|AT5G41670|	| | | |	http://www.genome.jp/kegg-bin/show_pathway?ath00030/ath:AT2G01140%09red/ath:AT3G52930%09red/ath:AT5G41670%09red
Ascorbate and aldarate metabolism	KEGG PATHWAY	ath00053	3	41	0.690847930159	0.996180685305	Pbr002123|Pbr021488|Pbr019563	ath:AT1G14520|ath:AT5G52560|ath:AT5G15490|	AT1G14520|AT5G52560|AT5G15490|	MIOX1|USP| |	http://www.genome.jp/kegg-bin/show_pathway?ath00053/ath:AT1G14520%09red/ath:AT5G15490%09red/ath:AT5G52560%09red
Base excision repair	KEGG PATHWAY	ath03410	3	43	0.719661343628	0.996180685305	Pbr042612|Pbr002540|Pbr013189	ath:AT3G50880|ath:AT3G12710|ath:AT1G13635|	AT3G50880|AT3G12710|AT1G13635|	| | |	http://www.genome.jp/kegg-bin/show_pathway?ath03410/ath:AT1G13635%09red/ath:AT3G50880%09red/ath:AT3G12710%09red
N-Glycan biosynthesis	KEGG PATHWAY	ath00510	3	44	0.733265032299	0.996180685305	Pbr036170|Pbr025249|Pbr002285	ath:AT1G12990|ath:AT1G16570|ath:AT5G66680|	AT1G12990|AT1G16570|AT5G66680|	| |DGL1|	http://www.genome.jp/kegg-bin/show_pathway?ath00510/ath:AT1G16570%09red/ath:AT5G66680%09red/ath:AT1G12990%09red
Lysine biosynthesis	KEGG PATHWAY	ath00300	1	16	0.755716439949	0.996180685305	Pbr023354	ath:AT2G45440|	AT2G45440|	DHDPS2|	http://www.genome.jp/kegg-bin/show_pathway?ath00300/ath:AT2G45440%09red
Carbon metabolism	KEGG PATHWAY	ath01200	18	243	0.770124066785	0.996180685305	Pbr009623|Pbr029200|Pbr029201|Pbr007150|Pbr009624|Pbr024244|Pbr041170|Pbr027508|Pbr025112|Pbr036932|Pbr037001|Pbr005501|Pbr032398|Pbr002553|Pbr036933|Pbr026727|Pbr028764|Pbr005502	ath:ArthCp030|ath:ArthCp030|ath:ArthCp031|ath:AT1G74030|ath:ArthCp031|ath:AT2G41530|ath:AT2G21170|ath:AT1G68750|ath:AT3G50520|ath:AT5G03860|ath:AT5G56350|ath:AT3G52930|ath:AT3G10050|ath:AT5G43330|ath:AT5G03860|ath:AT5G41670|ath:AT2G01140|ath:AT3G52930|	ArthCp030|ArthCp030|ArthCp031|AT1G74030|ArthCp031|AT2G41530|AT2G21170|AT1G68750|AT3G50520|AT5G03860|AT5G56350|AT3G52930|AT3G10050|AT5G43330|AT5G03860|AT5G41670|AT2G01140|AT3G52930|	rbcL|rbcL|accD|ENO1|accD|SFGH|TIM|PPC4| |MLS| | |OMR1| |MLS| | | |	http://www.genome.jp/kegg-bin/show_pathway?ath01200/ath:AT3G52930%09red/ath:AT3G10050%09red/ath:AT1G74030%09red/ath:AT5G41670%09red/ath:AT5G43330%09red/ath:AT1G68750%09red/ath:AT2G21170%09red/ath:ArthCp031%09red/ath:ArthCp030%09red/ath:AT5G56350%09red/ath:AT2G01140%09red/ath:AT2G41530%09red/ath:AT3G50520%09red/ath:AT5G03860%09red
Arachidonic acid metabolism	KEGG PATHWAY	ath00590	1	17	0.775168046994	0.996180685305	Pbr021224	ath:AT4G39650|	AT4G39650|	GGT2|	http://www.genome.jp/kegg-bin/show_pathway?ath00590/ath:AT4G39650%09red
Pyrimidine metabolism	KEGG PATHWAY	ath00240	8	116	0.779363389124	0.996180685305	Pbr029192|Pbr009615|Pbr024926|Pbr000648|Pbr029707|Pbr008691|Pbr032978|Pbr036940	ath:ArthCp014|ath:ArthCp014|ath:AT3G57080|ath:AT3G27740|ath:AT5G49530|ath:AT4G26510|ath:ArthCp014|ath:AT5G63310|	ArthCp014|ArthCp014|AT3G57080|AT3G27740|AT5G49530|AT4G26510|ArthCp014|AT5G63310|	rpoB|rpoB|NRPE5|CARA| |UKL4|rpoB|NDPK2|	http://www.genome.jp/kegg-bin/show_pathway?ath00240/ath:AT5G63310%09red/ath:AT3G27740%09red/ath:AT4G26510%09red/ath:AT5G49530%09red/ath:AT3G57080%09red/ath:ArthCp014%09red
Plant hormone signal transduction	KEGG PATHWAY	ath04075	20	271	0.784637210649	0.996180685305	Pbr017109|Pbr010436|Pbr028076|Pbr000646|Pbr019827|Pbr028075|Pbr042784|Pbr012151|Pbr029871|Pbr005495|Pbr010445|Pbr013267|Pbr023607|Pbr018404|Pbr025266|Pbr028774|Pbr002366|Pbr036939|Pbr026873|Pbr034199	ath:AT3G21510|ath:AT3G56850|ath:AT1G19850|ath:AT1G73730|ath:AT2G26040|ath:AT1G75590|ath:AT4G33950|ath:AT2G01830|ath:AT1G04250|ath:AT5G03730|ath:AT3G20770|ath:AT1G68640|ath:AT4G33950|ath:AT2G46690|ath:AT4G35230|ath:AT1G68210|ath:AT5G45110|ath:AT1G66350|ath:AT2G14960|ath:AT2G43790|	AT3G21510|AT3G56850|AT1G19850|AT1G73730|AT2G26040|AT1G75590|AT4G33950|AT2G01830|AT1G04250|AT5G03730|AT3G20770|AT1G68640|AT4G33950|AT2G46690|AT4G35230|AT1G68210|AT5G45110|AT1G66350|AT2G14960|AT2G43790|	AHP1|AREB3|MP|EIL3|PYL2| |OST1|WOL|AXR3|CTR1|EIN3|PAN|OST1| |BSK1|APRR6|NPR3|RGL1|GH3.1|MPK6|	http://www.genome.jp/kegg-bin/show_pathway?ath04075/ath:AT5G03730%09red/ath:AT2G14960%09red/ath:AT1G68640%09red/ath:AT2G46690%09red/ath:AT3G56850%09red/ath:AT2G43790%09red/ath:AT3G21510%09red/ath:AT1G73730%09red/ath:AT1G19850%09red/ath:AT4G33950%09red/ath:AT1G75590%09red/ath:AT2G26040%09red/ath:AT2G01830%09red/ath:AT1G66350%09red/ath:AT1G68210%09red/ath:AT1G04250%09red/ath:AT5G45110%09red/ath:AT3…
Other glycan degradation	KEGG PATHWAY	ath00511	1	18	0.793072367116	0.996180685305	Pbr036162	ath:AT1G67830|	AT1G67830|	FXG1|	http://www.genome.jp/kegg-bin/show_pathway?ath00511/ath:AT1G67830%09red
DNA replication	KEGG PATHWAY	ath03030	3	50	0.804177165749	0.996180685305	Pbr021426|Pbr030225|Pbr038267	ath:AT2G39440|ath:AT2G33845|ath:AT2G33845|	AT2G39440|AT2G33845|AT2G33845|	| | |	http://www.genome.jp/kegg-bin/show_pathway?ath03030/ath:AT2G39440%09red/ath:AT2G33845%09red
Glycerolipid metabolism	KEGG PATHWAY	ath00561	3	52	0.823998863858	0.996180685305	Pbr019972|Pbr010339|Pbr029872	ath:AT4G31780|ath:AT3G11670|ath:AT1G80380|	AT4G31780|AT3G11670|AT1G80380|	MGD1|DGD1| |	http://www.genome.jp/kegg-bin/show_pathway?ath00561/ath:AT3G11670%09red/ath:AT1G80380%09red/ath:AT4G31780%09red
Biosynthesis of amino acids	KEGG PATHWAY	ath01230	18	255	0.829105945232	0.996180685305	Pbr023604|Pbr038270|Pbr010045|Pbr007150|Pbr024237|Pbr016098|Pbr041170|Pbr012157|Pbr025112|Pbr009427|Pbr037001|Pbr005501|Pbr032398|Pbr023354|Pbr005502|Pbr028764|Pbr014849|Pbr012238	ath:AT2G31100|ath:AT5G53970|ath:AT1G09795|ath:AT1G74030|ath:AT1G09795|ath:AT5G16290|ath:AT2G21170|ath:AT5G57890|ath:AT3G50520|ath:AT2G39800|ath:AT5G56350|ath:AT3G52930|ath:AT3G10050|ath:AT2G45440|ath:AT3G52930|ath:AT2G01140|ath:AT2G45300|ath:AT5G16570|	AT2G31100|AT5G53970|AT1G09795|AT1G74030|AT1G09795|AT5G16290|AT2G21170|AT5G57890|AT3G50520|AT2G39800|AT5G56350|AT3G52930|AT3G10050|AT2G45440|AT3G52930|AT2G01140|AT2G45300|AT5G16570|	| |ATP-PRT2|ENO1|ATP-PRT2|VAT1|TIM| | |P5CS1| | |OMR1|DHDPS2| | | |GLN1;4|	http://www.genome.jp/kegg-bin/show_pathway?ath01230/ath:AT5G57890%09red/ath:AT3G52930%09red/ath:AT3G10050%09red/ath:AT2G45300%09red/ath:AT1G09795%09red/ath:AT2G21170%09red/ath:AT2G45440%09red/ath:AT5G56350%09red/ath:AT2G01140%09red/ath:AT2G31100%09red/ath:AT5G16290%09red/ath:AT3G50520%09red/ath:AT5G16570%09red/ath:AT5G53970%09red/ath:AT2G39800%09red/ath:AT1G74030%09red
Nucleotide excision repair	KEGG PATHWAY	ath03420	4	69	0.842562332356	0.996180685305	Pbr034208|Pbr030225|Pbr038267|Pbr020345	ath:AT4G30820|ath:AT2G33845|ath:AT2G33845|ath:AT1G18040|	AT4G30820|AT2G33845|AT2G33845|AT1G18040|	| | |CDKD1;3|	http://www.genome.jp/kegg-bin/show_pathway?ath03420/ath:AT1G18040%09red/ath:AT2G33845%09red/ath:AT4G30820%09red
Mismatch repair	KEGG PATHWAY	ath03430	2	39	0.848435822929	0.996180685305	Pbr030225|Pbr038267	ath:AT2G33845|ath:AT2G33845|	AT2G33845|AT2G33845|	| |	http://www.genome.jp/kegg-bin/show_pathway?ath03430/ath:AT2G33845%09red
Cysteine and methionine metabolism	KEGG PATHWAY	ath00270	6	99	0.850804265729	0.996180685305	Pbr038270|Pbr031954|Pbr019797|Pbr002553|Pbr019796|Pbr017407	ath:AT5G53970|ath:AT1G05010|ath:AT4G37770|ath:AT5G43330|ath:AT4G37770|ath:AT5G53850|	AT5G53970|AT1G05010|AT4G37770|AT5G43330|AT4G37770|AT5G53850|	|EFE|ACS8| |ACS8| |	http://www.genome.jp/kegg-bin/show_pathway?ath00270/ath:AT5G53850%09red/ath:AT5G43330%09red/ath:AT4G37770%09red/ath:AT1G05010%09red/ath:AT5G53970%09red
Photosynthesis - antenna proteins	KEGG PATHWAY	ath00196	1	22	0.851534020788	0.996180685305	Pbr019098	ath:AT1G29930|	AT1G29930|	CAB1|	http://www.genome.jp/kegg-bin/show_pathway?ath00196/ath:AT1G29930%09red
beta-Alanine metabolism	KEGG PATHWAY	ath00410	2	40	0.8578645315	0.996180685305	Pbr034197|Pbr012150	ath:AT4G12290|ath:AT4G12290|	AT4G12290|AT4G12290|	| |	http://www.genome.jp/kegg-bin/show_pathway?ath00410/ath:AT4G12290%09red
Homologous recombination	KEGG PATHWAY	ath03440	3	56	0.858532411423	0.996180685305	Pbr030225|Pbr038267|Pbr012225	ath:AT2G33845|ath:AT2G33845|ath:AT5G64520|	AT2G33845|AT2G33845|AT5G64520|	| |XRCC2|	http://www.genome.jp/kegg-bin/show_pathway?ath03440/ath:AT5G64520%09red/ath:AT2G33845%09red
Zeatin biosynthesis	KEGG PATHWAY	ath00908	1	23	0.863362245617	0.996180685305	Pbr021684	ath:AT1G22400|	AT1G22400|	UGT85A1|	http://www.genome.jp/kegg-bin/show_pathway?ath00908/ath:AT1G22400%09red
Cutin, suberine and wax biosynthesis	KEGG PATHWAY	ath00073	1	23	0.863362245617	0.996180685305	Pbr018188	ath:AT2G45970|	AT2G45970|	CYP86A8|	http://www.genome.jp/kegg-bin/show_pathway?ath00073/ath:AT2G45970%09red
Purine metabolism	KEGG PATHWAY	ath00230	10	157	0.864228077761	0.996180685305	Pbr031971|Pbr029192|Pbr009615|Pbr024926|Pbr041337|Pbr029707|Pbr037001|Pbr032978|Pbr036940|Pbr021473	ath:AT1G31220|ath:ArthCp014|ath:ArthCp014|ath:AT3G57080|ath:AT1G63660|ath:AT5G49530|ath:AT5G56350|ath:ArthCp014|ath:AT5G63310|ath:AT4G20070|	AT1G31220|ArthCp014|ArthCp014|AT3G57080|AT1G63660|AT5G49530|AT5G56350|ArthCp014|AT5G63310|AT4G20070|	|rpoB|rpoB|NRPE5| | | |rpoB|NDPK2|AAH|	http://www.genome.jp/kegg-bin/show_pathway?ath00230/ath:AT5G63310%09red/ath:AT5G56350%09red/ath:AT5G49530%09red/ath:AT1G63660%09red/ath:AT3G57080%09red/ath:ArthCp014%09red/ath:AT4G20070%09red/ath:AT1G31220%09red
Phenylalanine, tyrosine and tryptophan biosynthesis	KEGG PATHWAY	ath00400	3	57	0.866180774146	0.996180685305	Pbr038270|Pbr012157|Pbr014849	ath:AT5G53970|ath:AT5G57890|ath:AT2G45300|	AT5G53970|AT5G57890|AT2G45300|	| | |	http://www.genome.jp/kegg-bin/show_pathway?ath00400/ath:AT5G57890%09red/ath:AT5G53970%09red/ath:AT2G45300%09red
ABC transporters	KEGG PATHWAY	ath02010	1	24	0.874249087479	0.996180685305	Pbr036211	ath:AT3G28345|	AT3G28345|	|	http://www.genome.jp/kegg-bin/show_pathway?ath02010/ath:AT3G28345%09red
Arginine and proline metabolism	KEGG PATHWAY	ath00330	4	75	0.883316443127	0.996180685305	Pbr007156|Pbr023604|Pbr012238|Pbr009427	ath:AT5G08170|ath:AT2G31100|ath:AT5G16570|ath:AT2G39800|	AT5G08170|AT2G31100|AT5G16570|AT2G39800|	EMB1873| |GLN1;4|P5CS1|	http://www.genome.jp/kegg-bin/show_pathway?ath00330/ath:AT2G39800%09red/ath:AT5G08170%09red/ath:AT5G16570%09red/ath:AT2G31100%09red
Ubiquitin mediated proteolysis	KEGG PATHWAY	ath04120	9	149	0.89013337138	0.996180685305	Pbr031957|Pbr010049|Pbr017425|Pbr018194|Pbr024767|Pbr002374|Pbr024768|Pbr018483|Pbr040498	ath:AT2G32950|ath:AT1G21410|ath:AT1G53025|ath:AT1G63800|ath:AT4G10180|ath:AT1G06590|ath:AT4G10180|ath:AT4G38600|ath:AT5G42990|	AT2G32950|AT1G21410|AT1G53025|AT1G63800|AT4G10180|AT1G06590|AT4G10180|AT4G38600|AT5G42990|	COP1|SKP2A| |UBC5|DET1| |DET1|KAK|UBC18|	http://www.genome.jp/kegg-bin/show_pathway?ath04120/ath:AT4G10180%09red/ath:AT1G06590%09red/ath:AT1G63800%09red/ath:AT1G21410%09red/ath:AT4G38600%09red/ath:AT2G32950%09red/ath:AT5G42990%09red/ath:AT1G53025%09red
Plant-pathogen interaction	KEGG PATHWAY	ath04626	10	164	0.894197804365	0.996180685305	Pbr008682|Pbr011539|Pbr010053|Pbr021489|Pbr030420|Pbr010446|Pbr023350|Pbr025267|Pbr013196|Pbr034199	ath:AT5G56000|ath:AT3G48090|ath:AT4G26090|ath:AT1G21550|ath:AT3G50360|ath:AT4G04720|ath:AT1G24620|ath:AT3G07040|ath:AT2G04030|ath:AT2G43790|	AT5G56000|AT3G48090|AT4G26090|AT1G21550|AT3G50360|AT4G04720|AT1G24620|AT3G07040|AT2G04030|AT2G43790|	Hsp81.4|EDS1|RPS2| |CEN2|CPK21| |RPM1|CR88|MPK6|	http://www.genome.jp/kegg-bin/show_pathway?ath04626/ath:AT1G21550%09red/ath:AT3G48090%09red/ath:AT5G56000%09red/ath:AT2G43790%09red/ath:AT2G04030%09red/ath:AT3G07040%09red/ath:AT1G24620%09red/ath:AT3G50360%09red/ath:AT4G26090%09red/ath:AT4G04720%09red
Pantothenate and CoA biosynthesis	KEGG PATHWAY	ath00770	1	28	0.909793162809	0.996180685305	Pbr016098	ath:AT5G16290|	AT5G16290|	VAT1|	http://www.genome.jp/kegg-bin/show_pathway?ath00770/ath:AT5G16290%09red
Peroxisome	KEGG PATHWAY	ath04146	4	81	0.914567706752	0.996180685305	Pbr031963|Pbr021439|Pbr025247|Pbr020358	ath:AT4G05530|ath:AT5G08470|ath:AT3G14415|ath:AT1G48635|	AT4G05530|AT5G08470|AT3G14415|AT1G48635|	IBR1|PEX1| |PEX3|	http://www.genome.jp/kegg-bin/show_pathway?ath04146/ath:AT1G48635%09red/ath:AT3G14415%09red/ath:AT5G08470%09red/ath:AT4G05530%09red
Inositol phosphate metabolism	KEGG PATHWAY	ath00562	3	65	0.915290660518	0.996180685305	Pbr041170|Pbr002123|Pbr021428	ath:AT2G21170|ath:AT1G14520|ath:AT1G31190|	AT2G21170|AT1G14520|AT1G31190|	TIM|MIOX1|IMPL1|	http://www.genome.jp/kegg-bin/show_pathway?ath00562/ath:AT1G14520%09red/ath:AT2G21170%09red/ath:AT1G31190%09red
Phagosome	KEGG PATHWAY	ath04145	4	86	0.934662375819	0.996180685305	Pbr022328|Pbr016094|Pbr026725|Pbr022327	ath:AT1G20010|ath:AT1G78720|ath:AT4G11150|ath:AT5G44340|	AT1G20010|AT1G78720|AT4G11150|AT5G44340|	TUB5| |TUF|TUB4|	http://www.genome.jp/kegg-bin/show_pathway?ath04145/ath:AT1G78720%09red/ath:AT4G11150%09red/ath:AT5G44340%09red/ath:AT1G20010%09red
Protein processing in endoplasmic reticulum	KEGG PATHWAY	ath04141	13	220	0.93603335997	0.996180685305	Pbr013196|Pbr016094|Pbr025118|Pbr008682|Pbr015421|Pbr034436|Pbr002541|Pbr017112|Pbr019175|Pbr003865|Pbr031942|Pbr002285|Pbr014870	ath:AT2G04030|ath:AT1G78720|ath:AT4G32640|ath:AT5G56000|ath:AT1G50670|ath:AT1G05520|ath:AT1G07400|ath:AT5G43670|ath:AT3G16110|ath:AT2G21270|ath:AT4G04210|ath:AT5G66680|ath:AT5G49060|	AT2G04030|AT1G78720|AT4G32640|AT5G56000|AT1G50670|AT1G05520|AT1G07400|AT5G43670|AT3G16110|AT2G21270|AT4G04210|AT5G66680|AT5G49060|	CR88| | |Hsp81.4| | | | |PDIL1-6|UFD1|PUX4|DGL1| |	http://www.genome.jp/kegg-bin/show_pathway?ath04141/ath:AT5G66680%09red/ath:AT4G04210%09red/ath:AT1G50670%09red/ath:AT5G56000%09red/ath:AT5G43670%09red/ath:AT1G07400%09red/ath:AT2G04030%09red/ath:AT4G32640%09red/ath:AT1G05520%09red/ath:AT3G16110%09red/ath:AT1G78720%09red/ath:AT2G21270%09red/ath:AT5G49060%09red
Biosynthesis of unsaturated fatty acids	KEGG PATHWAY	ath01040	1	36	0.953598117929	0.996180685305	Pbr036936	ath:AT1G24360|	AT1G24360|	|	http://www.genome.jp/kegg-bin/show_pathway?ath01040/ath:AT1G24360%09red
Ribosome	KEGG PATHWAY	ath03010	22	360	0.961158747042	0.996180685305	Pbr030998|Pbr004062|Pbr029191|Pbr024924|Pbr004066|Pbr031609|Pbr029170|Pbr019167|Pbr009614|Pbr040490|Pbr009611|Pbr034202|Pbr034203|Pbr014855|Pbr002214|Pbr010417|Pbr023790|Pbr029204|Pbr029188|Pbr031001|Pbr013262|Pbr011011	ath:ArthCp011|ath:AT5G59240|ath:ArthCp011|ath:AT5G52650|ath:AT4G29430|ath:AT1G70190|ath:AT3G18760|ath:AT1G79850|ath:ArthCp011|ath:AT4G36420|ath:ArthCp085|ath:AT5G39740|ath:AT5G39740|ath:AT5G27700|ath:AT3G13882|ath:AT5G04800|ath:AT1G74050|ath:ArthCp060|ath:ArthCp085|ath:ArthCp085|ath:AT3G04840|ath:AT3G53020|	ArthCp011|AT5G59240|ArthCp011|AT5G52650|AT4G29430|AT1G70190|AT3G18760|AT1G79850|ArthCp011|AT4G36420|ArthCp085|AT5G39740|AT5G39740|AT5G27700|AT3G13882|AT5G04800|AT1G74050|ArthCp060|ArthCp085|ArthCp085|AT3G04840|AT3G53020|	rps2| |rps2| |rps15ae| | |RPS17|rps2| |rpl2|RPL5B|RPL5B| | | | |rpl16|rpl2|rpl2| |STV1|	http://www.genome.jp/kegg-bin/show_pathway?ath03010/ath:AT3G53020%09red/ath:AT1G79850%09red/ath:AT3G18760%09red/ath:AT4G29430%09red/ath:AT5G04800%09red/ath:AT5G27700%09red/ath:AT5G39740%09red/ath:AT5G52650%09red/ath:ArthCp011%09red/ath:AT4G36420%09red/ath:AT1G70190%09red/ath:AT3G13882%09red/ath:ArthCp060%09red/ath:AT1G74050%09red/ath:AT3G04840%09red/ath:AT5G59240%09red/ath:ArthCp085%09red
Aminoacyl-tRNA biosynthesis	KEGG PATHWAY	ath00970	5	115	0.966840315635	0.996180685305	Pbr012234|Pbr021208|Pbr007153|Pbr031605|Pbr014861	ath:AT1G50200|ath:AT4G04350|ath:AT1G72550|ath:AT3G58140|ath:AT5G49030|	AT1G50200|AT4G04350|AT1G72550|AT3G58140|AT5G49030|	ALATS|EMB2369| | |OVA2|	http://www.genome.jp/kegg-bin/show_pathway?ath00970/ath:AT1G50200%09red/ath:AT5G49030%09red/ath:AT4G04350%09red/ath:AT1G72550%09red/ath:AT3G58140%09red
Citrate cycle (TCA cycle)	KEGG PATHWAY	ath00020	2	62	0.967819429946	0.996180685305	Pbr002553|Pbr015038	ath:AT5G43330|ath:AT3G06650|	AT5G43330|AT3G06650|	|ACLB-1|	http://www.genome.jp/kegg-bin/show_pathway?ath00020/ath:AT5G43330%09red/ath:AT3G06650%09red
Glycerophospholipid metabolism	KEGG PATHWAY	ath00564	3	83	0.971688628095	0.996180685305	Pbr021470|Pbr028762|Pbr022411	ath:AT2G32260|ath:AT1G15110|ath:AT1G80860|	AT2G32260|AT1G15110|AT1G80860|	CCT1| |PLMT|	http://www.genome.jp/kegg-bin/show_pathway?ath00564/ath:AT1G80860%09red/ath:AT2G32260%09red/ath:AT1G15110%09red
Nitrogen metabolism	KEGG PATHWAY	ath00910	1	42	0.971824792484	0.996180685305	Pbr012238	ath:AT5G16570|	AT5G16570|	GLN1;4|	http://www.genome.jp/kegg-bin/show_pathway?ath00910/ath:AT5G16570%09red
RNA transport	KEGG PATHWAY	ath03013	8	169	0.975096937137	0.996180685305	Pbr023789|Pbr002539|Pbr019818|Pbr005205|Pbr041173|Pbr005210|Pbr014875|Pbr032394	ath:AT3G52150|ath:AT1G79280|ath:AT3G20430|ath:AT2G04530|ath:AT4G38760|ath:AT2G04520|ath:AT1G04170|ath:AT2G36660|	AT3G52150|AT1G79280|AT3G20430|AT2G04530|AT4G38760|AT2G04520|AT1G04170|AT2G36660|	|NUA| |CPZ| | |EIF2_GAMMA|PAB7|	http://www.genome.jp/kegg-bin/show_pathway?ath03013/ath:AT4G38760%09red/ath:AT2G36660%09red/ath:AT3G20430%09red/ath:AT2G04530%09red/ath:AT1G04170%09red/ath:AT2G04520%09red/ath:AT3G52150%09red/ath:AT1G79280%09red
Amino sugar and nucleotide sugar metabolism	KEGG PATHWAY	ath00520	5	122	0.977325760281	0.996180685305	Pbr009424|Pbr007177|Pbr019563|Pbr021488|Pbr031607	ath:AT2G39770|ath:AT1G18580|ath:AT5G15490|ath:AT5G52560|ath:AT1G31070|	AT2G39770|AT1G18580|AT5G15490|AT5G52560|AT1G31070|	CYT1|GAUT11| |USP|GlcNA.1UT1|	http://www.genome.jp/kegg-bin/show_pathway?ath00520/ath:AT1G18580%09red/ath:AT5G15490%09red/ath:AT5G52560%09red/ath:AT1G31070%09red/ath:AT2G39770%09red
Valine, leucine and isoleucine degradation	KEGG PATHWAY	ath00280	1	45	0.978047314589	0.996180685305	Pbr019162	ath:AT3G16170|	AT3G16170|	|	http://www.genome.jp/kegg-bin/show_pathway?ath00280/ath:AT3G16170%09red
Tryptophan metabolism	KEGG PATHWAY	ath00380	1	45	0.978047314589	0.996180685305	Pbr036149	ath:AT1G70560|	AT1G70560|	TAA1|	http://www.genome.jp/kegg-bin/show_pathway?ath00380/ath:AT1G70560%09red
SNARE interactions in vesicular transport	KEGG PATHWAY	ath04130	1	48	0.982896775103	0.996180685305	Pbr020362	ath:AT3G24315|	AT3G24315|	AtSec20|	http://www.genome.jp/kegg-bin/show_pathway?ath04130/ath:AT3G24315%09red
2-Oxocarboxylic acid metabolism	KEGG PATHWAY	ath01210	2	74	0.98627406961	0.996180685305	Pbr023604|Pbr016098	ath:AT2G31100|ath:AT5G16290|	AT2G31100|AT5G16290|	|VAT1|	http://www.genome.jp/kegg-bin/show_pathway?ath01210/ath:AT5G16290%09red/ath:AT2G31100%09red
Protein export	KEGG PATHWAY	ath03060	1	53	0.988719505109	0.996180685305	Pbr016094	ath:AT1G78720|	AT1G78720|	|	http://www.genome.jp/kegg-bin/show_pathway?ath03060/ath:AT1G78720%09red
Terpenoid backbone biosynthesis	KEGG PATHWAY	ath00900	1	58	0.992561346184	0.996180685305	Pbr008676	ath:AT4G17190|	AT4G17190|	FPS2|	http://www.genome.jp/kegg-bin/show_pathway?ath00900/ath:AT4G17190%09red
Phosphatidylinositol signaling system	KEGG PATHWAY	ath04070	1	66	0.996180685305	0.996180685305	Pbr021428	ath:AT1G31190|	AT1G31190|	IMPL1|	http://www.genome.jp/kegg-bin/show_pathway?ath04070/ath:AT1G31190%09red
--------------------
#Term	Database	ID	Input number	Background number	P-Value	Corrected P-Value	Input	KO	Entrez_ID	KO_name	Hyperlink
--------------------
#Term	Database	ID	Input number	Background number	P-Value	Corrected P-Value	Input	KO	Entrez_ID	KO_name	Hyperlink
--------------------
