# Supplementary material for: Genome-Wide Identification and Functional Prediction of Novel Drought-Responsive lncRNAs in Pyrus betulifolia
Source: Genes (Basel). 2018 Jun 20;9(6):311. doi: 10.3390/genes9060311 (PMC6027255; doi:10.3390/genes9060311)
Supplement: Supplementary file 1 [file genes-09-00311-s001.zip › Table S13 - lncRNA and their putative target mRNA based on the co-expression results.xls]

lncRNA_ID	lncRNA_Gene_ID	lncRNA_Gene_Symbol	Status	mRNA_ID	mRNA_Gene_ID	mRNA_Gene_Symbol	mRNA_Gene_Description		Pearson_correlation	Pvalue
LNC_008019	XLOC_040085	--	lncRNA	Pbr018997.1	Pbr018997	--	sp|P54774|CDC48_SOYBN Cell division cycle protein 48 homolog OS=Glycine max GN=CDC48 PE=2 SV=1//1.8641e-130		-0.965739679	2.37E-05
LNC_008019	XLOC_040085	--	lncRNA	Pbr037004.1	Pbr037004	--	sp|Q8W3Z1|BAMS_BETPL Beta-amyrin synthase OS=Betula platyphylla GN=OSCBPY PE=1 SV=1//0		0.96379786	2.87E-05
LNC_008019	XLOC_040085	--	lncRNA	Pbr033356.1	Pbr033356	--	sp|O64477|Y2913_ARATH G-type lectin S-receptor-like serine/threonine-protein kinase At2g19130 OS=Arabidopsis thaliana GN=At2g19130 PE=2 SV=1//0		0.955949646	5.66E-05
LNC_008019	XLOC_040085	--	lncRNA	Pbr005950.1	Pbr005950	--	sp|Q93YP9|ERDL4_ARATH Sugar transporter ERD6-like 4 OS=Arabidopsis thaliana GN=At1g19450 PE=2 SV=1//0		0.959345634	4.29E-05
LNC_008019	XLOC_040085	--	lncRNA	Pbr006224.2	Pbr006224	--	sp|Q9SX98|LHTL8_ARATH Lysine histidine transporter-like 8 OS=Arabidopsis thaliana GN=AATL1 PE=1 SV=1//0		-0.955482114	5.87E-05
LNC_008018	XLOC_040084	--	lncRNA	Pbr005435.1	Pbr005435	--	sp|Q9ASW1|B3GTG_ARATH Probable beta-1,3-galactosyltransferase 16 OS=Arabidopsis thaliana GN=B3GALT16 PE=2 SV=1//3.46486e-07		0.970040052	1.49E-05
LNC_008018	XLOC_040084	--	lncRNA	Pbr037291.1	Pbr037291	--	sp|Q8VZG8|Y4885_ARATH Probable LRR receptor-like serine/threonine-protein kinase At4g08850 OS=Arabidopsis thaliana GN=At4g08850 PE=2 SV=3//1.86429e-28		0.952734058	7.22E-05
LNC_008018	XLOC_040084	--	lncRNA	Pbr032887.1	Pbr032887	--	sp|Q8VZG8|Y4885_ARATH Probable LRR receptor-like serine/threonine-protein kinase At4g08850 OS=Arabidopsis thaliana GN=At4g08850 PE=2 SV=3//4.48532e-28		1	0
LNC_008018	XLOC_040084	--	lncRNA	Pbr042715.1	Pbr042715	--	sp|F4KHH8|RPS6C_ARATH Disease resistance protein RPS6 OS=Arabidopsis thaliana GN=RPS6 PE=1 SV=1//1.41705e-12		1	0
LNC_008018	XLOC_040084	--	lncRNA	Pbr014048.1	Pbr014048	--	-//-		1	0
LNC_008018	XLOC_040084	--	lncRNA	Pbr037686.1	Pbr037686	--	sp|Q9FL12|DEGP9_ARATH Protease Do-like 9 OS=Arabidopsis thaliana GN=DEGP9 PE=1 SV=1//0		0.961213129	3.64E-05
LNC_008018	XLOC_040084	--	lncRNA	Pbr003773.1	Pbr003773	--	sp|Q8H0M1|QORH_SPIOL Quinone-oxidoreductase homolog, chloroplastic OS=Spinacia oleracea GN=QOR PE=1 SV=1//1.76699e-161		0.962230233	3.32E-05
LNC_008018	XLOC_040084	--	lncRNA	Pbr027460.1	Pbr027460	--	-//-		1	0
LNC_008018	XLOC_040084	--	lncRNA	Pbr000233.1	Pbr000233	--	sp|Q39086|SD17_ARATH Receptor-like serine/threonine-protein kinase SD1-7 OS=Arabidopsis thaliana GN=SD17 PE=1 SV=1//1.47543e-52		1	0
LNC_008018	XLOC_040084	--	lncRNA	Pbr002475.1	Pbr002475	--	sp|Q9C9H7|RLP12_ARATH Receptor-like protein 12 OS=Arabidopsis thaliana GN=RLP12 PE=2 SV=2//1.73792e-08		0.980142626	3.56E-06
LNC_008018	XLOC_040084	--	lncRNA	Pbr007763.1	Pbr007763	--	sp|P17859|AMYA_VIGMU Alpha-amylase OS=Vigna mungo GN=AMY1.1 PE=2 SV=1//6.57687e-21		1	0
LNC_008018	XLOC_040084	--	lncRNA	Pbr016621.1	Pbr016621	--	sp|Q9SCZ4|FERON_ARATH Receptor-like protein kinase FERONIA OS=Arabidopsis thaliana GN=FER PE=1 SV=1//1.72237e-38		0.978027945	5.07E-06
LNC_008018	XLOC_040084	--	lncRNA	Pbr008716.1	Pbr008716	--	sp|Q9FMZ4|Y5270_ARATH B3 domain-containing protein At5g42700 OS=Arabidopsis thaliana GN=At5g42700 PE=2 SV=2//8.032e-73		1	0
LNC_008018	XLOC_040084	--	lncRNA	Pbr035768.1	Pbr035768	--	sp|P0CH01|AT21A_ARATH Putative RING-H2 finger protein ATL21A OS=Arabidopsis thaliana GN=ATL21A PE=3 SV=1//1.66342e-16		0.955156993	6.02E-05
LNC_008018	XLOC_040084	--	lncRNA	Pbr010153.1	Pbr010153	--	-//-		0.982169889	2.45E-06
LNC_008018	XLOC_040084	--	lncRNA	Pbr026555.1	Pbr026555	--	sp|Q9C9H7|RLP12_ARATH Receptor-like protein 12 OS=Arabidopsis thaliana GN=RLP12 PE=2 SV=2//5.25916e-88		0.982588498	2.25E-06
LNC_008018	XLOC_040084	--	lncRNA	Pbr021656.1	Pbr021656	--	sp|P59234|YIPL_SOLTU Protein yippee-like OS=Solanum tuberosum PE=2 SV=1//8.31285e-31		1	0
LNC_008018	XLOC_040084	--	lncRNA	Pbr007327.1	Pbr007327	--	sp|Q13231|CHIT1_HUMAN Chitotriosidase-1 OS=Homo sapiens GN=CHIT1 PE=1 SV=1//5.25046e-45		1	0
LNC_008018	XLOC_040084	--	lncRNA	Pbr021636.1	Pbr021636	--	sp|Q39224|SRG1_ARATH Protein SRG1 OS=Arabidopsis thaliana GN=SRG1 PE=2 SV=1//1.21999e-75		0.950654386	8.37E-05
LNC_008018	XLOC_040084	--	lncRNA	Pbr019026.1	Pbr019026	--	sp|Q9SAH7|WRK40_ARATH Probable WRKY transcription factor 40 OS=Arabidopsis thaliana GN=WRKY40 PE=1 SV=1//6.90318e-39		0.975290681	7.62E-06
LNC_008018	XLOC_040084	--	lncRNA	Pbr007495.1	Pbr007495	--	sp|Q39202|RLK1_ARATH G-type lectin S-receptor-like serine/threonine-protein kinase RLK1 OS=Arabidopsis thaliana GN=RLK1 PE=2 SV=2//7.84187e-138		0.974459043	8.55E-06
LNC_008018	XLOC_040084	--	lncRNA	Pbr020310.1	Pbr020310	--	sp|Q9C9T2|SARD1_ARATH Protein SAR DEFICIENT 1 OS=Arabidopsis thaliana GN=SARD1 PE=1 SV=1//1.33766e-41		0.985709812	1.13E-06
LNC_008018	XLOC_040084	--	lncRNA	Pbr016613.1	Pbr016613	--	sp|Q9FID8|Y5900_ARATH Putative receptor-like protein kinase At5g39000 OS=Arabidopsis thaliana GN=At5g39000 PE=3 SV=1//0		0.980894039	3.12E-06
LNC_008018	XLOC_040084	--	lncRNA	Pbr040851.1	Pbr040851	--	sp|Q9ZWQ9|FLS_CITUN Flavonol synthase/flavanone 3-hydroxylase OS=Citrus unshiu GN=FLS PE=1 SV=1//6.43784e-30		0.979202012	4.19E-06
LNC_008018	XLOC_040084	--	lncRNA	Pbr022404.1	Pbr022404	--	sp|Q9S9N8|NRAM6_ARATH Metal transporter Nramp6 OS=Arabidopsis thaliana GN=NRAMP6 PE=2 SV=2//2.3776e-133		0.950248778	8.61E-05
LNC_008018	XLOC_040084	--	lncRNA	Pbr009040.1	Pbr009040	--	-//-		0.999271741	3.43E-11
LNC_008018	XLOC_040084	--	lncRNA	Pbr017260.1	Pbr017260	--	-//-		1	0
LNC_008018	XLOC_040084	--	lncRNA	Pbr003492.1	Pbr003492	--	sp|Q39224|SRG1_ARATH Protein SRG1 OS=Arabidopsis thaliana GN=SRG1 PE=2 SV=1//4.9668e-39		0.959389578	4.27E-05
LNC_008018	XLOC_040084	--	lncRNA	Pbr015315.1	Pbr015315	--	-//-		1	0
LNC_008018	XLOC_040084	--	lncRNA	Pbr028564.1	Pbr028564	--	sp|O64556|Y2923_ARATH Putative leucine-rich repeat receptor-like serine/threonine-protein kinase At2g19230 OS=Arabidopsis thaliana GN=At2g19230 PE=3 SV=3//9.2929e-50		0.970045009	1.49E-05
LNC_008018	XLOC_040084	--	lncRNA	Pbr030082.1	Pbr030082	--	sp|Q9ZU51|RHA2B_ARATH Probable E3 ubiquitin-protein ligase RHA2B OS=Arabidopsis thaliana GN=RHA2B PE=1 SV=2//2.70404e-13		0.956295364	5.51E-05
LNC_008018	XLOC_040084	--	lncRNA	Pbr037602.1	Pbr037602	--	sp|C0LGR6|Y4291_ARATH Probable LRR receptor-like serine/threonine-protein kinase At4g29180 OS=Arabidopsis thaliana GN=At4g29180 PE=2 SV=2//9.1381e-12		1	0
LNC_008018	XLOC_040084	--	lncRNA	Pbr038818.1	Pbr038818	--	sp|Q5PNY6|PUB21_ARATH U-box domain-containing protein 21 OS=Arabidopsis thaliana GN=PUB21 PE=2 SV=1//2.3621e-104		0.980964813	3.08E-06
LNC_008018	XLOC_040084	--	lncRNA	Pbr029600.1	Pbr029600	--	sp|Q8RY17|WAKLI_ARATH Wall-associated receptor kinase-like 22 OS=Arabidopsis thaliana GN=WAKL22 PE=2 SV=1//0		0.951744234	7.75E-05
LNC_008018	XLOC_040084	--	lncRNA	Pbr006023.1	Pbr006023	--	sp|Q9C5D2|FBL4_ARATH F-box/LRR-repeat protein 4 OS=Arabidopsis thaliana GN=FBL4 PE=2 SV=1//3.87271e-14		1	0
LNC_008018	XLOC_040084	--	lncRNA	Pbr033268.1	Pbr033268	--	-//-		1	0
LNC_008018	XLOC_040084	--	lncRNA	Pbr038426.1	Pbr038426	--	-//-		0.957531088	4.99E-05
LNC_008018	XLOC_040084	--	lncRNA	Pbr022632.1	Pbr022632	--	sp|P32110|GSTX6_SOYBN Probable glutathione S-transferase OS=Glycine max GN=HSP26-A PE=2 SV=1//1.2372e-77		0.956325911	5.49E-05
LNC_008018	XLOC_040084	--	lncRNA	Pbr040850.1	Pbr040850	--	sp|O04274|LDOX_PERFR Leucoanthocyanidin dioxygenase OS=Perilla frutescens GN=ANS PE=2 SV=1//1.34336e-36		0.999351383	2.29E-11
LNC_008018	XLOC_040084	--	lncRNA	Pbr026448.1	Pbr026448	--	-//-		1	0
LNC_008018	XLOC_040084	--	lncRNA	Pbr004726.1	Pbr004726	--	sp|Q9T0J1|CRK26_ARATH Cysteine-rich receptor-like protein kinase 26 OS=Arabidopsis thaliana GN=CRK26 PE=2 SV=1//7.51746e-38		0.983287353	1.95E-06
LNC_008018	XLOC_040084	--	lncRNA	Pbr000020.1	Pbr000020	--	sp|Q84W66|NFYB6_ARATH Nuclear transcription factor Y subunit B-6 OS=Arabidopsis thaliana GN=NFYB6 PE=1 SV=2//4.25916e-64		1	0
LNC_008018	XLOC_040084	--	lncRNA	Pbr024432.1	Pbr024432	--	-//-		0.999174763	5.31E-11
LNC_008018	XLOC_040084	--	lncRNA	Pbr027105.1	Pbr027105	--	sp|Q9M2Z8|MPCP2_ARATH Mitochondrial phosphate carrier protein 2, mitochondrial OS=Arabidopsis thaliana GN=MPT2 PE=2 SV=1//9.66663e-168		1	0
LNC_008018	XLOC_040084	--	lncRNA	Pbr025940.1	Pbr025940	--	sp|O80542|ERF19_ARATH Ethylene-responsive transcription factor ERF019 OS=Arabidopsis thaliana GN=ERF019 PE=2 SV=1//7.96058e-42		0.99961214	3.78E-12
LNC_008018	XLOC_040084	--	lncRNA	Pbr013219.1	Pbr013219	--	sp|Q9ZU51|RHA2B_ARATH Probable E3 ubiquitin-protein ligase RHA2B OS=Arabidopsis thaliana GN=RHA2B PE=1 SV=2//1.07938e-13		1	0
LNC_008018	XLOC_040084	--	lncRNA	Pbr014699.2	Pbr014699	--	sp|Q9LIK5|CML11_ARATH Calmodulin-like protein 11 OS=Arabidopsis thaliana GN=CML11 PE=2 SV=1//6.99065e-85		1	0
LNC_008018	XLOC_040084	--	lncRNA	Pbr005184.1	Pbr005184	--	sp|Q67ZU1|LIP2_ARATH Triacylglycerol lipase 2 OS=Arabidopsis thaliana GN=LIP2 PE=2 SV=1//6.43181e-17		0.977625511	5.40E-06
LNC_008018	XLOC_040084	--	lncRNA	Pbr038248.1	Pbr038248	--	sp|O04660|GLR21_ARATH Glutamate receptor 2.1 OS=Arabidopsis thaliana GN=GLR2.1 PE=2 SV=2//2.04403e-123		0.969210194	1.64E-05
LNC_008018	XLOC_040084	--	lncRNA	Pbr028834.2	Pbr028834	--	sp|Q9CA28|TKPR2_ARATH Tetraketide alpha-pyrone reductase 2 OS=Arabidopsis thaliana GN=TKPR2 PE=1 SV=1//1.60614e-155		0.950775218	8.30E-05
LNC_008018	XLOC_040084	--	lncRNA	Pbr023203.1	Pbr023203	--	-//-		0.961179575	3.65E-05
LNC_008018	XLOC_040084	--	lncRNA	Pbr025455.1	Pbr025455	--	sp|Q93ZR6|WSD1_ARATH O-acyltransferase WSD1 OS=Arabidopsis thaliana GN=WSD1 PE=2 SV=1//4.11893e-31		0.99125442	2.04E-07
LNC_008018	XLOC_040084	--	lncRNA	Pbr016408.1	Pbr016408	--	sp|Q9FKL6|CB60B_ARATH Calmodulin-binding protein 60 B OS=Arabidopsis thaliana GN=CBP60B PE=2 SV=1//5.78815e-101		0.952097097	7.56E-05
LNC_008018	XLOC_040084	--	lncRNA	Pbr001737.1	Pbr001737	--	sp|P16273|PRPX_HORVU Pathogen-related protein OS=Hordeum vulgare PE=2 SV=2//7.41097e-50		0.96872856	1.73E-05
LNC_008018	XLOC_040084	--	lncRNA	Pbr028919.1	Pbr028919	--	sp|O22267|CKI1_ARATH Histidine kinase CKI1 OS=Arabidopsis thaliana GN=CKI1 PE=1 SV=1//0		0.952494265	7.34E-05
LNC_008018	XLOC_040084	--	lncRNA	Pbr024035.1	Pbr024035	--	sp|Q9STK7|C71AQ_ARATH Cytochrome P450 71A26 OS=Arabidopsis thaliana GN=CYP71A26 PE=3 SV=1//2.0894e-47		0.955821689	5.71E-05
LNC_008018	XLOC_040084	--	lncRNA	Pbr009792.1	Pbr009792	--	sp|Q9SD53|Y3720_ARATH UPF0481 protein At3g47200 OS=Arabidopsis thaliana GN=At3g47200 PE=2 SV=1//1.06643e-37		0.988012519	6.14E-07
LNC_008018	XLOC_040084	--	lncRNA	Pbr022185.3	Pbr022185	--	sp|Q40170|AGL8_SOLLC Agamous-like MADS-box protein AGL8 homolog OS=Solanum lycopersicum GN=TDR4 PE=2 SV=1//2.58059e-13		0.979185821	4.20E-06
LNC_008018	XLOC_040084	--	lncRNA	Pbr024151.1	Pbr024151	--	-//-		0.982733079	2.19E-06
LNC_008018	XLOC_040084	--	lncRNA	Pbr028396.1	Pbr028396	--	sp|Q672F7|TPS2_LOTJA Tricyclene synthase EBOS, chloroplastic OS=Lotus japonicus GN=EBOS PE=1 SV=1//0		0.977133009	5.82E-06
LNC_008018	XLOC_040084	--	lncRNA	Pbr005067.1	Pbr005067	--	sp|Q8VZG8|Y4885_ARATH Probable LRR receptor-like serine/threonine-protein kinase At4g08850 OS=Arabidopsis thaliana GN=At4g08850 PE=2 SV=3//8.8172e-36		0.977676292	5.35E-06
LNC_008018	XLOC_040084	--	lncRNA	Pbr022870.1	Pbr022870	--	sp|Q40287|UFOG5_MANES Anthocyanidin 3-O-glucosyltransferase 5 OS=Manihot esculenta GN=GT5 PE=2 SV=1//3.30884e-109		0.968691183	1.73E-05
LNC_008018	XLOC_040084	--	lncRNA	Pbr001067.1	Pbr001067	--	-//-		0.974580246	8.41E-06
LNC_008018	XLOC_040084	--	lncRNA	Pbr029229.1	Pbr029229	--	sp|Q0ZJ33|ATPH_VITVI ATP synthase subunit c, chloroplastic OS=Vitis vinifera GN=atpH PE=3 SV=1//2.79969e-33		1	0
LNC_008018	XLOC_040084	--	lncRNA	Pbr032565.1	Pbr032565	--	-//-		0.999213214	4.49E-11
LNC_008018	XLOC_040084	--	lncRNA	Pbr038119.1	Pbr038119	--	sp|Q84KJ6|AMT31_ORYSJ Ammonium transporter 3 member 1 OS=Oryza sativa subsp. japonica GN=AMT3-1 PE=2 SV=1//0		1	0
LNC_008018	XLOC_040084	--	lncRNA	Pbr002733.1	Pbr002733	--	-//-		0.998898049	1.46E-10
LNC_008018	XLOC_040084	--	lncRNA	Pbr019797.1	Pbr019797	--	sp|Q9T065|1A18_ARATH 1-aminocyclopropane-1-carboxylate synthase 8 OS=Arabidopsis thaliana GN=ACS8 PE=1 SV=1//9.73816e-126		0.963560224	2.93E-05
LNC_008018	XLOC_040084	--	lncRNA	Pbr023040.1	Pbr023040	--	sp|Q96303|PHT14_ARATH Inorganic phosphate transporter 1-4 OS=Arabidopsis thaliana GN=PHT1-4 PE=1 SV=1//0		0.985959488	1.07E-06
LNC_008018	XLOC_040084	--	lncRNA	Pbr022747.1	Pbr022747	--	sp|O65717|CNGC1_ARATH Cyclic nucleotide-gated ion channel 1 OS=Arabidopsis thaliana GN=CNGC1 PE=1 SV=1//1.56584e-26		0.979302338	4.12E-06
LNC_008018	XLOC_040084	--	lncRNA	Pbr033479.1	Pbr033479	--	sp|Q9FWX7|AB11B_ARATH ABC transporter B family member 11 OS=Arabidopsis thaliana GN=ABCB11 PE=2 SV=1//5.96629e-08		0.997819482	1.59E-09
LNC_008018	XLOC_040084	--	lncRNA	Pbr000118.1	Pbr000118	--	sp|Q9C6T5|STGL3_ARATH Stigma-specific STIG1-like protein 3 OS=Arabidopsis thaliana GN=At1g50720 PE=2 SV=1//7.36078e-14		0.999415303	1.59E-11
LNC_008018	XLOC_040084	--	lncRNA	Pbr038439.1	Pbr038439	--	-//-		0.979441547	4.02E-06
LNC_008018	XLOC_040084	--	lncRNA	Pbr000570.1	Pbr000570	--	sp|D4N501|DIOX2_PAPSO Probable 2-oxoglutarate/Fe(II)-dependent dioxygenase OS=Papaver somniferum GN=DIOX2 PE=2 SV=1//3.01436e-110		1	0
LNC_008018	XLOC_040084	--	lncRNA	Pbr019612.1	Pbr019612	--	sp|Q9SX78|CXE2_ARATH Probable carboxylesterase 2 OS=Arabidopsis thaliana GN=CXE2 PE=2 SV=1//4.62164e-138		0.953384675	6.88E-05
LNC_008018	XLOC_040084	--	lncRNA	Pbr034923.1	Pbr034923	--	sp|P87027|SPG1_SCHPO Septum-promoting GTP-binding protein 1 OS=Schizosaccharomyces pombe (strain 972 / ATCC 24843) GN=spg1 PE=1 SV=1//4.61972e-62		0.95059479	8.41E-05
LNC_008018	XLOC_040084	--	lncRNA	Pbr007171.1	Pbr007171	--	sp|Q8L9S3|GRXC6_ARATH Glutaredoxin-C6 OS=Arabidopsis thaliana GN=GRXC6 PE=2 SV=2//7.96937e-07		0.984427148	1.53E-06
LNC_008018	XLOC_040084	--	lncRNA	Pbr030060.1	Pbr030060	--	sp|Q9ZU51|RHA2B_ARATH Probable E3 ubiquitin-protein ligase RHA2B OS=Arabidopsis thaliana GN=RHA2B PE=1 SV=2//2.70404e-13		0.967916597	1.89E-05
LNC_008018	XLOC_040084	--	lncRNA	Pbr005077.1	Pbr005077	--	sp|Q8VZG8|Y4885_ARATH Probable LRR receptor-like serine/threonine-protein kinase At4g08850 OS=Arabidopsis thaliana GN=At4g08850 PE=2 SV=3//2.41055e-39		0.952088883	7.56E-05
LNC_008018	XLOC_040084	--	lncRNA	Pbr042031.1	Pbr042031	--	sp|O81832|Y4729_ARATH G-type lectin S-receptor-like serine/threonine-protein kinase At4g27290 OS=Arabidopsis thaliana GN=At4g27290 PE=3 SV=4//0		0.972583456	1.09E-05
LNC_008018	XLOC_040084	--	lncRNA	Pbr002724.1	Pbr002724	--	sp|Q8VZG8|Y4885_ARATH Probable LRR receptor-like serine/threonine-protein kinase At4g08850 OS=Arabidopsis thaliana GN=At4g08850 PE=2 SV=3//3.62429e-27		0.963348386	2.99E-05
LNC_008018	XLOC_040084	--	lncRNA	Pbr013513.1	Pbr013513	--	sp|Q39224|SRG1_ARATH Protein SRG1 OS=Arabidopsis thaliana GN=SRG1 PE=2 SV=1//4.66064e-58		0.984074191	1.65E-06
LNC_008018	XLOC_040084	--	lncRNA	Pbr033761.1	Pbr033761	--	-//-		0.957286855	5.09E-05
LNC_008018	XLOC_040084	--	lncRNA	Pbr028684.2	Pbr028684	--	sp|C0LGG6|Y5189_ARATH Probable LRR receptor-like protein kinase At1g51890 OS=Arabidopsis thaliana GN=At1g51890 PE=2 SV=2//0		0.980679416	3.24E-06
LNC_008018	XLOC_040084	--	lncRNA	Pbr040048.1	Pbr040048	--	sp|D4N501|DIOX2_PAPSO Probable 2-oxoglutarate/Fe(II)-dependent dioxygenase OS=Papaver somniferum GN=DIOX2 PE=2 SV=1//6.14572e-43		0.984896208	1.37E-06
LNC_008018	XLOC_040084	--	lncRNA	Pbr015951.1	Pbr015951	--	sp|Q9LZX1|LOR15_ARATH Protein LURP-one-related 15 OS=Arabidopsis thaliana GN=At5g01750 PE=1 SV=1//1.36617e-78		0.963170578	3.04E-05
LNC_008018	XLOC_040084	--	lncRNA	Pbr011237.1	Pbr011237	--	-//-		1	0
LNC_008018	XLOC_040084	--	lncRNA	Pbr012431.2	Pbr012431	--	sp|Q9SPV4|SAMT_CLABR Salicylate carboxymethyltransferase OS=Clarkia breweri GN=SAMT PE=1 SV=1//5.64801e-106		0.979749433	3.81E-06
LNC_008018	XLOC_040084	--	lncRNA	Pbr009758.1	Pbr009758	--	sp|Q9SD53|Y3720_ARATH UPF0481 protein At3g47200 OS=Arabidopsis thaliana GN=At3g47200 PE=2 SV=1//1.06643e-37		0.984206182	1.61E-06
LNC_008018	XLOC_040084	--	lncRNA	Pbr021502.1	Pbr021502	--	sp|Q9LYT3|TT12_ARATH Protein TRANSPARENT TESTA 12 OS=Arabidopsis thaliana GN=TT12 PE=2 SV=1//1.28575e-07		1	0
LNC_008018	XLOC_040084	--	lncRNA	Pbr018793.1	Pbr018793	--	sp|Q2V3I3|EPFL4_ARATH EPIDERMAL PATTERNING FACTOR-like protein 4 OS=Arabidopsis thaliana GN=EPFL4 PE=1 SV=1//1.72651e-10		1	0
LNC_008018	XLOC_040084	--	lncRNA	Pbr008625.1	Pbr008625	--	-//-		0.989394343	4.00E-07
LNC_008018	XLOC_040084	--	lncRNA	Pbr020000.1	Pbr020000	--	sp|Q9SAH7|WRK40_ARATH Probable WRKY transcription factor 40 OS=Arabidopsis thaliana GN=WRKY40 PE=1 SV=1//5.90808e-37		0.995816198	1.55E-08
LNC_008018	XLOC_040084	--	lncRNA	Pbr012305.1	Pbr012305	--	sp|Q9LMP1|WAK2_ARATH Wall-associated receptor kinase 2 OS=Arabidopsis thaliana GN=WAK2 PE=1 SV=1//8.10184e-26		0.961757507	3.47E-05
LNC_008018	XLOC_040084	--	lncRNA	Pbr026943.1	Pbr026943	--	sp|Q7G8Y5|GRXC1_ORYSJ Glutaredoxin-C1 OS=Oryza sativa subsp. japonica GN=GRXC1 PE=3 SV=1//1.35866e-48		1	0
LNC_008018	XLOC_040084	--	lncRNA	Pbr002876.1	Pbr002876	--	-//-		0.982042713	2.51E-06
LNC_008018	XLOC_040084	--	lncRNA	Pbr004317.1	Pbr004317	--	sp|Q6ZJD3|PLP2_ORYSJ Patatin-like protein 2 OS=Oryza sativa subsp. japonica GN=PLP2 PE=3 SV=1//9.37526e-90		1	0
LNC_008018	XLOC_040084	--	lncRNA	Pbr040413.1	Pbr040413	--	sp|Q9FKE9|RHD32_ARATH Protein ROOT HAIR DEFECTIVE 3 homolog 2 OS=Arabidopsis thaliana GN=At5g45160 PE=2 SV=1//0		0.964888612	2.58E-05
LNC_008018	XLOC_040084	--	lncRNA	Pbr027323.1	Pbr027323	--	sp|O81832|Y4729_ARATH G-type lectin S-receptor-like serine/threonine-protein kinase At4g27290 OS=Arabidopsis thaliana GN=At4g27290 PE=3 SV=4//0		0.953651252	6.74E-05
LNC_008018	XLOC_040084	--	lncRNA	Pbr032168.1	Pbr032168	--	sp|Q94KL7|SILD_FORIN Secoisolariciresinol dehydrogenase (Fragment) OS=Forsythia intermedia PE=1 SV=1//5.77907e-103		1	0
LNC_008018	XLOC_040084	--	lncRNA	Pbr025352.1	Pbr025352	--	sp|Q9LTC5|ERF98_ARATH Ethylene-responsive transcription factor ERF098 OS=Arabidopsis thaliana GN=ERF098 PE=1 SV=1//6.16462e-27		0.998522424	4.08E-10
LNC_008018	XLOC_040084	--	lncRNA	Pbr003836.1	Pbr003836	--	sp|Q945B6|AOP1L_ARATH Probable 2-oxoglutarate-dependent dioxygenase AOP1.2 OS=Arabidopsis thaliana GN=AOP1.2 PE=2 SV=1//1.19191e-64		0.970674073	1.38E-05
LNC_008018	XLOC_040084	--	lncRNA	Pbr008586.1	Pbr008586	--	sp|P52408|E13B_PRUPE Glucan endo-1,3-beta-glucosidase, basic isoform OS=Prunus persica GN=GNS1 PE=3 SV=1//0		0.951828161	7.71E-05
LNC_008018	XLOC_040084	--	lncRNA	Pbr009090.1	Pbr009090	--	sp|O13737|YDR2_SCHPO Uncharacterized endoplasmic reticulum membrane protein C16E8.02 OS=Schizosaccharomyces pombe (strain 972 / ATCC 24843) GN=SPAC16E8.02 PE=4 SV=2//3.76639e-16		0.981182608	2.95E-06
LNC_008018	XLOC_040084	--	lncRNA	Pbr029597.1	Pbr029597	--	sp|Q9S9M3|WAKLC_ARATH Wall-associated receptor kinase-like 3 OS=Arabidopsis thaliana GN=WAKL3 PE=2 SV=2//2.61246e-173		0.971068169	1.32E-05
LNC_008018	XLOC_040084	--	lncRNA	Pbr039195.1	Pbr039195	--	-//-		0.957816042	4.87E-05
LNC_008018	XLOC_040084	--	lncRNA	Pbr007997.1	Pbr007997	--	sp|O04274|LDOX_PERFR Leucoanthocyanidin dioxygenase OS=Perilla frutescens GN=ANS PE=2 SV=1//2.57418e-37		0.999439188	1.37E-11
LNC_008018	XLOC_040084	--	lncRNA	Pbr003146.1	Pbr003146	--	sp|Q07488|BCB1_ARATH Blue copper protein OS=Arabidopsis thaliana GN=BCB PE=1 SV=2//3.03454e-20		0.978644725	4.59E-06
LNC_008018	XLOC_040084	--	lncRNA	Pbr029736.1	Pbr029736	--	sp|Q6Q3H3|TPSGD_VITVI (-)-germacrene D synthase OS=Vitis vinifera GN=VIT_19s0014g04930 PE=1 SV=1//2.14371e-62		1	0
LNC_008018	XLOC_040084	--	lncRNA	Pbr003653.1	Pbr003653	--	sp|Q9SFF9|GL17_ARATH Germin-like protein subfamily 1 member 7 OS=Arabidopsis thaliana GN=At3g05950 PE=2 SV=1//5.41418e-76		1	0
LNC_008018	XLOC_040084	--	lncRNA	Pbr001178.1	Pbr001178	--	sp|P46573|APK1B_ARATH Protein kinase APK1B, chloroplastic OS=Arabidopsis thaliana GN=APK1B PE=2 SV=2//2.38134e-63		0.970225874	1.46E-05
LNC_008018	XLOC_040084	--	lncRNA	Pbr014423.1	Pbr014423	--	sp|Q9SMP5|C94B3_ARATH Cytochrome P450 94B3 OS=Arabidopsis thaliana GN=CYP94B3 PE=2 SV=1//1.3952e-17		0.99839691	5.42E-10
LNC_008018	XLOC_040084	--	lncRNA	Pbr017081.1	Pbr017081	--	-//-		1	0
LNC_008018	XLOC_040084	--	lncRNA	Pbr023047.1	Pbr023047	--	sp|Q9LTC6|ERF95_ARATH Ethylene-responsive transcription factor ERF095 OS=Arabidopsis thaliana GN=ERF095 PE=1 SV=1//7.92667e-15		0.999722144	1.18E-12
LNC_008018	XLOC_040084	--	lncRNA	Pbr038101.1	Pbr038101	--	sp|Q9FYA2|WRK75_ARATH Probable WRKY transcription factor 75 OS=Arabidopsis thaliana GN=WRKY75 PE=2 SV=1//1.32472e-50		0.967018664	2.08E-05
LNC_008018	XLOC_040084	--	lncRNA	Pbr012182.1	Pbr012182	--	sp|Q9ZPS3|DCE4_ARATH Glutamate decarboxylase 4 OS=Arabidopsis thaliana GN=GAD4 PE=1 SV=1//0		0.96807956	1.85E-05
LNC_008018	XLOC_040084	--	lncRNA	Pbr028447.1	Pbr028447	--	sp|Q8RXN0|AB11G_ARATH ABC transporter G family member 11 OS=Arabidopsis thaliana GN=ABCG11 PE=1 SV=1//0		0.966368594	2.22E-05
LNC_008018	XLOC_040084	--	lncRNA	Pbr038534.1	Pbr038534	--	sp|Q9FEW9|OPR3_SOLLC 12-oxophytodienoate reductase 3 OS=Solanum lycopersicum GN=OPR3 PE=1 SV=1//1.45301e-180		1	0
LNC_008018	XLOC_040084	--	lncRNA	Pbr019883.1	Pbr019883	--	sp|Q8VWQ5|WRK50_ARATH Probable WRKY transcription factor 50 OS=Arabidopsis thaliana GN=WRKY50 PE=2 SV=1//6.54276e-41		0.954664755	6.25E-05
LNC_008018	XLOC_040084	--	lncRNA	Pbr025560.1	Pbr025560	--	sp|D7SFH9|GPDL2_ARATH Glycerophosphodiester phosphodiesterase protein kinase domain-containing GDPDL2 OS=Arabidopsis thaliana GN=GDPDL2 PE=1 SV=1//7.08131e-98		0.950033836	8.74E-05
LNC_008018	XLOC_040084	--	lncRNA	Pbr003925.1	Pbr003925	--	-//-		1	0
LNC_008018	XLOC_040084	--	lncRNA	Pbr020469.1	Pbr020469	--	-//-		0.993201225	8.48E-08
LNC_008018	XLOC_040084	--	lncRNA	Pbr029555.1	Pbr029555	--	sp|Q84TG3|PUB23_ARATH E3 ubiquitin-protein ligase PUB23 OS=Arabidopsis thaliana GN=PUB23 PE=1 SV=1//7.32512e-102		0.960402169	3.91E-05
LNC_008018	XLOC_040084	--	lncRNA	Pbr004315.1	Pbr004315	--	sp|Q8LDC8|ERF92_ARATH Ethylene-responsive transcription factor 1B OS=Arabidopsis thaliana GN=ERF1B PE=1 SV=2//9.58123e-49		0.999199139	4.78E-11
LNC_008018	XLOC_040084	--	lncRNA	Pbr001240.1	Pbr001240	--	sp|Q9LY00|WRK70_ARATH Probable WRKY transcription factor 70 OS=Arabidopsis thaliana GN=WRKY70 PE=2 SV=1//5.63768e-22		1	0
LNC_008018	XLOC_040084	--	lncRNA	Pbr016000.1	Pbr016000	--	-//-		0.992390162	1.26E-07
LNC_008018	XLOC_040084	--	lncRNA	Pbr022134.1	Pbr022134	--	-//-		1	0
LNC_008018	XLOC_040084	--	lncRNA	Pbr001445.1	Pbr001445	--	-//-		1	0
LNC_008018	XLOC_040084	--	lncRNA	Pbr014965.1	Pbr014965	--	sp|Q93ZR6|WSD1_ARATH O-acyltransferase WSD1 OS=Arabidopsis thaliana GN=WSD1 PE=2 SV=1//3.03669e-32		0.982615907	2.24E-06
LNC_008018	XLOC_040084	--	lncRNA	Pbr010520.1	Pbr010520	--	sp|Q40392|TMVRN_NICGU TMV resistance protein N OS=Nicotiana glutinosa GN=N PE=1 SV=1//1.91817e-71		0.978416236	4.76E-06
LNC_008018	XLOC_040084	--	lncRNA	Pbr012780.1	Pbr012780	--	sp|Q9LFR7|CXE17_ARATH Probable carboxylesterase 17 OS=Arabidopsis thaliana GN=CXE17 PE=2 SV=1//1.61297e-51		0.996807512	6.03E-09
LNC_008018	XLOC_040084	--	lncRNA	Pbr005014.1	Pbr005014	--	sp|Q40287|UFOG5_MANES Anthocyanidin 3-O-glucosyltransferase 5 OS=Manihot esculenta GN=GT5 PE=2 SV=1//0		0.963701735	2.90E-05
LNC_008018	XLOC_040084	--	lncRNA	Pbr013331.1	Pbr013331	--	-//-		0.95921557	4.33E-05
LNC_008018	XLOC_040084	--	lncRNA	Pbr026163.1	Pbr026163	--	sp|Q93ZH2|NFYA3_ARATH Nuclear transcription factor Y subunit A-3 OS=Arabidopsis thaliana GN=NFYA3 PE=2 SV=2//1.36762e-46		1	0
LNC_008018	XLOC_040084	--	lncRNA	Pbr016141.1	Pbr016141	--	-//-		0.9505665	8.42E-05
LNC_008018	XLOC_040084	--	lncRNA	Pbr012779.1	Pbr012779	--	sp|Q9LFR7|CXE17_ARATH Probable carboxylesterase 17 OS=Arabidopsis thaliana GN=CXE17 PE=2 SV=1//7.64886e-52		0.996019425	1.31E-08
LNC_008018	XLOC_040084	--	lncRNA	Pbr027333.1	Pbr027333	--	sp|O43071|PRP17_SCHPO Pre-mRNA-processing factor 17 OS=Schizosaccharomyces pombe (strain 972 / ATCC 24843) GN=prp17 PE=1 SV=1//5.78158e-07		0.98843139	5.42E-07
LNC_008018	XLOC_040084	--	lncRNA	Pbr035576.1	Pbr035576	--	-//-		1	0
LNC_008018	XLOC_040084	--	lncRNA	Pbr002881.1	Pbr002881	--	-//-		0.967342824	2.01E-05
LNC_008018	XLOC_040084	--	lncRNA	Pbr033082.1	Pbr033082	--	-//-		0.95114175	8.09E-05
LNC_008018	XLOC_040084	--	lncRNA	Pbr040049.1	Pbr040049	--	sp|Q40062|IDS3_HORVU 2&apos;-deoxymugineic-acid 2&apos;-dioxygenase OS=Hordeum vulgare GN=IDS3 PE=1 SV=3//2.65997e-23		0.988561654	5.21E-07
LNC_008018	XLOC_040084	--	lncRNA	Pbr002175.1	Pbr002175	--	sp|Q8H0M1|QORH_SPIOL Quinone-oxidoreductase homolog, chloroplastic OS=Spinacia oleracea GN=QOR PE=1 SV=1//8.97915e-73		0.973422584	9.82E-06
LNC_008018	XLOC_040084	--	lncRNA	Pbr040416.1	Pbr040416	--	sp|Q9FKE9|RHD32_ARATH Protein ROOT HAIR DEFECTIVE 3 homolog 2 OS=Arabidopsis thaliana GN=At5g45160 PE=2 SV=1//2.10844e-43		0.969084285	1.66E-05
LNC_008018	XLOC_040084	--	lncRNA	Pbr040496.1	Pbr040496	--	sp|Q6Q2C2|HYES_PIG Bifunctional epoxide hydrolase 2 OS=Sus scrofa GN=EPHX2 PE=2 SV=1//2.84454e-19		0.965990527	2.31E-05
LNC_008018	XLOC_040084	--	lncRNA	Pbr017295.1	Pbr017295	--	-//-		1	0
LNC_008018	XLOC_040084	--	lncRNA	Pbr040727.1	Pbr040727	--	-//-		0.99815652	8.84E-10
LNC_008018	XLOC_040084	--	lncRNA	Pbr026903.1	Pbr026903	--	sp|Q93WU9|WRK51_ARATH Probable WRKY transcription factor 51 OS=Arabidopsis thaliana GN=WRKY51 PE=1 SV=1//1.72544e-41		0.977365539	5.62E-06
LNC_008018	XLOC_040084	--	lncRNA	Pbr018686.1	Pbr018686	--	sp|Q6DST1|Y1465_ARATH Late embryogenesis abundant protein At1g64065 OS=Arabidopsis thaliana GN=At1g64065 PE=2 SV=1//4.24954e-14		0.950609058	8.40E-05
LNC_008018	XLOC_040084	--	lncRNA	Pbr037665.1	Pbr037665	--	sp|Q9SZE7|PER51_ARATH Peroxidase 51 OS=Arabidopsis thaliana GN=PER51 PE=2 SV=1//1.32186e-134		0.954530225	6.31E-05
LNC_008018	XLOC_040084	--	lncRNA	Pbr003001.1	Pbr003001	--	sp|Q8LL87|COMT1_COFCA Caffeic acid 3-O-methyltransferase OS=Coffea canephora PE=2 SV=1//7.15011e-101		1	0
LNC_008018	XLOC_040084	--	lncRNA	Pbr039672.1	Pbr039672	--	sp|Q9SIK2|RS252_ARATH 40S ribosomal protein S25-2 OS=Arabidopsis thaliana GN=RPS25B PE=2 SV=1//1.5502e-31		0.977173571	5.79E-06
LNC_008018	XLOC_040084	--	lncRNA	Pbr008749.1	Pbr008749	--	-//-		1	0
LNC_008018	XLOC_040084	--	lncRNA	Pbr003399.1	Pbr003399	--	sp|Q9LTV3|SAU72_ARATH Auxin-responsive protein SAUR72 OS=Arabidopsis thaliana GN=SAUR72 PE=2 SV=1//2.53727e-06		0.987809196	6.51E-07
LNC_008018	XLOC_040084	--	lncRNA	Pbr025002.1	Pbr025002	--	sp|Q8VWQ5|WRK50_ARATH Probable WRKY transcription factor 50 OS=Arabidopsis thaliana GN=WRKY50 PE=2 SV=1//6.02126e-42		0.985095884	1.31E-06
LNC_008018	XLOC_040084	--	lncRNA	Pbr025732.1	Pbr025732	--	-//-		0.957262856	5.10E-05
LNC_008018	XLOC_040084	--	lncRNA	Pbr026582.1	Pbr026582	--	sp|Q55EX9|Y8948_DICDI Putative methyltransferase DDB_G0268948 OS=Dictyostelium discoideum GN=DDB_G0268948 PE=1 SV=2//1.45738e-21		0.969723094	1.54E-05
LNC_008018	XLOC_040084	--	lncRNA	Pbr020295.1	Pbr020295	--	sp|Q9LDE1|MY108_ARATH Transcription factor MYB108 OS=Arabidopsis thaliana GN=MYB108 PE=1 SV=1//7.43941e-55		0.982578837	2.26E-06
LNC_008018	XLOC_040084	--	lncRNA	Pbr039638.1	Pbr039638	--	sp|Q9SJY5|PUMP5_ARATH Mitochondrial uncoupling protein 5 OS=Arabidopsis thaliana GN=PUMP5 PE=2 SV=1//4.76454e-101		0.959694519	4.16E-05
LNC_008018	XLOC_040084	--	lncRNA	Pbr023864.1	Pbr023864	--	sp|Q9M2E2|SDR1_ARATH (+)-neomenthol dehydrogenase OS=Arabidopsis thaliana GN=SDR1 PE=1 SV=1//2.40162e-65		1	0
LNC_008018	XLOC_040084	--	lncRNA	Pbr024615.1	Pbr024615	--	sp|Q6Z8C8|CDKF4_ORYSJ Cyclin-dependent kinase F-4 OS=Oryza sativa subsp. japonica GN=CDKF-4 PE=2 SV=1//2.62653e-45		0.998050314	1.08E-09
LNC_008018	XLOC_040084	--	lncRNA	Pbr041064.1	Pbr041064	--	sp|O81832|Y4729_ARATH G-type lectin S-receptor-like serine/threonine-protein kinase At4g27290 OS=Arabidopsis thaliana GN=At4g27290 PE=3 SV=4//3.84267e-38		0.966786126	2.13E-05
LNC_008018	XLOC_040084	--	lncRNA	Pbr002185.1	Pbr002185	--	sp|Q9LSF8|C82G1_ARATH Cytochrome P450 82G1 OS=Arabidopsis thaliana GN=CYP82G1 PE=1 SV=1//8.81809e-165		0.963614672	2.92E-05
LNC_008018	XLOC_040084	--	lncRNA	Pbr041709.1	Pbr041709	--	sp|O48651|ERG1_PANGI Squalene monooxygenase OS=Panax ginseng PE=2 SV=1//0		1	0
LNC_008018	XLOC_040084	--	lncRNA	Pbr035435.1	Pbr035435	--	sp|Q0CBM7|FAEA_ASPTN Probable feruloyl esterase A OS=Aspergillus terreus (strain NIH 2624 / FGSC A1156) GN=faeA PE=3 SV=1//4.39796e-10		0.99196883	1.52E-07
LNC_008018	XLOC_040084	--	lncRNA	Pbr020308.1	Pbr020308	--	sp|Q9C9T2|SARD1_ARATH Protein SAR DEFICIENT 1 OS=Arabidopsis thaliana GN=SARD1 PE=1 SV=1//2.44085e-153		0.99105255	2.21E-07
LNC_008018	XLOC_040084	--	lncRNA	Pbr034551.1	Pbr034551	--	sp|Q94KB7|MLO6_ARATH MLO-like protein 6 OS=Arabidopsis thaliana GN=MLO6 PE=2 SV=2//0		0.968469226	1.78E-05
LNC_008018	XLOC_040084	--	lncRNA	Pbr010915.1	Pbr010915	--	-//-		1	0
LNC_008018	XLOC_040084	--	lncRNA	Pbr025850.1	Pbr025850	--	sp|Q3ECD6|CLE1_ARATH CLAVATA3/ESR (CLE)-related protein 1 OS=Arabidopsis thaliana GN=CLE1 PE=1 SV=1//5.226e-06		1	0
LNC_008018	XLOC_040084	--	lncRNA	Pbr027244.1	Pbr027244	--	sp|P52408|E13B_PRUPE Glucan endo-1,3-beta-glucosidase, basic isoform OS=Prunus persica GN=GNS1 PE=3 SV=1//9.10034e-133		0.980369718	3.42E-06
LNC_008018	XLOC_040084	--	lncRNA	Pbr037247.1	Pbr037247	--	sp|Q6AWW5|Y5262_ARATH Ankyrin repeat-containing protein At5g02620 OS=Arabidopsis thaliana GN=At5g02620 PE=1 SV=1//4.44835e-13		0.984673867	1.45E-06
LNC_008018	XLOC_040084	--	lncRNA	Pbr002913.1	Pbr002913	--	sp|Q9LY00|WRK70_ARATH Probable WRKY transcription factor 70 OS=Arabidopsis thaliana GN=WRKY70 PE=2 SV=1//4.86433e-34		0.978204128	4.93E-06
LNC_008018	XLOC_040084	--	lncRNA	Pbr000814.1	Pbr000814	--	sp|Q8GYB8|OPR2_ARATH 12-oxophytodienoate reductase 2 OS=Arabidopsis thaliana GN=OPR2 PE=1 SV=2//2.34637e-177		0.960345819	3.93E-05
LNC_008018	XLOC_040084	--	lncRNA	Pbr006073.1	Pbr006073	--	sp|O80939|LRK41_ARATH L-type lectin-domain containing receptor kinase IV.1 OS=Arabidopsis thaliana GN=LECRK41 PE=2 SV=1//0		0.992127504	1.41E-07
LNC_008018	XLOC_040084	--	lncRNA	Pbr031453.1	Pbr031453	--	sp|Q9FL28|FLS2_ARATH LRR receptor-like serine/threonine-protein kinase FLS2 OS=Arabidopsis thaliana GN=FLS2 PE=1 SV=1//7.53111e-65		0.968902724	1.69E-05
LNC_008018	XLOC_040084	--	lncRNA	Pbr032512.1	Pbr032512	--	-//-		1	0
LNC_008018	XLOC_040084	--	lncRNA	Pbr002999.1	Pbr002999	--	sp|P24397|HY6H_HYONI Hyoscyamine 6-dioxygenase OS=Hyoscyamus niger GN=H6H PE=1 SV=1//4.82777e-53		0.950560839	8.43E-05
LNC_008018	XLOC_040084	--	lncRNA	Pbr020802.1	Pbr020802	--	-//-		1	0
LNC_008018	XLOC_040084	--	lncRNA	Pbr030540.1	Pbr030540	--	sp|Q9LTC6|ERF95_ARATH Ethylene-responsive transcription factor ERF095 OS=Arabidopsis thaliana GN=ERF095 PE=1 SV=1//6.9546e-23		0.990128508	3.12E-07
LNC_008018	XLOC_040084	--	lncRNA	Pbr003000.1	Pbr003000	--	sp|Q05965|FL3H_MATIN Naringenin,2-oxoglutarate 3-dioxygenase (Fragment) OS=Matthiola incana GN=FHT PE=2 SV=1//3.69088e-67		0.977820594	5.24E-06
LNC_008018	XLOC_040084	--	lncRNA	Pbr015878.6	Pbr015878	--	sp|C0LGP4|Y3475_ARATH Probable LRR receptor-like serine/threonine-protein kinase At3g47570 OS=Arabidopsis thaliana GN=At3g47570 PE=2 SV=1//3.72877e-19		0.967840161	1.90E-05
LNC_008018	XLOC_040084	--	lncRNA	Pbr003959.1	Pbr003959	--	sp|Q9LTQ0|RTL2_ARATH Ribonuclease 3-like protein 2 OS=Arabidopsis thaliana GN=RTL2 PE=1 SV=1//9.10571e-21		1	0
LNC_008018	XLOC_040084	--	lncRNA	Pbr041465.1	Pbr041465	--	-//-		0.976339288	6.56E-06
LNC_008018	XLOC_040084	--	lncRNA	Pbr028202.1	Pbr028202	--	sp|Q42410|ZAT12_ARATH Zinc finger protein ZAT12 OS=Arabidopsis thaliana GN=ZAT12 PE=2 SV=1//1.56053e-33		0.973237928	1.01E-05
LNC_008018	XLOC_040084	--	lncRNA	Pbr025026.1	Pbr025026	--	-//-		1	0
LNC_008018	XLOC_040084	--	lncRNA	Pbr024879.1	Pbr024879	--	-//-		1	0
LNC_008018	XLOC_040084	--	lncRNA	Pbr026232.1	Pbr026232	--	sp|O95427|PIGN_HUMAN GPI ethanolamine phosphate transferase 1 OS=Homo sapiens GN=PIGN PE=1 SV=1//7.79613e-109		0.981456144	2.81E-06
LNC_008018	XLOC_040084	--	lncRNA	Pbr011574.1	Pbr011574	--	sp|O64732|U87A1_ARATH UDP-glycosyltransferase 87A1 OS=Arabidopsis thaliana GN=UGT87A1 PE=2 SV=1//1.05361e-54		0.966939016	2.09E-05
LNC_008018	XLOC_040084	--	lncRNA	Pbr013472.1	Pbr013472	--	-//-		0.966924998	2.10E-05
LNC_008018	XLOC_040084	--	lncRNA	Pbr035033.1	Pbr035033	--	-//-		1	0
LNC_008018	XLOC_040084	--	lncRNA	Pbr007494.1	Pbr007494	--	sp|Q39202|RLK1_ARATH G-type lectin S-receptor-like serine/threonine-protein kinase RLK1 OS=Arabidopsis thaliana GN=RLK1 PE=2 SV=2//1.76011e-139		0.979119952	4.24E-06
LNC_008018	XLOC_040084	--	lncRNA	Pbr023044.1	Pbr023044	--	sp|Q8LDC8|ERF92_ARATH Ethylene-responsive transcription factor 1B OS=Arabidopsis thaliana GN=ERF1B PE=1 SV=2//1.9879e-61		0.955485233	5.87E-05
LNC_008018	XLOC_040084	--	lncRNA	Pbr010257.2	Pbr010257	--	sp|Q9SPV4|SAMT_CLABR Salicylate carboxymethyltransferase OS=Clarkia breweri GN=SAMT PE=1 SV=1//3.49709e-108		0.980252327	3.50E-06
LNC_008018	XLOC_040084	--	lncRNA	Pbr029778.1	Pbr029778	--	sp|O23624|FPF1_ARATH Flowering-promoting factor 1 OS=Arabidopsis thaliana GN=FPF1 PE=2 SV=1//1.3124e-51		1	0
LNC_008018	XLOC_040084	--	lncRNA	Pbr029856.1	Pbr029856	--	sp|A8MRP4|THNL2_ARATH Thionin-like protein 2 OS=Arabidopsis thaliana GN=At1g12663 PE=3 SV=1//5.50859e-12		1	0
LNC_008018	XLOC_040084	--	lncRNA	Pbr037282.1	Pbr037282	--	-//-		0.961515388	3.55E-05
LNC_008018	XLOC_040084	--	lncRNA	Pbr023736.1	Pbr023736	--	-//-		0.976653978	6.26E-06
LNC_008018	XLOC_040084	--	lncRNA	Pbr003556.1	Pbr003556	--	sp|Q9FG72|OPT1_ARATH Oligopeptide transporter 1 OS=Arabidopsis thaliana GN=OPT1 PE=2 SV=1//0		0.951487853	7.89E-05
LNC_008018	XLOC_040084	--	lncRNA	Pbr028775.1	Pbr028775	--	-//-		0.976494274	6.41E-06
LNC_008018	XLOC_040084	--	lncRNA	Pbr012003.1	Pbr012003	--	sp|O24248|PRU1_PRUAV Major allergen Pru av 1 OS=Prunus avium GN=PRUA1 PE=1 SV=1//9.65801e-85		0.965999461	2.31E-05
LNC_008018	XLOC_040084	--	lncRNA	Pbr004259.1	Pbr004259	--	sp|Q4R1I9|ANGLT_ROSHC Anthocyanidin 5,3-O-glucosyltransferase OS=Rosa hybrid cultivar GN=RhGT1 PE=2 SV=1//3.61061e-85		0.959096881	4.38E-05
LNC_008018	XLOC_040084	--	lncRNA	Pbr035280.1	Pbr035280	--	-//-		1	0
LNC_008018	XLOC_040084	--	lncRNA	Pbr039289.1	Pbr039289	--	sp|P81370|TLP_ACTDE Thaumatin-like protein OS=Actinidia deliciosa GN=tlp PE=1 SV=2//2.47308e-126		0.990582686	2.64E-07
LNC_008018	XLOC_040084	--	lncRNA	Pbr017889.1	Pbr017889	--	sp|Q8LBM2|TIF5A_ARATH Protein TIFY 5A OS=Arabidopsis thaliana GN=TIFY5A PE=1 SV=1//3.4024e-15		0.959916143	4.08E-05
LNC_008018	XLOC_040084	--	lncRNA	Pbr005619.1	Pbr005619	--	sp|Q2NQM9|RL16_SODGM 50S ribosomal protein L16 OS=Sodalis glossinidius (strain morsitans) GN=rplP PE=3 SV=1//2.31735e-84		0.982660306	2.22E-06
LNC_008018	XLOC_040084	--	lncRNA	Pbr022873.1	Pbr022873	--	-//-		1	0
LNC_008018	XLOC_040084	--	lncRNA	Pbr016185.1	Pbr016185	--	sp|O04681|PTI5_SOLLC Pathogenesis-related genes transcriptional activator PTI5 OS=Solanum lycopersicum GN=PTI5 PE=2 SV=1//8.5354e-46		0.954406278	6.37E-05
LNC_008018	XLOC_040084	--	lncRNA	Pbr015097.1	Pbr015097	--	sp|Q9S735|PHT19_ARATH Probable inorganic phosphate transporter 1-9 OS=Arabidopsis thaliana GN=PHT1-9 PE=2 SV=1//6.12361e-94		0.993436569	7.49E-08
LNC_008018	XLOC_040084	--	lncRNA	Pbr026900.1	Pbr026900	--	-//-		1	0
LNC_008018	XLOC_040084	--	lncRNA	Pbr041697.1	Pbr041697	--	sp|Q9LFR7|CXE17_ARATH Probable carboxylesterase 17 OS=Arabidopsis thaliana GN=CXE17 PE=2 SV=1//2.13394e-50		0.987584418	6.94E-07
LNC_008018	XLOC_040084	--	lncRNA	Pbr024258.1	Pbr024258	--	sp|Q9M2Z8|MPCP2_ARATH Mitochondrial phosphate carrier protein 2, mitochondrial OS=Arabidopsis thaliana GN=MPT2 PE=2 SV=1//3.91265e-165		0.970328385	1.44E-05
LNC_008018	XLOC_040084	--	lncRNA	Pbr023087.1	Pbr023087	--	-//-		1	0
LNC_008018	XLOC_040084	--	lncRNA	Pbr040196.1	Pbr040196	--	sp|Q0CBM7|FAEA_ASPTN Probable feruloyl esterase A OS=Aspergillus terreus (strain NIH 2624 / FGSC A1156) GN=faeA PE=3 SV=1//4.31683e-10		0.993080545	9.01E-08
LNC_008018	XLOC_040084	--	lncRNA	Pbr026701.1	Pbr026701	--	sp|O82268|LSH3_ARATH Protein LIGHT-DEPENDENT SHORT HYPOCOTYLS 3 OS=Arabidopsis thaliana GN=LSH3 PE=1 SV=1//2.93563e-79		0.951622796	7.82E-05
LNC_008018	XLOC_040084	--	lncRNA	Pbr039287.1	Pbr039287	--	sp|P81370|TLP_ACTDE Thaumatin-like protein OS=Actinidia deliciosa GN=tlp PE=1 SV=2//1.66317e-122		0.968943961	1.69E-05
LNC_008018	XLOC_040084	--	lncRNA	Pbr036204.1	Pbr036204	--	sp|Q9SS90|RGLG1_ARATH E3 ubiquitin-protein ligase RGLG1 OS=Arabidopsis thaliana GN=RGLG1 PE=1 SV=1//0		0.962861179	3.13E-05
LNC_008018	XLOC_040084	--	lncRNA	Pbr030343.1	Pbr030343	--	sp|Q9LTV3|SAU72_ARATH Auxin-responsive protein SAUR72 OS=Arabidopsis thaliana GN=SAUR72 PE=2 SV=1//1.03227e-10		0.959072833	4.39E-05
LNC_003900	XLOC_019259	--	lncRNA	Pbr018430.1	Pbr018430	--	-//-		1	0
LNC_003900	XLOC_019259	--	lncRNA	Pbr027972.1	Pbr027972	--	-//-		1	0
LNC_003900	XLOC_019259	--	lncRNA	Pbr017960.1	Pbr017960	--	-//-		0.998693554	2.65E-10
LNC_003900	XLOC_019259	--	lncRNA	Pbr008855.1	Pbr008855	--	-//-		1	0
LNC_003900	XLOC_019259	--	lncRNA	Pbr001167.1	Pbr001167	--	-//-		0.998690525	2.67E-10
LNC_003900	XLOC_019259	--	lncRNA	Pbr006886.1	Pbr006886	--	-//-		0.953412146	6.87E-05
LNC_003900	XLOC_019259	--	lncRNA	Pbr016998.1	Pbr016998	--	sp|Q9C8Y3|RGL1_ARATH DELLA protein RGL1 OS=Arabidopsis thaliana GN=RGL1 PE=1 SV=1//7.48122e-12		0.952875575	7.14E-05
LNC_003900	XLOC_019259	--	lncRNA	Pbr030750.1	Pbr030750	--	-//-		0.996501079	8.31E-09
LNC_003900	XLOC_019259	--	lncRNA	Pbr006532.1	Pbr006532	--	-//-		1	0
LNC_003900	XLOC_019259	--	lncRNA	Pbr042849.1	Pbr042849	--	sp|Q9M2T1|AP3BA_ARATH AP3-complex subunit beta-A OS=Arabidopsis thaliana GN=AP3BA PE=2 SV=2//2.71113e-61		1	0
LNC_003900	XLOC_019259	--	lncRNA	Pbr037385.1	Pbr037385	--	sp|Q8TC41|RN217_HUMAN Probable E3 ubiquitin-protein ligase RNF217 OS=Homo sapiens GN=RNF217 PE=2 SV=4//5.69565e-11		1	0
LNC_003900	XLOC_019259	--	lncRNA	Pbr010867.1	Pbr010867	--	sp|Q9LYT3|TT12_ARATH Protein TRANSPARENT TESTA 12 OS=Arabidopsis thaliana GN=TT12 PE=2 SV=1//9.14662e-92		1	0
LNC_003900	XLOC_019259	--	lncRNA	Pbr029236.1	Pbr029236	--	sp|Q9SZG4|PSK4_ARATH Putative phytosulfokines 4 OS=Arabidopsis thaliana GN=PSK4 PE=3 SV=1//1.27601e-10		1	0
LNC_003900	XLOC_019259	--	lncRNA	Pbr037368.1	Pbr037368	--	sp|Q7XKU5|DAO_ORYSJ 2-oxoglutarate-dependent dioxygenase DAO OS=Oryza sativa subsp. japonica GN=DAO PE=2 SV=2//1.5222e-08		1	0
LNC_003900	XLOC_019259	--	lncRNA	Pbr011132.1	Pbr011132	--	sp|Q8VYI9|NLTL5_ARATH Non-specific lipid-transfer protein-like protein At5g64080 OS=Arabidopsis thaliana GN=At5g64080 PE=1 SV=1//4.71688e-24		1	0
LNC_003900	XLOC_019259	--	lncRNA	Pbr011506.1	Pbr011506	--	sp|F4I9E1|NFD4_ARATH Protein NUCLEAR FUSION DEFECTIVE 4 OS=Arabidopsis thaliana GN=NFD4 PE=3 SV=1//1.30662e-10		1	0
LNC_003900	XLOC_019259	--	lncRNA	Pbr003278.1	Pbr003278	--	sp|Q9C7S5|PSYR1_ARATH Tyrosine-sulfated glycopeptide receptor 1 OS=Arabidopsis thaliana GN=PSYR1 PE=2 SV=1//6.96456e-08		1	0
LNC_003900	XLOC_019259	--	lncRNA	Pbr013206.1	Pbr013206	--	-//-		1	0
LNC_003900	XLOC_019259	--	lncRNA	Pbr001327.1	Pbr001327	--	-//-		0.983067383	2.05E-06
LNC_003900	XLOC_019259	--	lncRNA	Pbr007886.1	Pbr007886	--	-//-		0.99805431	1.07E-09
LNC_003900	XLOC_019259	--	lncRNA	Pbr033919.1	Pbr033919	--	-//-		1	0
LNC_003900	XLOC_019259	--	lncRNA	Pbr016175.1	Pbr016175	--	-//-		1	0
LNC_003900	XLOC_019259	--	lncRNA	Pbr027492.1	Pbr027492	--	sp|Q29PU4|CLE12_ARATH CLAVATA3/ESR (CLE)-related protein 12 OS=Arabidopsis thaliana GN=CLE12 PE=2 SV=1//4.32817e-12		0.993056149	9.12E-08
LNC_003900	XLOC_019259	--	lncRNA	Pbr005057.1	Pbr005057	--	-//-		1	0
LNC_003900	XLOC_019259	--	lncRNA	Pbr004527.1	Pbr004527	--	-//-		1	0
LNC_003900	XLOC_019259	--	lncRNA	Pbr001514.1	Pbr001514	--	sp|Q84SN3|CDKF3_ORYSJ Cyclin-dependent kinase F-3 OS=Oryza sativa subsp. japonica GN=CDKF-3 PE=2 SV=1//5.22354e-33		0.953293667	6.93E-05
LNC_003900	XLOC_019259	--	lncRNA	Pbr013785.1	Pbr013785	--	sp|F4KIF3|CSA1_ARATH Disease resistance-like protein CSA1 OS=Arabidopsis thaliana GN=CSA1 PE=3 SV=1//2.43802e-11		1	0
LNC_003900	XLOC_019259	--	lncRNA	Pbr042207.1	Pbr042207	--	sp|Q9FGN8|DYAD_ARATH Protein DYAD OS=Arabidopsis thaliana GN=DYAD PE=1 SV=2//2.05546e-44		0.960566965	3.86E-05
LNC_003900	XLOC_019259	--	lncRNA	Pbr023973.1	Pbr023973	--	sp|P93006|P2C27_ARATH Probable protein phosphatase 2C 27 OS=Arabidopsis thaliana GN=At2g33700 PE=2 SV=1//9.84548e-51		1	0
LNC_003900	XLOC_019259	--	lncRNA	Pbr000460.1	Pbr000460	--	-//-		1	0
LNC_003900	XLOC_019259	--	lncRNA	Pbr040042.1	Pbr040042	--	sp|Q8GU25|COMT1_ROSCH Caffeic acid 3-O-methyltransferase OS=Rosa chinensis GN=COMT1 PE=2 SV=1//0		1	0
LNC_003900	XLOC_019259	--	lncRNA	Pbr029284.1	Pbr029284	--	-//-		0.984503707	1.50E-06
LNC_003900	XLOC_019259	--	lncRNA	Pbr025993.1	Pbr025993	--	sp|Q9LW50|ERF2_NICSY Ethylene-responsive transcription factor 2 OS=Nicotiana sylvestris GN=ERF2 PE=2 SV=1//5.38128e-46		0.966606195	2.17E-05
LNC_003900	XLOC_019259	--	lncRNA	Pbr029668.1	Pbr029668	--	sp|P35694|XTH2_SOYBN Xyloglucan endotransglucosylase/hydrolase 2 OS=Glycine max PE=2 SV=1//9.2453e-144		0.995466166	2.06E-08
LNC_003900	XLOC_019259	--	lncRNA	Pbr024491.1	Pbr024491	--	-//-		1	0
LNC_003900	XLOC_019259	--	lncRNA	Pbr015589.1	Pbr015589	--	sp|Q9ZUN4|ACCO1_ARATH 1-aminocyclopropane-1-carboxylate oxidase 1 OS=Arabidopsis thaliana GN=ACO1 PE=2 SV=1//1.74812e-165		0.962469081	3.25E-05
LNC_003900	XLOC_019259	--	lncRNA	Pbr037283.1	Pbr037283	--	-//-		1	0
LNC_003900	XLOC_019259	--	lncRNA	Pbr036609.1	Pbr036609	--	sp|Q9SH30|HMA5_ARATH Probable copper-transporting ATPase HMA5 OS=Arabidopsis thaliana GN=HMA5 PE=1 SV=2//1.2924e-20		1	0
LNC_003900	XLOC_019259	--	lncRNA	Pbr005008.1	Pbr005008	--	-//-		0.977060138	5.89E-06
LNC_003900	XLOC_019259	--	lncRNA	Pbr005995.1	Pbr005995	--	sp|Q9M330|PSMF1_ARATH Probable proteasome inhibitor OS=Arabidopsis thaliana GN=At3g53970 PE=1 SV=1//3.02149e-43		1	0
LNC_003900	XLOC_019259	--	lncRNA	Pbr036233.1	Pbr036233	--	sp|Q8GYN5|RIN4_ARATH RPM1-interacting protein 4 OS=Arabidopsis thaliana GN=RIN4 PE=1 SV=1//4.63702e-08		1	0
LNC_003900	XLOC_019259	--	lncRNA	Pbr030274.1	Pbr030274	--	-//-		0.962719263	3.18E-05
LNC_003900	XLOC_019259	--	lncRNA	Pbr041253.1	Pbr041253	--	sp|Q9ZVW2|HEN2_ARATH Protein HUA ENHANCER 2 OS=Arabidopsis thaliana GN=HEN2 PE=1 SV=2//0		0.960204013	3.98E-05
LNC_003900	XLOC_019259	--	lncRNA	Pbr022258.1	Pbr022258	--	sp|P32024|JI23_HORVU 23 kDa jasmonate-induced protein OS=Hordeum vulgare PE=2 SV=1//1.47632e-41		1	0
LNC_003900	XLOC_019259	--	lncRNA	Pbr022088.1	Pbr022088	--	-//-		1	0
LNC_003900	XLOC_019259	--	lncRNA	Pbr016634.1	Pbr016634	--	sp|Q9SYQ0|IDM3_ARATH Increased DNA methylation 3 OS=Arabidopsis thaliana GN=IDM3 PE=1 SV=1//3.32764e-27		1	0
LNC_003900	XLOC_019259	--	lncRNA	Pbr014477.1	Pbr014477	--	-//-		1	0
LNC_003900	XLOC_019259	--	lncRNA	Pbr007765.2	Pbr007765	--	-//-		0.953412146	6.87E-05
LNC_003900	XLOC_019259	--	lncRNA	Pbr015300.1	Pbr015300	--	sp|Q9SD53|Y3720_ARATH UPF0481 protein At3g47200 OS=Arabidopsis thaliana GN=At3g47200 PE=2 SV=1//6.16082e-07		1	0
LNC_003900	XLOC_019259	--	lncRNA	Pbr015488.1	Pbr015488	--	sp|Q9SVV2|XTH26_ARATH Probable xyloglucan endotransglucosylase/hydrolase protein 26 OS=Arabidopsis thaliana GN=XTH26 PE=2 SV=1//1.10897e-129		1	0
LNC_003900	XLOC_019259	--	lncRNA	Pbr009004.1	Pbr009004	--	sp|Q9LFW3|COBL4_ARATH COBRA-like protein 4 OS=Arabidopsis thaliana GN=COBL4 PE=2 SV=2//1.83875e-58		1	0
LNC_003900	XLOC_019259	--	lncRNA	Pbr011107.1	Pbr011107	--	sp|P24397|HY6H_HYONI Hyoscyamine 6-dioxygenase OS=Hyoscyamus niger GN=H6H PE=1 SV=1//2.99814e-79		1	0
LNC_003900	XLOC_019259	--	lncRNA	Pbr022089.1	Pbr022089	--	-//-		1	0
LNC_003900	XLOC_019259	--	lncRNA	Pbr021617.1	Pbr021617	--	-//-		1	0
LNC_003900	XLOC_019259	--	lncRNA	Pbr033330.1	Pbr033330	--	-//-		1	0
LNC_003900	XLOC_019259	--	lncRNA	Pbr026120.1	Pbr026120	--	sp|Q39182|DEF02_ARATH Defensin-like protein 2 OS=Arabidopsis thaliana GN=PDF2.2 PE=2 SV=1//1.11178e-15		1	0
LNC_003900	XLOC_019259	--	lncRNA	Pbr017637.1	Pbr017637	--	-//-		0.999564949	5.65E-12
LNC_003900	XLOC_019259	--	lncRNA	Pbr041446.1	Pbr041446	--	-//-		1	0
LNC_003900	XLOC_019259	--	lncRNA	Pbr025603.1	Pbr025603	--	sp|P38389|SC61B_ARATH Protein transport protein Sec61 subunit beta OS=Arabidopsis thaliana GN=At2g45070 PE=1 SV=1//1.58963e-10		1	0
LNC_003900	XLOC_019259	--	lncRNA	Pbr006695.1	Pbr006695	--	-//-		0.952546664	7.32E-05
LNC_003900	XLOC_019259	--	lncRNA	Pbr019156.1	Pbr019156	--	-//-		0.986700176	8.82E-07
LNC_003900	XLOC_019259	--	lncRNA	Pbr024525.1	Pbr024525	--	-//-		0.976285045	6.61E-06
LNC_003900	XLOC_019259	--	lncRNA	Pbr040116.1	Pbr040116	--	-//-		1	0
LNC_003900	XLOC_019259	--	lncRNA	Pbr025599.1	Pbr025599	--	-//-		0.967254695	2.03E-05
LNC_003900	XLOC_019259	--	lncRNA	Pbr038840.2	Pbr038840	--	sp|Q9SE51|SURF1_ARATH Surfeit locus protein 1 OS=Arabidopsis thaliana GN=SURF1 PE=2 SV=1//4.06856e-20		1	0
LNC_003900	XLOC_019259	--	lncRNA	Pbr041817.1	Pbr041817	--	sp|Q6P819|RCD1_XENTR Cell differentiation protein RCD1 homolog OS=Xenopus tropicalis GN=rqcd1 PE=2 SV=1//1.99286e-78		1	0
LNC_003900	XLOC_019259	--	lncRNA	Pbr004213.1	Pbr004213	--	-//-		0.989426336	3.96E-07
LNC_003900	XLOC_019259	--	lncRNA	Pbr039774.1	Pbr039774	--	sp|Q9SJB4|GDL34_ARATH GDSL esterase/lipase At2g04570 OS=Arabidopsis thaliana GN=At2g04570 PE=2 SV=1//5.51244e-07		0.982145804	2.46E-06
LNC_003900	XLOC_019259	--	lncRNA	Pbr010265.1	Pbr010265	--	sp|Q9LTV8|PP224_ARATH Pentatricopeptide repeat-containing protein At3g12770 OS=Arabidopsis thaliana GN=PCMP-H43 PE=2 SV=1//2.70665e-06		0.96583781	2.35E-05
LNC_003900	XLOC_019259	--	lncRNA	Pbr008561.1	Pbr008561	--	sp|Q8LPJ4|AB2E_ARATH ABC transporter E family member 2 OS=Arabidopsis thaliana GN=ABCE2 PE=2 SV=1//6.10978e-59		1	0
LNC_003900	XLOC_019259	--	lncRNA	Pbr032064.1	Pbr032064	--	sp|Q8LC79|GAT18_ARATH GATA transcription factor 18 OS=Arabidopsis thaliana GN=GATA18 PE=2 SV=2//3.25512e-55		1	0
LNC_003906	XLOC_019306	--	lncRNA	Pbr021937.1	Pbr021937	--	sp|Q9LIH5|C3H38_ARATH Zinc finger CCCH domain-containing protein 38 OS=Arabidopsis thaliana GN=At3g18640 PE=2 SV=1//3.2002e-07		-0.958485678	4.61E-05
LNC_003906	XLOC_019306	--	lncRNA	Pbr027278.1	Pbr027278	--	sp|Q40392|TMVRN_NICGU TMV resistance protein N OS=Nicotiana glutinosa GN=N PE=1 SV=1//2.47429e-55		-0.978140819	4.98E-06
LNC_003906	XLOC_019306	--	lncRNA	Pbr018798.3	Pbr018798	--	sp|O80977|VSR3_ARATH Vacuolar-sorting receptor 3 OS=Arabidopsis thaliana GN=VSR3 PE=2 SV=1//0		-0.968877159	1.70E-05
LNC_003906	XLOC_019306	--	lncRNA	Pbr001519.1	Pbr001519	--	sp|Q27GK7|TPR4_ARATH Topless-related protein 4 OS=Arabidopsis thaliana GN=TPR4 PE=1 SV=2//0		-0.964887522	2.58E-05
LNC_003906	XLOC_019306	--	lncRNA	Pbr020558.3	Pbr020558	--	-//-		-0.963589031	2.93E-05
LNC_003906	XLOC_019306	--	lncRNA	Pbr019871.1	Pbr019871	--	sp|Q9SW11|PUB35_ARATH U-box domain-containing protein 35 OS=Arabidopsis thaliana GN=PUB35 PE=1 SV=2//2.71691e-107		-0.963611418	2.92E-05
LNC_003906	XLOC_019306	--	lncRNA	Pbr042340.1	Pbr042340	--	-//-		-0.956654496	5.35E-05
LNC_003906	XLOC_019306	--	lncRNA	Pbr023531.1	Pbr023531	--	sp|O64816|CSK2P_ARATH Casein kinase II subunit alpha, chloroplastic OS=Arabidopsis thaliana GN=At2g23070 PE=2 SV=1//0		-0.961524538	3.54E-05
LNC_003906	XLOC_019306	--	lncRNA	Pbr003443.1	Pbr003443	--	sp|Q24746|NEUR_DROVI Protein neuralized OS=Drosophila virilis GN=neur PE=3 SV=1//2.14454e-10		-0.958911185	4.45E-05
LNC_003906	XLOC_019306	--	lncRNA	Pbr028763.3	Pbr028763	--	sp|Q8VHK9|DHX36_MOUSE ATP-dependent RNA helicase DHX36 OS=Mus musculus GN=Dhx36 PE=1 SV=2//0		-0.951005622	8.17E-05
LNC_003906	XLOC_019306	--	lncRNA	Pbr028591.1	Pbr028591	--	sp|O46072|KZ_DROME Probable ATP-dependent RNA helicase kurz OS=Drosophila melanogaster GN=kz PE=1 SV=1//1.99963e-152		-0.950152753	8.67E-05
LNC_003906	XLOC_019306	--	lncRNA	Pbr023528.1	Pbr023528	--	sp|Q9FN11|LBD37_ARATH LOB domain-containing protein 37 OS=Arabidopsis thaliana GN=LBD37 PE=2 SV=1//3.64269e-74		-0.955051754	6.07E-05
LNC_003906	XLOC_019306	--	lncRNA	Pbr022353.1	Pbr022353	--	sp|Q9SIV5|C3H19_ARATH Zinc finger CCCH domain-containing protein 19 OS=Arabidopsis thaliana GN=NERD PE=1 SV=3//3.89847e-76		-0.966471471	2.20E-05
LNC_003906	XLOC_019306	--	lncRNA	Pbr000168.1	Pbr000168	--	sp|Q8LE47|PPR87_ARATH Pentatricopeptide repeat-containing protein At1g61870, mitochondrial OS=Arabidopsis thaliana GN=PPR336 PE=2 SV=2//2.44473e-167		-0.964212843	2.76E-05
LNC_003906	XLOC_019306	--	lncRNA	Pbr036058.1	Pbr036058	--	sp|O05235|YUGF_BACSU Uncharacterized hydrolase YugF OS=Bacillus subtilis (strain 168) GN=yugF PE=3 SV=1//3.07611e-07		-0.96233151	3.29E-05
LNC_003906	XLOC_019306	--	lncRNA	Pbr009617.1	Pbr009617	--	sp|Q09X21|PSBC_MORIN Photosystem II CP43 reaction center protein OS=Morus indica GN=psbC PE=3 SV=1//0		-0.966587805	2.17E-05
LNC_003906	XLOC_019306	--	lncRNA	Pbr023391.1	Pbr023391	--	sp|O22938|PXC3_ARATH Leucine-rich repeat receptor-like tyrosine-protein kinase PXC3 OS=Arabidopsis thaliana GN=PXC3 PE=2 SV=1//0		-0.965875287	2.34E-05
LNC_003906	XLOC_019306	--	lncRNA	Pbr025734.1	Pbr025734	--	sp|Q9VSH4|CPSF6_DROME Cleavage and polyadenylation specificity factor subunit CG7185 OS=Drosophila melanogaster GN=CG7185 PE=1 SV=2//1.29096e-07		-0.961023074	3.71E-05
LNC_003906	XLOC_019306	--	lncRNA	Pbr025286.1	Pbr025286	--	-//-		-0.961426612	3.57E-05
LNC_003906	XLOC_019306	--	lncRNA	Pbr031707.2	Pbr031707	--	sp|F4K5J1|MYO17_ARATH Myosin-17 OS=Arabidopsis thaliana GN=XI-K PE=1 SV=2//0		-0.953264419	6.94E-05
LNC_003906	XLOC_019306	--	lncRNA	Pbr001608.1	Pbr001608	--	sp|Q8GY23|UPL1_ARATH E3 ubiquitin-protein ligase UPL1 OS=Arabidopsis thaliana GN=UPL1 PE=1 SV=3//0		-0.95326928	6.94E-05
LNC_003906	XLOC_019306	--	lncRNA	Pbr021416.2	Pbr021416	--	sp|Q8TC41|RN217_HUMAN Probable E3 ubiquitin-protein ligase RNF217 OS=Homo sapiens GN=RNF217 PE=2 SV=4//3.14111e-16		-0.958842041	4.47E-05
LNC_003906	XLOC_019306	--	lncRNA	Pbr036737.1	Pbr036737	--	sp|Q9SZR1|ACA10_ARATH Calcium-transporting ATPase 10, plasma membrane-type OS=Arabidopsis thaliana GN=ACA10 PE=1 SV=2//0		-0.959713447	4.15E-05
LNC_003906	XLOC_019306	--	lncRNA	Pbr029461.1	Pbr029461	--	sp|Q9SY74|C3H5_ARATH Zinc finger CCCH domain-containing protein 5 OS=Arabidopsis thaliana GN=At1g10320 PE=2 SV=2//1.04554e-131		-0.969692892	1.55E-05
LNC_003906	XLOC_019306	--	lncRNA	Pbr028582.1	Pbr028582	--	sp|Q9M8Z7|U80A2_ARATH Sterol 3-beta-glucosyltransferase UGT80A2 OS=Arabidopsis thaliana GN=UGT80A2 PE=1 SV=1//0		-0.982243645	2.41E-06
LNC_003906	XLOC_019306	--	lncRNA	Pbr019773.1	Pbr019773	--	-//-		-0.957232931	5.11E-05
LNC_003906	XLOC_019306	--	lncRNA	Pbr025244.2	Pbr025244	--	sp|Q9FPS2|UBP25_ARATH Ubiquitin carboxyl-terminal hydrolase 25 OS=Arabidopsis thaliana GN=UBP25 PE=2 SV=1//5.98693e-163		-0.950186312	8.65E-05
LNC_003906	XLOC_019306	--	lncRNA	Pbr017405.1	Pbr017405	--	sp|Q9T076|ENL2_ARATH Early nodulin-like protein 2 OS=Arabidopsis thaliana GN=At4g27520 PE=1 SV=1//9.77195e-36		-0.955735809	5.75E-05
LNC_003906	XLOC_019306	--	lncRNA	Pbr015453.1	Pbr015453	--	sp|Q9SYG2|ASIL1_ARATH Trihelix transcription factor ASIL1 OS=Arabidopsis thaliana GN=ASIL1 PE=1 SV=1//3.11873e-16		-0.966193831	2.26E-05
LNC_003906	XLOC_019306	--	lncRNA	Pbr014756.1	Pbr014756	--	sp|Q3SX22|BSDC1_BOVIN BSD domain-containing protein 1 OS=Bos taurus GN=BSDC1 PE=2 SV=1//1.3863e-12		-0.96636465	2.22E-05
LNC_003906	XLOC_019306	--	lncRNA	Pbr009942.1	Pbr009942	--	sp|Q8S3N1|SINA5_ARATH E3 ubiquitin-protein ligase SINAT5 OS=Arabidopsis thaliana GN=SINAT5 PE=1 SV=2//5.23479e-167		-0.974044555	9.04E-06
LNC_003906	XLOC_019306	--	lncRNA	Pbr008537.1	Pbr008537	--	-//-		-0.971489165	1.25E-05
LNC_003906	XLOC_019306	--	lncRNA	Pbr038095.1	Pbr038095	--	-//-		-0.973985605	9.11E-06
LNC_003906	XLOC_019306	--	lncRNA	Pbr004049.1	Pbr004049	--	sp|F4K3G5|EDM2_ARATH Protein ENHANCED DOWNY MILDEW 2 OS=Arabidopsis thaliana GN=EDM2 PE=1 SV=1//0		-0.952809627	7.18E-05
LNC_003906	XLOC_019306	--	lncRNA	Pbr022257.1	Pbr022257	--	sp|Q0WQQ1|AGD15_ARATH Probable ADP-ribosylation factor GTPase-activating protein AGD15 OS=Arabidopsis thaliana GN=AGD15 PE=2 SV=1//6.76099e-09		-0.950273227	8.60E-05
LNC_003906	XLOC_019306	--	lncRNA	Pbr009796.1	Pbr009796	--	sp|Q8LPG9|IQD14_ARATH Protein IQ-DOMAIN 14 OS=Arabidopsis thaliana GN=IQD14 PE=1 SV=1//7.36351e-11		-0.956051349	5.61E-05
LNC_003906	XLOC_019306	--	lncRNA	Pbr018694.1	Pbr018694	--	sp|Q9FLV4|Y5248_ARATH G-type lectin S-receptor-like serine/threonine-protein kinase At5g24080 OS=Arabidopsis thaliana GN=At5g24080 PE=2 SV=1//0		-0.95875385	4.51E-05
LNC_003906	XLOC_019306	--	lncRNA	Pbr030378.2	Pbr030378	--	-//-		-0.968661021	1.74E-05
LNC_003906	XLOC_019306	--	lncRNA	Pbr030654.1	Pbr030654	--	sp|Q6NPS8|NDOR1_ARATH NADPH-dependent diflavin oxidoreductase 1 OS=Arabidopsis thaliana GN=ATR3 PE=1 SV=1//0		-0.957024239	5.19E-05
LNC_003906	XLOC_019306	--	lncRNA	Pbr002852.1	Pbr002852	--	-//-		-0.969956963	1.50E-05
LNC_003906	XLOC_019306	--	lncRNA	Pbr000089.1	Pbr000089	--	sp|Q56X52|AOX4_ARATH Ubiquinol oxidase 4, chloroplastic/chromoplastic OS=Arabidopsis thaliana GN=AOX4 PE=1 SV=2//3.15728e-44		-0.981579896	2.74E-06
LNC_003906	XLOC_019306	--	lncRNA	Pbr029442.1	Pbr029442	--	sp|Q8VYU6|GOGC4_ARATH Golgin candidate 4 OS=Arabidopsis thaliana GN=GC4 PE=2 SV=1//0		-0.95103233	8.15E-05
LNC_003906	XLOC_019306	--	lncRNA	Pbr004685.1	Pbr004685	--	sp|Q6YU51|DXS2_ORYSJ Probable 1-deoxy-D-xylulose-5-phosphate synthase 2, chloroplastic OS=Oryza sativa subsp. japonica GN=Os07g0190000 PE=2 SV=1//0		-0.968963556	1.68E-05
LNC_003906	XLOC_019306	--	lncRNA	Pbr031037.1	Pbr031037	--	sp|Q6A332|ALY3_ARATH Protein ALWAYS EARLY 3 OS=Arabidopsis thaliana GN=ALY3 PE=1 SV=1//0		-0.962011575	3.39E-05
LNC_003906	XLOC_019306	--	lncRNA	Pbr003738.1	Pbr003738	--	sp|Q0WQ57|AUXI2_ARATH Auxilin-related protein 2 OS=Arabidopsis thaliana GN=At4g12770 PE=1 SV=1//1.82651e-34		-0.952357478	7.42E-05
LNC_003906	XLOC_019306	--	lncRNA	Pbr008401.2	Pbr008401	--	sp|Q3EDG5|TPST_ARATH Protein-tyrosine sulfotransferase OS=Arabidopsis thaliana GN=TPST PE=1 SV=3//0		-0.954332858	6.41E-05
LNC_003906	XLOC_019306	--	lncRNA	Pbr010792.1	Pbr010792	--	sp|Q57QP2|CBPA_SALCH Curved DNA-binding protein OS=Salmonella choleraesuis (strain SC-B67) GN=cbpA PE=3 SV=1//8.40371e-11		-0.964863875	2.59E-05
LNC_003906	XLOC_019306	--	lncRNA	Pbr016264.1	Pbr016264	--	sp|Q9S9U0|CALSB_ARATH Callose synthase 11 OS=Arabidopsis thaliana GN=CALS11 PE=2 SV=1//0		-0.954412142	6.37E-05
LNC_003906	XLOC_019306	--	lncRNA	Pbr004921.1	Pbr004921	--	sp|Q9LXV2|MYB46_ARATH Transcription factor MYB46 OS=Arabidopsis thaliana GN=MYB46 PE=2 SV=1//1.25553e-66		-0.985446841	1.21E-06
LNC_003906	XLOC_019306	--	lncRNA	Pbr001607.1	Pbr001607	--	sp|Q8GY23|UPL1_ARATH E3 ubiquitin-protein ligase UPL1 OS=Arabidopsis thaliana GN=UPL1 PE=1 SV=3//0		-0.951321724	7.99E-05
LNC_003906	XLOC_019306	--	lncRNA	Pbr040031.1	Pbr040031	--	sp|Q94BT9|ATOX1_ARATH Copper transport protein ATX1 OS=Arabidopsis thaliana GN=ATX1 PE=1 SV=1//1.7629e-07		-0.987092698	7.94E-07
LNC_003906	XLOC_019306	--	lncRNA	Pbr015595.1	Pbr015595	--	sp|O14638|ENPP3_HUMAN Ectonucleotide pyrophosphatase/phosphodiesterase family member 3 OS=Homo sapiens GN=ENPP3 PE=1 SV=2//3.07539e-58		-0.953310675	6.92E-05
LNC_003906	XLOC_019306	--	lncRNA	Pbr023226.1	Pbr023226	--	sp|Q8GY23|UPL1_ARATH E3 ubiquitin-protein ligase UPL1 OS=Arabidopsis thaliana GN=UPL1 PE=1 SV=3//0		-0.953963427	6.59E-05
LNC_003906	XLOC_019306	--	lncRNA	Pbr037383.1	Pbr037383	--	sp|Q0WUR5|FAB1A_ARATH 1-phosphatidylinositol-3-phosphate 5-kinase FAB1A OS=Arabidopsis thaliana GN=FAB1A PE=2 SV=1//0		-0.950513508	8.46E-05
LNC_003906	XLOC_019306	--	lncRNA	Pbr029089.1	Pbr029089	--	sp|Q5NUF4|HIDM_GLYEC 2-hydroxyisoflavanone dehydratase OS=Glycyrrhiza echinata GN=HIDM PE=1 SV=1//6.23122e-125		-0.981873319	2.59E-06
LNC_003906	XLOC_019306	--	lncRNA	Pbr001732.2	Pbr001732	--	sp|Q94CA0|LAZH1_ARATH Protein LAZ1 homolog 1 OS=Arabidopsis thaliana GN=At1g77220 PE=2 SV=1//5.6034e-87		-0.965461129	2.44E-05
LNC_003906	XLOC_019306	--	lncRNA	Pbr019428.1	Pbr019428	--	sp|O65020|ETO1_ARATH Ethylene-overproduction protein 1 OS=Arabidopsis thaliana GN=ETO1 PE=1 SV=2//0		-0.951371842	7.96E-05
LNC_003906	XLOC_019306	--	lncRNA	Pbr013461.1	Pbr013461	--	sp|Q94AI7|TPL_ARATH Protein TOPLESS OS=Arabidopsis thaliana GN=TPL PE=1 SV=1//0		-0.95600305	5.63E-05
LNC_003906	XLOC_019306	--	lncRNA	Pbr037044.1	Pbr037044	--	sp|Q8L868|E1311_ARATH Glucan endo-1,3-beta-glucosidase 11 OS=Arabidopsis thaliana GN=At1g32860 PE=1 SV=1//1.00111e-162		-0.953968615	6.59E-05
LNC_003906	XLOC_019306	--	lncRNA	Pbr006814.1	Pbr006814	--	sp|Q9FHJ6|RFA1C_ARATH Replication protein A 70 kDa DNA-binding subunit C OS=Arabidopsis thaliana GN=RPA1C PE=3 SV=1//0		-0.959146381	4.36E-05
LNC_003906	XLOC_019306	--	lncRNA	Pbr006307.1	Pbr006307	--	-//-		-0.960636258	3.83E-05
LNC_003906	XLOC_019306	--	lncRNA	Pbr027282.1	Pbr027282	--	sp|Q9FKK7|XYLA_ARATH Xylose isomerase OS=Arabidopsis thaliana GN=XYLA PE=2 SV=2//0		-0.967524813	1.97E-05
LNC_003906	XLOC_019306	--	lncRNA	Pbr000483.1	Pbr000483	--	-//-		-0.960361705	3.93E-05
LNC_003906	XLOC_019306	--	lncRNA	Pbr041959.1	Pbr041959	--	sp|Q8RY95|SPL14_ARATH Squamosa promoter-binding-like protein 14 OS=Arabidopsis thaliana GN=SPL14 PE=2 SV=3//0		-0.955863341	5.70E-05
LNC_003906	XLOC_019306	--	lncRNA	Pbr033742.2	Pbr033742	--	sp|Q0WLB5|CLAH2_ARATH Clathrin heavy chain 2 OS=Arabidopsis thaliana GN=CHC2 PE=1 SV=1//8.71355e-73		-0.980896285	3.11E-06
LNC_003906	XLOC_019306	--	lncRNA	Pbr038735.1	Pbr038735	--	sp|Q9FH92|IX15L_ARATH Protein IRX15-LIKE OS=Arabidopsis thaliana GN=IRX15-L PE=2 SV=1//1.43312e-88		-0.952095197	7.56E-05
LNC_003906	XLOC_019306	--	lncRNA	Pbr024040.1	Pbr024040	--	sp|Q9FGS4|NADA_ARATH Quinolinate synthase, chloroplastic OS=Arabidopsis thaliana GN=QS PE=1 SV=1//0		-0.953985603	6.58E-05
LNC_003906	XLOC_019306	--	lncRNA	Pbr013012.1	Pbr013012	--	sp|Q7XA40|RGA3_SOLBU Putative disease resistance protein RGA3 OS=Solanum bulbocastanum GN=RGA3 PE=2 SV=2//3.80256e-07		-0.981307941	2.89E-06
LNC_003906	XLOC_019306	--	lncRNA	Pbr025806.1	Pbr025806	--	sp|Q8GYD9|SDE3_ARATH Probable RNA helicase SDE3 OS=Arabidopsis thaliana GN=SDE3 PE=1 SV=1//0		-0.964055588	2.80E-05
LNC_003906	XLOC_019306	--	lncRNA	Pbr023555.1	Pbr023555	--	sp|Q05085|PTR7_ARATH Protein NRT1/ PTR FAMILY 6.3 OS=Arabidopsis thaliana GN=NPF6.3 PE=1 SV=1//0		-0.977755582	5.29E-06
LNC_003906	XLOC_019306	--	lncRNA	Pbr011448.1	Pbr011448	--	-//-		-0.974040499	9.05E-06
LNC_003906	XLOC_019306	--	lncRNA	Pbr011351.1	Pbr011351	--	sp|Q8S9H7|DIV_ANTMA Transcription factor DIVARICATA OS=Antirrhinum majus GN=DIVARICATA PE=2 SV=1//1.73143e-79		-0.961409461	3.58E-05
LNC_003906	XLOC_019306	--	lncRNA	Pbr039848.1	Pbr039848	--	sp|Q42572|DNLI1_ARATH DNA ligase 1 OS=Arabidopsis thaliana GN=LIG1 PE=2 SV=2//0		-0.960287883	3.95E-05
LNC_003906	XLOC_019306	--	lncRNA	Pbr016894.1	Pbr016894	--	sp|Q54C25|GPN1_DICDI GPN-loop GTPase 1 OS=Dictyostelium discoideum GN=gpn1 PE=3 SV=1//4.23747e-126		-0.977947149	5.13E-06
LNC_003906	XLOC_019306	--	lncRNA	Pbr021993.1	Pbr021993	--	sp|Q9STX2|VEP1_ARATH 3-oxo-Delta(4,5)-steroid 5-beta-reductase OS=Arabidopsis thaliana GN=VEP1 PE=1 SV=1//0		-0.956402517	5.46E-05
LNC_003906	XLOC_019306	--	lncRNA	Pbr018337.1	Pbr018337	--	sp|Q64M78|OML4_ORYSJ Protein MEI2-like 4 OS=Oryza sativa subsp. japonica GN=ML4 PE=2 SV=1//0		-0.95447235	6.34E-05
LNC_003906	XLOC_019306	--	lncRNA	Pbr040776.1	Pbr040776	--	sp|Q24746|NEUR_DROVI Protein neuralized OS=Drosophila virilis GN=neur PE=3 SV=1//9.70046e-11		-0.970032875	1.49E-05
LNC_003906	XLOC_019306	--	lncRNA	Pbr042721.1	Pbr042721	--	-//-		-0.962123583	3.36E-05
LNC_003906	XLOC_019306	--	lncRNA	Pbr010256.1	Pbr010256	--	sp|P05100|3MG1_ECOLI DNA-3-methyladenine glycosylase 1 OS=Escherichia coli (strain K12) GN=tag PE=1 SV=1//1.12352e-44		-0.953209594	6.97E-05
LNC_003906	XLOC_019306	--	lncRNA	Pbr023294.1	Pbr023294	--	sp|Q6C2F4|NOP14_YARLI Probable nucleolar complex protein 14 OS=Yarrowia lipolytica (strain CLIB 122 / E 150) GN=NOP14 PE=3 SV=1//7.94759e-12		-0.959228083	4.33E-05
LNC_003906	XLOC_019306	--	lncRNA	Pbr004307.1	Pbr004307	--	sp|C0SUT9|JMJ16_ARATH Putative lysine-specific demethylase JMJ16 OS=Arabidopsis thaliana GN=JMJ16 PE=2 SV=1//0		-0.962606125	3.21E-05
LNC_003906	XLOC_019306	--	lncRNA	Pbr036501.1	Pbr036501	--	sp|Q9SZ53|P2C60_ARATH Probable protein phosphatase 2C 60 OS=Arabidopsis thaliana GN=At4g31860 PE=2 SV=1//0		-0.965407585	2.45E-05
LNC_003906	XLOC_019306	--	lncRNA	Pbr028092.1	Pbr028092	--	sp|F4JLS1|LDL3_ARATH Lysine-specific histone demethylase 1 homolog 3 OS=Arabidopsis thaliana GN=LDL3 PE=2 SV=1//5.70252e-08		-0.954127433	6.51E-05
LNC_003906	XLOC_019306	--	lncRNA	Pbr038303.1	Pbr038303	--	sp|Q8GUI4|UGPI6_ARATH Uncharacterized GPI-anchored protein At1g61900 OS=Arabidopsis thaliana GN=At1g61900 PE=1 SV=1//3.00302e-86		-0.972203911	1.15E-05
LNC_003906	XLOC_019306	--	lncRNA	Pbr000574.1	Pbr000574	--	sp|Q5ZLR6|ARHG6_CHICK Rho guanine nucleotide exchange factor 6 OS=Gallus gallus GN=ARHGEF6 PE=2 SV=1//5.04269e-07		-0.953669842	6.73E-05
LNC_003906	XLOC_019306	--	lncRNA	Pbr017871.1	Pbr017871	--	sp|Q9SVL6|CRPM2_ARATH Cold-regulated 413 plasma membrane protein 2 OS=Arabidopsis thaliana GN=COR413PM2 PE=2 SV=1//2.02053e-88		-0.968976365	1.68E-05
LNC_003906	XLOC_019306	--	lncRNA	Pbr030887.1	Pbr030887	--	-//-		-0.986252703	9.90E-07
LNC_003906	XLOC_019306	--	lncRNA	Pbr014878.1	Pbr014878	--	-//-		-0.984716762	1.43E-06
LNC_003906	XLOC_019306	--	lncRNA	Pbr016113.1	Pbr016113	--	sp|Q39011|KSG7_ARATH Shaggy-related protein kinase eta OS=Arabidopsis thaliana GN=ASK7 PE=1 SV=2//0		-0.985744727	1.12E-06
LNC_003906	XLOC_019306	--	lncRNA	Pbr003969.1	Pbr003969	--	sp|Q54IP0|DNJC7_DICDI DnaJ homolog subfamily C member 7 homolog OS=Dictyostelium discoideum GN=dnajc7 PE=1 SV=1//1.38546e-21		-0.950076336	8.72E-05
LNC_003906	XLOC_019306	--	lncRNA	Pbr006630.1	Pbr006630	--	sp|P36616|DSK1_SCHPO Protein kinase dsk1 OS=Schizosaccharomyces pombe (strain 972 / ATCC 24843) GN=dsk1 PE=3 SV=2//7.32786e-128		-0.97237819	1.12E-05
LNC_003906	XLOC_019306	--	lncRNA	Pbr029844.1	Pbr029844	--	sp|Q8W4I9|AML1_ARATH Protein MEI2-like 1 OS=Arabidopsis thaliana GN=ML1 PE=1 SV=1//0		-0.963450633	2.97E-05
LNC_003906	XLOC_019306	--	lncRNA	Pbr008249.1	Pbr008249	--	sp|Q9SF47|PAH1_ARATH Phosphatidate phosphatase PAH1 OS=Arabidopsis thaliana GN=PAH1 PE=1 SV=1//0		-0.955346112	5.93E-05
LNC_003906	XLOC_019306	--	lncRNA	Pbr025448.2	Pbr025448	--	-//-		-0.965610465	2.40E-05
LNC_003906	XLOC_019306	--	lncRNA	Pbr019950.2	Pbr019950	--	sp|O04173|TAF10_ARATH Transcription initiation factor TFIID subunit 10 OS=Arabidopsis thaliana GN=TAF10 PE=1 SV=1//7.29733e-60		-0.967827201	1.91E-05
LNC_003906	XLOC_019306	--	lncRNA	Pbr030330.2	Pbr030330	--	sp|Q9FJH9|LPAH1_ARATH P-loop NTPase domain-containing protein LPA1 homolog 1 OS=Arabidopsis thaliana GN=At5g60760 PE=2 SV=1//0		-0.96560598	2.40E-05
LNC_003906	XLOC_019306	--	lncRNA	Pbr028139.1	Pbr028139	--	sp|F4JLM5|SYIC_ARATH Isoleucine--tRNA ligase, cytoplasmic OS=Arabidopsis thaliana GN=At4g10320 PE=2 SV=1//0		-0.952515066	7.33E-05
LNC_003906	XLOC_019306	--	lncRNA	Pbr003074.1	Pbr003074	--	sp|Q3ZBR5|TTC1_BOVIN Tetratricopeptide repeat protein 1 OS=Bos taurus GN=TTC1 PE=2 SV=1//5.23318e-10		-0.968799434	1.71E-05
LNC_003906	XLOC_019306	--	lncRNA	Pbr009389.1	Pbr009389	--	sp|Q940Z2|ARP5_ARATH Actin-related protein 5 OS=Arabidopsis thaliana GN=ARP5 PE=1 SV=2//0		-0.960156882	4.00E-05
LNC_003906	XLOC_019306	--	lncRNA	Pbr034598.1	Pbr034598	--	-//-		-0.975087114	7.84E-06
LNC_003906	XLOC_019306	--	lncRNA	Pbr003640.1	Pbr003640	--	sp|F4IJK1|NET2D_ARATH Protein NETWORKED 2D OS=Arabidopsis thaliana GN=NET2D PE=3 SV=1//1.30507e-111		-0.957886043	4.84E-05
LNC_003906	XLOC_019306	--	lncRNA	Pbr017870.1	Pbr017870	--	sp|Q9SVL6|CRPM2_ARATH Cold-regulated 413 plasma membrane protein 2 OS=Arabidopsis thaliana GN=COR413PM2 PE=2 SV=1//1.19188e-86		-0.956888827	5.25E-05
LNC_003906	XLOC_019306	--	lncRNA	Pbr020396.1	Pbr020396	--	sp|Q69ZQ2|ISY1_MOUSE Pre-mRNA-splicing factor ISY1 homolog OS=Mus musculus GN=Isy1 PE=1 SV=2//4.17227e-67		-0.95809461	4.76E-05
LNC_003906	XLOC_019306	--	lncRNA	Pbr040684.1	Pbr040684	--	sp|Q9LTX2|TIR1L_ARATH Transport inhibitor response 1-like protein OS=Arabidopsis thaliana GN=At5g49980 PE=2 SV=1//0		-0.950077653	8.72E-05
LNC_003906	XLOC_019306	--	lncRNA	Pbr024628.1	Pbr024628	--	sp|Q9LTT9|VCR_ARATH Varicose-related protein OS=Arabidopsis thaliana GN=VCR PE=2 SV=1//4.97691e-80		-0.961383285	3.59E-05
LNC_003906	XLOC_019306	--	lncRNA	Pbr022715.1	Pbr022715	--	sp|O24301|SUS2_PEA Sucrose synthase 2 OS=Pisum sativum GN=SUS2 PE=2 SV=1//0		-0.959681197	4.17E-05
LNC_003906	XLOC_019306	--	lncRNA	Pbr010899.1	Pbr010899	--	sp|O04212|Y2090_ARATH Putative ABC1 protein At2g40090 OS=Arabidopsis thaliana GN=At2g40090 PE=2 SV=2//0		-0.962695269	3.18E-05
LNC_003906	XLOC_019306	--	lncRNA	Pbr042095.1	Pbr042095	--	-//-		-0.954520153	6.32E-05
LNC_003906	XLOC_019306	--	lncRNA	Pbr023081.1	Pbr023081	--	sp|O82302|P2C29_ARATH Protein phosphatase 2C 29 OS=Arabidopsis thaliana GN=PLL1 PE=1 SV=2//0		-0.969062072	1.66E-05
LNC_003906	XLOC_019306	--	lncRNA	Pbr033672.1	Pbr033672	--	sp|Q5XG71|UTP20_MOUSE Small subunit processome component 20 homolog OS=Mus musculus GN=Utp20 PE=2 SV=2//1.41722e-10		-0.954002828	6.57E-05
LNC_003906	XLOC_019306	--	lncRNA	Pbr036070.1	Pbr036070	--	sp|O23530|SNC1_ARATH Protein SUPPRESSOR OF npr1-1, CONSTITUTIVE 1 OS=Arabidopsis thaliana GN=SNC1 PE=1 SV=3//8.10123e-52		-0.951042548	8.15E-05
LNC_003906	XLOC_019306	--	lncRNA	Pbr031508.1	Pbr031508	--	sp|Q8GXC7|FBK50_ARATH F-box/kelch-repeat protein At3g06240 OS=Arabidopsis thaliana GN=At3g06240 PE=2 SV=1//1.13207e-50		-0.981322864	2.88E-06
LNC_003906	XLOC_019306	--	lncRNA	Pbr028722.1	Pbr028722	--	sp|Q9SSJ8|FAB1C_ARATH Putative 1-phosphatidylinositol-3-phosphate 5-kinase FAB1C OS=Arabidopsis thaliana GN=FAB1C PE=2 SV=1//0		-0.955847583	5.70E-05
LNC_003906	XLOC_019306	--	lncRNA	Pbr002317.3	Pbr002317	--	sp|Q94EH2|TI222_ARATH Mitochondrial import inner membrane translocase subunit TIM22-2 OS=Arabidopsis thaliana GN=TIM22-2 PE=1 SV=1//5.70918e-74		-0.954128891	6.51E-05
LNC_003906	XLOC_019306	--	lncRNA	Pbr034151.1	Pbr034151	--	sp|Q9ZVM9|Y1461_ARATH Probable serine/threonine-protein kinase At1g54610 OS=Arabidopsis thaliana GN=At1g54610 PE=1 SV=1//0		-0.976959042	5.98E-06
LNC_003906	XLOC_019306	--	lncRNA	Pbr015933.1	Pbr015933	--	sp|Q8VZA0|SIEL_ARATH Protein SIEL OS=Arabidopsis thaliana GN=SIEL PE=1 SV=1//0		-0.966718028	2.14E-05
LNC_003906	XLOC_019306	--	lncRNA	Pbr027856.1	Pbr027856	--	-//-		-0.964527973	2.67E-05
LNC_003906	XLOC_019306	--	lncRNA	Pbr023691.1	Pbr023691	--	sp|Q9C519|WRKY6_ARATH WRKY transcription factor 6 OS=Arabidopsis thaliana GN=WRKY6 PE=1 SV=1//6.28638e-94		-0.959152208	4.36E-05
LNC_003906	XLOC_019306	--	lncRNA	Pbr042865.1	Pbr042865	--	sp|Q9FPT1|UBP12_ARATH Ubiquitin carboxyl-terminal hydrolase 12 OS=Arabidopsis thaliana GN=UBP12 PE=1 SV=2//7.98662e-133		-0.950225221	8.63E-05
LNC_003906	XLOC_019306	--	lncRNA	Pbr024479.1	Pbr024479	--	sp|Q9FLN8|IAMT1_ARATH Indole-3-acetate O-methyltransferase 1 OS=Arabidopsis thaliana GN=IAMT1 PE=1 SV=1//0		-0.97691275	6.02E-06
LNC_003907	XLOC_019310	--	lncRNA	Pbr002219.1	Pbr002219	--	-//-		0.974141161	8.93E-06
LNC_003907	XLOC_019310	--	lncRNA	Pbr022629.1	Pbr022629	--	sp|P32110|GSTX6_SOYBN Probable glutathione S-transferase OS=Glycine max GN=HSP26-A PE=2 SV=1//7.83115e-20		0.974141161	8.93E-06
LNC_003907	XLOC_019310	--	lncRNA	Pbr007306.1	Pbr007306	--	sp|Q9CA51|MIF1_ARATH Mini zinc finger protein 1 OS=Arabidopsis thaliana GN=MIF1 PE=1 SV=1//2.91381e-36		0.974141161	8.93E-06
LNC_003907	XLOC_019310	--	lncRNA	Pbr000961.1	Pbr000961	--	-//-		0.961471164	3.56E-05
LNC_003907	XLOC_019310	--	lncRNA	Pbr006105.1	Pbr006105	--	-//-		0.974141161	8.93E-06
LNC_003907	XLOC_019310	--	lncRNA	Pbr000273.1	Pbr000273	--	-//-		0.974141161	8.93E-06
LNC_003907	XLOC_019310	--	lncRNA	Pbr002045.1	Pbr002045	--	sp|Q9ZSK5|ZOG_PHALU Zeatin O-glucosyltransferase OS=Phaseolus lunatus GN=ZOG1 PE=2 SV=1//4.14049e-24		0.963505133	2.95E-05
LNC_003907	XLOC_019310	--	lncRNA	Pbr000608.1	Pbr000608	--	-//-		0.974141161	8.93E-06
LNC_003907	XLOC_019310	--	lncRNA	Pbr005917.1	Pbr005917	--	-//-		0.974141161	8.93E-06
LNC_003907	XLOC_019310	--	lncRNA	Pbr005411.1	Pbr005411	--	-//-		0.974141161	8.93E-06
LNC_003907	XLOC_019310	--	lncRNA	Pbr038806.1	Pbr038806	--	sp|O04059|DHBK_SOLLC Putative 3,4-dihydroxy-2-butanone kinase OS=Solanum lycopersicum GN=DHBK PE=2 SV=1//1.25895e-17		0.974141161	8.93E-06
LNC_003907	XLOC_019310	--	lncRNA	Pbr039283.1	Pbr039283	--	sp|B0M3E8|UGE1_PEA Bifunctional UDP-glucose 4-epimerase and UDP-xylose 4-epimerase 1 OS=Pisum sativum GN=UGE1 PE=1 SV=2//0		0.977485024	5.52E-06
LNC_003907	XLOC_019310	--	lncRNA	Pbr003456.1	Pbr003456	--	sp|Q9FGY1|BXL1_ARATH Beta-D-xylosidase 1 OS=Arabidopsis thaliana GN=BXL1 PE=1 SV=1//0		0.967094595	2.06E-05
LNC_003907	XLOC_019310	--	lncRNA	Pbr023419.1	Pbr023419	--	-//-		0.974141161	8.93E-06
LNC_003907	XLOC_019310	--	lncRNA	Pbr026176.1	Pbr026176	--	-//-		0.970783719	1.36E-05
LNC_003907	XLOC_019310	--	lncRNA	Pbr017707.1	Pbr017707	--	-//-		0.976703145	6.21E-06
LNC_003907	XLOC_019310	--	lncRNA	Pbr004282.1	Pbr004282	--	sp|Q8VYI9|NLTL5_ARATH Non-specific lipid-transfer protein-like protein At5g64080 OS=Arabidopsis thaliana GN=At5g64080 PE=1 SV=1//1.82145e-31		0.974141161	8.93E-06
LNC_003907	XLOC_019310	--	lncRNA	Pbr029050.1	Pbr029050	--	-//-		0.974141161	8.93E-06
LNC_003907	XLOC_019310	--	lncRNA	Pbr023549.1	Pbr023549	--	-//-		0.974141161	8.93E-06
LNC_003907	XLOC_019310	--	lncRNA	Pbr036012.1	Pbr036012	--	sp|O49816|LEA1_CICAR Late embryogenesis abundant protein 1 OS=Cicer arietinum PE=2 SV=1//3.5415e-14		0.974141161	8.93E-06
LNC_003907	XLOC_019310	--	lncRNA	Pbr005029.1	Pbr005029	--	-//-		0.974141161	8.93E-06
LNC_003907	XLOC_019310	--	lncRNA	Pbr016039.1	Pbr016039	--	sp|Q9C9R6|PUM7_ARATH Putative pumilio homolog 7, chloroplastic OS=Arabidopsis thaliana GN=APUM7 PE=3 SV=2//2.66615e-153		0.974141161	8.93E-06
LNC_003907	XLOC_019310	--	lncRNA	Pbr011976.1	Pbr011976	--	sp|Q9FGY1|BXL1_ARATH Beta-D-xylosidase 1 OS=Arabidopsis thaliana GN=BXL1 PE=1 SV=1//0		0.969183076	1.64E-05
LNC_003907	XLOC_019310	--	lncRNA	Pbr038257.1	Pbr038257	--	sp|Q9P7W0|OPA3_SCHPO OPA3-like protein OS=Schizosaccharomyces pombe (strain 972 / ATCC 24843) GN=SPBC1703.11 PE=3 SV=1//1.29231e-19		0.974141161	8.93E-06
LNC_003907	XLOC_019310	--	lncRNA	Pbr003539.1	Pbr003539	--	-//-		0.950760851	8.31E-05
LNC_003907	XLOC_019310	--	lncRNA	Pbr040919.1	Pbr040919	--	sp|C0LGE0|Y1765_ARATH Probable LRR receptor-like serine/threonine-protein kinase At1g07650 OS=Arabidopsis thaliana GN=At1g07650 PE=1 SV=1//6.74436e-07		0.974141161	8.93E-06
LNC_003907	XLOC_019310	--	lncRNA	Pbr007946.1	Pbr007946	--	-//-		0.974141161	8.93E-06
LNC_003907	XLOC_019310	--	lncRNA	Pbr025770.1	Pbr025770	--	-//-		0.974141161	8.93E-06
LNC_003907	XLOC_019310	--	lncRNA	Pbr004129.1	Pbr004129	--	sp|Q8W1Y0|SSC14_ARATH Sister chromatid cohesion 1 protein 4 OS=Arabidopsis thaliana GN=SYN4 PE=2 SV=1//1.00648e-10		0.972289956	1.14E-05
LNC_003907	XLOC_019310	--	lncRNA	Pbr007482.1	Pbr007482	--	sp|A2RVQ5|AGL16_ARATH Agamous-like MADS-box protein AGL16 OS=Arabidopsis thaliana GN=AGL16 PE=1 SV=1//1.48642e-41		0.980459286	3.37E-06
LNC_003907	XLOC_019310	--	lncRNA	Pbr006684.1	Pbr006684	--	sp|Q9SFF6|PAE12_ARATH Pectin acetylesterase 12 OS=Arabidopsis thaliana GN=PAE12 PE=2 SV=1//6.19045e-167		0.974141161	8.93E-06
LNC_003907	XLOC_019310	--	lncRNA	Pbr003656.1	Pbr003656	--	sp|O64481|SBT25_ARATH Subtilisin-like protease SBT2.5 OS=Arabidopsis thaliana GN=SBT2.5 PE=2 SV=1//1.72108e-06		0.974141161	8.93E-06
LNC_003907	XLOC_019310	--	lncRNA	Pbr002796.1	Pbr002796	--	-//-		0.954592548	6.28E-05
LNC_003907	XLOC_019310	--	lncRNA	Pbr000196.1	Pbr000196	--	sp|Q8VZ13|Y1816_ARATH Uncharacterized protein At1g08160 OS=Arabidopsis thaliana GN=At1g08160 PE=2 SV=1//2.21698e-07		0.978117898	5.00E-06
LNC_003907	XLOC_019310	--	lncRNA	Pbr015563.1	Pbr015563	--	-//-		0.974141161	8.93E-06
LNC_003907	XLOC_019310	--	lncRNA	Pbr001807.1	Pbr001807	--	sp|Q94AY3|DRIP2_ARATH E3 ubiquitin protein ligase DRIP2 OS=Arabidopsis thaliana GN=DRIP2 PE=1 SV=1//1.54941e-49		0.974141161	8.93E-06
LNC_003907	XLOC_019310	--	lncRNA	Pbr025163.1	Pbr025163	--	sp|Q9FHA3|DPOLA_ARATH DNA polymerase alpha catalytic subunit OS=Arabidopsis thaliana GN=POLA PE=3 SV=2//8.86905e-06		0.974153443	8.91E-06
LNC_003907	XLOC_019310	--	lncRNA	Pbr018149.1	Pbr018149	--	sp|P42158|KC1D_ARATH Casein kinase I isoform delta-like OS=Arabidopsis thaliana GN=At4g26100 PE=2 SV=2//1.77118e-167		0.978711798	4.54E-06
LNC_003907	XLOC_019310	--	lncRNA	Pbr039002.1	Pbr039002	--	-//-		0.974141161	8.93E-06
LNC_003907	XLOC_019310	--	lncRNA	Pbr031249.1	Pbr031249	--	sp|Q9T0G0|HSD5_ARATH 11-beta-hydroxysteroid dehydrogenase-like 5 OS=Arabidopsis thaliana GN=HSD5 PE=2 SV=1//0		0.974141161	8.93E-06
LNC_003907	XLOC_019310	--	lncRNA	Pbr032771.1	Pbr032771	--	sp|Q9FJ95|DHSO_ARATH Sorbitol dehydrogenase OS=Arabidopsis thaliana GN=SDH PE=1 SV=1//6.58141e-73		0.974141161	8.93E-06
LNC_003907	XLOC_019310	--	lncRNA	Pbr027491.1	Pbr027491	--	-//-		0.972622655	1.09E-05
LNC_003907	XLOC_019310	--	lncRNA	Pbr012077.1	Pbr012077	--	sp|Q8L9P8|RLF33_ARATH Protein RALF-like 33 OS=Arabidopsis thaliana GN=RALFL33 PE=2 SV=1//7.47529e-24		0.974141161	8.93E-06
LNC_003907	XLOC_019310	--	lncRNA	Pbr025503.1	Pbr025503	--	sp|P05716|RT14_VICFA Ribosomal protein S14, mitochondrial OS=Vicia faba GN=RPS14 PE=3 SV=2//2.36325e-46		0.974141161	8.93E-06
LNC_003907	XLOC_019310	--	lncRNA	Pbr014164.1	Pbr014164	--	sp|O64481|SBT25_ARATH Subtilisin-like protease SBT2.5 OS=Arabidopsis thaliana GN=SBT2.5 PE=2 SV=1//1.72108e-06		0.951425047	7.93E-05
LNC_003907	XLOC_019310	--	lncRNA	Pbr025880.1	Pbr025880	--	-//-		0.967283817	2.02E-05
LNC_003907	XLOC_019310	--	lncRNA	Pbr041755.1	Pbr041755	--	sp|Q9M1H8|RPE5C_ARATH DNA-directed RNA polymerase V subunit 5C OS=Arabidopsis thaliana GN=NRPE5C PE=2 SV=1//4.14286e-66		0.974141161	8.93E-06
LNC_003907	XLOC_019310	--	lncRNA	Pbr001128.1	Pbr001128	--	-//-		0.974141161	8.93E-06
LNC_003907	XLOC_019310	--	lncRNA	Pbr018668.1	Pbr018668	--	sp|Q32PL8|PRIPO_DANRE DNA-directed primase/polymerase protein OS=Danio rerio GN=primpol PE=2 SV=2//1.04061e-21		0.974141161	8.93E-06
LNC_003907	XLOC_019310	--	lncRNA	Pbr028057.1	Pbr028057	--	-//-		0.963229045	3.03E-05
LNC_003907	XLOC_019310	--	lncRNA	Pbr025502.1	Pbr025502	--	sp|P05716|RT14_VICFA Ribosomal protein S14, mitochondrial OS=Vicia faba GN=RPS14 PE=3 SV=2//2.36325e-46		0.974141161	8.93E-06
LNC_003907	XLOC_019310	--	lncRNA	Pbr014943.1	Pbr014943	--	-//-		0.977966499	5.12E-06
LNC_003907	XLOC_019310	--	lncRNA	Pbr027706.1	Pbr027706	--	sp|Q9CAZ7|SSL5_ARATH Protein STRICTOSIDINE SYNTHASE-LIKE 5 OS=Arabidopsis thaliana GN=SSL5 PE=2 SV=1//2.31031e-107		0.954721541	6.22E-05
LNC_003907	XLOC_019310	--	lncRNA	Pbr038211.1	Pbr038211	--	sp|Q39688|EP1G_DAUCA Epidermis-specific secreted glycoprotein EP1 OS=Daucus carota GN=EP1 PE=1 SV=1//6.93787e-155		0.95348285	6.83E-05
LNC_003907	XLOC_019310	--	lncRNA	Pbr038908.1	Pbr038908	--	sp|Q38890|GUN25_ARATH Endoglucanase 25 OS=Arabidopsis thaliana GN=KOR PE=1 SV=1//9.06983e-123		0.983245426	1.97E-06
LNC_003907	XLOC_019310	--	lncRNA	Pbr021158.1	Pbr021158	--	sp|Q9LSQ4|GH36_ARATH Indole-3-acetic acid-amido synthetase GH3.6 OS=Arabidopsis thaliana GN=GH3.6 PE=1 SV=1//0		0.964671631	2.64E-05
LNC_003907	XLOC_019310	--	lncRNA	Pbr032206.1	Pbr032206	--	sp|Q9SFE4|ERF12_ARATH Ethylene-responsive transcription factor ERF012 OS=Arabidopsis thaliana GN=ERF012 PE=2 SV=1//3.96185e-30		0.975938729	6.95E-06
LNC_003907	XLOC_019310	--	lncRNA	Pbr029652.1	Pbr029652	--	-//-		0.978745453	4.51E-06
LNC_003907	XLOC_019310	--	lncRNA	Pbr020761.1	Pbr020761	--	-//-		0.965677089	2.39E-05
LNC_003907	XLOC_019310	--	lncRNA	Pbr002826.1	Pbr002826	--	-//-		0.974141161	8.93E-06
LNC_003907	XLOC_019310	--	lncRNA	Pbr003621.1	Pbr003621	--	sp|Q9ZRF1|MTDH_FRAAN Probable mannitol dehydrogenase OS=Fragaria ananassa GN=CAD PE=2 SV=1//1.12813e-12		0.974141161	8.93E-06
LNC_003907	XLOC_019310	--	lncRNA	Pbr042226.1	Pbr042226	--	sp|P33081|AX15A_SOYBN Auxin-induced protein 15A OS=Glycine max PE=2 SV=1//2.80504e-22		0.957859527	4.85E-05
LNC_003907	XLOC_019310	--	lncRNA	Pbr003260.1	Pbr003260	--	sp|Q9C942|CSE_ARATH Caffeoylshikimate esterase OS=Arabidopsis thaliana GN=CSE PE=1 SV=1//1.03886e-55		0.974141161	8.93E-06
LNC_003907	XLOC_019310	--	lncRNA	Pbr008064.1	Pbr008064	--	-//-		0.974141161	8.93E-06
LNC_003907	XLOC_019310	--	lncRNA	Pbr031606.1	Pbr031606	--	sp|Q40066|SPZX_HORVU Serpin-ZX OS=Hordeum vulgare GN=PAZX PE=1 SV=1//1.19322e-90		0.972819264	1.06E-05
LNC_003907	XLOC_019310	--	lncRNA	Pbr031929.1	Pbr031929	--	sp|Q9C6T5|STGL3_ARATH Stigma-specific STIG1-like protein 3 OS=Arabidopsis thaliana GN=At1g50720 PE=2 SV=1//1.40779e-19		0.974418359	8.60E-06
LNC_003907	XLOC_019310	--	lncRNA	Pbr012843.1	Pbr012843	--	-//-		0.959928421	4.08E-05
LNC_003907	XLOC_019310	--	lncRNA	Pbr000098.1	Pbr000098	--	sp|P0DKG3|OFP9_ARATH Probable transcription repressor OFP9 OS=Arabidopsis thaliana GN=OFP9 PE=3 SV=1//3.63759e-34		0.985457559	1.20E-06
LNC_003907	XLOC_019310	--	lncRNA	Pbr041454.1	Pbr041454	--	sp|P48981|BGAL_MALDO Beta-galactosidase OS=Malus domestica PE=1 SV=1//0		0.953034917	7.06E-05
LNC_003907	XLOC_019310	--	lncRNA	Pbr026105.1	Pbr026105	--	-//-		0.987079063	7.97E-07
LNC_003907	XLOC_019310	--	lncRNA	Pbr010507.1	Pbr010507	--	-//-		0.974141161	8.93E-06
LNC_003907	XLOC_019310	--	lncRNA	Pbr041560.1	Pbr041560	--	-//-		0.957670372	4.93E-05
LNC_003907	XLOC_019310	--	lncRNA	Pbr005800.1	Pbr005800	--	-//-		0.974141161	8.93E-06
LNC_003907	XLOC_019310	--	lncRNA	Pbr026362.1	Pbr026362	--	sp|Q9LZH8|OP164_ARATH Outer envelope pore protein 16-4, chloroplastic OS=Arabidopsis thaliana GN=OEP164 PE=2 SV=1//1.11174e-40		0.953623164	6.76E-05
LNC_003907	XLOC_019310	--	lncRNA	Pbr031211.1	Pbr031211	--	-//-		0.959706757	4.16E-05
LNC_003907	XLOC_019310	--	lncRNA	Pbr032185.1	Pbr032185	--	sp|Q10264|PSO2_SCHPO DNA cross-link repair protein pso2/snm1 OS=Schizosaccharomyces pombe (strain 972 / ATCC 24843) GN=pso2 PE=3 SV=3//2.19814e-14		0.974141161	8.93E-06
LNC_003907	XLOC_019310	--	lncRNA	Pbr023550.1	Pbr023550	--	sp|P52596|DHE3_VITVI Glutamate dehydrogenase OS=Vitis vinifera GN=GDH PE=2 SV=1//3.48727e-13		0.977012726	5.93E-06
LNC_003907	XLOC_019310	--	lncRNA	Pbr033503.1	Pbr033503	--	-//-		0.974141161	8.93E-06
LNC_003907	XLOC_019310	--	lncRNA	Pbr008640.1	Pbr008640	--	sp|O22901|BH151_ARATH Transcription factor UPBEAT1 OS=Arabidopsis thaliana GN=UPB1 PE=2 SV=1//1.07452e-16		0.961602768	3.52E-05
LNC_003907	XLOC_019310	--	lncRNA	Pbr000213.1	Pbr000213	--	sp|Q9C6J3|FB52_ARATH Putative F-box protein At1g50870 OS=Arabidopsis thaliana GN=At1g50870 PE=4 SV=1//1.89965e-08		0.97039429	1.43E-05
LNC_003907	XLOC_019310	--	lncRNA	Pbr018085.1	Pbr018085	--	-//-		0.974141161	8.93E-06
LNC_003907	XLOC_019310	--	lncRNA	Pbr004339.1	Pbr004339	--	-//-		0.974141161	8.93E-06
LNC_003907	XLOC_019310	--	lncRNA	Pbr001476.1	Pbr001476	--	-//-		0.97032993	1.44E-05
LNC_003907	XLOC_019310	--	lncRNA	Pbr025869.1	Pbr025869	--	sp|Q9ZUB9|FB17_ARATH Putative F-box protein At1g23770 OS=Arabidopsis thaliana GN=At1g23770 PE=3 SV=1//1.23168e-19		0.971424131	1.26E-05
LNC_003907	XLOC_019310	--	lncRNA	Pbr017589.1	Pbr017589	--	sp|Q84W66|NFYB6_ARATH Nuclear transcription factor Y subunit B-6 OS=Arabidopsis thaliana GN=NFYB6 PE=1 SV=2//2.06403e-65		0.974141161	8.93E-06
LNC_003907	XLOC_019310	--	lncRNA	Pbr002140.1	Pbr002140	--	sp|Q9LY32|PMA7_ARATH ATPase 7, plasma membrane-type OS=Arabidopsis thaliana GN=AHA7 PE=2 SV=1//0		0.974141161	8.93E-06
LNC_003907	XLOC_019310	--	lncRNA	Pbr002128.1	Pbr002128	--	sp|C0LGD6|Y1570_ARATH Probable LRR receptor-like serine/threonine-protein kinase At1g05700 OS=Arabidopsis thaliana GN=At1g05700 PE=2 SV=1//5.09141e-51		0.975298662	7.61E-06
LNC_003907	XLOC_019310	--	lncRNA	Pbr032294.1	Pbr032294	--	-//-		0.974141161	8.93E-06
LNC_003907	XLOC_019310	--	lncRNA	Pbr014245.1	Pbr014245	--	sp|Q7PC88|AB31G_ARATH ABC transporter G family member 31 OS=Arabidopsis thaliana GN=ABCG31 PE=1 SV=1//3.87829e-70		0.974141161	8.93E-06
LNC_003907	XLOC_019310	--	lncRNA	Pbr042621.1	Pbr042621	--	-//-		0.974141161	8.93E-06
LNC_003907	XLOC_019310	--	lncRNA	Pbr000737.1	Pbr000737	--	sp|Q9C899|F6H2_ARATH Feruloyl CoA ortho-hydroxylase 2 OS=Arabidopsis thaliana GN=F6&apos;H2 PE=1 SV=1//8.08517e-25		0.962481796	3.25E-05
LNC_003907	XLOC_019310	--	lncRNA	Pbr021178.1	Pbr021178	--	sp|Q8GWP0|MYB39_ARATH Transcription factor MYB39 OS=Arabidopsis thaliana GN=MYB39 PE=2 SV=1//5.11782e-63		0.974141161	8.93E-06
LNC_003907	XLOC_019310	--	lncRNA	Pbr008991.1	Pbr008991	--	sp|Q9LYA9|CP41A_ARATH Chloroplast stem-loop binding protein of 41 kDa a, chloroplastic OS=Arabidopsis thaliana GN=CSP41A PE=1 SV=1//0		0.956857096	5.26E-05
LNC_003907	XLOC_019310	--	lncRNA	Pbr031941.1	Pbr031941	--	sp|P46608|HSBH1_SOYBN Homeobox protein SBH1 OS=Glycine max GN=H1 PE=2 SV=1//3.27843e-134		0.974141161	8.93E-06
LNC_003907	XLOC_019310	--	lncRNA	Pbr025604.1	Pbr025604	--	sp|Q9SF29|SYP71_ARATH Syntaxin-71 OS=Arabidopsis thaliana GN=SYP71 PE=1 SV=1//4.53738e-103		0.974141161	8.93E-06
LNC_003907	XLOC_019310	--	lncRNA	Pbr001428.1	Pbr001428	--	sp|Q8H2J9|GPDA_ORYSJ Glycerol-3-phosphate dehydrogenase [NAD(+)], chloroplastic OS=Oryza sativa subsp. japonica GN=Os07g0229800 PE=2 SV=3//3.29256e-07		0.974141161	8.93E-06
LNC_003907	XLOC_019310	--	lncRNA	Pbr008997.1	Pbr008997	--	-//-		0.974141161	8.93E-06
LNC_003907	XLOC_019310	--	lncRNA	Pbr008257.1	Pbr008257	--	-//-		0.966308041	2.24E-05
LNC_003907	XLOC_019310	--	lncRNA	Pbr006908.1	Pbr006908	--	-//-		0.951840173	7.70E-05
LNC_003907	XLOC_019310	--	lncRNA	Pbr003779.1	Pbr003779	--	sp|Q8H0M1|QORH_SPIOL Quinone-oxidoreductase homolog, chloroplastic OS=Spinacia oleracea GN=QOR PE=1 SV=1//6.96993e-107		0.952079413	7.57E-05
LNC_003907	XLOC_019310	--	lncRNA	Pbr012733.1	Pbr012733	--	-//-		0.974141161	8.93E-06
LNC_003907	XLOC_019310	--	lncRNA	Pbr012739.1	Pbr012739	--	sp|Q8VXX5|SKS1_ARATH Monocopper oxidase-like protein SKS1 OS=Arabidopsis thaliana GN=SKS1 PE=1 SV=1//0		0.95269169	7.24E-05
LNC_003907	XLOC_019310	--	lncRNA	Pbr025937.1	Pbr025937	--	-//-		0.978104061	5.01E-06
LNC_003907	XLOC_019310	--	lncRNA	Pbr035423.1	Pbr035423	--	sp|Q54VM4|EXOS7_DICDI Putative exosome complex exonuclease RRP42 OS=Dictyostelium discoideum GN=exosc7 PE=3 SV=1//5.58791e-17		0.974141161	8.93E-06
LNC_003907	XLOC_019310	--	lncRNA	Pbr040061.1	Pbr040061	--	sp|P52855|RLA1_MAIZE 60S acidic ribosomal protein P1 OS=Zea mays GN=RPP1A PE=1 SV=1//4.44417e-23		0.974141161	8.93E-06
LNC_003907	XLOC_019310	--	lncRNA	Pbr016992.1	Pbr016992	--	sp|O48788|Y2267_ARATH Probable inactive receptor kinase At2g26730 OS=Arabidopsis thaliana GN=At2g26730 PE=1 SV=1//1.89329e-31		0.972462356	1.11E-05
LNC_003907	XLOC_019310	--	lncRNA	Pbr000590.2	Pbr000590	--	-//-		0.974141161	8.93E-06
LNC_003907	XLOC_019310	--	lncRNA	Pbr008384.1	Pbr008384	--	sp|O22808|LYK5_ARATH Protein LYK5 OS=Arabidopsis thaliana GN=LYK5 PE=2 SV=1//1.55499e-09		0.975231258	7.69E-06
LNC_003907	XLOC_019310	--	lncRNA	Pbr042239.1	Pbr042239	--	-//-		0.974141161	8.93E-06
LNC_003904	XLOC_019298	--	lncRNA	Pbr004604.1	Pbr004604	--	sp|Q0WQX7|RBL1_ARATH RHOMBOID-like protein 1 OS=Arabidopsis thaliana GN=RBL1 PE=2 SV=1//2.40274e-125		0.952078644	7.57E-05
LNC_003904	XLOC_019298	--	lncRNA	Pbr032268.1	Pbr032268	--	sp|Q6ZT07|TBCD9_HUMAN TBC1 domain family member 9 OS=Homo sapiens GN=TBC1D9 PE=2 SV=2//1.53423e-37		0.959732645	4.15E-05
LNC_003904	XLOC_019298	--	lncRNA	Pbr040532.1	Pbr040532	--	-//-		0.956220761	5.54E-05
LNC_003904	XLOC_019298	--	lncRNA	Pbr042229.1	Pbr042229	--	sp|P32295|ARG7_VIGRR Indole-3-acetic acid-induced protein ARG7 OS=Vigna radiata var. radiata GN=ARG7 PE=2 SV=1//1.27858e-15		-0.953683008	6.73E-05
LNC_003904	XLOC_019298	--	lncRNA	Pbr000692.1	Pbr000692	--	sp|Q9LHL6|TBL1_ARATH Protein trichome birefringence-like 1 OS=Arabidopsis thaliana GN=TBL1 PE=2 SV=1//1.15381e-174		0.959629775	4.18E-05
LNC_003904	XLOC_019298	--	lncRNA	Pbr035213.1	Pbr035213	--	-//-		0.958373912	4.65E-05
LNC_003904	XLOC_019298	--	lncRNA	Pbr034225.1	Pbr034225	--	-//-		0.974818467	8.14E-06
LNC_003905	XLOC_019305	--	lncRNA	Pbr005212.1	Pbr005212	--	-//-		-0.959717934	4.15E-05
LNC_008011	XLOC_040042	--	lncRNA	Pbr003068.1	Pbr003068	--	-//-		0.999656698	2.47E-12
LNC_008011	XLOC_040042	--	lncRNA	Pbr002046.1	Pbr002046	--	-//-		0.999145645	6.00E-11
LNC_008011	XLOC_040042	--	lncRNA	Pbr016473.1	Pbr016473	--	sp|Q947C5|HBL1_GOSHI Non-symbiotic hemoglobin 1 OS=Gossypium hirsutum GN=HB1 PE=2 SV=1//1.11138e-59		0.999656698	2.47E-12
LNC_008011	XLOC_040042	--	lncRNA	Pbr001122.1	Pbr001122	--	-//-		0.999656698	2.47E-12
LNC_008011	XLOC_040042	--	lncRNA	Pbr009060.1	Pbr009060	--	sp|P93829|PRA1D_ARATH PRA1 family protein D OS=Arabidopsis thaliana GN=PRA1D PE=1 SV=1//1.12943e-23		0.999155376	5.76E-11
LNC_008011	XLOC_040042	--	lncRNA	Pbr022828.1	Pbr022828	--	-//-		0.999656698	2.47E-12
LNC_008011	XLOC_040042	--	lncRNA	Pbr002434.1	Pbr002434	--	-//-		0.972237784	1.14E-05
LNC_008011	XLOC_040042	--	lncRNA	Pbr012004.1	Pbr012004	--	sp|O24248|PRU1_PRUAV Major allergen Pru av 1 OS=Prunus avium GN=PRUA1 PE=1 SV=1//2.32376e-61		0.999656698	2.47E-12
LNC_008011	XLOC_040042	--	lncRNA	Pbr036198.1	Pbr036198	--	sp|Q9LIP6|C71BV_ARATH Cytochrome P450 71B34 OS=Arabidopsis thaliana GN=CYP71B34 PE=2 SV=1//1.73745e-59		0.983969338	1.69E-06
LNC_008011	XLOC_040042	--	lncRNA	Pbr000334.1	Pbr000334	--	sp|Q9C950|VIP5_ARATH Protein RTF1 homolog OS=Arabidopsis thaliana GN=VIP5 PE=1 SV=1//1.87783e-37		0.999656698	2.47E-12
LNC_008011	XLOC_040042	--	lncRNA	Pbr034362.1	Pbr034362	--	sp|Q02909|CAPP1_SOYBN Phosphoenolpyruvate carboxylase, housekeeping isozyme OS=Glycine max GN=PPC16 PE=2 SV=1//0		0.999656698	2.47E-12
LNC_008011	XLOC_040042	--	lncRNA	Pbr029572.1	Pbr029572	--	-//-		0.999656698	2.47E-12
LNC_008011	XLOC_040042	--	lncRNA	Pbr033226.1	Pbr033226	--	sp|Q0JCZ4|ARFI_ORYSJ Auxin response factor 9 OS=Oryza sativa subsp. japonica GN=ARF9 PE=2 SV=1//1.99623e-25		0.955040464	6.07E-05
LNC_008011	XLOC_040042	--	lncRNA	Pbr015061.1	Pbr015061	--	-//-		0.999656698	2.47E-12
LNC_008011	XLOC_040042	--	lncRNA	Pbr028153.1	Pbr028153	--	-//-		0.992473373	1.21E-07
LNC_008011	XLOC_040042	--	lncRNA	Pbr034113.1	Pbr034113	--	sp|Q8H124|Y2446_ARATH Uncharacterized protein At2g34460, chloroplastic OS=Arabidopsis thaliana GN=At2g34460 PE=2 SV=1//1.62763e-54		-0.953456899	6.84E-05
LNC_008011	XLOC_040042	--	lncRNA	Pbr037771.1	Pbr037771	--	sp|Q3E8Z8|PME28_ARATH Putative pectinesterase/pectinesterase inhibitor 28 OS=Arabidopsis thaliana GN=PME28 PE=2 SV=1//6.68432e-151		0.987586295	6.93E-07
LNC_008011	XLOC_040042	--	lncRNA	Pbr015867.1	Pbr015867	--	-//-		0.999656698	2.47E-12
LNC_008011	XLOC_040042	--	lncRNA	Pbr014080.1	Pbr014080	--	sp|P49679|IAA4_PEA Auxin-induced protein IAA4 OS=Pisum sativum GN=IAA4/5 PE=1 SV=1//1.2149e-23		0.999656698	2.47E-12
LNC_008011	XLOC_040042	--	lncRNA	Pbr032704.1	Pbr032704	--	sp|P46519|LEA14_SOYBN Desiccation protectant protein Lea14 homolog OS=Glycine max PE=2 SV=1//9.06394e-76		0.999656698	2.47E-12
LNC_008011	XLOC_040042	--	lncRNA	Pbr006544.1	Pbr006544	--	sp|Q9C7T4|BH096_ARATH Transcription factor bHLH96 OS=Arabidopsis thaliana GN=BHLH96 PE=2 SV=1//6.88252e-69		0.999656698	2.47E-12
LNC_008011	XLOC_040042	--	lncRNA	Pbr027094.1	Pbr027094	--	sp|Q0ZJ33|ATPH_VITVI ATP synthase subunit c, chloroplastic OS=Vitis vinifera GN=atpH PE=3 SV=1//2.79969e-33		0.963294354	3.01E-05
LNC_008011	XLOC_040042	--	lncRNA	Pbr002117.1	Pbr002117	--	sp|Q84WW1|FB140_ARATH F-box protein At3g12350 OS=Arabidopsis thaliana GN=At3g12350 PE=2 SV=1//1.5864e-22		0.99527681	2.37E-08
LNC_008011	XLOC_040042	--	lncRNA	Pbr021837.1	Pbr021837	--	sp|P42158|KC1D_ARATH Casein kinase I isoform delta-like OS=Arabidopsis thaliana GN=At4g26100 PE=2 SV=2//1.60654e-09		0.992576063	1.15E-07
LNC_008011	XLOC_040042	--	lncRNA	Pbr031149.1	Pbr031149	--	sp|Q940T9|COL4_ARATH Zinc finger protein CONSTANS-LIKE 4 OS=Arabidopsis thaliana GN=COL4 PE=2 SV=2//8.65904e-29		0.999656698	2.47E-12
LNC_008011	XLOC_040042	--	lncRNA	Pbr027529.1	Pbr027529	--	-//-		0.999656698	2.47E-12
LNC_008011	XLOC_040042	--	lncRNA	Pbr006269.1	Pbr006269	--	-//-		0.999656698	2.47E-12
LNC_008011	XLOC_040042	--	lncRNA	Pbr030197.1	Pbr030197	--	-//-		0.999656698	2.47E-12
LNC_008011	XLOC_040042	--	lncRNA	Pbr008853.2	Pbr008853	--	-//-		0.999656698	2.47E-12
LNC_008011	XLOC_040042	--	lncRNA	Pbr005568.1	Pbr005568	--	-//-		0.999656698	2.47E-12
LNC_008011	XLOC_040042	--	lncRNA	Pbr040825.1	Pbr040825	--	sp|Q5R8J8|DNJB4_PONAB DnaJ homolog subfamily B member 4 OS=Pongo abelii GN=DNAJB4 PE=2 SV=1//3.15581e-58		0.958980208	4.42E-05
LNC_008011	XLOC_040042	--	lncRNA	Pbr008800.1	Pbr008800	--	sp|Q94IR2|CCD1_PHAVU Carotenoid 9,10(9&apos;,10&apos;)-cleavage dioxygenase 1 OS=Phaseolus vulgaris GN=CCD1 PE=1 SV=1//7.00413e-46		0.950531618	8.45E-05
LNC_008011	XLOC_040042	--	lncRNA	Pbr018627.1	Pbr018627	--	-//-		0.999656698	2.47E-12
LNC_008011	XLOC_040042	--	lncRNA	Pbr042863.1	Pbr042863	--	-//-		0.971156034	1.30E-05
LNC_008011	XLOC_040042	--	lncRNA	Pbr004140.1	Pbr004140	--	sp|Q38899|ORC2_ARATH Origin of replication complex subunit 2 OS=Arabidopsis thaliana GN=ORC2 PE=1 SV=1//3.239e-169		0.999656698	2.47E-12
LNC_008011	XLOC_040042	--	lncRNA	Pbr038731.1	Pbr038731	--	sp|Q5YGP7|PLET2_ARATH AP2-like ethylene-responsive transcription factor PLT2 OS=Arabidopsis thaliana GN=PLT2 PE=2 SV=1//9.18739e-09		0.999656698	2.47E-12
LNC_008011	XLOC_040042	--	lncRNA	Pbr014736.1	Pbr014736	--	sp|Q9ZT66|E134_MAIZE Endo-1,3;1,4-beta-D-glucanase OS=Zea mays PE=1 SV=1//3.47654e-36		0.999656698	2.47E-12
LNC_008011	XLOC_040042	--	lncRNA	Pbr004947.1	Pbr004947	--	sp|Q66GR3|BH130_ARATH Transcription factor bHLH130 OS=Arabidopsis thaliana GN=BHLH130 PE=1 SV=1//4.7123e-43		0.999656698	2.47E-12
LNC_008011	XLOC_040042	--	lncRNA	Pbr017254.1	Pbr017254	--	sp|Q40287|UFOG5_MANES Anthocyanidin 3-O-glucosyltransferase 5 OS=Manihot esculenta GN=GT5 PE=2 SV=1//5.07833e-24		0.970737683	1.37E-05
LNC_008011	XLOC_040042	--	lncRNA	Pbr020973.1	Pbr020973	--	-//-		0.999656698	2.47E-12
LNC_008011	XLOC_040042	--	lncRNA	Pbr007904.1	Pbr007904	--	-//-		0.989914786	3.36E-07
LNC_008011	XLOC_040042	--	lncRNA	Pbr009964.1	Pbr009964	--	-//-		0.989119815	4.38E-07
LNC_008011	XLOC_040042	--	lncRNA	Pbr004927.1	Pbr004927	--	sp|Q8L5R3|TBCD_ARATH Tubulin-folding cofactor D OS=Arabidopsis thaliana GN=TFCD PE=2 SV=1//1.49045e-18		0.968613107	1.75E-05
LNC_008011	XLOC_040042	--	lncRNA	Pbr004283.1	Pbr004283	--	sp|A9VHU0|DNAJ_BACWK Chaperone protein DnaJ OS=Bacillus weihenstephanensis (strain KBAB4) GN=dnaJ PE=3 SV=1//1.19485e-10		0.999656698	2.47E-12
LNC_008011	XLOC_040042	--	lncRNA	Pbr002310.1	Pbr002310	--	sp|Q9FML2|HDA6_ARATH Histone deacetylase 6 OS=Arabidopsis thaliana GN=HDA6 PE=1 SV=1//2.69439e-10		0.975499462	7.40E-06
LNC_008011	XLOC_040042	--	lncRNA	Pbr042838.1	Pbr042838	--	sp|Q9SFF9|GL17_ARATH Germin-like protein subfamily 1 member 7 OS=Arabidopsis thaliana GN=At3g05950 PE=2 SV=1//8.25064e-93		0.950560234	8.43E-05
LNC_008011	XLOC_040042	--	lncRNA	Pbr037730.1	Pbr037730	--	sp|Q8VZG8|Y4885_ARATH Probable LRR receptor-like serine/threonine-protein kinase At4g08850 OS=Arabidopsis thaliana GN=At4g08850 PE=2 SV=3//2.47289e-42		0.959807809	4.12E-05
LNC_008011	XLOC_040042	--	lncRNA	Pbr034529.1	Pbr034529	--	sp|Q5HZ60|MCES2_ARATH mRNA cap guanine-N7 methyltransferase 2 OS=Arabidopsis thaliana GN=At3g52210 PE=2 SV=1//6.04146e-173		0.976709865	6.21E-06
LNC_008011	XLOC_040042	--	lncRNA	Pbr032063.1	Pbr032063	--	sp|Q0IIS3|EPHX3_XENTR Epoxide hydrolase 3 OS=Xenopus tropicalis GN=ephx3 PE=2 SV=1//6.37761e-11		0.999656698	2.47E-12
LNC_008011	XLOC_040042	--	lncRNA	Pbr042886.1	Pbr042886	--	-//-		0.999656698	2.47E-12
LNC_008011	XLOC_040042	--	lncRNA	Pbr032692.1	Pbr032692	--	-//-		0.995100398	2.70E-08
LNC_008011	XLOC_040042	--	lncRNA	Pbr001277.1	Pbr001277	--	sp|O23038|PME8_ARATH Probable pectinesterase 8 OS=Arabidopsis thaliana GN=PME8 PE=2 SV=2//2.67315e-115		0.95313763	7.01E-05
LNC_008011	XLOC_040042	--	lncRNA	Pbr026132.1	Pbr026132	--	-//-		0.999656698	2.47E-12
LNC_008011	XLOC_040042	--	lncRNA	Pbr012131.1	Pbr012131	--	sp|Q9LQV2|RDR1_ARATH RNA-dependent RNA polymerase 1 OS=Arabidopsis thaliana GN=RDR1 PE=2 SV=1//0		0.972052564	1.17E-05
LNC_008011	XLOC_040042	--	lncRNA	Pbr004799.1	Pbr004799	--	-//-		0.999656698	2.47E-12
LNC_008011	XLOC_040042	--	lncRNA	Pbr021413.1	Pbr021413	--	sp|Q9M0X9|4CLL7_ARATH 4-coumarate--CoA ligase-like 7 OS=Arabidopsis thaliana GN=4CLL7 PE=1 SV=1//3.48912e-21		0.999656698	2.47E-12
LNC_008011	XLOC_040042	--	lncRNA	Pbr042071.1	Pbr042071	--	sp|O48916|FAH1_ARATH Fatty acid 2-hydroxylase 1 OS=Arabidopsis thaliana GN=FAH1 PE=1 SV=1//6.20381e-19		0.965996749	2.31E-05
LNC_008011	XLOC_040042	--	lncRNA	Pbr017270.1	Pbr017270	--	sp|Q1PEY6|EPFL6_ARATH EPIDERMAL PATTERNING FACTOR-like protein 6 OS=Arabidopsis thaliana GN=EPFL6 PE=1 SV=1//2.46874e-34		0.999656698	2.47E-12
LNC_008011	XLOC_040042	--	lncRNA	Pbr040437.1	Pbr040437	--	sp|Q40392|TMVRN_NICGU TMV resistance protein N OS=Nicotiana glutinosa GN=N PE=1 SV=1//1.37576e-55		0.973842205	9.29E-06
LNC_008011	XLOC_040042	--	lncRNA	Pbr027751.1	Pbr027751	--	sp|Q6AWT8|GG3_ARATH Guanine nucleotide-binding protein subunit gamma 3 OS=Arabidopsis thaliana GN=GG3 PE=2 SV=1//1.20909e-30		0.999656698	2.47E-12
LNC_008011	XLOC_040042	--	lncRNA	Pbr030793.1	Pbr030793	--	sp|Q9SSK7|MLP34_ARATH MLP-like protein 34 OS=Arabidopsis thaliana GN=MLP34 PE=2 SV=1//1.92114e-08		0.999656698	2.47E-12
LNC_008011	XLOC_040042	--	lncRNA	Pbr013036.1	Pbr013036	--	sp|Q9SCZ4|FERON_ARATH Receptor-like protein kinase FERONIA OS=Arabidopsis thaliana GN=FER PE=1 SV=1//2.19689e-146		0.979066676	4.28E-06
LNC_008011	XLOC_040042	--	lncRNA	Pbr002316.1	Pbr002316	--	sp|Q9C942|CSE_ARATH Caffeoylshikimate esterase OS=Arabidopsis thaliana GN=CSE PE=1 SV=1//3.74621e-33		0.999656698	2.47E-12
LNC_008011	XLOC_040042	--	lncRNA	Pbr012312.1	Pbr012312	--	-//-		0.999656698	2.47E-12
LNC_008011	XLOC_040042	--	lncRNA	Pbr022203.1	Pbr022203	--	sp|Q8LFJ9|GLIP7_ARATH GDSL esterase/lipase 7 OS=Arabidopsis thaliana GN=GLIP7 PE=2 SV=1//2.51257e-93		0.999656698	2.47E-12
LNC_008011	XLOC_040042	--	lncRNA	Pbr036491.1	Pbr036491	--	sp|Q9LXA5|LRK91_ARATH L-type lectin-domain containing receptor kinase IX.1 OS=Arabidopsis thaliana GN=LECRK91 PE=2 SV=1//1.12034e-75		0.984162042	1.62E-06
LNC_008011	XLOC_040042	--	lncRNA	Pbr015031.1	Pbr015031	--	sp|O80470|GDL38_ARATH GDSL esterase/lipase At2g23540 OS=Arabidopsis thaliana GN=At2g23540 PE=2 SV=1//7.56623e-21		0.999656698	2.47E-12
LNC_008011	XLOC_040042	--	lncRNA	Pbr038300.1	Pbr038300	--	-//-		0.997864168	1.48E-09
LNC_008011	XLOC_040042	--	lncRNA	Pbr020835.1	Pbr020835	--	sp|Q41350|OLP1_SOLLC Osmotin-like protein OS=Solanum lycopersicum PE=1 SV=1//2.94015e-104		0.966406843	2.21E-05
LNC_008011	XLOC_040042	--	lncRNA	Pbr012384.1	Pbr012384	--	sp|Q9Y2M2|SSUH2_HUMAN Protein SSUH2 homolog OS=Homo sapiens GN=SSUH2 PE=1 SV=1//7.88677e-28		0.987281353	7.55E-07
LNC_008011	XLOC_040042	--	lncRNA	Pbr009704.1	Pbr009704	--	-//-		0.999656698	2.47E-12
LNC_008011	XLOC_040042	--	lncRNA	Pbr001639.1	Pbr001639	--	-//-		0.999656698	2.47E-12
LNC_008011	XLOC_040042	--	lncRNA	Pbr024519.1	Pbr024519	--	sp|Q9FVX2|PP129_ARATH Pentatricopeptide repeat-containing protein At1g77360, mitochondrial OS=Arabidopsis thaliana GN=At1g77360 PE=2 SV=2//6.37248e-30		0.963480431	2.96E-05
LNC_008011	XLOC_040042	--	lncRNA	Pbr016645.1	Pbr016645	--	sp|P41380|IF4A3_NICPL Eukaryotic initiation factor 4A-3 OS=Nicotiana plumbaginifolia PE=2 SV=1//1.10376e-69		0.999656698	2.47E-12
LNC_008011	XLOC_040042	--	lncRNA	Pbr036686.1	Pbr036686	--	sp|Q39190|PRL2_ARATH Protein pleiotropic regulator PRL2 OS=Arabidopsis thaliana GN=PRL2 PE=2 SV=2//6.99529e-09		0.999656698	2.47E-12
LNC_008011	XLOC_040042	--	lncRNA	Pbr023944.1	Pbr023944	--	sp|Q9M1S3|ARP1_ARATH Probable RNA-binding protein ARP1 OS=Arabidopsis thaliana GN=ARP1 PE=2 SV=1//1.6166e-67		0.999656698	2.47E-12
LNC_008011	XLOC_040042	--	lncRNA	Pbr004649.1	Pbr004649	--	-//-		0.999656698	2.47E-12
LNC_008011	XLOC_040042	--	lncRNA	Pbr026614.1	Pbr026614	--	-//-		0.996708498	6.71E-09
LNC_008011	XLOC_040042	--	lncRNA	Pbr038618.1	Pbr038618	--	sp|Q9LI65|WTR24_ARATH WAT1-related protein At3g30340 OS=Arabidopsis thaliana GN=At3g30340 PE=2 SV=1//2.01592e-113		0.975532852	7.37E-06
LNC_008011	XLOC_040042	--	lncRNA	Pbr036714.1	Pbr036714	--	-//-		0.999656698	2.47E-12
LNC_008011	XLOC_040042	--	lncRNA	Pbr021572.1	Pbr021572	--	-//-		0.957927811	4.83E-05
LNC_008011	XLOC_040042	--	lncRNA	Pbr014651.1	Pbr014651	--	sp|Q9LY00|WRK70_ARATH Probable WRKY transcription factor 70 OS=Arabidopsis thaliana GN=WRKY70 PE=2 SV=1//4.45255e-23		0.999656698	2.47E-12
LNC_008011	XLOC_040042	--	lncRNA	Pbr003890.1	Pbr003890	--	sp|Q9LMH6|FDM4_ARATH Factor of DNA methylation 4 OS=Arabidopsis thaliana GN=FDM4 PE=4 SV=1//1.41537e-14		0.999656698	2.47E-12
LNC_008011	XLOC_040042	--	lncRNA	Pbr001226.1	Pbr001226	--	-//-		0.951525381	7.87E-05
LNC_008011	XLOC_040042	--	lncRNA	Pbr026967.1	Pbr026967	--	sp|P93149|C93B1_GLYEC Licodione synthase OS=Glycyrrhiza echinata GN=CYP93B1 PE=1 SV=2//2.05278e-24		0.966337771	2.23E-05
LNC_008011	XLOC_040042	--	lncRNA	Pbr009034.1	Pbr009034	--	-//-		0.999656698	2.47E-12
LNC_008011	XLOC_040042	--	lncRNA	Pbr025779.1	Pbr025779	--	sp|Q9LT69|SERA3_ARATH D-3-phosphoglycerate dehydrogenase 3, chloroplastic OS=Arabidopsis thaliana GN=PGDH3 PE=1 SV=1//2.21629e-21		0.998742986	2.32E-10
LNC_008011	XLOC_040042	--	lncRNA	Pbr028254.1	Pbr028254	--	sp|Q84KJ6|AMT31_ORYSJ Ammonium transporter 3 member 1 OS=Oryza sativa subsp. japonica GN=AMT3-1 PE=2 SV=1//2.3613e-66		0.999656698	2.47E-12
LNC_008011	XLOC_040042	--	lncRNA	Pbr004257.1	Pbr004257	--	-//-		0.992656051	1.11E-07
LNC_008011	XLOC_040042	--	lncRNA	Pbr036586.1	Pbr036586	--	-//-		0.962637019	3.20E-05
LNC_008011	XLOC_040042	--	lncRNA	Pbr025841.1	Pbr025841	--	-//-		0.989097804	4.41E-07
LNC_008011	XLOC_040042	--	lncRNA	Pbr021868.1	Pbr021868	--	sp|Q9FY93|NAC83_ARATH NAC domain-containing protein 83 OS=Arabidopsis thaliana GN=NAC083 PE=1 SV=1//1.0897e-33		0.999656698	2.47E-12
LNC_008011	XLOC_040042	--	lncRNA	Pbr029419.1	Pbr029419	--	-//-		0.998698129	2.62E-10
LNC_008011	XLOC_040042	--	lncRNA	Pbr020176.1	Pbr020176	--	sp|Q9LMX7|C78A5_ARATH Cytochrome P450 78A5 OS=Arabidopsis thaliana GN=CYP78A5 PE=2 SV=1//0		0.980682838	3.24E-06
LNC_008011	XLOC_040042	--	lncRNA	Pbr017774.1	Pbr017774	--	sp|Q9SJ52|YLS9_ARATH Protein YLS9 OS=Arabidopsis thaliana GN=YLS9 PE=2 SV=1//1.52601e-38		0.979519978	3.97E-06
LNC_008011	XLOC_040042	--	lncRNA	Pbr003949.1	Pbr003949	--	-//-		0.999656698	2.47E-12
LNC_008011	XLOC_040042	--	lncRNA	Pbr019138.1	Pbr019138	--	-//-		0.999656698	2.47E-12
LNC_008011	XLOC_040042	--	lncRNA	Pbr001893.1	Pbr001893	--	-//-		0.998591671	3.45E-10
LNC_008011	XLOC_040042	--	lncRNA	Pbr008323.1	Pbr008323	--	-//-		0.979076014	4.27E-06
LNC_008011	XLOC_040042	--	lncRNA	Pbr030140.1	Pbr030140	--	-//-		0.999656698	2.47E-12
LNC_008010	XLOC_040039	--	lncRNA	Pbr002219.1	Pbr002219	--	-//-		0.99528827	2.35E-08
LNC_008010	XLOC_040039	--	lncRNA	Pbr022629.1	Pbr022629	--	sp|P32110|GSTX6_SOYBN Probable glutathione S-transferase OS=Glycine max GN=HSP26-A PE=2 SV=1//7.83115e-20		0.99528827	2.35E-08
LNC_008010	XLOC_040039	--	lncRNA	Pbr007306.1	Pbr007306	--	sp|Q9CA51|MIF1_ARATH Mini zinc finger protein 1 OS=Arabidopsis thaliana GN=MIF1 PE=1 SV=1//2.91381e-36		0.99528827	2.35E-08
LNC_008010	XLOC_040039	--	lncRNA	Pbr029652.1	Pbr029652	--	-//-		0.991328971	1.98E-07
LNC_008010	XLOC_040039	--	lncRNA	Pbr006105.1	Pbr006105	--	-//-		0.99528827	2.35E-08
LNC_008010	XLOC_040039	--	lncRNA	Pbr000273.1	Pbr000273	--	-//-		0.99528827	2.35E-08
LNC_008010	XLOC_040039	--	lncRNA	Pbr002045.1	Pbr002045	--	sp|Q9ZSK5|ZOG_PHALU Zeatin O-glucosyltransferase OS=Phaseolus lunatus GN=ZOG1 PE=2 SV=1//4.14049e-24		0.961415653	3.58E-05
LNC_008010	XLOC_040039	--	lncRNA	Pbr027217.2	Pbr027217	--	sp|P17815|MASY_RICCO Malate synthase, glyoxysomal OS=Ricinus communis PE=2 SV=1//0		0.972958459	1.04E-05
LNC_008010	XLOC_040039	--	lncRNA	Pbr005917.1	Pbr005917	--	-//-		0.99528827	2.35E-08
LNC_008010	XLOC_040039	--	lncRNA	Pbr020761.1	Pbr020761	--	-//-		0.990082357	3.17E-07
LNC_008010	XLOC_040039	--	lncRNA	Pbr005411.1	Pbr005411	--	-//-		0.99528827	2.35E-08
LNC_008010	XLOC_040039	--	lncRNA	Pbr038806.1	Pbr038806	--	sp|O04059|DHBK_SOLLC Putative 3,4-dihydroxy-2-butanone kinase OS=Solanum lycopersicum GN=DHBK PE=2 SV=1//1.25895e-17		0.99528827	2.35E-08
LNC_008010	XLOC_040039	--	lncRNA	Pbr039283.1	Pbr039283	--	sp|B0M3E8|UGE1_PEA Bifunctional UDP-glucose 4-epimerase and UDP-xylose 4-epimerase 1 OS=Pisum sativum GN=UGE1 PE=1 SV=2//0		0.973614871	9.57E-06
LNC_008010	XLOC_040039	--	lncRNA	Pbr003456.1	Pbr003456	--	sp|Q9FGY1|BXL1_ARATH Beta-D-xylosidase 1 OS=Arabidopsis thaliana GN=BXL1 PE=1 SV=1//0		0.990945829	2.31E-07
LNC_008010	XLOC_040039	--	lncRNA	Pbr023419.1	Pbr023419	--	-//-		0.99528827	2.35E-08
LNC_008010	XLOC_040039	--	lncRNA	Pbr026176.1	Pbr026176	--	-//-		0.994979876	2.94E-08
LNC_008010	XLOC_040039	--	lncRNA	Pbr017707.1	Pbr017707	--	-//-		0.972292814	1.13E-05
LNC_008010	XLOC_040039	--	lncRNA	Pbr004282.1	Pbr004282	--	sp|Q8VYI9|NLTL5_ARATH Non-specific lipid-transfer protein-like protein At5g64080 OS=Arabidopsis thaliana GN=At5g64080 PE=1 SV=1//1.82145e-31		0.99528827	2.35E-08
LNC_008010	XLOC_040039	--	lncRNA	Pbr029050.1	Pbr029050	--	-//-		0.99528827	2.35E-08
LNC_008010	XLOC_040039	--	lncRNA	Pbr003318.1	Pbr003318	--	sp|P24805|TSJT1_TOBAC Stem-specific protein TSJT1 OS=Nicotiana tabacum GN=TSJT1 PE=2 SV=1//5.22229e-21		0.972663094	1.08E-05
LNC_008010	XLOC_040039	--	lncRNA	Pbr023549.1	Pbr023549	--	-//-		0.99528827	2.35E-08
LNC_008010	XLOC_040039	--	lncRNA	Pbr017676.1	Pbr017676	--	sp|A2RVM0|TIC32_ARATH Short-chain dehydrogenase TIC 32, chloroplastic OS=Arabidopsis thaliana GN=TIC32 PE=2 SV=1//2.7234e-103		0.973759044	9.39E-06
LNC_008010	XLOC_040039	--	lncRNA	Pbr036012.1	Pbr036012	--	sp|O49816|LEA1_CICAR Late embryogenesis abundant protein 1 OS=Cicer arietinum PE=2 SV=1//3.5415e-14		0.99528827	2.35E-08
LNC_008010	XLOC_040039	--	lncRNA	Pbr005029.1	Pbr005029	--	-//-		0.99528827	2.35E-08
LNC_008010	XLOC_040039	--	lncRNA	Pbr016039.1	Pbr016039	--	sp|Q9C9R6|PUM7_ARATH Putative pumilio homolog 7, chloroplastic OS=Arabidopsis thaliana GN=APUM7 PE=3 SV=2//2.66615e-153		0.99528827	2.35E-08
LNC_008010	XLOC_040039	--	lncRNA	Pbr011976.1	Pbr011976	--	sp|Q9FGY1|BXL1_ARATH Beta-D-xylosidase 1 OS=Arabidopsis thaliana GN=BXL1 PE=1 SV=1//0		0.992982958	9.46E-08
LNC_008010	XLOC_040039	--	lncRNA	Pbr038257.1	Pbr038257	--	sp|Q9P7W0|OPA3_SCHPO OPA3-like protein OS=Schizosaccharomyces pombe (strain 972 / ATCC 24843) GN=SPBC1703.11 PE=3 SV=1//1.29231e-19		0.99528827	2.35E-08
LNC_008010	XLOC_040039	--	lncRNA	Pbr003539.1	Pbr003539	--	-//-		0.952450817	7.37E-05
LNC_008010	XLOC_040039	--	lncRNA	Pbr040919.1	Pbr040919	--	sp|C0LGE0|Y1765_ARATH Probable LRR receptor-like serine/threonine-protein kinase At1g07650 OS=Arabidopsis thaliana GN=At1g07650 PE=1 SV=1//6.74436e-07		0.99528827	2.35E-08
LNC_008010	XLOC_040039	--	lncRNA	Pbr007946.1	Pbr007946	--	-//-		0.99528827	2.35E-08
LNC_008010	XLOC_040039	--	lncRNA	Pbr025770.1	Pbr025770	--	-//-		0.99528827	2.35E-08
LNC_008010	XLOC_040039	--	lncRNA	Pbr004129.1	Pbr004129	--	sp|Q8W1Y0|SSC14_ARATH Sister chromatid cohesion 1 protein 4 OS=Arabidopsis thaliana GN=SYN4 PE=2 SV=1//1.00648e-10		0.994977317	2.94E-08
LNC_008010	XLOC_040039	--	lncRNA	Pbr002721.1	Pbr002721	--	-//-		0.966972635	2.09E-05
LNC_008010	XLOC_040039	--	lncRNA	Pbr010420.2	Pbr010420	--	-//-		0.955086656	6.05E-05
LNC_008010	XLOC_040039	--	lncRNA	Pbr007482.1	Pbr007482	--	sp|A2RVQ5|AGL16_ARATH Agamous-like MADS-box protein AGL16 OS=Arabidopsis thaliana GN=AGL16 PE=1 SV=1//1.48642e-41		0.954772903	6.20E-05
LNC_008010	XLOC_040039	--	lncRNA	Pbr006684.1	Pbr006684	--	sp|Q9SFF6|PAE12_ARATH Pectin acetylesterase 12 OS=Arabidopsis thaliana GN=PAE12 PE=2 SV=1//6.19045e-167		0.99528827	2.35E-08
LNC_008010	XLOC_040039	--	lncRNA	Pbr003656.1	Pbr003656	--	sp|O64481|SBT25_ARATH Subtilisin-like protease SBT2.5 OS=Arabidopsis thaliana GN=SBT2.5 PE=2 SV=1//1.72108e-06		0.99528827	2.35E-08
LNC_008010	XLOC_040039	--	lncRNA	Pbr002796.1	Pbr002796	--	-//-		0.993912347	5.76E-08
LNC_008010	XLOC_040039	--	lncRNA	Pbr000196.1	Pbr000196	--	sp|Q8VZ13|Y1816_ARATH Uncharacterized protein At1g08160 OS=Arabidopsis thaliana GN=At1g08160 PE=2 SV=1//2.21698e-07		0.99417365	4.94E-08
LNC_008010	XLOC_040039	--	lncRNA	Pbr015563.1	Pbr015563	--	-//-		0.99528827	2.35E-08
LNC_008010	XLOC_040039	--	lncRNA	Pbr001807.1	Pbr001807	--	sp|Q94AY3|DRIP2_ARATH E3 ubiquitin protein ligase DRIP2 OS=Arabidopsis thaliana GN=DRIP2 PE=1 SV=1//1.54941e-49		0.99528827	2.35E-08
LNC_008010	XLOC_040039	--	lncRNA	Pbr025163.1	Pbr025163	--	sp|Q9FHA3|DPOLA_ARATH DNA polymerase alpha catalytic subunit OS=Arabidopsis thaliana GN=POLA PE=3 SV=2//8.86905e-06		0.988297157	5.64E-07
LNC_008010	XLOC_040039	--	lncRNA	Pbr018149.1	Pbr018149	--	sp|P42158|KC1D_ARATH Casein kinase I isoform delta-like OS=Arabidopsis thaliana GN=At4g26100 PE=2 SV=2//1.77118e-167		0.982170076	2.45E-06
LNC_008010	XLOC_040039	--	lncRNA	Pbr039002.1	Pbr039002	--	-//-		0.99528827	2.35E-08
LNC_008010	XLOC_040039	--	lncRNA	Pbr031249.1	Pbr031249	--	sp|Q9T0G0|HSD5_ARATH 11-beta-hydroxysteroid dehydrogenase-like 5 OS=Arabidopsis thaliana GN=HSD5 PE=2 SV=1//0		0.99528827	2.35E-08
LNC_008010	XLOC_040039	--	lncRNA	Pbr030256.1	Pbr030256	--	sp|Q850K7|EXLB1_ORYSJ Expansin-like B1 OS=Oryza sativa subsp. japonica GN=EXLB1 PE=2 SV=2//4.05942e-105		0.978682465	4.56E-06
LNC_008010	XLOC_040039	--	lncRNA	Pbr032771.1	Pbr032771	--	sp|Q9FJ95|DHSO_ARATH Sorbitol dehydrogenase OS=Arabidopsis thaliana GN=SDH PE=1 SV=1//6.58141e-73		0.99528827	2.35E-08
LNC_008010	XLOC_040039	--	lncRNA	Pbr027491.1	Pbr027491	--	-//-		0.998579602	3.55E-10
LNC_008010	XLOC_040039	--	lncRNA	Pbr012077.1	Pbr012077	--	sp|Q8L9P8|RLF33_ARATH Protein RALF-like 33 OS=Arabidopsis thaliana GN=RALFL33 PE=2 SV=1//7.47529e-24		0.99528827	2.35E-08
LNC_008010	XLOC_040039	--	lncRNA	Pbr025503.1	Pbr025503	--	sp|P05716|RT14_VICFA Ribosomal protein S14, mitochondrial OS=Vicia faba GN=RPS14 PE=3 SV=2//2.36325e-46		0.99528827	2.35E-08
LNC_008010	XLOC_040039	--	lncRNA	Pbr020869.1	Pbr020869	--	-//-		0.965185993	2.51E-05
LNC_008010	XLOC_040039	--	lncRNA	Pbr014164.1	Pbr014164	--	sp|O64481|SBT25_ARATH Subtilisin-like protease SBT2.5 OS=Arabidopsis thaliana GN=SBT2.5 PE=2 SV=1//1.72108e-06		0.993495194	7.26E-08
LNC_008010	XLOC_040039	--	lncRNA	Pbr025880.1	Pbr025880	--	-//-		0.992861197	1.01E-07
LNC_008010	XLOC_040039	--	lncRNA	Pbr041755.1	Pbr041755	--	sp|Q9M1H8|RPE5C_ARATH DNA-directed RNA polymerase V subunit 5C OS=Arabidopsis thaliana GN=NRPE5C PE=2 SV=1//4.14286e-66		0.99528827	2.35E-08
LNC_008010	XLOC_040039	--	lncRNA	Pbr001128.1	Pbr001128	--	-//-		0.99528827	2.35E-08
LNC_008010	XLOC_040039	--	lncRNA	Pbr018668.1	Pbr018668	--	sp|Q32PL8|PRIPO_DANRE DNA-directed primase/polymerase protein OS=Danio rerio GN=primpol PE=2 SV=2//1.04061e-21		0.99528827	2.35E-08
LNC_008010	XLOC_040039	--	lncRNA	Pbr028057.1	Pbr028057	--	-//-		0.998657415	2.92E-10
LNC_008010	XLOC_040039	--	lncRNA	Pbr025502.1	Pbr025502	--	sp|P05716|RT14_VICFA Ribosomal protein S14, mitochondrial OS=Vicia faba GN=RPS14 PE=3 SV=2//2.36325e-46		0.99528827	2.35E-08
LNC_008010	XLOC_040039	--	lncRNA	Pbr014943.1	Pbr014943	--	-//-		0.991132137	2.14E-07
LNC_008010	XLOC_040039	--	lncRNA	Pbr002099.1	Pbr002099	--	-//-		0.964310585	2.73E-05
LNC_008010	XLOC_040039	--	lncRNA	Pbr038211.1	Pbr038211	--	sp|Q39688|EP1G_DAUCA Epidermis-specific secreted glycoprotein EP1 OS=Daucus carota GN=EP1 PE=1 SV=1//6.93787e-155		0.987814325	6.50E-07
LNC_008010	XLOC_040039	--	lncRNA	Pbr024222.1	Pbr024222	--	sp|Q39688|EP1G_DAUCA Epidermis-specific secreted glycoprotein EP1 OS=Daucus carota GN=EP1 PE=1 SV=1//5.93621e-145		0.971661438	1.23E-05
LNC_008010	XLOC_040039	--	lncRNA	Pbr038908.1	Pbr038908	--	sp|Q38890|GUN25_ARATH Endoglucanase 25 OS=Arabidopsis thaliana GN=KOR PE=1 SV=1//9.06983e-123		0.950027513	8.75E-05
LNC_008010	XLOC_040039	--	lncRNA	Pbr021158.1	Pbr021158	--	sp|Q9LSQ4|GH36_ARATH Indole-3-acetic acid-amido synthetase GH3.6 OS=Arabidopsis thaliana GN=GH3.6 PE=1 SV=1//0		0.979470485	4.00E-06
LNC_008010	XLOC_040039	--	lncRNA	Pbr032206.1	Pbr032206	--	sp|Q9SFE4|ERF12_ARATH Ethylene-responsive transcription factor ERF012 OS=Arabidopsis thaliana GN=ERF012 PE=2 SV=1//3.96185e-30		0.994983417	2.93E-08
LNC_008010	XLOC_040039	--	lncRNA	Pbr042866.1	Pbr042866	--	sp|P49092|ASNS1_LOTJA Asparagine synthetase [glutamine-hydrolyzing] 1 OS=Lotus japonicus GN=AS1 PE=2 SV=2//0		0.952238277	7.48E-05
LNC_008010	XLOC_040039	--	lncRNA	Pbr000098.1	Pbr000098	--	sp|P0DKG3|OFP9_ARATH Probable transcription repressor OFP9 OS=Arabidopsis thaliana GN=OFP9 PE=3 SV=1//3.63759e-34		0.989020066	4.52E-07
LNC_008010	XLOC_040039	--	lncRNA	Pbr040576.1	Pbr040576	--	sp|O23945|PINS_FRAVE (-)-alpha-pinene synthase OS=Fragaria vesca PE=1 SV=2//0		0.960012198	4.05E-05
LNC_008010	XLOC_040039	--	lncRNA	Pbr002826.1	Pbr002826	--	-//-		0.99528827	2.35E-08
LNC_008010	XLOC_040039	--	lncRNA	Pbr011253.1	Pbr011253	--	sp|O81832|Y4729_ARATH G-type lectin S-receptor-like serine/threonine-protein kinase At4g27290 OS=Arabidopsis thaliana GN=At4g27290 PE=3 SV=4//1.36463e-58		0.972181357	1.15E-05
LNC_008010	XLOC_040039	--	lncRNA	Pbr003621.1	Pbr003621	--	sp|Q9ZRF1|MTDH_FRAAN Probable mannitol dehydrogenase OS=Fragaria ananassa GN=CAD PE=2 SV=1//1.12813e-12		0.99528827	2.35E-08
LNC_008010	XLOC_040039	--	lncRNA	Pbr003260.1	Pbr003260	--	sp|Q9C942|CSE_ARATH Caffeoylshikimate esterase OS=Arabidopsis thaliana GN=CSE PE=1 SV=1//1.03886e-55		0.99528827	2.35E-08
LNC_008010	XLOC_040039	--	lncRNA	Pbr008064.1	Pbr008064	--	-//-		0.99528827	2.35E-08
LNC_008010	XLOC_040039	--	lncRNA	Pbr031606.1	Pbr031606	--	sp|Q40066|SPZX_HORVU Serpin-ZX OS=Hordeum vulgare GN=PAZX PE=1 SV=1//1.19322e-90		0.99143293	1.90E-07
LNC_008010	XLOC_040039	--	lncRNA	Pbr031929.1	Pbr031929	--	sp|Q9C6T5|STGL3_ARATH Stigma-specific STIG1-like protein 3 OS=Arabidopsis thaliana GN=At1g50720 PE=2 SV=1//1.40779e-19		0.994952213	2.99E-08
LNC_008010	XLOC_040039	--	lncRNA	Pbr012843.1	Pbr012843	--	-//-		0.969997732	1.50E-05
LNC_008010	XLOC_040039	--	lncRNA	Pbr024221.1	Pbr024221	--	sp|Q39688|EP1G_DAUCA Epidermis-specific secreted glycoprotein EP1 OS=Daucus carota GN=EP1 PE=1 SV=1//3.20513e-89		0.991158302	2.12E-07
LNC_008010	XLOC_040039	--	lncRNA	Pbr026105.1	Pbr026105	--	-//-		0.958993017	4.42E-05
LNC_008010	XLOC_040039	--	lncRNA	Pbr010507.1	Pbr010507	--	-//-		0.99528827	2.35E-08
LNC_008010	XLOC_040039	--	lncRNA	Pbr041560.1	Pbr041560	--	-//-		0.961818636	3.45E-05
LNC_008010	XLOC_040039	--	lncRNA	Pbr005800.1	Pbr005800	--	-//-		0.99528827	2.35E-08
LNC_008010	XLOC_040039	--	lncRNA	Pbr031211.1	Pbr031211	--	-//-		0.971532385	1.25E-05
LNC_008010	XLOC_040039	--	lncRNA	Pbr032185.1	Pbr032185	--	sp|Q10264|PSO2_SCHPO DNA cross-link repair protein pso2/snm1 OS=Schizosaccharomyces pombe (strain 972 / ATCC 24843) GN=pso2 PE=3 SV=3//2.19814e-14		0.99528827	2.35E-08
LNC_008010	XLOC_040039	--	lncRNA	Pbr015600.1	Pbr015600	--	sp|P48981|BGAL_MALDO Beta-galactosidase OS=Malus domestica PE=1 SV=1//0		0.955290358	5.96E-05
LNC_008010	XLOC_040039	--	lncRNA	Pbr007481.1	Pbr007481	--	sp|Q9SI38|ANR1_ARATH MADS-box transcription factor ANR1 OS=Arabidopsis thaliana GN=ANR1 PE=1 SV=1//1.2705e-29		0.956666183	5.35E-05
LNC_008010	XLOC_040039	--	lncRNA	Pbr032210.1	Pbr032210	--	sp|F4HZQ7|WTR5_ARATH WAT1-related protein At1g21890 OS=Arabidopsis thaliana GN=At1g21890 PE=2 SV=1//3.33303e-155		0.965291378	2.48E-05
LNC_008010	XLOC_040039	--	lncRNA	Pbr008640.1	Pbr008640	--	sp|O22901|BH151_ARATH Transcription factor UPBEAT1 OS=Arabidopsis thaliana GN=UPB1 PE=2 SV=1//1.07452e-16		0.990526249	2.70E-07
LNC_008010	XLOC_040039	--	lncRNA	Pbr000213.1	Pbr000213	--	sp|Q9C6J3|FB52_ARATH Putative F-box protein At1g50870 OS=Arabidopsis thaliana GN=At1g50870 PE=4 SV=1//1.89965e-08		0.99398654	5.52E-08
LNC_008010	XLOC_040039	--	lncRNA	Pbr000608.1	Pbr000608	--	-//-		0.99528827	2.35E-08
LNC_008010	XLOC_040039	--	lncRNA	Pbr036959.1	Pbr036959	--	-//-		0.957570727	4.97E-05
LNC_008010	XLOC_040039	--	lncRNA	Pbr018085.1	Pbr018085	--	-//-		0.99528827	2.35E-08
LNC_008010	XLOC_040039	--	lncRNA	Pbr004339.1	Pbr004339	--	-//-		0.99528827	2.35E-08
LNC_008010	XLOC_040039	--	lncRNA	Pbr025869.1	Pbr025869	--	sp|Q9ZUB9|FB17_ARATH Putative F-box protein At1g23770 OS=Arabidopsis thaliana GN=At1g23770 PE=3 SV=1//1.23168e-19		0.990170602	3.07E-07
LNC_008010	XLOC_040039	--	lncRNA	Pbr017589.1	Pbr017589	--	sp|Q84W66|NFYB6_ARATH Nuclear transcription factor Y subunit B-6 OS=Arabidopsis thaliana GN=NFYB6 PE=1 SV=2//2.06403e-65		0.99528827	2.35E-08
LNC_008010	XLOC_040039	--	lncRNA	Pbr002140.1	Pbr002140	--	sp|Q9LY32|PMA7_ARATH ATPase 7, plasma membrane-type OS=Arabidopsis thaliana GN=AHA7 PE=2 SV=1//0		0.99528827	2.35E-08
LNC_008010	XLOC_040039	--	lncRNA	Pbr002128.1	Pbr002128	--	sp|C0LGD6|Y1570_ARATH Probable LRR receptor-like serine/threonine-protein kinase At1g05700 OS=Arabidopsis thaliana GN=At1g05700 PE=2 SV=1//5.09141e-51		0.973657791	9.52E-06
LNC_008010	XLOC_040039	--	lncRNA	Pbr042392.1	Pbr042392	--	-//-		0.957361389	5.05E-05
LNC_008010	XLOC_040039	--	lncRNA	Pbr032294.1	Pbr032294	--	-//-		0.99528827	2.35E-08
LNC_008010	XLOC_040039	--	lncRNA	Pbr014245.1	Pbr014245	--	sp|Q7PC88|AB31G_ARATH ABC transporter G family member 31 OS=Arabidopsis thaliana GN=ABCG31 PE=1 SV=1//3.87829e-70		0.99528827	2.35E-08
LNC_008010	XLOC_040039	--	lncRNA	Pbr023774.1	Pbr023774	--	sp|P46665|HAT14_ARATH Homeobox-leucine zipper protein HAT14 OS=Arabidopsis thaliana GN=HAT14 PE=2 SV=3//3.47783e-57		0.972604523	1.09E-05
LNC_008010	XLOC_040039	--	lncRNA	Pbr042621.1	Pbr042621	--	-//-		0.99528827	2.35E-08
LNC_008010	XLOC_040039	--	lncRNA	Pbr000737.1	Pbr000737	--	sp|Q9C899|F6H2_ARATH Feruloyl CoA ortho-hydroxylase 2 OS=Arabidopsis thaliana GN=F6&apos;H2 PE=1 SV=1//8.08517e-25		0.989278085	4.16E-07
LNC_008010	XLOC_040039	--	lncRNA	Pbr021178.1	Pbr021178	--	sp|Q8GWP0|MYB39_ARATH Transcription factor MYB39 OS=Arabidopsis thaliana GN=MYB39 PE=2 SV=1//5.11782e-63		0.99528827	2.35E-08
LNC_008010	XLOC_040039	--	lncRNA	Pbr008991.1	Pbr008991	--	sp|Q9LYA9|CP41A_ARATH Chloroplast stem-loop binding protein of 41 kDa a, chloroplastic OS=Arabidopsis thaliana GN=CSP41A PE=1 SV=1//0		0.956966756	5.22E-05
LNC_008010	XLOC_040039	--	lncRNA	Pbr031941.1	Pbr031941	--	sp|P46608|HSBH1_SOYBN Homeobox protein SBH1 OS=Glycine max GN=H1 PE=2 SV=1//3.27843e-134		0.99528827	2.35E-08
LNC_008010	XLOC_040039	--	lncRNA	Pbr025604.1	Pbr025604	--	sp|Q9SF29|SYP71_ARATH Syntaxin-71 OS=Arabidopsis thaliana GN=SYP71 PE=1 SV=1//4.53738e-103		0.99528827	2.35E-08
LNC_008010	XLOC_040039	--	lncRNA	Pbr001428.1	Pbr001428	--	sp|Q8H2J9|GPDA_ORYSJ Glycerol-3-phosphate dehydrogenase [NAD(+)], chloroplastic OS=Oryza sativa subsp. japonica GN=Os07g0229800 PE=2 SV=3//3.29256e-07		0.99528827	2.35E-08
LNC_008010	XLOC_040039	--	lncRNA	Pbr008997.1	Pbr008997	--	-//-		0.99528827	2.35E-08
LNC_008010	XLOC_040039	--	lncRNA	Pbr008257.1	Pbr008257	--	-//-		0.993861944	5.93E-08
LNC_008010	XLOC_040039	--	lncRNA	Pbr006908.1	Pbr006908	--	-//-		0.985124909	1.30E-06
LNC_008010	XLOC_040039	--	lncRNA	Pbr007699.1	Pbr007699	--	sp|Q6J9S1|RA211_ARATH Ethylene-responsive transcription factor RAP2-11 OS=Arabidopsis thaliana GN=RAP2-11 PE=2 SV=1//1.2335e-07		0.961447923	3.57E-05
LNC_008010	XLOC_040039	--	lncRNA	Pbr023550.1	Pbr023550	--	sp|P52596|DHE3_VITVI Glutamate dehydrogenase OS=Vitis vinifera GN=GDH PE=2 SV=1//3.48727e-13		0.995568262	1.90E-08
LNC_008010	XLOC_040039	--	lncRNA	Pbr006547.1	Pbr006547	--	sp|Q9M2C0|VITH4_ARATH Vacuolar iron transporter homolog 4 OS=Arabidopsis thaliana GN=At3g43660 PE=2 SV=1//6.87769e-64		0.961318224	3.61E-05
LNC_008010	XLOC_040039	--	lncRNA	Pbr006209.1	Pbr006209	--	sp|P90648|MHCKB_DICDI Myosin heavy chain kinase B OS=Dictyostelium discoideum GN=mhkB PE=2 SV=1//8.59912e-11		0.95484679	6.16E-05
LNC_008010	XLOC_040039	--	lncRNA	Pbr012733.1	Pbr012733	--	-//-		0.99528827	2.35E-08
LNC_008010	XLOC_040039	--	lncRNA	Pbr022012.1	Pbr022012	--	sp|Q40885|AG_PETHY Floral homeotic protein AGAMOUS OS=Petunia hybrida GN=AG1 PE=1 SV=1//3.84516e-21		0.965732666	2.37E-05
LNC_008010	XLOC_040039	--	lncRNA	Pbr012739.1	Pbr012739	--	sp|Q8VXX5|SKS1_ARATH Monocopper oxidase-like protein SKS1 OS=Arabidopsis thaliana GN=SKS1 PE=1 SV=1//0		0.986112241	1.03E-06
LNC_008010	XLOC_040039	--	lncRNA	Pbr025937.1	Pbr025937	--	-//-		0.992743668	1.06E-07
LNC_008010	XLOC_040039	--	lncRNA	Pbr035423.1	Pbr035423	--	sp|Q54VM4|EXOS7_DICDI Putative exosome complex exonuclease RRP42 OS=Dictyostelium discoideum GN=exosc7 PE=3 SV=1//5.58791e-17		0.99528827	2.35E-08
LNC_008010	XLOC_040039	--	lncRNA	Pbr036793.1	Pbr036793	--	sp|P48981|BGAL_MALDO Beta-galactosidase OS=Malus domestica PE=1 SV=1//2.03451e-27		0.962553525	3.23E-05
LNC_008010	XLOC_040039	--	lncRNA	Pbr040061.1	Pbr040061	--	sp|P52855|RLA1_MAIZE 60S acidic ribosomal protein P1 OS=Zea mays GN=RPP1A PE=1 SV=1//4.44417e-23		0.99528827	2.35E-08
LNC_008010	XLOC_040039	--	lncRNA	Pbr000590.2	Pbr000590	--	-//-		0.99528827	2.35E-08
LNC_008010	XLOC_040039	--	lncRNA	Pbr000961.1	Pbr000961	--	-//-		0.986889487	8.39E-07
LNC_008010	XLOC_040039	--	lncRNA	Pbr027159.1	Pbr027159	--	-//-		0.958125783	4.75E-05
LNC_008010	XLOC_040039	--	lncRNA	Pbr033381.1	Pbr033381	--	sp|Q9SQZ0|CAAT7_ARATH Cationic amino acid transporter 7, chloroplastic OS=Arabidopsis thaliana GN=CAT7 PE=3 SV=1//0		0.966599273	2.17E-05
LNC_008010	XLOC_040039	--	lncRNA	Pbr008384.1	Pbr008384	--	sp|O22808|LYK5_ARATH Protein LYK5 OS=Arabidopsis thaliana GN=LYK5 PE=2 SV=1//1.55499e-09		0.966740642	2.14E-05
LNC_008010	XLOC_040039	--	lncRNA	Pbr033503.1	Pbr033503	--	-//-		0.99528827	2.35E-08
LNC_008010	XLOC_040039	--	lncRNA	Pbr042239.1	Pbr042239	--	-//-		0.99528827	2.35E-08
LNC_008010	XLOC_040039	--	lncRNA	Pbr000345.1	Pbr000345	--	sp|P24805|TSJT1_TOBAC Stem-specific protein TSJT1 OS=Nicotiana tabacum GN=TSJT1 PE=2 SV=1//5.44861e-31		0.981051032	3.03E-06
LNC_008013	XLOC_040056	--	lncRNA	Pbr041188.2	Pbr041188	--	sp|Q9SRX9|BAH1_ARATH E3 ubiquitin-protein ligase BAH1 OS=Arabidopsis thaliana GN=BAH1 PE=1 SV=1//8.03778e-131		0.959542763	4.22E-05
LNC_008013	XLOC_040056	--	lncRNA	Pbr035654.2	Pbr035654	--	-//-		0.959182798	4.35E-05
LNC_008012	XLOC_040053	--	lncRNA	Pbr042739.1	Pbr042739	--	-//-		-0.959183768	4.35E-05
LNC_008012	XLOC_040053	--	lncRNA	Pbr034806.1	Pbr034806	--	sp|Q9DBU5|RNF6_MOUSE E3 ubiquitin-protein ligase RNF6 OS=Mus musculus GN=Rnf6 PE=1 SV=1//1.43101e-10		0.973396922	9.85E-06
LNC_008012	XLOC_040053	--	lncRNA	Pbr003340.1	Pbr003340	--	sp|Q9C523|DIR19_ARATH Dirigent protein 19 OS=Arabidopsis thaliana GN=DIR19 PE=2 SV=1//5.43831e-62		0.970580178	1.40E-05
LNC_008012	XLOC_040053	--	lncRNA	Pbr039194.1	Pbr039194	--	sp|O04373|ILL4_ARATH IAA-amino acid hydrolase ILR1-like 4 OS=Arabidopsis thaliana GN=ILL4 PE=1 SV=2//2.22732e-159		0.960669795	3.82E-05
LNC_008012	XLOC_040053	--	lncRNA	Pbr002799.1	Pbr002799	--	sp|Q9FI78|HST_ARATH Shikimate O-hydroxycinnamoyltransferase OS=Arabidopsis thaliana GN=HST PE=2 SV=1//1.54207e-36		0.977490805	5.51E-06
LNC_008012	XLOC_040053	--	lncRNA	Pbr008626.1	Pbr008626	--	sp|Q949Z1|PGLR4_ARATH Polygalacturonase At1g48100 OS=Arabidopsis thaliana GN=At1g48100 PE=2 SV=1//0		0.968634888	1.74E-05
LNC_008015	XLOC_040073	--	lncRNA	Pbr037158.1	Pbr037158	--	-//-		0.966372668	2.22E-05
LNC_008015	XLOC_040073	--	lncRNA	Pbr007104.1	Pbr007104	--	sp|H2DH18|C7A12_PANGI Cytochrome P450 CYP736A12 OS=Panax ginseng PE=2 SV=1//5.26775e-61		0.957015033	5.20E-05
LNC_008015	XLOC_040073	--	lncRNA	Pbr012298.1	Pbr012298	--	sp|Q9T068|EPFL2_ARATH EPIDERMAL PATTERNING FACTOR-like protein 2 OS=Arabidopsis thaliana GN=EPFL2 PE=2 SV=1//1.88652e-20		0.980274822	3.48E-06
LNC_008015	XLOC_040073	--	lncRNA	Pbr025993.1	Pbr025993	--	sp|Q9LW50|ERF2_NICSY Ethylene-responsive transcription factor 2 OS=Nicotiana sylvestris GN=ERF2 PE=2 SV=1//5.38128e-46		0.975794097	7.10E-06
LNC_008014	XLOC_040064	--	lncRNA	Pbr003135.1	Pbr003135	--	sp|Q9CXF4|TBC15_MOUSE TBC1 domain family member 15 OS=Mus musculus GN=Tbc1d15 PE=1 SV=1//1.81186e-93		-0.9596528	4.18E-05
LNC_008014	XLOC_040064	--	lncRNA	Pbr012157.1	Pbr012157	--	sp|Q42565|ASB1_ARATH Anthranilate synthase beta subunit 1, chloroplastic OS=Arabidopsis thaliana GN=ASB1 PE=1 SV=1//1.54327e-129		-0.952214694	7.49E-05
LNC_008014	XLOC_040064	--	lncRNA	Pbr041429.1	Pbr041429	--	sp|Q0WVZ1|Y3330_ARATH Putative metallophosphoesterase At3g03305 OS=Arabidopsis thaliana GN=At3g03305 PE=2 SV=1//1.27993e-12		-0.965486599	2.43E-05
LNC_008014	XLOC_040064	--	lncRNA	Pbr013389.1	Pbr013389	--	sp|Q8T7K0|ALIX_DICDI ALG-2 interacting protein X OS=Dictyostelium discoideum GN=alxA PE=1 SV=1//2.36622e-69		-0.961386476	3.59E-05
LNC_008014	XLOC_040064	--	lncRNA	Pbr017472.1	Pbr017472	--	-//-		-0.965518499	2.42E-05
LNC_008014	XLOC_040064	--	lncRNA	Pbr017347.1	Pbr017347	--	-//-		-0.959650014	4.18E-05
LNC_008014	XLOC_040064	--	lncRNA	Pbr017425.1	Pbr017425	--	sp|Q8GY87|UBC26_ARATH Probable ubiquitin-conjugating enzyme E2 26 OS=Arabidopsis thaliana GN=UBC26 PE=2 SV=2//1.82291e-127		-0.954801656	6.18E-05
LNC_008014	XLOC_040064	--	lncRNA	Pbr007041.1	Pbr007041	--	sp|Q9FLG8|SPNS2_ARATH Probable sphingolipid transporter spinster homolog 2 OS=Arabidopsis thaliana GN=At5g64500 PE=2 SV=1//0		-0.95856568	4.58E-05
LNC_008014	XLOC_040064	--	lncRNA	Pbr005575.2	Pbr005575	--	sp|O80856|ARC1A_ARATH Actin-related protein 2/3 complex subunit 1A OS=Arabidopsis thaliana GN=ARPC1A PE=2 SV=1//0		-0.958148005	4.74E-05
LNC_008014	XLOC_040064	--	lncRNA	Pbr026390.1	Pbr026390	--	sp|Q15032|R3HD1_HUMAN R3H domain-containing protein 1 OS=Homo sapiens GN=R3HDM1 PE=1 SV=3//1.75859e-09		-0.958772732	4.50E-05
LNC_008014	XLOC_040064	--	lncRNA	Pbr026780.1	Pbr026780	--	sp|Q9SSQ4|FRS6_ARATH Protein FAR1-RELATED SEQUENCE 6 OS=Arabidopsis thaliana GN=FRS6 PE=2 SV=1//0		-0.967976082	1.88E-05
LNC_008014	XLOC_040064	--	lncRNA	Pbr003633.1	Pbr003633	--	-//-		-0.955573154	5.83E-05
LNC_008014	XLOC_040064	--	lncRNA	Pbr017356.1	Pbr017356	--	sp|Q9LUG9|MD33A_ARATH Mediator of RNA polymerase II transcription subunit 33A OS=Arabidopsis thaliana GN=MED33A PE=1 SV=1//0		-0.972404491	1.12E-05
LNC_008014	XLOC_040064	--	lncRNA	Pbr041056.1	Pbr041056	--	-//-		-0.95838881	4.65E-05
LNC_008014	XLOC_040064	--	lncRNA	Pbr039789.1	Pbr039789	--	sp|Q9MAU3|TAF6_ARATH Transcription initiation factor TFIID subunit 6 OS=Arabidopsis thaliana GN=TAF6 PE=1 SV=1//0		-0.963811036	2.87E-05
LNC_008014	XLOC_040064	--	lncRNA	Pbr005541.3	Pbr005541	--	sp|Q8S8F2|FBL11_ARATH BTB/POZ domain-containing protein FBL11 OS=Arabidopsis thaliana GN=FBL11 PE=2 SV=2//0		-0.965401026	2.45E-05
LNC_008014	XLOC_040064	--	lncRNA	Pbr000312.1	Pbr000312	--	sp|O60177|YG42_SCHPO Uncharacterized ATP-dependent helicase C23E6.02 OS=Schizosaccharomyces pombe (strain 972 / ATCC 24843) GN=SPBC23E6.02 PE=3 SV=1//3.42085e-80		-0.958518435	4.60E-05
LNC_008014	XLOC_040064	--	lncRNA	Pbr016838.1	Pbr016838	--	sp|Q8RXE7|AGD14_ARATH Probable ADP-ribosylation factor GTPase-activating protein AGD14 OS=Arabidopsis thaliana GN=AGD14 PE=1 SV=2//4.5457e-151		-0.963726012	2.89E-05
LNC_008014	XLOC_040064	--	lncRNA	Pbr020676.1	Pbr020676	--	sp|P42158|KC1D_ARATH Casein kinase I isoform delta-like OS=Arabidopsis thaliana GN=At4g26100 PE=2 SV=2//0		-0.96519003	2.50E-05
LNC_008014	XLOC_040064	--	lncRNA	Pbr004273.1	Pbr004273	--	sp|Q4Z8K6|RBP9X_DROME Ran-binding proteins 9/10 homolog OS=Drosophila melanogaster GN=RanBPM PE=1 SV=1//3.93707e-36		-0.95042297	8.51E-05
LNC_008014	XLOC_040064	--	lncRNA	Pbr026892.2	Pbr026892	--	sp|Q39891|LEU1_SOYBN Probable 2-isopropylmalate synthase OS=Glycine max GN=GMN56 PE=2 SV=1//0		-0.958395107	4.64E-05
LNC_008014	XLOC_040064	--	lncRNA	Pbr034663.1	Pbr034663	--	sp|Q8GSA7|CMTA3_ARATH Calmodulin-binding transcription activator 3 OS=Arabidopsis thaliana GN=CMTA3 PE=1 SV=1//0		-0.967913038	1.89E-05
LNC_008014	XLOC_040064	--	lncRNA	Pbr007035.1	Pbr007035	--	sp|Q9S7T1|GTE3_ARATH Transcription factor GTE3, chloroplastic OS=Arabidopsis thaliana GN=GTE3 PE=1 SV=1//1.45523e-61		-0.950716509	8.34E-05
LNC_008014	XLOC_040064	--	lncRNA	Pbr026249.1	Pbr026249	--	sp|Q9LFQ3|SNL2_ARATH Paired amphipathic helix protein Sin3-like 2 OS=Arabidopsis thaliana GN=SNL2 PE=1 SV=2//0		-0.950381516	8.53E-05
LNC_008014	XLOC_040064	--	lncRNA	Pbr019441.1	Pbr019441	--	sp|O49318|Y2317_ARATH Probable leucine-rich repeat receptor-like protein kinase At2g33170 OS=Arabidopsis thaliana GN=At2g33170 PE=2 SV=1//9.45244e-08		-0.951568284	7.85E-05
LNC_008014	XLOC_040064	--	lncRNA	Pbr034877.1	Pbr034877	--	sp|Q2PS26|ULP1D_ARATH Ubiquitin-like-specific protease 1D OS=Arabidopsis thaliana GN=ULP1D PE=1 SV=1//1.7766e-105		-0.968308357	1.81E-05
LNC_008014	XLOC_040064	--	lncRNA	Pbr033561.2	Pbr033561	--	sp|Q80XC6|NRDE2_MOUSE Protein NRDE2 homolog OS=Mus musculus GN=Nrde2 PE=2 SV=3//1.31832e-24		-0.972649377	1.08E-05
LNC_008014	XLOC_040064	--	lncRNA	Pbr000799.1	Pbr000799	--	sp|Q9SUD8|PP340_ARATH Pentatricopeptide repeat-containing protein At4g28010 OS=Arabidopsis thaliana GN=At4g28010 PE=2 SV=1//4.47735e-16		-0.954376046	6.39E-05
LNC_008014	XLOC_040064	--	lncRNA	Pbr011013.1	Pbr011013	--	-//-		-0.964517694	2.68E-05
LNC_008014	XLOC_040064	--	lncRNA	Pbr017578.1	Pbr017578	--	sp|Q9ZVT9|C2GR1_ARATH C2 and GRAM domain-containing protein At1g03370 OS=Arabidopsis thaliana GN=At1g03370 PE=2 SV=4//0		-0.964610125	2.65E-05
LNC_008014	XLOC_040064	--	lncRNA	Pbr004408.1	Pbr004408	--	sp|Q9FPR3|EDR1_ARATH Serine/threonine-protein kinase EDR1 OS=Arabidopsis thaliana GN=EDR1 PE=1 SV=1//0		-0.960393477	3.92E-05
LNC_008014	XLOC_040064	--	lncRNA	Pbr003076.1	Pbr003076	--	sp|Q52T38|ZDH22_ARATH Protein S-acyltransferase 24 OS=Arabidopsis thaliana GN=PAT24 PE=2 SV=1//0		-0.9533976	6.87E-05
LNC_008014	XLOC_040064	--	lncRNA	Pbr033213.1	Pbr033213	--	sp|Q3ECP0|TFB1A_ARATH Probable RNA polymerase II transcription factor B subunit 1-1 OS=Arabidopsis thaliana GN=TFB1-1 PE=2 SV=1//1.8033e-19		-0.966638665	2.16E-05
LNC_008014	XLOC_040064	--	lncRNA	Pbr020300.1	Pbr020300	--	sp|Q8VYB5|AMSH1_ARATH AMSH-like ubiquitin thioesterase 1 OS=Arabidopsis thaliana GN=AMSH1 PE=2 SV=1//0		-0.959985914	4.06E-05
LNC_008014	XLOC_040064	--	lncRNA	Pbr010184.2	Pbr010184	--	sp|Q8RY25|NU98A_ARATH Nuclear pore complex protein NUP98A OS=Arabidopsis thaliana GN=NUP98A PE=1 SV=1//2.73855e-21		-0.950627016	8.39E-05
LNC_008014	XLOC_040064	--	lncRNA	Pbr033657.1	Pbr033657	--	sp|Q9FH32|AT18F_ARATH Autophagy-related protein 18f OS=Arabidopsis thaliana GN=ATG18F PE=2 SV=1//6.49482e-163		-0.953156955	7.00E-05
LNC_008014	XLOC_040064	--	lncRNA	Pbr041903.2	Pbr041903	--	sp|Q9C5X3|KEULE_ARATH SNARE-interacting protein KEULE OS=Arabidopsis thaliana GN=KEU PE=1 SV=2//0		-0.968243842	1.82E-05
LNC_008014	XLOC_040064	--	lncRNA	Pbr031340.1	Pbr031340	--	-//-		-0.956855247	5.27E-05
LNC_008014	XLOC_040064	--	lncRNA	Pbr002121.1	Pbr002121	--	sp|Q0WL80|UGGG_ARATH UDP-glucose:glycoprotein glucosyltransferase OS=Arabidopsis thaliana GN=UGGT PE=1 SV=1//0		-0.952061476	7.58E-05
LNC_008014	XLOC_040064	--	lncRNA	Pbr034860.2	Pbr034860	--	sp|Q9ZUI6|AP1G2_ARATH AP-1 complex subunit gamma-2 OS=Arabidopsis thaliana GN=At1g60070 PE=1 SV=2//0		-0.953030114	7.06E-05
LNC_008014	XLOC_040064	--	lncRNA	Pbr021398.1	Pbr021398	--	sp|Q9FKE9|RHD32_ARATH Protein ROOT HAIR DEFECTIVE 3 homolog 2 OS=Arabidopsis thaliana GN=At5g45160 PE=2 SV=1//0		-0.96310453	3.06E-05
LNC_008014	XLOC_040064	--	lncRNA	Pbr014621.1	Pbr014621	--	-//-		-0.954906913	6.13E-05
LNC_008014	XLOC_040064	--	lncRNA	Pbr034451.1	Pbr034451	--	sp|Q9ZUY1|PP173_ARATH Pentatricopeptide repeat-containing protein At2g27800, mitochondrial OS=Arabidopsis thaliana GN=At2g27800 PE=3 SV=2//1.655e-152		-0.958921477	4.44E-05
LNC_008014	XLOC_040064	--	lncRNA	Pbr030387.1	Pbr030387	--	sp|P93231|VPS41_SOLLC Vacuolar protein sorting-associated protein 41 homolog OS=Solanum lycopersicum GN=VPS41 PE=2 SV=1//0		-0.975913755	6.97E-06
LNC_008014	XLOC_040064	--	lncRNA	Pbr007733.1	Pbr007733	--	sp|Q9LEU8|ARLY_ARATH Argininosuccinate lyase, chloroplastic OS=Arabidopsis thaliana GN=At5g10920 PE=2 SV=1//0		-0.957035807	5.19E-05
LNC_008014	XLOC_040064	--	lncRNA	Pbr039063.1	Pbr039063	--	sp|Q3UVK0|ERMP1_MOUSE Endoplasmic reticulum metallopeptidase 1 OS=Mus musculus GN=Ermp1 PE=2 SV=2//2.63136e-48		-0.975106912	7.82E-06
LNC_008014	XLOC_040064	--	lncRNA	Pbr009957.1	Pbr009957	--	-//-		-0.956684215	5.34E-05
LNC_008014	XLOC_040064	--	lncRNA	Pbr034545.1	Pbr034545	--	sp|Q8VZE4|PP299_ARATH Pentatricopeptide repeat-containing protein At4g01570 OS=Arabidopsis thaliana GN=At4g01570 PE=2 SV=1//1.43393e-08		-0.981482487	2.79E-06
LNC_008014	XLOC_040064	--	lncRNA	Pbr004624.1	Pbr004624	--	sp|Q9FKZ1|DRL42_ARATH Probable disease resistance protein At5g66900 OS=Arabidopsis thaliana GN=At5g66900 PE=3 SV=1//4.96665e-126		-0.971453579	1.26E-05
LNC_008014	XLOC_040064	--	lncRNA	Pbr015620.1	Pbr015620	--	sp|Q07379|YD057_YEAST Putative uncharacterized protein YDL057W OS=Saccharomyces cerevisiae (strain ATCC 204508 / S288c) GN=YDL057W PE=4 SV=1//5.46425e-10		-0.954246216	6.45E-05
LNC_008014	XLOC_040064	--	lncRNA	Pbr005324.1	Pbr005324	--	-//-		-0.960170405	3.99E-05
LNC_008014	XLOC_040064	--	lncRNA	Pbr005542.1	Pbr005542	--	sp|Q9LFA2|KIPK_ARATH Serine/threonine-protein kinase KIPK OS=Arabidopsis thaliana GN=KIPK PE=1 SV=1//0		-0.955695353	5.77E-05
LNC_008014	XLOC_040064	--	lncRNA	Pbr027968.1	Pbr027968	--	sp|Q8LPL6|AP2A1_ARATH AP-2 complex subunit alpha-1 OS=Arabidopsis thaliana GN=ALPHA-ADR PE=1 SV=1//0		-0.967851881	1.90E-05
LNC_008014	XLOC_040064	--	lncRNA	Pbr030497.2	Pbr030497	--	sp|O80856|ARC1A_ARATH Actin-related protein 2/3 complex subunit 1A OS=Arabidopsis thaliana GN=ARPC1A PE=2 SV=1//0		-0.953072567	7.04E-05
LNC_008014	XLOC_040064	--	lncRNA	Pbr027254.2	Pbr027254	--	sp|O64816|CSK2P_ARATH Casein kinase II subunit alpha, chloroplastic OS=Arabidopsis thaliana GN=At2g23070 PE=2 SV=1//0		-0.956900981	5.25E-05
LNC_008014	XLOC_040064	--	lncRNA	Pbr019513.1	Pbr019513	--	-//-		-0.9597459	4.14E-05
LNC_008014	XLOC_040064	--	lncRNA	Pbr001552.1	Pbr001552	--	sp|A3KQS4|FA63A_DANRE Protein FAM63A OS=Danio rerio GN=fam63a PE=3 SV=1//1.16152e-17		-0.958926169	4.44E-05
LNC_008014	XLOC_040064	--	lncRNA	Pbr036196.1	Pbr036196	--	sp|P51567|AFC2_ARATH Serine/threonine-protein kinase AFC2 OS=Arabidopsis thaliana GN=AFC2 PE=1 SV=1//0		-0.957237429	5.11E-05
LNC_008014	XLOC_040064	--	lncRNA	Pbr031050.2	Pbr031050	--	sp|Q8RWY3|ISW2_ARATH Putative chromatin-remodeling complex ATPase chain OS=Arabidopsis thaliana GN=At3g06400 PE=2 SV=3//0		-0.95379693	6.67E-05
LNC_008014	XLOC_040064	--	lncRNA	Pbr033378.1	Pbr033378	--	sp|Q9LZD3|E70A1_ARATH Exocyst complex component EXO70A1 OS=Arabidopsis thaliana GN=EXO70A1 PE=1 SV=1//0		-0.974694485	8.28E-06
LNC_008014	XLOC_040064	--	lncRNA	Pbr019144.1	Pbr019144	--	sp|Q9LET7|CI111_ARATH Calmodulin-interacting protein 111 OS=Arabidopsis thaliana GN=CIP111 PE=1 SV=1//0		-0.961549554	3.53E-05
LNC_008017	XLOC_040080	--	lncRNA	Pbr004283.1	Pbr004283	--	sp|A9VHU0|DNAJ_BACWK Chaperone protein DnaJ OS=Bacillus weihenstephanensis (strain KBAB4) GN=dnaJ PE=3 SV=1//1.19485e-10		0.954664825	6.25E-05
LNC_008017	XLOC_040080	--	lncRNA	Pbr009704.1	Pbr009704	--	-//-		0.954664825	6.25E-05
LNC_008017	XLOC_040080	--	lncRNA	Pbr001639.1	Pbr001639	--	-//-		0.954664825	6.25E-05
LNC_008017	XLOC_040080	--	lncRNA	Pbr006544.1	Pbr006544	--	sp|Q9C7T4|BH096_ARATH Transcription factor bHLH96 OS=Arabidopsis thaliana GN=BHLH96 PE=2 SV=1//6.88252e-69		0.954664825	6.25E-05
LNC_008017	XLOC_040080	--	lncRNA	Pbr027094.1	Pbr027094	--	sp|Q0ZJ33|ATPH_VITVI ATP synthase subunit c, chloroplastic OS=Vitis vinifera GN=atpH PE=3 SV=1//2.79969e-33		0.985746235	1.12E-06
LNC_008017	XLOC_040080	--	lncRNA	Pbr004799.1	Pbr004799	--	-//-		0.954664825	6.25E-05
LNC_008017	XLOC_040080	--	lncRNA	Pbr012004.1	Pbr012004	--	sp|O24248|PRU1_PRUAV Major allergen Pru av 1 OS=Prunus avium GN=PRUA1 PE=1 SV=1//2.32376e-61		0.954664825	6.25E-05
LNC_008017	XLOC_040080	--	lncRNA	Pbr002117.1	Pbr002117	--	sp|Q84WW1|FB140_ARATH F-box protein At3g12350 OS=Arabidopsis thaliana GN=At3g12350 PE=2 SV=1//1.5864e-22		0.971207016	1.30E-05
LNC_008017	XLOC_040080	--	lncRNA	Pbr014651.1	Pbr014651	--	sp|Q9LY00|WRK70_ARATH Probable WRKY transcription factor 70 OS=Arabidopsis thaliana GN=WRKY70 PE=2 SV=1//4.45255e-23		0.954664825	6.25E-05
LNC_008017	XLOC_040080	--	lncRNA	Pbr042886.1	Pbr042886	--	-//-		0.954664825	6.25E-05
LNC_008017	XLOC_040080	--	lncRNA	Pbr016645.1	Pbr016645	--	sp|P41380|IF4A3_NICPL Eukaryotic initiation factor 4A-3 OS=Nicotiana plumbaginifolia PE=2 SV=1//1.10376e-69		0.954664825	6.25E-05
LNC_008017	XLOC_040080	--	lncRNA	Pbr036686.1	Pbr036686	--	sp|Q39190|PRL2_ARATH Protein pleiotropic regulator PRL2 OS=Arabidopsis thaliana GN=PRL2 PE=2 SV=2//6.99529e-09		0.954664825	6.25E-05
LNC_008017	XLOC_040080	--	lncRNA	Pbr003068.1	Pbr003068	--	-//-		0.954664825	6.25E-05
LNC_008017	XLOC_040080	--	lncRNA	Pbr023944.1	Pbr023944	--	sp|Q9M1S3|ARP1_ARATH Probable RNA-binding protein ARP1 OS=Arabidopsis thaliana GN=ARP1 PE=2 SV=1//1.6166e-67		0.954664825	6.25E-05
LNC_008017	XLOC_040080	--	lncRNA	Pbr016473.1	Pbr016473	--	sp|Q947C5|HBL1_GOSHI Non-symbiotic hemoglobin 1 OS=Gossypium hirsutum GN=HB1 PE=2 SV=1//1.11138e-59		0.954664825	6.25E-05
LNC_008017	XLOC_040080	--	lncRNA	Pbr028314.1	Pbr028314	--	sp|Q6ZHE5|DCYD1_ORYSJ Putative D-cysteine desulfhydrase 1, mitochondrial OS=Oryza sativa subsp. japonica GN=Os02g0773300 PE=2 SV=2//1.75155e-12		0.978406901	4.77E-06
LNC_008017	XLOC_040080	--	lncRNA	Pbr004649.1	Pbr004649	--	-//-		0.954664825	6.25E-05
LNC_008017	XLOC_040080	--	lncRNA	Pbr042194.1	Pbr042194	--	sp|Q9HVN5|CLPB_PSEAE Chaperone protein ClpB OS=Pseudomonas aeruginosa (strain ATCC 15692 / PAO1 / 1C / PRS 101 / LMG 12228) GN=clpB PE=3 SV=1//6.50077e-08		0.958478196	4.61E-05
LNC_008017	XLOC_040080	--	lncRNA	Pbr004140.1	Pbr004140	--	sp|Q38899|ORC2_ARATH Origin of replication complex subunit 2 OS=Arabidopsis thaliana GN=ORC2 PE=1 SV=1//3.239e-169		0.954664825	6.25E-05
LNC_008017	XLOC_040080	--	lncRNA	Pbr004947.1	Pbr004947	--	sp|Q66GR3|BH130_ARATH Transcription factor bHLH130 OS=Arabidopsis thaliana GN=BHLH130 PE=1 SV=1//4.7123e-43		0.954664825	6.25E-05
LNC_008017	XLOC_040080	--	lncRNA	Pbr006269.1	Pbr006269	--	-//-		0.954664825	6.25E-05
LNC_008017	XLOC_040080	--	lncRNA	Pbr006710.1	Pbr006710	--	sp|Q76PD2|HEL2_SCHPO E3 ubiquitin-protein ligase hel2 OS=Schizosaccharomyces pombe (strain 972 / ATCC 24843) GN=SPCC1223.01 PE=1 SV=2//2.77915e-21		0.952618006	7.28E-05
LNC_008017	XLOC_040080	--	lncRNA	Pbr025779.1	Pbr025779	--	sp|Q9LT69|SERA3_ARATH D-3-phosphoglycerate dehydrogenase 3, chloroplastic OS=Arabidopsis thaliana GN=PGDH3 PE=1 SV=1//2.21629e-21		0.952933479	7.11E-05
LNC_008017	XLOC_040080	--	lncRNA	Pbr036714.1	Pbr036714	--	-//-		0.954664825	6.25E-05
LNC_008017	XLOC_040080	--	lncRNA	Pbr005522.1	Pbr005522	--	sp|Q6XAT2|ERL2_ARATH LRR receptor-like serine/threonine-protein kinase ERL2 OS=Arabidopsis thaliana GN=ERL2 PE=2 SV=1//1.18695e-15		0.954578979	6.29E-05
LNC_008017	XLOC_040080	--	lncRNA	Pbr008853.2	Pbr008853	--	-//-		0.954664825	6.25E-05
LNC_008017	XLOC_040080	--	lncRNA	Pbr003890.1	Pbr003890	--	sp|Q9LMH6|FDM4_ARATH Factor of DNA methylation 4 OS=Arabidopsis thaliana GN=FDM4 PE=4 SV=1//1.41537e-14		0.954664825	6.25E-05
LNC_008017	XLOC_040080	--	lncRNA	Pbr023101.1	Pbr023101	--	sp|Q2QYH7|C14C2_ORYSJ Cytochrome P450 714C2 OS=Oryza sativa subsp. japonica GN=CYP714C2 PE=2 SV=1//0		0.982291971	2.39E-06
LNC_008017	XLOC_040080	--	lncRNA	Pbr017605.1	Pbr017605	--	-//-		0.951914176	7.66E-05
LNC_008017	XLOC_040080	--	lncRNA	Pbr032063.1	Pbr032063	--	sp|Q0IIS3|EPHX3_XENTR Epoxide hydrolase 3 OS=Xenopus tropicalis GN=ephx3 PE=2 SV=1//6.37761e-11		0.954664825	6.25E-05
LNC_008017	XLOC_040080	--	lncRNA	Pbr001122.1	Pbr001122	--	-//-		0.954664825	6.25E-05
LNC_008017	XLOC_040080	--	lncRNA	Pbr005568.1	Pbr005568	--	-//-		0.954664825	6.25E-05
LNC_008017	XLOC_040080	--	lncRNA	Pbr029419.1	Pbr029419	--	-//-		0.95286514	7.15E-05
LNC_008017	XLOC_040080	--	lncRNA	Pbr008800.1	Pbr008800	--	sp|Q94IR2|CCD1_PHAVU Carotenoid 9,10(9&apos;,10&apos;)-cleavage dioxygenase 1 OS=Phaseolus vulgaris GN=CCD1 PE=1 SV=1//7.00413e-46		0.984392	1.54E-06
LNC_008017	XLOC_040080	--	lncRNA	Pbr009060.1	Pbr009060	--	sp|P93829|PRA1D_ARATH PRA1 family protein D OS=Arabidopsis thaliana GN=PRA1D PE=1 SV=1//1.12943e-23		0.953692224	6.72E-05
LNC_008017	XLOC_040080	--	lncRNA	Pbr022828.1	Pbr022828	--	-//-		0.954664825	6.25E-05
LNC_008017	XLOC_040080	--	lncRNA	Pbr002310.1	Pbr002310	--	sp|Q9FML2|HDA6_ARATH Histone deacetylase 6 OS=Arabidopsis thaliana GN=HDA6 PE=1 SV=1//2.69439e-10		0.96223359	3.32E-05
LNC_008017	XLOC_040080	--	lncRNA	Pbr031149.1	Pbr031149	--	sp|Q940T9|COL4_ARATH Zinc finger protein CONSTANS-LIKE 4 OS=Arabidopsis thaliana GN=COL4 PE=2 SV=2//8.65904e-29		0.954664825	6.25E-05
LNC_008017	XLOC_040080	--	lncRNA	Pbr008323.1	Pbr008323	--	-//-		0.957743273	4.90E-05
LNC_008017	XLOC_040080	--	lncRNA	Pbr017270.1	Pbr017270	--	sp|Q1PEY6|EPFL6_ARATH EPIDERMAL PATTERNING FACTOR-like protein 6 OS=Arabidopsis thaliana GN=EPFL6 PE=1 SV=1//2.46874e-34		0.954664825	6.25E-05
LNC_008017	XLOC_040080	--	lncRNA	Pbr038731.1	Pbr038731	--	sp|Q5YGP7|PLET2_ARATH AP2-like ethylene-responsive transcription factor PLT2 OS=Arabidopsis thaliana GN=PLT2 PE=2 SV=1//9.18739e-09		0.954664825	6.25E-05
LNC_008017	XLOC_040080	--	lncRNA	Pbr014736.1	Pbr014736	--	sp|Q9ZT66|E134_MAIZE Endo-1,3;1,4-beta-D-glucanase OS=Zea mays PE=1 SV=1//3.47654e-36		0.954664825	6.25E-05
LNC_008017	XLOC_040080	--	lncRNA	Pbr040437.1	Pbr040437	--	sp|Q40392|TMVRN_NICGU TMV resistance protein N OS=Nicotiana glutinosa GN=N PE=1 SV=1//1.37576e-55		0.954837567	6.17E-05
LNC_008017	XLOC_040080	--	lncRNA	Pbr028254.1	Pbr028254	--	sp|Q84KJ6|AMT31_ORYSJ Ammonium transporter 3 member 1 OS=Oryza sativa subsp. japonica GN=AMT3-1 PE=2 SV=1//2.3613e-66		0.954664825	6.25E-05
LNC_008017	XLOC_040080	--	lncRNA	Pbr032692.1	Pbr032692	--	-//-		0.955265492	5.97E-05
LNC_008017	XLOC_040080	--	lncRNA	Pbr000334.1	Pbr000334	--	sp|Q9C950|VIP5_ARATH Protein RTF1 homolog OS=Arabidopsis thaliana GN=VIP5 PE=1 SV=1//1.87783e-37		0.954664825	6.25E-05
LNC_008017	XLOC_040080	--	lncRNA	Pbr014080.1	Pbr014080	--	sp|P49679|IAA4_PEA Auxin-induced protein IAA4 OS=Pisum sativum GN=IAA4/5 PE=1 SV=1//1.2149e-23		0.954664825	6.25E-05
LNC_008017	XLOC_040080	--	lncRNA	Pbr034362.1	Pbr034362	--	sp|Q02909|CAPP1_SOYBN Phosphoenolpyruvate carboxylase, housekeeping isozyme OS=Glycine max GN=PPC16 PE=2 SV=1//0		0.954664825	6.25E-05
LNC_008017	XLOC_040080	--	lncRNA	Pbr027751.1	Pbr027751	--	sp|Q6AWT8|GG3_ARATH Guanine nucleotide-binding protein subunit gamma 3 OS=Arabidopsis thaliana GN=GG3 PE=2 SV=1//1.20909e-30		0.954664825	6.25E-05
LNC_008017	XLOC_040080	--	lncRNA	Pbr002316.1	Pbr002316	--	sp|Q9C942|CSE_ARATH Caffeoylshikimate esterase OS=Arabidopsis thaliana GN=CSE PE=1 SV=1//3.74621e-33		0.954664825	6.25E-05
LNC_008017	XLOC_040080	--	lncRNA	Pbr012312.1	Pbr012312	--	-//-		0.954664825	6.25E-05
LNC_008017	XLOC_040080	--	lncRNA	Pbr021868.1	Pbr021868	--	sp|Q9FY93|NAC83_ARATH NAC domain-containing protein 83 OS=Arabidopsis thaliana GN=NAC083 PE=1 SV=1//1.0897e-33		0.954664825	6.25E-05
LNC_008017	XLOC_040080	--	lncRNA	Pbr022203.1	Pbr022203	--	sp|Q8LFJ9|GLIP7_ARATH GDSL esterase/lipase 7 OS=Arabidopsis thaliana GN=GLIP7 PE=2 SV=1//2.51257e-93		0.954664825	6.25E-05
LNC_008017	XLOC_040080	--	lncRNA	Pbr029572.1	Pbr029572	--	-//-		0.954664825	6.25E-05
LNC_008017	XLOC_040080	--	lncRNA	Pbr030793.1	Pbr030793	--	sp|Q9SSK7|MLP34_ARATH MLP-like protein 34 OS=Arabidopsis thaliana GN=MLP34 PE=2 SV=1//1.92114e-08		0.954664825	6.25E-05
LNC_008017	XLOC_040080	--	lncRNA	Pbr030822.1	Pbr030822	--	sp|Q8LAL0|SCO12_ARATH Protein SCO1 homolog 2, mitochondrial OS=Arabidopsis thaliana GN=HCC2 PE=2 SV=1//1.56781e-86		0.961642038	3.51E-05
LNC_008017	XLOC_040080	--	lncRNA	Pbr007904.1	Pbr007904	--	-//-		0.951158323	8.08E-05
LNC_008017	XLOC_040080	--	lncRNA	Pbr026132.1	Pbr026132	--	-//-		0.954664825	6.25E-05
LNC_008017	XLOC_040080	--	lncRNA	Pbr036491.1	Pbr036491	--	sp|Q9LXA5|LRK91_ARATH L-type lectin-domain containing receptor kinase IX.1 OS=Arabidopsis thaliana GN=LECRK91 PE=2 SV=1//1.12034e-75		0.97083848	1.36E-05
LNC_008017	XLOC_040080	--	lncRNA	Pbr015061.1	Pbr015061	--	-//-		0.954664825	6.25E-05
LNC_008017	XLOC_040080	--	lncRNA	Pbr015031.1	Pbr015031	--	sp|O80470|GDL38_ARATH GDSL esterase/lipase At2g23540 OS=Arabidopsis thaliana GN=At2g23540 PE=2 SV=1//7.56623e-21		0.954664825	6.25E-05
LNC_008017	XLOC_040080	--	lncRNA	Pbr028153.1	Pbr028153	--	-//-		0.975945377	6.94E-06
LNC_008017	XLOC_040080	--	lncRNA	Pbr038300.1	Pbr038300	--	-//-		0.962407592	3.27E-05
LNC_008017	XLOC_040080	--	lncRNA	Pbr003949.1	Pbr003949	--	-//-		0.954664825	6.25E-05
LNC_008017	XLOC_040080	--	lncRNA	Pbr019138.1	Pbr019138	--	-//-		0.954664825	6.25E-05
LNC_008017	XLOC_040080	--	lncRNA	Pbr021413.1	Pbr021413	--	sp|Q9M0X9|4CLL7_ARATH 4-coumarate--CoA ligase-like 7 OS=Arabidopsis thaliana GN=4CLL7 PE=1 SV=1//3.48912e-21		0.954664825	6.25E-05
LNC_008017	XLOC_040080	--	lncRNA	Pbr013071.1	Pbr013071	--	-//-		0.956026037	5.62E-05
LNC_008017	XLOC_040080	--	lncRNA	Pbr001893.1	Pbr001893	--	-//-		0.952191929	7.51E-05
LNC_008017	XLOC_040080	--	lncRNA	Pbr018627.1	Pbr018627	--	-//-		0.954664825	6.25E-05
LNC_008017	XLOC_040080	--	lncRNA	Pbr009034.1	Pbr009034	--	-//-		0.954664825	6.25E-05
LNC_008017	XLOC_040080	--	lncRNA	Pbr015867.1	Pbr015867	--	-//-		0.954664825	6.25E-05
LNC_008017	XLOC_040080	--	lncRNA	Pbr027529.1	Pbr027529	--	-//-		0.954664825	6.25E-05
LNC_008017	XLOC_040080	--	lncRNA	Pbr030140.1	Pbr030140	--	-//-		0.954664825	6.25E-05
LNC_008017	XLOC_040080	--	lncRNA	Pbr013542.1	Pbr013542	--	-//-		0.959900009	4.09E-05
LNC_008017	XLOC_040080	--	lncRNA	Pbr020973.1	Pbr020973	--	-//-		0.954664825	6.25E-05
LNC_008017	XLOC_040080	--	lncRNA	Pbr001239.1	Pbr001239	--	sp|Q9LY00|WRK70_ARATH Probable WRKY transcription factor 70 OS=Arabidopsis thaliana GN=WRKY70 PE=2 SV=1//7.08374e-29		0.967534609	1.97E-05
LNC_008017	XLOC_040080	--	lncRNA	Pbr032704.1	Pbr032704	--	sp|P46519|LEA14_SOYBN Desiccation protectant protein Lea14 homolog OS=Glycine max PE=2 SV=1//9.06394e-76		0.954664825	6.25E-05
LNC_008017	XLOC_040080	--	lncRNA	Pbr030197.1	Pbr030197	--	-//-		0.954664825	6.25E-05
LNC_008016	XLOC_040079	--	lncRNA	Pbr010027.1	Pbr010027	--	sp|Q8VYE2|TIM50_ARATH Mitochondrial import inner membrane translocase subunit TIM50 OS=Arabidopsis thaliana GN=TIM50 PE=1 SV=1//1.36409e-116		0.976692472	6.22E-06
LNC_008016	XLOC_040079	--	lncRNA	Pbr039889.1	Pbr039889	--	sp|Q9XIA7|TOM6_ARATH Mitochondrial import receptor subunit TOM6 homolog OS=Arabidopsis thaliana GN=TOM6 PE=1 SV=1//3.47188e-19		0.959878964	4.10E-05
LNC_008016	XLOC_040079	--	lncRNA	Pbr026803.1	Pbr026803	--	-//-		0.960452878	3.90E-05
LNC_008016	XLOC_040079	--	lncRNA	Pbr021737.1	Pbr021737	--	sp|B9SCX0|CASP3_RICCO Casparian strip membrane protein 3 OS=Ricinus communis GN=RCOM_1282030 PE=3 SV=1//1.51382e-57		0.957643741	4.94E-05
LNC_008016	XLOC_040079	--	lncRNA	Pbr032914.1	Pbr032914	--	sp|P52855|RLA1_MAIZE 60S acidic ribosomal protein P1 OS=Zea mays GN=RPP1A PE=1 SV=1//4.05465e-26		0.974738187	8.23E-06
LNC_000256	XLOC_001376	--	lncRNA	Pbr005319.1	Pbr005319	--	sp|Q9FL08|WTR42_ARATH WAT1-related protein At5g40240 OS=Arabidopsis thaliana GN=At5g40240 PE=2 SV=1//1.25481e-77		-0.969064523	1.66E-05
LNC_000256	XLOC_001376	--	lncRNA	Pbr010226.1	Pbr010226	--	sp|F4KAB8|MCM6_ARATH DNA replication licensing factor MCM6 OS=Arabidopsis thaliana GN=MCM6 PE=1 SV=1//0		0.9503585	8.55E-05
LNC_000256	XLOC_001376	--	lncRNA	Pbr015841.1	Pbr015841	--	sp|Q93YN4|ELM1_ARATH Mitochondrial fission protein ELM1 OS=Arabidopsis thaliana GN=ELM1 PE=1 SV=1//6.83762e-161		0.950993544	8.18E-05
LNC_012690	XLOC_061664	--	lncRNA	Pbr018430.1	Pbr018430	--	-//-		0.991845915	1.60E-07
LNC_012690	XLOC_061664	--	lncRNA	Pbr027972.1	Pbr027972	--	-//-		0.991845915	1.60E-07
LNC_012690	XLOC_061664	--	lncRNA	Pbr017960.1	Pbr017960	--	-//-		0.988470991	5.36E-07
LNC_012690	XLOC_061664	--	lncRNA	Pbr008855.1	Pbr008855	--	-//-		0.991845915	1.60E-07
LNC_012690	XLOC_061664	--	lncRNA	Pbr001167.1	Pbr001167	--	-//-		0.991207948	2.08E-07
LNC_012690	XLOC_061664	--	lncRNA	Pbr016634.1	Pbr016634	--	sp|Q9SYQ0|IDM3_ARATH Increased DNA methylation 3 OS=Arabidopsis thaliana GN=IDM3 PE=1 SV=1//3.32764e-27		0.991845915	1.60E-07
LNC_012690	XLOC_061664	--	lncRNA	Pbr016998.1	Pbr016998	--	sp|Q9C8Y3|RGL1_ARATH DELLA protein RGL1 OS=Arabidopsis thaliana GN=RGL1 PE=1 SV=1//7.48122e-12		0.980049895	3.62E-06
LNC_012690	XLOC_061664	--	lncRNA	Pbr030750.1	Pbr030750	--	-//-		0.985991199	1.06E-06
LNC_012690	XLOC_061664	--	lncRNA	Pbr006532.1	Pbr006532	--	-//-		0.991845915	1.60E-07
LNC_012690	XLOC_061664	--	lncRNA	Pbr042849.1	Pbr042849	--	sp|Q9M2T1|AP3BA_ARATH AP3-complex subunit beta-A OS=Arabidopsis thaliana GN=AP3BA PE=2 SV=2//2.71113e-61		0.991845915	1.60E-07
LNC_012690	XLOC_061664	--	lncRNA	Pbr037385.1	Pbr037385	--	sp|Q8TC41|RN217_HUMAN Probable E3 ubiquitin-protein ligase RNF217 OS=Homo sapiens GN=RNF217 PE=2 SV=4//5.69565e-11		0.991845915	1.60E-07
LNC_012690	XLOC_061664	--	lncRNA	Pbr010867.1	Pbr010867	--	sp|Q9LYT3|TT12_ARATH Protein TRANSPARENT TESTA 12 OS=Arabidopsis thaliana GN=TT12 PE=2 SV=1//9.14662e-92		0.991845915	1.60E-07
LNC_012690	XLOC_061664	--	lncRNA	Pbr029236.1	Pbr029236	--	sp|Q9SZG4|PSK4_ARATH Putative phytosulfokines 4 OS=Arabidopsis thaliana GN=PSK4 PE=3 SV=1//1.27601e-10		0.991845915	1.60E-07
LNC_012690	XLOC_061664	--	lncRNA	Pbr011132.1	Pbr011132	--	sp|Q8VYI9|NLTL5_ARATH Non-specific lipid-transfer protein-like protein At5g64080 OS=Arabidopsis thaliana GN=At5g64080 PE=1 SV=1//4.71688e-24		0.991845915	1.60E-07
LNC_012690	XLOC_061664	--	lncRNA	Pbr011506.1	Pbr011506	--	sp|F4I9E1|NFD4_ARATH Protein NUCLEAR FUSION DEFECTIVE 4 OS=Arabidopsis thaliana GN=NFD4 PE=3 SV=1//1.30662e-10		0.991845915	1.60E-07
LNC_012690	XLOC_061664	--	lncRNA	Pbr003278.1	Pbr003278	--	sp|Q9C7S5|PSYR1_ARATH Tyrosine-sulfated glycopeptide receptor 1 OS=Arabidopsis thaliana GN=PSYR1 PE=2 SV=1//6.96456e-08		0.991845915	1.60E-07
LNC_012690	XLOC_061664	--	lncRNA	Pbr013206.1	Pbr013206	--	-//-		0.991845915	1.60E-07
LNC_012690	XLOC_061664	--	lncRNA	Pbr001327.1	Pbr001327	--	-//-		0.974248483	8.80E-06
LNC_012690	XLOC_061664	--	lncRNA	Pbr023100.1	Pbr023100	--	sp|Q2QYH7|C14C2_ORYSJ Cytochrome P450 714C2 OS=Oryza sativa subsp. japonica GN=CYP714C2 PE=2 SV=1//1.103e-143		0.966499527	2.19E-05
LNC_012690	XLOC_061664	--	lncRNA	Pbr007886.1	Pbr007886	--	-//-		0.988137384	5.92E-07
LNC_012690	XLOC_061664	--	lncRNA	Pbr033919.1	Pbr033919	--	-//-		0.991845915	1.60E-07
LNC_012690	XLOC_061664	--	lncRNA	Pbr016175.1	Pbr016175	--	-//-		0.991845915	1.60E-07
LNC_012690	XLOC_061664	--	lncRNA	Pbr027492.1	Pbr027492	--	sp|Q29PU4|CLE12_ARATH CLAVATA3/ESR (CLE)-related protein 12 OS=Arabidopsis thaliana GN=CLE12 PE=2 SV=1//4.32817e-12		0.987014767	8.11E-07
LNC_012690	XLOC_061664	--	lncRNA	Pbr005057.1	Pbr005057	--	-//-		0.991845915	1.60E-07
LNC_012690	XLOC_061664	--	lncRNA	Pbr004527.1	Pbr004527	--	-//-		0.991845915	1.60E-07
LNC_012690	XLOC_061664	--	lncRNA	Pbr000460.1	Pbr000460	--	-//-		0.991845915	1.60E-07
LNC_012690	XLOC_061664	--	lncRNA	Pbr013785.1	Pbr013785	--	sp|F4KIF3|CSA1_ARATH Disease resistance-like protein CSA1 OS=Arabidopsis thaliana GN=CSA1 PE=3 SV=1//2.43802e-11		0.991845915	1.60E-07
LNC_012690	XLOC_061664	--	lncRNA	Pbr037368.1	Pbr037368	--	sp|Q7XKU5|DAO_ORYSJ 2-oxoglutarate-dependent dioxygenase DAO OS=Oryza sativa subsp. japonica GN=DAO PE=2 SV=2//1.5222e-08		0.991845915	1.60E-07
LNC_012690	XLOC_061664	--	lncRNA	Pbr023973.1	Pbr023973	--	sp|P93006|P2C27_ARATH Probable protein phosphatase 2C 27 OS=Arabidopsis thaliana GN=At2g33700 PE=2 SV=1//9.84548e-51		0.991845915	1.60E-07
LNC_012690	XLOC_061664	--	lncRNA	Pbr019156.1	Pbr019156	--	-//-		0.998035569	1.10E-09
LNC_012690	XLOC_061664	--	lncRNA	Pbr040042.1	Pbr040042	--	sp|Q8GU25|COMT1_ROSCH Caffeic acid 3-O-methyltransferase OS=Rosa chinensis GN=COMT1 PE=2 SV=1//0		0.991845915	1.60E-07
LNC_012690	XLOC_061664	--	lncRNA	Pbr029284.1	Pbr029284	--	-//-		0.971473288	1.26E-05
LNC_012690	XLOC_061664	--	lncRNA	Pbr029668.1	Pbr029668	--	sp|P35694|XTH2_SOYBN Xyloglucan endotransglucosylase/hydrolase 2 OS=Glycine max PE=2 SV=1//9.2453e-144		0.992900948	9.86E-08
LNC_012690	XLOC_061664	--	lncRNA	Pbr024491.1	Pbr024491	--	-//-		0.991845915	1.60E-07
LNC_012690	XLOC_061664	--	lncRNA	Pbr037283.1	Pbr037283	--	-//-		0.991845915	1.60E-07
LNC_012690	XLOC_061664	--	lncRNA	Pbr036609.1	Pbr036609	--	sp|Q9SH30|HMA5_ARATH Probable copper-transporting ATPase HMA5 OS=Arabidopsis thaliana GN=HMA5 PE=1 SV=2//1.2924e-20		0.991845915	1.60E-07
LNC_012690	XLOC_061664	--	lncRNA	Pbr005008.1	Pbr005008	--	-//-		0.962775748	3.16E-05
LNC_012690	XLOC_061664	--	lncRNA	Pbr005995.1	Pbr005995	--	sp|Q9M330|PSMF1_ARATH Probable proteasome inhibitor OS=Arabidopsis thaliana GN=At3g53970 PE=1 SV=1//3.02149e-43		0.991845915	1.60E-07
LNC_012690	XLOC_061664	--	lncRNA	Pbr036233.1	Pbr036233	--	sp|Q8GYN5|RIN4_ARATH RPM1-interacting protein 4 OS=Arabidopsis thaliana GN=RIN4 PE=1 SV=1//4.63702e-08		0.991845915	1.60E-07
LNC_012690	XLOC_061664	--	lncRNA	Pbr022258.1	Pbr022258	--	sp|P32024|JI23_HORVU 23 kDa jasmonate-induced protein OS=Hordeum vulgare PE=2 SV=1//1.47632e-41		0.991845915	1.60E-07
LNC_012690	XLOC_061664	--	lncRNA	Pbr009004.1	Pbr009004	--	sp|Q9LFW3|COBL4_ARATH COBRA-like protein 4 OS=Arabidopsis thaliana GN=COBL4 PE=2 SV=2//1.83875e-58		0.991845915	1.60E-07
LNC_012690	XLOC_061664	--	lncRNA	Pbr022088.1	Pbr022088	--	-//-		0.991845915	1.60E-07
LNC_012690	XLOC_061664	--	lncRNA	Pbr014477.1	Pbr014477	--	-//-		0.991845915	1.60E-07
LNC_012690	XLOC_061664	--	lncRNA	Pbr015300.1	Pbr015300	--	sp|Q9SD53|Y3720_ARATH UPF0481 protein At3g47200 OS=Arabidopsis thaliana GN=At3g47200 PE=2 SV=1//6.16082e-07		0.991845915	1.60E-07
LNC_012690	XLOC_061664	--	lncRNA	Pbr015488.1	Pbr015488	--	sp|Q9SVV2|XTH26_ARATH Probable xyloglucan endotransglucosylase/hydrolase protein 26 OS=Arabidopsis thaliana GN=XTH26 PE=2 SV=1//1.10897e-129		0.991845915	1.60E-07
LNC_012690	XLOC_061664	--	lncRNA	Pbr011107.1	Pbr011107	--	sp|P24397|HY6H_HYONI Hyoscyamine 6-dioxygenase OS=Hyoscyamus niger GN=H6H PE=1 SV=1//2.99814e-79		0.991845915	1.60E-07
LNC_012690	XLOC_061664	--	lncRNA	Pbr022089.1	Pbr022089	--	-//-		0.991845915	1.60E-07
LNC_012690	XLOC_061664	--	lncRNA	Pbr021617.1	Pbr021617	--	-//-		0.991845915	1.60E-07
LNC_012690	XLOC_061664	--	lncRNA	Pbr033330.1	Pbr033330	--	-//-		0.991845915	1.60E-07
LNC_012690	XLOC_061664	--	lncRNA	Pbr026120.1	Pbr026120	--	sp|Q39182|DEF02_ARATH Defensin-like protein 2 OS=Arabidopsis thaliana GN=PDF2.2 PE=2 SV=1//1.11178e-15		0.991845915	1.60E-07
LNC_012690	XLOC_061664	--	lncRNA	Pbr017637.1	Pbr017637	--	-//-		0.990573013	2.65E-07
LNC_012690	XLOC_061664	--	lncRNA	Pbr041446.1	Pbr041446	--	-//-		0.991845915	1.60E-07
LNC_012690	XLOC_061664	--	lncRNA	Pbr025603.1	Pbr025603	--	sp|P38389|SC61B_ARATH Protein transport protein Sec61 subunit beta OS=Arabidopsis thaliana GN=At2g45070 PE=1 SV=1//1.58963e-10		0.991845915	1.60E-07
LNC_012690	XLOC_061664	--	lncRNA	Pbr024525.1	Pbr024525	--	-//-		0.971120765	1.31E-05
LNC_012690	XLOC_061664	--	lncRNA	Pbr040116.1	Pbr040116	--	-//-		0.991845915	1.60E-07
LNC_012690	XLOC_061664	--	lncRNA	Pbr025599.1	Pbr025599	--	-//-		0.95234119	7.43E-05
LNC_012690	XLOC_061664	--	lncRNA	Pbr038840.2	Pbr038840	--	sp|Q9SE51|SURF1_ARATH Surfeit locus protein 1 OS=Arabidopsis thaliana GN=SURF1 PE=2 SV=1//4.06856e-20		0.991845915	1.60E-07
LNC_012690	XLOC_061664	--	lncRNA	Pbr041817.1	Pbr041817	--	sp|Q6P819|RCD1_XENTR Cell differentiation protein RCD1 homolog OS=Xenopus tropicalis GN=rqcd1 PE=2 SV=1//1.99286e-78		0.991845915	1.60E-07
LNC_012690	XLOC_061664	--	lncRNA	Pbr004213.1	Pbr004213	--	-//-		0.97574519	7.15E-06
LNC_012690	XLOC_061664	--	lncRNA	Pbr039774.1	Pbr039774	--	sp|Q9SJB4|GDL34_ARATH GDSL esterase/lipase At2g04570 OS=Arabidopsis thaliana GN=At2g04570 PE=2 SV=1//5.51244e-07		0.976110654	6.78E-06
LNC_012690	XLOC_061664	--	lncRNA	Pbr008561.1	Pbr008561	--	sp|Q8LPJ4|AB2E_ARATH ABC transporter E family member 2 OS=Arabidopsis thaliana GN=ABCE2 PE=2 SV=1//6.10978e-59		0.991845915	1.60E-07
LNC_012690	XLOC_061664	--	lncRNA	Pbr032064.1	Pbr032064	--	sp|Q8LC79|GAT18_ARATH GATA transcription factor 18 OS=Arabidopsis thaliana GN=GATA18 PE=2 SV=2//3.25512e-55		0.991845915	1.60E-07
LNC_012691	XLOC_061667	--	lncRNA	Pbr029373.1	Pbr029373	--	sp|Q9LU46|RH35_ARATH DEAD-box ATP-dependent RNA helicase 35 OS=Arabidopsis thaliana GN=RH35 PE=2 SV=1//0		-0.962910528	3.12E-05
LNC_012691	XLOC_061667	--	lncRNA	Pbr027746.2	Pbr027746	--	sp|Q07379|YD057_YEAST Putative uncharacterized protein YDL057W OS=Saccharomyces cerevisiae (strain ATCC 204508 / S288c) GN=YDL057W PE=4 SV=1//4.1632e-10		-0.95051135	8.46E-05
LNC_012691	XLOC_061667	--	lncRNA	Pbr013998.1	Pbr013998	--	sp|Q7ZVR1|WDR75_DANRE WD repeat-containing protein 75 OS=Danio rerio GN=wdr75 PE=2 SV=2//1.05621e-58		-0.966209078	2.26E-05
LNC_012691	XLOC_061667	--	lncRNA	Pbr023200.2	Pbr023200	--	sp|P68428|H32_WHEAT Histone H3.2 OS=Triticum aestivum PE=1 SV=2//8.24744e-74		0.957141019	5.15E-05
LNC_012691	XLOC_061667	--	lncRNA	Pbr013559.1	Pbr013559	--	-//-		0.965302051	2.48E-05
LNC_012691	XLOC_061667	--	lncRNA	Pbr006315.1	Pbr006315	--	-//-		0.954144769	6.50E-05
LNC_012691	XLOC_061667	--	lncRNA	Pbr031830.1	Pbr031830	--	sp|O04682|PTI6_SOLLC Pathogenesis-related genes transcriptional activator PTI6 OS=Solanum lycopersicum GN=PTI6 PE=2 SV=1//1.71223e-21		0.968222224	1.83E-05
LNC_012691	XLOC_061667	--	lncRNA	Pbr022500.1	Pbr022500	--	-//-		0.973711094	9.45E-06
LNC_012691	XLOC_061667	--	lncRNA	Pbr005214.1	Pbr005214	--	-//-		0.952576775	7.30E-05
LNC_012691	XLOC_061667	--	lncRNA	Pbr029068.1	Pbr029068	--	-//-		0.959326888	4.29E-05
LNC_012691	XLOC_061667	--	lncRNA	Pbr041421.1	Pbr041421	--	-//-		0.952124918	7.54E-05
LNC_012691	XLOC_061667	--	lncRNA	Pbr020632.1	Pbr020632	--	sp|O82497|DGP2_ARATH DAR GTPase 2, mitochondrial OS=Arabidopsis thaliana GN=DGP2 PE=3 SV=1//3.35915e-123		-0.955703962	5.77E-05
LNC_012691	XLOC_061667	--	lncRNA	Pbr026899.1	Pbr026899	--	sp|O48890|NRPB4_ARATH DNA-directed RNA polymerase II subunit 4 OS=Arabidopsis thaliana GN=NRPB4 PE=1 SV=1//3.46468e-71		-0.97850478	4.69E-06
LNC_012692	XLOC_061675	--	lncRNA	Pbr002219.1	Pbr002219	--	-//-		0.999775119	5.61E-13
LNC_012692	XLOC_061675	--	lncRNA	Pbr022629.1	Pbr022629	--	sp|P32110|GSTX6_SOYBN Probable glutathione S-transferase OS=Glycine max GN=HSP26-A PE=2 SV=1//7.83115e-20		0.999775119	5.61E-13
LNC_012692	XLOC_061675	--	lncRNA	Pbr007306.1	Pbr007306	--	sp|Q9CA51|MIF1_ARATH Mini zinc finger protein 1 OS=Arabidopsis thaliana GN=MIF1 PE=1 SV=1//2.91381e-36		0.999775119	5.61E-13
LNC_012692	XLOC_061675	--	lncRNA	Pbr029652.1	Pbr029652	--	-//-		0.996972885	5.01E-09
LNC_012692	XLOC_061675	--	lncRNA	Pbr006105.1	Pbr006105	--	-//-		0.999775119	5.61E-13
LNC_012692	XLOC_061675	--	lncRNA	Pbr000273.1	Pbr000273	--	-//-		0.999775119	5.61E-13
LNC_012692	XLOC_061675	--	lncRNA	Pbr002045.1	Pbr002045	--	sp|Q9ZSK5|ZOG_PHALU Zeatin O-glucosyltransferase OS=Phaseolus lunatus GN=ZOG1 PE=2 SV=1//4.14049e-24		0.955437222	5.89E-05
LNC_012692	XLOC_061675	--	lncRNA	Pbr000213.1	Pbr000213	--	sp|Q9C6J3|FB52_ARATH Putative F-box protein At1g50870 OS=Arabidopsis thaliana GN=At1g50870 PE=4 SV=1//1.89965e-08		0.998534945	3.96E-10
LNC_012692	XLOC_061675	--	lncRNA	Pbr005917.1	Pbr005917	--	-//-		0.999775119	5.61E-13
LNC_012692	XLOC_061675	--	lncRNA	Pbr020761.1	Pbr020761	--	-//-		0.997981536	1.21E-09
LNC_012692	XLOC_061675	--	lncRNA	Pbr005411.1	Pbr005411	--	-//-		0.999775119	5.61E-13
LNC_012692	XLOC_061675	--	lncRNA	Pbr038806.1	Pbr038806	--	sp|O04059|DHBK_SOLLC Putative 3,4-dihydroxy-2-butanone kinase OS=Solanum lycopersicum GN=DHBK PE=2 SV=1//1.25895e-17		0.999775119	5.61E-13
LNC_012692	XLOC_061675	--	lncRNA	Pbr039283.1	Pbr039283	--	sp|B0M3E8|UGE1_PEA Bifunctional UDP-glucose 4-epimerase and UDP-xylose 4-epimerase 1 OS=Pisum sativum GN=UGE1 PE=1 SV=2//0		0.977299552	5.68E-06
LNC_012692	XLOC_061675	--	lncRNA	Pbr003456.1	Pbr003456	--	sp|Q9FGY1|BXL1_ARATH Beta-D-xylosidase 1 OS=Arabidopsis thaliana GN=BXL1 PE=1 SV=1//0		0.995843796	1.52E-08
LNC_012692	XLOC_061675	--	lncRNA	Pbr023419.1	Pbr023419	--	-//-		0.999775119	5.61E-13
LNC_012692	XLOC_061675	--	lncRNA	Pbr026176.1	Pbr026176	--	-//-		0.999259641	3.63E-11
LNC_012692	XLOC_061675	--	lncRNA	Pbr017707.1	Pbr017707	--	-//-		0.98003134	3.63E-06
LNC_012692	XLOC_061675	--	lncRNA	Pbr004282.1	Pbr004282	--	sp|Q8VYI9|NLTL5_ARATH Non-specific lipid-transfer protein-like protein At5g64080 OS=Arabidopsis thaliana GN=At5g64080 PE=1 SV=1//1.82145e-31		0.999775119	5.61E-13
LNC_012692	XLOC_061675	--	lncRNA	Pbr029050.1	Pbr029050	--	-//-		0.999775119	5.61E-13
LNC_012692	XLOC_061675	--	lncRNA	Pbr023549.1	Pbr023549	--	-//-		0.999775119	5.61E-13
LNC_012692	XLOC_061675	--	lncRNA	Pbr017676.1	Pbr017676	--	sp|A2RVM0|TIC32_ARATH Short-chain dehydrogenase TIC 32, chloroplastic OS=Arabidopsis thaliana GN=TIC32 PE=2 SV=1//2.7234e-103		0.98414116	1.63E-06
LNC_012692	XLOC_061675	--	lncRNA	Pbr036012.1	Pbr036012	--	sp|O49816|LEA1_CICAR Late embryogenesis abundant protein 1 OS=Cicer arietinum PE=2 SV=1//3.5415e-14		0.999775119	5.61E-13
LNC_012692	XLOC_061675	--	lncRNA	Pbr042465.1	Pbr042465	--	sp|Q9SCP2|PLY12_ARATH Probable pectate lyase 12 OS=Arabidopsis thaliana GN=At3g53190 PE=2 SV=2//9.2592e-22		0.952767902	7.20E-05
LNC_012692	XLOC_061675	--	lncRNA	Pbr005029.1	Pbr005029	--	-//-		0.999775119	5.61E-13
LNC_012692	XLOC_061675	--	lncRNA	Pbr016039.1	Pbr016039	--	sp|Q9C9R6|PUM7_ARATH Putative pumilio homolog 7, chloroplastic OS=Arabidopsis thaliana GN=APUM7 PE=3 SV=2//2.66615e-153		0.999775119	5.61E-13
LNC_012692	XLOC_061675	--	lncRNA	Pbr011976.1	Pbr011976	--	sp|Q9FGY1|BXL1_ARATH Beta-D-xylosidase 1 OS=Arabidopsis thaliana GN=BXL1 PE=1 SV=1//0		0.997278983	3.45E-09
LNC_012692	XLOC_061675	--	lncRNA	Pbr038257.1	Pbr038257	--	sp|Q9P7W0|OPA3_SCHPO OPA3-like protein OS=Schizosaccharomyces pombe (strain 972 / ATCC 24843) GN=SPBC1703.11 PE=3 SV=1//1.29231e-19		0.999775119	5.61E-13
LNC_012692	XLOC_061675	--	lncRNA	Pbr003539.1	Pbr003539	--	-//-		0.961195401	3.65E-05
LNC_012692	XLOC_061675	--	lncRNA	Pbr040919.1	Pbr040919	--	sp|C0LGE0|Y1765_ARATH Probable LRR receptor-like serine/threonine-protein kinase At1g07650 OS=Arabidopsis thaliana GN=At1g07650 PE=1 SV=1//6.74436e-07		0.999775119	5.61E-13
LNC_012692	XLOC_061675	--	lncRNA	Pbr007946.1	Pbr007946	--	-//-		0.999775119	5.61E-13
LNC_012692	XLOC_061675	--	lncRNA	Pbr025770.1	Pbr025770	--	-//-		0.999775119	5.61E-13
LNC_012692	XLOC_061675	--	lncRNA	Pbr004129.1	Pbr004129	--	sp|Q8W1Y0|SSC14_ARATH Sister chromatid cohesion 1 protein 4 OS=Arabidopsis thaliana GN=SYN4 PE=2 SV=1//1.00648e-10		0.999425209	1.50E-11
LNC_012692	XLOC_061675	--	lncRNA	Pbr002721.1	Pbr002721	--	-//-		0.980368898	3.42E-06
LNC_012692	XLOC_061675	--	lncRNA	Pbr010420.2	Pbr010420	--	-//-		0.957607915	4.95E-05
LNC_012692	XLOC_061675	--	lncRNA	Pbr007482.1	Pbr007482	--	sp|A2RVQ5|AGL16_ARATH Agamous-like MADS-box protein AGL16 OS=Arabidopsis thaliana GN=AGL16 PE=1 SV=1//1.48642e-41		0.963399901	2.98E-05
LNC_012692	XLOC_061675	--	lncRNA	Pbr006684.1	Pbr006684	--	sp|Q9SFF6|PAE12_ARATH Pectin acetylesterase 12 OS=Arabidopsis thaliana GN=PAE12 PE=2 SV=1//6.19045e-167		0.999775119	5.61E-13
LNC_012692	XLOC_061675	--	lncRNA	Pbr003656.1	Pbr003656	--	sp|O64481|SBT25_ARATH Subtilisin-like protease SBT2.5 OS=Arabidopsis thaliana GN=SBT2.5 PE=2 SV=1//1.72108e-06		0.999775119	5.61E-13
LNC_012692	XLOC_061675	--	lncRNA	Pbr002796.1	Pbr002796	--	-//-		0.979114433	4.25E-06
LNC_012692	XLOC_061675	--	lncRNA	Pbr000196.1	Pbr000196	--	sp|Q8VZ13|Y1816_ARATH Uncharacterized protein At1g08160 OS=Arabidopsis thaliana GN=At1g08160 PE=2 SV=1//2.21698e-07		0.999307539	2.87E-11
LNC_012692	XLOC_061675	--	lncRNA	Pbr015563.1	Pbr015563	--	-//-		0.999775119	5.61E-13
LNC_012692	XLOC_061675	--	lncRNA	Pbr001807.1	Pbr001807	--	sp|Q94AY3|DRIP2_ARATH E3 ubiquitin protein ligase DRIP2 OS=Arabidopsis thaliana GN=DRIP2 PE=1 SV=1//1.54941e-49		0.999775119	5.61E-13
LNC_012692	XLOC_061675	--	lncRNA	Pbr025163.1	Pbr025163	--	sp|Q9FHA3|DPOLA_ARATH DNA polymerase alpha catalytic subunit OS=Arabidopsis thaliana GN=POLA PE=3 SV=2//8.86905e-06		0.994397499	4.31E-08
LNC_012692	XLOC_061675	--	lncRNA	Pbr021650.1	Pbr021650	--	sp|Q93Z81|CAX3_ARATH Vacuolar cation/proton exchanger 3 OS=Arabidopsis thaliana GN=CAX3 PE=1 SV=1//1.54515e-144		0.950251559	8.61E-05
LNC_012692	XLOC_061675	--	lncRNA	Pbr018149.1	Pbr018149	--	sp|P42158|KC1D_ARATH Casein kinase I isoform delta-like OS=Arabidopsis thaliana GN=At4g26100 PE=2 SV=2//1.77118e-167		0.991202296	2.09E-07
LNC_012692	XLOC_061675	--	lncRNA	Pbr039002.1	Pbr039002	--	-//-		0.999775119	5.61E-13
LNC_012692	XLOC_061675	--	lncRNA	Pbr031249.1	Pbr031249	--	sp|Q9T0G0|HSD5_ARATH 11-beta-hydroxysteroid dehydrogenase-like 5 OS=Arabidopsis thaliana GN=HSD5 PE=2 SV=1//0		0.999775119	5.61E-13
LNC_012692	XLOC_061675	--	lncRNA	Pbr030256.1	Pbr030256	--	sp|Q850K7|EXLB1_ORYSJ Expansin-like B1 OS=Oryza sativa subsp. japonica GN=EXLB1 PE=2 SV=2//4.05942e-105		0.954254609	6.45E-05
LNC_012692	XLOC_061675	--	lncRNA	Pbr032771.1	Pbr032771	--	sp|Q9FJ95|DHSO_ARATH Sorbitol dehydrogenase OS=Arabidopsis thaliana GN=SDH PE=1 SV=1//6.58141e-73		0.999775119	5.61E-13
LNC_012692	XLOC_061675	--	lncRNA	Pbr027491.1	Pbr027491	--	-//-		0.998563893	3.69E-10
LNC_012692	XLOC_061675	--	lncRNA	Pbr012077.1	Pbr012077	--	sp|Q8L9P8|RLF33_ARATH Protein RALF-like 33 OS=Arabidopsis thaliana GN=RALFL33 PE=2 SV=1//7.47529e-24		0.999775119	5.61E-13
LNC_012692	XLOC_061675	--	lncRNA	Pbr025503.1	Pbr025503	--	sp|P05716|RT14_VICFA Ribosomal protein S14, mitochondrial OS=Vicia faba GN=RPS14 PE=3 SV=2//2.36325e-46		0.999775119	5.61E-13
LNC_012692	XLOC_061675	--	lncRNA	Pbr020869.1	Pbr020869	--	-//-		0.969065179	1.66E-05
LNC_012692	XLOC_061675	--	lncRNA	Pbr014164.1	Pbr014164	--	sp|O64481|SBT25_ARATH Subtilisin-like protease SBT2.5 OS=Arabidopsis thaliana GN=SBT2.5 PE=2 SV=1//1.72108e-06		0.977996824	5.09E-06
LNC_012692	XLOC_061675	--	lncRNA	Pbr025880.1	Pbr025880	--	-//-		0.997228293	3.68E-09
LNC_012692	XLOC_061675	--	lncRNA	Pbr041755.1	Pbr041755	--	sp|Q9M1H8|RPE5C_ARATH DNA-directed RNA polymerase V subunit 5C OS=Arabidopsis thaliana GN=NRPE5C PE=2 SV=1//4.14286e-66		0.999775119	5.61E-13
LNC_012692	XLOC_061675	--	lncRNA	Pbr001128.1	Pbr001128	--	-//-		0.999775119	5.61E-13
LNC_012692	XLOC_061675	--	lncRNA	Pbr018668.1	Pbr018668	--	sp|Q32PL8|PRIPO_DANRE DNA-directed primase/polymerase protein OS=Danio rerio GN=primpol PE=2 SV=2//1.04061e-21		0.999775119	5.61E-13
LNC_012692	XLOC_061675	--	lncRNA	Pbr028057.1	Pbr028057	--	-//-		0.994778001	3.37E-08
LNC_012692	XLOC_061675	--	lncRNA	Pbr025502.1	Pbr025502	--	sp|P05716|RT14_VICFA Ribosomal protein S14, mitochondrial OS=Vicia faba GN=RPS14 PE=3 SV=2//2.36325e-46		0.999775119	5.61E-13
LNC_012692	XLOC_061675	--	lncRNA	Pbr014943.1	Pbr014943	--	-//-		0.998326621	6.30E-10
LNC_012692	XLOC_061675	--	lncRNA	Pbr022790.1	Pbr022790	--	sp|Q9LYC6|GRC11_ARATH Glutaredoxin-C11 OS=Arabidopsis thaliana GN=GRXC11 PE=3 SV=1//8.31723e-54		0.953727736	6.71E-05
LNC_012692	XLOC_061675	--	lncRNA	Pbr038211.1	Pbr038211	--	sp|Q39688|EP1G_DAUCA Epidermis-specific secreted glycoprotein EP1 OS=Daucus carota GN=EP1 PE=1 SV=1//6.93787e-155		0.984082115	1.65E-06
LNC_012692	XLOC_061675	--	lncRNA	Pbr024222.1	Pbr024222	--	sp|Q39688|EP1G_DAUCA Epidermis-specific secreted glycoprotein EP1 OS=Daucus carota GN=EP1 PE=1 SV=1//5.93621e-145		0.967102342	2.06E-05
LNC_012692	XLOC_061675	--	lncRNA	Pbr038908.1	Pbr038908	--	sp|Q38890|GUN25_ARATH Endoglucanase 25 OS=Arabidopsis thaliana GN=KOR PE=1 SV=1//9.06983e-123		0.958981437	4.42E-05
LNC_012692	XLOC_061675	--	lncRNA	Pbr021158.1	Pbr021158	--	sp|Q9LSQ4|GH36_ARATH Indole-3-acetic acid-amido synthetase GH3.6 OS=Arabidopsis thaliana GN=GH3.6 PE=1 SV=1//0		0.987953772	6.24E-07
LNC_012692	XLOC_061675	--	lncRNA	Pbr032206.1	Pbr032206	--	sp|Q9SFE4|ERF12_ARATH Ethylene-responsive transcription factor ERF012 OS=Arabidopsis thaliana GN=ERF012 PE=2 SV=1//3.96185e-30		0.999665974	2.24E-12
LNC_012692	XLOC_061675	--	lncRNA	Pbr042866.1	Pbr042866	--	sp|P49092|ASNS1_LOTJA Asparagine synthetase [glutamine-hydrolyzing] 1 OS=Lotus japonicus GN=AS1 PE=2 SV=2//0		0.959080023	4.38E-05
LNC_012692	XLOC_061675	--	lncRNA	Pbr024221.1	Pbr024221	--	sp|Q39688|EP1G_DAUCA Epidermis-specific secreted glycoprotein EP1 OS=Daucus carota GN=EP1 PE=1 SV=1//3.20513e-89		0.985605799	1.16E-06
LNC_012692	XLOC_061675	--	lncRNA	Pbr040576.1	Pbr040576	--	sp|O23945|PINS_FRAVE (-)-alpha-pinene synthase OS=Fragaria vesca PE=1 SV=2//0		0.96973242	1.54E-05
LNC_012692	XLOC_061675	--	lncRNA	Pbr002826.1	Pbr002826	--	-//-		0.999775119	5.61E-13
LNC_012692	XLOC_061675	--	lncRNA	Pbr003621.1	Pbr003621	--	sp|Q9ZRF1|MTDH_FRAAN Probable mannitol dehydrogenase OS=Fragaria ananassa GN=CAD PE=2 SV=1//1.12813e-12		0.999775119	5.61E-13
LNC_012692	XLOC_061675	--	lncRNA	Pbr003260.1	Pbr003260	--	sp|Q9C942|CSE_ARATH Caffeoylshikimate esterase OS=Arabidopsis thaliana GN=CSE PE=1 SV=1//1.03886e-55		0.999775119	5.61E-13
LNC_012692	XLOC_061675	--	lncRNA	Pbr008064.1	Pbr008064	--	-//-		0.999775119	5.61E-13
LNC_012692	XLOC_061675	--	lncRNA	Pbr031606.1	Pbr031606	--	sp|Q40066|SPZX_HORVU Serpin-ZX OS=Hordeum vulgare GN=PAZX PE=1 SV=1//1.19322e-90		0.998794186	2.00E-10
LNC_012692	XLOC_061675	--	lncRNA	Pbr031929.1	Pbr031929	--	sp|Q9C6T5|STGL3_ARATH Stigma-specific STIG1-like protein 3 OS=Arabidopsis thaliana GN=At1g50720 PE=2 SV=1//1.40779e-19		0.999681318	1.90E-12
LNC_012692	XLOC_061675	--	lncRNA	Pbr012843.1	Pbr012843	--	-//-		0.981539724	2.76E-06
LNC_012692	XLOC_061675	--	lncRNA	Pbr000098.1	Pbr000098	--	sp|P0DKG3|OFP9_ARATH Probable transcription repressor OFP9 OS=Arabidopsis thaliana GN=OFP9 PE=3 SV=1//3.63759e-34		0.995462553	2.06E-08
LNC_012692	XLOC_061675	--	lncRNA	Pbr041454.1	Pbr041454	--	sp|P48981|BGAL_MALDO Beta-galactosidase OS=Malus domestica PE=1 SV=1//0		0.961775667	3.46E-05
LNC_012692	XLOC_061675	--	lncRNA	Pbr026105.1	Pbr026105	--	-//-		0.968105996	1.85E-05
LNC_012692	XLOC_061675	--	lncRNA	Pbr010507.1	Pbr010507	--	-//-		0.999775119	5.61E-13
LNC_012692	XLOC_061675	--	lncRNA	Pbr041560.1	Pbr041560	--	-//-		0.970063281	1.48E-05
LNC_012692	XLOC_061675	--	lncRNA	Pbr005800.1	Pbr005800	--	-//-		0.999775119	5.61E-13
LNC_012692	XLOC_061675	--	lncRNA	Pbr031211.1	Pbr031211	--	-//-		0.978822194	4.46E-06
LNC_012692	XLOC_061675	--	lncRNA	Pbr032185.1	Pbr032185	--	sp|Q10264|PSO2_SCHPO DNA cross-link repair protein pso2/snm1 OS=Schizosaccharomyces pombe (strain 972 / ATCC 24843) GN=pso2 PE=3 SV=3//2.19814e-14		0.999775119	5.61E-13
LNC_012692	XLOC_061675	--	lncRNA	Pbr015600.1	Pbr015600	--	sp|P48981|BGAL_MALDO Beta-galactosidase OS=Malus domestica PE=1 SV=1//0		0.957737469	4.90E-05
LNC_012692	XLOC_061675	--	lncRNA	Pbr023550.1	Pbr023550	--	sp|P52596|DHE3_VITVI Glutamate dehydrogenase OS=Vitis vinifera GN=GDH PE=2 SV=1//3.48727e-13		0.99529471	2.34E-08
LNC_012692	XLOC_061675	--	lncRNA	Pbr041844.1	Pbr041844	--	sp|Q2V452|CIPK3_ARATH CBL-interacting serine/threonine-protein kinase 3 OS=Arabidopsis thaliana GN=CIPK3 PE=1 SV=2//0		0.954776647	6.20E-05
LNC_012692	XLOC_061675	--	lncRNA	Pbr032210.1	Pbr032210	--	sp|F4HZQ7|WTR5_ARATH WAT1-related protein At1g21890 OS=Arabidopsis thaliana GN=At1g21890 PE=2 SV=1//3.33303e-155		0.971592133	1.24E-05
LNC_012692	XLOC_061675	--	lncRNA	Pbr008640.1	Pbr008640	--	sp|O22901|BH151_ARATH Transcription factor UPBEAT1 OS=Arabidopsis thaliana GN=UPB1 PE=2 SV=1//1.07452e-16		0.993389646	7.68E-08
LNC_012692	XLOC_061675	--	lncRNA	Pbr000608.1	Pbr000608	--	-//-		0.999775119	5.61E-13
LNC_012692	XLOC_061675	--	lncRNA	Pbr036959.1	Pbr036959	--	-//-		0.964218028	2.76E-05
LNC_012692	XLOC_061675	--	lncRNA	Pbr018085.1	Pbr018085	--	-//-		0.999775119	5.61E-13
LNC_012692	XLOC_061675	--	lncRNA	Pbr004339.1	Pbr004339	--	-//-		0.999775119	5.61E-13
LNC_012692	XLOC_061675	--	lncRNA	Pbr025869.1	Pbr025869	--	sp|Q9ZUB9|FB17_ARATH Putative F-box protein At1g23770 OS=Arabidopsis thaliana GN=At1g23770 PE=3 SV=1//1.23168e-19		0.996457562	8.68E-09
LNC_012692	XLOC_061675	--	lncRNA	Pbr017589.1	Pbr017589	--	sp|Q84W66|NFYB6_ARATH Nuclear transcription factor Y subunit B-6 OS=Arabidopsis thaliana GN=NFYB6 PE=1 SV=2//2.06403e-65		0.999775119	5.61E-13
LNC_012692	XLOC_061675	--	lncRNA	Pbr002140.1	Pbr002140	--	sp|Q9LY32|PMA7_ARATH ATPase 7, plasma membrane-type OS=Arabidopsis thaliana GN=AHA7 PE=2 SV=1//0		0.999775119	5.61E-13
LNC_012692	XLOC_061675	--	lncRNA	Pbr002128.1	Pbr002128	--	sp|C0LGD6|Y1570_ARATH Probable LRR receptor-like serine/threonine-protein kinase At1g05700 OS=Arabidopsis thaliana GN=At1g05700 PE=2 SV=1//5.09141e-51		0.981140946	2.98E-06
LNC_012692	XLOC_061675	--	lncRNA	Pbr000737.1	Pbr000737	--	sp|Q9C899|F6H2_ARATH Feruloyl CoA ortho-hydroxylase 2 OS=Arabidopsis thaliana GN=F6&apos;H2 PE=1 SV=1//8.08517e-25		0.995244174	2.43E-08
LNC_012692	XLOC_061675	--	lncRNA	Pbr042392.1	Pbr042392	--	-//-		0.959799697	4.12E-05
LNC_012692	XLOC_061675	--	lncRNA	Pbr032294.1	Pbr032294	--	-//-		0.999775119	5.61E-13
LNC_012692	XLOC_061675	--	lncRNA	Pbr014245.1	Pbr014245	--	sp|Q7PC88|AB31G_ARATH ABC transporter G family member 31 OS=Arabidopsis thaliana GN=ABCG31 PE=1 SV=1//3.87829e-70		0.999775119	5.61E-13
LNC_012692	XLOC_061675	--	lncRNA	Pbr023774.1	Pbr023774	--	sp|P46665|HAT14_ARATH Homeobox-leucine zipper protein HAT14 OS=Arabidopsis thaliana GN=HAT14 PE=2 SV=3//3.47783e-57		0.961769581	3.47E-05
LNC_012692	XLOC_061675	--	lncRNA	Pbr042621.1	Pbr042621	--	-//-		0.999775119	5.61E-13
LNC_012692	XLOC_061675	--	lncRNA	Pbr027217.2	Pbr027217	--	sp|P17815|MASY_RICCO Malate synthase, glyoxysomal OS=Ricinus communis PE=2 SV=1//0		0.978174361	4.95E-06
LNC_012692	XLOC_061675	--	lncRNA	Pbr021790.1	Pbr021790	--	-//-		0.951285166	8.01E-05
LNC_012692	XLOC_061675	--	lncRNA	Pbr021178.1	Pbr021178	--	sp|Q8GWP0|MYB39_ARATH Transcription factor MYB39 OS=Arabidopsis thaliana GN=MYB39 PE=2 SV=1//5.11782e-63		0.999775119	5.61E-13
LNC_012692	XLOC_061675	--	lncRNA	Pbr008991.1	Pbr008991	--	sp|Q9LYA9|CP41A_ARATH Chloroplast stem-loop binding protein of 41 kDa a, chloroplastic OS=Arabidopsis thaliana GN=CSP41A PE=1 SV=1//0		0.957885565	4.84E-05
LNC_012692	XLOC_061675	--	lncRNA	Pbr031941.1	Pbr031941	--	sp|P46608|HSBH1_SOYBN Homeobox protein SBH1 OS=Glycine max GN=H1 PE=2 SV=1//3.27843e-134		0.999775119	5.61E-13
LNC_012692	XLOC_061675	--	lncRNA	Pbr025604.1	Pbr025604	--	sp|Q9SF29|SYP71_ARATH Syntaxin-71 OS=Arabidopsis thaliana GN=SYP71 PE=1 SV=1//4.53738e-103		0.999775119	5.61E-13
LNC_012692	XLOC_061675	--	lncRNA	Pbr001428.1	Pbr001428	--	sp|Q8H2J9|GPDA_ORYSJ Glycerol-3-phosphate dehydrogenase [NAD(+)], chloroplastic OS=Oryza sativa subsp. japonica GN=Os07g0229800 PE=2 SV=3//3.29256e-07		0.999775119	5.61E-13
LNC_012692	XLOC_061675	--	lncRNA	Pbr008997.1	Pbr008997	--	-//-		0.999775119	5.61E-13
LNC_012692	XLOC_061675	--	lncRNA	Pbr008257.1	Pbr008257	--	-//-		0.998005554	1.16E-09
LNC_012692	XLOC_061675	--	lncRNA	Pbr006908.1	Pbr006908	--	-//-		0.990504516	2.72E-07
LNC_012692	XLOC_061675	--	lncRNA	Pbr031260.1	Pbr031260	--	sp|Q9LQ28|ERF22_ARATH Ethylene-responsive transcription factor ERF022 OS=Arabidopsis thaliana GN=ERF022 PE=2 SV=1//1.09064e-46		0.955037945	6.07E-05
LNC_012692	XLOC_061675	--	lncRNA	Pbr006547.1	Pbr006547	--	sp|Q9M2C0|VITH4_ARATH Vacuolar iron transporter homolog 4 OS=Arabidopsis thaliana GN=At3g43660 PE=2 SV=1//6.87769e-64		0.972780725	1.07E-05
LNC_012692	XLOC_061675	--	lncRNA	Pbr006209.1	Pbr006209	--	sp|P90648|MHCKB_DICDI Myosin heavy chain kinase B OS=Dictyostelium discoideum GN=mhkB PE=2 SV=1//8.59912e-11		0.961825523	3.45E-05
LNC_012692	XLOC_061675	--	lncRNA	Pbr012733.1	Pbr012733	--	-//-		0.999775119	5.61E-13
LNC_012692	XLOC_061675	--	lncRNA	Pbr022012.1	Pbr022012	--	sp|Q40885|AG_PETHY Floral homeotic protein AGAMOUS OS=Petunia hybrida GN=AG1 PE=1 SV=1//3.84516e-21		0.971963935	1.18E-05
LNC_012692	XLOC_061675	--	lncRNA	Pbr012739.1	Pbr012739	--	sp|Q8VXX5|SKS1_ARATH Monocopper oxidase-like protein SKS1 OS=Arabidopsis thaliana GN=SKS1 PE=1 SV=1//0		0.989614099	3.72E-07
LNC_012692	XLOC_061675	--	lncRNA	Pbr025937.1	Pbr025937	--	-//-		0.998113233	9.59E-10
LNC_012692	XLOC_061675	--	lncRNA	Pbr035423.1	Pbr035423	--	sp|Q54VM4|EXOS7_DICDI Putative exosome complex exonuclease RRP42 OS=Dictyostelium discoideum GN=exosc7 PE=3 SV=1//5.58791e-17		0.999775119	5.61E-13
LNC_012692	XLOC_061675	--	lncRNA	Pbr036675.1	Pbr036675	--	-//-		0.952956153	7.10E-05
LNC_012692	XLOC_061675	--	lncRNA	Pbr036793.1	Pbr036793	--	sp|P48981|BGAL_MALDO Beta-galactosidase OS=Malus domestica PE=1 SV=1//2.03451e-27		0.967879773	1.90E-05
LNC_012692	XLOC_061675	--	lncRNA	Pbr040061.1	Pbr040061	--	sp|P52855|RLA1_MAIZE 60S acidic ribosomal protein P1 OS=Zea mays GN=RPP1A PE=1 SV=1//4.44417e-23		0.999775119	5.61E-13
LNC_012692	XLOC_061675	--	lncRNA	Pbr000590.2	Pbr000590	--	-//-		0.999775119	5.61E-13
LNC_012692	XLOC_061675	--	lncRNA	Pbr000961.1	Pbr000961	--	-//-		0.995876676	1.48E-08
LNC_012692	XLOC_061675	--	lncRNA	Pbr027159.1	Pbr027159	--	-//-		0.965429834	2.45E-05
LNC_012692	XLOC_061675	--	lncRNA	Pbr033381.1	Pbr033381	--	sp|Q9SQZ0|CAAT7_ARATH Cationic amino acid transporter 7, chloroplastic OS=Arabidopsis thaliana GN=CAT7 PE=3 SV=1//0		0.95806287	4.77E-05
LNC_012692	XLOC_061675	--	lncRNA	Pbr008384.1	Pbr008384	--	sp|O22808|LYK5_ARATH Protein LYK5 OS=Arabidopsis thaliana GN=LYK5 PE=2 SV=1//1.55499e-09		0.962528451	3.23E-05
LNC_012692	XLOC_061675	--	lncRNA	Pbr033503.1	Pbr033503	--	-//-		0.999775119	5.61E-13
LNC_012692	XLOC_061675	--	lncRNA	Pbr042239.1	Pbr042239	--	-//-		0.999775119	5.61E-13
LNC_012692	XLOC_061675	--	lncRNA	Pbr000345.1	Pbr000345	--	sp|P24805|TSJT1_TOBAC Stem-specific protein TSJT1 OS=Nicotiana tabacum GN=TSJT1 PE=2 SV=1//5.44861e-31		0.963394221	2.98E-05
LNC_012693	XLOC_061678	--	lncRNA	Pbr014218.1	Pbr014218	--	-//-		0.970725352	1.37E-05
LNC_012693	XLOC_061678	--	lncRNA	Pbr037515.1	Pbr037515	--	sp|Q8VZ80|PLT5_ARATH Polyol transporter 5 OS=Arabidopsis thaliana GN=PLT5 PE=1 SV=2//0		0.976651559	6.26E-06
LNC_012693	XLOC_061678	--	lncRNA	Pbr038098.1	Pbr038098	--	-//-		0.95790246	4.84E-05
LNC_012693	XLOC_061678	--	lncRNA	Pbr016230.1	Pbr016230	--	sp|Q05349|12KD_FRAAN Auxin-repressed 12.5 kDa protein OS=Fragaria ananassa PE=2 SV=1//2.75939e-52		0.975274031	7.64E-06
LNC_012693	XLOC_061678	--	lncRNA	Pbr007978.1	Pbr007978	--	sp|P34913|HYES_HUMAN Bifunctional epoxide hydrolase 2 OS=Homo sapiens GN=EPHX2 PE=1 SV=2//3.3541e-53		-0.954463449	6.34E-05
LNC_012693	XLOC_061678	--	lncRNA	Pbr040652.1	Pbr040652	--	sp|Q94F47|UBC28_ARATH Ubiquitin-conjugating enzyme E2 28 OS=Arabidopsis thaliana GN=UBC28 PE=2 SV=1//1.89181e-72		0.97410619	8.97E-06
LNC_012693	XLOC_061678	--	lncRNA	Pbr027336.1	Pbr027336	--	-//-		0.957273131	5.09E-05
LNC_012693	XLOC_061678	--	lncRNA	Pbr039501.1	Pbr039501	--	sp|O04147|CPD_ARATH Cyclic phosphodiesterase OS=Arabidopsis thaliana GN=At4g18930 PE=1 SV=1//4.88482e-74		0.954385835	6.38E-05
LNC_012693	XLOC_061678	--	lncRNA	Pbr024782.1	Pbr024782	--	sp|Q9C9H7|RLP12_ARATH Receptor-like protein 12 OS=Arabidopsis thaliana GN=RLP12 PE=2 SV=2//4.29104e-65		0.95820867	4.72E-05
LNC_012694	XLOC_061679	--	lncRNA	Pbr019972.1	Pbr019972	--	sp|Q9FZL4|MGDG_SOYBN Probable monogalactosyldiacylglycerol synthase, chloroplastic OS=Glycine max GN=MGD A PE=2 SV=1//0		-0.954742015	6.21E-05
LNC_012694	XLOC_061679	--	lncRNA	Pbr028501.1	Pbr028501	--	sp|Q38774|CDC2C_ANTMA Cell division control protein 2 homolog C OS=Antirrhinum majus GN=CDC2C PE=2 SV=1//0		0.962800897	3.15E-05
LNC_012694	XLOC_061679	--	lncRNA	Pbr034822.1	Pbr034822	--	sp|Q9SD20|MS5L2_ARATH Protein POLLENLESS 3-LIKE 2 OS=Arabidopsis thaliana GN=At3g51280 PE=2 SV=1//0		0.966023535	2.30E-05
LNC_012694	XLOC_061679	--	lncRNA	Pbr027700.1	Pbr027700	--	-//-		0.95207484	7.57E-05
LNC_012694	XLOC_061679	--	lncRNA	Pbr003502.1	Pbr003502	--	sp|Q93ZB9|FACR3_ARATH Fatty acyl-CoA reductase 3 OS=Arabidopsis thaliana GN=FAR3 PE=2 SV=1//0		0.952556969	7.31E-05
LNC_012694	XLOC_061679	--	lncRNA	Pbr025697.1	Pbr025697	--	sp|Q93ZR6|WSD1_ARATH O-acyltransferase WSD1 OS=Arabidopsis thaliana GN=WSD1 PE=2 SV=1//4.57859e-36		0.957658934	4.93E-05
LNC_012694	XLOC_061679	--	lncRNA	Pbr022475.1	Pbr022475	--	-//-		0.95912992	4.37E-05
LNC_012694	XLOC_061679	--	lncRNA	Pbr006619.1	Pbr006619	--	sp|Q9SFF9|GL17_ARATH Germin-like protein subfamily 1 member 7 OS=Arabidopsis thaliana GN=At3g05950 PE=2 SV=1//1.75137e-99		0.955711807	5.76E-05
LNC_012694	XLOC_061679	--	lncRNA	Pbr021678.1	Pbr021678	--	-//-		0.959209733	4.34E-05
LNC_012694	XLOC_061679	--	lncRNA	Pbr006313.1	Pbr006313	--	sp|Q9M8K6|MUTE_ARATH Transcription factor MUTE OS=Arabidopsis thaliana GN=MUTE PE=2 SV=1//8.10184e-74		0.964481708	2.69E-05
LNC_012694	XLOC_061679	--	lncRNA	Pbr030524.1	Pbr030524	--	sp|Q9YHY6|CND1_XENLA Condensin complex subunit 1 OS=Xenopus laevis GN=ncapd2 PE=1 SV=1//2.25444e-35		0.967129813	2.05E-05
LNC_012694	XLOC_061679	--	lncRNA	Pbr039402.1	Pbr039402	--	sp|Q8LGD5|MKS1_ARATH Protein MKS1 OS=Arabidopsis thaliana GN=MKS1 PE=1 SV=2//1.68664e-11		-0.968009505	1.87E-05
LNC_012694	XLOC_061679	--	lncRNA	Pbr036193.1	Pbr036193	--	sp|Q9C5S1|MKP1_ARATH Protein-tyrosine-phosphatase MKP1 OS=Arabidopsis thaliana GN=MKP1 PE=1 SV=1//5.27613e-07		-0.97752655	5.48E-06
LNC_012694	XLOC_061679	--	lncRNA	Pbr023200.2	Pbr023200	--	sp|P68428|H32_WHEAT Histone H3.2 OS=Triticum aestivum PE=1 SV=2//8.24744e-74		0.961581139	3.52E-05
LNC_012694	XLOC_061679	--	lncRNA	Pbr001442.1	Pbr001442	--	-//-		0.966361233	2.22E-05
LNC_012694	XLOC_061679	--	lncRNA	Pbr020084.1	Pbr020084	--	sp|F4IQJ6|LCV3_ARATH Protein LIKE COV 3 OS=Arabidopsis thaliana GN=LCV3 PE=2 SV=1//2.67836e-108		0.956931116	5.23E-05
LNC_012694	XLOC_061679	--	lncRNA	Pbr012412.1	Pbr012412	--	sp|Q5XF09|PT311_ARATH Probable sugar phosphate/phosphate translocator At3g11320 OS=Arabidopsis thaliana GN=At3g11320 PE=2 SV=1//1.70472e-100		0.95790634	4.83E-05
LNC_012694	XLOC_061679	--	lncRNA	Pbr021384.1	Pbr021384	--	-//-		0.962141691	3.35E-05
LNC_012695	XLOC_061686	--	lncRNA	Pbr023750.1	Pbr023750	--	sp|Q0WRY5|CDL1_ARATH Serine/threonine-protein kinase CDL1 OS=Arabidopsis thaliana GN=CDL1 PE=1 SV=1//1.34357e-160		0.968888125	1.70E-05
LNC_012696	XLOC_061691	--	lncRNA	Pbr027799.1	Pbr027799	--	sp|Q9FGK4|B561J_ARATH Cytochrome b561 and DOMON domain-containing protein At5g47530 OS=Arabidopsis thaliana GN=At5g47530 PE=2 SV=1//1.70279e-58		-0.972519615	1.10E-05
LNC_012696	XLOC_061691	--	lncRNA	Pbr016498.1	Pbr016498	--	sp|Q9FSG7|TP1A_MALDO Thaumatin-like protein 1a OS=Malus domestica GN=TL1 PE=1 SV=1//3.77822e-133		0.973266248	1.00E-05
LNC_012696	XLOC_061691	--	lncRNA	Pbr011919.2	Pbr011919	--	sp|Q9STK8|C71AP_ARATH Cytochrome P450 71A25 OS=Arabidopsis thaliana GN=CYP71A25 PE=2 SV=1//3.60276e-159		0.961388078	3.59E-05
LNC_012696	XLOC_061691	--	lncRNA	Pbr024031.1	Pbr024031	--	sp|Q9STK8|C71AP_ARATH Cytochrome P450 71A25 OS=Arabidopsis thaliana GN=CYP71A25 PE=2 SV=1//1.5128e-158		0.954852841	6.16E-05
LNC_012696	XLOC_061691	--	lncRNA	Pbr009288.1	Pbr009288	--	sp|Q7Y232|U73B4_ARATH UDP-glycosyltransferase 73B4 OS=Arabidopsis thaliana GN=UGT73B4 PE=2 SV=1//4.57994e-95		0.979062127	4.28E-06
LNC_012696	XLOC_061691	--	lncRNA	Pbr036239.1	Pbr036239	--	sp|Q9FXD6|ARR11_ARATH Two-component response regulator ARR11 OS=Arabidopsis thaliana GN=ARR11 PE=1 SV=1//1.70311e-124		-0.955056373	6.06E-05
LNC_012696	XLOC_061691	--	lncRNA	Pbr000078.1	Pbr000078	--	sp|O49636|MPC4_ARATH Mitochondrial pyruvate carrier 4 OS=Arabidopsis thaliana GN=MPC4 PE=3 SV=1//9.2698e-66		0.950168588	8.66E-05
LNC_012696	XLOC_061691	--	lncRNA	Pbr025763.2	Pbr025763	--	sp|Q9LH39|PHSD_ARATH Probable polyamine transporter At3g19553 OS=Arabidopsis thaliana GN=At3g19553 PE=3 SV=1//0		0.969899228	1.51E-05
LNC_012696	XLOC_061691	--	lncRNA	Pbr041027.1	Pbr041027	--	sp|O81832|Y4729_ARATH G-type lectin S-receptor-like serine/threonine-protein kinase At4g27290 OS=Arabidopsis thaliana GN=At4g27290 PE=3 SV=4//0		0.956875811	5.26E-05
LNC_012696	XLOC_061691	--	lncRNA	Pbr020770.1	Pbr020770	--	-//-		0.96057221	3.86E-05
LNC_012696	XLOC_061691	--	lncRNA	Pbr010139.1	Pbr010139	--	sp|Q9FH54|EF114_ARATH Ethylene-responsive transcription factor ERF114 OS=Arabidopsis thaliana GN=ERF114 PE=1 SV=1//2.13419e-29		0.962576004	3.22E-05
LNC_012696	XLOC_061691	--	lncRNA	Pbr006793.1	Pbr006793	--	sp|Q69U49|RMR2_ORYSJ Receptor homology region, transmembrane domain- and RING domain-containing protein 2 OS=Oryza sativa subsp. japonica GN=RMR1 PE=2 SV=2//3.14137e-10		-0.974349707	8.68E-06
LNC_012696	XLOC_061691	--	lncRNA	Pbr034830.1	Pbr034830	--	sp|P50699|TLPH_ARATH Thaumatin-like protein OS=Arabidopsis thaliana GN=At1g18250 PE=2 SV=2//1.89203e-68		-0.957478285	5.01E-05
LNC_012696	XLOC_061691	--	lncRNA	Pbr003593.1	Pbr003593	--	sp|Q84MC0|UGPI4_ARATH Uncharacterized GPI-anchored protein At3g06035 OS=Arabidopsis thaliana GN=At3g06035 PE=2 SV=1//2.63118e-69		-0.979694403	3.85E-06
LNC_012696	XLOC_061691	--	lncRNA	Pbr000240.1	Pbr000240	--	sp|Q9LPZ3|Y1141_ARATH G-type lectin S-receptor-like serine/threonine-protein kinase At1g11410 OS=Arabidopsis thaliana GN=At1g11410 PE=3 SV=3//0		0.951485112	7.90E-05
LNC_012696	XLOC_061691	--	lncRNA	Pbr037934.1	Pbr037934	--	sp|Q9CAZ7|SSL5_ARATH Protein STRICTOSIDINE SYNTHASE-LIKE 5 OS=Arabidopsis thaliana GN=SSL5 PE=2 SV=1//1.66586e-131		0.981484877	2.79E-06
LNC_012696	XLOC_061691	--	lncRNA	Pbr030099.1	Pbr030099	--	sp|Q9SD88|ASTER_ARATH Protein Asterix OS=Arabidopsis thaliana GN=At5g07960 PE=3 SV=1//8.42686e-56		0.957746225	4.90E-05
LNC_012696	XLOC_061691	--	lncRNA	Pbr011942.1	Pbr011942	--	sp|Q3SZE2|PFD1_BOVIN Prefoldin subunit 1 OS=Bos taurus GN=PFDN1 PE=2 SV=1//9.86945e-14		0.950000433	8.76E-05
LNC_012696	XLOC_061691	--	lncRNA	Pbr032921.1	Pbr032921	--	sp|Q76CU2|PDR1_TOBAC Pleiotropic drug resistance protein 1 OS=Nicotiana tabacum GN=PDR1 PE=2 SV=1//2.02069e-25		-0.962041569	3.38E-05
LNC_012696	XLOC_061691	--	lncRNA	Pbr014643.1	Pbr014643	--	sp|Q9LZV7|PXC2_ARATH Leucine-rich repeat receptor-like protein kinase PXC2 OS=Arabidopsis thaliana GN=PXC2 PE=2 SV=1//0		-0.952596278	7.29E-05
LNC_012696	XLOC_061691	--	lncRNA	Pbr041045.1	Pbr041045	--	sp|Q9FI40|BAHD1_ARATH BAHD acyltransferase At5g47980 OS=Arabidopsis thaliana GN=BAHD1 PE=2 SV=1//3.60621e-83		0.952577471	7.30E-05
LNC_012696	XLOC_061691	--	lncRNA	Pbr006276.1	Pbr006276	--	sp|Q9ZVJ5|SGGP_ARATH Haloacid dehalogenase-like hydrolase domain-containing protein Sgpp OS=Arabidopsis thaliana GN=SGPP PE=1 SV=2//7.39966e-57		0.957856918	4.85E-05
LNC_012696	XLOC_061691	--	lncRNA	Pbr036291.1	Pbr036291	--	sp|Q9C9H7|RLP12_ARATH Receptor-like protein 12 OS=Arabidopsis thaliana GN=RLP12 PE=2 SV=2//8.41767e-10		-0.960510314	3.88E-05
LNC_012696	XLOC_061691	--	lncRNA	Pbr025684.1	Pbr025684	--	sp|P29344|RR1_SPIOL 30S ribosomal protein S1, chloroplastic OS=Spinacia oleracea GN=RPS1 PE=1 SV=1//1.97839e-21		-0.950533711	8.44E-05
LNC_012696	XLOC_061691	--	lncRNA	Pbr002691.1	Pbr002691	--	sp|Q7Y232|U73B4_ARATH UDP-glycosyltransferase 73B4 OS=Arabidopsis thaliana GN=UGT73B4 PE=2 SV=1//4.57994e-95		0.954168553	6.49E-05
LNC_012696	XLOC_061691	--	lncRNA	Pbr001873.1	Pbr001873	--	-//-		0.959158343	4.36E-05
LNC_012696	XLOC_061691	--	lncRNA	Pbr037455.1	Pbr037455	--	sp|Q9SZN7|HIP26_ARATH Heavy metal-associated isoprenylated plant protein 26 OS=Arabidopsis thaliana GN=HIPP26 PE=1 SV=1//2.82966e-06		-0.976661936	6.25E-06
LNC_012696	XLOC_061691	--	lncRNA	Pbr020741.1	Pbr020741	--	sp|Q9SGY7|PEK11_ARATH Putative proline-rich receptor-like protein kinase PERK11 OS=Arabidopsis thaliana GN=PERK11 PE=2 SV=2//8.95569e-76		-0.953421891	6.86E-05
LNC_012697	XLOC_061697	--	lncRNA	Pbr042020.1	Pbr042020	--	sp|Q689D6|RPD1_ARATH Protein ROOT PRIMORDIUM DEFECTIVE 1 OS=Arabidopsis thaliana GN=RPD1 PE=1 SV=1//4.23282e-62		0.962073957	3.37E-05
LNC_012697	XLOC_061697	--	lncRNA	Pbr026195.1	Pbr026195	--	-//-		-0.952903362	7.13E-05
LNC_012697	XLOC_061697	--	lncRNA	Pbr022161.1	Pbr022161	--	sp|A4QP78|CNO11_DANRE CCR4-NOT transcription complex subunit 11 OS=Danio rerio GN=cnot11 PE=2 SV=1//7.49199e-108		0.954670494	6.25E-05
LNC_012697	XLOC_061697	--	lncRNA	Pbr017263.1	Pbr017263	--	sp|O23210|SCL15_ARATH Scarecrow-like protein 15 OS=Arabidopsis thaliana GN=SCL15 PE=2 SV=3//9.52459e-139		0.955129834	6.03E-05
LNC_012697	XLOC_061697	--	lncRNA	Pbr002953.1	Pbr002953	--	-//-		0.962805217	3.15E-05
LNC_012697	XLOC_061697	--	lncRNA	Pbr029791.1	Pbr029791	--	sp|P04078|GLNA1_MEDSA Glutamine synthetase cytosolic isozyme OS=Medicago sativa PE=2 SV=1//0		-0.951753057	7.75E-05
LNC_012697	XLOC_061697	--	lncRNA	Pbr041274.3	Pbr041274	--	sp|Q6TPH1|PPA23_ARATH Purple acid phosphatase 23 OS=Arabidopsis thaliana GN=PAP23 PE=1 SV=2//0		-0.972459865	1.11E-05
LNC_012697	XLOC_061697	--	lncRNA	Pbr004766.1	Pbr004766	--	-//-		-0.960248137	3.97E-05
LNC_012697	XLOC_061697	--	lncRNA	Pbr024958.1	Pbr024958	--	sp|Q42556|PMA9_ARATH ATPase 9, plasma membrane-type OS=Arabidopsis thaliana GN=AHA9 PE=2 SV=2//0		0.965229332	2.49E-05
LNC_012697	XLOC_061697	--	lncRNA	Pbr025527.1	Pbr025527	--	sp|A5F120|NHAD_VIBC3 Na(+)/H(+) antiporter NhaD OS=Vibrio cholerae serotype O1 (strain ATCC 39541 / Classical Ogawa 395 / O395) GN=nhaD PE=1 SV=1//1.10175e-18		-0.950847842	8.26E-05
LNC_012697	XLOC_061697	--	lncRNA	Pbr007807.1	Pbr007807	--	-//-		-0.952366187	7.41E-05
LNC_012697	XLOC_061697	--	lncRNA	Pbr005110.1	Pbr005110	--	sp|Q8RUN2|LOG1_ARATH Cytokinin riboside 5&apos;-monophosphate phosphoribohydrolase LOG1 OS=Arabidopsis thaliana GN=LOG1 PE=1 SV=1//3.23528e-50		-0.963292028	3.01E-05
LNC_012697	XLOC_061697	--	lncRNA	Pbr005493.1	Pbr005493	--	sp|Q9LDR4|ERG24_ARATH Delta(14)-sterol reductase OS=Arabidopsis thaliana GN=FK PE=1 SV=2//1.83438e-159		0.971732819	1.22E-05
LNC_012697	XLOC_061697	--	lncRNA	Pbr006056.1	Pbr006056	--	sp|Q54GN8|NSA2_DICDI Ribosome biogenesis protein NSA2 homolog OS=Dictyostelium discoideum GN=nsa2 PE=3 SV=1//6.58423e-137		0.956947504	5.23E-05
LNC_012697	XLOC_061697	--	lncRNA	Pbr011010.1	Pbr011010	--	sp|Q9CAN1|RBL2_ARATH RHOMBOID-like protein 2 OS=Arabidopsis thaliana GN=RBL2 PE=1 SV=1//4.4971e-91		0.958559744	4.58E-05
LNC_012697	XLOC_061697	--	lncRNA	Pbr001290.1	Pbr001290	--	sp|Q1W374|PMM_WHEAT Phosphomannomutase OS=Triticum aestivum PE=2 SV=1//4.72641e-154		-0.956208292	5.54E-05
LNC_012697	XLOC_061697	--	lncRNA	Pbr014824.1	Pbr014824	--	sp|Q9LIF1|GRS10_ARATH Monothiol glutaredoxin-S10 OS=Arabidopsis thaliana GN=GRXS10 PE=3 SV=1//4.56805e-57		-0.965806303	2.35E-05
LNC_012697	XLOC_061697	--	lncRNA	Pbr042252.1	Pbr042252	--	sp|Q8VXU6|DI194_ARATH Protein DEHYDRATION-INDUCED 19 homolog 4 OS=Arabidopsis thaliana GN=DI19-4 PE=1 SV=1//4.68243e-58		0.957697621	4.92E-05
LNC_012697	XLOC_061697	--	lncRNA	Pbr014825.1	Pbr014825	--	sp|Q8L8Z8|GRXS2_ARATH Monothiol glutaredoxin-S2 OS=Arabidopsis thaliana GN=GRXS2 PE=3 SV=1//4.70657e-46		-0.966981875	2.09E-05
LNC_012697	XLOC_061697	--	lncRNA	Pbr034574.1	Pbr034574	--	-//-		0.95203565	7.59E-05
LNC_012697	XLOC_061697	--	lncRNA	Pbr024068.3	Pbr024068	--	sp|Q9UNI6|DUS12_HUMAN Dual specificity protein phosphatase 12 OS=Homo sapiens GN=DUSP12 PE=1 SV=1//2.60787e-67		0.965411427	2.45E-05
LNC_012697	XLOC_061697	--	lncRNA	Pbr004166.1	Pbr004166	--	-//-		0.967486084	1.98E-05
LNC_012697	XLOC_061697	--	lncRNA	Pbr029042.1	Pbr029042	--	sp|Q9NCL8|PITP1_DICDI Phosphatidylinositol transfer protein 1 OS=Dictyostelium discoideum GN=pitA PE=1 SV=1//1.01907e-45		0.950538984	8.44E-05
LNC_012697	XLOC_061697	--	lncRNA	Pbr007905.1	Pbr007905	--	-//-		-0.958366156	4.65E-05
LNC_012697	XLOC_061697	--	lncRNA	Pbr011381.1	Pbr011381	--	sp|F4K295|ROGF5_ARATH Rop guanine nucleotide exchange factor 5 OS=Arabidopsis thaliana GN=ROPGEF5 PE=2 SV=1//0		-0.960156762	4.00E-05
LNC_012697	XLOC_061697	--	lncRNA	Pbr005675.1	Pbr005675	--	sp|Q9LVZ7|PDCT1_ARATH Phosphatidylcholine:diacylglycerol cholinephosphotransferase 1 OS=Arabidopsis thaliana GN=ROD1 PE=1 SV=1//4.91824e-121		-0.951098202	8.12E-05
LNC_012697	XLOC_061697	--	lncRNA	Pbr009085.1	Pbr009085	--	sp|Q9SQ80|G2OX1_PEA Gibberellin 2-beta-dioxygenase 1 OS=Pisum sativum GN=GA2OX1 PE=1 SV=1//1.99383e-167		0.954280413	6.43E-05
LNC_012697	XLOC_061697	--	lncRNA	Pbr027848.1	Pbr027848	--	-//-		0.958762961	4.50E-05
LNC_012697	XLOC_061697	--	lncRNA	Pbr038858.1	Pbr038858	--	sp|Q9LE22|CML27_ARATH Probable calcium-binding protein CML27 OS=Arabidopsis thaliana GN=CML27 PE=1 SV=1//1.51832e-43		0.952784762	7.19E-05
LNC_012697	XLOC_061697	--	lncRNA	Pbr034564.1	Pbr034564	--	-//-		0.957398766	5.04E-05
LNC_012697	XLOC_061697	--	lncRNA	Pbr033647.1	Pbr033647	--	sp|Q9FIT9|HS217_ARATH 21.7 kDa class VI heat shock protein OS=Arabidopsis thaliana GN=HSP21.7 PE=2 SV=1//1.22797e-68		-0.977064028	5.88E-06
LNC_012697	XLOC_061697	--	lncRNA	Pbr032909.1	Pbr032909	--	sp|F4KFT7|TENAC_ARATH Probable aminopyrimidine aminohydrolase, mitochondrial OS=Arabidopsis thaliana GN=TNEA_C PE=2 SV=1//0		0.953625182	6.76E-05
LNC_012697	XLOC_061697	--	lncRNA	Pbr036099.1	Pbr036099	--	sp|C0HJG8|BSP_BOSSE Basic secretory protease (Fragments) OS=Boswellia serrata PE=1 SV=1//5.63631e-11		-0.962194158	3.33E-05
LNC_012697	XLOC_061697	--	lncRNA	Pbr003666.1	Pbr003666	--	sp|Q94AG2|SERK1_ARATH Somatic embryogenesis receptor kinase 1 OS=Arabidopsis thaliana GN=SERK1 PE=1 SV=2//4.83005e-56		-0.964061425	2.80E-05
LNC_012697	XLOC_061697	--	lncRNA	Pbr033239.1	Pbr033239	--	sp|Q9LK35|THE1_ARATH Receptor-like protein kinase THESEUS 1 OS=Arabidopsis thaliana GN=THE1 PE=1 SV=1//0		0.959605615	4.19E-05
LNC_012697	XLOC_061697	--	lncRNA	Pbr013759.1	Pbr013759	--	sp|Q9LD45|BI1_ARATH Bax inhibitor 1 OS=Arabidopsis thaliana GN=BI-1 PE=1 SV=1//2.42698e-113		0.955994874	5.64E-05
LNC_012697	XLOC_061697	--	lncRNA	Pbr013113.1	Pbr013113	--	-//-		-0.97460702	8.38E-06
LNC_012697	XLOC_061697	--	lncRNA	Pbr022745.1	Pbr022745	--	sp|Q5SN75|P2C08_ORYSJ Probable protein phosphatase 2C 8 OS=Oryza sativa subsp. japonica GN=Os01g0656200 PE=2 SV=1//1.62496e-75		0.952682748	7.24E-05
LNC_012697	XLOC_061697	--	lncRNA	Pbr008713.1	Pbr008713	--	-//-		0.964369219	2.72E-05
LNC_012697	XLOC_061697	--	lncRNA	Pbr038994.1	Pbr038994	--	sp|O80934|Y2766_ARATH Uncharacterized protein At2g37660, chloroplastic OS=Arabidopsis thaliana GN=At2g37660 PE=2 SV=2//6.26786e-161		0.958862532	4.47E-05
LNC_012697	XLOC_061697	--	lncRNA	Pbr001131.1	Pbr001131	--	sp|Q4IPX8|SYM1_GIBZE Protein SYM1 OS=Gibberella zeae (strain PH-1 / ATCC MYA-4620 / FGSC 9075 / NRRL 31084) GN=SYM1 PE=3 SV=1//4.45777e-27		0.970330323	1.44E-05
LNC_012697	XLOC_061697	--	lncRNA	Pbr026861.1	Pbr026861	--	-//-		-0.977473338	5.53E-06
LNC_012697	XLOC_061697	--	lncRNA	Pbr022704.1	Pbr022704	--	sp|A7PZL3|PGLR_VITVI Probable polygalacturonase OS=Vitis vinifera GN=GSVIVT00026920001 PE=1 SV=1//1.74043e-147		0.951399305	7.94E-05
LNC_012697	XLOC_061697	--	lncRNA	Pbr040422.1	Pbr040422	--	-//-		0.966815466	2.12E-05
LNC_012697	XLOC_061697	--	lncRNA	Pbr001626.1	Pbr001626	--	sp|Q9FKZ1|DRL42_ARATH Probable disease resistance protein At5g66900 OS=Arabidopsis thaliana GN=At5g66900 PE=3 SV=1//8.96696e-172		0.961493589	3.55E-05
LNC_012697	XLOC_061697	--	lncRNA	Pbr018918.1	Pbr018918	--	sp|Q9XE58|SCL14_ARATH Scarecrow-like protein 14 OS=Arabidopsis thaliana GN=SCL14 PE=2 SV=2//0		0.952985837	7.08E-05
LNC_012697	XLOC_061697	--	lncRNA	Pbr041623.1	Pbr041623	--	sp|Q9SAK5|APL_ARATH Myb family transcription factor APL OS=Arabidopsis thaliana GN=APL PE=2 SV=2//3.10491e-35		0.955866509	5.69E-05
LNC_012697	XLOC_061697	--	lncRNA	Pbr042181.1	Pbr042181	--	sp|Q9FKZ1|DRL42_ARATH Probable disease resistance protein At5g66900 OS=Arabidopsis thaliana GN=At5g66900 PE=3 SV=1//3.79882e-76		0.96440214	2.71E-05
LNC_012698	XLOC_061709	--	lncRNA	Pbr034995.1	Pbr034995	--	sp|Q9LY50|ACCR3_ARATH Putative serine/threonine-protein kinase-like protein CCR3 OS=Arabidopsis thaliana GN=CCR3 PE=2 SV=1//2.10148e-165		0.967121018	2.05E-05
LNC_012698	XLOC_061709	--	lncRNA	Pbr024951.1	Pbr024951	--	-//-		0.973481185	9.74E-06
LNC_012698	XLOC_061709	--	lncRNA	Pbr030733.1	Pbr030733	--	sp|Q14149|MORC3_HUMAN MORC family CW-type zinc finger protein 3 OS=Homo sapiens GN=MORC3 PE=1 SV=3//5.30503e-60		0.954774264	6.20E-05
LNC_012698	XLOC_061709	--	lncRNA	Pbr023628.1	Pbr023628	--	-//-		0.951626195	7.82E-05
LNC_012698	XLOC_061709	--	lncRNA	Pbr005233.1	Pbr005233	--	-//-		-0.962550635	3.23E-05
LNC_012698	XLOC_061709	--	lncRNA	Pbr008143.1	Pbr008143	--	sp|Q9LZD3|E70A1_ARATH Exocyst complex component EXO70A1 OS=Arabidopsis thaliana GN=EXO70A1 PE=1 SV=1//2.88762e-107		0.96949399	1.58E-05
LNC_012698	XLOC_061709	--	lncRNA	Pbr021370.1	Pbr021370	--	sp|Q969V5|MUL1_HUMAN Mitochondrial ubiquitin ligase activator of NFKB 1 OS=Homo sapiens GN=MUL1 PE=1 SV=1//2.72094e-07		0.95055043	8.43E-05
LNC_012698	XLOC_061709	--	lncRNA	Pbr002631.1	Pbr002631	--	sp|Q9LZA6|SDP1_ARATH Triacylglycerol lipase SDP1 OS=Arabidopsis thaliana GN=SDP1 PE=1 SV=1//0		0.965715932	2.38E-05
LNC_012698	XLOC_061709	--	lncRNA	Pbr037133.1	Pbr037133	--	-//-		0.954700356	6.23E-05
LNC_012698	XLOC_061709	--	lncRNA	Pbr013950.1	Pbr013950	--	sp|Q4FE45|XB33_ARATH E3 ubiquitin-protein ligase XBAT33 OS=Arabidopsis thaliana GN=XBAT33 PE=2 SV=1//0		0.952735906	7.22E-05
LNC_012698	XLOC_061709	--	lncRNA	Pbr039746.1	Pbr039746	--	sp|O94903|PROSC_HUMAN Proline synthase co-transcribed bacterial homolog protein OS=Homo sapiens GN=PROSC PE=1 SV=1//8.55636e-70		-0.962035368	3.38E-05
LNC_012698	XLOC_061709	--	lncRNA	Pbr010841.1	Pbr010841	--	sp|Q9FLX6|PP430_ARATH Pentatricopeptide repeat-containing protein At5g52850, chloroplastic OS=Arabidopsis thaliana GN=PCMP-H31 PE=2 SV=1//0		0.954728918	6.22E-05
LNC_012698	XLOC_061709	--	lncRNA	Pbr023488.1	Pbr023488	--	sp|Q5FVD6|SPG21_XENLA Maspardin OS=Xenopus laevis GN=spg21 PE=2 SV=1//1.69555e-52		0.960423331	3.91E-05
LNC_012698	XLOC_061709	--	lncRNA	Pbr002248.1	Pbr002248	--	sp|Q9ZUW3|PP172_ARATH Pentatricopeptide repeat-containing protein At2g27610 OS=Arabidopsis thaliana GN=PCMP-H60 PE=2 SV=1//2.6612e-11		0.952872969	7.14E-05
LNC_012698	XLOC_061709	--	lncRNA	Pbr032722.1	Pbr032722	--	-//-		0.973603425	9.59E-06
LNC_012698	XLOC_061709	--	lncRNA	Pbr014084.1	Pbr014084	--	sp|Q9SZD1|TCX5_ARATH Protein tesmin/TSO1-like CXC 5 OS=Arabidopsis thaliana GN=TCX5 PE=1 SV=1//1.67344e-176		0.961976729	3.40E-05
LNC_012698	XLOC_061709	--	lncRNA	Pbr040572.1	Pbr040572	--	sp|Q9LFV3|Y5157_ARATH Probable leucine-rich repeat receptor-like serine/threonine-protein kinase At5g15730 OS=Arabidopsis thaliana GN=At5g15730 PE=2 SV=1//7.54245e-117		0.953978305	6.58E-05
LNC_012698	XLOC_061709	--	lncRNA	Pbr019184.1	Pbr019184	--	sp|P57769|SNX16_RAT Sorting nexin-16 OS=Rattus norvegicus GN=Snx16 PE=1 SV=2//3.88979e-09		0.97651478	6.39E-06
LNC_012698	XLOC_061709	--	lncRNA	Pbr013679.1	Pbr013679	--	-//-		0.954432665	6.36E-05
LNC_012698	XLOC_061709	--	lncRNA	Pbr020812.1	Pbr020812	--	-//-		-0.953051412	7.05E-05
LNC_012699	XLOC_061713	--	lncRNA	Pbr006670.1	Pbr006670	--	-//-		0.959505868	4.23E-05
LNC_012699	XLOC_061713	--	lncRNA	Pbr011080.1	Pbr011080	--	-//-		0.950861083	8.25E-05
LNC_012699	XLOC_061713	--	lncRNA	Pbr019397.1	Pbr019397	--	sp|Q9SCT2|PP277_ARATH Pentatricopeptide repeat-containing protein At3g50420 OS=Arabidopsis thaliana GN=PCMP-E85 PE=2 SV=1//5.68246e-54		0.962851414	3.14E-05
LNC_012699	XLOC_061713	--	lncRNA	Pbr002354.1	Pbr002354	--	sp|Q9LYT3|TT12_ARATH Protein TRANSPARENT TESTA 12 OS=Arabidopsis thaliana GN=TT12 PE=2 SV=1//0		0.981280291	2.90E-06
LNC_012699	XLOC_061713	--	lncRNA	Pbr000348.1	Pbr000348	--	sp|Q5ZM74|RN141_CHICK RING finger protein 141 OS=Gallus gallus GN=RNF141 PE=2 SV=1//1.02997e-07		0.957765249	4.89E-05
LNC_012699	XLOC_061713	--	lncRNA	Pbr035206.1	Pbr035206	--	sp|Q8GSJ1|HIS1B_ARATH ATP phosphoribosyltransferase 2, chloroplastic OS=Arabidopsis thaliana GN=HISN1B PE=1 SV=1//0		0.960636122	3.83E-05
LNC_012699	XLOC_061713	--	lncRNA	Pbr009274.1	Pbr009274	--	sp|Q9SJA8|WRK17_ARATH Probable WRKY transcription factor 17 OS=Arabidopsis thaliana GN=WRKY17 PE=2 SV=2//2.09683e-38		-0.950687157	8.35E-05
LNC_012699	XLOC_061713	--	lncRNA	Pbr020860.1	Pbr020860	--	sp|Q94AH3|NIPA4_ARATH Probable magnesium transporter NIPA4 OS=Arabidopsis thaliana GN=At1g71900 PE=2 SV=1//0		0.954206515	6.47E-05
LNC_012699	XLOC_061713	--	lncRNA	Pbr018501.1	Pbr018501	--	sp|Q9ZSS6|THD1_ARATH Threonine dehydratase biosynthetic, chloroplastic OS=Arabidopsis thaliana GN=OMR1 PE=1 SV=1//0		0.958953181	4.43E-05
LNC_012699	XLOC_061713	--	lncRNA	Pbr023951.1	Pbr023951	--	sp|O23530|SNC1_ARATH Protein SUPPRESSOR OF npr1-1, CONSTITUTIVE 1 OS=Arabidopsis thaliana GN=SNC1 PE=1 SV=3//1.1408e-19		0.955458347	5.88E-05
LNC_012699	XLOC_061713	--	lncRNA	Pbr026319.1	Pbr026319	--	sp|B8K1V7|MHX_ARAHH Magnesium/proton exchanger OS=Arabidopsis halleri subsp. halleri GN=MHX PE=1 SV=1//0		0.968717525	1.73E-05
LNC_012699	XLOC_061713	--	lncRNA	Pbr034929.1	Pbr034929	--	sp|Q9M5A9|GPT1_ARATH Glucose-6-phosphate/phosphate translocator 1, chloroplastic OS=Arabidopsis thaliana GN=GPT1 PE=2 SV=1//0		-0.974899252	8.05E-06
LNC_012699	XLOC_061713	--	lncRNA	Pbr035459.1	Pbr035459	--	sp|P07506|COX1_SOYBN Cytochrome c oxidase subunit 1 OS=Glycine max GN=COX1 PE=3 SV=3//0		0.965251767	2.49E-05
LNC_012699	XLOC_061713	--	lncRNA	Pbr025179.1	Pbr025179	--	sp|Q8GS71|FRA1_ARATH Kinesin-like protein FRA1 OS=Arabidopsis thaliana GN=FRA1 PE=1 SV=1//0		0.970057979	1.49E-05
LNC_012699	XLOC_061713	--	lncRNA	Pbr000349.1	Pbr000349	--	sp|Q9ZPH4|DES1L_ARATH Sphingolipid delta(4)-desaturase DES1-like OS=Arabidopsis thaliana GN=At4g04930 PE=2 SV=1//1.04826e-52		0.960914931	3.74E-05
LNC_012699	XLOC_061713	--	lncRNA	Pbr013585.1	Pbr013585	--	sp|Q9LV04|PAP14_ARATH Probable plastid-lipid-associated protein 14, chloroplastic OS=Arabidopsis thaliana GN=PAP14 PE=1 SV=1//0		0.958414755	4.64E-05
LNC_003371	XLOC_016446	--	lncRNA	Pbr035587.1	Pbr035587	--	sp|Q8W4C3|PARNL_ARATH Poly(A)-specific ribonuclease PARN-like OS=Arabidopsis thaliana GN=At3g25430 PE=2 SV=1//0		0.955337101	5.93E-05
LNC_003371	XLOC_016446	--	lncRNA	Pbr008808.1	Pbr008808	--	-//-		0.954853006	6.16E-05
LNC_003371	XLOC_016446	--	lncRNA	Pbr031256.1	Pbr031256	--	-//-		0.973116055	1.02E-05
LNC_003371	XLOC_016446	--	lncRNA	Pbr010534.1	Pbr010534	--	sp|Q39117|TGT2_ARATH Trihelix transcription factor GT-2 OS=Arabidopsis thaliana GN=GT-2 PE=2 SV=1//8.49002e-15		0.957046058	5.19E-05
LNC_003371	XLOC_016446	--	lncRNA	Pbr029114.2	Pbr029114	--	sp|F6HDM2|NNRD_VITVI ATP-dependent (S)-NAD(P)H-hydrate dehydratase OS=Vitis vinifera GN=VIT_05s0020g02800 PE=3 SV=1//0		0.957642578	4.94E-05
LNC_003371	XLOC_016446	--	lncRNA	Pbr021443.1	Pbr021443	--	sp|O82179|GCSH2_ARATH Glycine cleavage system H protein 2, mitochondrial OS=Arabidopsis thaliana GN=GDH2 PE=2 SV=1//6.04225e-85		0.95624875	5.53E-05
LNC_000109	XLOC_000625	--	lncRNA	Pbr017961.1	Pbr017961	--	sp|Q8LGG8|USPAL_ARATH Universal stress protein A-like protein OS=Arabidopsis thaliana GN=At3g01520 PE=1 SV=2//2.73071e-96		-0.971699976	1.22E-05
LNC_000109	XLOC_000625	--	lncRNA	Pbr017263.1	Pbr017263	--	sp|O23210|SCL15_ARATH Scarecrow-like protein 15 OS=Arabidopsis thaliana GN=SCL15 PE=2 SV=3//9.52459e-139		-0.970289176	1.45E-05
LNC_000109	XLOC_000625	--	lncRNA	Pbr022737.1	Pbr022737	--	-//-		0.966170614	2.27E-05
LNC_000109	XLOC_000625	--	lncRNA	Pbr032679.1	Pbr032679	--	sp|P93735|ELIP1_ARATH Early light-induced protein 1, chloroplastic OS=Arabidopsis thaliana GN=ELIP1 PE=1 SV=1//2.02074e-59		-0.973800211	9.34E-06
LNC_000109	XLOC_000625	--	lncRNA	Pbr036086.1	Pbr036086	--	sp|Q8H038|KATAM_ORYSJ Xyloglucan galactosyltransferase KATAMARI1 homolog OS=Oryza sativa subsp. japonica GN=Os03g0144800 PE=2 SV=1//8.13522e-104		-0.964675626	2.64E-05
LNC_000109	XLOC_000625	--	lncRNA	Pbr036795.1	Pbr036795	--	sp|P93735|ELIP1_ARATH Early light-induced protein 1, chloroplastic OS=Arabidopsis thaliana GN=ELIP1 PE=1 SV=1//2.02074e-59		-0.974622827	8.36E-06
LNC_000109	XLOC_000625	--	lncRNA	Pbr001039.1	Pbr001039	--	sp|Q9FJX3|VDAC2_ARATH Mitochondrial outer membrane protein porin 2 OS=Arabidopsis thaliana GN=VDAC2 PE=1 SV=1//1.62002e-147		-0.960634108	3.83E-05
LNC_000109	XLOC_000625	--	lncRNA	Pbr042861.1	Pbr042861	--	sp|Q18486|COQ8_CAEEL Atypical kinase coq-8, mitochondrial OS=Caenorhabditis elegans GN=coq-8 PE=3 SV=2//1.12698e-08		-0.955273906	5.96E-05
LNC_000109	XLOC_000625	--	lncRNA	Pbr042359.1	Pbr042359	--	sp|Q9FI96|U76C3_ARATH UDP-glycosyltransferase 76C3 OS=Arabidopsis thaliana GN=UGT76C3 PE=3 SV=1//4.92136e-25		0.957675979	4.93E-05
LNC_000109	XLOC_000625	--	lncRNA	Pbr015462.1	Pbr015462	--	sp|Q9M015|Y5161_ARATH Uncharacterized protein At5g01610 OS=Arabidopsis thaliana GN=At5g01610 PE=1 SV=1//2.648e-06		-0.959636921	4.18E-05
LNC_000109	XLOC_000625	--	lncRNA	Pbr034836.1	Pbr034836	--	sp|Q9FYB5|DNJ11_ARATH Chaperone protein dnaJ 11, chloroplastic OS=Arabidopsis thaliana GN=ATJ11 PE=1 SV=2//9.19736e-40		0.963868049	2.85E-05
LNC_000109	XLOC_000625	--	lncRNA	Pbr011886.1	Pbr011886	--	sp|E9L7A5|PAT_PETHY Bifunctional aspartate aminotransferase and glutamate/aspartate-prephenate aminotransferase OS=Petunia hybrida PE=1 SV=1//0		-0.963475889	2.96E-05
LNC_000109	XLOC_000625	--	lncRNA	Pbr001706.1	Pbr001706	--	sp|H2DH24|C7D47_PANGI Cytochrome P450 CYP82D47 OS=Panax ginseng PE=2 SV=1//2.4066e-07		0.957062637	5.18E-05
LNC_000109	XLOC_000625	--	lncRNA	Pbr017058.1	Pbr017058	--	sp|Q0V865|FAFL_ARATH Protein FAF-like, chloroplastic OS=Arabidopsis thaliana GN=At5g22090 PE=2 SV=1//2.80111e-49		-0.951556356	7.86E-05
LNC_000109	XLOC_000625	--	lncRNA	Pbr012731.1	Pbr012731	--	-//-		-0.976436284	6.46E-06
LNC_000109	XLOC_000625	--	lncRNA	Pbr031704.1	Pbr031704	--	sp|Q5XEM9|ALFL5_ARATH PHD finger protein ALFIN-LIKE 5 OS=Arabidopsis thaliana GN=AL5 PE=2 SV=1//5.97061e-109		0.950207515	8.64E-05
LNC_000109	XLOC_000625	--	lncRNA	Pbr031981.1	Pbr031981	--	sp|O49639|CDS2_ARATH Phosphatidate cytidylyltransferase 2 OS=Arabidopsis thaliana GN=CDS2 PE=1 SV=1//0		-0.957994212	4.80E-05
LNC_000109	XLOC_000625	--	lncRNA	Pbr028880.1	Pbr028880	--	sp|Q9SDW0|TGT3A_ARATH Trihelix transcription factor GT-3a OS=Arabidopsis thaliana GN=GT-3A PE=1 SV=1//1.4727e-38		-0.950798475	8.29E-05
LNC_000109	XLOC_000625	--	lncRNA	Pbr036099.1	Pbr036099	--	sp|C0HJG8|BSP_BOSSE Basic secretory protease (Fragments) OS=Boswellia serrata PE=1 SV=1//5.63631e-11		0.960972356	3.72E-05
LNC_000109	XLOC_000625	--	lncRNA	Pbr004076.1	Pbr004076	--	sp|C0LGT6|EFR_ARATH LRR receptor-like serine/threonine-protein kinase EFR OS=Arabidopsis thaliana GN=EFR PE=1 SV=1//2.43075e-14		-0.961115524	3.67E-05
LNC_000109	XLOC_000625	--	lncRNA	Pbr025142.1	Pbr025142	--	-//-		0.959624374	4.19E-05
LNC_000109	XLOC_000625	--	lncRNA	Pbr040775.1	Pbr040775	--	sp|D4N501|DIOX2_PAPSO Probable 2-oxoglutarate/Fe(II)-dependent dioxygenase OS=Papaver somniferum GN=DIOX2 PE=2 SV=1//2.51272e-46		0.956870911	5.26E-05
LNC_000109	XLOC_000625	--	lncRNA	Pbr036295.1	Pbr036295	--	sp|A4K526|TM256_BUFGR Transmembrane protein 256 homolog OS=Bufo gargarizans PE=3 SV=1//3.55436e-17		0.967960394	1.88E-05
LNC_000109	XLOC_000625	--	lncRNA	Pbr002992.1	Pbr002992	--	sp|Q06881|BCCP_NOSS1 Biotin carboxyl carrier protein of acetyl-CoA carboxylase OS=Nostoc sp. (strain PCC 7120 / UTEX 2576) GN=accB PE=1 SV=2//1.4788e-06		-0.980713279	3.22E-06
LNC_000109	XLOC_000625	--	lncRNA	Pbr027042.1	Pbr027042	--	sp|Q500U8|TKPR1_ARATH Tetraketide alpha-pyrone reductase 1 OS=Arabidopsis thaliana GN=TKPR1 PE=1 SV=1//2.16425e-28		-0.962854631	3.14E-05
LNC_000109	XLOC_000625	--	lncRNA	Pbr000208.1	Pbr000208	--	sp|Q8LDI5|CXXS1_ARATH Thioredoxin-like protein CXXS1 OS=Arabidopsis thaliana GN=CXXS1 PE=2 SV=2//1.80266e-54		0.959809622	4.12E-05
LNC_000109	XLOC_000625	--	lncRNA	Pbr041010.1	Pbr041010	--	sp|Q9SZX3|ASSY_ARATH Argininosuccinate synthase, chloroplastic OS=Arabidopsis thaliana GN=At4g24830 PE=2 SV=3//0		-0.959902026	4.09E-05
LNC_000109	XLOC_000625	--	lncRNA	Pbr030143.1	Pbr030143	--	sp|P53990|IST1_HUMAN IST1 homolog OS=Homo sapiens GN=IST1 PE=1 SV=1//3.76733e-22		-0.953081618	7.03E-05
LNC_000109	XLOC_000625	--	lncRNA	Pbr003766.1	Pbr003766	--	sp|Q06881|BCCP_NOSS1 Biotin carboxyl carrier protein of acetyl-CoA carboxylase OS=Nostoc sp. (strain PCC 7120 / UTEX 2576) GN=accB PE=1 SV=2//2.8554e-08		-0.968813939	1.71E-05
LNC_005428	XLOC_027104	--	lncRNA	Pbr003779.1	Pbr003779	--	sp|Q8H0M1|QORH_SPIOL Quinone-oxidoreductase homolog, chloroplastic OS=Spinacia oleracea GN=QOR PE=1 SV=1//6.96993e-107		0.955308688	5.95E-05
LNC_005428	XLOC_027104	--	lncRNA	Pbr039623.1	Pbr039623	--	-//-		0.966326889	2.23E-05
LNC_005428	XLOC_027104	--	lncRNA	Pbr016702.1	Pbr016702	--	sp|Q9LYG9|MSL10_ARATH Mechanosensitive ion channel protein 10 OS=Arabidopsis thaliana GN=MSL10 PE=1 SV=1//0		0.961763436	3.47E-05
LNC_005428	XLOC_027104	--	lncRNA	Pbr003301.1	Pbr003301	--	-//-		0.959550895	4.21E-05
LNC_005428	XLOC_027104	--	lncRNA	Pbr021695.1	Pbr021695	--	-//-		0.967386735	2.00E-05
LNC_005428	XLOC_027104	--	lncRNA	Pbr017085.1	Pbr017085	--	-//-		0.977522759	5.48E-06
LNC_005428	XLOC_027104	--	lncRNA	Pbr040650.1	Pbr040650	--	sp|Q9FI14|TAO1_ARATH Disease resistance protein TAO1 OS=Arabidopsis thaliana GN=TAO1 PE=3 SV=1//1.49336e-23		0.971100893	1.31E-05
LNC_005428	XLOC_027104	--	lncRNA	Pbr003180.1	Pbr003180	--	sp|Q0WSH6|PP312_ARATH Pentatricopeptide repeat-containing protein At4g14850 OS=Arabidopsis thaliana GN=LOI1 PE=1 SV=1//8.4076e-18		0.956474465	5.43E-05
LNC_005423	XLOC_027075	--	lncRNA	Pbr002427.2	Pbr002427	--	sp|Q40885|AG_PETHY Floral homeotic protein AGAMOUS OS=Petunia hybrida GN=AG1 PE=1 SV=1//3.02924e-59		0.981887083	2.59E-06
LNC_005423	XLOC_027075	--	lncRNA	Pbr033851.1	Pbr033851	--	sp|Q9M2A0|PMA8_ARATH ATPase 8, plasma membrane-type OS=Arabidopsis thaliana GN=AHA8 PE=3 SV=1//0		0.98183328	2.61E-06
LNC_005423	XLOC_027075	--	lncRNA	Pbr016994.1	Pbr016994	--	sp|Q9FM64|PP431_ARATH Pentatricopeptide repeat-containing protein At5g55740, chloroplastic OS=Arabidopsis thaliana GN=CRR21 PE=2 SV=1//5.61984e-09		0.981887083	2.59E-06
LNC_005423	XLOC_027075	--	lncRNA	Pbr034550.1	Pbr034550	--	-//-		0.981887083	2.59E-06
LNC_005423	XLOC_027075	--	lncRNA	Pbr004868.1	Pbr004868	--	-//-		0.981887083	2.59E-06
LNC_005423	XLOC_027075	--	lncRNA	Pbr015208.1	Pbr015208	--	sp|Q8VWZ7|C76B6_CATRO Geraniol 8-hydroxylase OS=Catharanthus roseus GN=CYP76B6 PE=1 SV=1//9.57169e-122		0.952362809	7.41E-05
LNC_005423	XLOC_027075	--	lncRNA	Pbr034492.1	Pbr034492	--	-//-		0.981887083	2.59E-06
LNC_005423	XLOC_027075	--	lncRNA	Pbr031808.1	Pbr031808	--	-//-		0.981887083	2.59E-06
LNC_005423	XLOC_027075	--	lncRNA	Pbr033845.1	Pbr033845	--	sp|Q9M2A0|PMA8_ARATH ATPase 8, plasma membrane-type OS=Arabidopsis thaliana GN=AHA8 PE=3 SV=1//0		0.983798943	1.75E-06
LNC_005423	XLOC_027075	--	lncRNA	Pbr021527.1	Pbr021527	--	sp|Q9LTD9|Y5278_ARATH Uncharacterized protein PAM68-like OS=Arabidopsis thaliana GN=At5g52780 PE=2 SV=1//2.34773e-25		0.967254889	2.03E-05
LNC_005423	XLOC_027075	--	lncRNA	Pbr025803.1	Pbr025803	--	-//-		0.981887083	2.59E-06
LNC_005423	XLOC_027075	--	lncRNA	Pbr040183.1	Pbr040183	--	sp|Q06672|TSR2_YEAST Pre-rRNA-processing protein TSR2 OS=Saccharomyces cerevisiae (strain ATCC 204508 / S288c) GN=TSR2 PE=1 SV=2//4.04625e-08		0.981887083	2.59E-06
LNC_005423	XLOC_027075	--	lncRNA	Pbr009961.1	Pbr009961	--	-//-		0.981887083	2.59E-06
LNC_005423	XLOC_027075	--	lncRNA	Pbr001982.1	Pbr001982	--	-//-		0.981887083	2.59E-06
LNC_005423	XLOC_027075	--	lncRNA	Pbr000936.1	Pbr000936	--	sp|P27057|GAST1_SOLLC Protein GAST1 OS=Solanum lycopersicum GN=GAST1 PE=2 SV=1//1.20589e-36		0.981887083	2.59E-06
LNC_005423	XLOC_027075	--	lncRNA	Pbr008933.1	Pbr008933	--	-//-		0.981887083	2.59E-06
LNC_005423	XLOC_027075	--	lncRNA	Pbr008107.1	Pbr008107	--	sp|Q43077|AMO_PEA Primary amine oxidase OS=Pisum sativum PE=1 SV=1//1.49954e-66		0.981887083	2.59E-06
LNC_005423	XLOC_027075	--	lncRNA	Pbr032440.2	Pbr032440	--	sp|Q9SJF1|LSG12_ARATH GTPase LSG1-2 OS=Arabidopsis thaliana GN=LSG1-2 PE=1 SV=1//1.91626e-14		0.981887083	2.59E-06
LNC_005423	XLOC_027075	--	lncRNA	Pbr033079.1	Pbr033079	--	-//-		0.987823097	6.48E-07
LNC_005423	XLOC_027075	--	lncRNA	Pbr039655.1	Pbr039655	--	-//-		0.981598491	2.73E-06
LNC_005423	XLOC_027075	--	lncRNA	Pbr013622.1	Pbr013622	--	sp|Q9ZNX9|SIGE_ARATH RNA polymerase sigma factor sigE, chloroplastic/mitochondrial OS=Arabidopsis thaliana GN=SIGE PE=1 SV=1//8.11582e-128		0.981887083	2.59E-06
LNC_005423	XLOC_027075	--	lncRNA	Pbr029510.1	Pbr029510	--	sp|Q93ZB9|FACR3_ARATH Fatty acyl-CoA reductase 3 OS=Arabidopsis thaliana GN=FAR3 PE=2 SV=1//0		0.978637471	4.59E-06
LNC_005423	XLOC_027075	--	lncRNA	Pbr033932.1	Pbr033932	--	sp|Q9M1E1|PTR38_ARATH Protein NRT1/ PTR FAMILY 2.6 OS=Arabidopsis thaliana GN=NPF2.6 PE=2 SV=1//0		0.968614552	1.75E-05
LNC_005423	XLOC_027075	--	lncRNA	Pbr017197.1	Pbr017197	--	sp|Q8RWI9|AB15G_ARATH ABC transporter G family member 15 OS=Arabidopsis thaliana GN=ABCG15 PE=2 SV=2//0		0.962118807	3.36E-05
LNC_005423	XLOC_027075	--	lncRNA	Pbr002918.1	Pbr002918	--	-//-		0.981887083	2.59E-06
LNC_005423	XLOC_027075	--	lncRNA	Pbr002960.1	Pbr002960	--	-//-		0.981887083	2.59E-06
LNC_005423	XLOC_027075	--	lncRNA	Pbr026069.1	Pbr026069	--	sp|Q9M330|PSMF1_ARATH Probable proteasome inhibitor OS=Arabidopsis thaliana GN=At3g53970 PE=1 SV=1//1.01793e-44		0.981887083	2.59E-06
LNC_005423	XLOC_027075	--	lncRNA	Pbr017108.1	Pbr017108	--	sp|B1KHA5|RIHA_SHEWM Pyrimidine-specific ribonucleoside hydrolase RihA OS=Shewanella woodyi (strain ATCC 51908 / MS32) GN=rihA PE=3 SV=1//2.00272e-11		0.997046722	4.60E-09
LNC_005423	XLOC_027075	--	lncRNA	Pbr011183.1	Pbr011183	--	sp|Q9SZL5|PP356_ARATH Pentatricopeptide repeat-containing protein At4g38150 OS=Arabidopsis thaliana GN=At4g38150 PE=2 SV=1//2.83892e-09		0.977947807	5.13E-06
LNC_005423	XLOC_027075	--	lncRNA	Pbr040719.1	Pbr040719	--	sp|C0LGU5|Y5457_ARATH Probable LRR receptor-like serine/threonine-protein kinase At5g45780 OS=Arabidopsis thaliana GN=At5g45780 PE=2 SV=1//5.93092e-11		0.979306487	4.11E-06
LNC_005423	XLOC_027075	--	lncRNA	Pbr039219.1	Pbr039219	--	-//-		0.950827986	8.27E-05
LNC_005423	XLOC_027075	--	lncRNA	Pbr028006.1	Pbr028006	--	-//-		0.981887083	2.59E-06
LNC_005423	XLOC_027075	--	lncRNA	Pbr030151.1	Pbr030151	--	sp|Q9FNP2|GDL75_ARATH GDSL esterase/lipase At5g08460 OS=Arabidopsis thaliana GN=At5g08460 PE=2 SV=1//5.73622e-49		0.981887083	2.59E-06
LNC_005423	XLOC_027075	--	lncRNA	Pbr036428.1	Pbr036428	--	-//-		0.981887083	2.59E-06
LNC_005423	XLOC_027075	--	lncRNA	Pbr040646.1	Pbr040646	--	-//-		0.981887083	2.59E-06
LNC_005423	XLOC_027075	--	lncRNA	Pbr020989.1	Pbr020989	--	-//-		0.981887083	2.59E-06
LNC_005423	XLOC_027075	--	lncRNA	Pbr023216.1	Pbr023216	--	-//-		0.981887083	2.59E-06
LNC_005423	XLOC_027075	--	lncRNA	Pbr000723.1	Pbr000723	--	sp|O64864|YLS3_ARATH Protein YLS3 OS=Arabidopsis thaliana GN=YLS3 PE=2 SV=1//2.45704e-42		0.981887083	2.59E-06
LNC_005423	XLOC_027075	--	lncRNA	Pbr032884.1	Pbr032884	--	sp|Q8VZG8|Y4885_ARATH Probable LRR receptor-like serine/threonine-protein kinase At4g08850 OS=Arabidopsis thaliana GN=At4g08850 PE=2 SV=3//4.50547e-15		0.977720635	5.32E-06
LNC_005423	XLOC_027075	--	lncRNA	Pbr041883.1	Pbr041883	--	sp|P92519|M810_ARATH Uncharacterized mitochondrial protein AtMg00810 OS=Arabidopsis thaliana GN=AtMg00810 PE=4 SV=1//3.23417e-51		0.981887083	2.59E-06
LNC_005423	XLOC_027075	--	lncRNA	Pbr042470.1	Pbr042470	--	-//-		0.986011625	1.05E-06
LNC_005423	XLOC_027075	--	lncRNA	Pbr024705.1	Pbr024705	--	-//-		0.950128975	8.68E-05
LNC_005423	XLOC_027075	--	lncRNA	Pbr042022.1	Pbr042022	--	sp|B9I0U9|CSPLB_POPTR CASP-like protein 1B1 OS=Populus trichocarpa GN=POPTRDRAFT_823125 PE=3 SV=1//6.47113e-67		0.981887083	2.59E-06
LNC_005423	XLOC_027075	--	lncRNA	Pbr030226.1	Pbr030226	--	sp|Q9FN29|ATB52_ARATH Homeobox-leucine zipper protein ATHB-52 OS=Arabidopsis thaliana GN=ATHB-52 PE=2 SV=1//3.01877e-33		0.951891132	7.67E-05
LNC_005423	XLOC_027075	--	lncRNA	Pbr011509.1	Pbr011509	--	sp|Q9SSG3|HIPL1_ARATH HIPL1 protein OS=Arabidopsis thaliana GN=HIPL1 PE=1 SV=2//5.60266e-29		0.968216695	1.83E-05
LNC_005423	XLOC_027075	--	lncRNA	Pbr005505.1	Pbr005505	--	-//-		0.983715437	1.79E-06
LNC_005423	XLOC_027075	--	lncRNA	Pbr008192.1	Pbr008192	--	sp|P46270|QCR9_SOLTU Cytochrome b-c1 complex subunit 9 OS=Solanum tuberosum PE=1 SV=1//3.42488e-21		0.981887083	2.59E-06
LNC_005423	XLOC_027075	--	lncRNA	Pbr003615.1	Pbr003615	--	sp|Q94AZ2|STP13_ARATH Sugar transport protein 13 OS=Arabidopsis thaliana GN=STP13 PE=1 SV=2//0		0.951701769	7.78E-05
LNC_005423	XLOC_027075	--	lncRNA	Pbr003038.1	Pbr003038	--	sp|Q9M8Y5|LTL1_ARATH GDSL esterase/lipase LTL1 OS=Arabidopsis thaliana GN=LTL1 PE=2 SV=1//1.8236e-54		0.981887083	2.59E-06
LNC_005423	XLOC_027075	--	lncRNA	Pbr037249.1	Pbr037249	--	sp|P46417|GSTX3_SOYBN Glutathione S-transferase 3 OS=Glycine max GN=GST3 PE=1 SV=1//1.9225e-57		0.976127199	6.76E-06
LNC_005423	XLOC_027075	--	lncRNA	Pbr014733.1	Pbr014733	--	sp|Q9LUG9|MD33A_ARATH Mediator of RNA polymerase II transcription subunit 33A OS=Arabidopsis thaliana GN=MED33A PE=1 SV=1//6.01539e-22		0.989653265	3.67E-07
LNC_005423	XLOC_027075	--	lncRNA	Pbr002150.1	Pbr002150	--	-//-		0.981887083	2.59E-06
LNC_005423	XLOC_027075	--	lncRNA	Pbr033173.1	Pbr033173	--	-//-		0.970580572	1.40E-05
LNC_005423	XLOC_027075	--	lncRNA	Pbr010452.1	Pbr010452	--	-//-		0.977803615	5.25E-06
LNC_005423	XLOC_027075	--	lncRNA	Pbr005887.1	Pbr005887	--	sp|Q9LQZ5|SRS5_ARATH Protein SHI RELATED SEQUENCE 5 OS=Arabidopsis thaliana GN=SRS5 PE=2 SV=1//3.08063e-68		0.981887083	2.59E-06
LNC_005423	XLOC_027075	--	lncRNA	Pbr034683.1	Pbr034683	--	sp|Q6H5X0|RIP2_ORYSJ Putative ripening-related protein 2 OS=Oryza sativa subsp. japonica GN=Os02g0637000 PE=3 SV=1//6.35859e-24		0.981887083	2.59E-06
LNC_005423	XLOC_027075	--	lncRNA	Pbr009210.1	Pbr009210	--	sp|Q94IR2|CCD1_PHAVU Carotenoid 9,10(9&apos;,10&apos;)-cleavage dioxygenase 1 OS=Phaseolus vulgaris GN=CCD1 PE=1 SV=1//1.46884e-41		0.981887083	2.59E-06
LNC_005423	XLOC_027075	--	lncRNA	Pbr014780.1	Pbr014780	--	-//-		0.958802092	4.49E-05
LNC_005423	XLOC_027075	--	lncRNA	Pbr003252.1	Pbr003252	--	sp|Q5Z8Q9|PRP2A_ORYSJ Poly [ADP-ribose] polymerase 2-A OS=Oryza sativa subsp. japonica GN=PARP2-A PE=3 SV=2//2.20805e-23		0.981887083	2.59E-06
LNC_005423	XLOC_027075	--	lncRNA	Pbr014670.1	Pbr014670	--	sp|Q9LUH8|HFA6B_ARATH Heat stress transcription factor A-6b OS=Arabidopsis thaliana GN=HSFA6b PE=2 SV=1//4.67913e-119		0.981887083	2.59E-06
LNC_005423	XLOC_027075	--	lncRNA	Pbr039932.1	Pbr039932	--	-//-		0.97758186	5.43E-06
LNC_005423	XLOC_027075	--	lncRNA	Pbr030371.1	Pbr030371	--	sp|Q9C8N5|STOP1_ARATH Protein SENSITIVE TO PROTON RHIZOTOXICITY 1 OS=Arabidopsis thaliana GN=STOP1 PE=2 SV=1//6.76102e-73		0.97750358	5.50E-06
LNC_005423	XLOC_027075	--	lncRNA	Pbr023863.1	Pbr023863	--	-//-		0.981887083	2.59E-06
LNC_005423	XLOC_027075	--	lncRNA	Pbr001638.1	Pbr001638	--	sp|Q8GWP0|MYB39_ARATH Transcription factor MYB39 OS=Arabidopsis thaliana GN=MYB39 PE=2 SV=1//3.48489e-69		0.981887083	2.59E-06
LNC_005423	XLOC_027075	--	lncRNA	Pbr003533.1	Pbr003533	--	sp|Q84WK0|BH085_ARATH Transcription factor bHLH85 OS=Arabidopsis thaliana GN=BHLH85 PE=2 SV=1//1.85663e-55		0.97031524	1.44E-05
LNC_005423	XLOC_027075	--	lncRNA	Pbr006203.1	Pbr006203	--	sp|Q92979|NEP1_HUMAN Ribosomal RNA small subunit methyltransferase NEP1 OS=Homo sapiens GN=EMG1 PE=1 SV=4//1.95885e-37		0.980452338	3.37E-06
LNC_005423	XLOC_027075	--	lncRNA	Pbr008221.1	Pbr008221	--	-//-		0.978766653	4.50E-06
LNC_005423	XLOC_027075	--	lncRNA	Pbr036527.1	Pbr036527	--	-//-		0.981887083	2.59E-06
LNC_005423	XLOC_027075	--	lncRNA	Pbr023845.1	Pbr023845	--	-//-		0.981887083	2.59E-06
LNC_005423	XLOC_027075	--	lncRNA	Pbr020152.1	Pbr020152	--	sp|P0DKG3|OFP9_ARATH Probable transcription repressor OFP9 OS=Arabidopsis thaliana GN=OFP9 PE=3 SV=1//3.47434e-26		0.972331883	1.13E-05
LNC_005423	XLOC_027075	--	lncRNA	Pbr016777.1	Pbr016777	--	-//-		0.981887083	2.59E-06
LNC_005423	XLOC_027075	--	lncRNA	Pbr005618.1	Pbr005618	--	sp|B4F1J4|RL14_PROMH 50S ribosomal protein L14 OS=Proteus mirabilis (strain HI4320) GN=rplN PE=3 SV=1//4.56597e-81		0.981887083	2.59E-06
LNC_005423	XLOC_027075	--	lncRNA	Pbr023635.1	Pbr023635	--	-//-		0.972372822	1.12E-05
LNC_005423	XLOC_027075	--	lncRNA	Pbr023352.1	Pbr023352	--	sp|O22130|AHL22_ARATH AT-hook motif nuclear-localized protein 22 OS=Arabidopsis thaliana GN=AHL22 PE=1 SV=1//3.19904e-66		0.984773651	1.41E-06
LNC_005423	XLOC_027075	--	lncRNA	Pbr035179.1	Pbr035179	--	-//-		0.979372992	4.07E-06
LNC_005423	XLOC_027075	--	lncRNA	Pbr038813.1	Pbr038813	--	sp|O48890|NRPB4_ARATH DNA-directed RNA polymerase II subunit 4 OS=Arabidopsis thaliana GN=NRPB4 PE=1 SV=1//2.83117e-64		0.981887083	2.59E-06
LNC_005423	XLOC_027075	--	lncRNA	Pbr025040.1	Pbr025040	--	sp|P90648|MHCKB_DICDI Myosin heavy chain kinase B OS=Dictyostelium discoideum GN=mhkB PE=2 SV=1//3.99738e-10		0.990290973	2.94E-07
LNC_005423	XLOC_027075	--	lncRNA	Pbr007867.1	Pbr007867	--	sp|Q338N2|C3H62_ORYSJ Zinc finger CCCH domain-containing protein 62 OS=Oryza sativa subsp. japonica GN=Os10g0391300 PE=3 SV=2//1.82072e-19		0.981887083	2.59E-06
LNC_005423	XLOC_027075	--	lncRNA	Pbr025546.1	Pbr025546	--	sp|Q9LYG9|MSL10_ARATH Mechanosensitive ion channel protein 10 OS=Arabidopsis thaliana GN=MSL10 PE=1 SV=1//0		0.981887083	2.59E-06
LNC_005423	XLOC_027075	--	lncRNA	Pbr018932.1	Pbr018932	--	-//-		0.977680642	5.35E-06
LNC_005423	XLOC_027075	--	lncRNA	Pbr017462.1	Pbr017462	--	-//-		0.981887083	2.59E-06
LNC_005423	XLOC_027075	--	lncRNA	Pbr026391.1	Pbr026391	--	sp|Q9LZS7|GDL71_ARATH GDSL esterase/lipase At5g03610 OS=Arabidopsis thaliana GN=At5g03610 PE=2 SV=1//6.4583e-120		0.981887083	2.59E-06
LNC_005423	XLOC_027075	--	lncRNA	Pbr026586.1	Pbr026586	--	-//-		0.981887083	2.59E-06
LNC_005423	XLOC_027075	--	lncRNA	Pbr025329.1	Pbr025329	--	sp|Q9SR34|TAC1_ARATH Transcriptional regulator TAC1 OS=Arabidopsis thaliana GN=TAC1 PE=2 SV=1//5.82167e-13		0.981887083	2.59E-06
LNC_005423	XLOC_027075	--	lncRNA	Pbr040044.1	Pbr040044	--	sp|Q43609|COMT1_PRUDU Caffeic acid 3-O-methyltransferase OS=Prunus dulcis GN=COMT1 PE=2 SV=1//0		0.966366746	2.22E-05
LNC_005423	XLOC_027075	--	lncRNA	Pbr042616.1	Pbr042616	--	-//-		0.981887083	2.59E-06
LNC_005423	XLOC_027075	--	lncRNA	Pbr015369.1	Pbr015369	--	sp|Q93YN4|ELM1_ARATH Mitochondrial fission protein ELM1 OS=Arabidopsis thaliana GN=ELM1 PE=1 SV=1//2.17365e-08		0.981887083	2.59E-06
LNC_005423	XLOC_027075	--	lncRNA	Pbr015788.1	Pbr015788	--	-//-		0.981887083	2.59E-06
LNC_005423	XLOC_027075	--	lncRNA	Pbr038390.1	Pbr038390	--	-//-		0.98092887	3.10E-06
LNC_005423	XLOC_027075	--	lncRNA	Pbr038784.1	Pbr038784	--	-//-		0.981887083	2.59E-06
LNC_005423	XLOC_027075	--	lncRNA	Pbr028186.1	Pbr028186	--	-//-		0.962487002	3.25E-05
LNC_005423	XLOC_027075	--	lncRNA	Pbr019265.1	Pbr019265	--	sp|P46690|GASA4_ARATH Gibberellin-regulated protein 4 OS=Arabidopsis thaliana GN=GASA4 PE=1 SV=2//2.22603e-28		0.981887083	2.59E-06
LNC_005423	XLOC_027075	--	lncRNA	Pbr009960.1	Pbr009960	--	-//-		0.972545797	1.10E-05
LNC_005423	XLOC_027075	--	lncRNA	Pbr010441.1	Pbr010441	--	-//-		0.95537528	5.92E-05
LNC_005423	XLOC_027075	--	lncRNA	Pbr032694.1	Pbr032694	--	-//-		0.975422789	7.48E-06
LNC_005423	XLOC_027075	--	lncRNA	Pbr029340.1	Pbr029340	--	-//-		0.981887083	2.59E-06
LNC_005423	XLOC_027075	--	lncRNA	Pbr006931.1	Pbr006931	--	-//-		0.981887083	2.59E-06
LNC_005423	XLOC_027075	--	lncRNA	Pbr019526.1	Pbr019526	--	-//-		0.994430877	4.22E-08
LNC_005423	XLOC_027075	--	lncRNA	Pbr011545.1	Pbr011545	--	-//-		0.981887083	2.59E-06
LNC_005423	XLOC_027075	--	lncRNA	Pbr029304.1	Pbr029304	--	sp|Q9FHR7|WRK49_ARATH Probable WRKY transcription factor 49 OS=Arabidopsis thaliana GN=WRKY49 PE=2 SV=1//2.09491e-47		0.963093284	3.07E-05
LNC_005423	XLOC_027075	--	lncRNA	Pbr015759.1	Pbr015759	--	sp|P17407|21KD_DAUCA 21 kDa protein OS=Daucus carota PE=2 SV=1//1.76443e-49		0.981887083	2.59E-06
LNC_005423	XLOC_027075	--	lncRNA	Pbr013063.1	Pbr013063	--	-//-		0.954193377	6.48E-05
LNC_005423	XLOC_027075	--	lncRNA	Pbr037721.1	Pbr037721	--	-//-		0.981887083	2.59E-06
LNC_005423	XLOC_027075	--	lncRNA	Pbr006786.1	Pbr006786	--	sp|P80022|RNLE_SOLLC Extracellular ribonuclease LE OS=Solanum lycopersicum PE=1 SV=2//5.12673e-31		0.981887083	2.59E-06
LNC_005423	XLOC_027075	--	lncRNA	Pbr037255.1	Pbr037255	--	sp|P0C872|JMJD7_MOUSE JmjC domain-containing protein 7 OS=Mus musculus GN=Jmjd7 PE=2 SV=1//1.76072e-08		0.987747148	6.62E-07
LNC_005423	XLOC_027075	--	lncRNA	Pbr024918.1	Pbr024918	--	-//-		0.971766185	1.21E-05
LNC_005423	XLOC_027075	--	lncRNA	Pbr011106.1	Pbr011106	--	sp|P24397|HY6H_HYONI Hyoscyamine 6-dioxygenase OS=Hyoscyamus niger GN=H6H PE=1 SV=1//9.66572e-76		0.981887083	2.59E-06
LNC_005423	XLOC_027075	--	lncRNA	Pbr030640.1	Pbr030640	--	-//-		0.974685321	8.29E-06
LNC_005423	XLOC_027075	--	lncRNA	Pbr032681.1	Pbr032681	--	sp|Q6EU49|WNK4_ORYSJ Probable serine/threonine-protein kinase WNK4 OS=Oryza sativa subsp. japonica GN=WNK4 PE=2 SV=1//1.28299e-175		0.966136364	2.28E-05
LNC_005423	XLOC_027075	--	lncRNA	Pbr039631.1	Pbr039631	--	-//-		0.981887083	2.59E-06
LNC_005423	XLOC_027075	--	lncRNA	Pbr012949.1	Pbr012949	--	-//-		0.951516442	7.88E-05
LNC_005423	XLOC_027075	--	lncRNA	Pbr023834.1	Pbr023834	--	sp|Q9FG21|ATL71_ARATH Putative RING-H2 finger protein ATL71 OS=Arabidopsis thaliana GN=ATL71 PE=3 SV=1//1.77215e-25		0.957600029	4.96E-05
LNC_005423	XLOC_027075	--	lncRNA	Pbr033703.1	Pbr033703	--	-//-		0.974319112	8.72E-06
LNC_005423	XLOC_027075	--	lncRNA	Pbr032751.1	Pbr032751	--	sp|Q8LJW3|ACR4_ARATH ACT domain-containing protein ACR4 OS=Arabidopsis thaliana GN=ACR4 PE=2 SV=1//1.01994e-09		0.981887083	2.59E-06
LNC_005423	XLOC_027075	--	lncRNA	Pbr035603.1	Pbr035603	--	-//-		0.981887083	2.59E-06
LNC_005423	XLOC_027075	--	lncRNA	Pbr015387.1	Pbr015387	--	sp|O64477|Y2913_ARATH G-type lectin S-receptor-like serine/threonine-protein kinase At2g19130 OS=Arabidopsis thaliana GN=At2g19130 PE=2 SV=1//2.68522e-11		0.981887083	2.59E-06
LNC_005423	XLOC_027075	--	lncRNA	Pbr039537.1	Pbr039537	--	sp|Q9ZU91|E133_ARATH Glucan endo-1,3-beta-glucosidase 3 OS=Arabidopsis thaliana GN=At2g01630 PE=1 SV=2//4.86982e-21		0.981887083	2.59E-06
LNC_005423	XLOC_027075	--	lncRNA	Pbr019554.1	Pbr019554	--	sp|Q93ZB9|FACR3_ARATH Fatty acyl-CoA reductase 3 OS=Arabidopsis thaliana GN=FAR3 PE=2 SV=1//0		0.957238002	5.11E-05
LNC_005423	XLOC_027075	--	lncRNA	Pbr014054.1	Pbr014054	--	-//-		0.976250635	6.64E-06
LNC_005423	XLOC_027075	--	lncRNA	Pbr021255.1	Pbr021255	--	sp|P11670|PRB1_TOBAC Basic form of pathogenesis-related protein 1 OS=Nicotiana tabacum PE=3 SV=1//9.43325e-41		0.981887083	2.59E-06
LNC_005423	XLOC_027075	--	lncRNA	Pbr016806.1	Pbr016806	--	sp|C0LGS2|Y4361_ARATH Probable LRR receptor-like serine/threonine-protein kinase At4g36180 OS=Arabidopsis thaliana GN=At4g36180 PE=2 SV=1//2.60701e-08		0.981887083	2.59E-06
LNC_005423	XLOC_027075	--	lncRNA	Pbr026098.1	Pbr026098	--	-//-		0.981887083	2.59E-06
LNC_005423	XLOC_027075	--	lncRNA	Pbr019566.2	Pbr019566	--	-//-		0.97191149	1.19E-05
LNC_005423	XLOC_027075	--	lncRNA	Pbr004750.1	Pbr004750	--	sp|Q9FN69|GL3_ARATH Transcription factor GLABRA 3 OS=Arabidopsis thaliana GN=GL3 PE=1 SV=1//2.00948e-55		0.96343563	2.97E-05
LNC_005423	XLOC_027075	--	lncRNA	Pbr033757.1	Pbr033757	--	-//-		0.981887083	2.59E-06
LNC_005423	XLOC_027075	--	lncRNA	Pbr029307.1	Pbr029307	--	sp|Q9FHR7|WRK49_ARATH Probable WRKY transcription factor 49 OS=Arabidopsis thaliana GN=WRKY49 PE=2 SV=1//2.09491e-47		0.981887083	2.59E-06
LNC_005423	XLOC_027075	--	lncRNA	Pbr038014.1	Pbr038014	--	-//-		0.981887083	2.59E-06
LNC_005423	XLOC_027075	--	lncRNA	Pbr030521.1	Pbr030521	--	sp|Q9M1K1|ORG2_ARATH Transcription factor ORG2 OS=Arabidopsis thaliana GN=ORG2 PE=1 SV=1//1.94953e-45		0.964569714	2.66E-05
LNC_005423	XLOC_027075	--	lncRNA	Pbr019304.1	Pbr019304	--	-//-		0.979637221	3.89E-06
LNC_005423	XLOC_027075	--	lncRNA	Pbr038991.1	Pbr038991	--	sp|Q9FHR7|WRK49_ARATH Probable WRKY transcription factor 49 OS=Arabidopsis thaliana GN=WRKY49 PE=2 SV=1//3.55309e-47		0.981887083	2.59E-06
LNC_005423	XLOC_027075	--	lncRNA	Pbr033745.1	Pbr033745	--	sp|O22893|GOLS1_ARATH Galactinol synthase 1 OS=Arabidopsis thaliana GN=GOLS1 PE=1 SV=1//8.6051e-14		0.981887083	2.59E-06
LNC_005423	XLOC_027075	--	lncRNA	Pbr007857.1	Pbr007857	--	sp|F4IVU1|ARC2B_ARATH Actin-related protein 2/3 complex subunit 2B OS=Arabidopsis thaliana GN=ARPC2B PE=2 SV=1//1.95289e-29		0.982772544	2.17E-06
LNC_005423	XLOC_027075	--	lncRNA	Pbr041570.1	Pbr041570	--	sp|Q94JQ6|CESA6_ARATH Cellulose synthase A catalytic subunit 6 [UDP-forming] OS=Arabidopsis thaliana GN=CESA6 PE=1 SV=2//1.15782e-78		0.981887083	2.59E-06
LNC_005423	XLOC_027075	--	lncRNA	Pbr004447.1	Pbr004447	--	-//-		0.964521424	2.68E-05
LNC_005423	XLOC_027075	--	lncRNA	Pbr015350.1	Pbr015350	--	-//-		0.981887083	2.59E-06
LNC_005423	XLOC_027075	--	lncRNA	Pbr008493.1	Pbr008493	--	-//-		0.961879344	3.43E-05
LNC_005423	XLOC_027075	--	lncRNA	Pbr009244.1	Pbr009244	--	sp|Q588V7|TEB_ARATH Helicase and polymerase-containing protein TEBICHI OS=Arabidopsis thaliana GN=TEB PE=2 SV=1//1.12064e-18		0.981887083	2.59E-06
LNC_005423	XLOC_027075	--	lncRNA	Pbr017691.1	Pbr017691	--	-//-		0.981887083	2.59E-06
LNC_005423	XLOC_027075	--	lncRNA	Pbr009688.1	Pbr009688	--	sp|A7Z3A4|FOSB_BACA2 Metallothiol transferase FosB OS=Bacillus amyloliquefaciens subsp. plantarum (strain DSM 23117 / BGSC 10A6 / FZB42) GN=fosB PE=3 SV=1//8.19877e-07		0.981887083	2.59E-06
LNC_005423	XLOC_027075	--	lncRNA	Pbr024200.1	Pbr024200	--	-//-		0.981887083	2.59E-06
LNC_005423	XLOC_027075	--	lncRNA	Pbr032461.1	Pbr032461	--	-//-		0.981887083	2.59E-06
LNC_005423	XLOC_027075	--	lncRNA	Pbr015153.1	Pbr015153	--	sp|Q03489|AGL9_PETHY Agamous-like MADS-box protein AGL9 homolog OS=Petunia hybrida GN=FBP2 PE=1 SV=2//1.0253e-142		0.981887083	2.59E-06
LNC_005423	XLOC_027075	--	lncRNA	Pbr038005.1	Pbr038005	--	-//-		0.980875297	3.13E-06
LNC_005423	XLOC_027075	--	lncRNA	Pbr028561.1	Pbr028561	--	sp|Q9FNV9|MY113_ARATH Transcription factor MYB113 OS=Arabidopsis thaliana GN=MYB113 PE=1 SV=1//1.22302e-48		0.966420351	2.21E-05
LNC_005423	XLOC_027075	--	lncRNA	Pbr017294.1	Pbr017294	--	sp|Q9SG92|MES17_ARATH Methylesterase 17 OS=Arabidopsis thaliana GN=MES17 PE=1 SV=1//1.23988e-15		0.981887083	2.59E-06
LNC_005423	XLOC_027075	--	lncRNA	Pbr002729.1	Pbr002729	--	-//-		0.970208473	1.46E-05
LNC_005423	XLOC_027075	--	lncRNA	Pbr003190.2	Pbr003190	--	sp|P70700|RPA2_MOUSE DNA-directed RNA polymerase I subunit RPA2 OS=Mus musculus GN=Polr1b PE=2 SV=2//2.41326e-07		0.981887083	2.59E-06
LNC_005423	XLOC_027075	--	lncRNA	Pbr016788.1	Pbr016788	--	sp|Q8L8A7|GRF4_ARATH Growth-regulating factor 4 OS=Arabidopsis thaliana GN=GRF4 PE=2 SV=1//6.89449e-44		0.981887083	2.59E-06
LNC_005423	XLOC_027075	--	lncRNA	Pbr028317.1	Pbr028317	--	sp|Q9FX35|PP117_ARATH Pentatricopeptide repeat-containing protein At1g73400, mitochondrial OS=Arabidopsis thaliana GN=At1g73400 PE=2 SV=2//8.45251e-12		0.967130187	2.05E-05
LNC_005423	XLOC_027075	--	lncRNA	Pbr005660.1	Pbr005660	--	sp|Q1G3V9|EPFL8_ARATH EPIDERMAL PATTERNING FACTOR-like protein 8 OS=Arabidopsis thaliana GN=EPFL8 PE=1 SV=1//1.5287e-10		0.981887083	2.59E-06
LNC_005422	XLOC_027069	--	lncRNA	Pbr005435.1	Pbr005435	--	sp|Q9ASW1|B3GTG_ARATH Probable beta-1,3-galactosyltransferase 16 OS=Arabidopsis thaliana GN=B3GALT16 PE=2 SV=1//3.46486e-07		0.977134455	5.82E-06
LNC_005422	XLOC_027069	--	lncRNA	Pbr027910.1	Pbr027910	--	sp|Q27Z07|BIPS1_SORAU 3,5-dihydroxybiphenyl synthase OS=Sorbus aucuparia GN=BIS1 PE=1 SV=1//0		0.969178793	1.64E-05
LNC_005422	XLOC_027069	--	lncRNA	Pbr032887.1	Pbr032887	--	sp|Q8VZG8|Y4885_ARATH Probable LRR receptor-like serine/threonine-protein kinase At4g08850 OS=Arabidopsis thaliana GN=At4g08850 PE=2 SV=3//4.48532e-28		0.963767941	2.88E-05
LNC_005422	XLOC_027069	--	lncRNA	Pbr042715.1	Pbr042715	--	sp|F4KHH8|RPS6C_ARATH Disease resistance protein RPS6 OS=Arabidopsis thaliana GN=RPS6 PE=1 SV=1//1.41705e-12		0.963767941	2.88E-05
LNC_005422	XLOC_027069	--	lncRNA	Pbr014360.1	Pbr014360	--	sp|P26470|WAAK_SALTY Lipopolysaccharide 1,2-N-acetylglucosaminetransferase OS=Salmonella typhimurium (strain LT2 / SGSC1412 / ATCC 700720) GN=waaK PE=3 SV=1//3.43106e-10		0.950505765	8.46E-05
LNC_005422	XLOC_027069	--	lncRNA	Pbr014048.1	Pbr014048	--	-//-		0.963767941	2.88E-05
LNC_005422	XLOC_027069	--	lncRNA	Pbr001737.1	Pbr001737	--	sp|P16273|PRPX_HORVU Pathogen-related protein OS=Hordeum vulgare PE=2 SV=2//7.41097e-50		0.961520102	3.54E-05
LNC_005422	XLOC_027069	--	lncRNA	Pbr003773.1	Pbr003773	--	sp|Q8H0M1|QORH_SPIOL Quinone-oxidoreductase homolog, chloroplastic OS=Spinacia oleracea GN=QOR PE=1 SV=1//1.76699e-161		0.983321372	1.94E-06
LNC_005422	XLOC_027069	--	lncRNA	Pbr027460.1	Pbr027460	--	-//-		0.963767941	2.88E-05
LNC_005422	XLOC_027069	--	lncRNA	Pbr025263.1	Pbr025263	--	sp|O13737|YDR2_SCHPO Uncharacterized endoplasmic reticulum membrane protein C16E8.02 OS=Schizosaccharomyces pombe (strain 972 / ATCC 24843) GN=SPAC16E8.02 PE=4 SV=2//1.02588e-16		0.986071597	1.04E-06
LNC_005422	XLOC_027069	--	lncRNA	Pbr027326.1	Pbr027326	--	sp|O81832|Y4729_ARATH G-type lectin S-receptor-like serine/threonine-protein kinase At4g27290 OS=Arabidopsis thaliana GN=At4g27290 PE=3 SV=4//0		0.954204242	6.47E-05
LNC_005422	XLOC_027069	--	lncRNA	Pbr000233.1	Pbr000233	--	sp|Q39086|SD17_ARATH Receptor-like serine/threonine-protein kinase SD1-7 OS=Arabidopsis thaliana GN=SD17 PE=1 SV=1//1.47543e-52		0.963767941	2.88E-05
LNC_005422	XLOC_027069	--	lncRNA	Pbr039615.1	Pbr039615	--	-//-		0.971691031	1.22E-05
LNC_005422	XLOC_027069	--	lncRNA	Pbr002475.1	Pbr002475	--	sp|Q9C9H7|RLP12_ARATH Receptor-like protein 12 OS=Arabidopsis thaliana GN=RLP12 PE=2 SV=2//1.73792e-08		0.981014087	3.05E-06
LNC_005422	XLOC_027069	--	lncRNA	Pbr007763.1	Pbr007763	--	sp|P17859|AMYA_VIGMU Alpha-amylase OS=Vigna mungo GN=AMY1.1 PE=2 SV=1//6.57687e-21		0.963767941	2.88E-05
LNC_005422	XLOC_027069	--	lncRNA	Pbr021502.1	Pbr021502	--	sp|Q9LYT3|TT12_ARATH Protein TRANSPARENT TESTA 12 OS=Arabidopsis thaliana GN=TT12 PE=2 SV=1//1.28575e-07		0.963767941	2.88E-05
LNC_005422	XLOC_027069	--	lncRNA	Pbr006164.1	Pbr006164	--	sp|O48786|C734A_ARATH Cytochrome P450 734A1 OS=Arabidopsis thaliana GN=CYP734A1 PE=2 SV=1//4.12417e-121		0.976844802	6.08E-06
LNC_005422	XLOC_027069	--	lncRNA	Pbr003959.1	Pbr003959	--	sp|Q9LTQ0|RTL2_ARATH Ribonuclease 3-like protein 2 OS=Arabidopsis thaliana GN=RTL2 PE=1 SV=1//9.10571e-21		0.963767941	2.88E-05
LNC_005422	XLOC_027069	--	lncRNA	Pbr008716.1	Pbr008716	--	sp|Q9FMZ4|Y5270_ARATH B3 domain-containing protein At5g42700 OS=Arabidopsis thaliana GN=At5g42700 PE=2 SV=2//8.032e-73		0.963767941	2.88E-05
LNC_005422	XLOC_027069	--	lncRNA	Pbr020349.1	Pbr020349	--	sp|Q9LS10|MT810_ARATH Probable S-adenosylmethionine-dependent methyltransferase At5g38100 OS=Arabidopsis thaliana GN=At5g38100 PE=2 SV=1//6.48675e-84		0.951415003	7.94E-05
LNC_005422	XLOC_027069	--	lncRNA	Pbr026555.1	Pbr026555	--	sp|Q9C9H7|RLP12_ARATH Receptor-like protein 12 OS=Arabidopsis thaliana GN=RLP12 PE=2 SV=2//5.25916e-88		0.990052518	3.20E-07
LNC_005422	XLOC_027069	--	lncRNA	Pbr021656.1	Pbr021656	--	sp|P59234|YIPL_SOLTU Protein yippee-like OS=Solanum tuberosum PE=2 SV=1//8.31285e-31		0.963767941	2.88E-05
LNC_005422	XLOC_027069	--	lncRNA	Pbr007327.1	Pbr007327	--	sp|Q13231|CHIT1_HUMAN Chitotriosidase-1 OS=Homo sapiens GN=CHIT1 PE=1 SV=1//5.25046e-45		0.963767941	2.88E-05
LNC_005422	XLOC_027069	--	lncRNA	Pbr004088.1	Pbr004088	--	-//-		0.966472437	2.20E-05
LNC_005422	XLOC_027069	--	lncRNA	Pbr035033.1	Pbr035033	--	-//-		0.963767941	2.88E-05
LNC_005422	XLOC_027069	--	lncRNA	Pbr007495.1	Pbr007495	--	sp|Q39202|RLK1_ARATH G-type lectin S-receptor-like serine/threonine-protein kinase RLK1 OS=Arabidopsis thaliana GN=RLK1 PE=2 SV=2//7.84187e-138		0.967365122	2.00E-05
LNC_005422	XLOC_027069	--	lncRNA	Pbr041050.1	Pbr041050	--	sp|Q9FI40|BAHD1_ARATH BAHD acyltransferase At5g47980 OS=Arabidopsis thaliana GN=BAHD1 PE=2 SV=1//3.7285e-69		0.974003741	9.09E-06
LNC_005422	XLOC_027069	--	lncRNA	Pbr037489.1	Pbr037489	--	-//-		0.975386386	7.52E-06
LNC_005422	XLOC_027069	--	lncRNA	Pbr022404.1	Pbr022404	--	sp|Q9S9N8|NRAM6_ARATH Metal transporter Nramp6 OS=Arabidopsis thaliana GN=NRAMP6 PE=2 SV=2//2.3776e-133		0.956713428	5.33E-05
LNC_005422	XLOC_027069	--	lncRNA	Pbr019415.1	Pbr019415	--	sp|O80920|PYL4_ARATH Abscisic acid receptor PYL4 OS=Arabidopsis thaliana GN=PYL4 PE=1 SV=1//3.26486e-77		0.971831422	1.20E-05
LNC_005422	XLOC_027069	--	lncRNA	Pbr028202.1	Pbr028202	--	sp|Q42410|ZAT12_ARATH Zinc finger protein ZAT12 OS=Arabidopsis thaliana GN=ZAT12 PE=2 SV=1//1.56053e-33		0.983533958	1.86E-06
LNC_005422	XLOC_027069	--	lncRNA	Pbr004679.1	Pbr004679	--	sp|Q9ZRF1|MTDH_FRAAN Probable mannitol dehydrogenase OS=Fragaria ananassa GN=CAD PE=2 SV=1//9.4969e-138		0.954954594	6.11E-05
LNC_005422	XLOC_027069	--	lncRNA	Pbr009040.1	Pbr009040	--	-//-		0.961612042	3.51E-05
LNC_005422	XLOC_027069	--	lncRNA	Pbr017260.1	Pbr017260	--	-//-		0.963767941	2.88E-05
LNC_005422	XLOC_027069	--	lncRNA	Pbr007997.1	Pbr007997	--	sp|O04274|LDOX_PERFR Leucoanthocyanidin dioxygenase OS=Perilla frutescens GN=ANS PE=2 SV=1//2.57418e-37		0.964941959	2.57E-05
LNC_005422	XLOC_027069	--	lncRNA	Pbr015315.1	Pbr015315	--	-//-		0.963767941	2.88E-05
LNC_005422	XLOC_027069	--	lncRNA	Pbr028775.1	Pbr028775	--	-//-		0.961194042	3.65E-05
LNC_005422	XLOC_027069	--	lncRNA	Pbr030082.1	Pbr030082	--	sp|Q9ZU51|RHA2B_ARATH Probable E3 ubiquitin-protein ligase RHA2B OS=Arabidopsis thaliana GN=RHA2B PE=1 SV=2//2.70404e-13		0.987053552	8.03E-07
LNC_005422	XLOC_027069	--	lncRNA	Pbr037602.1	Pbr037602	--	sp|C0LGR6|Y4291_ARATH Probable LRR receptor-like serine/threonine-protein kinase At4g29180 OS=Arabidopsis thaliana GN=At4g29180 PE=2 SV=2//9.1381e-12		0.963767941	2.88E-05
LNC_005422	XLOC_027069	--	lncRNA	Pbr038818.1	Pbr038818	--	sp|Q5PNY6|PUB21_ARATH U-box domain-containing protein 21 OS=Arabidopsis thaliana GN=PUB21 PE=2 SV=1//2.3621e-104		0.985779143	1.11E-06
LNC_005422	XLOC_027069	--	lncRNA	Pbr017295.1	Pbr017295	--	-//-		0.963767941	2.88E-05
LNC_005422	XLOC_027069	--	lncRNA	Pbr006023.1	Pbr006023	--	sp|Q9C5D2|FBL4_ARATH F-box/LRR-repeat protein 4 OS=Arabidopsis thaliana GN=FBL4 PE=2 SV=1//3.87271e-14		0.963767941	2.88E-05
LNC_005422	XLOC_027069	--	lncRNA	Pbr033268.1	Pbr033268	--	-//-		0.963767941	2.88E-05
LNC_005422	XLOC_027069	--	lncRNA	Pbr038426.1	Pbr038426	--	-//-		0.995670006	1.75E-08
LNC_005422	XLOC_027069	--	lncRNA	Pbr022632.1	Pbr022632	--	sp|P32110|GSTX6_SOYBN Probable glutathione S-transferase OS=Glycine max GN=HSP26-A PE=2 SV=1//1.2372e-77		0.992915024	9.79E-08
LNC_005422	XLOC_027069	--	lncRNA	Pbr024648.1	Pbr024648	--	sp|Q7XA40|RGA3_SOLBU Putative disease resistance protein RGA3 OS=Solanum bulbocastanum GN=RGA3 PE=2 SV=2//1.01948e-112		0.953782692	6.68E-05
LNC_005422	XLOC_027069	--	lncRNA	Pbr015952.1	Pbr015952	--	sp|Q9LZX1|LOR15_ARATH Protein LURP-one-related 15 OS=Arabidopsis thaliana GN=At5g01750 PE=1 SV=1//6.62041e-81		0.961595305	3.52E-05
LNC_005422	XLOC_027069	--	lncRNA	Pbr023040.1	Pbr023040	--	sp|Q96303|PHT14_ARATH Inorganic phosphate transporter 1-4 OS=Arabidopsis thaliana GN=PHT1-4 PE=1 SV=1//0		0.971003859	1.33E-05
LNC_005422	XLOC_027069	--	lncRNA	Pbr026448.1	Pbr026448	--	-//-		0.963767941	2.88E-05
LNC_005422	XLOC_027069	--	lncRNA	Pbr004726.1	Pbr004726	--	sp|Q9T0J1|CRK26_ARATH Cysteine-rich receptor-like protein kinase 26 OS=Arabidopsis thaliana GN=CRK26 PE=2 SV=1//7.51746e-38		0.977926352	5.15E-06
LNC_005422	XLOC_027069	--	lncRNA	Pbr000020.1	Pbr000020	--	sp|Q84W66|NFYB6_ARATH Nuclear transcription factor Y subunit B-6 OS=Arabidopsis thaliana GN=NFYB6 PE=1 SV=2//4.25916e-64		0.963767941	2.88E-05
LNC_005422	XLOC_027069	--	lncRNA	Pbr024432.1	Pbr024432	--	-//-		0.961424827	3.57E-05
LNC_005422	XLOC_027069	--	lncRNA	Pbr033315.1	Pbr033315	--	sp|Q9FIW5|NAC94_ARATH Putative NAC domain-containing protein 94 OS=Arabidopsis thaliana GN=ANAC094 PE=3 SV=1//2.25013e-52		0.980170487	3.55E-06
LNC_005422	XLOC_027069	--	lncRNA	Pbr025940.1	Pbr025940	--	sp|O80542|ERF19_ARATH Ethylene-responsive transcription factor ERF019 OS=Arabidopsis thaliana GN=ERF019 PE=2 SV=1//7.96058e-42		0.961674279	3.50E-05
LNC_005422	XLOC_027069	--	lncRNA	Pbr013219.1	Pbr013219	--	sp|Q9ZU51|RHA2B_ARATH Probable E3 ubiquitin-protein ligase RHA2B OS=Arabidopsis thaliana GN=RHA2B PE=1 SV=2//1.07938e-13		0.963767941	2.88E-05
LNC_005422	XLOC_027069	--	lncRNA	Pbr014699.2	Pbr014699	--	sp|Q9LIK5|CML11_ARATH Calmodulin-like protein 11 OS=Arabidopsis thaliana GN=CML11 PE=2 SV=1//6.99065e-85		0.963767941	2.88E-05
LNC_005422	XLOC_027069	--	lncRNA	Pbr007494.1	Pbr007494	--	sp|Q39202|RLK1_ARATH G-type lectin S-receptor-like serine/threonine-protein kinase RLK1 OS=Arabidopsis thaliana GN=RLK1 PE=2 SV=2//1.76011e-139		0.978054139	5.05E-06
LNC_005422	XLOC_027069	--	lncRNA	Pbr020320.2	Pbr020320	--	sp|P0C5E2|Y1839_ARATH Probable serine/threonine-protein kinase At1g18390 OS=Arabidopsis thaliana GN=At1g18390 PE=2 SV=2//0		0.960150895	4.00E-05
LNC_005422	XLOC_027069	--	lncRNA	Pbr011181.1	Pbr011181	--	sp|Q0HEZ4|RIHA_SHESM Pyrimidine-specific ribonucleoside hydrolase RihA OS=Shewanella sp. (strain MR-4) GN=rihA PE=3 SV=1//7.2056e-10		0.961131777	3.67E-05
LNC_005422	XLOC_027069	--	lncRNA	Pbr019948.1	Pbr019948	--	sp|Q8LGN0|GLR27_ARATH Glutamate receptor 2.7 OS=Arabidopsis thaliana GN=GLR2.7 PE=2 SV=3//0		0.962078212	3.37E-05
LNC_005422	XLOC_027069	--	lncRNA	Pbr016408.1	Pbr016408	--	sp|Q9FKL6|CB60B_ARATH Calmodulin-binding protein 60 B OS=Arabidopsis thaliana GN=CBP60B PE=2 SV=1//5.78815e-101		0.986504317	9.28E-07
LNC_005422	XLOC_027069	--	lncRNA	Pbr037686.1	Pbr037686	--	sp|Q9FL12|DEGP9_ARATH Protease Do-like 9 OS=Arabidopsis thaliana GN=DEGP9 PE=1 SV=1//0		0.970861459	1.35E-05
LNC_005422	XLOC_027069	--	lncRNA	Pbr035051.1	Pbr035051	--	sp|Q9SKK8|ATL22_ARATH RING-H2 finger protein ATL22 OS=Arabidopsis thaliana GN=ATL22 PE=2 SV=2//1.19065e-43		0.962428936	3.26E-05
LNC_005422	XLOC_027069	--	lncRNA	Pbr029074.1	Pbr029074	--	-//-		0.960680474	3.82E-05
LNC_005422	XLOC_027069	--	lncRNA	Pbr028919.1	Pbr028919	--	sp|O22267|CKI1_ARATH Histidine kinase CKI1 OS=Arabidopsis thaliana GN=CKI1 PE=1 SV=1//0		0.986339235	9.68E-07
LNC_005422	XLOC_027069	--	lncRNA	Pbr037264.1	Pbr037264	--	sp|Q945B6|AOP1L_ARATH Probable 2-oxoglutarate-dependent dioxygenase AOP1.2 OS=Arabidopsis thaliana GN=AOP1.2 PE=2 SV=1//7.6708e-63		0.962254622	3.32E-05
LNC_005422	XLOC_027069	--	lncRNA	Pbr000118.1	Pbr000118	--	sp|Q9C6T5|STGL3_ARATH Stigma-specific STIG1-like protein 3 OS=Arabidopsis thaliana GN=At1g50720 PE=2 SV=1//7.36078e-14		0.96190153	3.42E-05
LNC_005422	XLOC_027069	--	lncRNA	Pbr022185.3	Pbr022185	--	sp|Q40170|AGL8_SOLLC Agamous-like MADS-box protein AGL8 homolog OS=Solanum lycopersicum GN=TDR4 PE=2 SV=1//2.58059e-13		0.988892838	4.70E-07
LNC_005422	XLOC_027069	--	lncRNA	Pbr040388.1	Pbr040388	--	-//-		0.954400138	6.38E-05
LNC_005422	XLOC_027069	--	lncRNA	Pbr029229.1	Pbr029229	--	sp|Q0ZJ33|ATPH_VITVI ATP synthase subunit c, chloroplastic OS=Vitis vinifera GN=atpH PE=3 SV=1//2.79969e-33		0.963767941	2.88E-05
LNC_005422	XLOC_027069	--	lncRNA	Pbr010662.1	Pbr010662	--	sp|Q07488|BCB1_ARATH Blue copper protein OS=Arabidopsis thaliana GN=BCB PE=1 SV=2//6.6285e-20		0.964888896	2.58E-05
LNC_005422	XLOC_027069	--	lncRNA	Pbr005067.1	Pbr005067	--	sp|Q8VZG8|Y4885_ARATH Probable LRR receptor-like serine/threonine-protein kinase At4g08850 OS=Arabidopsis thaliana GN=At4g08850 PE=2 SV=3//8.8172e-36		0.971220208	1.29E-05
LNC_005422	XLOC_027069	--	lncRNA	Pbr034114.1	Pbr034114	--	sp|Q6J540|C79D4_LOTJA Isoleucine N-monooxygenase 2 OS=Lotus japonicus GN=CYP79D4 PE=1 SV=1//0		0.95526266	5.97E-05
LNC_005422	XLOC_027069	--	lncRNA	Pbr015097.1	Pbr015097	--	sp|Q9S735|PHT19_ARATH Probable inorganic phosphate transporter 1-9 OS=Arabidopsis thaliana GN=PHT1-9 PE=2 SV=1//6.12361e-94		0.987953445	6.24E-07
LNC_005422	XLOC_027069	--	lncRNA	Pbr016556.1	Pbr016556	--	-//-		0.951320632	7.99E-05
LNC_005422	XLOC_027069	--	lncRNA	Pbr021669.1	Pbr021669	--	sp|P0C8Q4|Y4990_ARATH Uncharacterized protein At4g19900 OS=Arabidopsis thaliana GN=At4g19900 PE=2 SV=1//2.23644e-36		0.975554551	7.34E-06
LNC_005422	XLOC_027069	--	lncRNA	Pbr012148.1	Pbr012148	--	sp|Q5PNY6|PUB21_ARATH U-box domain-containing protein 21 OS=Arabidopsis thaliana GN=PUB21 PE=2 SV=1//8.99531e-117		0.970591286	1.40E-05
LNC_005422	XLOC_027069	--	lncRNA	Pbr021760.1	Pbr021760	--	sp|P93733|PLDB1_ARATH Phospholipase D beta 1 OS=Arabidopsis thaliana GN=PLDBETA1 PE=2 SV=4//0		0.981676108	2.69E-06
LNC_005422	XLOC_027069	--	lncRNA	Pbr041041.1	Pbr041041	--	sp|O81832|Y4729_ARATH G-type lectin S-receptor-like serine/threonine-protein kinase At4g27290 OS=Arabidopsis thaliana GN=At4g27290 PE=3 SV=4//0		0.951933005	7.65E-05
LNC_005422	XLOC_027069	--	lncRNA	Pbr038119.1	Pbr038119	--	sp|Q84KJ6|AMT31_ORYSJ Ammonium transporter 3 member 1 OS=Oryza sativa subsp. japonica GN=AMT3-1 PE=2 SV=1//0		0.963767941	2.88E-05
LNC_005422	XLOC_027069	--	lncRNA	Pbr029600.1	Pbr029600	--	sp|Q8RY17|WAKLI_ARATH Wall-associated receptor kinase-like 22 OS=Arabidopsis thaliana GN=WAKL22 PE=2 SV=1//0		0.983103647	2.03E-06
LNC_005422	XLOC_027069	--	lncRNA	Pbr034649.1	Pbr034649	--	sp|Q9ASS4|Y5838_ARATH Probably inactive leucine-rich repeat receptor-like protein kinase At5g48380 OS=Arabidopsis thaliana GN=At5g48380 PE=1 SV=1//3.01272e-66		0.960341021	3.93E-05
LNC_005422	XLOC_027069	--	lncRNA	Pbr019797.1	Pbr019797	--	sp|Q9T065|1A18_ARATH 1-aminocyclopropane-1-carboxylate synthase 8 OS=Arabidopsis thaliana GN=ACS8 PE=1 SV=1//9.73816e-126		0.959646919	4.18E-05
LNC_005422	XLOC_027069	--	lncRNA	Pbr040850.1	Pbr040850	--	sp|O04274|LDOX_PERFR Leucoanthocyanidin dioxygenase OS=Perilla frutescens GN=ANS PE=2 SV=1//1.34336e-36		0.96547016	2.44E-05
LNC_005422	XLOC_027069	--	lncRNA	Pbr033479.1	Pbr033479	--	sp|Q9FWX7|AB11B_ARATH ABC transporter B family member 11 OS=Arabidopsis thaliana GN=ABCB11 PE=2 SV=1//5.96629e-08		0.958639868	4.55E-05
LNC_005422	XLOC_027069	--	lncRNA	Pbr025455.1	Pbr025455	--	sp|Q93ZR6|WSD1_ARATH O-acyltransferase WSD1 OS=Arabidopsis thaliana GN=WSD1 PE=2 SV=1//4.11893e-31		0.950310583	8.58E-05
LNC_005422	XLOC_027069	--	lncRNA	Pbr009744.1	Pbr009744	--	-//-		0.961852619	3.44E-05
LNC_005422	XLOC_027069	--	lncRNA	Pbr024879.1	Pbr024879	--	-//-		0.963767941	2.88E-05
LNC_005422	XLOC_027069	--	lncRNA	Pbr000570.1	Pbr000570	--	sp|D4N501|DIOX2_PAPSO Probable 2-oxoglutarate/Fe(II)-dependent dioxygenase OS=Papaver somniferum GN=DIOX2 PE=2 SV=1//3.01436e-110		0.963767941	2.88E-05
LNC_005422	XLOC_027069	--	lncRNA	Pbr008461.1	Pbr008461	--	sp|Q9C8D4|AAE11_ARATH Butyrate--CoA ligase AAE11, peroxisomal OS=Arabidopsis thaliana GN=AAE11 PE=1 SV=1//0		0.965404646	2.45E-05
LNC_005422	XLOC_027069	--	lncRNA	Pbr019612.1	Pbr019612	--	sp|Q9SX78|CXE2_ARATH Probable carboxylesterase 2 OS=Arabidopsis thaliana GN=CXE2 PE=2 SV=1//4.62164e-138		0.953596379	6.77E-05
LNC_005422	XLOC_027069	--	lncRNA	Pbr034923.1	Pbr034923	--	sp|P87027|SPG1_SCHPO Septum-promoting GTP-binding protein 1 OS=Schizosaccharomyces pombe (strain 972 / ATCC 24843) GN=spg1 PE=1 SV=1//4.61972e-62		0.952426569	7.38E-05
LNC_005422	XLOC_027069	--	lncRNA	Pbr030060.1	Pbr030060	--	sp|Q9ZU51|RHA2B_ARATH Probable E3 ubiquitin-protein ligase RHA2B OS=Arabidopsis thaliana GN=RHA2B PE=1 SV=2//2.70404e-13		0.997846853	1.52E-09
LNC_005422	XLOC_027069	--	lncRNA	Pbr030005.1	Pbr030005	--	sp|H2DH17|C7A22_PANGI Cytochrome P450 CYP749A22 OS=Panax ginseng PE=2 SV=1//8.83717e-38		0.984944963	1.36E-06
LNC_005422	XLOC_027069	--	lncRNA	Pbr027105.1	Pbr027105	--	sp|Q9M2Z8|MPCP2_ARATH Mitochondrial phosphate carrier protein 2, mitochondrial OS=Arabidopsis thaliana GN=MPT2 PE=2 SV=1//9.66663e-168		0.963767941	2.88E-05
LNC_005422	XLOC_027069	--	lncRNA	Pbr013513.1	Pbr013513	--	sp|Q39224|SRG1_ARATH Protein SRG1 OS=Arabidopsis thaliana GN=SRG1 PE=2 SV=1//4.66064e-58		0.966817178	2.12E-05
LNC_005422	XLOC_027069	--	lncRNA	Pbr016669.1	Pbr016669	--	sp|Q9LVH4|CAR4_ARATH Protein C2-DOMAIN ABA-RELATED 4 OS=Arabidopsis thaliana GN=CAR4 PE=1 SV=1//7.56183e-82		0.980640179	3.26E-06
LNC_005422	XLOC_027069	--	lncRNA	Pbr040048.1	Pbr040048	--	sp|D4N501|DIOX2_PAPSO Probable 2-oxoglutarate/Fe(II)-dependent dioxygenase OS=Papaver somniferum GN=DIOX2 PE=2 SV=1//6.14572e-43		0.976964298	5.97E-06
LNC_005422	XLOC_027069	--	lncRNA	Pbr015951.1	Pbr015951	--	sp|Q9LZX1|LOR15_ARATH Protein LURP-one-related 15 OS=Arabidopsis thaliana GN=At5g01750 PE=1 SV=1//1.36617e-78		0.984283955	1.58E-06
LNC_005422	XLOC_027069	--	lncRNA	Pbr011237.1	Pbr011237	--	-//-		0.963767941	2.88E-05
LNC_005422	XLOC_027069	--	lncRNA	Pbr012431.2	Pbr012431	--	sp|Q9SPV4|SAMT_CLABR Salicylate carboxymethyltransferase OS=Clarkia breweri GN=SAMT PE=1 SV=1//5.64801e-106		0.997066149	4.49E-09
LNC_005422	XLOC_027069	--	lncRNA	Pbr009758.1	Pbr009758	--	sp|Q9SD53|Y3720_ARATH UPF0481 protein At3g47200 OS=Arabidopsis thaliana GN=At3g47200 PE=2 SV=1//1.06643e-37		0.9612034	3.65E-05
LNC_005422	XLOC_027069	--	lncRNA	Pbr026232.1	Pbr026232	--	sp|O95427|PIGN_HUMAN GPI ethanolamine phosphate transferase 1 OS=Homo sapiens GN=PIGN PE=1 SV=1//7.79613e-109		0.952159646	7.52E-05
LNC_005422	XLOC_027069	--	lncRNA	Pbr018793.1	Pbr018793	--	sp|Q2V3I3|EPFL4_ARATH EPIDERMAL PATTERNING FACTOR-like protein 4 OS=Arabidopsis thaliana GN=EPFL4 PE=1 SV=1//1.72651e-10		0.963767941	2.88E-05
LNC_005422	XLOC_027069	--	lncRNA	Pbr032411.1	Pbr032411	--	sp|O65468|CRK8_ARATH Cysteine-rich receptor-like protein kinase 8 OS=Arabidopsis thaliana GN=CRK8 PE=3 SV=2//4.28213e-160		0.952827299	7.17E-05
LNC_005422	XLOC_027069	--	lncRNA	Pbr042031.1	Pbr042031	--	sp|O81832|Y4729_ARATH G-type lectin S-receptor-like serine/threonine-protein kinase At4g27290 OS=Arabidopsis thaliana GN=At4g27290 PE=3 SV=4//0		0.96376784	2.88E-05
LNC_005422	XLOC_027069	--	lncRNA	Pbr020000.1	Pbr020000	--	sp|Q9SAH7|WRK40_ARATH Probable WRKY transcription factor 40 OS=Arabidopsis thaliana GN=WRKY40 PE=1 SV=1//5.90808e-37		0.972286161	1.14E-05
LNC_005422	XLOC_027069	--	lncRNA	Pbr023864.1	Pbr023864	--	sp|Q9M2E2|SDR1_ARATH (+)-neomenthol dehydrogenase OS=Arabidopsis thaliana GN=SDR1 PE=1 SV=1//2.40162e-65		0.963767941	2.88E-05
LNC_005422	XLOC_027069	--	lncRNA	Pbr001025.1	Pbr001025	--	-//-		0.974337285	8.69E-06
LNC_005422	XLOC_027069	--	lncRNA	Pbr012099.1	Pbr012099	--	sp|Q9LQU4|PCR2_ARATH Protein PLANT CADMIUM RESISTANCE 2 OS=Arabidopsis thaliana GN=PCR2 PE=1 SV=1//2.38235e-55		0.956897632	5.25E-05
LNC_005422	XLOC_027069	--	lncRNA	Pbr026943.1	Pbr026943	--	sp|Q7G8Y5|GRXC1_ORYSJ Glutaredoxin-C1 OS=Oryza sativa subsp. japonica GN=GRXC1 PE=3 SV=1//1.35866e-48		0.963767941	2.88E-05
LNC_005422	XLOC_027069	--	lncRNA	Pbr010324.1	Pbr010324	--	sp|Q9ZSD4|SY121_ARATH Syntaxin-121 OS=Arabidopsis thaliana GN=SYP121 PE=1 SV=1//1.6662e-125		0.961116211	3.67E-05
LNC_005422	XLOC_027069	--	lncRNA	Pbr030889.1	Pbr030889	--	sp|Q9SVM9|CER26_ARATH Protein ECERIFERUM 26 OS=Arabidopsis thaliana GN=CER26 PE=2 SV=1//7.27005e-107		-0.97299426	1.04E-05
LNC_005422	XLOC_027069	--	lncRNA	Pbr023003.1	Pbr023003	--	sp|Q9LRR4|R13L1_ARATH Putative disease resistance RPP13-like protein 1 OS=Arabidopsis thaliana GN=RPPL1 PE=3 SV=1//2.3032e-164		0.971148583	1.31E-05
LNC_005422	XLOC_027069	--	lncRNA	Pbr002876.1	Pbr002876	--	-//-		0.970905302	1.34E-05
LNC_005422	XLOC_027069	--	lncRNA	Pbr002178.1	Pbr002178	--	sp|Q8H0M1|QORH_SPIOL Quinone-oxidoreductase homolog, chloroplastic OS=Spinacia oleracea GN=QOR PE=1 SV=1//2.70024e-159		0.983367835	1.92E-06
LNC_005422	XLOC_027069	--	lncRNA	Pbr004317.1	Pbr004317	--	sp|Q6ZJD3|PLP2_ORYSJ Patatin-like protein 2 OS=Oryza sativa subsp. japonica GN=PLP2 PE=3 SV=1//9.37526e-90		0.963767941	2.88E-05
LNC_005422	XLOC_027069	--	lncRNA	Pbr040413.1	Pbr040413	--	sp|Q9FKE9|RHD32_ARATH Protein ROOT HAIR DEFECTIVE 3 homolog 2 OS=Arabidopsis thaliana GN=At5g45160 PE=2 SV=1//0		0.965314018	2.47E-05
LNC_005422	XLOC_027069	--	lncRNA	Pbr032168.1	Pbr032168	--	sp|Q94KL7|SILD_FORIN Secoisolariciresinol dehydrogenase (Fragment) OS=Forsythia intermedia PE=1 SV=1//5.77907e-103		0.963767941	2.88E-05
LNC_005422	XLOC_027069	--	lncRNA	Pbr020310.1	Pbr020310	--	sp|Q9C9T2|SARD1_ARATH Protein SAR DEFICIENT 1 OS=Arabidopsis thaliana GN=SARD1 PE=1 SV=1//1.33766e-41		0.987331736	7.44E-07
LNC_005422	XLOC_027069	--	lncRNA	Pbr003836.1	Pbr003836	--	sp|Q945B6|AOP1L_ARATH Probable 2-oxoglutarate-dependent dioxygenase AOP1.2 OS=Arabidopsis thaliana GN=AOP1.2 PE=2 SV=1//1.19191e-64		0.957871933	4.85E-05
LNC_005422	XLOC_027069	--	lncRNA	Pbr008586.1	Pbr008586	--	sp|P52408|E13B_PRUPE Glucan endo-1,3-beta-glucosidase, basic isoform OS=Prunus persica GN=GNS1 PE=3 SV=1//0		0.951239544	8.04E-05
LNC_005422	XLOC_027069	--	lncRNA	Pbr009090.1	Pbr009090	--	sp|O13737|YDR2_SCHPO Uncharacterized endoplasmic reticulum membrane protein C16E8.02 OS=Schizosaccharomyces pombe (strain 972 / ATCC 24843) GN=SPAC16E8.02 PE=4 SV=2//3.76639e-16		0.993885284	5.85E-08
LNC_005422	XLOC_027069	--	lncRNA	Pbr012305.1	Pbr012305	--	sp|Q9LMP1|WAK2_ARATH Wall-associated receptor kinase 2 OS=Arabidopsis thaliana GN=WAK2 PE=1 SV=1//8.10184e-26		0.963278727	3.01E-05
LNC_005422	XLOC_027069	--	lncRNA	Pbr036687.1	Pbr036687	--	-//-		0.963896004	2.84E-05
LNC_005422	XLOC_027069	--	lncRNA	Pbr039195.1	Pbr039195	--	-//-		0.986794916	8.60E-07
LNC_005422	XLOC_027069	--	lncRNA	Pbr005667.1	Pbr005667	--	sp|P42849|UMEC_ARMRU Umecyanin OS=Armoracia rusticana PE=1 SV=1//1.18598e-23		0.956736623	5.32E-05
LNC_005422	XLOC_027069	--	lncRNA	Pbr003146.1	Pbr003146	--	sp|Q07488|BCB1_ARATH Blue copper protein OS=Arabidopsis thaliana GN=BCB PE=1 SV=2//3.03454e-20		0.991010347	2.25E-07
LNC_005422	XLOC_027069	--	lncRNA	Pbr016042.1	Pbr016042	--	-//-		0.970011884	1.49E-05
LNC_005422	XLOC_027069	--	lncRNA	Pbr022548.1	Pbr022548	--	sp|Q9ZNS4|PRB1_ARATH Pathogenesis-related protein 1 OS=Arabidopsis thaliana GN=PRB1 PE=2 SV=1//4.39126e-65		0.97064328	1.39E-05
LNC_005422	XLOC_027069	--	lncRNA	Pbr029736.1	Pbr029736	--	sp|Q6Q3H3|TPSGD_VITVI (-)-germacrene D synthase OS=Vitis vinifera GN=VIT_19s0014g04930 PE=1 SV=1//2.14371e-62		0.963767941	2.88E-05
LNC_005422	XLOC_027069	--	lncRNA	Pbr003653.1	Pbr003653	--	sp|Q9SFF9|GL17_ARATH Germin-like protein subfamily 1 member 7 OS=Arabidopsis thaliana GN=At3g05950 PE=2 SV=1//5.41418e-76		0.963767941	2.88E-05
LNC_005422	XLOC_027069	--	lncRNA	Pbr001178.1	Pbr001178	--	sp|P46573|APK1B_ARATH Protein kinase APK1B, chloroplastic OS=Arabidopsis thaliana GN=APK1B PE=2 SV=2//2.38134e-63		0.960231175	3.97E-05
LNC_005422	XLOC_027069	--	lncRNA	Pbr014423.1	Pbr014423	--	sp|Q9SMP5|C94B3_ARATH Cytochrome P450 94B3 OS=Arabidopsis thaliana GN=CYP94B3 PE=2 SV=1//1.3952e-17		0.960066117	4.03E-05
LNC_005422	XLOC_027069	--	lncRNA	Pbr017081.1	Pbr017081	--	-//-		0.963767941	2.88E-05
LNC_005422	XLOC_027069	--	lncRNA	Pbr019757.1	Pbr019757	--	-//-		0.973631507	9.55E-06
LNC_005422	XLOC_027069	--	lncRNA	Pbr023047.1	Pbr023047	--	sp|Q9LTC6|ERF95_ARATH Ethylene-responsive transcription factor ERF095 OS=Arabidopsis thaliana GN=ERF095 PE=1 SV=1//7.92667e-15		0.969787772	1.53E-05
LNC_005422	XLOC_027069	--	lncRNA	Pbr012182.1	Pbr012182	--	sp|Q9ZPS3|DCE4_ARATH Glutamate decarboxylase 4 OS=Arabidopsis thaliana GN=GAD4 PE=1 SV=1//0		0.987919741	6.31E-07
LNC_005422	XLOC_027069	--	lncRNA	Pbr002185.1	Pbr002185	--	sp|Q9LSF8|C82G1_ARATH Cytochrome P450 82G1 OS=Arabidopsis thaliana GN=CYP82G1 PE=1 SV=1//8.81809e-165		0.954283206	6.43E-05
LNC_005422	XLOC_027069	--	lncRNA	Pbr036458.1	Pbr036458	--	sp|Q9C5V5|GLR28_ARATH Glutamate receptor 2.8 OS=Arabidopsis thaliana GN=GLR2.8 PE=2 SV=2//0		0.989460837	3.92E-07
LNC_005422	XLOC_027069	--	lncRNA	Pbr030122.1	Pbr030122	--	sp|C0LGJ1|Y1743_ARATH Probable LRR receptor-like serine/threonine-protein kinase At1g74360 OS=Arabidopsis thaliana GN=At1g74360 PE=2 SV=1//9.47669e-14		0.952762722	7.20E-05
LNC_005422	XLOC_027069	--	lncRNA	Pbr038534.1	Pbr038534	--	sp|Q9FEW9|OPR3_SOLLC 12-oxophytodienoate reductase 3 OS=Solanum lycopersicum GN=OPR3 PE=1 SV=1//1.45301e-180		0.963767941	2.88E-05
LNC_005422	XLOC_027069	--	lncRNA	Pbr019883.1	Pbr019883	--	sp|Q8VWQ5|WRK50_ARATH Probable WRKY transcription factor 50 OS=Arabidopsis thaliana GN=WRKY50 PE=2 SV=1//6.54276e-41		0.95903748	4.40E-05
LNC_005422	XLOC_027069	--	lncRNA	Pbr022060.1	Pbr022060	--	-//-		0.971816669	1.20E-05
LNC_005422	XLOC_027069	--	lncRNA	Pbr003925.1	Pbr003925	--	-//-		0.963767941	2.88E-05
LNC_005422	XLOC_027069	--	lncRNA	Pbr020469.1	Pbr020469	--	-//-		0.952779572	7.19E-05
LNC_005422	XLOC_027069	--	lncRNA	Pbr029555.1	Pbr029555	--	sp|Q84TG3|PUB23_ARATH E3 ubiquitin-protein ligase PUB23 OS=Arabidopsis thaliana GN=PUB23 PE=1 SV=1//7.32512e-102		0.977718215	5.32E-06
LNC_005422	XLOC_027069	--	lncRNA	Pbr004315.1	Pbr004315	--	sp|Q8LDC8|ERF92_ARATH Ethylene-responsive transcription factor 1B OS=Arabidopsis thaliana GN=ERF1B PE=1 SV=2//9.58123e-49		0.95879616	4.49E-05
LNC_005422	XLOC_027069	--	lncRNA	Pbr025438.1	Pbr025438	--	sp|Q8S9L6|CRK29_ARATH Cysteine-rich receptor-like protein kinase 29 OS=Arabidopsis thaliana GN=CRK29 PE=2 SV=1//4.50314e-157		0.97247329	1.11E-05
LNC_005422	XLOC_027069	--	lncRNA	Pbr019425.1	Pbr019425	--	sp|Q9M020|LRK63_ARATH Lectin-domain containing receptor kinase VI.3 OS=Arabidopsis thaliana GN=LECRK63 PE=2 SV=1//0		0.961481331	3.56E-05
LNC_005422	XLOC_027069	--	lncRNA	Pbr001240.1	Pbr001240	--	sp|Q9LY00|WRK70_ARATH Probable WRKY transcription factor 70 OS=Arabidopsis thaliana GN=WRKY70 PE=2 SV=1//5.63768e-22		0.963767941	2.88E-05
LNC_005422	XLOC_027069	--	lncRNA	Pbr016000.1	Pbr016000	--	-//-		0.951741711	7.75E-05
LNC_005422	XLOC_027069	--	lncRNA	Pbr022134.1	Pbr022134	--	-//-		0.963767941	2.88E-05
LNC_005422	XLOC_027069	--	lncRNA	Pbr001445.1	Pbr001445	--	-//-		0.963767941	2.88E-05
LNC_005422	XLOC_027069	--	lncRNA	Pbr010520.1	Pbr010520	--	sp|Q40392|TMVRN_NICGU TMV resistance protein N OS=Nicotiana glutinosa GN=N PE=1 SV=1//1.91817e-71		0.965305389	2.48E-05
LNC_005422	XLOC_027069	--	lncRNA	Pbr012780.1	Pbr012780	--	sp|Q9LFR7|CXE17_ARATH Probable carboxylesterase 17 OS=Arabidopsis thaliana GN=CXE17 PE=2 SV=1//1.61297e-51		0.971119887	1.31E-05
LNC_005422	XLOC_027069	--	lncRNA	Pbr013331.1	Pbr013331	--	-//-		0.96241852	3.27E-05
LNC_005422	XLOC_027069	--	lncRNA	Pbr026163.1	Pbr026163	--	sp|Q93ZH2|NFYA3_ARATH Nuclear transcription factor Y subunit A-3 OS=Arabidopsis thaliana GN=NFYA3 PE=2 SV=2//1.36762e-46		0.963767941	2.88E-05
LNC_005422	XLOC_027069	--	lncRNA	Pbr012779.1	Pbr012779	--	sp|Q9LFR7|CXE17_ARATH Probable carboxylesterase 17 OS=Arabidopsis thaliana GN=CXE17 PE=2 SV=1//7.64886e-52		0.972226728	1.14E-05
LNC_005422	XLOC_027069	--	lncRNA	Pbr035576.1	Pbr035576	--	-//-		0.963767941	2.88E-05
LNC_005422	XLOC_027069	--	lncRNA	Pbr002881.1	Pbr002881	--	-//-		0.968801931	1.71E-05
LNC_005422	XLOC_027069	--	lncRNA	Pbr033761.1	Pbr033761	--	-//-		0.968946671	1.69E-05
LNC_005422	XLOC_027069	--	lncRNA	Pbr040049.1	Pbr040049	--	sp|Q40062|IDS3_HORVU 2&apos;-deoxymugineic-acid 2&apos;-dioxygenase OS=Hordeum vulgare GN=IDS3 PE=1 SV=3//2.65997e-23		0.967147265	2.05E-05
LNC_005422	XLOC_027069	--	lncRNA	Pbr002175.1	Pbr002175	--	sp|Q8H0M1|QORH_SPIOL Quinone-oxidoreductase homolog, chloroplastic OS=Spinacia oleracea GN=QOR PE=1 SV=1//8.97915e-73		0.987975395	6.20E-07
LNC_005422	XLOC_027069	--	lncRNA	Pbr028447.1	Pbr028447	--	sp|Q8RXN0|AB11G_ARATH ABC transporter G family member 11 OS=Arabidopsis thaliana GN=ABCG11 PE=1 SV=1//0		0.987574884	6.96E-07
LNC_005422	XLOC_027069	--	lncRNA	Pbr040496.1	Pbr040496	--	sp|Q6Q2C2|HYES_PIG Bifunctional epoxide hydrolase 2 OS=Sus scrofa GN=EPHX2 PE=2 SV=1//2.84454e-19		0.989264679	4.18E-07
LNC_005422	XLOC_027069	--	lncRNA	Pbr009465.1	Pbr009465	--	-//-		0.978166242	4.96E-06
LNC_005422	XLOC_027069	--	lncRNA	Pbr040727.1	Pbr040727	--	-//-		0.96185108	3.44E-05
LNC_005422	XLOC_027069	--	lncRNA	Pbr018686.1	Pbr018686	--	sp|Q6DST1|Y1465_ARATH Late embryogenesis abundant protein At1g64065 OS=Arabidopsis thaliana GN=At1g64065 PE=2 SV=1//4.24954e-14		0.970654263	1.39E-05
LNC_005422	XLOC_027069	--	lncRNA	Pbr037665.1	Pbr037665	--	sp|Q9SZE7|PER51_ARATH Peroxidase 51 OS=Arabidopsis thaliana GN=PER51 PE=2 SV=1//1.32186e-134		0.99946523	1.16E-11
LNC_005422	XLOC_027069	--	lncRNA	Pbr003001.1	Pbr003001	--	sp|Q8LL87|COMT1_COFCA Caffeic acid 3-O-methyltransferase OS=Coffea canephora PE=2 SV=1//7.15011e-101		0.963767941	2.88E-05
LNC_005422	XLOC_027069	--	lncRNA	Pbr008749.1	Pbr008749	--	-//-		0.963767941	2.88E-05
LNC_005422	XLOC_027069	--	lncRNA	Pbr037239.1	Pbr037239	--	sp|C0LGH2|Y1561_ARATH Probable LRR receptor-like serine/threonine-protein kinase At1g56130 OS=Arabidopsis thaliana GN=At1g56130 PE=2 SV=2//3.29454e-110		0.95240284	7.39E-05
LNC_005422	XLOC_027069	--	lncRNA	Pbr025002.1	Pbr025002	--	sp|Q8VWQ5|WRK50_ARATH Probable WRKY transcription factor 50 OS=Arabidopsis thaliana GN=WRKY50 PE=2 SV=1//6.02126e-42		0.96160238	3.52E-05
LNC_005422	XLOC_027069	--	lncRNA	Pbr023785.1	Pbr023785	--	-//-		0.981542936	2.76E-06
LNC_005422	XLOC_027069	--	lncRNA	Pbr026582.1	Pbr026582	--	sp|Q55EX9|Y8948_DICDI Putative methyltransferase DDB_G0268948 OS=Dictyostelium discoideum GN=DDB_G0268948 PE=1 SV=2//1.45738e-21		0.965247453	2.49E-05
LNC_005422	XLOC_027069	--	lncRNA	Pbr040549.1	Pbr040549	--	sp|Q9SMM9|CXE13_ARATH Probable carboxylesterase 13 OS=Arabidopsis thaliana GN=CXE13 PE=1 SV=1//1.585e-101		0.955453625	5.88E-05
LNC_005422	XLOC_027069	--	lncRNA	Pbr032565.1	Pbr032565	--	-//-		0.961498359	3.55E-05
LNC_005422	XLOC_027069	--	lncRNA	Pbr025026.1	Pbr025026	--	-//-		0.963767941	2.88E-05
LNC_005422	XLOC_027069	--	lncRNA	Pbr038917.1	Pbr038917	--	-//-		0.957447295	5.02E-05
LNC_005422	XLOC_027069	--	lncRNA	Pbr024615.1	Pbr024615	--	sp|Q6Z8C8|CDKF4_ORYSJ Cyclin-dependent kinase F-4 OS=Oryza sativa subsp. japonica GN=CDKF-4 PE=2 SV=1//2.62653e-45		0.957512573	4.99E-05
LNC_005422	XLOC_027069	--	lncRNA	Pbr041064.1	Pbr041064	--	sp|O81832|Y4729_ARATH G-type lectin S-receptor-like serine/threonine-protein kinase At4g27290 OS=Arabidopsis thaliana GN=At4g27290 PE=3 SV=4//3.84267e-38		0.95337253	6.89E-05
LNC_005422	XLOC_027069	--	lncRNA	Pbr023203.1	Pbr023203	--	-//-		0.956540655	5.40E-05
LNC_005422	XLOC_027069	--	lncRNA	Pbr014854.1	Pbr014854	--	sp|Q9FXC7|FB79_ARATH Putative F-box protein At1g67623 OS=Arabidopsis thaliana GN=At1g67623 PE=3 SV=1//1.72905e-08		0.953304364	6.92E-05
LNC_005422	XLOC_027069	--	lncRNA	Pbr041709.1	Pbr041709	--	sp|O48651|ERG1_PANGI Squalene monooxygenase OS=Panax ginseng PE=2 SV=1//0		0.963767941	2.88E-05
LNC_005422	XLOC_027069	--	lncRNA	Pbr035435.1	Pbr035435	--	sp|Q0CBM7|FAEA_ASPTN Probable feruloyl esterase A OS=Aspergillus terreus (strain NIH 2624 / FGSC A1156) GN=faeA PE=3 SV=1//4.39796e-10		0.954519053	6.32E-05
LNC_005422	XLOC_027069	--	lncRNA	Pbr020308.1	Pbr020308	--	sp|Q9C9T2|SARD1_ARATH Protein SAR DEFICIENT 1 OS=Arabidopsis thaliana GN=SARD1 PE=1 SV=1//2.44085e-153		0.967437317	1.99E-05
LNC_005422	XLOC_027069	--	lncRNA	Pbr034551.1	Pbr034551	--	sp|Q94KB7|MLO6_ARATH MLO-like protein 6 OS=Arabidopsis thaliana GN=MLO6 PE=2 SV=2//0		0.967658988	1.94E-05
LNC_005422	XLOC_027069	--	lncRNA	Pbr010915.1	Pbr010915	--	-//-		0.963767941	2.88E-05
LNC_005422	XLOC_027069	--	lncRNA	Pbr025850.1	Pbr025850	--	sp|Q3ECD6|CLE1_ARATH CLAVATA3/ESR (CLE)-related protein 1 OS=Arabidopsis thaliana GN=CLE1 PE=1 SV=1//5.226e-06		0.963767941	2.88E-05
LNC_005422	XLOC_027069	--	lncRNA	Pbr032950.1	Pbr032950	--	sp|Q9FQA3|GST23_MAIZE Glutathione transferase GST 23 OS=Zea mays PE=2 SV=1//5.32438e-44		0.987516476	7.07E-07
LNC_005422	XLOC_027069	--	lncRNA	Pbr016176.1	Pbr016176	--	-//-		0.95746333	5.01E-05
LNC_005422	XLOC_027069	--	lncRNA	Pbr021525.1	Pbr021525	--	-//-		0.975533629	7.36E-06
LNC_005422	XLOC_027069	--	lncRNA	Pbr037247.1	Pbr037247	--	sp|Q6AWW5|Y5262_ARATH Ankyrin repeat-containing protein At5g02620 OS=Arabidopsis thaliana GN=At5g02620 PE=1 SV=1//4.44835e-13		0.989622489	3.71E-07
LNC_005422	XLOC_027069	--	lncRNA	Pbr030542.1	Pbr030542	--	sp|Q8LDC8|ERF92_ARATH Ethylene-responsive transcription factor 1B OS=Arabidopsis thaliana GN=ERF1B PE=1 SV=2//7.27808e-69		0.961623967	3.51E-05
LNC_005422	XLOC_027069	--	lncRNA	Pbr002733.1	Pbr002733	--	-//-		0.960917493	3.74E-05
LNC_005422	XLOC_027069	--	lncRNA	Pbr000814.1	Pbr000814	--	sp|Q8GYB8|OPR2_ARATH 12-oxophytodienoate reductase 2 OS=Arabidopsis thaliana GN=OPR2 PE=1 SV=2//2.34637e-177		0.982127524	2.47E-06
LNC_005422	XLOC_027069	--	lncRNA	Pbr040101.1	Pbr040101	--	sp|Q8VZG8|Y4885_ARATH Probable LRR receptor-like serine/threonine-protein kinase At4g08850 OS=Arabidopsis thaliana GN=At4g08850 PE=2 SV=3//1.66629e-06		0.954968183	6.11E-05
LNC_005422	XLOC_027069	--	lncRNA	Pbr005077.1	Pbr005077	--	sp|Q8VZG8|Y4885_ARATH Probable LRR receptor-like serine/threonine-protein kinase At4g08850 OS=Arabidopsis thaliana GN=At4g08850 PE=2 SV=3//2.41055e-39		0.954412111	6.37E-05
LNC_005422	XLOC_027069	--	lncRNA	Pbr029778.1	Pbr029778	--	sp|O23624|FPF1_ARATH Flowering-promoting factor 1 OS=Arabidopsis thaliana GN=FPF1 PE=2 SV=1//1.3124e-51		0.963767941	2.88E-05
LNC_005422	XLOC_027069	--	lncRNA	Pbr032512.1	Pbr032512	--	-//-		0.963767941	2.88E-05
LNC_005422	XLOC_027069	--	lncRNA	Pbr002999.1	Pbr002999	--	sp|P24397|HY6H_HYONI Hyoscyamine 6-dioxygenase OS=Hyoscyamus niger GN=H6H PE=1 SV=1//4.82777e-53		0.988841457	4.78E-07
LNC_005422	XLOC_027069	--	lncRNA	Pbr020802.1	Pbr020802	--	-//-		0.963767941	2.88E-05
LNC_005422	XLOC_027069	--	lncRNA	Pbr032949.1	Pbr032949	--	sp|Q9FQA3|GST23_MAIZE Glutathione transferase GST 23 OS=Zea mays PE=2 SV=1//6.57085e-40		0.953216932	6.97E-05
LNC_005422	XLOC_027069	--	lncRNA	Pbr030540.1	Pbr030540	--	sp|Q9LTC6|ERF95_ARATH Ethylene-responsive transcription factor ERF095 OS=Arabidopsis thaliana GN=ERF095 PE=1 SV=1//6.9546e-23		0.976377286	6.52E-06
LNC_005422	XLOC_027069	--	lncRNA	Pbr024869.1	Pbr024869	--	-//-		0.955779972	5.73E-05
LNC_005422	XLOC_027069	--	lncRNA	Pbr031453.1	Pbr031453	--	sp|Q9FL28|FLS2_ARATH LRR receptor-like serine/threonine-protein kinase FLS2 OS=Arabidopsis thaliana GN=FLS2 PE=1 SV=1//7.53111e-65		0.970536367	1.40E-05
LNC_005422	XLOC_027069	--	lncRNA	Pbr003000.1	Pbr003000	--	sp|Q05965|FL3H_MATIN Naringenin,2-oxoglutarate 3-dioxygenase (Fragment) OS=Matthiola incana GN=FHT PE=2 SV=1//3.69088e-67		0.967690458	1.93E-05
LNC_005422	XLOC_027069	--	lncRNA	Pbr033574.1	Pbr033574	--	sp|Q9C8D4|AAE11_ARATH Butyrate--CoA ligase AAE11, peroxisomal OS=Arabidopsis thaliana GN=AAE11 PE=1 SV=1//0		0.983953232	1.70E-06
LNC_005422	XLOC_027069	--	lncRNA	Pbr021636.1	Pbr021636	--	sp|Q39224|SRG1_ARATH Protein SRG1 OS=Arabidopsis thaliana GN=SRG1 PE=2 SV=1//1.21999e-75		0.986402202	9.53E-07
LNC_005422	XLOC_027069	--	lncRNA	Pbr039638.1	Pbr039638	--	sp|Q9SJY5|PUMP5_ARATH Mitochondrial uncoupling protein 5 OS=Arabidopsis thaliana GN=PUMP5 PE=2 SV=1//4.76454e-101		0.965745726	2.37E-05
LNC_005422	XLOC_027069	--	lncRNA	Pbr016185.1	Pbr016185	--	sp|O04681|PTI5_SOLLC Pathogenesis-related genes transcriptional activator PTI5 OS=Solanum lycopersicum GN=PTI5 PE=2 SV=1//8.5354e-46		0.979088096	4.27E-06
LNC_005422	XLOC_027069	--	lncRNA	Pbr037693.1	Pbr037693	--	sp|Q4F883|SG101_ARATH Senescence-associated carboxylesterase 101 OS=Arabidopsis thaliana GN=SAG101 PE=1 SV=1//6.13077e-75		0.951831167	7.70E-05
LNC_005422	XLOC_027069	--	lncRNA	Pbr013472.1	Pbr013472	--	-//-		0.973198857	1.01E-05
LNC_005422	XLOC_027069	--	lncRNA	Pbr011102.1	Pbr011102	--	sp|Q8LDC8|ERF92_ARATH Ethylene-responsive transcription factor 1B OS=Arabidopsis thaliana GN=ERF1B PE=1 SV=2//4.53931e-52		0.960553389	3.86E-05
LNC_005422	XLOC_027069	--	lncRNA	Pbr021393.1	Pbr021393	--	sp|Q9SK55|NAC42_ARATH Transcription factor JUNGBRUNNEN 1 OS=Arabidopsis thaliana GN=JUB1 PE=1 SV=1//1.44288e-79		0.976942411	5.99E-06
LNC_005422	XLOC_027069	--	lncRNA	Pbr023044.1	Pbr023044	--	sp|Q8LDC8|ERF92_ARATH Ethylene-responsive transcription factor 1B OS=Arabidopsis thaliana GN=ERF1B PE=1 SV=2//1.9879e-61		0.989731225	3.58E-07
LNC_005422	XLOC_027069	--	lncRNA	Pbr010257.2	Pbr010257	--	sp|Q9SPV4|SAMT_CLABR Salicylate carboxymethyltransferase OS=Clarkia breweri GN=SAMT PE=1 SV=1//3.49709e-108		0.950256135	8.61E-05
LNC_005422	XLOC_027069	--	lncRNA	Pbr015149.1	Pbr015149	--	sp|Q9FYA2|WRK75_ARATH Probable WRKY transcription factor 75 OS=Arabidopsis thaliana GN=WRKY75 PE=2 SV=1//9.0085e-19		0.956852904	5.27E-05
LNC_005422	XLOC_027069	--	lncRNA	Pbr025352.1	Pbr025352	--	sp|Q9LTC5|ERF98_ARATH Ethylene-responsive transcription factor ERF098 OS=Arabidopsis thaliana GN=ERF098 PE=1 SV=1//6.16462e-27		0.95964624	4.18E-05
LNC_005422	XLOC_027069	--	lncRNA	Pbr029856.1	Pbr029856	--	sp|A8MRP4|THNL2_ARATH Thionin-like protein 2 OS=Arabidopsis thaliana GN=At1g12663 PE=3 SV=1//5.50859e-12		0.963767941	2.88E-05
LNC_005422	XLOC_027069	--	lncRNA	Pbr018611.1	Pbr018611	--	-//-		0.960409692	3.91E-05
LNC_005422	XLOC_027069	--	lncRNA	Pbr003492.1	Pbr003492	--	sp|Q39224|SRG1_ARATH Protein SRG1 OS=Arabidopsis thaliana GN=SRG1 PE=2 SV=1//4.9668e-39		0.971278205	1.29E-05
LNC_005422	XLOC_027069	--	lncRNA	Pbr042789.1	Pbr042789	--	-//-		0.956348929	5.48E-05
LNC_005422	XLOC_027069	--	lncRNA	Pbr025360.1	Pbr025360	--	sp|Q7XBH4|MYB4_ORYSJ Myb-related protein Myb4 OS=Oryza sativa subsp. japonica GN=MYB4 PE=2 SV=2//9.7196e-68		0.950330149	8.56E-05
LNC_005422	XLOC_027069	--	lncRNA	Pbr018664.1	Pbr018664	--	-//-		0.967446505	1.99E-05
LNC_005422	XLOC_027069	--	lncRNA	Pbr041270.1	Pbr041270	--	sp|O03376|AOX3_SOYBN Alternative oxidase 3, mitochondrial OS=Glycine max GN=AOX3 PE=1 SV=1//2.1044e-158		0.957873838	4.85E-05
LNC_005422	XLOC_027069	--	lncRNA	Pbr035280.1	Pbr035280	--	-//-		0.963767941	2.88E-05
LNC_005422	XLOC_027069	--	lncRNA	Pbr022873.1	Pbr022873	--	-//-		0.963767941	2.88E-05
LNC_005422	XLOC_027069	--	lncRNA	Pbr016141.1	Pbr016141	--	-//-		0.973123249	1.02E-05
LNC_005422	XLOC_027069	--	lncRNA	Pbr011735.1	Pbr011735	--	-//-		0.973177972	1.01E-05
LNC_005422	XLOC_027069	--	lncRNA	Pbr026900.1	Pbr026900	--	-//-		0.963767941	2.88E-05
LNC_005422	XLOC_027069	--	lncRNA	Pbr041697.1	Pbr041697	--	sp|Q9LFR7|CXE17_ARATH Probable carboxylesterase 17 OS=Arabidopsis thaliana GN=CXE17 PE=2 SV=1//2.13394e-50		0.974298419	8.74E-06
LNC_005422	XLOC_027069	--	lncRNA	Pbr024258.1	Pbr024258	--	sp|Q9M2Z8|MPCP2_ARATH Mitochondrial phosphate carrier protein 2, mitochondrial OS=Arabidopsis thaliana GN=MPT2 PE=2 SV=1//3.91265e-165		0.97059254	1.40E-05
LNC_005422	XLOC_027069	--	lncRNA	Pbr023087.1	Pbr023087	--	-//-		0.963767941	2.88E-05
LNC_005422	XLOC_027069	--	lncRNA	Pbr015644.1	Pbr015644	--	sp|Q9LK88|NQR_ARATH NADPH:quinone oxidoreductase OS=Arabidopsis thaliana GN=NQR PE=1 SV=1//9.72993e-95		0.976083566	6.81E-06
LNC_005422	XLOC_027069	--	lncRNA	Pbr040196.1	Pbr040196	--	sp|Q0CBM7|FAEA_ASPTN Probable feruloyl esterase A OS=Aspergillus terreus (strain NIH 2624 / FGSC A1156) GN=faeA PE=3 SV=1//4.31683e-10		0.973440879	9.80E-06
LNC_005422	XLOC_027069	--	lncRNA	Pbr026701.1	Pbr026701	--	sp|O82268|LSH3_ARATH Protein LIGHT-DEPENDENT SHORT HYPOCOTYLS 3 OS=Arabidopsis thaliana GN=LSH3 PE=1 SV=1//2.93563e-79		0.986452775	9.40E-07
LNC_005422	XLOC_027069	--	lncRNA	Pbr018303.1	Pbr018303	--	sp|P24465|C71A1_PERAE Cytochrome P450 71A1 OS=Persea americana GN=CYP71A1 PE=1 SV=2//3.84042e-140		0.951764687	7.74E-05
LNC_005422	XLOC_027069	--	lncRNA	Pbr030343.1	Pbr030343	--	sp|Q9LTV3|SAU72_ARATH Auxin-responsive protein SAUR72 OS=Arabidopsis thaliana GN=SAUR72 PE=2 SV=1//1.03227e-10		0.999854213	1.23E-13
LNC_000101	XLOC_000570	--	lncRNA	Pbr001587.1	Pbr001587	--	-//-		0.956923775	5.24E-05
LNC_000101	XLOC_000570	--	lncRNA	Pbr013303.1	Pbr013303	--	sp|P31165|RK15_PEA 50S ribosomal protein L15, chloroplastic (Fragment) OS=Pisum sativum GN=RPL15 PE=2 SV=1//6.40129e-105		0.953878673	6.63E-05
LNC_000101	XLOC_000570	--	lncRNA	Pbr031699.1	Pbr031699	--	-//-		0.950639256	8.38E-05
LNC_000101	XLOC_000570	--	lncRNA	Pbr018290.1	Pbr018290	--	sp|Q9ZRA4|AB19A_PRUPE Auxin-binding protein ABP19a OS=Prunus persica GN=ABP19A PE=3 SV=1//1.89577e-94		0.952036883	7.59E-05
LNC_000101	XLOC_000570	--	lncRNA	Pbr028514.1	Pbr028514	--	-//-		0.951378107	7.96E-05
LNC_000100	XLOC_000563	--	lncRNA	Pbr021909.1	Pbr021909	--	sp|Q8RWF4|NIPA8_ARATH Probable magnesium transporter NIPA8 OS=Arabidopsis thaliana GN=At3g26670 PE=2 SV=1//0		-0.965096608	2.53E-05
LNC_005427	XLOC_027100	--	lncRNA	Pbr005262.1	Pbr005262	--	sp|Q9LY77|ACA12_ARATH Calcium-transporting ATPase 12, plasma membrane-type OS=Arabidopsis thaliana GN=ACA12 PE=2 SV=1//6.1281e-133		0.952880316	7.14E-05
LNC_005427	XLOC_027100	--	lncRNA	Pbr018962.1	Pbr018962	--	sp|C0LGP4|Y3475_ARATH Probable LRR receptor-like serine/threonine-protein kinase At3g47570 OS=Arabidopsis thaliana GN=At3g47570 PE=2 SV=1//1.34939e-07		0.96134372	3.60E-05
LNC_005427	XLOC_027100	--	lncRNA	Pbr009312.1	Pbr009312	--	-//-		0.958605523	4.56E-05
LNC_005426	XLOC_027097	--	lncRNA	Pbr001021.1	Pbr001021	--	sp|Q8W486|Y1491_ARATH Uncharacterized protein At1g04910 OS=Arabidopsis thaliana GN=At1g04910 PE=2 SV=1//2.32488e-45		0.956053382	5.61E-05
LNC_005426	XLOC_027097	--	lncRNA	Pbr019701.1	Pbr019701	--	-//-		0.960709547	3.81E-05
LNC_005426	XLOC_027097	--	lncRNA	Pbr013522.1	Pbr013522	--	sp|A2RVS6|SR34A_ARATH Serine/arginine-rich splicing factor SR34A OS=Arabidopsis thaliana GN=SR34A PE=2 SV=1//3.41096e-90		0.970009703	1.49E-05
LNC_005425	XLOC_027095	--	lncRNA	Pbr033851.1	Pbr033851	--	sp|Q9M2A0|PMA8_ARATH ATPase 8, plasma membrane-type OS=Arabidopsis thaliana GN=AHA8 PE=3 SV=1//0		0.953030309	7.06E-05
LNC_005425	XLOC_027095	--	lncRNA	Pbr020152.1	Pbr020152	--	sp|P0DKG3|OFP9_ARATH Probable transcription repressor OFP9 OS=Arabidopsis thaliana GN=OFP9 PE=3 SV=1//3.47434e-26		0.982910271	2.11E-06
LNC_005425	XLOC_027095	--	lncRNA	Pbr004447.1	Pbr004447	--	-//-		0.975048303	7.89E-06
LNC_005425	XLOC_027095	--	lncRNA	Pbr032884.1	Pbr032884	--	sp|Q8VZG8|Y4885_ARATH Probable LRR receptor-like serine/threonine-protein kinase At4g08850 OS=Arabidopsis thaliana GN=At4g08850 PE=2 SV=3//4.50547e-15		0.95003619	8.74E-05
LNC_005425	XLOC_027095	--	lncRNA	Pbr039932.1	Pbr039932	--	-//-		0.975846724	7.04E-06
LNC_005425	XLOC_027095	--	lncRNA	Pbr007857.1	Pbr007857	--	sp|F4IVU1|ARC2B_ARATH Actin-related protein 2/3 complex subunit 2B OS=Arabidopsis thaliana GN=ARPC2B PE=2 SV=1//1.95289e-29		0.980240932	3.50E-06
LNC_005425	XLOC_027095	--	lncRNA	Pbr011183.1	Pbr011183	--	sp|Q9SZL5|PP356_ARATH Pentatricopeptide repeat-containing protein At4g38150 OS=Arabidopsis thaliana GN=At4g38150 PE=2 SV=1//2.83892e-09		0.955513491	5.85E-05
LNC_005425	XLOC_027095	--	lncRNA	Pbr008402.1	Pbr008402	--	-//-		0.993901848	5.80E-08
LNC_005425	XLOC_027095	--	lncRNA	Pbr026107.1	Pbr026107	--	-//-		0.952012038	7.60E-05
LNC_005425	XLOC_027095	--	lncRNA	Pbr027718.1	Pbr027718	--	sp|Q8S2T1|DDPS6_ARATH Dehydrodolichyl diphosphate synthase 6 OS=Arabidopsis thaliana GN=At2g17570 PE=2 SV=2//1.76803e-82		0.954645364	6.26E-05
LNC_005425	XLOC_027095	--	lncRNA	Pbr027087.1	Pbr027087	--	sp|Q9MTN8|PSAA_OENEH Photosystem I P700 chlorophyll a apoprotein A1 OS=Oenothera elata subsp. hookeri GN=psaA PE=3 SV=2//0		0.963780084	2.87E-05
LNC_005425	XLOC_027095	--	lncRNA	Pbr041336.1	Pbr041336	--	sp|Q9FN69|GL3_ARATH Transcription factor GLABRA 3 OS=Arabidopsis thaliana GN=GL3 PE=1 SV=1//0		0.965778525	2.36E-05
LNC_005425	XLOC_027095	--	lncRNA	Pbr033565.1	Pbr033565	--	sp|Q0V7T5|Y1864_ARATH Probable receptor-like protein kinase At1g80640 OS=Arabidopsis thaliana GN=At1g80640 PE=2 SV=1//5.03069e-126		0.978624008	4.60E-06
LNC_005425	XLOC_027095	--	lncRNA	Pbr008221.1	Pbr008221	--	-//-		0.958728484	4.52E-05
LNC_005425	XLOC_027095	--	lncRNA	Pbr005505.1	Pbr005505	--	-//-		0.954941232	6.12E-05
LNC_005425	XLOC_027095	--	lncRNA	Pbr021527.1	Pbr021527	--	sp|Q9LTD9|Y5278_ARATH Uncharacterized protein PAM68-like OS=Arabidopsis thaliana GN=At5g52780 PE=2 SV=1//2.34773e-25		0.956385157	5.47E-05
LNC_005425	XLOC_027095	--	lncRNA	Pbr034310.1	Pbr034310	--	sp|O65220|CPY28_ARATH Peptidyl-prolyl cis-trans isomerase CYP28, chloroplastic OS=Arabidopsis thaliana GN=CYP28 PE=1 SV=1//6.16644e-101		0.954069806	6.54E-05
LNC_005425	XLOC_027095	--	lncRNA	Pbr032694.1	Pbr032694	--	-//-		0.958618945	4.56E-05
LNC_005425	XLOC_027095	--	lncRNA	Pbr038005.1	Pbr038005	--	-//-		0.954313212	6.42E-05
LNC_005425	XLOC_027095	--	lncRNA	Pbr017108.1	Pbr017108	--	sp|B1KHA5|RIHA_SHEWM Pyrimidine-specific ribonucleoside hydrolase RihA OS=Shewanella woodyi (strain ATCC 51908 / MS32) GN=rihA PE=3 SV=1//2.00272e-11		0.956964983	5.22E-05
LNC_005424	XLOC_027089	--	lncRNA	Pbr011494.1	Pbr011494	--	sp|C0LGF4|FEI1_ARATH LRR receptor-like serine/threonine-protein kinase FEI 1 OS=Arabidopsis thaliana GN=FEI1 PE=1 SV=1//0		-0.954175655	6.48E-05
LNC_005424	XLOC_027089	--	lncRNA	Pbr031626.1	Pbr031626	--	sp|P34024|PLC_LISMO 1-phosphatidylinositol phosphodiesterase OS=Listeria monocytogenes serovar 1/2a (strain ATCC BAA-679 / EGD-e) GN=plcA PE=1 SV=1//7.60114e-13		-0.954748195	6.21E-05
LNC_005424	XLOC_027089	--	lncRNA	Pbr028894.2	Pbr028894	--	sp|Q9LFU0|DOT3_ARATH BTB/POZ domain-containing protein DOT3 OS=Arabidopsis thaliana GN=DOT3 PE=2 SV=1//0		-0.963861687	2.85E-05
LNC_005424	XLOC_027089	--	lncRNA	Pbr023522.1	Pbr023522	--	sp|Q66GP0|Y5738_ARATH BTB/POZ domain-containing protein At5g67385 OS=Arabidopsis thaliana GN=At5g67385 PE=1 SV=2//0		-0.96139633	3.58E-05
LNC_005424	XLOC_027089	--	lncRNA	Pbr002708.1	Pbr002708	--	sp|Q9M1B4|SSL13_ARATH Protein STRICTOSIDINE SYNTHASE-LIKE 13 OS=Arabidopsis thaliana GN=SSL13 PE=1 SV=1//0		-0.966698425	2.15E-05
LNC_005424	XLOC_027089	--	lncRNA	Pbr013995.1	Pbr013995	--	sp|P42158|KC1D_ARATH Casein kinase I isoform delta-like OS=Arabidopsis thaliana GN=At4g26100 PE=2 SV=2//1.60654e-09		-0.973713135	9.45E-06
LNC_005424	XLOC_027089	--	lncRNA	Pbr016955.1	Pbr016955	--	-//-		-0.958930283	4.44E-05
LNC_005424	XLOC_027089	--	lncRNA	Pbr041329.1	Pbr041329	--	sp|Q9SSW2|AZF2_ARATH Zinc finger protein AZF2 OS=Arabidopsis thaliana GN=AZF2 PE=2 SV=1//2.17057e-16		-0.965552756	2.42E-05
LNC_005424	XLOC_027089	--	lncRNA	Pbr005060.1	Pbr005060	--	sp|Q9LNJ0|CNG10_ARATH Probable cyclic nucleotide-gated ion channel 10 OS=Arabidopsis thaliana GN=CNGC10 PE=2 SV=2//9.70294e-30		-0.972704625	1.08E-05
LNC_005424	XLOC_027089	--	lncRNA	Pbr017953.1	Pbr017953	--	sp|O22609|DEGP1_ARATH Protease Do-like 1, chloroplastic OS=Arabidopsis thaliana GN=DEGP1 PE=1 SV=2//0		-0.952375874	7.41E-05
LNC_003902	XLOC_019273	--	lncRNA	Pbr024947.1	Pbr024947	--	sp|Q9FJY7|PP449_ARATH Pentatricopeptide repeat-containing protein At5g66520 OS=Arabidopsis thaliana GN=PCMP-H61 PE=2 SV=1//5.94065e-174		-0.958791998	4.49E-05
LNC_003372	XLOC_016453	--	lncRNA	Pbr022577.1	Pbr022577	--	sp|Q9XEE9|ALG11_ARATH GDP-Man:Man(3)GlcNAc(2)-PP-Dol alpha-1,2-mannosyltransferase OS=Arabidopsis thaliana GN=ALG11 PE=1 SV=2//8.24642e-91		0.950349008	8.55E-05
LNC_003372	XLOC_016453	--	lncRNA	Pbr000377.1	Pbr000377	--	sp|Q9FZ99|SMG7L_ARATH Protein SMG7L OS=Arabidopsis thaliana GN=SMG7L PE=2 SV=1//3.9248e-173		0.968460932	1.78E-05
LNC_003903	XLOC_019290	--	lncRNA	Pbr029359.1	Pbr029359	--	sp|P0C897|Y3264_ARATH Putative UPF0481 protein At3g02645 OS=Arabidopsis thaliana GN=At3g02645 PE=3 SV=1//5.93537e-166		0.964565567	2.66E-05
LNC_003903	XLOC_019290	--	lncRNA	Pbr030638.1	Pbr030638	--	sp|Q93ZC5|AOC4_ARATH Allene oxide cyclase 4, chloroplastic OS=Arabidopsis thaliana GN=AOC4 PE=2 SV=1//2.20697e-80		0.955832275	5.71E-05
LNC_003903	XLOC_019290	--	lncRNA	Pbr013257.1	Pbr013257	--	sp|Q93ZC5|AOC4_ARATH Allene oxide cyclase 4, chloroplastic OS=Arabidopsis thaliana GN=AOC4 PE=2 SV=1//1.29786e-89		0.958329767	4.67E-05
LNC_003903	XLOC_019290	--	lncRNA	Pbr010764.1	Pbr010764	--	sp|Q9C9H7|RLP12_ARATH Receptor-like protein 12 OS=Arabidopsis thaliana GN=RLP12 PE=2 SV=2//3.84708e-30		0.971607282	1.24E-05
LNC_003903	XLOC_019290	--	lncRNA	Pbr035441.1	Pbr035441	--	sp|O65351|SBT17_ARATH Subtilisin-like protease SBT1.7 OS=Arabidopsis thaliana GN=SBT1.7 PE=1 SV=1//0		0.95956923	4.21E-05
LNC_003903	XLOC_019290	--	lncRNA	Pbr026824.1	Pbr026824	--	-//-		0.953447526	6.85E-05
LNC_003903	XLOC_019290	--	lncRNA	Pbr016022.1	Pbr016022	--	-//-		0.964987825	2.56E-05
LNC_003903	XLOC_019290	--	lncRNA	Pbr009785.1	Pbr009785	--	sp|P27054|CHI4_PHAVU Endochitinase PR4 OS=Phaseolus vulgaris GN=CHI4 PE=2 SV=1//2.17219e-74		0.965058468	2.54E-05
LNC_003903	XLOC_019290	--	lncRNA	Pbr003340.1	Pbr003340	--	sp|Q9C523|DIR19_ARATH Dirigent protein 19 OS=Arabidopsis thaliana GN=DIR19 PE=2 SV=1//5.43831e-62		0.951337598	7.98E-05
LNC_003903	XLOC_019290	--	lncRNA	Pbr039194.1	Pbr039194	--	sp|O04373|ILL4_ARATH IAA-amino acid hydrolase ILR1-like 4 OS=Arabidopsis thaliana GN=ILL4 PE=1 SV=2//2.22732e-159		0.964762403	2.61E-05
LNC_003903	XLOC_019290	--	lncRNA	Pbr023899.1	Pbr023899	--	sp|O80337|EF100_ARATH Ethylene-responsive transcription factor 1A OS=Arabidopsis thaliana GN=ERF1A PE=1 SV=2//5.44274e-59		0.955514614	5.85E-05
LNC_003903	XLOC_019290	--	lncRNA	Pbr039650.1	Pbr039650	--	sp|O22765|TRPA1_ARATH Tryptophan synthase alpha chain OS=Arabidopsis thaliana GN=TRPA1 PE=1 SV=2//4.22716e-137		0.953267483	6.94E-05
LNC_003903	XLOC_019290	--	lncRNA	Pbr041117.1	Pbr041117	--	sp|P14133|ASO_CUCSA L-ascorbate oxidase OS=Cucumis sativus PE=1 SV=1//0		0.961349157	3.60E-05
LNC_003903	XLOC_019290	--	lncRNA	Pbr000298.1	Pbr000298	--	-//-		0.958498059	4.60E-05
LNC_003903	XLOC_019290	--	lncRNA	Pbr039815.1	Pbr039815	--	-//-		0.983825513	1.74E-06
LNC_003903	XLOC_019290	--	lncRNA	Pbr036248.1	Pbr036248	--	sp|Q9LK64|AB3C_ARATH ABC transporter C family member 3 OS=Arabidopsis thaliana GN=ABCC3 PE=1 SV=1//0		0.960671637	3.82E-05
LNC_003903	XLOC_019290	--	lncRNA	Pbr010331.1	Pbr010331	--	sp|Q84TG3|PUB23_ARATH E3 ubiquitin-protein ligase PUB23 OS=Arabidopsis thaliana GN=PUB23 PE=1 SV=1//4.98326e-175		0.950053515	8.73E-05
LNC_003903	XLOC_019290	--	lncRNA	Pbr009786.1	Pbr009786	--	sp|P27054|CHI4_PHAVU Endochitinase PR4 OS=Phaseolus vulgaris GN=CHI4 PE=2 SV=1//9.25602e-116		0.963126023	3.06E-05
LNC_003903	XLOC_019290	--	lncRNA	Pbr040944.1	Pbr040944	--	sp|Q9FIX5|BH092_ARATH Transcription factor bHLH92 OS=Arabidopsis thaliana GN=BHLH92 PE=2 SV=1//3.84486e-38		0.957904641	4.84E-05
LNC_003374	XLOC_016455	--	lncRNA	Pbr042020.1	Pbr042020	--	sp|Q689D6|RPD1_ARATH Protein ROOT PRIMORDIUM DEFECTIVE 1 OS=Arabidopsis thaliana GN=RPD1 PE=1 SV=1//4.23282e-62		0.959203313	4.34E-05
LNC_003374	XLOC_016455	--	lncRNA	Pbr019724.1	Pbr019724	--	-//-		0.950166113	8.66E-05
LNC_003374	XLOC_016455	--	lncRNA	Pbr017123.1	Pbr017123	--	sp|F9W301|KPSS1_ORYSJ Kinesin-1-like protein PSS1 OS=Oryza sativa subsp. japonica GN=PSS1 PE=1 SV=1//0		-0.976083262	6.81E-06
LNC_003374	XLOC_016455	--	lncRNA	Pbr006690.2	Pbr006690	--	-//-		0.953310939	6.92E-05
LNC_003374	XLOC_016455	--	lncRNA	Pbr000218.1	Pbr000218	--	sp|Q9SEV0|BAN_ARATH Anthocyanidin reductase OS=Arabidopsis thaliana GN=BAN PE=1 SV=2//5.57909e-146		0.95056978	8.42E-05
LNC_003374	XLOC_016455	--	lncRNA	Pbr016958.1	Pbr016958	--	sp|Q9LV48|PERK1_ARATH Proline-rich receptor-like protein kinase PERK1 OS=Arabidopsis thaliana GN=PERK1 PE=2 SV=1//0		0.961176259	3.65E-05
LNC_003374	XLOC_016455	--	lncRNA	Pbr041090.1	Pbr041090	--	sp|Q9LTV3|SAU72_ARATH Auxin-responsive protein SAUR72 OS=Arabidopsis thaliana GN=SAUR72 PE=2 SV=1//3.50625e-40		-0.984764631	1.42E-06
LNC_003374	XLOC_016455	--	lncRNA	Pbr026646.1	Pbr026646	--	sp|Q54XX9|PX24B_DICDI PXMP2/4 family protein 2 OS=Dictyostelium discoideum GN=DDB_G0278529 PE=3 SV=1//2.05155e-29		-0.970746928	1.37E-05
LNC_003374	XLOC_016455	--	lncRNA	Pbr007704.1	Pbr007704	--	-//-		0.989887608	3.39E-07
LNC_003374	XLOC_016455	--	lncRNA	Pbr007798.1	Pbr007798	--	sp|P19684|ROC5_NICSY 33 kDa ribonucleoprotein, chloroplastic OS=Nicotiana sylvestris PE=1 SV=1//1.4072e-25		-0.951181493	8.07E-05
LNC_003374	XLOC_016455	--	lncRNA	Pbr028849.1	Pbr028849	--	sp|Q6F8G6|CYSG_ACIAD Siroheme synthase OS=Acinetobacter baylyi (strain ATCC 33305 / BD413 / ADP1) GN=cysG PE=3 SV=1//5.8361e-70		-0.979113158	4.25E-06
LNC_003374	XLOC_016455	--	lncRNA	Pbr021523.1	Pbr021523	--	-//-		-0.954722012	6.22E-05
LNC_003374	XLOC_016455	--	lncRNA	Pbr007365.1	Pbr007365	--	sp|Q9DBG7|SRPR_MOUSE Signal recognition particle receptor subunit alpha OS=Mus musculus GN=Srpr PE=1 SV=1//9.66576e-133		0.959071268	4.39E-05
LNC_003374	XLOC_016455	--	lncRNA	Pbr031047.1	Pbr031047	--	sp|Q8L8Z8|GRXS2_ARATH Monothiol glutaredoxin-S2 OS=Arabidopsis thaliana GN=GRXS2 PE=3 SV=1//4.20839e-58		-0.967958065	1.88E-05
LNC_003374	XLOC_016455	--	lncRNA	Pbr026764.1	Pbr026764	--	sp|Q9LSN7|BH147_ARATH Transcription factor bHLH147 OS=Arabidopsis thaliana GN=BHLH147 PE=1 SV=1//2.63423e-50		0.971109097	1.31E-05
LNC_003374	XLOC_016455	--	lncRNA	Pbr011762.1	Pbr011762	--	-//-		0.968599453	1.75E-05
LNC_003374	XLOC_016455	--	lncRNA	Pbr025598.1	Pbr025598	--	sp|Q94KB9|MLO3_ARATH MLO-like protein 3 OS=Arabidopsis thaliana GN=MLO3 PE=2 SV=1//0		0.959720796	4.15E-05
LNC_011034	XLOC_054054	--	lncRNA	Pbr000071.1	Pbr000071	--	sp|Q9C6X9|FB315_ARATH Probable F-box protein At1g44080 OS=Arabidopsis thaliana GN=At1g44080 PE=4 SV=1//6.1412e-12		0.978322059	4.84E-06
LNC_011034	XLOC_054054	--	lncRNA	Pbr023903.1	Pbr023903	--	sp|P23980|PMA2_SOLLC Plasma membrane ATPase 2 (Fragment) OS=Solanum lycopersicum GN=LHA2 PE=3 SV=1//1.06447e-45		0.994994721	2.91E-08
LNC_011034	XLOC_054054	--	lncRNA	Pbr022276.1	Pbr022276	--	sp|Q24JJ8|GLO3_ARATH Peroxisomal (S)-2-hydroxy-acid oxidase GLO3 OS=Arabidopsis thaliana GN=GLO3 PE=2 SV=1//2.3797e-14		0.957230312	5.11E-05
LNC_011034	XLOC_054054	--	lncRNA	Pbr028509.1	Pbr028509	--	sp|Q9SSC7|LOR5_ARATH Protein LURP-one-related 5 OS=Arabidopsis thaliana GN=At1g80120 PE=1 SV=1//4.42341e-26		0.985922185	1.08E-06
LNC_011034	XLOC_054054	--	lncRNA	Pbr011103.1	Pbr011103	--	sp|Q9LTC5|ERF98_ARATH Ethylene-responsive transcription factor ERF098 OS=Arabidopsis thaliana GN=ERF098 PE=1 SV=1//8.92342e-30		0.998865011	1.62E-10
LNC_011034	XLOC_054054	--	lncRNA	Pbr016372.1	Pbr016372	--	sp|Q9FND6|PP411_ARATH Pentatricopeptide repeat-containing protein At5g40410, mitochondrial OS=Arabidopsis thaliana GN=PCMP-H15 PE=2 SV=1//4.72813e-14		0.957701414	4.92E-05
LNC_011034	XLOC_054054	--	lncRNA	Pbr037158.1	Pbr037158	--	-//-		0.951821638	7.71E-05
LNC_011034	XLOC_054054	--	lncRNA	Pbr016953.1	Pbr016953	--	sp|Q8VZ80|PLT5_ARATH Polyol transporter 5 OS=Arabidopsis thaliana GN=PLT5 PE=1 SV=2//1.02188e-178		0.959063646	4.39E-05
LNC_011034	XLOC_054054	--	lncRNA	Pbr001505.1	Pbr001505	--	sp|Q84SN3|CDKF3_ORYSJ Cyclin-dependent kinase F-3 OS=Oryza sativa subsp. japonica GN=CDKF-3 PE=2 SV=1//5.22354e-33		0.998754769	2.24E-10
LNC_011034	XLOC_054054	--	lncRNA	Pbr036841.1	Pbr036841	--	sp|Q0E1D7|FLP3_ORYSJ Flowering-promoting factor 1-like protein 3 OS=Oryza sativa subsp. japonica GN=Os02g0460200 PE=2 SV=1//4.2948e-46		0.998617114	3.23E-10
LNC_011034	XLOC_054054	--	lncRNA	Pbr029519.2	Pbr029519	--	-//-		0.997198831	3.82E-09
LNC_008446	XLOC_042002	--	lncRNA	Pbr018430.1	Pbr018430	--	-//-		1	0
LNC_008446	XLOC_042002	--	lncRNA	Pbr027972.1	Pbr027972	--	-//-		1	0
LNC_008446	XLOC_042002	--	lncRNA	Pbr017960.1	Pbr017960	--	-//-		0.998693554	2.65E-10
LNC_008446	XLOC_042002	--	lncRNA	Pbr008855.1	Pbr008855	--	-//-		1	0
LNC_008446	XLOC_042002	--	lncRNA	Pbr001167.1	Pbr001167	--	-//-		0.998690525	2.67E-10
LNC_008446	XLOC_042002	--	lncRNA	Pbr006886.1	Pbr006886	--	-//-		0.953412146	6.87E-05
LNC_008446	XLOC_042002	--	lncRNA	Pbr016998.1	Pbr016998	--	sp|Q9C8Y3|RGL1_ARATH DELLA protein RGL1 OS=Arabidopsis thaliana GN=RGL1 PE=1 SV=1//7.48122e-12		0.952875575	7.14E-05
LNC_008446	XLOC_042002	--	lncRNA	Pbr030750.1	Pbr030750	--	-//-		0.996501079	8.31E-09
LNC_008446	XLOC_042002	--	lncRNA	Pbr006532.1	Pbr006532	--	-//-		1	0
LNC_008446	XLOC_042002	--	lncRNA	Pbr042849.1	Pbr042849	--	sp|Q9M2T1|AP3BA_ARATH AP3-complex subunit beta-A OS=Arabidopsis thaliana GN=AP3BA PE=2 SV=2//2.71113e-61		1	0
LNC_008446	XLOC_042002	--	lncRNA	Pbr037385.1	Pbr037385	--	sp|Q8TC41|RN217_HUMAN Probable E3 ubiquitin-protein ligase RNF217 OS=Homo sapiens GN=RNF217 PE=2 SV=4//5.69565e-11		1	0
LNC_008446	XLOC_042002	--	lncRNA	Pbr010867.1	Pbr010867	--	sp|Q9LYT3|TT12_ARATH Protein TRANSPARENT TESTA 12 OS=Arabidopsis thaliana GN=TT12 PE=2 SV=1//9.14662e-92		1	0
LNC_008446	XLOC_042002	--	lncRNA	Pbr029236.1	Pbr029236	--	sp|Q9SZG4|PSK4_ARATH Putative phytosulfokines 4 OS=Arabidopsis thaliana GN=PSK4 PE=3 SV=1//1.27601e-10		1	0
LNC_008446	XLOC_042002	--	lncRNA	Pbr037368.1	Pbr037368	--	sp|Q7XKU5|DAO_ORYSJ 2-oxoglutarate-dependent dioxygenase DAO OS=Oryza sativa subsp. japonica GN=DAO PE=2 SV=2//1.5222e-08		1	0
LNC_008446	XLOC_042002	--	lncRNA	Pbr011132.1	Pbr011132	--	sp|Q8VYI9|NLTL5_ARATH Non-specific lipid-transfer protein-like protein At5g64080 OS=Arabidopsis thaliana GN=At5g64080 PE=1 SV=1//4.71688e-24		1	0
LNC_008446	XLOC_042002	--	lncRNA	Pbr011506.1	Pbr011506	--	sp|F4I9E1|NFD4_ARATH Protein NUCLEAR FUSION DEFECTIVE 4 OS=Arabidopsis thaliana GN=NFD4 PE=3 SV=1//1.30662e-10		1	0
LNC_008446	XLOC_042002	--	lncRNA	Pbr003278.1	Pbr003278	--	sp|Q9C7S5|PSYR1_ARATH Tyrosine-sulfated glycopeptide receptor 1 OS=Arabidopsis thaliana GN=PSYR1 PE=2 SV=1//6.96456e-08		1	0
LNC_008446	XLOC_042002	--	lncRNA	Pbr013206.1	Pbr013206	--	-//-		1	0
LNC_008446	XLOC_042002	--	lncRNA	Pbr001327.1	Pbr001327	--	-//-		0.983067383	2.05E-06
LNC_008446	XLOC_042002	--	lncRNA	Pbr007886.1	Pbr007886	--	-//-		0.99805431	1.07E-09
LNC_008446	XLOC_042002	--	lncRNA	Pbr033919.1	Pbr033919	--	-//-		1	0
LNC_008446	XLOC_042002	--	lncRNA	Pbr016175.1	Pbr016175	--	-//-		1	0
LNC_008446	XLOC_042002	--	lncRNA	Pbr027492.1	Pbr027492	--	sp|Q29PU4|CLE12_ARATH CLAVATA3/ESR (CLE)-related protein 12 OS=Arabidopsis thaliana GN=CLE12 PE=2 SV=1//4.32817e-12		0.993056149	9.12E-08
LNC_008446	XLOC_042002	--	lncRNA	Pbr005057.1	Pbr005057	--	-//-		1	0
LNC_008446	XLOC_042002	--	lncRNA	Pbr004527.1	Pbr004527	--	-//-		1	0
LNC_008446	XLOC_042002	--	lncRNA	Pbr001514.1	Pbr001514	--	sp|Q84SN3|CDKF3_ORYSJ Cyclin-dependent kinase F-3 OS=Oryza sativa subsp. japonica GN=CDKF-3 PE=2 SV=1//5.22354e-33		0.953293667	6.93E-05
LNC_008446	XLOC_042002	--	lncRNA	Pbr013785.1	Pbr013785	--	sp|F4KIF3|CSA1_ARATH Disease resistance-like protein CSA1 OS=Arabidopsis thaliana GN=CSA1 PE=3 SV=1//2.43802e-11		1	0
LNC_008446	XLOC_042002	--	lncRNA	Pbr042207.1	Pbr042207	--	sp|Q9FGN8|DYAD_ARATH Protein DYAD OS=Arabidopsis thaliana GN=DYAD PE=1 SV=2//2.05546e-44		0.960566965	3.86E-05
LNC_008446	XLOC_042002	--	lncRNA	Pbr023973.1	Pbr023973	--	sp|P93006|P2C27_ARATH Probable protein phosphatase 2C 27 OS=Arabidopsis thaliana GN=At2g33700 PE=2 SV=1//9.84548e-51		1	0
LNC_008446	XLOC_042002	--	lncRNA	Pbr000460.1	Pbr000460	--	-//-		1	0
LNC_008446	XLOC_042002	--	lncRNA	Pbr040042.1	Pbr040042	--	sp|Q8GU25|COMT1_ROSCH Caffeic acid 3-O-methyltransferase OS=Rosa chinensis GN=COMT1 PE=2 SV=1//0		1	0
LNC_008446	XLOC_042002	--	lncRNA	Pbr029284.1	Pbr029284	--	-//-		0.984503707	1.50E-06
LNC_008446	XLOC_042002	--	lncRNA	Pbr025993.1	Pbr025993	--	sp|Q9LW50|ERF2_NICSY Ethylene-responsive transcription factor 2 OS=Nicotiana sylvestris GN=ERF2 PE=2 SV=1//5.38128e-46		0.966606195	2.17E-05
LNC_008446	XLOC_042002	--	lncRNA	Pbr029668.1	Pbr029668	--	sp|P35694|XTH2_SOYBN Xyloglucan endotransglucosylase/hydrolase 2 OS=Glycine max PE=2 SV=1//9.2453e-144		0.995466166	2.06E-08
LNC_008446	XLOC_042002	--	lncRNA	Pbr024491.1	Pbr024491	--	-//-		1	0
LNC_008446	XLOC_042002	--	lncRNA	Pbr015589.1	Pbr015589	--	sp|Q9ZUN4|ACCO1_ARATH 1-aminocyclopropane-1-carboxylate oxidase 1 OS=Arabidopsis thaliana GN=ACO1 PE=2 SV=1//1.74812e-165		0.962469081	3.25E-05
LNC_008446	XLOC_042002	--	lncRNA	Pbr037283.1	Pbr037283	--	-//-		1	0
LNC_008446	XLOC_042002	--	lncRNA	Pbr036609.1	Pbr036609	--	sp|Q9SH30|HMA5_ARATH Probable copper-transporting ATPase HMA5 OS=Arabidopsis thaliana GN=HMA5 PE=1 SV=2//1.2924e-20		1	0
LNC_008446	XLOC_042002	--	lncRNA	Pbr005008.1	Pbr005008	--	-//-		0.977060138	5.89E-06
LNC_008446	XLOC_042002	--	lncRNA	Pbr005995.1	Pbr005995	--	sp|Q9M330|PSMF1_ARATH Probable proteasome inhibitor OS=Arabidopsis thaliana GN=At3g53970 PE=1 SV=1//3.02149e-43		1	0
LNC_008446	XLOC_042002	--	lncRNA	Pbr036233.1	Pbr036233	--	sp|Q8GYN5|RIN4_ARATH RPM1-interacting protein 4 OS=Arabidopsis thaliana GN=RIN4 PE=1 SV=1//4.63702e-08		1	0
LNC_008446	XLOC_042002	--	lncRNA	Pbr030274.1	Pbr030274	--	-//-		0.962719263	3.18E-05
LNC_008446	XLOC_042002	--	lncRNA	Pbr041253.1	Pbr041253	--	sp|Q9ZVW2|HEN2_ARATH Protein HUA ENHANCER 2 OS=Arabidopsis thaliana GN=HEN2 PE=1 SV=2//0		0.960204013	3.98E-05
LNC_008446	XLOC_042002	--	lncRNA	Pbr022258.1	Pbr022258	--	sp|P32024|JI23_HORVU 23 kDa jasmonate-induced protein OS=Hordeum vulgare PE=2 SV=1//1.47632e-41		1	0
LNC_008446	XLOC_042002	--	lncRNA	Pbr022088.1	Pbr022088	--	-//-		1	0
LNC_008446	XLOC_042002	--	lncRNA	Pbr016634.1	Pbr016634	--	sp|Q9SYQ0|IDM3_ARATH Increased DNA methylation 3 OS=Arabidopsis thaliana GN=IDM3 PE=1 SV=1//3.32764e-27		1	0
LNC_008446	XLOC_042002	--	lncRNA	Pbr014477.1	Pbr014477	--	-//-		1	0
LNC_008446	XLOC_042002	--	lncRNA	Pbr007765.2	Pbr007765	--	-//-		0.953412146	6.87E-05
LNC_008446	XLOC_042002	--	lncRNA	Pbr015300.1	Pbr015300	--	sp|Q9SD53|Y3720_ARATH UPF0481 protein At3g47200 OS=Arabidopsis thaliana GN=At3g47200 PE=2 SV=1//6.16082e-07		1	0
LNC_008446	XLOC_042002	--	lncRNA	Pbr015488.1	Pbr015488	--	sp|Q9SVV2|XTH26_ARATH Probable xyloglucan endotransglucosylase/hydrolase protein 26 OS=Arabidopsis thaliana GN=XTH26 PE=2 SV=1//1.10897e-129		1	0
LNC_008446	XLOC_042002	--	lncRNA	Pbr009004.1	Pbr009004	--	sp|Q9LFW3|COBL4_ARATH COBRA-like protein 4 OS=Arabidopsis thaliana GN=COBL4 PE=2 SV=2//1.83875e-58		1	0
LNC_008446	XLOC_042002	--	lncRNA	Pbr011107.1	Pbr011107	--	sp|P24397|HY6H_HYONI Hyoscyamine 6-dioxygenase OS=Hyoscyamus niger GN=H6H PE=1 SV=1//2.99814e-79		1	0
LNC_008446	XLOC_042002	--	lncRNA	Pbr022089.1	Pbr022089	--	-//-		1	0
LNC_008446	XLOC_042002	--	lncRNA	Pbr021617.1	Pbr021617	--	-//-		1	0
LNC_008446	XLOC_042002	--	lncRNA	Pbr033330.1	Pbr033330	--	-//-		1	0
LNC_008446	XLOC_042002	--	lncRNA	Pbr026120.1	Pbr026120	--	sp|Q39182|DEF02_ARATH Defensin-like protein 2 OS=Arabidopsis thaliana GN=PDF2.2 PE=2 SV=1//1.11178e-15		1	0
LNC_008446	XLOC_042002	--	lncRNA	Pbr017637.1	Pbr017637	--	-//-		0.999564949	5.65E-12
LNC_008446	XLOC_042002	--	lncRNA	Pbr041446.1	Pbr041446	--	-//-		1	0
LNC_008446	XLOC_042002	--	lncRNA	Pbr025603.1	Pbr025603	--	sp|P38389|SC61B_ARATH Protein transport protein Sec61 subunit beta OS=Arabidopsis thaliana GN=At2g45070 PE=1 SV=1//1.58963e-10		1	0
LNC_008446	XLOC_042002	--	lncRNA	Pbr006695.1	Pbr006695	--	-//-		0.952546664	7.32E-05
LNC_008446	XLOC_042002	--	lncRNA	Pbr019156.1	Pbr019156	--	-//-		0.986700176	8.82E-07
LNC_008446	XLOC_042002	--	lncRNA	Pbr024525.1	Pbr024525	--	-//-		0.976285045	6.61E-06
LNC_008446	XLOC_042002	--	lncRNA	Pbr040116.1	Pbr040116	--	-//-		1	0
LNC_008446	XLOC_042002	--	lncRNA	Pbr025599.1	Pbr025599	--	-//-		0.967254695	2.03E-05
LNC_008446	XLOC_042002	--	lncRNA	Pbr038840.2	Pbr038840	--	sp|Q9SE51|SURF1_ARATH Surfeit locus protein 1 OS=Arabidopsis thaliana GN=SURF1 PE=2 SV=1//4.06856e-20		1	0
LNC_008446	XLOC_042002	--	lncRNA	Pbr041817.1	Pbr041817	--	sp|Q6P819|RCD1_XENTR Cell differentiation protein RCD1 homolog OS=Xenopus tropicalis GN=rqcd1 PE=2 SV=1//1.99286e-78		1	0
LNC_008446	XLOC_042002	--	lncRNA	Pbr004213.1	Pbr004213	--	-//-		0.989426336	3.96E-07
LNC_008446	XLOC_042002	--	lncRNA	Pbr039774.1	Pbr039774	--	sp|Q9SJB4|GDL34_ARATH GDSL esterase/lipase At2g04570 OS=Arabidopsis thaliana GN=At2g04570 PE=2 SV=1//5.51244e-07		0.982145804	2.46E-06
LNC_008446	XLOC_042002	--	lncRNA	Pbr010265.1	Pbr010265	--	sp|Q9LTV8|PP224_ARATH Pentatricopeptide repeat-containing protein At3g12770 OS=Arabidopsis thaliana GN=PCMP-H43 PE=2 SV=1//2.70665e-06		0.96583781	2.35E-05
LNC_008446	XLOC_042002	--	lncRNA	Pbr008561.1	Pbr008561	--	sp|Q8LPJ4|AB2E_ARATH ABC transporter E family member 2 OS=Arabidopsis thaliana GN=ABCE2 PE=2 SV=1//6.10978e-59		1	0
LNC_008446	XLOC_042002	--	lncRNA	Pbr032064.1	Pbr032064	--	sp|Q8LC79|GAT18_ARATH GATA transcription factor 18 OS=Arabidopsis thaliana GN=GATA18 PE=2 SV=2//3.25512e-55		1	0
LNC_003908	XLOC_019313	--	lncRNA	Pbr017994.1	Pbr017994	--	-//-		0.968149366	1.84E-05
LNC_008447	XLOC_042007	--	lncRNA	Pbr035636.1	Pbr035636	--	sp|Q9LSD5|TCP20_ARATH Transcription factor TCP20 OS=Arabidopsis thaliana GN=TCP20 PE=1 SV=1//2.08104e-60		0.97176255	1.21E-05
LNC_011259	XLOC_055079	--	lncRNA	Pbr005255.1	Pbr005255	--	sp|O65399|E131_ARATH Glucan endo-1,3-beta-glucosidase 1 OS=Arabidopsis thaliana GN=At1g11820 PE=1 SV=3//2.07423e-23		0.951687517	7.78E-05
LNC_011259	XLOC_055079	--	lncRNA	Pbr037185.1	Pbr037185	--	-//-		0.959952642	4.07E-05
LNC_011259	XLOC_055079	--	lncRNA	Pbr020078.1	Pbr020078	--	-//-		0.965132	2.52E-05
LNC_011259	XLOC_055079	--	lncRNA	Pbr023310.1	Pbr023310	--	-//-		0.951335974	7.98E-05
LNC_003909	XLOC_019337	--	lncRNA	Pbr022246.1	Pbr022246	--	sp|Q84TD8|FLXL2_ARATH Protein FLX-like 2 OS=Arabidopsis thaliana GN=FLXL2 PE=1 SV=1//1.86657e-107		0.969777381	1.53E-05
LNC_003909	XLOC_019337	--	lncRNA	Pbr040287.1	Pbr040287	--	sp|Q9SII7|PP159_ARATH Pentatricopeptide repeat-containing protein At2g17210 OS=Arabidopsis thaliana GN=PCMP-E77 PE=3 SV=2//0		0.966556232	2.18E-05
LNC_003909	XLOC_019337	--	lncRNA	Pbr021649.1	Pbr021649	--	sp|A6QP81|MT21C_BOVIN Protein-lysine methyltransferase METTL21C OS=Bos taurus GN=METTL21C PE=2 SV=1//3.19405e-10		0.957462627	5.01E-05
LNC_003909	XLOC_019337	--	lncRNA	Pbr031338.1	Pbr031338	--	sp|Q9LKF9|CPSF2_ARATH Cleavage and polyadenylation specificity factor subunit 2 OS=Arabidopsis thaliana GN=CPSF100 PE=1 SV=2//0		0.952728221	7.22E-05
LNC_003909	XLOC_019337	--	lncRNA	Pbr020800.1	Pbr020800	--	sp|Q9LTJ1|MBD6_ARATH Methyl-CpG-binding domain-containing protein 6 OS=Arabidopsis thaliana GN=MBD6 PE=1 SV=1//1.70837e-33		0.970594837	1.39E-05
LNC_011251	XLOC_055032	--	lncRNA	Pbr032887.1	Pbr032887	--	sp|Q8VZG8|Y4885_ARATH Probable LRR receptor-like serine/threonine-protein kinase At4g08850 OS=Arabidopsis thaliana GN=At4g08850 PE=2 SV=3//4.48532e-28		0.959444287	4.25E-05
LNC_011251	XLOC_055032	--	lncRNA	Pbr006023.1	Pbr006023	--	sp|Q9C5D2|FBL4_ARATH F-box/LRR-repeat protein 4 OS=Arabidopsis thaliana GN=FBL4 PE=2 SV=1//3.87271e-14		0.959444287	4.25E-05
LNC_011251	XLOC_055032	--	lncRNA	Pbr042715.1	Pbr042715	--	sp|F4KHH8|RPS6C_ARATH Disease resistance protein RPS6 OS=Arabidopsis thaliana GN=RPS6 PE=1 SV=1//1.41705e-12		0.959444287	4.25E-05
LNC_011251	XLOC_055032	--	lncRNA	Pbr014048.1	Pbr014048	--	-//-		0.959444287	4.25E-05
LNC_011251	XLOC_055032	--	lncRNA	Pbr001737.1	Pbr001737	--	sp|P16273|PRPX_HORVU Pathogen-related protein OS=Hordeum vulgare PE=2 SV=2//7.41097e-50		0.957485925	5.00E-05
LNC_011251	XLOC_055032	--	lncRNA	Pbr027460.1	Pbr027460	--	-//-		0.959444287	4.25E-05
LNC_011251	XLOC_055032	--	lncRNA	Pbr000233.1	Pbr000233	--	sp|Q39086|SD17_ARATH Receptor-like serine/threonine-protein kinase SD1-7 OS=Arabidopsis thaliana GN=SD17 PE=1 SV=1//1.47543e-52		0.959444287	4.25E-05
LNC_011251	XLOC_055032	--	lncRNA	Pbr007763.1	Pbr007763	--	sp|P17859|AMYA_VIGMU Alpha-amylase OS=Vigna mungo GN=AMY1.1 PE=2 SV=1//6.57687e-21		0.959444287	4.25E-05
LNC_011251	XLOC_055032	--	lncRNA	Pbr021502.1	Pbr021502	--	sp|Q9LYT3|TT12_ARATH Protein TRANSPARENT TESTA 12 OS=Arabidopsis thaliana GN=TT12 PE=2 SV=1//1.28575e-07		0.959444287	4.25E-05
LNC_011251	XLOC_055032	--	lncRNA	Pbr008716.1	Pbr008716	--	sp|Q9FMZ4|Y5270_ARATH B3 domain-containing protein At5g42700 OS=Arabidopsis thaliana GN=At5g42700 PE=2 SV=2//8.032e-73		0.959444287	4.25E-05
LNC_011251	XLOC_055032	--	lncRNA	Pbr010566.1	Pbr010566	--	sp|Q76CU2|PDR1_TOBAC Pleiotropic drug resistance protein 1 OS=Nicotiana tabacum GN=PDR1 PE=2 SV=1//7.88252e-38		0.998511332	4.19E-10
LNC_011251	XLOC_055032	--	lncRNA	Pbr021656.1	Pbr021656	--	sp|P59234|YIPL_SOLTU Protein yippee-like OS=Solanum tuberosum PE=2 SV=1//8.31285e-31		0.959444287	4.25E-05
LNC_011251	XLOC_055032	--	lncRNA	Pbr007327.1	Pbr007327	--	sp|Q13231|CHIT1_HUMAN Chitotriosidase-1 OS=Homo sapiens GN=CHIT1 PE=1 SV=1//5.25046e-45		0.959444287	4.25E-05
LNC_011251	XLOC_055032	--	lncRNA	Pbr019026.1	Pbr019026	--	sp|Q9SAH7|WRK40_ARATH Probable WRKY transcription factor 40 OS=Arabidopsis thaliana GN=WRKY40 PE=1 SV=1//6.90318e-39		0.98191473	2.57E-06
LNC_011251	XLOC_055032	--	lncRNA	Pbr041709.1	Pbr041709	--	sp|O48651|ERG1_PANGI Squalene monooxygenase OS=Panax ginseng PE=2 SV=1//0		0.959444287	4.25E-05
LNC_011251	XLOC_055032	--	lncRNA	Pbr009040.1	Pbr009040	--	-//-		0.957208919	5.12E-05
LNC_011251	XLOC_055032	--	lncRNA	Pbr017260.1	Pbr017260	--	-//-		0.959444287	4.25E-05
LNC_011251	XLOC_055032	--	lncRNA	Pbr025352.1	Pbr025352	--	sp|Q9LTC5|ERF98_ARATH Ethylene-responsive transcription factor ERF098 OS=Arabidopsis thaliana GN=ERF098 PE=1 SV=1//6.16462e-27		0.955388263	5.91E-05
LNC_011251	XLOC_055032	--	lncRNA	Pbr028564.1	Pbr028564	--	sp|O64556|Y2923_ARATH Putative leucine-rich repeat receptor-like serine/threonine-protein kinase At2g19230 OS=Arabidopsis thaliana GN=At2g19230 PE=3 SV=3//9.2929e-50		0.999184363	5.10E-11
LNC_011251	XLOC_055032	--	lncRNA	Pbr037602.1	Pbr037602	--	sp|C0LGR6|Y4291_ARATH Probable LRR receptor-like serine/threonine-protein kinase At4g29180 OS=Arabidopsis thaliana GN=At4g29180 PE=2 SV=2//9.1381e-12		0.959444287	4.25E-05
LNC_011251	XLOC_055032	--	lncRNA	Pbr013513.1	Pbr013513	--	sp|Q39224|SRG1_ARATH Protein SRG1 OS=Arabidopsis thaliana GN=SRG1 PE=2 SV=1//4.66064e-58		0.954236542	6.45E-05
LNC_011251	XLOC_055032	--	lncRNA	Pbr033268.1	Pbr033268	--	-//-		0.959444287	4.25E-05
LNC_011251	XLOC_055032	--	lncRNA	Pbr026448.1	Pbr026448	--	-//-		0.959444287	4.25E-05
LNC_011251	XLOC_055032	--	lncRNA	Pbr000020.1	Pbr000020	--	sp|Q84W66|NFYB6_ARATH Nuclear transcription factor Y subunit B-6 OS=Arabidopsis thaliana GN=NFYB6 PE=1 SV=2//4.25916e-64		0.959444287	4.25E-05
LNC_011251	XLOC_055032	--	lncRNA	Pbr024432.1	Pbr024432	--	-//-		0.957016797	5.20E-05
LNC_011251	XLOC_055032	--	lncRNA	Pbr025940.1	Pbr025940	--	sp|O80542|ERF19_ARATH Ethylene-responsive transcription factor ERF019 OS=Arabidopsis thaliana GN=ERF019 PE=2 SV=1//7.96058e-42		0.959774911	4.13E-05
LNC_011251	XLOC_055032	--	lncRNA	Pbr013219.1	Pbr013219	--	sp|Q9ZU51|RHA2B_ARATH Probable E3 ubiquitin-protein ligase RHA2B OS=Arabidopsis thaliana GN=RHA2B PE=1 SV=2//1.07938e-13		0.959444287	4.25E-05
LNC_011251	XLOC_055032	--	lncRNA	Pbr014699.2	Pbr014699	--	sp|Q9LIK5|CML11_ARATH Calmodulin-like protein 11 OS=Arabidopsis thaliana GN=CML11 PE=2 SV=1//6.99065e-85		0.959444287	4.25E-05
LNC_011251	XLOC_055032	--	lncRNA	Pbr028834.2	Pbr028834	--	sp|Q9CA28|TKPR2_ARATH Tetraketide alpha-pyrone reductase 2 OS=Arabidopsis thaliana GN=TKPR2 PE=1 SV=1//1.60614e-155		0.95759469	4.96E-05
LNC_011251	XLOC_055032	--	lncRNA	Pbr009792.1	Pbr009792	--	sp|Q9SD53|Y3720_ARATH UPF0481 protein At3g47200 OS=Arabidopsis thaliana GN=At3g47200 PE=2 SV=1//1.06643e-37		0.96005227	4.03E-05
LNC_011251	XLOC_055032	--	lncRNA	Pbr027333.1	Pbr027333	--	sp|O43071|PRP17_SCHPO Pre-mRNA-processing factor 17 OS=Schizosaccharomyces pombe (strain 972 / ATCC 24843) GN=prp17 PE=1 SV=1//5.78158e-07		0.991099994	2.17E-07
LNC_011251	XLOC_055032	--	lncRNA	Pbr004960.1	Pbr004960	--	-//-		0.972653885	1.08E-05
LNC_011251	XLOC_055032	--	lncRNA	Pbr025002.1	Pbr025002	--	sp|Q8VWQ5|WRK50_ARATH Probable WRKY transcription factor 50 OS=Arabidopsis thaliana GN=WRKY50 PE=2 SV=1//6.02126e-42		0.986978944	8.19E-07
LNC_011251	XLOC_055032	--	lncRNA	Pbr029229.1	Pbr029229	--	sp|Q0ZJ33|ATPH_VITVI ATP synthase subunit c, chloroplastic OS=Vitis vinifera GN=atpH PE=3 SV=1//2.79969e-33		0.959444287	4.25E-05
LNC_011251	XLOC_055032	--	lncRNA	Pbr002913.1	Pbr002913	--	sp|Q9LY00|WRK70_ARATH Probable WRKY transcription factor 70 OS=Arabidopsis thaliana GN=WRKY70 PE=2 SV=1//4.86433e-34		0.953802045	6.67E-05
LNC_011251	XLOC_055032	--	lncRNA	Pbr038119.1	Pbr038119	--	sp|Q84KJ6|AMT31_ORYSJ Ammonium transporter 3 member 1 OS=Oryza sativa subsp. japonica GN=AMT3-1 PE=2 SV=1//0		0.959444287	4.25E-05
LNC_011251	XLOC_055032	--	lncRNA	Pbr002733.1	Pbr002733	--	-//-		0.956496986	5.42E-05
LNC_011251	XLOC_055032	--	lncRNA	Pbr035030.1	Pbr035030	--	sp|Q9SKK8|ATL22_ARATH RING-H2 finger protein ATL22 OS=Arabidopsis thaliana GN=ATL22 PE=2 SV=2//2.48032e-45		0.95175002	7.75E-05
LNC_011251	XLOC_055032	--	lncRNA	Pbr019797.1	Pbr019797	--	sp|Q9T065|1A18_ARATH 1-aminocyclopropane-1-carboxylate synthase 8 OS=Arabidopsis thaliana GN=ACS8 PE=1 SV=1//9.73816e-126		0.980754231	3.20E-06
LNC_011251	XLOC_055032	--	lncRNA	Pbr040850.1	Pbr040850	--	sp|O04274|LDOX_PERFR Leucoanthocyanidin dioxygenase OS=Perilla frutescens GN=ANS PE=2 SV=1//1.34336e-36		0.962916892	3.12E-05
LNC_011251	XLOC_055032	--	lncRNA	Pbr022747.1	Pbr022747	--	sp|O65717|CNGC1_ARATH Cyclic nucleotide-gated ion channel 1 OS=Arabidopsis thaliana GN=CNGC1 PE=1 SV=1//1.56584e-26		0.969827073	1.53E-05
LNC_011251	XLOC_055032	--	lncRNA	Pbr033479.1	Pbr033479	--	sp|Q9FWX7|AB11B_ARATH ABC transporter B family member 11 OS=Arabidopsis thaliana GN=ABCB11 PE=2 SV=1//5.96629e-08		0.958284664	4.69E-05
LNC_011251	XLOC_055032	--	lncRNA	Pbr000118.1	Pbr000118	--	sp|Q9C6T5|STGL3_ARATH Stigma-specific STIG1-like protein 3 OS=Arabidopsis thaliana GN=At1g50720 PE=2 SV=1//7.36078e-14		0.968521802	1.77E-05
LNC_011251	XLOC_055032	--	lncRNA	Pbr038439.1	Pbr038439	--	-//-		0.974426493	8.59E-06
LNC_011251	XLOC_055032	--	lncRNA	Pbr000570.1	Pbr000570	--	sp|D4N501|DIOX2_PAPSO Probable 2-oxoglutarate/Fe(II)-dependent dioxygenase OS=Papaver somniferum GN=DIOX2 PE=2 SV=1//3.01436e-110		0.959444287	4.25E-05
LNC_011251	XLOC_055032	--	lncRNA	Pbr038101.1	Pbr038101	--	sp|Q9FYA2|WRK75_ARATH Probable WRKY transcription factor 75 OS=Arabidopsis thaliana GN=WRKY75 PE=2 SV=1//1.32472e-50		0.99960159	4.15E-12
LNC_011251	XLOC_055032	--	lncRNA	Pbr027105.1	Pbr027105	--	sp|Q9M2Z8|MPCP2_ARATH Mitochondrial phosphate carrier protein 2, mitochondrial OS=Arabidopsis thaliana GN=MPT2 PE=2 SV=1//9.66663e-168		0.959444287	4.25E-05
LNC_011251	XLOC_055032	--	lncRNA	Pbr014461.1	Pbr014461	--	sp|Q9FKS8|LHT1_ARATH Lysine histidine transporter 1 OS=Arabidopsis thaliana GN=LHT1 PE=1 SV=1//0		0.977782106	5.27E-06
LNC_011251	XLOC_055032	--	lncRNA	Pbr011237.1	Pbr011237	--	-//-		0.959444287	4.25E-05
LNC_011251	XLOC_055032	--	lncRNA	Pbr025092.1	Pbr025092	--	sp|Q9FKZ1|DRL42_ARATH Probable disease resistance protein At5g66900 OS=Arabidopsis thaliana GN=At5g66900 PE=3 SV=1//5.44024e-25		0.958240237	4.70E-05
LNC_011251	XLOC_055032	--	lncRNA	Pbr022404.1	Pbr022404	--	sp|Q9S9N8|NRAM6_ARATH Metal transporter Nramp6 OS=Arabidopsis thaliana GN=NRAMP6 PE=2 SV=2//2.3776e-133		0.956382427	5.47E-05
LNC_011251	XLOC_055032	--	lncRNA	Pbr009758.1	Pbr009758	--	sp|Q9SD53|Y3720_ARATH UPF0481 protein At3g47200 OS=Arabidopsis thaliana GN=At3g47200 PE=2 SV=1//1.06643e-37		0.953476699	6.83E-05
LNC_011251	XLOC_055032	--	lncRNA	Pbr018793.1	Pbr018793	--	sp|Q2V3I3|EPFL4_ARATH EPIDERMAL PATTERNING FACTOR-like protein 4 OS=Arabidopsis thaliana GN=EPFL4 PE=1 SV=1//1.72651e-10		0.959444287	4.25E-05
LNC_011251	XLOC_055032	--	lncRNA	Pbr008625.1	Pbr008625	--	-//-		0.959404956	4.27E-05
LNC_011251	XLOC_055032	--	lncRNA	Pbr025026.1	Pbr025026	--	-//-		0.959444287	4.25E-05
LNC_011251	XLOC_055032	--	lncRNA	Pbr026943.1	Pbr026943	--	sp|Q7G8Y5|GRXC1_ORYSJ Glutaredoxin-C1 OS=Oryza sativa subsp. japonica GN=GRXC1 PE=3 SV=1//1.35866e-48		0.959444287	4.25E-05
LNC_011251	XLOC_055032	--	lncRNA	Pbr004317.1	Pbr004317	--	sp|Q6ZJD3|PLP2_ORYSJ Patatin-like protein 2 OS=Oryza sativa subsp. japonica GN=PLP2 PE=3 SV=1//9.37526e-90		0.959444287	4.25E-05
LNC_011251	XLOC_055032	--	lncRNA	Pbr032168.1	Pbr032168	--	sp|Q94KL7|SILD_FORIN Secoisolariciresinol dehydrogenase (Fragment) OS=Forsythia intermedia PE=1 SV=1//5.77907e-103		0.959444287	4.25E-05
LNC_011251	XLOC_055032	--	lncRNA	Pbr015315.1	Pbr015315	--	-//-		0.959444287	4.25E-05
LNC_011251	XLOC_055032	--	lncRNA	Pbr002131.1	Pbr002131	--	sp|Q9ZU50|BAT1_ARATH Amino-acid permease BAT1 OS=Arabidopsis thaliana GN=BAT1 PE=2 SV=2//6.13899e-135		0.970996236	1.33E-05
LNC_011251	XLOC_055032	--	lncRNA	Pbr007997.1	Pbr007997	--	sp|O04274|LDOX_PERFR Leucoanthocyanidin dioxygenase OS=Perilla frutescens GN=ANS PE=2 SV=1//2.57418e-37		0.957763787	4.89E-05
LNC_011251	XLOC_055032	--	lncRNA	Pbr029736.1	Pbr029736	--	sp|Q6Q3H3|TPSGD_VITVI (-)-germacrene D synthase OS=Vitis vinifera GN=VIT_19s0014g04930 PE=1 SV=1//2.14371e-62		0.959444287	4.25E-05
LNC_011251	XLOC_055032	--	lncRNA	Pbr014423.1	Pbr014423	--	sp|Q9SMP5|C94B3_ARATH Cytochrome P450 94B3 OS=Arabidopsis thaliana GN=CYP94B3 PE=2 SV=1//1.3952e-17		0.955626844	5.80E-05
LNC_011251	XLOC_055032	--	lncRNA	Pbr017081.1	Pbr017081	--	-//-		0.959444287	4.25E-05
LNC_011251	XLOC_055032	--	lncRNA	Pbr023047.1	Pbr023047	--	sp|Q9LTC6|ERF95_ARATH Ethylene-responsive transcription factor ERF095 OS=Arabidopsis thaliana GN=ERF095 PE=1 SV=1//7.92667e-15		0.958228431	4.71E-05
LNC_011251	XLOC_055032	--	lncRNA	Pbr038534.1	Pbr038534	--	sp|Q9FEW9|OPR3_SOLLC 12-oxophytodienoate reductase 3 OS=Solanum lycopersicum GN=OPR3 PE=1 SV=1//1.45301e-180		0.959444287	4.25E-05
LNC_011251	XLOC_055032	--	lncRNA	Pbr003925.1	Pbr003925	--	-//-		0.959444287	4.25E-05
LNC_011251	XLOC_055032	--	lncRNA	Pbr015133.1	Pbr015133	--	sp|O22808|LYK5_ARATH Protein LYK5 OS=Arabidopsis thaliana GN=LYK5 PE=2 SV=1//2.21042e-31		0.959768061	4.13E-05
LNC_011251	XLOC_055032	--	lncRNA	Pbr010520.1	Pbr010520	--	sp|Q40392|TMVRN_NICGU TMV resistance protein N OS=Nicotiana glutinosa GN=N PE=1 SV=1//1.91817e-71		0.969156893	1.65E-05
LNC_011251	XLOC_055032	--	lncRNA	Pbr020308.1	Pbr020308	--	sp|Q9C9T2|SARD1_ARATH Protein SAR DEFICIENT 1 OS=Arabidopsis thaliana GN=SARD1 PE=1 SV=1//2.44085e-153		0.952170459	7.52E-05
LNC_011251	XLOC_055032	--	lncRNA	Pbr001240.1	Pbr001240	--	sp|Q9LY00|WRK70_ARATH Probable WRKY transcription factor 70 OS=Arabidopsis thaliana GN=WRKY70 PE=2 SV=1//5.63768e-22		0.959444287	4.25E-05
LNC_011251	XLOC_055032	--	lncRNA	Pbr015355.1	Pbr015355	--	sp|Q84MB3|ACCH1_ARATH 1-aminocyclopropane-1-carboxylate oxidase homolog 1 OS=Arabidopsis thaliana GN=At1g06620 PE=2 SV=1//4.1733e-88		0.970389933	1.43E-05
LNC_011251	XLOC_055032	--	lncRNA	Pbr001445.1	Pbr001445	--	-//-		0.959444287	4.25E-05
LNC_011251	XLOC_055032	--	lncRNA	Pbr014965.1	Pbr014965	--	sp|Q93ZR6|WSD1_ARATH O-acyltransferase WSD1 OS=Arabidopsis thaliana GN=WSD1 PE=2 SV=1//3.03669e-32		0.984153585	1.62E-06
LNC_011251	XLOC_055032	--	lncRNA	Pbr022873.1	Pbr022873	--	-//-		0.959444287	4.25E-05
LNC_011251	XLOC_055032	--	lncRNA	Pbr012780.1	Pbr012780	--	sp|Q9LFR7|CXE17_ARATH Probable carboxylesterase 17 OS=Arabidopsis thaliana GN=CXE17 PE=2 SV=1//1.61297e-51		0.964038366	2.80E-05
LNC_011251	XLOC_055032	--	lncRNA	Pbr002807.1	Pbr002807	--	-//-		0.961693695	3.49E-05
LNC_011251	XLOC_055032	--	lncRNA	Pbr015921.1	Pbr015921	--	sp|Q8S8E3|PYL6_ARATH Abscisic acid receptor PYL6 OS=Arabidopsis thaliana GN=PYL6 PE=1 SV=1//2.26311e-25		0.969292672	1.62E-05
LNC_011251	XLOC_055032	--	lncRNA	Pbr026163.1	Pbr026163	--	sp|Q93ZH2|NFYA3_ARATH Nuclear transcription factor Y subunit A-3 OS=Arabidopsis thaliana GN=NFYA3 PE=2 SV=2//1.36762e-46		0.959444287	4.25E-05
LNC_011251	XLOC_055032	--	lncRNA	Pbr012779.1	Pbr012779	--	sp|Q9LFR7|CXE17_ARATH Probable carboxylesterase 17 OS=Arabidopsis thaliana GN=CXE17 PE=2 SV=1//7.64886e-52		0.958746449	4.51E-05
LNC_011251	XLOC_055032	--	lncRNA	Pbr035576.1	Pbr035576	--	-//-		0.959444287	4.25E-05
LNC_011251	XLOC_055032	--	lncRNA	Pbr002881.1	Pbr002881	--	-//-		0.973695158	9.47E-06
LNC_011251	XLOC_055032	--	lncRNA	Pbr033082.1	Pbr033082	--	-//-		0.956421842	5.45E-05
LNC_011251	XLOC_055032	--	lncRNA	Pbr035033.1	Pbr035033	--	-//-		0.959444287	4.25E-05
LNC_011251	XLOC_055032	--	lncRNA	Pbr017295.1	Pbr017295	--	-//-		0.959444287	4.25E-05
LNC_011251	XLOC_055032	--	lncRNA	Pbr040727.1	Pbr040727	--	-//-		0.963749244	2.88E-05
LNC_011251	XLOC_055032	--	lncRNA	Pbr003001.1	Pbr003001	--	sp|Q8LL87|COMT1_COFCA Caffeic acid 3-O-methyltransferase OS=Coffea canephora PE=2 SV=1//7.15011e-101		0.959444287	4.25E-05
LNC_011251	XLOC_055032	--	lncRNA	Pbr008749.1	Pbr008749	--	-//-		0.959444287	4.25E-05
LNC_011251	XLOC_055032	--	lncRNA	Pbr003653.1	Pbr003653	--	sp|Q9SFF9|GL17_ARATH Germin-like protein subfamily 1 member 7 OS=Arabidopsis thaliana GN=At3g05950 PE=2 SV=1//5.41418e-76		0.959444287	4.25E-05
LNC_011251	XLOC_055032	--	lncRNA	Pbr026582.1	Pbr026582	--	sp|Q55EX9|Y8948_DICDI Putative methyltransferase DDB_G0268948 OS=Dictyostelium discoideum GN=DDB_G0268948 PE=1 SV=2//1.45738e-21		0.982422126	2.33E-06
LNC_011251	XLOC_055032	--	lncRNA	Pbr009454.1	Pbr009454	--	sp|Q9M052|U76F1_ARATH UDP-glycosyltransferase 76F1 OS=Arabidopsis thaliana GN=UGT76F1 PE=2 SV=1//1.35004e-159		0.952028539	7.60E-05
LNC_011251	XLOC_055032	--	lncRNA	Pbr020295.1	Pbr020295	--	sp|Q9LDE1|MY108_ARATH Transcription factor MYB108 OS=Arabidopsis thaliana GN=MYB108 PE=1 SV=1//7.43941e-55		0.995119397	2.66E-08
LNC_011251	XLOC_055032	--	lncRNA	Pbr032565.1	Pbr032565	--	-//-		0.957092234	5.17E-05
LNC_011251	XLOC_055032	--	lncRNA	Pbr023864.1	Pbr023864	--	sp|Q9M2E2|SDR1_ARATH (+)-neomenthol dehydrogenase OS=Arabidopsis thaliana GN=SDR1 PE=1 SV=1//2.40162e-65		0.959444287	4.25E-05
LNC_011251	XLOC_055032	--	lncRNA	Pbr024615.1	Pbr024615	--	sp|Q6Z8C8|CDKF4_ORYSJ Cyclin-dependent kinase F-4 OS=Oryza sativa subsp. japonica GN=CDKF-4 PE=2 SV=1//2.62653e-45		0.952948688	7.10E-05
LNC_011251	XLOC_055032	--	lncRNA	Pbr014854.1	Pbr014854	--	sp|Q9FXC7|FB79_ARATH Putative F-box protein At1g67623 OS=Arabidopsis thaliana GN=At1g67623 PE=3 SV=1//1.72905e-08		0.95023443	8.62E-05
LNC_011251	XLOC_055032	--	lncRNA	Pbr025732.1	Pbr025732	--	-//-		0.964605591	2.65E-05
LNC_011251	XLOC_055032	--	lncRNA	Pbr004315.1	Pbr004315	--	sp|Q8LDC8|ERF92_ARATH Ethylene-responsive transcription factor 1B OS=Arabidopsis thaliana GN=ERF1B PE=1 SV=2//9.58123e-49		0.95876872	4.50E-05
LNC_011251	XLOC_055032	--	lncRNA	Pbr010915.1	Pbr010915	--	-//-		0.959444287	4.25E-05
LNC_011251	XLOC_055032	--	lncRNA	Pbr025850.1	Pbr025850	--	sp|Q3ECD6|CLE1_ARATH CLAVATA3/ESR (CLE)-related protein 1 OS=Arabidopsis thaliana GN=CLE1 PE=1 SV=1//5.226e-06		0.959444287	4.25E-05
LNC_011251	XLOC_055032	--	lncRNA	Pbr023097.1	Pbr023097	--	sp|Q2QYH7|C14C2_ORYSJ Cytochrome P450 714C2 OS=Oryza sativa subsp. japonica GN=CYP714C2 PE=2 SV=1//0		0.972147667	1.16E-05
LNC_011251	XLOC_055032	--	lncRNA	Pbr032512.1	Pbr032512	--	-//-		0.959444287	4.25E-05
LNC_011251	XLOC_055032	--	lncRNA	Pbr041064.1	Pbr041064	--	sp|O81832|Y4729_ARATH G-type lectin S-receptor-like serine/threonine-protein kinase At4g27290 OS=Arabidopsis thaliana GN=At4g27290 PE=3 SV=4//3.84267e-38		0.960402404	3.91E-05
LNC_011251	XLOC_055032	--	lncRNA	Pbr009827.1	Pbr009827	--	sp|P16016|CAHC_SPIOL Carbonic anhydrase, chloroplastic OS=Spinacia oleracea PE=1 SV=2//9.36438e-100		0.960734216	3.80E-05
LNC_011251	XLOC_055032	--	lncRNA	Pbr020802.1	Pbr020802	--	-//-		0.959444287	4.25E-05
LNC_011251	XLOC_055032	--	lncRNA	Pbr003000.1	Pbr003000	--	sp|Q05965|FL3H_MATIN Naringenin,2-oxoglutarate 3-dioxygenase (Fragment) OS=Matthiola incana GN=FHT PE=2 SV=1//3.69088e-67		0.963001846	3.09E-05
LNC_011251	XLOC_055032	--	lncRNA	Pbr023087.1	Pbr023087	--	-//-		0.959444287	4.25E-05
LNC_011251	XLOC_055032	--	lncRNA	Pbr003959.1	Pbr003959	--	sp|Q9LTQ0|RTL2_ARATH Ribonuclease 3-like protein 2 OS=Arabidopsis thaliana GN=RTL2 PE=1 SV=1//9.10571e-21		0.959444287	4.25E-05
LNC_011251	XLOC_055032	--	lncRNA	Pbr024879.1	Pbr024879	--	-//-		0.959444287	4.25E-05
LNC_011251	XLOC_055032	--	lncRNA	Pbr015149.1	Pbr015149	--	sp|Q9FYA2|WRK75_ARATH Probable WRKY transcription factor 75 OS=Arabidopsis thaliana GN=WRKY75 PE=2 SV=1//9.0085e-19		0.964041397	2.80E-05
LNC_011251	XLOC_055032	--	lncRNA	Pbr029778.1	Pbr029778	--	sp|O23624|FPF1_ARATH Flowering-promoting factor 1 OS=Arabidopsis thaliana GN=FPF1 PE=2 SV=1//1.3124e-51		0.959444287	4.25E-05
LNC_011251	XLOC_055032	--	lncRNA	Pbr029856.1	Pbr029856	--	sp|A8MRP4|THNL2_ARATH Thionin-like protein 2 OS=Arabidopsis thaliana GN=At1g12663 PE=3 SV=1//5.50859e-12		0.959444287	4.25E-05
LNC_011251	XLOC_055032	--	lncRNA	Pbr023736.1	Pbr023736	--	-//-		0.971418796	1.26E-05
LNC_011251	XLOC_055032	--	lncRNA	Pbr030083.1	Pbr030083	--	sp|Q9ZU51|RHA2B_ARATH Probable E3 ubiquitin-protein ligase RHA2B OS=Arabidopsis thaliana GN=RHA2B PE=1 SV=2//4.83492e-12		0.973030605	1.03E-05
LNC_011251	XLOC_055032	--	lncRNA	Pbr035280.1	Pbr035280	--	-//-		0.959444287	4.25E-05
LNC_011251	XLOC_055032	--	lncRNA	Pbr035471.1	Pbr035471	--	-//-		0.953328496	6.91E-05
LNC_011251	XLOC_055032	--	lncRNA	Pbr026900.1	Pbr026900	--	-//-		0.959444287	4.25E-05
LNC_011251	XLOC_055032	--	lncRNA	Pbr041697.1	Pbr041697	--	sp|Q9LFR7|CXE17_ARATH Probable carboxylesterase 17 OS=Arabidopsis thaliana GN=CXE17 PE=2 SV=1//2.13394e-50		0.955967216	5.65E-05
LNC_011251	XLOC_055032	--	lncRNA	Pbr022134.1	Pbr022134	--	-//-		0.959444287	4.25E-05
LNC_011251	XLOC_055032	--	lncRNA	Pbr040196.1	Pbr040196	--	sp|Q0CBM7|FAEA_ASPTN Probable feruloyl esterase A OS=Aspergillus terreus (strain NIH 2624 / FGSC A1156) GN=faeA PE=3 SV=1//4.31683e-10		0.970716243	1.37E-05
LNC_011251	XLOC_055032	--	lncRNA	Pbr036204.1	Pbr036204	--	sp|Q9SS90|RGLG1_ARATH E3 ubiquitin-protein ligase RGLG1 OS=Arabidopsis thaliana GN=RGLG1 PE=1 SV=1//0		0.98032797	3.45E-06
LNC_011250	XLOC_055016	--	lncRNA	Pbr032692.1	Pbr032692	--	-//-		0.951786693	7.73E-05
LNC_011250	XLOC_055016	--	lncRNA	Pbr007904.1	Pbr007904	--	-//-		0.957313781	5.07E-05
LNC_011250	XLOC_055016	--	lncRNA	Pbr031009.1	Pbr031009	--	sp|Q9LEF0|GPX4_MESCR Probable phospholipid hydroperoxide glutathione peroxidase OS=Mesembryanthemum crystallinum GN=GPXMC1 PE=2 SV=1//7.1851e-91		0.959926505	4.08E-05
LNC_011250	XLOC_055016	--	lncRNA	Pbr006537.1	Pbr006537	--	sp|Q9FR37|AMI1_ARATH Amidase 1 OS=Arabidopsis thaliana GN=AMI1 PE=1 SV=1//4.38167e-19		0.962690172	3.18E-05
LNC_011250	XLOC_055016	--	lncRNA	Pbr001034.1	Pbr001034	--	sp|O04235|SSRP1_VICFA FACT complex subunit SSRP1 OS=Vicia faba GN=SSRP1 PE=2 SV=1//1.29284e-38		0.960083061	4.02E-05
LNC_011250	XLOC_055016	--	lncRNA	Pbr036586.1	Pbr036586	--	-//-		0.951812959	7.71E-05
LNC_011250	XLOC_055016	--	lncRNA	Pbr040825.1	Pbr040825	--	sp|Q5R8J8|DNJB4_PONAB DnaJ homolog subfamily B member 4 OS=Pongo abelii GN=DNAJB4 PE=2 SV=1//3.15581e-58		0.954714844	6.22E-05
[truncated: 379,568 more rows]
