# Supplementary material for: Genome-Wide Identification and Functional Prediction of Novel Drought-Responsive lncRNAs in Pyrus betulifolia
Source: Genes (Basel). 2018 Jun 20;9(6):311. doi: 10.3390/genes9060311 (PMC6027255; doi:10.3390/genes9060311)
Supplement: Supplementary file 1 [file genes-09-00311-s001.zip › Table S14 - lncRNA and their putative target mRNA based on the co-location results.xls]

Chromosome	lncRNA_ID	lncRNA_Gene_ID	lncRNA_Gene_Symbol	lncRNA_Status	lncRNA_Start	lncRNA_End	lncRNA_Strand	mRNA_ID	mRNA_Gene_Id	mRNA_Gene_Symbol	mRNA_Gene_Description	mRNA_Start	mRNA_End	mRNA_Strand	Distance	Location
scaffold2.0	LNC_003902	XLOC_019273	--	lncRNA	3236864	3237096	+	Pbr013327.1	Pbr013327	--	-//-	3320793	3322614	+	83696	upstream
scaffold2.0	LNC_003902	XLOC_019273	--	lncRNA	3236864	3237096	+	Pbr013304.1	Pbr013304	--	sp|Q6S591|JAG_ARATH Zinc finger protein JAGGED OS=Arabidopsis thaliana GN=JAG PE=2 SV=1//9.75673e-43	3170364	3172600	+	64263	downstream
scaffold2.0	LNC_003902	XLOC_019273	--	lncRNA	3236864	3237096	+	Pbr013319.1	Pbr013319	--	-//-	3260969	3262038	-	23872	downstream
scaffold2.0	LNC_003902	XLOC_019273	--	lncRNA	3236864	3237096	+	Pbr013314.2	Pbr013314	--	sp|A4D998|BH075_ARATH Transcription factor bHLH75 OS=Arabidopsis thaliana GN=BHLH75 PE=2 SV=1//5.66446e-45	3231489	3233170	-	3693	upstream
scaffold2.0	LNC_003902	XLOC_019273	--	lncRNA	3236864	3237096	+	Pbr013318.1	Pbr013318	--	-//-	3256784	3257653	+	19687	upstream
scaffold2.0	LNC_003902	XLOC_019273	--	lncRNA	3236864	3237096	+	Pbr013326.1	Pbr013326	--	-//-	3313913	3315366	+	76816	upstream
scaffold2.0	LNC_003902	XLOC_019273	--	lncRNA	3236864	3237096	+	Pbr013302.1	Pbr013302	--	-//-	3157627	3158386	-	78477	upstream
scaffold2.0	LNC_003902	XLOC_019273	--	lncRNA	3236864	3237096	+	Pbr013303.1	Pbr013303	--	sp|P31165|RK15_PEA 50S ribosomal protein L15, chloroplastic (Fragment) OS=Pisum sativum GN=RPL15 PE=2 SV=1//6.40129e-105	3165108	3167075	-	69788	upstream
scaffold2.0	LNC_003902	XLOC_019273	--	lncRNA	3236864	3237096	+	Pbr013315.1	Pbr013315	--	sp|Q9LK95|MYB21_ARATH Transcription factor MYB21 OS=Arabidopsis thaliana GN=MYB21 PE=1 SV=1//3.18741e-62	3239361	3240483	+	2264	upstream
scaffold2.0	LNC_003902	XLOC_019273	--	lncRNA	3236864	3237096	+	Pbr013320.1	Pbr013320	--	-//-	3266047	3266526	+	28950	upstream
scaffold2.0	LNC_003902	XLOC_019273	--	lncRNA	3236864	3237096	+	Pbr013316.1	Pbr013316	--	sp|P52780|SYQ_LUPLU Glutamine--tRNA ligase OS=Lupinus luteus PE=2 SV=2//0	3242911	3249208	-	5814	downstream
scaffold2.0	LNC_003902	XLOC_019273	--	lncRNA	3236864	3237096	+	Pbr013321.1	Pbr013321	--	sp|B3LFA4|SYCC2_ARATH Cysteine--tRNA ligase 2, cytoplasmic OS=Arabidopsis thaliana GN=At5g38830 PE=2 SV=1//0	3268596	3272411	+	31499	upstream
scaffold2.0	LNC_003902	XLOC_019273	--	lncRNA	3236864	3237096	+	Pbr013300.1	Pbr013300	--	-//-	3148906	3149115	-	87748	upstream
scaffold2.0	LNC_003902	XLOC_019273	--	lncRNA	3236864	3237096	+	Pbr013301.1	Pbr013301	--	-//-	3153976	3154778	-	82085	upstream
scaffold2.0	LNC_003902	XLOC_019273	--	lncRNA	3236864	3237096	+	Pbr013308.1	Pbr013308	--	sp|Q5GHF7|IPT_HUMLU Adenylate isopentenyltransferase OS=Humulus lupulus PE=1 SV=1//4.2901e-114	3200425	3201537	+	35326	downstream
scaffold2.0	LNC_003902	XLOC_019273	--	lncRNA	3236864	3237096	+	Pbr013309.1	Pbr013309	--	sp|Q9CA36|VQ8_ARATH VQ motif-containing protein 8, chloroplastic OS=Arabidopsis thaliana GN=VQ8 PE=2 SV=1//8.57259e-13	3209905	3210675	+	26188	downstream
scaffold2.0	LNC_003902	XLOC_019273	--	lncRNA	3236864	3237096	+	Pbr013322.1	Pbr013322	--	sp|Q39265|ZFP6_ARATH Zinc finger protein 6 OS=Arabidopsis thaliana GN=ZFP6 PE=2 SV=1//6.6775e-29	3280398	3281102	-	43301	downstream
scaffold2.0	LNC_003902	XLOC_019273	--	lncRNA	3236864	3237096	+	Pbr013317.1	Pbr013317	--	sp|Q9M884|MPI1_ARATH Mannose-6-phosphate isomerase 1 OS=Arabidopsis thaliana GN=PMI1 PE=1 SV=1//4.05372e-162	3250352	3253002	-	13255	downstream
scaffold2.0	LNC_003902	XLOC_019273	--	lncRNA	3236864	3237096	+	Pbr013307.2	Pbr013307	--	sp|Q9C942|CSE_ARATH Caffeoylshikimate esterase OS=Arabidopsis thaliana GN=CSE PE=1 SV=1//1.63964e-45	3188728	3190982	-	45881	upstream
scaffold2.0	LNC_003902	XLOC_019273	--	lncRNA	3236864	3237096	+	Pbr013323.1	Pbr013323	--	sp|Q9ZSY2|DNJ15_ARATH Chaperone protein dnaJ 15 OS=Arabidopsis thaliana GN=ATJ15 PE=1 SV=1//0	3290414	3294564	-	53317	downstream
scaffold2.0	LNC_003902	XLOC_019273	--	lncRNA	3236864	3237096	+	Pbr013311.1	Pbr013311	--	sp|Q9C9G4|ENDO2_ARATH Endonuclease 2 OS=Arabidopsis thaliana GN=ENDO2 PE=1 SV=1//3.27348e-148	3224304	3226108	+	10755	downstream
scaffold2.0	LNC_003902	XLOC_019273	--	lncRNA	3236864	3237096	+	Pbr013310.1	Pbr013310	--	-//-	3214434	3215416	-	21447	upstream
scaffold2.0	LNC_003902	XLOC_019273	--	lncRNA	3236864	3237096	+	Pbr013306.1	Pbr013306	--	sp|Q9C942|CSE_ARATH Caffeoylshikimate esterase OS=Arabidopsis thaliana GN=CSE PE=1 SV=1//2.18826e-44	3184191	3188085	-	48778	upstream
scaffold2.0	LNC_003902	XLOC_019273	--	lncRNA	3236864	3237096	+	Pbr013305.1	Pbr013305	--	sp|Q3ZBV1|IST1_BOVIN IST1 homolog OS=Bos taurus GN=IST1 PE=2 SV=1//6.18897e-27	3181206	3183543	-	53320	upstream
scaffold2.0	LNC_003902	XLOC_019273	--	lncRNA	3236864	3237096	+	Pbr013297.1	Pbr013297	--	sp|Q9LUA1|CLE27_ARATH CLAVATA3/ESR (CLE)-related protein 27 OS=Arabidopsis thaliana GN=CLE27 PE=2 SV=1//5.71431e-08	3137785	3138108	-	98755	upstream
scaffold2.0	LNC_003902	XLOC_019273	--	lncRNA	3236864	3237096	+	Pbr013328.1	Pbr013328	--	-//-	3324153	3325853	+	87056	upstream
scaffold2.0	LNC_003902	XLOC_019273	--	lncRNA	3236864	3237096	+	Pbr013313.1	Pbr013313	--	sp|Q55116|Y410_SYNY3 Putative esterase sll0410 OS=Synechocystis sp. (strain PCC 6803 / Kazusa) GN=sll0410 PE=3 SV=1//8.89436e-10	3228965	3230541	-	6322	upstream
scaffold2.0	LNC_003902	XLOC_019273	--	lncRNA	3236864	3237096	+	Pbr013329.1	Pbr013329	--	sp|Q9M9C5|Y1680_ARATH Probable leucine-rich repeat receptor-like protein kinase At1g68400 OS=Arabidopsis thaliana GN=At1g68400 PE=2 SV=1//0	3326803	3329292	-	89706	downstream
scaffold2.0	LNC_003902	XLOC_019273	--	lncRNA	3236864	3237096	+	Pbr013312.1	Pbr013312	--	sp|Q8LGG8|USPAL_ARATH Universal stress protein A-like protein OS=Arabidopsis thaliana GN=At3g01520 PE=1 SV=2//5.27869e-17	3226377	3227575	-	9288	upstream
scaffold2.0	LNC_003902	XLOC_019273	--	lncRNA	3236864	3237096	+	Pbr013299.1	Pbr013299	--	sp|P24007|RBS_PYRPY Ribulose bisphosphate carboxylase small chain, chloroplastic OS=Pyrus pyrifolia GN=RBCS PE=2 SV=1//1.54295e-93	3147153	3148340	+	88523	downstream
scaffold2.0	LNC_003902	XLOC_019273	--	lncRNA	3236864	3237096	+	Pbr013325.1	Pbr013325	--	sp|Q5XGR8|LACB2_XENLA Beta-lactamase-like protein 2 OS=Xenopus laevis GN=lactb2 PE=2 SV=1//3.94157e-10	3308822	3312075	+	71725	upstream
scaffold2.0	LNC_003902	XLOC_019273	--	lncRNA	3236864	3237096	+	Pbr013298.1	Pbr013298	--	-//-	3143201	3145555	-	91308	upstream
scaffold2.0	LNC_003902	XLOC_019273	--	lncRNA	3236864	3237096	+	Pbr013324.1	Pbr013324	--	sp|O14099|YERG_SCHPO Uncharacterized RING finger protein C2F3.16 OS=Schizosaccharomyces pombe (strain 972 / ATCC 24843) GN=SPAC2F3.16 PE=3 SV=1//1.32809e-57	3295882	3302363	-	58785	downstream
scaffold2.0	LNC_003903	XLOC_019290	--	lncRNA	3397156	3397448	+	Pbr013327.1	Pbr013327	--	-//-	3320793	3322614	+	74541	downstream
scaffold2.0	LNC_003903	XLOC_019290	--	lncRNA	3397156	3397448	+	Pbr013348.1	Pbr013348	--	sp|A2RVT6|RTNLN_ARATH Reticulon-like protein B14 OS=Arabidopsis thaliana GN=RTNLB14 PE=2 SV=2//7.96926e-41	3417772	3418777	+	20323	upstream
scaffold2.0	LNC_003903	XLOC_019290	--	lncRNA	3397156	3397448	+	Pbr013358.1	Pbr013358	--	-//-	3479246	3479704	+	81797	upstream
scaffold2.0	LNC_003903	XLOC_019290	--	lncRNA	3397156	3397448	+	Pbr013355.1	Pbr013355	--	-//-	3448839	3449159	+	51390	upstream
scaffold2.0	LNC_003903	XLOC_019290	--	lncRNA	3397156	3397448	+	Pbr013335.1	Pbr013335	--	-//-	3357404	3357592	+	39563	downstream
scaffold2.0	LNC_003903	XLOC_019290	--	lncRNA	3397156	3397448	+	Pbr013354.1	Pbr013354	--	sp|F4I1S7|ELP2_ARATH Elongator complex protein 2 OS=Arabidopsis thaliana GN=ELP2 PE=1 SV=1//0	3443249	3447253	+	45800	upstream
scaffold2.0	LNC_003903	XLOC_019290	--	lncRNA	3397156	3397448	+	Pbr013334.1	Pbr013334	--	-//-	3354790	3357316	+	39839	downstream
scaffold2.0	LNC_003903	XLOC_019290	--	lncRNA	3397156	3397448	+	Pbr013326.1	Pbr013326	--	-//-	3313913	3315366	+	81789	downstream
scaffold2.0	LNC_003903	XLOC_019290	--	lncRNA	3397156	3397448	+	Pbr013359.1	Pbr013359	--	-//-	3481539	3481946	+	84090	upstream
scaffold2.0	LNC_003903	XLOC_019290	--	lncRNA	3397156	3397448	+	Pbr013339.1	Pbr013339	--	-//-	3374903	3375370	-	21785	upstream
scaffold2.0	LNC_003903	XLOC_019290	--	lncRNA	3397156	3397448	+	Pbr013363.1	Pbr013363	--	sp|Q9C9F6|APRR6_ARATH Putative two-component response regulator-like APRR6 OS=Arabidopsis thaliana GN=APRR6 PE=3 SV=2//4.4778e-36	3492363	3495742	-	94914	downstream
scaffold2.0	LNC_003903	XLOC_019290	--	lncRNA	3397156	3397448	+	Pbr013343.1	Pbr013343	--	sp|Q9FID6|Y5392_ARATH Probable receptor-like protein kinase At5g39020 OS=Arabidopsis thaliana GN=At5g39020 PE=2 SV=1//1.34947e-36	3394789	3395232	-	1923	upstream
scaffold2.0	LNC_003903	XLOC_019290	--	lncRNA	3397156	3397448	+	Pbr013338.1	Pbr013338	--	sp|Q8RWA5|NDT2_ARATH Nicotinamide adenine dinucleotide transporter 2, mitochondrial OS=Arabidopsis thaliana GN=NDT2 PE=1 SV=1//4.55719e-136	3370516	3373848	+	23307	downstream
scaffold2.0	LNC_003903	XLOC_019290	--	lncRNA	3397156	3397448	+	Pbr013362.1	Pbr013362	--	sp|Q9ZU50|BAT1_ARATH Amino-acid permease BAT1 OS=Arabidopsis thaliana GN=BAT1 PE=2 SV=2//0	3489045	3492043	+	91596	upstream
scaffold2.0	LNC_003903	XLOC_019290	--	lncRNA	3397156	3397448	+	Pbr013342.1	Pbr013342	--	-//-	3391556	3391765	+	5390	downstream
scaffold2.0	LNC_003903	XLOC_019290	--	lncRNA	3397156	3397448	+	Pbr013332.1	Pbr013332	--	sp|Q9FID6|Y5392_ARATH Probable receptor-like protein kinase At5g39020 OS=Arabidopsis thaliana GN=At5g39020 PE=2 SV=1//5.86068e-108	3350435	3351370	-	45785	upstream
scaffold2.0	LNC_003903	XLOC_019290	--	lncRNA	3397156	3397448	+	Pbr013341.1	Pbr013341	--	sp|Q9FID6|Y5392_ARATH Probable receptor-like protein kinase At5g39020 OS=Arabidopsis thaliana GN=At5g39020 PE=2 SV=1//1.28211e-109	3382943	3383878	-	13277	upstream
scaffold2.0	LNC_003903	XLOC_019290	--	lncRNA	3397156	3397448	+	Pbr013344.1	Pbr013344	--	-//-	3405445	3407886	+	7996	upstream
scaffold2.0	LNC_003903	XLOC_019290	--	lncRNA	3397156	3397448	+	Pbr013333.1	Pbr013333	--	-//-	3354018	3354359	-	42796	upstream
scaffold2.0	LNC_003903	XLOC_019290	--	lncRNA	3397156	3397448	+	Pbr013345.1	Pbr013345	--	sp|P49865|NTPR_ENTHA Protein NtpR OS=Enterococcus hirae (strain ATCC 9790 / DSM 20160 / JCM 8729 / LMG 6399 / NBRC 3181 / NCIMB 6459 / NCDO 1258) GN=ntpR PE=3 SV=2//1.82673e-20	3408738	3410642	-	11289	downstream
scaffold2.0	LNC_003903	XLOC_019290	--	lncRNA	3397156	3397448	+	Pbr013340.1	Pbr013340	--	sp|Q9FID6|Y5392_ARATH Probable receptor-like protein kinase At5g39020 OS=Arabidopsis thaliana GN=At5g39020 PE=2 SV=1//5.03959e-10	3376583	3379743	-	17412	upstream
scaffold2.0	LNC_003903	XLOC_019290	--	lncRNA	3397156	3397448	+	Pbr013330.1	Pbr013330	--	sp|Q3ECH2|Y1670_ARATH Probable receptor-like protein kinase At1g67000 OS=Arabidopsis thaliana GN=At1g67000 PE=2 SV=2//9.46139e-07	3343359	3347968	-	49187	upstream
scaffold2.0	LNC_003903	XLOC_019290	--	lncRNA	3397156	3397448	+	Pbr013361.1	Pbr013361	--	-//-	3485398	3485607	+	87949	upstream
scaffold2.0	LNC_003903	XLOC_019290	--	lncRNA	3397156	3397448	+	Pbr013346.1	Pbr013346	--	-//-	3412884	3414077	+	15435	upstream
scaffold2.0	LNC_003903	XLOC_019290	--	lncRNA	3397156	3397448	+	Pbr013347.1	Pbr013347	--	sp|Q43681|NLTP_VIGUN Probable non-specific lipid-transfer protein AKCS9 OS=Vigna unguiculata PE=2 SV=1//1.46246e-20	3415612	3415911	-	18163	downstream
scaffold2.0	LNC_003903	XLOC_019290	--	lncRNA	3397156	3397448	+	Pbr013331.1	Pbr013331	--	-//-	3349403	3349642	-	47513	upstream
scaffold2.0	LNC_003903	XLOC_019290	--	lncRNA	3397156	3397448	+	Pbr013360.1	Pbr013360	--	-//-	3483706	3484119	+	86257	upstream
scaffold2.0	LNC_003903	XLOC_019290	--	lncRNA	3397156	3397448	+	Pbr013337.1	Pbr013337	--	-//-	3364700	3364948	-	32207	upstream
scaffold2.0	LNC_003903	XLOC_019290	--	lncRNA	3397156	3397448	+	Pbr013349.1	Pbr013349	--	sp|Q6AT90|APG_ORYSJ Transcription factor APG OS=Oryza sativa subsp. japonica GN=APG PE=1 SV=1//7.0211e-17	3419064	3421820	-	21615	downstream
scaffold2.0	LNC_003903	XLOC_019290	--	lncRNA	3397156	3397448	+	Pbr013336.1	Pbr013336	--	sp|Q9M9C6|P2C15_ARATH Probable protein phosphatase 2C 15 OS=Arabidopsis thaliana GN=At1g68410 PE=2 SV=1//0	3359952	3362302	-	34853	upstream
scaffold2.0	LNC_003903	XLOC_019290	--	lncRNA	3397156	3397448	+	Pbr013350.1	Pbr013350	--	-//-	3426165	3426398	+	28716	upstream
scaffold2.0	LNC_003903	XLOC_019290	--	lncRNA	3397156	3397448	+	Pbr013328.1	Pbr013328	--	-//-	3324153	3325853	+	71302	downstream
scaffold2.0	LNC_003903	XLOC_019290	--	lncRNA	3397156	3397448	+	Pbr013329.1	Pbr013329	--	sp|Q9M9C5|Y1680_ARATH Probable leucine-rich repeat receptor-like protein kinase At1g68400 OS=Arabidopsis thaliana GN=At1g68400 PE=2 SV=1//0	3326803	3329292	-	67863	upstream
scaffold2.0	LNC_003903	XLOC_019290	--	lncRNA	3397156	3397448	+	Pbr013351.1	Pbr013351	--	-//-	3427414	3430424	-	29965	downstream
scaffold2.0	LNC_003903	XLOC_019290	--	lncRNA	3397156	3397448	+	Pbr013325.1	Pbr013325	--	sp|Q5XGR8|LACB2_XENLA Beta-lactamase-like protein 2 OS=Xenopus laevis GN=lactb2 PE=2 SV=1//3.94157e-10	3308822	3312075	+	85080	downstream
scaffold2.0	LNC_003903	XLOC_019290	--	lncRNA	3397156	3397448	+	Pbr013352.1	Pbr013352	--	sp|Q9C9N5|Y1668_ARATH Probable inactive leucine-rich repeat receptor-like protein kinase At1g66830 OS=Arabidopsis thaliana GN=At1g66830 PE=2 SV=1//0	3433494	3435800	+	36045	upstream
scaffold2.0	LNC_003903	XLOC_019290	--	lncRNA	3397156	3397448	+	Pbr013357.1	Pbr013357	--	sp|Q9ZU49|LPP1_ARATH Lipid phosphate phosphatase 1 OS=Arabidopsis thaliana GN=LPP1 PE=2 SV=2//1.57647e-143	3471173	3473428	+	73724	upstream
scaffold2.0	LNC_003903	XLOC_019290	--	lncRNA	3397156	3397448	+	Pbr013324.1	Pbr013324	--	sp|O14099|YERG_SCHPO Uncharacterized RING finger protein C2F3.16 OS=Schizosaccharomyces pombe (strain 972 / ATCC 24843) GN=SPAC2F3.16 PE=3 SV=1//1.32809e-57	3295882	3302363	-	94792	upstream
scaffold2.0	LNC_003903	XLOC_019290	--	lncRNA	3397156	3397448	+	Pbr013356.1	Pbr013356	--	-//-	3449577	3451860	-	52128	downstream
scaffold2.0	LNC_003903	XLOC_019290	--	lncRNA	3397156	3397448	+	Pbr013353.1	Pbr013353	--	-//-	3438046	3442341	-	40597	downstream
scaffold2.0	LNC_003900	XLOC_019259	--	lncRNA	3087079	3087285	+	Pbr013304.1	Pbr013304	--	sp|Q6S591|JAG_ARATH Zinc finger protein JAGGED OS=Arabidopsis thaliana GN=JAG PE=2 SV=1//9.75673e-43	3170364	3172600	+	83078	upstream
scaffold2.0	LNC_003900	XLOC_019259	--	lncRNA	3087079	3087285	+	Pbr013277.1	Pbr013277	--	-//-	3014422	3016427	-	70651	upstream
scaffold2.0	LNC_003900	XLOC_019259	--	lncRNA	3087079	3087285	+	Pbr013302.1	Pbr013302	--	-//-	3157627	3158386	-	70341	downstream
scaffold2.0	LNC_003900	XLOC_019259	--	lncRNA	3087079	3087285	+	Pbr013303.1	Pbr013303	--	sp|P31165|RK15_PEA 50S ribosomal protein L15, chloroplastic (Fragment) OS=Pisum sativum GN=RPL15 PE=2 SV=1//6.40129e-105	3165108	3167075	-	77822	downstream
scaffold2.0	LNC_003900	XLOC_019259	--	lncRNA	3087079	3087285	+	Pbr013276.1	Pbr013276	--	sp|Q5RKH1|PRP4B_RAT Serine/threonine-protein kinase PRP4 homolog OS=Rattus norvegicus GN=Prpf4b PE=1 SV=1//3.08982e-124	3008286	3013689	-	73389	upstream
scaffold2.0	LNC_003900	XLOC_019259	--	lncRNA	3087079	3087285	+	Pbr013275.3	Pbr013275	--	sp|Q54I39|IST1L_DICDI IST1-like protein OS=Dictyostelium discoideum GN=DDB_G0289029 PE=3 SV=1//1.66078e-19	3002885	3004759	-	82319	upstream
scaffold2.0	LNC_003900	XLOC_019259	--	lncRNA	3087079	3087285	+	Pbr013300.1	Pbr013300	--	-//-	3148906	3149115	-	61620	downstream
scaffold2.0	LNC_003900	XLOC_019259	--	lncRNA	3087079	3087285	+	Pbr013301.1	Pbr013301	--	-//-	3153976	3154778	-	66690	downstream
scaffold2.0	LNC_003900	XLOC_019259	--	lncRNA	3087079	3087285	+	Pbr013291.1	Pbr013291	--	sp|Q9CA28|TKPR2_ARATH Tetraketide alpha-pyrone reductase 2 OS=Arabidopsis thaliana GN=TKPR2 PE=1 SV=1//1.05205e-18	3112306	3112470	-	25020	downstream
scaffold2.0	LNC_003900	XLOC_019259	--	lncRNA	3087079	3087285	+	Pbr013274.1	Pbr013274	--	sp|Q9C6L8|ALMT4_ARATH Aluminum-activated malate transporter 4 OS=Arabidopsis thaliana GN=ALMT4 PE=3 SV=1//6.18062e-160	2995845	2997953	-	89125	upstream
scaffold2.0	LNC_003900	XLOC_019259	--	lncRNA	3087079	3087285	+	Pbr013289.1	Pbr013289	--	sp|Q9CA27|EF118_ARATH Ethylene-responsive transcription factor ERF118 OS=Arabidopsis thaliana GN=ERF118 PE=2 SV=1//2.22303e-28	3106881	3107921	+	19595	upstream
scaffold2.0	LNC_003900	XLOC_019259	--	lncRNA	3087079	3087285	+	Pbr013290.1	Pbr013290	--	sp|Q9CA28|TKPR2_ARATH Tetraketide alpha-pyrone reductase 2 OS=Arabidopsis thaliana GN=TKPR2 PE=1 SV=1//9.13198e-53	3110972	3111643	-	23686	downstream
scaffold2.0	LNC_003900	XLOC_019259	--	lncRNA	3087079	3087285	+	Pbr013288.1	Pbr013288	--	sp|Q9S7Y7|XYL1_ARATH Alpha-xylosidase 1 OS=Arabidopsis thaliana GN=XYL1 PE=1 SV=1//0	3094727	3099610	+	7441	upstream
scaffold2.0	LNC_003900	XLOC_019259	--	lncRNA	3087079	3087285	+	Pbr013293.1	Pbr013293	--	sp|A4ZGQ8|HMT1_BRAOT Homocysteine S-methyltransferase 1 OS=Brassica oleracea var. italica GN=HMT1 PE=1 SV=1//0	3121732	3123392	+	34446	upstream
scaffold2.0	LNC_003900	XLOC_019259	--	lncRNA	3087079	3087285	+	Pbr013273.1	Pbr013273	--	sp|O74777|KRR1_SCHPO KRR1 small subunit processome component homolog OS=Schizosaccharomyces pombe (strain 972 / ATCC 24843) GN=mis3 PE=3 SV=1//4.29316e-105	2991509	2995490	+	91588	downstream
scaffold2.0	LNC_003900	XLOC_019259	--	lncRNA	3087079	3087285	+	Pbr013306.1	Pbr013306	--	sp|Q9C942|CSE_ARATH Caffeoylshikimate esterase OS=Arabidopsis thaliana GN=CSE PE=1 SV=1//2.18826e-44	3184191	3188085	-	96905	downstream
scaffold2.0	LNC_003900	XLOC_019259	--	lncRNA	3087079	3087285	+	Pbr013285.1	Pbr013285	--	-//-	3071506	3072126	-	14952	upstream
scaffold2.0	LNC_003900	XLOC_019259	--	lncRNA	3087079	3087285	+	Pbr013286.1	Pbr013286	--	-//-	3085312	3085638	-	1440	upstream
scaffold2.0	LNC_003900	XLOC_019259	--	lncRNA	3087079	3087285	+	Pbr013305.1	Pbr013305	--	sp|Q3ZBV1|IST1_BOVIN IST1 homolog OS=Bos taurus GN=IST1 PE=2 SV=1//6.18897e-27	3181206	3183543	-	93920	downstream
scaffold2.0	LNC_003900	XLOC_019259	--	lncRNA	3087079	3087285	+	Pbr013296.1	Pbr013296	--	sp|Q9CA30|LBD42_ARATH LOB domain-containing protein 42 OS=Arabidopsis thaliana GN=LBD42 PE=2 SV=1//7.29104e-68	3132257	3133265	-	44971	downstream
scaffold2.0	LNC_003900	XLOC_019259	--	lncRNA	3087079	3087285	+	Pbr013297.1	Pbr013297	--	sp|Q9LUA1|CLE27_ARATH CLAVATA3/ESR (CLE)-related protein 27 OS=Arabidopsis thaliana GN=CLE27 PE=2 SV=1//5.71431e-08	3137785	3138108	-	50499	downstream
scaffold2.0	LNC_003900	XLOC_019259	--	lncRNA	3087079	3087285	+	Pbr013292.1	Pbr013292	--	sp|Q9XF43|KCS6_ARATH 3-ketoacyl-CoA synthase 6 OS=Arabidopsis thaliana GN=CUT1 PE=1 SV=1//1.17472e-46	3115111	3116586	+	27825	upstream
scaffold2.0	LNC_003900	XLOC_019259	--	lncRNA	3087079	3087285	+	Pbr013283.1	Pbr013283	--	sp|Q9SX20|PTR18_ARATH Protein NRT1/ PTR FAMILY 3.1 OS=Arabidopsis thaliana GN=NPF3.1 PE=2 SV=1//0	3050734	3054124	-	32954	upstream
scaffold2.0	LNC_003900	XLOC_019259	--	lncRNA	3087079	3087285	+	Pbr013282.1	Pbr013282	--	sp|Q8L7U7|ACDH_ARATH ACD11 homolog protein OS=Arabidopsis thaliana GN=At4g39670 PE=2 SV=1//8.26544e-85	3048189	3049337	-	37741	upstream
scaffold2.0	LNC_003900	XLOC_019259	--	lncRNA	3087079	3087285	+	Pbr013287.1	Pbr013287	--	-//-	3089849	3090220	-	2563	downstream
scaffold2.0	LNC_003900	XLOC_019259	--	lncRNA	3087079	3087285	+	Pbr013299.1	Pbr013299	--	sp|P24007|RBS_PYRPY Ribulose bisphosphate carboxylase small chain, chloroplastic OS=Pyrus pyrifolia GN=RBCS PE=2 SV=1//1.54295e-93	3147153	3148340	+	59867	upstream
scaffold2.0	LNC_003900	XLOC_019259	--	lncRNA	3087079	3087285	+	Pbr013284.2	Pbr013284	--	sp|Q84L30|RD23D_ARATH Ubiquitin receptor RAD23d OS=Arabidopsis thaliana GN=RAD23D PE=1 SV=2//5.51142e-133	3061574	3066038	-	21040	upstream
scaffold2.0	LNC_003900	XLOC_019259	--	lncRNA	3087079	3087285	+	Pbr013295.1	Pbr013295	--	sp|Q8LG76|COL6_ARATH Zinc finger protein CONSTANS-LIKE 6 OS=Arabidopsis thaliana GN=COL6 PE=2 SV=2//5.74792e-85	3129271	3130855	+	41985	upstream
scaffold2.0	LNC_003900	XLOC_019259	--	lncRNA	3087079	3087285	+	Pbr013281.1	Pbr013281	--	sp|Q9SQI8|ODP24_ARATH Dihydrolipoyllysine-residue acetyltransferase component 4 of pyruvate dehydrogenase complex, chloroplastic OS=Arabidopsis thaliana GN=LTA2 PE=2 SV=1//6.59593e-23	3047031	3047695	+	39383	downstream
scaffold2.0	LNC_003900	XLOC_019259	--	lncRNA	3087079	3087285	+	Pbr013298.1	Pbr013298	--	-//-	3143201	3145555	-	55915	downstream
scaffold2.0	LNC_003900	XLOC_019259	--	lncRNA	3087079	3087285	+	Pbr013280.1	Pbr013280	--	sp|Q8L7U7|ACDH_ARATH ACD11 homolog protein OS=Arabidopsis thaliana GN=At4g39670 PE=2 SV=1//2.46057e-94	3032384	3038280	-	48798	upstream
scaffold2.0	LNC_003900	XLOC_019259	--	lncRNA	3087079	3087285	+	Pbr013294.1	Pbr013294	--	sp|Q9C717|FLXL3_ARATH Protein FLX-like 3 OS=Arabidopsis thaliana GN=FLXL3 PE=1 SV=1//1.79694e-52	3123864	3125001	-	36578	downstream
scaffold2.0	LNC_003900	XLOC_019259	--	lncRNA	3087079	3087285	+	Pbr013278.1	Pbr013278	--	-//-	3018367	3022285	-	64793	upstream
scaffold2.0	LNC_003900	XLOC_019259	--	lncRNA	3087079	3087285	+	Pbr013279.1	Pbr013279	--	sp|Q9SQI8|ODP24_ARATH Dihydrolipoyllysine-residue acetyltransferase component 4 of pyruvate dehydrogenase complex, chloroplastic OS=Arabidopsis thaliana GN=LTA2 PE=2 SV=1//1.15364e-09	3029486	3031761	+	55317	downstream
scaffold2.0	LNC_003901	XLOC_019270	--	lncRNA	3221358	3222805	+	Pbr013327.1	Pbr013327	--	-//-	3320793	3322614	+	97987	upstream
scaffold2.0	LNC_003901	XLOC_019270	--	lncRNA	3221358	3222805	+	Pbr013304.1	Pbr013304	--	sp|Q6S591|JAG_ARATH Zinc finger protein JAGGED OS=Arabidopsis thaliana GN=JAG PE=2 SV=1//9.75673e-43	3170364	3172600	+	48757	downstream
scaffold2.0	LNC_003901	XLOC_019270	--	lncRNA	3221358	3222805	+	Pbr013319.1	Pbr013319	--	-//-	3260969	3262038	-	38163	downstream
scaffold2.0	LNC_003901	XLOC_019270	--	lncRNA	3221358	3222805	+	Pbr013314.2	Pbr013314	--	sp|A4D998|BH075_ARATH Transcription factor bHLH75 OS=Arabidopsis thaliana GN=BHLH75 PE=2 SV=1//5.66446e-45	3231489	3233170	-	8683	downstream
scaffold2.0	LNC_003901	XLOC_019270	--	lncRNA	3221358	3222805	+	Pbr013318.1	Pbr013318	--	-//-	3256784	3257653	+	33978	upstream
scaffold2.0	LNC_003901	XLOC_019270	--	lncRNA	3221358	3222805	+	Pbr013326.1	Pbr013326	--	-//-	3313913	3315366	+	91107	upstream
scaffold2.0	LNC_003901	XLOC_019270	--	lncRNA	3221358	3222805	+	Pbr013302.1	Pbr013302	--	-//-	3157627	3158386	-	62971	upstream
scaffold2.0	LNC_003901	XLOC_019270	--	lncRNA	3221358	3222805	+	Pbr013303.1	Pbr013303	--	sp|P31165|RK15_PEA 50S ribosomal protein L15, chloroplastic (Fragment) OS=Pisum sativum GN=RPL15 PE=2 SV=1//6.40129e-105	3165108	3167075	-	54282	upstream
scaffold2.0	LNC_003901	XLOC_019270	--	lncRNA	3221358	3222805	+	Pbr013315.1	Pbr013315	--	sp|Q9LK95|MYB21_ARATH Transcription factor MYB21 OS=Arabidopsis thaliana GN=MYB21 PE=1 SV=1//3.18741e-62	3239361	3240483	+	16555	upstream
scaffold2.0	LNC_003901	XLOC_019270	--	lncRNA	3221358	3222805	+	Pbr013320.1	Pbr013320	--	-//-	3266047	3266526	+	43241	upstream
scaffold2.0	LNC_003901	XLOC_019270	--	lncRNA	3221358	3222805	+	Pbr013316.1	Pbr013316	--	sp|P52780|SYQ_LUPLU Glutamine--tRNA ligase OS=Lupinus luteus PE=2 SV=2//0	3242911	3249208	-	20105	downstream
scaffold2.0	LNC_003901	XLOC_019270	--	lncRNA	3221358	3222805	+	Pbr013321.1	Pbr013321	--	sp|B3LFA4|SYCC2_ARATH Cysteine--tRNA ligase 2, cytoplasmic OS=Arabidopsis thaliana GN=At5g38830 PE=2 SV=1//0	3268596	3272411	+	45790	upstream
scaffold2.0	LNC_003901	XLOC_019270	--	lncRNA	3221358	3222805	+	Pbr013300.1	Pbr013300	--	-//-	3148906	3149115	-	72242	upstream
scaffold2.0	LNC_003901	XLOC_019270	--	lncRNA	3221358	3222805	+	Pbr013301.1	Pbr013301	--	-//-	3153976	3154778	-	66579	upstream
scaffold2.0	LNC_003901	XLOC_019270	--	lncRNA	3221358	3222805	+	Pbr013308.1	Pbr013308	--	sp|Q5GHF7|IPT_HUMLU Adenylate isopentenyltransferase OS=Humulus lupulus PE=1 SV=1//4.2901e-114	3200425	3201537	+	19820	downstream
scaffold2.0	LNC_003901	XLOC_019270	--	lncRNA	3221358	3222805	+	Pbr013309.1	Pbr013309	--	sp|Q9CA36|VQ8_ARATH VQ motif-containing protein 8, chloroplastic OS=Arabidopsis thaliana GN=VQ8 PE=2 SV=1//8.57259e-13	3209905	3210675	+	10682	downstream
scaffold2.0	LNC_003901	XLOC_019270	--	lncRNA	3221358	3222805	+	Pbr013322.1	Pbr013322	--	sp|Q39265|ZFP6_ARATH Zinc finger protein 6 OS=Arabidopsis thaliana GN=ZFP6 PE=2 SV=1//6.6775e-29	3280398	3281102	-	57592	downstream
scaffold2.0	LNC_003901	XLOC_019270	--	lncRNA	3221358	3222805	+	Pbr013317.1	Pbr013317	--	sp|Q9M884|MPI1_ARATH Mannose-6-phosphate isomerase 1 OS=Arabidopsis thaliana GN=PMI1 PE=1 SV=1//4.05372e-162	3250352	3253002	-	27546	downstream
scaffold2.0	LNC_003901	XLOC_019270	--	lncRNA	3221358	3222805	+	Pbr013307.2	Pbr013307	--	sp|Q9C942|CSE_ARATH Caffeoylshikimate esterase OS=Arabidopsis thaliana GN=CSE PE=1 SV=1//1.63964e-45	3188728	3190982	-	30375	upstream
scaffold2.0	LNC_003901	XLOC_019270	--	lncRNA	3221358	3222805	+	Pbr013323.1	Pbr013323	--	sp|Q9ZSY2|DNJ15_ARATH Chaperone protein dnaJ 15 OS=Arabidopsis thaliana GN=ATJ15 PE=1 SV=1//0	3290414	3294564	-	67608	downstream
scaffold2.0	LNC_003901	XLOC_019270	--	lncRNA	3221358	3222805	+	Pbr013311.1	Pbr013311	--	sp|Q9C9G4|ENDO2_ARATH Endonuclease 2 OS=Arabidopsis thaliana GN=ENDO2 PE=1 SV=1//3.27348e-148	3224304	3226108	+	1498	upstream
scaffold2.0	LNC_003901	XLOC_019270	--	lncRNA	3221358	3222805	+	Pbr013293.1	Pbr013293	--	sp|A4ZGQ8|HMT1_BRAOT Homocysteine S-methyltransferase 1 OS=Brassica oleracea var. italica GN=HMT1 PE=1 SV=1//0	3121732	3123392	+	97965	downstream
scaffold2.0	LNC_003901	XLOC_019270	--	lncRNA	3221358	3222805	+	Pbr013310.1	Pbr013310	--	-//-	3214434	3215416	-	5941	upstream
scaffold2.0	LNC_003901	XLOC_019270	--	lncRNA	3221358	3222805	+	Pbr013306.1	Pbr013306	--	sp|Q9C942|CSE_ARATH Caffeoylshikimate esterase OS=Arabidopsis thaliana GN=CSE PE=1 SV=1//2.18826e-44	3184191	3188085	-	33272	upstream
scaffold2.0	LNC_003901	XLOC_019270	--	lncRNA	3221358	3222805	+	Pbr013305.1	Pbr013305	--	sp|Q3ZBV1|IST1_BOVIN IST1 homolog OS=Bos taurus GN=IST1 PE=2 SV=1//6.18897e-27	3181206	3183543	-	37814	upstream
scaffold2.0	LNC_003901	XLOC_019270	--	lncRNA	3221358	3222805	+	Pbr013296.1	Pbr013296	--	sp|Q9CA30|LBD42_ARATH LOB domain-containing protein 42 OS=Arabidopsis thaliana GN=LBD42 PE=2 SV=1//7.29104e-68	3132257	3133265	-	88092	upstream
scaffold2.0	LNC_003901	XLOC_019270	--	lncRNA	3221358	3222805	+	Pbr013297.1	Pbr013297	--	sp|Q9LUA1|CLE27_ARATH CLAVATA3/ESR (CLE)-related protein 27 OS=Arabidopsis thaliana GN=CLE27 PE=2 SV=1//5.71431e-08	3137785	3138108	-	83249	upstream
scaffold2.0	LNC_003901	XLOC_019270	--	lncRNA	3221358	3222805	+	Pbr013313.1	Pbr013313	--	sp|Q55116|Y410_SYNY3 Putative esterase sll0410 OS=Synechocystis sp. (strain PCC 6803 / Kazusa) GN=sll0410 PE=3 SV=1//8.89436e-10	3228965	3230541	-	6159	downstream
scaffold2.0	LNC_003901	XLOC_019270	--	lncRNA	3221358	3222805	+	Pbr013312.1	Pbr013312	--	sp|Q8LGG8|USPAL_ARATH Universal stress protein A-like protein OS=Arabidopsis thaliana GN=At3g01520 PE=1 SV=2//5.27869e-17	3226377	3227575	-	3571	downstream
scaffold2.0	LNC_003901	XLOC_019270	--	lncRNA	3221358	3222805	+	Pbr013299.1	Pbr013299	--	sp|P24007|RBS_PYRPY Ribulose bisphosphate carboxylase small chain, chloroplastic OS=Pyrus pyrifolia GN=RBCS PE=2 SV=1//1.54295e-93	3147153	3148340	+	73017	downstream
scaffold2.0	LNC_003901	XLOC_019270	--	lncRNA	3221358	3222805	+	Pbr013294.1	Pbr013294	--	sp|Q9C717|FLXL3_ARATH Protein FLX-like 3 OS=Arabidopsis thaliana GN=FLXL3 PE=1 SV=1//1.79694e-52	3123864	3125001	-	96356	upstream
scaffold2.0	LNC_003901	XLOC_019270	--	lncRNA	3221358	3222805	+	Pbr013295.1	Pbr013295	--	sp|Q8LG76|COL6_ARATH Zinc finger protein CONSTANS-LIKE 6 OS=Arabidopsis thaliana GN=COL6 PE=2 SV=2//5.74792e-85	3129271	3130855	+	90502	downstream
scaffold2.0	LNC_003901	XLOC_019270	--	lncRNA	3221358	3222805	+	Pbr013325.1	Pbr013325	--	sp|Q5XGR8|LACB2_XENLA Beta-lactamase-like protein 2 OS=Xenopus laevis GN=lactb2 PE=2 SV=1//3.94157e-10	3308822	3312075	+	86016	upstream
scaffold2.0	LNC_003901	XLOC_019270	--	lncRNA	3221358	3222805	+	Pbr013298.1	Pbr013298	--	-//-	3143201	3145555	-	75802	upstream
scaffold2.0	LNC_003901	XLOC_019270	--	lncRNA	3221358	3222805	+	Pbr013324.1	Pbr013324	--	sp|O14099|YERG_SCHPO Uncharacterized RING finger protein C2F3.16 OS=Schizosaccharomyces pombe (strain 972 / ATCC 24843) GN=SPAC2F3.16 PE=3 SV=1//1.32809e-57	3295882	3302363	-	73076	downstream
scaffold2.0	LNC_003906	XLOC_019306	--	lncRNA	3522476	3523498	+	Pbr013362.1	Pbr013362	--	sp|Q9ZU50|BAT1_ARATH Amino-acid permease BAT1 OS=Arabidopsis thaliana GN=BAT1 PE=2 SV=2//0	3489045	3492043	+	30432	downstream
scaffold2.0	LNC_003906	XLOC_019306	--	lncRNA	3522476	3523498	+	Pbr013358.1	Pbr013358	--	-//-	3479246	3479704	+	42771	downstream
scaffold2.0	LNC_003906	XLOC_019306	--	lncRNA	3522476	3523498	+	Pbr013355.1	Pbr013355	--	-//-	3448839	3449159	+	73316	downstream
scaffold2.0	LNC_003906	XLOC_019306	--	lncRNA	3522476	3523498	+	Pbr013354.1	Pbr013354	--	sp|F4I1S7|ELP2_ARATH Elongator complex protein 2 OS=Arabidopsis thaliana GN=ELP2 PE=1 SV=1//0	3443249	3447253	+	75222	downstream
scaffold2.0	LNC_003906	XLOC_019306	--	lncRNA	3522476	3523498	+	Pbr013364.1	Pbr013364	--	sp|P55852|SUMO1_ARATH Small ubiquitin-related modifier 1 OS=Arabidopsis thaliana GN=SUMO1 PE=1 SV=2//2.10423e-06	3498648	3500126	+	22349	downstream
scaffold2.0	LNC_003906	XLOC_019306	--	lncRNA	3522476	3523498	+	Pbr013365.1	Pbr013365	--	sp|Q9C9F4|COLX_ARATH Putative zinc finger protein At1g68190 OS=Arabidopsis thaliana GN=At1g68190 PE=2 SV=1//2.70417e-52	3502117	3504294	+	18181	downstream
scaffold2.0	LNC_003906	XLOC_019306	--	lncRNA	3522476	3523498	+	Pbr013359.1	Pbr013359	--	-//-	3481539	3481946	+	40529	downstream
scaffold2.0	LNC_003906	XLOC_019306	--	lncRNA	3522476	3523498	+	Pbr013380.1	Pbr013380	--	sp|Q8GXM8|MATE7_ARATH MATE efflux family protein 7 OS=Arabidopsis thaliana GN=DTXL3 PE=2 SV=1//1.81841e-157	3615892	3621439	-	92393	downstream
scaffold2.0	LNC_003906	XLOC_019306	--	lncRNA	3522476	3523498	+	Pbr013381.1	Pbr013381	--	sp|Q8RWF5|MATE9_ARATH MATE efflux family protein 9 OS=Arabidopsis thaliana GN=DTXL5 PE=2 SV=1//1.3622e-140	3623329	3626673	-	99830	downstream
scaffold2.0	LNC_003906	XLOC_019306	--	lncRNA	3522476	3523498	+	Pbr013369.1	Pbr013369	--	sp|Q9ZU51|RHA2B_ARATH Probable E3 ubiquitin-protein ligase RHA2B OS=Arabidopsis thaliana GN=RHA2B PE=1 SV=2//2.18043e-21	3535448	3535960	-	11949	downstream
scaffold2.0	LNC_003906	XLOC_019306	--	lncRNA	3522476	3523498	+	Pbr013366.1	Pbr013366	--	sp|Q9C9F5|C3H15_ARATH Zinc finger CCCH domain-containing protein 15 OS=Arabidopsis thaliana GN=At1g68200 PE=2 SV=1//7.02927e-70	3508280	3509614	+	12861	downstream
scaffold2.0	LNC_003906	XLOC_019306	--	lncRNA	3522476	3523498	+	Pbr013367.1	Pbr013367	--	sp|H2DH17|C7A22_PANGI Cytochrome P450 CYP749A22 OS=Panax ginseng PE=2 SV=1//0	3524748	3527939	-	1249	downstream
scaffold2.0	LNC_003906	XLOC_019306	--	lncRNA	3522476	3523498	+	Pbr013368.1	Pbr013368	--	-//-	3531579	3532743	-	8080	downstream
scaffold2.0	LNC_003906	XLOC_019306	--	lncRNA	3522476	3523498	+	Pbr013373.1	Pbr013373	--	sp|Q8VHK9|DHX36_MOUSE ATP-dependent RNA helicase DHX36 OS=Mus musculus GN=Dhx36 PE=1 SV=2//0	3562034	3569740	+	38535	upstream
scaffold2.0	LNC_003906	XLOC_019306	--	lncRNA	3522476	3523498	+	Pbr013376.1	Pbr013376	--	sp|P0C7Q9|PPR56_ARATH Pentatricopeptide repeat-containing protein At1g22960, mitochondrial OS=Arabidopsis thaliana GN=At1g22960 PE=2 SV=1//0	3591474	3598160	-	67975	downstream
scaffold2.0	LNC_003906	XLOC_019306	--	lncRNA	3522476	3523498	+	Pbr013361.1	Pbr013361	--	-//-	3485398	3485607	+	36868	downstream
scaffold2.0	LNC_003906	XLOC_019306	--	lncRNA	3522476	3523498	+	Pbr013372.1	Pbr013372	--	sp|Q9ZU52|ALFC3_ARATH Probable fructose-bisphosphate aldolase 3, chloroplastic OS=Arabidopsis thaliana GN=FBA3 PE=1 SV=1//0	3557387	3559869	+	33888	upstream
scaffold2.0	LNC_003906	XLOC_019306	--	lncRNA	3522476	3523498	+	Pbr013374.1	Pbr013374	--	sp|F4HXY7|PSS1_ARATH CDP-diacylglycerol--serine O-phosphatidyltransferase 1 OS=Arabidopsis thaliana GN=PSS1 PE=1 SV=1//0	3581118	3585019	+	57619	upstream
scaffold2.0	LNC_003906	XLOC_019306	--	lncRNA	3522476	3523498	+	Pbr013379.1	Pbr013379	--	sp|Q8GXM8|MATE7_ARATH MATE efflux family protein 7 OS=Arabidopsis thaliana GN=DTXL3 PE=2 SV=1//8.7235e-117	3609648	3611536	-	86149	downstream
scaffold2.0	LNC_003906	XLOC_019306	--	lncRNA	3522476	3523498	+	Pbr013360.1	Pbr013360	--	-//-	3483706	3484119	+	38356	downstream
scaffold2.0	LNC_003906	XLOC_019306	--	lncRNA	3522476	3523498	+	Pbr013363.1	Pbr013363	--	sp|Q9C9F6|APRR6_ARATH Putative two-component response regulator-like APRR6 OS=Arabidopsis thaliana GN=APRR6 PE=3 SV=2//4.4778e-36	3492363	3495742	-	26733	upstream
scaffold2.0	LNC_003906	XLOC_019306	--	lncRNA	3522476	3523498	+	Pbr013350.1	Pbr013350	--	-//-	3426165	3426398	+	96077	downstream
scaffold2.0	LNC_003906	XLOC_019306	--	lncRNA	3522476	3523498	+	Pbr013357.1	Pbr013357	--	sp|Q9ZU49|LPP1_ARATH Lipid phosphate phosphatase 1 OS=Arabidopsis thaliana GN=LPP1 PE=2 SV=2//1.57647e-143	3471173	3473428	+	49047	downstream
scaffold2.0	LNC_003906	XLOC_019306	--	lncRNA	3522476	3523498	+	Pbr013378.1	Pbr013378	--	sp|Q9ZT63|MTP1_ARATH Metal tolerance protein 1 OS=Arabidopsis thaliana GN=MTP1 PE=1 SV=2//2.77009e-32	3607866	3608180	+	84367	upstream
scaffold2.0	LNC_003906	XLOC_019306	--	lncRNA	3522476	3523498	+	Pbr013351.1	Pbr013351	--	-//-	3427414	3430424	-	92051	upstream
scaffold2.0	LNC_003906	XLOC_019306	--	lncRNA	3522476	3523498	+	Pbr013377.2	Pbr013377	--	sp|Q5U4I3|CCDB1_XENLA Cyclin-D1-binding protein 1 homolog OS=Xenopus laevis GN=ccndbp1 PE=2 SV=2//1.58889e-08	3600888	3602960	-	77389	downstream
scaffold2.0	LNC_003906	XLOC_019306	--	lncRNA	3522476	3523498	+	Pbr013352.1	Pbr013352	--	sp|Q9C9N5|Y1668_ARATH Probable inactive leucine-rich repeat receptor-like protein kinase At1g66830 OS=Arabidopsis thaliana GN=At1g66830 PE=2 SV=1//0	3433494	3435800	+	86675	downstream
scaffold2.0	LNC_003906	XLOC_019306	--	lncRNA	3522476	3523498	+	Pbr013356.1	Pbr013356	--	-//-	3449577	3451860	-	70615	upstream
scaffold2.0	LNC_003906	XLOC_019306	--	lncRNA	3522476	3523498	+	Pbr013371.1	Pbr013371	--	-//-	3549171	3554077	-	25672	downstream
scaffold2.0	LNC_003906	XLOC_019306	--	lncRNA	3522476	3523498	+	Pbr013375.1	Pbr013375	--	sp|Q9SQI3|FATB_GOSHI Palmitoyl-acyl carrier protein thioesterase, chloroplastic OS=Gossypium hirsutum GN=FATB1 PE=1 SV=1//1.61353e-95	3586178	3588006	-	62679	downstream
scaffold2.0	LNC_003906	XLOC_019306	--	lncRNA	3522476	3523498	+	Pbr013370.1	Pbr013370	--	sp|Q3ED68|Y1295_ARATH Uncharacterized PKHD-type hydroxylase At1g22950 OS=Arabidopsis thaliana GN=At1g22950 PE=2 SV=2//9.61056e-122	3544187	3546550	-	20688	downstream
scaffold2.0	LNC_003906	XLOC_019306	--	lncRNA	3522476	3523498	+	Pbr013353.1	Pbr013353	--	-//-	3438046	3442341	-	80134	upstream
scaffold2.0	LNC_003907	XLOC_019310	--	lncRNA	3593134	3593443	+	Pbr013387.1	Pbr013387	--	sp|P43394|K502_ACTDE Fruit protein pKIWI502 OS=Actinidia deliciosa GN=pKIWI502 PE=2 SV=1//6.94918e-86	3648853	3650187	+	55409	upstream
scaffold2.0	LNC_003907	XLOC_019310	--	lncRNA	3593134	3593443	+	Pbr013388.1	Pbr013388	--	-//-	3651777	3652649	-	58333	downstream
scaffold2.0	LNC_003907	XLOC_019310	--	lncRNA	3593134	3593443	+	Pbr013389.1	Pbr013389	--	sp|Q8T7K0|ALIX_DICDI ALG-2 interacting protein X OS=Dictyostelium discoideum GN=alxA PE=1 SV=1//2.36622e-69	3654445	3659468	+	61001	upstream
scaffold2.0	LNC_003907	XLOC_019310	--	lncRNA	3593134	3593443	+	Pbr013373.1	Pbr013373	--	sp|Q8VHK9|DHX36_MOUSE ATP-dependent RNA helicase DHX36 OS=Mus musculus GN=Dhx36 PE=1 SV=2//0	3562034	3569740	+	23393	downstream
scaffold2.0	LNC_003907	XLOC_019310	--	lncRNA	3593134	3593443	+	Pbr013372.1	Pbr013372	--	sp|Q9ZU52|ALFC3_ARATH Probable fructose-bisphosphate aldolase 3, chloroplastic OS=Arabidopsis thaliana GN=FBA3 PE=1 SV=1//0	3557387	3559869	+	33264	downstream
scaffold2.0	LNC_003907	XLOC_019310	--	lncRNA	3593134	3593443	+	Pbr013386.1	Pbr013386	--	sp|P17614|ATPBM_NICPL ATP synthase subunit beta, mitochondrial OS=Nicotiana plumbaginifolia GN=ATPB PE=1 SV=1//0	3644085	3647505	+	50641	upstream
scaffold2.0	LNC_003907	XLOC_019310	--	lncRNA	3593134	3593443	+	Pbr013364.1	Pbr013364	--	sp|P55852|SUMO1_ARATH Small ubiquitin-related modifier 1 OS=Arabidopsis thaliana GN=SUMO1 PE=1 SV=2//2.10423e-06	3498648	3500126	+	93007	downstream
scaffold2.0	LNC_003907	XLOC_019310	--	lncRNA	3593134	3593443	+	Pbr013385.1	Pbr013385	--	sp|Q9C9M6|ASF1A_ARATH Probable histone chaperone ASF1A OS=Arabidopsis thaliana GN=ASF1A PE=2 SV=1//5.25076e-101	3640155	3641222	-	46711	downstream
scaffold2.0	LNC_003907	XLOC_019310	--	lncRNA	3593134	3593443	+	Pbr013365.1	Pbr013365	--	sp|Q9C9F4|COLX_ARATH Putative zinc finger protein At1g68190 OS=Arabidopsis thaliana GN=At1g68190 PE=2 SV=1//2.70417e-52	3502117	3504294	+	88839	downstream
scaffold2.0	LNC_003907	XLOC_019310	--	lncRNA	3593134	3593443	+	Pbr013380.1	Pbr013380	--	sp|Q8GXM8|MATE7_ARATH MATE efflux family protein 7 OS=Arabidopsis thaliana GN=DTXL3 PE=2 SV=1//1.81841e-157	3615892	3621439	-	22448	downstream
scaffold2.0	LNC_003907	XLOC_019310	--	lncRNA	3593134	3593443	+	Pbr013381.1	Pbr013381	--	sp|Q8RWF5|MATE9_ARATH MATE efflux family protein 9 OS=Arabidopsis thaliana GN=DTXL5 PE=2 SV=1//1.3622e-140	3623329	3626673	-	29885	downstream
scaffold2.0	LNC_003907	XLOC_019310	--	lncRNA	3593134	3593443	+	Pbr013384.1	Pbr013384	--	sp|Q8GXM8|MATE7_ARATH MATE efflux family protein 7 OS=Arabidopsis thaliana GN=DTXL3 PE=2 SV=1//3.17921e-63	3638205	3639656	+	44761	upstream
scaffold2.0	LNC_003907	XLOC_019310	--	lncRNA	3593134	3593443	+	Pbr013369.1	Pbr013369	--	sp|Q9ZU51|RHA2B_ARATH Probable E3 ubiquitin-protein ligase RHA2B OS=Arabidopsis thaliana GN=RHA2B PE=1 SV=2//2.18043e-21	3535448	3535960	-	57173	upstream
scaffold2.0	LNC_003907	XLOC_019310	--	lncRNA	3593134	3593443	+	Pbr013366.1	Pbr013366	--	sp|Q9C9F5|C3H15_ARATH Zinc finger CCCH domain-containing protein 15 OS=Arabidopsis thaliana GN=At1g68200 PE=2 SV=1//7.02927e-70	3508280	3509614	+	83519	downstream
scaffold2.0	LNC_003907	XLOC_019310	--	lncRNA	3593134	3593443	+	Pbr013367.1	Pbr013367	--	sp|H2DH17|C7A22_PANGI Cytochrome P450 CYP749A22 OS=Panax ginseng PE=2 SV=1//0	3524748	3527939	-	65194	upstream
scaffold2.0	LNC_003907	XLOC_019310	--	lncRNA	3593134	3593443	+	Pbr013382.1	Pbr013382	--	sp|Q8RWF5|MATE9_ARATH MATE efflux family protein 9 OS=Arabidopsis thaliana GN=DTXL5 PE=2 SV=1//2.68756e-151	3629920	3633061	-	36476	downstream
scaffold2.0	LNC_003907	XLOC_019310	--	lncRNA	3593134	3593443	+	Pbr013383.1	Pbr013383	--	sp|Q9SIA4|MATE5_ARATH MATE efflux family protein 5 OS=Arabidopsis thaliana GN=DTXL1 PE=3 SV=1//1.50301e-26	3637289	3638195	+	43845	upstream
scaffold2.0	LNC_003907	XLOC_019310	--	lncRNA	3593134	3593443	+	Pbr013368.1	Pbr013368	--	-//-	3531579	3532743	-	60390	upstream
scaffold2.0	LNC_003907	XLOC_019310	--	lncRNA	3593134	3593443	+	Pbr013398.1	Pbr013398	--	-//-	3691011	3694195	-	97567	downstream
scaffold2.0	LNC_003907	XLOC_019310	--	lncRNA	3593134	3593443	+	Pbr013394.1	Pbr013394	--	sp|Q7ZWL6|MAF1_XENLA Repressor of RNA polymerase III transcription MAF1 homolog OS=Xenopus laevis GN=maf1 PE=2 SV=1//1.61692e-33	3677266	3679478	-	83822	downstream
scaffold2.0	LNC_003907	XLOC_019310	--	lncRNA	3593134	3593443	+	Pbr013395.1	Pbr013395	--	-//-	3681184	3682074	+	87740	upstream
scaffold2.0	LNC_003907	XLOC_019310	--	lncRNA	3593134	3593443	+	Pbr013396.1	Pbr013396	--	sp|Q0IH10|MARH3_XENLA E3 ubiquitin-protein ligase MARCH3 OS=Xenopus laevis GN=march3 PE=2 SV=1//1.00292e-08	3682393	3683955	-	88949	downstream
scaffold2.0	LNC_003907	XLOC_019310	--	lncRNA	3593134	3593443	+	Pbr013363.1	Pbr013363	--	sp|Q9C9F6|APRR6_ARATH Putative two-component response regulator-like APRR6 OS=Arabidopsis thaliana GN=APRR6 PE=3 SV=2//4.4778e-36	3492363	3495742	-	97391	upstream
scaffold2.0	LNC_003907	XLOC_019310	--	lncRNA	3593134	3593443	+	Pbr013393.1	Pbr013393	--	-//-	3675370	3675903	+	81926	upstream
scaffold2.0	LNC_003907	XLOC_019310	--	lncRNA	3593134	3593443	+	Pbr013392.1	Pbr013392	--	sp|Q5BK48|TTC5_RAT Tetratricopeptide repeat protein 5 OS=Rattus norvegicus GN=Ttc5 PE=2 SV=1//1.78801e-53	3665201	3668713	-	71757	downstream
scaffold2.0	LNC_003907	XLOC_019310	--	lncRNA	3593134	3593443	+	Pbr013397.1	Pbr013397	--	sp|Q9FGW0|FLA20_ARATH Putative fasciclin-like arabinogalactan protein 20 OS=Arabidopsis thaliana GN=FLA20 PE=3 SV=1//3.23915e-58	3689323	3690354	+	95879	upstream
scaffold2.0	LNC_003907	XLOC_019310	--	lncRNA	3593134	3593443	+	Pbr013376.1	Pbr013376	--	sp|P0C7Q9|PPR56_ARATH Pentatricopeptide repeat-containing protein At1g22960, mitochondrial OS=Arabidopsis thaliana GN=At1g22960 PE=2 SV=1//0	3591474	3598160	-	-310	antisense
scaffold2.0	LNC_003907	XLOC_019310	--	lncRNA	3593134	3593443	+	Pbr013379.1	Pbr013379	--	sp|Q8GXM8|MATE7_ARATH MATE efflux family protein 7 OS=Arabidopsis thaliana GN=DTXL3 PE=2 SV=1//8.7235e-117	3609648	3611536	-	16204	downstream
scaffold2.0	LNC_003907	XLOC_019310	--	lncRNA	3593134	3593443	+	Pbr013378.1	Pbr013378	--	sp|Q9ZT63|MTP1_ARATH Metal tolerance protein 1 OS=Arabidopsis thaliana GN=MTP1 PE=1 SV=2//2.77009e-32	3607866	3608180	+	14422	upstream
scaffold2.0	LNC_003907	XLOC_019310	--	lncRNA	3593134	3593443	+	Pbr013391.1	Pbr013391	--	sp|I7C6E8|C7A52_PANGI Beta-amyrin 28-oxidase OS=Panax ginseng PE=2 SV=1//1.12477e-105	3662358	3663490	-	68914	downstream
scaffold2.0	LNC_003907	XLOC_019310	--	lncRNA	3593134	3593443	+	Pbr013390.1	Pbr013390	--	-//-	3661625	3661979	+	68181	upstream
scaffold2.0	LNC_003907	XLOC_019310	--	lncRNA	3593134	3593443	+	Pbr013377.2	Pbr013377	--	sp|Q5U4I3|CCDB1_XENLA Cyclin-D1-binding protein 1 homolog OS=Xenopus laevis GN=ccndbp1 PE=2 SV=2//1.58889e-08	3600888	3602960	-	7444	downstream
scaffold2.0	LNC_003907	XLOC_019310	--	lncRNA	3593134	3593443	+	Pbr013374.1	Pbr013374	--	sp|F4HXY7|PSS1_ARATH CDP-diacylglycerol--serine O-phosphatidyltransferase 1 OS=Arabidopsis thaliana GN=PSS1 PE=1 SV=1//0	3581118	3585019	+	8114	downstream
scaffold2.0	LNC_003907	XLOC_019310	--	lncRNA	3593134	3593443	+	Pbr013371.1	Pbr013371	--	-//-	3549171	3554077	-	39056	upstream
scaffold2.0	LNC_003907	XLOC_019310	--	lncRNA	3593134	3593443	+	Pbr013370.1	Pbr013370	--	sp|Q3ED68|Y1295_ARATH Uncharacterized PKHD-type hydroxylase At1g22950 OS=Arabidopsis thaliana GN=At1g22950 PE=2 SV=2//9.61056e-122	3544187	3546550	-	46583	upstream
scaffold2.0	LNC_003907	XLOC_019310	--	lncRNA	3593134	3593443	+	Pbr013375.1	Pbr013375	--	sp|Q9SQI3|FATB_GOSHI Palmitoyl-acyl carrier protein thioesterase, chloroplastic OS=Gossypium hirsutum GN=FATB1 PE=1 SV=1//1.61353e-95	3586178	3588006	-	5127	upstream
scaffold2.0	LNC_003904	XLOC_019298	--	lncRNA	3466958	3467979	+	Pbr013348.1	Pbr013348	--	sp|A2RVT6|RTNLN_ARATH Reticulon-like protein B14 OS=Arabidopsis thaliana GN=RTNLB14 PE=2 SV=2//7.96926e-41	3417772	3418777	+	48180	downstream
scaffold2.0	LNC_003904	XLOC_019298	--	lncRNA	3466958	3467979	+	Pbr013358.1	Pbr013358	--	-//-	3479246	3479704	+	11266	upstream
scaffold2.0	LNC_003904	XLOC_019298	--	lncRNA	3466958	3467979	+	Pbr013355.1	Pbr013355	--	-//-	3448839	3449159	+	17798	downstream
scaffold2.0	LNC_003904	XLOC_019298	--	lncRNA	3466958	3467979	+	Pbr013354.1	Pbr013354	--	sp|F4I1S7|ELP2_ARATH Elongator complex protein 2 OS=Arabidopsis thaliana GN=ELP2 PE=1 SV=1//0	3443249	3447253	+	19704	downstream
scaffold2.0	LNC_003904	XLOC_019298	--	lncRNA	3466958	3467979	+	Pbr013368.1	Pbr013368	--	-//-	3531579	3532743	-	63599	downstream
scaffold2.0	LNC_003904	XLOC_019298	--	lncRNA	3466958	3467979	+	Pbr013364.1	Pbr013364	--	sp|P55852|SUMO1_ARATH Small ubiquitin-related modifier 1 OS=Arabidopsis thaliana GN=SUMO1 PE=1 SV=2//2.10423e-06	3498648	3500126	+	30668	upstream
scaffold2.0	LNC_003904	XLOC_019298	--	lncRNA	3466958	3467979	+	Pbr013365.1	Pbr013365	--	sp|Q9C9F4|COLX_ARATH Putative zinc finger protein At1g68190 OS=Arabidopsis thaliana GN=At1g68190 PE=2 SV=1//2.70417e-52	3502117	3504294	+	34137	upstream
scaffold2.0	LNC_003904	XLOC_019298	--	lncRNA	3466958	3467979	+	Pbr013359.1	Pbr013359	--	-//-	3481539	3481946	+	13559	upstream
scaffold2.0	LNC_003904	XLOC_019298	--	lncRNA	3466958	3467979	+	Pbr013339.1	Pbr013339	--	-//-	3374903	3375370	-	91587	upstream
scaffold2.0	LNC_003904	XLOC_019298	--	lncRNA	3466958	3467979	+	Pbr013363.1	Pbr013363	--	sp|Q9C9F6|APRR6_ARATH Putative two-component response regulator-like APRR6 OS=Arabidopsis thaliana GN=APRR6 PE=3 SV=2//4.4778e-36	3492363	3495742	-	24383	downstream
scaffold2.0	LNC_003904	XLOC_019298	--	lncRNA	3466958	3467979	+	Pbr013343.1	Pbr013343	--	sp|Q9FID6|Y5392_ARATH Probable receptor-like protein kinase At5g39020 OS=Arabidopsis thaliana GN=At5g39020 PE=2 SV=1//1.34947e-36	3394789	3395232	-	71725	upstream
scaffold2.0	LNC_003904	XLOC_019298	--	lncRNA	3466958	3467979	+	Pbr013366.1	Pbr013366	--	sp|Q9C9F5|C3H15_ARATH Zinc finger CCCH domain-containing protein 15 OS=Arabidopsis thaliana GN=At1g68200 PE=2 SV=1//7.02927e-70	3508280	3509614	+	40300	upstream
scaffold2.0	LNC_003904	XLOC_019298	--	lncRNA	3466958	3467979	+	Pbr013367.1	Pbr013367	--	sp|H2DH17|C7A22_PANGI Cytochrome P450 CYP749A22 OS=Panax ginseng PE=2 SV=1//0	3524748	3527939	-	56768	downstream
scaffold2.0	LNC_003904	XLOC_019298	--	lncRNA	3466958	3467979	+	Pbr013338.1	Pbr013338	--	sp|Q8RWA5|NDT2_ARATH Nicotinamide adenine dinucleotide transporter 2, mitochondrial OS=Arabidopsis thaliana GN=NDT2 PE=1 SV=1//4.55719e-136	3370516	3373848	+	93109	downstream
scaffold2.0	LNC_003904	XLOC_019298	--	lncRNA	3466958	3467979	+	Pbr013362.1	Pbr013362	--	sp|Q9ZU50|BAT1_ARATH Amino-acid permease BAT1 OS=Arabidopsis thaliana GN=BAT1 PE=2 SV=2//0	3489045	3492043	+	21065	upstream
scaffold2.0	LNC_003904	XLOC_019298	--	lncRNA	3466958	3467979	+	Pbr013342.1	Pbr013342	--	-//-	3391556	3391765	+	75192	downstream
scaffold2.0	LNC_003904	XLOC_019298	--	lncRNA	3466958	3467979	+	Pbr013341.1	Pbr013341	--	sp|Q9FID6|Y5392_ARATH Probable receptor-like protein kinase At5g39020 OS=Arabidopsis thaliana GN=At5g39020 PE=2 SV=1//1.28211e-109	3382943	3383878	-	83079	upstream
scaffold2.0	LNC_003904	XLOC_019298	--	lncRNA	3466958	3467979	+	Pbr013373.1	Pbr013373	--	sp|Q8VHK9|DHX36_MOUSE ATP-dependent RNA helicase DHX36 OS=Mus musculus GN=Dhx36 PE=1 SV=2//0	3562034	3569740	+	94054	upstream
scaffold2.0	LNC_003904	XLOC_019298	--	lncRNA	3466958	3467979	+	Pbr013344.1	Pbr013344	--	-//-	3405445	3407886	+	59071	downstream
scaffold2.0	LNC_003904	XLOC_019298	--	lncRNA	3466958	3467979	+	Pbr013345.1	Pbr013345	--	sp|P49865|NTPR_ENTHA Protein NtpR OS=Enterococcus hirae (strain ATCC 9790 / DSM 20160 / JCM 8729 / LMG 6399 / NBRC 3181 / NCIMB 6459 / NCDO 1258) GN=ntpR PE=3 SV=2//1.82673e-20	3408738	3410642	-	56315	upstream
scaffold2.0	LNC_003904	XLOC_019298	--	lncRNA	3466958	3467979	+	Pbr013340.1	Pbr013340	--	sp|Q9FID6|Y5392_ARATH Probable receptor-like protein kinase At5g39020 OS=Arabidopsis thaliana GN=At5g39020 PE=2 SV=1//5.03959e-10	3376583	3379743	-	87214	upstream
scaffold2.0	LNC_003904	XLOC_019298	--	lncRNA	3466958	3467979	+	Pbr013369.1	Pbr013369	--	sp|Q9ZU51|RHA2B_ARATH Probable E3 ubiquitin-protein ligase RHA2B OS=Arabidopsis thaliana GN=RHA2B PE=1 SV=2//2.18043e-21	3535448	3535960	-	67468	downstream
scaffold2.0	LNC_003904	XLOC_019298	--	lncRNA	3466958	3467979	+	Pbr013361.1	Pbr013361	--	-//-	3485398	3485607	+	17418	upstream
scaffold2.0	LNC_003904	XLOC_019298	--	lncRNA	3466958	3467979	+	Pbr013346.1	Pbr013346	--	-//-	3412884	3414077	+	52880	downstream
scaffold2.0	LNC_003904	XLOC_019298	--	lncRNA	3466958	3467979	+	Pbr013347.1	Pbr013347	--	sp|Q43681|NLTP_VIGUN Probable non-specific lipid-transfer protein AKCS9 OS=Vigna unguiculata PE=2 SV=1//1.46246e-20	3415612	3415911	-	51046	upstream
scaffold2.0	LNC_003904	XLOC_019298	--	lncRNA	3466958	3467979	+	Pbr013360.1	Pbr013360	--	-//-	3483706	3484119	+	15726	upstream
scaffold2.0	LNC_003904	XLOC_019298	--	lncRNA	3466958	3467979	+	Pbr013349.1	Pbr013349	--	sp|Q6AT90|APG_ORYSJ Transcription factor APG OS=Oryza sativa subsp. japonica GN=APG PE=1 SV=1//7.0211e-17	3419064	3421820	-	45137	upstream
scaffold2.0	LNC_003904	XLOC_019298	--	lncRNA	3466958	3467979	+	Pbr013350.1	Pbr013350	--	-//-	3426165	3426398	+	40559	downstream
scaffold2.0	LNC_003904	XLOC_019298	--	lncRNA	3466958	3467979	+	Pbr013371.1	Pbr013371	--	-//-	3549171	3554077	-	81191	downstream
scaffold2.0	LNC_003904	XLOC_019298	--	lncRNA	3466958	3467979	+	Pbr013351.1	Pbr013351	--	-//-	3427414	3430424	-	36533	upstream
scaffold2.0	LNC_003904	XLOC_019298	--	lncRNA	3466958	3467979	+	Pbr013352.1	Pbr013352	--	sp|Q9C9N5|Y1668_ARATH Probable inactive leucine-rich repeat receptor-like protein kinase At1g66830 OS=Arabidopsis thaliana GN=At1g66830 PE=2 SV=1//0	3433494	3435800	+	31157	downstream
scaffold2.0	LNC_003904	XLOC_019298	--	lncRNA	3466958	3467979	+	Pbr013370.1	Pbr013370	--	sp|Q3ED68|Y1295_ARATH Uncharacterized PKHD-type hydroxylase At1g22950 OS=Arabidopsis thaliana GN=At1g22950 PE=2 SV=2//9.61056e-122	3544187	3546550	-	76207	downstream
scaffold2.0	LNC_003904	XLOC_019298	--	lncRNA	3466958	3467979	+	Pbr013372.1	Pbr013372	--	sp|Q9ZU52|ALFC3_ARATH Probable fructose-bisphosphate aldolase 3, chloroplastic OS=Arabidopsis thaliana GN=FBA3 PE=1 SV=1//0	3557387	3559869	+	89407	upstream
scaffold2.0	LNC_003904	XLOC_019298	--	lncRNA	3466958	3467979	+	Pbr013357.1	Pbr013357	--	sp|Q9ZU49|LPP1_ARATH Lipid phosphate phosphatase 1 OS=Arabidopsis thaliana GN=LPP1 PE=2 SV=2//1.57647e-143	3471173	3473428	+	3193	upstream
scaffold2.0	LNC_003904	XLOC_019298	--	lncRNA	3466958	3467979	+	Pbr013356.1	Pbr013356	--	-//-	3449577	3451860	-	15097	upstream
scaffold2.0	LNC_003904	XLOC_019298	--	lncRNA	3466958	3467979	+	Pbr013353.1	Pbr013353	--	-//-	3438046	3442341	-	24616	upstream
scaffold2.0	LNC_003905	XLOC_019305	--	lncRNA	3510136	3511682	+	Pbr013348.1	Pbr013348	--	sp|A2RVT6|RTNLN_ARATH Reticulon-like protein B14 OS=Arabidopsis thaliana GN=RTNLB14 PE=2 SV=2//7.96926e-41	3417772	3418777	+	91358	downstream
scaffold2.0	LNC_003905	XLOC_019305	--	lncRNA	3510136	3511682	+	Pbr013358.1	Pbr013358	--	-//-	3479246	3479704	+	30431	downstream
scaffold2.0	LNC_003905	XLOC_019305	--	lncRNA	3510136	3511682	+	Pbr013355.1	Pbr013355	--	-//-	3448839	3449159	+	60976	downstream
scaffold2.0	LNC_003905	XLOC_019305	--	lncRNA	3510136	3511682	+	Pbr013354.1	Pbr013354	--	sp|F4I1S7|ELP2_ARATH Elongator complex protein 2 OS=Arabidopsis thaliana GN=ELP2 PE=1 SV=1//0	3443249	3447253	+	62882	downstream
scaffold2.0	LNC_003905	XLOC_019305	--	lncRNA	3510136	3511682	+	Pbr013364.1	Pbr013364	--	sp|P55852|SUMO1_ARATH Small ubiquitin-related modifier 1 OS=Arabidopsis thaliana GN=SUMO1 PE=1 SV=2//2.10423e-06	3498648	3500126	+	10009	downstream
scaffold2.0	LNC_003905	XLOC_019305	--	lncRNA	3510136	3511682	+	Pbr013365.1	Pbr013365	--	sp|Q9C9F4|COLX_ARATH Putative zinc finger protein At1g68190 OS=Arabidopsis thaliana GN=At1g68190 PE=2 SV=1//2.70417e-52	3502117	3504294	+	5841	downstream
scaffold2.0	LNC_003905	XLOC_019305	--	lncRNA	3510136	3511682	+	Pbr013359.1	Pbr013359	--	-//-	3481539	3481946	+	28189	downstream
scaffold2.0	LNC_003905	XLOC_019305	--	lncRNA	3510136	3511682	+	Pbr013363.1	Pbr013363	--	sp|Q9C9F6|APRR6_ARATH Putative two-component response regulator-like APRR6 OS=Arabidopsis thaliana GN=APRR6 PE=3 SV=2//4.4778e-36	3492363	3495742	-	14393	upstream
scaffold2.0	LNC_003905	XLOC_019305	--	lncRNA	3510136	3511682	+	Pbr013369.1	Pbr013369	--	sp|Q9ZU51|RHA2B_ARATH Probable E3 ubiquitin-protein ligase RHA2B OS=Arabidopsis thaliana GN=RHA2B PE=1 SV=2//2.18043e-21	3535448	3535960	-	23765	downstream
scaffold2.0	LNC_003905	XLOC_019305	--	lncRNA	3510136	3511682	+	Pbr013366.1	Pbr013366	--	sp|Q9C9F5|C3H15_ARATH Zinc finger CCCH domain-containing protein 15 OS=Arabidopsis thaliana GN=At1g68200 PE=2 SV=1//7.02927e-70	3508280	3509614	+	521	downstream
scaffold2.0	LNC_003905	XLOC_019305	--	lncRNA	3510136	3511682	+	Pbr013367.1	Pbr013367	--	sp|H2DH17|C7A22_PANGI Cytochrome P450 CYP749A22 OS=Panax ginseng PE=2 SV=1//0	3524748	3527939	-	13065	downstream
scaffold2.0	LNC_003905	XLOC_019305	--	lncRNA	3510136	3511682	+	Pbr013362.1	Pbr013362	--	sp|Q9ZU50|BAT1_ARATH Amino-acid permease BAT1 OS=Arabidopsis thaliana GN=BAT1 PE=2 SV=2//0	3489045	3492043	+	18092	downstream
scaffold2.0	LNC_003905	XLOC_019305	--	lncRNA	3510136	3511682	+	Pbr013368.1	Pbr013368	--	-//-	3531579	3532743	-	19896	downstream
scaffold2.0	LNC_003905	XLOC_019305	--	lncRNA	3510136	3511682	+	Pbr013373.1	Pbr013373	--	sp|Q8VHK9|DHX36_MOUSE ATP-dependent RNA helicase DHX36 OS=Mus musculus GN=Dhx36 PE=1 SV=2//0	3562034	3569740	+	50351	upstream
scaffold2.0	LNC_003905	XLOC_019305	--	lncRNA	3510136	3511682	+	Pbr013345.1	Pbr013345	--	sp|P49865|NTPR_ENTHA Protein NtpR OS=Enterococcus hirae (strain ATCC 9790 / DSM 20160 / JCM 8729 / LMG 6399 / NBRC 3181 / NCIMB 6459 / NCDO 1258) GN=ntpR PE=3 SV=2//1.82673e-20	3408738	3410642	-	99493	upstream
scaffold2.0	LNC_003905	XLOC_019305	--	lncRNA	3510136	3511682	+	Pbr013376.1	Pbr013376	--	sp|P0C7Q9|PPR56_ARATH Pentatricopeptide repeat-containing protein At1g22960, mitochondrial OS=Arabidopsis thaliana GN=At1g22960 PE=2 SV=1//0	3591474	3598160	-	79791	downstream
scaffold2.0	LNC_003905	XLOC_019305	--	lncRNA	3510136	3511682	+	Pbr013361.1	Pbr013361	--	-//-	3485398	3485607	+	24528	downstream
scaffold2.0	LNC_003905	XLOC_019305	--	lncRNA	3510136	3511682	+	Pbr013346.1	Pbr013346	--	-//-	3412884	3414077	+	96058	downstream
scaffold2.0	LNC_003905	XLOC_019305	--	lncRNA	3510136	3511682	+	Pbr013347.1	Pbr013347	--	sp|Q43681|NLTP_VIGUN Probable non-specific lipid-transfer protein AKCS9 OS=Vigna unguiculata PE=2 SV=1//1.46246e-20	3415612	3415911	-	94224	upstream
scaffold2.0	LNC_003905	XLOC_019305	--	lncRNA	3510136	3511682	+	Pbr013374.1	Pbr013374	--	sp|F4HXY7|PSS1_ARATH CDP-diacylglycerol--serine O-phosphatidyltransferase 1 OS=Arabidopsis thaliana GN=PSS1 PE=1 SV=1//0	3581118	3585019	+	69435	upstream
scaffold2.0	LNC_003905	XLOC_019305	--	lncRNA	3510136	3511682	+	Pbr013379.1	Pbr013379	--	sp|Q8GXM8|MATE7_ARATH MATE efflux family protein 7 OS=Arabidopsis thaliana GN=DTXL3 PE=2 SV=1//8.7235e-117	3609648	3611536	-	97965	downstream
scaffold2.0	LNC_003905	XLOC_019305	--	lncRNA	3510136	3511682	+	Pbr013360.1	Pbr013360	--	-//-	3483706	3484119	+	26016	downstream
scaffold2.0	LNC_003905	XLOC_019305	--	lncRNA	3510136	3511682	+	Pbr013349.1	Pbr013349	--	sp|Q6AT90|APG_ORYSJ Transcription factor APG OS=Oryza sativa subsp. japonica GN=APG PE=1 SV=1//7.0211e-17	3419064	3421820	-	88315	upstream
scaffold2.0	LNC_003905	XLOC_019305	--	lncRNA	3510136	3511682	+	Pbr013350.1	Pbr013350	--	-//-	3426165	3426398	+	83737	downstream
scaffold2.0	LNC_003905	XLOC_019305	--	lncRNA	3510136	3511682	+	Pbr013371.1	Pbr013371	--	-//-	3549171	3554077	-	37488	downstream
scaffold2.0	LNC_003905	XLOC_019305	--	lncRNA	3510136	3511682	+	Pbr013378.1	Pbr013378	--	sp|Q9ZT63|MTP1_ARATH Metal tolerance protein 1 OS=Arabidopsis thaliana GN=MTP1 PE=1 SV=2//2.77009e-32	3607866	3608180	+	96183	upstream
scaffold2.0	LNC_003905	XLOC_019305	--	lncRNA	3510136	3511682	+	Pbr013351.1	Pbr013351	--	-//-	3427414	3430424	-	79711	upstream
scaffold2.0	LNC_003905	XLOC_019305	--	lncRNA	3510136	3511682	+	Pbr013377.2	Pbr013377	--	sp|Q5U4I3|CCDB1_XENLA Cyclin-D1-binding protein 1 homolog OS=Xenopus laevis GN=ccndbp1 PE=2 SV=2//1.58889e-08	3600888	3602960	-	89205	downstream
scaffold2.0	LNC_003905	XLOC_019305	--	lncRNA	3510136	3511682	+	Pbr013352.1	Pbr013352	--	sp|Q9C9N5|Y1668_ARATH Probable inactive leucine-rich repeat receptor-like protein kinase At1g66830 OS=Arabidopsis thaliana GN=At1g66830 PE=2 SV=1//0	3433494	3435800	+	74335	downstream
scaffold2.0	LNC_003905	XLOC_019305	--	lncRNA	3510136	3511682	+	Pbr013370.1	Pbr013370	--	sp|Q3ED68|Y1295_ARATH Uncharacterized PKHD-type hydroxylase At1g22950 OS=Arabidopsis thaliana GN=At1g22950 PE=2 SV=2//9.61056e-122	3544187	3546550	-	32504	downstream
scaffold2.0	LNC_003905	XLOC_019305	--	lncRNA	3510136	3511682	+	Pbr013372.1	Pbr013372	--	sp|Q9ZU52|ALFC3_ARATH Probable fructose-bisphosphate aldolase 3, chloroplastic OS=Arabidopsis thaliana GN=FBA3 PE=1 SV=1//0	3557387	3559869	+	45704	upstream
scaffold2.0	LNC_003905	XLOC_019305	--	lncRNA	3510136	3511682	+	Pbr013357.1	Pbr013357	--	sp|Q9ZU49|LPP1_ARATH Lipid phosphate phosphatase 1 OS=Arabidopsis thaliana GN=LPP1 PE=2 SV=2//1.57647e-143	3471173	3473428	+	36707	downstream
scaffold2.0	LNC_003905	XLOC_019305	--	lncRNA	3510136	3511682	+	Pbr013375.1	Pbr013375	--	sp|Q9SQI3|FATB_GOSHI Palmitoyl-acyl carrier protein thioesterase, chloroplastic OS=Gossypium hirsutum GN=FATB1 PE=1 SV=1//1.61353e-95	3586178	3588006	-	74495	downstream
scaffold2.0	LNC_003905	XLOC_019305	--	lncRNA	3510136	3511682	+	Pbr013356.1	Pbr013356	--	-//-	3449577	3451860	-	58275	upstream
scaffold2.0	LNC_003905	XLOC_019305	--	lncRNA	3510136	3511682	+	Pbr013353.1	Pbr013353	--	-//-	3438046	3442341	-	67794	upstream
scaffold450.0	LNC_008011	XLOC_040042	--	lncRNA	307553	307788	+	Pbr027453.1	Pbr027453	--	sp|Q9FFQ1|RH31_ARATH DEAD-box ATP-dependent RNA helicase 31 OS=Arabidopsis thaliana GN=RH31 PE=2 SV=2//0	279955	284073	+	23479	downstream
scaffold450.0	LNC_008011	XLOC_040042	--	lncRNA	307553	307788	+	Pbr027452.1	Pbr027452	--	-//-	270772	270981	+	36571	downstream
scaffold450.0	LNC_008011	XLOC_040042	--	lncRNA	307553	307788	+	Pbr027444.1	Pbr027444	--	sp|Q9M364|ATX3_ARATH Histone-lysine N-methyltransferase ATX3 OS=Arabidopsis thaliana GN=ATX3 PE=2 SV=2//0	218711	226462	+	81090	downstream
scaffold450.0	LNC_008011	XLOC_040042	--	lncRNA	307553	307788	+	Pbr027447.1	Pbr027447	--	sp|Q9M367|BECN1_ARATH Beclin-1-like protein OS=Arabidopsis thaliana GN=At3g61710 PE=2 SV=2//1.63557e-176	235459	239652	+	67900	downstream
scaffold450.0	LNC_008011	XLOC_040042	--	lncRNA	307553	307788	+	Pbr027459.1	Pbr027459	--	sp|P26569|H12_ARATH Histone H1.2 OS=Arabidopsis thaliana GN=At2g30620 PE=1 SV=1//7.12122e-11	325167	325511	-	17378	downstream
scaffold450.0	LNC_008011	XLOC_040042	--	lncRNA	307553	307788	+	Pbr027457.1	Pbr027457	--	sp|Q84MC7|PYL9_ARATH Abscisic acid receptor PYL9 OS=Arabidopsis thaliana GN=PYL9 PE=1 SV=1//1.439e-103	315029	317385	+	7240	upstream
scaffold450.0	LNC_008011	XLOC_040042	--	lncRNA	307553	307788	+	Pbr027458.1	Pbr027458	--	sp|Q9SV26|PP297_ARATH Pentatricopeptide repeat-containing protein At4g01030, mitochondrial OS=Arabidopsis thaliana GN=PCMP-H65 PE=3 SV=2//2.32041e-08	318835	320898	-	11046	downstream
scaffold450.0	LNC_008011	XLOC_040042	--	lncRNA	307553	307788	+	Pbr027462.1	Pbr027462	--	sp|Q9M158|STR4_ARATH Rhodanese-like domain-containing protein 4, chloroplastic OS=Arabidopsis thaliana GN=STR4 PE=1 SV=2//3.97845e-124	340231	343246	+	32442	upstream
scaffold450.0	LNC_008011	XLOC_040042	--	lncRNA	307553	307788	+	Pbr027451.1	Pbr027451	--	-//-	264403	267301	-	40251	upstream
scaffold450.0	LNC_008011	XLOC_040042	--	lncRNA	307553	307788	+	Pbr027454.1	Pbr027454	--	-//-	285576	291607	-	15945	upstream
scaffold450.0	LNC_008011	XLOC_040042	--	lncRNA	307553	307788	+	Pbr027450.1	Pbr027450	--	sp|O65717|CNGC1_ARATH Cyclic nucleotide-gated ion channel 1 OS=Arabidopsis thaliana GN=CNGC1 PE=1 SV=1//0	256388	259180	-	48372	upstream
scaffold450.0	LNC_008011	XLOC_040042	--	lncRNA	307553	307788	+	Pbr027446.1	Pbr027446	--	sp|Q8K1J5|SDE2_MOUSE Protein SDE2 homolog OS=Mus musculus GN=Sde2 PE=1 SV=1//1.41346e-11	232339	234753	-	72799	upstream
scaffold450.0	LNC_008011	XLOC_040042	--	lncRNA	307553	307788	+	Pbr027463.1	Pbr027463	--	sp|O22059|CPC_ARATH Transcription factor CPC OS=Arabidopsis thaliana GN=CPC PE=1 SV=1//7.69702e-22	368428	369588	+	60639	upstream
scaffold450.0	LNC_008011	XLOC_040042	--	lncRNA	307553	307788	+	Pbr027460.1	Pbr027460	--	-//-	328294	328921	+	20505	upstream
scaffold450.0	LNC_008011	XLOC_040042	--	lncRNA	307553	307788	+	Pbr027445.1	Pbr027445	--	sp|Q9M365|FB331_ARATH Probable F-box protein At3g61730 OS=Arabidopsis thaliana GN=RMF PE=1 SV=2//8.63952e-134	227888	230551	+	77001	downstream
scaffold450.0	LNC_008011	XLOC_040042	--	lncRNA	307553	307788	+	Pbr027448.1	Pbr027448	--	sp|Q43766|NLTP3_HORVU Non-specific lipid-transfer protein 3 OS=Hordeum vulgare GN=LTP3 PE=3 SV=1//8.5173e-18	240420	240761	+	66791	downstream
scaffold450.0	LNC_008011	XLOC_040042	--	lncRNA	307553	307788	+	Pbr027461.1	Pbr027461	--	sp|Q66IL0|CHID1_XENTR Chitinase domain-containing protein 1 OS=Xenopus tropicalis GN=chid1 PE=2 SV=1//1.49676e-73	335130	338807	+	27341	upstream
scaffold450.0	LNC_008011	XLOC_040042	--	lncRNA	307553	307788	+	Pbr027456.1	Pbr027456	--	-//-	296612	299250	-	8302	upstream
scaffold450.0	LNC_008011	XLOC_040042	--	lncRNA	307553	307788	+	Pbr027449.1	Pbr027449	--	sp|Q9M367|BECN1_ARATH Beclin-1-like protein OS=Arabidopsis thaliana GN=At3g61710 PE=2 SV=2//1.20719e-07	254867	255362	+	52190	downstream
scaffold450.0	LNC_008011	XLOC_040042	--	lncRNA	307553	307788	+	Pbr027455.1	Pbr027455	--	sp|Q8GX84|C3H1_ARATH Zinc finger CCCH domain-containing protein 1 OS=Arabidopsis thaliana GN=At1g01350 PE=2 SV=2//1.41801e-160	294922	296126	+	11426	downstream
scaffold450.0	LNC_008010	XLOC_040039	--	lncRNA	273693	273909	+	Pbr027444.1	Pbr027444	--	sp|Q9M364|ATX3_ARATH Histone-lysine N-methyltransferase ATX3 OS=Arabidopsis thaliana GN=ATX3 PE=2 SV=2//0	218711	226462	+	47230	downstream
scaffold450.0	LNC_008010	XLOC_040039	--	lncRNA	273693	273909	+	Pbr027454.1	Pbr027454	--	-//-	285576	291607	-	11666	downstream
scaffold450.0	LNC_008010	XLOC_040039	--	lncRNA	273693	273909	+	Pbr027459.1	Pbr027459	--	sp|P26569|H12_ARATH Histone H1.2 OS=Arabidopsis thaliana GN=At2g30620 PE=1 SV=1//7.12122e-11	325167	325511	-	51257	downstream
scaffold450.0	LNC_008010	XLOC_040039	--	lncRNA	273693	273909	+	Pbr027458.1	Pbr027458	--	sp|Q9SV26|PP297_ARATH Pentatricopeptide repeat-containing protein At4g01030, mitochondrial OS=Arabidopsis thaliana GN=PCMP-H65 PE=3 SV=2//2.32041e-08	318835	320898	-	44925	downstream
scaffold450.0	LNC_008010	XLOC_040039	--	lncRNA	273693	273909	+	Pbr027442.1	Pbr027442	--	sp|Q9M363|B561I_ARATH Cytochrome b561 and DOMON domain-containing protein At3g61750 OS=Arabidopsis thaliana GN=At3g61750 PE=3 SV=1//2.21059e-136	179513	181300	+	92392	downstream
scaffold450.0	LNC_008010	XLOC_040039	--	lncRNA	273693	273909	+	Pbr027455.1	Pbr027455	--	sp|Q8GX84|C3H1_ARATH Zinc finger CCCH domain-containing protein 1 OS=Arabidopsis thaliana GN=At1g01350 PE=2 SV=2//1.41801e-160	294922	296126	+	21012	upstream
scaffold450.0	LNC_008010	XLOC_040039	--	lncRNA	273693	273909	+	Pbr027443.3	Pbr027443	--	sp|F4JKH6|TSS_ARATH Protein TSS OS=Arabidopsis thaliana GN=TSS PE=1 SV=1//0	184331	194345	-	79347	upstream
scaffold450.0	LNC_008010	XLOC_040039	--	lncRNA	273693	273909	+	Pbr027460.1	Pbr027460	--	-//-	328294	328921	+	54384	upstream
scaffold450.0	LNC_008010	XLOC_040039	--	lncRNA	273693	273909	+	Pbr027456.1	Pbr027456	--	-//-	296612	299250	-	22702	downstream
scaffold450.0	LNC_008010	XLOC_040039	--	lncRNA	273693	273909	+	Pbr027461.1	Pbr027461	--	sp|Q66IL0|CHID1_XENTR Chitinase domain-containing protein 1 OS=Xenopus tropicalis GN=chid1 PE=2 SV=1//1.49676e-73	335130	338807	+	61220	upstream
scaffold450.0	LNC_008010	XLOC_040039	--	lncRNA	273693	273909	+	Pbr027441.1	Pbr027441	--	-//-	176544	177832	+	95860	downstream
scaffold450.0	LNC_008010	XLOC_040039	--	lncRNA	273693	273909	+	Pbr027448.1	Pbr027448	--	sp|Q43766|NLTP3_HORVU Non-specific lipid-transfer protein 3 OS=Hordeum vulgare GN=LTP3 PE=3 SV=1//8.5173e-18	240420	240761	+	32931	downstream
scaffold450.0	LNC_008010	XLOC_040039	--	lncRNA	273693	273909	+	Pbr027449.1	Pbr027449	--	sp|Q9M367|BECN1_ARATH Beclin-1-like protein OS=Arabidopsis thaliana GN=At3g61710 PE=2 SV=2//1.20719e-07	254867	255362	+	18330	downstream
scaffold450.0	LNC_008010	XLOC_040039	--	lncRNA	273693	273909	+	Pbr027457.1	Pbr027457	--	sp|Q84MC7|PYL9_ARATH Abscisic acid receptor PYL9 OS=Arabidopsis thaliana GN=PYL9 PE=1 SV=1//1.439e-103	315029	317385	+	41119	upstream
scaffold450.0	LNC_008010	XLOC_040039	--	lncRNA	273693	273909	+	Pbr027447.1	Pbr027447	--	sp|Q9M367|BECN1_ARATH Beclin-1-like protein OS=Arabidopsis thaliana GN=At3g61710 PE=2 SV=2//1.63557e-176	235459	239652	+	34040	downstream
scaffold450.0	LNC_008010	XLOC_040039	--	lncRNA	273693	273909	+	Pbr027462.1	Pbr027462	--	sp|Q9M158|STR4_ARATH Rhodanese-like domain-containing protein 4, chloroplastic OS=Arabidopsis thaliana GN=STR4 PE=1 SV=2//3.97845e-124	340231	343246	+	66321	upstream
scaffold450.0	LNC_008010	XLOC_040039	--	lncRNA	273693	273909	+	Pbr027463.1	Pbr027463	--	sp|O22059|CPC_ARATH Transcription factor CPC OS=Arabidopsis thaliana GN=CPC PE=1 SV=1//7.69702e-22	368428	369588	+	94518	upstream
scaffold450.0	LNC_008010	XLOC_040039	--	lncRNA	273693	273909	+	Pbr027451.1	Pbr027451	--	-//-	264403	267301	-	6391	upstream
scaffold450.0	LNC_008010	XLOC_040039	--	lncRNA	273693	273909	+	Pbr027450.1	Pbr027450	--	sp|O65717|CNGC1_ARATH Cyclic nucleotide-gated ion channel 1 OS=Arabidopsis thaliana GN=CNGC1 PE=1 SV=1//0	256388	259180	-	14512	upstream
scaffold450.0	LNC_008010	XLOC_040039	--	lncRNA	273693	273909	+	Pbr027446.1	Pbr027446	--	sp|Q8K1J5|SDE2_MOUSE Protein SDE2 homolog OS=Mus musculus GN=Sde2 PE=1 SV=1//1.41346e-11	232339	234753	-	38939	upstream
scaffold450.0	LNC_008010	XLOC_040039	--	lncRNA	273693	273909	+	Pbr027445.1	Pbr027445	--	sp|Q9M365|FB331_ARATH Probable F-box protein At3g61730 OS=Arabidopsis thaliana GN=RMF PE=1 SV=2//8.63952e-134	227888	230551	+	43141	downstream
scaffold450.0	LNC_008010	XLOC_040039	--	lncRNA	273693	273909	+	Pbr027453.1	Pbr027453	--	sp|Q9FFQ1|RH31_ARATH DEAD-box ATP-dependent RNA helicase 31 OS=Arabidopsis thaliana GN=RH31 PE=2 SV=2//0	279955	284073	+	6045	upstream
scaffold450.0	LNC_008010	XLOC_040039	--	lncRNA	273693	273909	+	Pbr027452.1	Pbr027452	--	-//-	270772	270981	+	2711	downstream
scaffold2.0	LNC_003908	XLOC_019313	--	lncRNA	3613540	3613902	+	Pbr013387.1	Pbr013387	--	sp|P43394|K502_ACTDE Fruit protein pKIWI502 OS=Actinidia deliciosa GN=pKIWI502 PE=2 SV=1//6.94918e-86	3648853	3650187	+	34950	upstream
scaffold2.0	LNC_003908	XLOC_019313	--	lncRNA	3613540	3613902	+	Pbr013388.1	Pbr013388	--	-//-	3651777	3652649	-	37874	downstream
scaffold2.0	LNC_003908	XLOC_019313	--	lncRNA	3613540	3613902	+	Pbr013389.1	Pbr013389	--	sp|Q8T7K0|ALIX_DICDI ALG-2 interacting protein X OS=Dictyostelium discoideum GN=alxA PE=1 SV=1//2.36622e-69	3654445	3659468	+	40542	upstream
scaffold2.0	LNC_003908	XLOC_019313	--	lncRNA	3613540	3613902	+	Pbr013373.1	Pbr013373	--	sp|Q8VHK9|DHX36_MOUSE ATP-dependent RNA helicase DHX36 OS=Mus musculus GN=Dhx36 PE=1 SV=2//0	3562034	3569740	+	43799	downstream
scaffold2.0	LNC_003908	XLOC_019313	--	lncRNA	3613540	3613902	+	Pbr013372.1	Pbr013372	--	sp|Q9ZU52|ALFC3_ARATH Probable fructose-bisphosphate aldolase 3, chloroplastic OS=Arabidopsis thaliana GN=FBA3 PE=1 SV=1//0	3557387	3559869	+	53670	downstream
scaffold2.0	LNC_003908	XLOC_019313	--	lncRNA	3613540	3613902	+	Pbr013386.1	Pbr013386	--	sp|P17614|ATPBM_NICPL ATP synthase subunit beta, mitochondrial OS=Nicotiana plumbaginifolia GN=ATPB PE=1 SV=1//0	3644085	3647505	+	30182	upstream
scaffold2.0	LNC_003908	XLOC_019313	--	lncRNA	3613540	3613902	+	Pbr013385.1	Pbr013385	--	sp|Q9C9M6|ASF1A_ARATH Probable histone chaperone ASF1A OS=Arabidopsis thaliana GN=ASF1A PE=2 SV=1//5.25076e-101	3640155	3641222	-	26252	downstream
scaffold2.0	LNC_003908	XLOC_019313	--	lncRNA	3613540	3613902	+	Pbr013380.1	Pbr013380	--	sp|Q8GXM8|MATE7_ARATH MATE efflux family protein 7 OS=Arabidopsis thaliana GN=DTXL3 PE=2 SV=1//1.81841e-157	3615892	3621439	-	1989	downstream
scaffold2.0	LNC_003908	XLOC_019313	--	lncRNA	3613540	3613902	+	Pbr013381.1	Pbr013381	--	sp|Q8RWF5|MATE9_ARATH MATE efflux family protein 9 OS=Arabidopsis thaliana GN=DTXL5 PE=2 SV=1//1.3622e-140	3623329	3626673	-	9426	downstream
scaffold2.0	LNC_003908	XLOC_019313	--	lncRNA	3613540	3613902	+	Pbr013384.1	Pbr013384	--	sp|Q8GXM8|MATE7_ARATH MATE efflux family protein 7 OS=Arabidopsis thaliana GN=DTXL3 PE=2 SV=1//3.17921e-63	3638205	3639656	+	24302	upstream
scaffold2.0	LNC_003908	XLOC_019313	--	lncRNA	3613540	3613902	+	Pbr013369.1	Pbr013369	--	sp|Q9ZU51|RHA2B_ARATH Probable E3 ubiquitin-protein ligase RHA2B OS=Arabidopsis thaliana GN=RHA2B PE=1 SV=2//2.18043e-21	3535448	3535960	-	77579	upstream
scaffold2.0	LNC_003908	XLOC_019313	--	lncRNA	3613540	3613902	+	Pbr013367.1	Pbr013367	--	sp|H2DH17|C7A22_PANGI Cytochrome P450 CYP749A22 OS=Panax ginseng PE=2 SV=1//0	3524748	3527939	-	85600	upstream
scaffold2.0	LNC_003908	XLOC_019313	--	lncRNA	3613540	3613902	+	Pbr013382.1	Pbr013382	--	sp|Q8RWF5|MATE9_ARATH MATE efflux family protein 9 OS=Arabidopsis thaliana GN=DTXL5 PE=2 SV=1//2.68756e-151	3629920	3633061	-	16017	downstream
scaffold2.0	LNC_003908	XLOC_019313	--	lncRNA	3613540	3613902	+	Pbr013383.1	Pbr013383	--	sp|Q9SIA4|MATE5_ARATH MATE efflux family protein 5 OS=Arabidopsis thaliana GN=DTXL1 PE=3 SV=1//1.50301e-26	3637289	3638195	+	23386	upstream
scaffold2.0	LNC_003908	XLOC_019313	--	lncRNA	3613540	3613902	+	Pbr013368.1	Pbr013368	--	-//-	3531579	3532743	-	80796	upstream
scaffold2.0	LNC_003908	XLOC_019313	--	lncRNA	3613540	3613902	+	Pbr013399.1	Pbr013399	--	sp|Q9ZU38|RPI2_ARATH Probable ribose-5-phosphate isomerase 2 OS=Arabidopsis thaliana GN=RPI2 PE=1 SV=1//2.9812e-133	3700685	3701464	-	86782	downstream
scaffold2.0	LNC_003908	XLOC_019313	--	lncRNA	3613540	3613902	+	Pbr013398.1	Pbr013398	--	-//-	3691011	3694195	-	77108	downstream
scaffold2.0	LNC_003908	XLOC_019313	--	lncRNA	3613540	3613902	+	Pbr013394.1	Pbr013394	--	sp|Q7ZWL6|MAF1_XENLA Repressor of RNA polymerase III transcription MAF1 homolog OS=Xenopus laevis GN=maf1 PE=2 SV=1//1.61692e-33	3677266	3679478	-	63363	downstream
scaffold2.0	LNC_003908	XLOC_019313	--	lncRNA	3613540	3613902	+	Pbr013395.1	Pbr013395	--	-//-	3681184	3682074	+	67281	upstream
scaffold2.0	LNC_003908	XLOC_019313	--	lncRNA	3613540	3613902	+	Pbr013400.1	Pbr013400	--	sp|O14197|YDQ4_SCHPO Uncharacterized transporter C5D6.04 OS=Schizosaccharomyces pombe (strain 972 / ATCC 24843) GN=SPAC5D6.04 PE=3 SV=1//1.30307e-13	3707813	3709162	-	93910	downstream
scaffold2.0	LNC_003908	XLOC_019313	--	lncRNA	3613540	3613902	+	Pbr013396.1	Pbr013396	--	sp|Q0IH10|MARH3_XENLA E3 ubiquitin-protein ligase MARCH3 OS=Xenopus laevis GN=march3 PE=2 SV=1//1.00292e-08	3682393	3683955	-	68490	downstream
scaffold2.0	LNC_003908	XLOC_019313	--	lncRNA	3613540	3613902	+	Pbr013393.1	Pbr013393	--	-//-	3675370	3675903	+	61467	upstream
scaffold2.0	LNC_003908	XLOC_019313	--	lncRNA	3613540	3613902	+	Pbr013392.1	Pbr013392	--	sp|Q5BK48|TTC5_RAT Tetratricopeptide repeat protein 5 OS=Rattus norvegicus GN=Ttc5 PE=2 SV=1//1.78801e-53	3665201	3668713	-	51298	downstream
scaffold2.0	LNC_003908	XLOC_019313	--	lncRNA	3613540	3613902	+	Pbr013397.1	Pbr013397	--	sp|Q9FGW0|FLA20_ARATH Putative fasciclin-like arabinogalactan protein 20 OS=Arabidopsis thaliana GN=FLA20 PE=3 SV=1//3.23915e-58	3689323	3690354	+	75420	upstream
scaffold2.0	LNC_003908	XLOC_019313	--	lncRNA	3613540	3613902	+	Pbr013376.1	Pbr013376	--	sp|P0C7Q9|PPR56_ARATH Pentatricopeptide repeat-containing protein At1g22960, mitochondrial OS=Arabidopsis thaliana GN=At1g22960 PE=2 SV=1//0	3591474	3598160	-	15379	upstream
scaffold2.0	LNC_003908	XLOC_019313	--	lncRNA	3613540	3613902	+	Pbr013379.1	Pbr013379	--	sp|Q8GXM8|MATE7_ARATH MATE efflux family protein 7 OS=Arabidopsis thaliana GN=DTXL3 PE=2 SV=1//8.7235e-117	3609648	3611536	-	2003	upstream
scaffold2.0	LNC_003908	XLOC_019313	--	lncRNA	3613540	3613902	+	Pbr013378.1	Pbr013378	--	sp|Q9ZT63|MTP1_ARATH Metal tolerance protein 1 OS=Arabidopsis thaliana GN=MTP1 PE=1 SV=2//2.77009e-32	3607866	3608180	+	5359	downstream
scaffold2.0	LNC_003908	XLOC_019313	--	lncRNA	3613540	3613902	+	Pbr013391.1	Pbr013391	--	sp|I7C6E8|C7A52_PANGI Beta-amyrin 28-oxidase OS=Panax ginseng PE=2 SV=1//1.12477e-105	3662358	3663490	-	48455	downstream
scaffold2.0	LNC_003908	XLOC_019313	--	lncRNA	3613540	3613902	+	Pbr013390.1	Pbr013390	--	-//-	3661625	3661979	+	47722	upstream
scaffold2.0	LNC_003908	XLOC_019313	--	lncRNA	3613540	3613902	+	Pbr013377.2	Pbr013377	--	sp|Q5U4I3|CCDB1_XENLA Cyclin-D1-binding protein 1 homolog OS=Xenopus laevis GN=ccndbp1 PE=2 SV=2//1.58889e-08	3600888	3602960	-	10579	upstream
scaffold2.0	LNC_003908	XLOC_019313	--	lncRNA	3613540	3613902	+	Pbr013374.1	Pbr013374	--	sp|F4HXY7|PSS1_ARATH CDP-diacylglycerol--serine O-phosphatidyltransferase 1 OS=Arabidopsis thaliana GN=PSS1 PE=1 SV=1//0	3581118	3585019	+	28520	downstream
scaffold2.0	LNC_003908	XLOC_019313	--	lncRNA	3613540	3613902	+	Pbr013371.1	Pbr013371	--	-//-	3549171	3554077	-	59462	upstream
scaffold2.0	LNC_003908	XLOC_019313	--	lncRNA	3613540	3613902	+	Pbr013370.1	Pbr013370	--	sp|Q3ED68|Y1295_ARATH Uncharacterized PKHD-type hydroxylase At1g22950 OS=Arabidopsis thaliana GN=At1g22950 PE=2 SV=2//9.61056e-122	3544187	3546550	-	66989	upstream
scaffold2.0	LNC_003908	XLOC_019313	--	lncRNA	3613540	3613902	+	Pbr013375.1	Pbr013375	--	sp|Q9SQI3|FATB_GOSHI Palmitoyl-acyl carrier protein thioesterase, chloroplastic OS=Gossypium hirsutum GN=FATB1 PE=1 SV=1//1.61353e-95	3586178	3588006	-	25533	upstream
scaffold2.0	LNC_003909	XLOC_019337	--	lncRNA	3831281	3831993	+	Pbr013426.1	Pbr013426	--	sp|Q55681|RECG_SYNY3 ATP-dependent DNA helicase RecG OS=Synechocystis sp. (strain PCC 6803 / Kazusa) GN=recG PE=3 SV=1//5.10737e-87	3928646	3934462	-	96652	downstream
scaffold2.0	LNC_003909	XLOC_019337	--	lncRNA	3831281	3831993	+	Pbr013411.1	Pbr013411	--	sp|Q94BT9|ATOX1_ARATH Copper transport protein ATX1 OS=Arabidopsis thaliana GN=ATX1 PE=1 SV=1//1.86785e-07	3755056	3756748	+	74532	downstream
scaffold2.0	LNC_003909	XLOC_019337	--	lncRNA	3831281	3831993	+	Pbr013414.1	Pbr013414	--	sp|Q8GUG9|PUB11_ARATH U-box domain-containing protein 11 OS=Arabidopsis thaliana GN=PUB11 PE=2 SV=2//0	3792484	3794745	+	36535	downstream
scaffold2.0	LNC_003909	XLOC_019337	--	lncRNA	3831281	3831993	+	Pbr013409.1	Pbr013409	--	sp|Q9FGW0|FLA20_ARATH Putative fasciclin-like arabinogalactan protein 20 OS=Arabidopsis thaliana GN=FLA20 PE=3 SV=1//1.24079e-19	3737643	3738335	+	92945	downstream
scaffold2.0	LNC_003909	XLOC_019337	--	lncRNA	3831281	3831993	+	Pbr013420.1	Pbr013420	--	sp|Q9QYI7|DNJB8_MOUSE DnaJ homolog subfamily B member 8 OS=Mus musculus GN=Dnajb8 PE=2 SV=1//2.36533e-17	3870890	3871967	+	38896	upstream
scaffold2.0	LNC_003909	XLOC_019337	--	lncRNA	3831281	3831993	+	Pbr013422.1	Pbr013422	--	-//-	3881528	3882010	+	49534	upstream
scaffold2.0	LNC_003909	XLOC_019337	--	lncRNA	3831281	3831993	+	Pbr013419.1	Pbr013419	--	-//-	3867801	3868910	-	35807	downstream
scaffold2.0	LNC_003909	XLOC_019337	--	lncRNA	3831281	3831993	+	Pbr013407.1	Pbr013407	--	sp|Q9C9A2|PP112_ARATH Pentatricopeptide repeat-containing protein At1g71060, mitochondrial OS=Arabidopsis thaliana GN=At1g71060 PE=2 SV=1//2.253e-47	3736459	3736779	+	94501	downstream
scaffold2.0	LNC_003909	XLOC_019337	--	lncRNA	3831281	3831993	+	Pbr013424.1	Pbr013424	--	sp|Q9S7Z8|PIN3_ARATH Auxin efflux carrier component 3 OS=Arabidopsis thaliana GN=PIN3 PE=1 SV=1//0	3901225	3905545	-	69231	downstream
scaffold2.0	LNC_003909	XLOC_019337	--	lncRNA	3831281	3831993	+	Pbr013406.1	Pbr013406	--	sp|Q9EPI0|XYLT2_RAT Xylosyltransferase 2 OS=Rattus norvegicus GN=Xylt2 PE=2 SV=1//2.43438e-06	3732253	3735223	+	96057	downstream
scaffold2.0	LNC_003909	XLOC_019337	--	lncRNA	3831281	3831993	+	Pbr013410.1	Pbr013410	--	sp|Q9SZN7|HIP26_ARATH Heavy metal-associated isoprenylated plant protein 26 OS=Arabidopsis thaliana GN=HIPP26 PE=1 SV=1//9.23913e-46	3745563	3746542	+	84738	downstream
scaffold2.0	LNC_003909	XLOC_019337	--	lncRNA	3831281	3831993	+	Pbr013413.1	Pbr013413	--	sp|Q9SZP1|MYB4_ARATH Transcription repressor MYB4 OS=Arabidopsis thaliana GN=MYB4 PE=1 SV=1//1.08661e-74	3780515	3781994	+	49286	downstream
scaffold2.0	LNC_003909	XLOC_019337	--	lncRNA	3831281	3831993	+	Pbr013421.1	Pbr013421	--	-//-	3875019	3875441	+	43025	upstream
scaffold2.0	LNC_003909	XLOC_019337	--	lncRNA	3831281	3831993	+	Pbr013423.1	Pbr013423	--	-//-	3883734	3887977	-	51740	downstream
scaffold2.0	LNC_003909	XLOC_019337	--	lncRNA	3831281	3831993	+	Pbr013415.1	Pbr013415	--	sp|Q6NLC8|Y1648_ARATH Uncharacterized protein At1g66480 OS=Arabidopsis thaliana GN=At1g66480 PE=2 SV=1//1.07726e-43	3799290	3800035	+	31245	downstream
scaffold2.0	LNC_003909	XLOC_019337	--	lncRNA	3831281	3831993	+	Pbr013418.1	Pbr013418	--	-//-	3864443	3866467	+	32449	upstream
scaffold2.0	LNC_003909	XLOC_019337	--	lncRNA	3831281	3831993	+	Pbr013408.1	Pbr013408	--	sp|Q9C9A2|PP112_ARATH Pentatricopeptide repeat-containing protein At1g71060, mitochondrial OS=Arabidopsis thaliana GN=At1g71060 PE=2 SV=1//1.22719e-36	3736894	3737163	+	94117	downstream
scaffold2.0	LNC_003909	XLOC_019337	--	lncRNA	3831281	3831993	+	Pbr013416.1	Pbr013416	--	sp|Q9SSJ8|FAB1C_ARATH Putative 1-phosphatidylinositol-3-phosphate 5-kinase FAB1C OS=Arabidopsis thaliana GN=FAB1C PE=2 SV=1//0	3801928	3821628	-	9652	upstream
scaffold2.0	LNC_003909	XLOC_019337	--	lncRNA	3831281	3831993	+	Pbr013425.1	Pbr013425	--	sp|Q0JKX1|HOX3_ORYSJ Homeobox-leucine zipper protein HOX3 OS=Oryza sativa subsp. japonica GN=HOX3 PE=1 SV=1//2.55325e-82	3920675	3923735	-	88681	downstream
scaffold2.0	LNC_003909	XLOC_019337	--	lncRNA	3831281	3831993	+	Pbr013417.1	Pbr013417	--	-//-	3825669	3825860	+	5420	downstream
scaffold2.0	LNC_003909	XLOC_019337	--	lncRNA	3831281	3831993	+	Pbr013412.1	Pbr013412	--	sp|Q949X9|LPR2_ARATH Multicopper oxidase LPR2 OS=Arabidopsis thaliana GN=LPR2 PE=2 SV=1//0	3760313	3766796	+	64484	downstream
scaffold450.0	LNC_008015	XLOC_040073	--	lncRNA	343321	343596	-	Pbr027453.1	Pbr027453	--	sp|Q9FFQ1|RH31_ARATH DEAD-box ATP-dependent RNA helicase 31 OS=Arabidopsis thaliana GN=RH31 PE=2 SV=2//0	279955	284073	+	59247	downstream
scaffold450.0	LNC_008015	XLOC_040073	--	lncRNA	343321	343596	-	Pbr027452.1	Pbr027452	--	-//-	270772	270981	+	72339	downstream
scaffold450.0	LNC_008015	XLOC_040073	--	lncRNA	343321	343596	-	Pbr027457.1	Pbr027457	--	sp|Q84MC7|PYL9_ARATH Abscisic acid receptor PYL9 OS=Arabidopsis thaliana GN=PYL9 PE=1 SV=1//1.439e-103	315029	317385	+	25935	downstream
scaffold450.0	LNC_008015	XLOC_040073	--	lncRNA	343321	343596	-	Pbr027454.1	Pbr027454	--	-//-	285576	291607	-	51713	upstream
scaffold450.0	LNC_008015	XLOC_040073	--	lncRNA	343321	343596	-	Pbr027459.1	Pbr027459	--	sp|P26569|H12_ARATH Histone H1.2 OS=Arabidopsis thaliana GN=At2g30620 PE=1 SV=1//7.12122e-11	325167	325511	-	17809	upstream
scaffold450.0	LNC_008015	XLOC_040073	--	lncRNA	343321	343596	-	Pbr027462.1	Pbr027462	--	sp|Q9M158|STR4_ARATH Rhodanese-like domain-containing protein 4, chloroplastic OS=Arabidopsis thaliana GN=STR4 PE=1 SV=2//3.97845e-124	340231	343246	+	74	downstream
scaffold450.0	LNC_008015	XLOC_040073	--	lncRNA	343321	343596	-	Pbr027458.1	Pbr027458	--	sp|Q9SV26|PP297_ARATH Pentatricopeptide repeat-containing protein At4g01030, mitochondrial OS=Arabidopsis thaliana GN=PCMP-H65 PE=3 SV=2//2.32041e-08	318835	320898	-	22422	upstream
scaffold450.0	LNC_008015	XLOC_040073	--	lncRNA	343321	343596	-	Pbr027463.1	Pbr027463	--	sp|O22059|CPC_ARATH Transcription factor CPC OS=Arabidopsis thaliana GN=CPC PE=1 SV=1//7.69702e-22	368428	369588	+	24831	upstream
scaffold450.0	LNC_008015	XLOC_040073	--	lncRNA	343321	343596	-	Pbr027451.1	Pbr027451	--	-//-	264403	267301	-	76019	upstream
scaffold450.0	LNC_008015	XLOC_040073	--	lncRNA	343321	343596	-	Pbr027450.1	Pbr027450	--	sp|O65717|CNGC1_ARATH Cyclic nucleotide-gated ion channel 1 OS=Arabidopsis thaliana GN=CNGC1 PE=1 SV=1//0	256388	259180	-	84140	upstream
scaffold450.0	LNC_008015	XLOC_040073	--	lncRNA	343321	343596	-	Pbr027455.1	Pbr027455	--	sp|Q8GX84|C3H1_ARATH Zinc finger CCCH domain-containing protein 1 OS=Arabidopsis thaliana GN=At1g01350 PE=2 SV=2//1.41801e-160	294922	296126	+	47194	downstream
scaffold450.0	LNC_008015	XLOC_040073	--	lncRNA	343321	343596	-	Pbr027460.1	Pbr027460	--	-//-	328294	328921	+	14399	downstream
scaffold450.0	LNC_008015	XLOC_040073	--	lncRNA	343321	343596	-	Pbr027456.1	Pbr027456	--	-//-	296612	299250	-	44070	upstream
scaffold450.0	LNC_008015	XLOC_040073	--	lncRNA	343321	343596	-	Pbr027461.1	Pbr027461	--	sp|Q66IL0|CHID1_XENTR Chitinase domain-containing protein 1 OS=Xenopus tropicalis GN=chid1 PE=2 SV=1//1.49676e-73	335130	338807	+	4513	downstream
scaffold450.0	LNC_008015	XLOC_040073	--	lncRNA	343321	343596	-	Pbr027449.1	Pbr027449	--	sp|Q9M367|BECN1_ARATH Beclin-1-like protein OS=Arabidopsis thaliana GN=At3g61710 PE=2 SV=2//1.20719e-07	254867	255362	+	87958	downstream
scaffold450.0	LNC_008014	XLOC_040064	--	lncRNA	206131	206974	-	Pbr027444.1	Pbr027444	--	sp|Q9M364|ATX3_ARATH Histone-lysine N-methyltransferase ATX3 OS=Arabidopsis thaliana GN=ATX3 PE=2 SV=2//0	218711	226462	+	11736	upstream
scaffold450.0	LNC_008014	XLOC_040064	--	lncRNA	206131	206974	-	Pbr027454.1	Pbr027454	--	-//-	285576	291607	-	78601	downstream
scaffold450.0	LNC_008014	XLOC_040064	--	lncRNA	206131	206974	-	Pbr027433.1	Pbr027433	--	sp|Q766C3|NEP1_NEPGR Aspartic proteinase nepenthesin-1 OS=Nepenthes gracilis GN=nep1 PE=1 SV=1//3.31802e-43	136196	137524	-	68606	upstream
scaffold450.0	LNC_008014	XLOC_040064	--	lncRNA	206131	206974	-	Pbr027432.1	Pbr027432	--	sp|Q84JL3|SINA3_ARATH E3 ubiquitin-protein ligase SINAT3 OS=Arabidopsis thaliana GN=SINAT3 PE=2 SV=1//0	131480	133963	+	72167	downstream
scaffold450.0	LNC_008014	XLOC_040064	--	lncRNA	206131	206974	-	Pbr027442.1	Pbr027442	--	sp|Q9M363|B561I_ARATH Cytochrome b561 and DOMON domain-containing protein At3g61750 OS=Arabidopsis thaliana GN=At3g61750 PE=3 SV=1//2.21059e-136	179513	181300	+	24830	downstream
scaffold450.0	LNC_008014	XLOC_040064	--	lncRNA	206131	206974	-	Pbr027455.1	Pbr027455	--	sp|Q8GX84|C3H1_ARATH Zinc finger CCCH domain-containing protein 1 OS=Arabidopsis thaliana GN=At1g01350 PE=2 SV=2//1.41801e-160	294922	296126	+	87947	upstream
scaffold450.0	LNC_008014	XLOC_040064	--	lncRNA	206131	206974	-	Pbr027443.3	Pbr027443	--	sp|F4JKH6|TSS_ARATH Protein TSS OS=Arabidopsis thaliana GN=TSS PE=1 SV=1//0	184331	194345	-	11785	upstream
scaffold450.0	LNC_008014	XLOC_040064	--	lncRNA	206131	206974	-	Pbr027456.1	Pbr027456	--	-//-	296612	299250	-	89637	downstream
scaffold450.0	LNC_008014	XLOC_040064	--	lncRNA	206131	206974	-	Pbr027429.1	Pbr027429	--	sp|Q39056|CNX3_ARATH Cyclic pyranopterin monophosphate synthase accessory protein, mitochondrial OS=Arabidopsis thaliana GN=CNX3 PE=1 SV=1//2.23699e-24	113561	113746	+	92384	downstream
scaffold450.0	LNC_008014	XLOC_040064	--	lncRNA	206131	206974	-	Pbr027440.1	Pbr027440	--	sp|Q84XF3|DRP1B_ARATH Dynamin-related protein 1B OS=Arabidopsis thaliana GN=DRP1B PE=1 SV=1//0	167896	172369	+	33761	downstream
scaffold450.0	LNC_008014	XLOC_040064	--	lncRNA	206131	206974	-	Pbr027441.1	Pbr027441	--	-//-	176544	177832	+	28298	downstream
scaffold450.0	LNC_008014	XLOC_040064	--	lncRNA	206131	206974	-	Pbr027428.1	Pbr027428	--	sp|Q9SSE9|JMJ25_ARATH Lysine-specific demethylase JMJ25 OS=Arabidopsis thaliana GN=JMJ25 PE=1 SV=1//1.60139e-33	102592	108327	+	97803	downstream
scaffold450.0	LNC_008014	XLOC_040064	--	lncRNA	206131	206974	-	Pbr027448.1	Pbr027448	--	sp|Q43766|NLTP3_HORVU Non-specific lipid-transfer protein 3 OS=Hordeum vulgare GN=LTP3 PE=3 SV=1//8.5173e-18	240420	240761	+	33445	upstream
scaffold450.0	LNC_008014	XLOC_040064	--	lncRNA	206131	206974	-	Pbr027449.1	Pbr027449	--	sp|Q9M367|BECN1_ARATH Beclin-1-like protein OS=Arabidopsis thaliana GN=At3g61710 PE=2 SV=2//1.20719e-07	254867	255362	+	47892	upstream
scaffold450.0	LNC_008014	XLOC_040064	--	lncRNA	206131	206974	-	Pbr027447.1	Pbr027447	--	sp|Q9M367|BECN1_ARATH Beclin-1-like protein OS=Arabidopsis thaliana GN=At3g61710 PE=2 SV=2//1.63557e-176	235459	239652	+	28484	upstream
scaffold450.0	LNC_008014	XLOC_040064	--	lncRNA	206131	206974	-	Pbr027451.1	Pbr027451	--	-//-	264403	267301	-	57428	downstream
scaffold450.0	LNC_008014	XLOC_040064	--	lncRNA	206131	206974	-	Pbr027453.1	Pbr027453	--	sp|Q9FFQ1|RH31_ARATH DEAD-box ATP-dependent RNA helicase 31 OS=Arabidopsis thaliana GN=RH31 PE=2 SV=2//0	279955	284073	+	72980	upstream
scaffold450.0	LNC_008014	XLOC_040064	--	lncRNA	206131	206974	-	Pbr027450.1	Pbr027450	--	sp|O65717|CNGC1_ARATH Cyclic nucleotide-gated ion channel 1 OS=Arabidopsis thaliana GN=CNGC1 PE=1 SV=1//0	256388	259180	-	49413	downstream
scaffold450.0	LNC_008014	XLOC_040064	--	lncRNA	206131	206974	-	Pbr027446.1	Pbr027446	--	sp|Q8K1J5|SDE2_MOUSE Protein SDE2 homolog OS=Mus musculus GN=Sde2 PE=1 SV=1//1.41346e-11	232339	234753	-	25364	downstream
scaffold450.0	LNC_008014	XLOC_040064	--	lncRNA	206131	206974	-	Pbr027445.1	Pbr027445	--	sp|Q9M365|FB331_ARATH Probable F-box protein At3g61730 OS=Arabidopsis thaliana GN=RMF PE=1 SV=2//8.63952e-134	227888	230551	+	20913	upstream
scaffold450.0	LNC_008014	XLOC_040064	--	lncRNA	206131	206974	-	Pbr027436.1	Pbr027436	--	-//-	149594	149797	-	56333	upstream
scaffold450.0	LNC_008014	XLOC_040064	--	lncRNA	206131	206974	-	Pbr027439.1	Pbr027439	--	sp|Q75KU4|CNBL4_ORYSJ Calcineurin B-like protein 4 OS=Oryza sativa subsp. japonica GN=CBL4 PE=1 SV=1//5.54894e-24	161166	165975	-	40155	upstream
scaffold450.0	LNC_008014	XLOC_040064	--	lncRNA	206131	206974	-	Pbr027452.1	Pbr027452	--	-//-	270772	270981	+	63797	upstream
scaffold450.0	LNC_008014	XLOC_040064	--	lncRNA	206131	206974	-	Pbr027438.1	Pbr027438	--	sp|Q9ZPY9|P4KG4_ARATH Phosphatidylinositol 4-kinase gamma 4 OS=Arabidopsis thaliana GN=PI4KG4 PE=1 SV=1//0	156416	158477	-	47653	upstream
scaffold450.0	LNC_008014	XLOC_040064	--	lncRNA	206131	206974	-	Pbr027437.1	Pbr027437	--	-//-	150568	155390	+	50740	downstream
scaffold450.0	LNC_008014	XLOC_040064	--	lncRNA	206131	206974	-	Pbr027434.1	Pbr027434	--	-//-	143518	144056	-	62074	upstream
scaffold450.0	LNC_008014	XLOC_040064	--	lncRNA	206131	206974	-	Pbr027431.1	Pbr027431	--	sp|Q9M358|UVSSA_ARATH UV-stimulated scaffold protein A homolog OS=Arabidopsis thaliana GN=At3g61800 PE=3 SV=1//0	126624	128889	+	77241	downstream
scaffold450.0	LNC_008014	XLOC_040064	--	lncRNA	206131	206974	-	Pbr027430.1	Pbr027430	--	sp|Q9LS40|ASPG1_ARATH Protein ASPARTIC PROTEASE IN GUARD CELL 1 OS=Arabidopsis thaliana GN=ASPG1 PE=1 SV=1//3.8672e-110	119854	121311	+	84819	downstream
scaffold450.0	LNC_008014	XLOC_040064	--	lncRNA	206131	206974	-	Pbr027435.1	Pbr027435	--	sp|Q3EBM5|ASPR1_ARATH Probable aspartic protease At2g35615 OS=Arabidopsis thaliana GN=At2g35615 PE=3 SV=1//5.9668e-61	145736	147076	-	59054	upstream
scaffold451.0	LNC_008017	XLOC_040080	--	lncRNA	64471	64814	+	Pbr027467.1	Pbr027467	--	-//-	12509	13039	+	51431	downstream
scaffold451.0	LNC_008017	XLOC_040080	--	lncRNA	64471	64814	+	Pbr027475.1	Pbr027475	--	sp|Q9FX68|ZWIP6_ARATH Zinc finger protein WIP6 OS=Arabidopsis thaliana GN=WIP6 PE=2 SV=1//3.94674e-110	73429	74788	+	8614	upstream
scaffold451.0	LNC_008017	XLOC_040080	--	lncRNA	64471	64814	+	Pbr027474.1	Pbr027474	--	sp|Q9FGT7|ARR18_ARATH Two-component response regulator ARR18 OS=Arabidopsis thaliana GN=ARR18 PE=2 SV=2//3.00274e-12	64012	65714	-	-344	antisense
scaffold451.0	LNC_008017	XLOC_040080	--	lncRNA	64471	64814	+	Pbr027466.1	Pbr027466	--	sp|Q38950|2AAB_ARATH Serine/threonine-protein phosphatase 2A 65 kDa regulatory subunit A beta isoform OS=Arabidopsis thaliana GN=PP2AA2 PE=1 SV=2//0	3958	8122	+	56348	downstream
scaffold451.0	LNC_008017	XLOC_040080	--	lncRNA	64471	64814	+	Pbr027479.2	Pbr027479	--	sp|Q9ZQQ7|Y2144_ARATH Putative leucine-rich repeat receptor-like serine/threonine-protein kinase At2g14440 OS=Arabidopsis thaliana GN=At2g14440 PE=3 SV=1//3.30162e-25	104057	107743	-	39242	downstream
scaffold451.0	LNC_008017	XLOC_040080	--	lncRNA	64471	64814	+	Pbr027478.1	Pbr027478	--	sp|P82280|RAV2_ARATH AP2/ERF and B3 domain-containing transcription repressor RAV2 OS=Arabidopsis thaliana GN=RAV2 PE=2 SV=1//3.50919e-69	89003	89731	-	24188	downstream
scaffold451.0	LNC_008017	XLOC_040080	--	lncRNA	64471	64814	+	Pbr027472.3	Pbr027472	--	sp|Q7XYY2|MED25_ARATH Mediator of RNA polymerase II transcription subunit 25 OS=Arabidopsis thaliana GN=MED25 PE=1 SV=1//6.26319e-60	43938	51478	-	12992	upstream
scaffold451.0	LNC_008017	XLOC_040080	--	lncRNA	64471	64814	+	Pbr027473.1	Pbr027473	--	-//-	53156	58367	+	6103	downstream
scaffold451.0	LNC_008017	XLOC_040080	--	lncRNA	64471	64814	+	Pbr027470.1	Pbr027470	--	sp|Q9LS40|ASPG1_ARATH Protein ASPARTIC PROTEASE IN GUARD CELL 1 OS=Arabidopsis thaliana GN=ASPG1 PE=1 SV=1//3.70663e-145	26467	36391	-	28079	upstream
scaffold451.0	LNC_008017	XLOC_040080	--	lncRNA	64471	64814	+	Pbr027486.1	Pbr027486	--	sp|Q7M3S9|RNGB_DICDI RING finger protein B OS=Dictyostelium discoideum GN=rngB PE=2 SV=2//1.69972e-09	160056	164575	-	95241	downstream
scaffold451.0	LNC_008017	XLOC_040080	--	lncRNA	64471	64814	+	Pbr027471.1	Pbr027471	--	sp|Q9C6M2|LHTL6_ARATH Lysine histidine transporter-like 6 OS=Arabidopsis thaliana GN=At1g25530 PE=2 SV=1//0	38717	41579	-	22891	upstream
scaffold451.0	LNC_008017	XLOC_040080	--	lncRNA	64471	64814	+	Pbr027480.1	Pbr027480	--	sp|Q0V7R1|GATL3_ARATH Probable galacturonosyltransferase-like 3 OS=Arabidopsis thaliana GN=GATL3 PE=2 SV=1//1.03922e-169	115206	116279	+	50391	upstream
scaffold451.0	LNC_008017	XLOC_040080	--	lncRNA	64471	64814	+	Pbr027483.1	Pbr027483	--	sp|Q6NQK2|NAC8_ARATH NAC domain-containing protein 8 OS=Arabidopsis thaliana GN=NAC008 PE=2 SV=1//2.75781e-172	130299	133425	-	65484	downstream
scaffold451.0	LNC_008017	XLOC_040080	--	lncRNA	64471	64814	+	Pbr027477.1	Pbr027477	--	sp|Q9FV52|MAP1B_ARATH Methionine aminopeptidase 1B, chloroplastic OS=Arabidopsis thaliana GN=MAP1B PE=2 SV=2//0	80807	83775	-	15992	downstream
scaffold451.0	LNC_008017	XLOC_040080	--	lncRNA	64471	64814	+	Pbr027476.1	Pbr027476	--	sp|Q93ZC5|AOC4_ARATH Allene oxide cyclase 4, chloroplastic OS=Arabidopsis thaliana GN=AOC4 PE=2 SV=1//1.55182e-88	77857	79046	-	13042	downstream
scaffold451.0	LNC_008017	XLOC_040080	--	lncRNA	64471	64814	+	Pbr027468.1	Pbr027468	--	sp|Q9SX27|PAN_ARATH Transcription factor PERIANTHIA OS=Arabidopsis thaliana GN=PAN PE=1 SV=1//1.56926e-136	13972	17223	-	47247	upstream
scaffold451.0	LNC_008017	XLOC_040080	--	lncRNA	64471	64814	+	Pbr027482.1	Pbr027482	--	-//-	125919	126266	+	61104	upstream
scaffold451.0	LNC_008017	XLOC_040080	--	lncRNA	64471	64814	+	Pbr027469.2	Pbr027469	--	sp|Q869R1|CTLHB_DICDI CTL-like protein DDB_G0274487 OS=Dictyostelium discoideum GN=DDB_G0274487 PE=3 SV=1//1.47209e-30	20141	22943	-	41527	upstream
scaffold451.0	LNC_008017	XLOC_040080	--	lncRNA	64471	64814	+	Pbr027481.1	Pbr027481	--	sp|Q9S713|STT7_ARATH Serine/threonine-protein kinase STN7, chloroplastic OS=Arabidopsis thaliana GN=STN7 PE=1 SV=1//0	118736	121916	+	53921	upstream
scaffold451.0	LNC_008017	XLOC_040080	--	lncRNA	64471	64814	+	Pbr027465.1	Pbr027465	--	sp|Q38950|2AAB_ARATH Serine/threonine-protein phosphatase 2A 65 kDa regulatory subunit A beta isoform OS=Arabidopsis thaliana GN=PP2AA2 PE=1 SV=2//4.7349e-27	3710	3907	+	60563	downstream
scaffold451.0	LNC_008017	XLOC_040080	--	lncRNA	64471	64814	+	Pbr027484.1	Pbr027484	--	sp|Q9Y5B6|PAXB1_HUMAN PAX3- and PAX7-binding protein 1 OS=Homo sapiens GN=PAXBP1 PE=1 SV=2//4.40476e-29	140149	145187	+	75334	upstream
scaffold451.0	LNC_008017	XLOC_040080	--	lncRNA	64471	64814	+	Pbr027485.1	Pbr027485	--	sp|Q84V83|LAR_DESUN Leucoanthocyanidin reductase OS=Desmodium uncinatum GN=LAR PE=1 SV=1//8.00914e-162	155825	159374	+	91010	upstream
scaffold451.0	LNC_008017	XLOC_040080	--	lncRNA	64471	64814	+	Pbr027464.1	Pbr027464	--	sp|Q9C6L8|ALMT4_ARATH Aluminum-activated malate transporter 4 OS=Arabidopsis thaliana GN=ALMT4 PE=3 SV=1//1.37398e-80	239	1765	+	62705	downstream
scaffold451.0	LNC_008016	XLOC_040079	--	lncRNA	63877	64163	+	Pbr027467.1	Pbr027467	--	-//-	12509	13039	+	50837	downstream
scaffold451.0	LNC_008016	XLOC_040079	--	lncRNA	63877	64163	+	Pbr027475.1	Pbr027475	--	sp|Q9FX68|ZWIP6_ARATH Zinc finger protein WIP6 OS=Arabidopsis thaliana GN=WIP6 PE=2 SV=1//3.94674e-110	73429	74788	+	9265	upstream
scaffold451.0	LNC_008016	XLOC_040079	--	lncRNA	63877	64163	+	Pbr027474.1	Pbr027474	--	sp|Q9FGT7|ARR18_ARATH Two-component response regulator ARR18 OS=Arabidopsis thaliana GN=ARR18 PE=2 SV=2//3.00274e-12	64012	65714	-	-152	antisense
scaffold451.0	LNC_008016	XLOC_040079	--	lncRNA	63877	64163	+	Pbr027466.1	Pbr027466	--	sp|Q38950|2AAB_ARATH Serine/threonine-protein phosphatase 2A 65 kDa regulatory subunit A beta isoform OS=Arabidopsis thaliana GN=PP2AA2 PE=1 SV=2//0	3958	8122	+	55754	downstream
scaffold451.0	LNC_008016	XLOC_040079	--	lncRNA	63877	64163	+	Pbr027479.2	Pbr027479	--	sp|Q9ZQQ7|Y2144_ARATH Putative leucine-rich repeat receptor-like serine/threonine-protein kinase At2g14440 OS=Arabidopsis thaliana GN=At2g14440 PE=3 SV=1//3.30162e-25	104057	107743	-	39893	downstream
scaffold451.0	LNC_008016	XLOC_040079	--	lncRNA	63877	64163	+	Pbr027478.1	Pbr027478	--	sp|P82280|RAV2_ARATH AP2/ERF and B3 domain-containing transcription repressor RAV2 OS=Arabidopsis thaliana GN=RAV2 PE=2 SV=1//3.50919e-69	89003	89731	-	24839	downstream
scaffold451.0	LNC_008016	XLOC_040079	--	lncRNA	63877	64163	+	Pbr027472.3	Pbr027472	--	sp|Q7XYY2|MED25_ARATH Mediator of RNA polymerase II transcription subunit 25 OS=Arabidopsis thaliana GN=MED25 PE=1 SV=1//6.26319e-60	43938	51478	-	12398	upstream
scaffold451.0	LNC_008016	XLOC_040079	--	lncRNA	63877	64163	+	Pbr027473.1	Pbr027473	--	-//-	53156	58367	+	5509	downstream
scaffold451.0	LNC_008016	XLOC_040079	--	lncRNA	63877	64163	+	Pbr027470.1	Pbr027470	--	sp|Q9LS40|ASPG1_ARATH Protein ASPARTIC PROTEASE IN GUARD CELL 1 OS=Arabidopsis thaliana GN=ASPG1 PE=1 SV=1//3.70663e-145	26467	36391	-	27485	upstream
scaffold451.0	LNC_008016	XLOC_040079	--	lncRNA	63877	64163	+	Pbr027486.1	Pbr027486	--	sp|Q7M3S9|RNGB_DICDI RING finger protein B OS=Dictyostelium discoideum GN=rngB PE=2 SV=2//1.69972e-09	160056	164575	-	95892	downstream
scaffold451.0	LNC_008016	XLOC_040079	--	lncRNA	63877	64163	+	Pbr027471.1	Pbr027471	--	sp|Q9C6M2|LHTL6_ARATH Lysine histidine transporter-like 6 OS=Arabidopsis thaliana GN=At1g25530 PE=2 SV=1//0	38717	41579	-	22297	upstream
scaffold451.0	LNC_008016	XLOC_040079	--	lncRNA	63877	64163	+	Pbr027480.1	Pbr027480	--	sp|Q0V7R1|GATL3_ARATH Probable galacturonosyltransferase-like 3 OS=Arabidopsis thaliana GN=GATL3 PE=2 SV=1//1.03922e-169	115206	116279	+	51042	upstream
scaffold451.0	LNC_008016	XLOC_040079	--	lncRNA	63877	64163	+	Pbr027483.1	Pbr027483	--	sp|Q6NQK2|NAC8_ARATH NAC domain-containing protein 8 OS=Arabidopsis thaliana GN=NAC008 PE=2 SV=1//2.75781e-172	130299	133425	-	66135	downstream
scaffold451.0	LNC_008016	XLOC_040079	--	lncRNA	63877	64163	+	Pbr027477.1	Pbr027477	--	sp|Q9FV52|MAP1B_ARATH Methionine aminopeptidase 1B, chloroplastic OS=Arabidopsis thaliana GN=MAP1B PE=2 SV=2//0	80807	83775	-	16643	downstream
scaffold451.0	LNC_008016	XLOC_040079	--	lncRNA	63877	64163	+	Pbr027476.1	Pbr027476	--	sp|Q93ZC5|AOC4_ARATH Allene oxide cyclase 4, chloroplastic OS=Arabidopsis thaliana GN=AOC4 PE=2 SV=1//1.55182e-88	77857	79046	-	13693	downstream
scaffold451.0	LNC_008016	XLOC_040079	--	lncRNA	63877	64163	+	Pbr027468.1	Pbr027468	--	sp|Q9SX27|PAN_ARATH Transcription factor PERIANTHIA OS=Arabidopsis thaliana GN=PAN PE=1 SV=1//1.56926e-136	13972	17223	-	46653	upstream
scaffold451.0	LNC_008016	XLOC_040079	--	lncRNA	63877	64163	+	Pbr027482.1	Pbr027482	--	-//-	125919	126266	+	61755	upstream
scaffold451.0	LNC_008016	XLOC_040079	--	lncRNA	63877	64163	+	Pbr027469.2	Pbr027469	--	sp|Q869R1|CTLHB_DICDI CTL-like protein DDB_G0274487 OS=Dictyostelium discoideum GN=DDB_G0274487 PE=3 SV=1//1.47209e-30	20141	22943	-	40933	upstream
scaffold451.0	LNC_008016	XLOC_040079	--	lncRNA	63877	64163	+	Pbr027481.1	Pbr027481	--	sp|Q9S713|STT7_ARATH Serine/threonine-protein kinase STN7, chloroplastic OS=Arabidopsis thaliana GN=STN7 PE=1 SV=1//0	118736	121916	+	54572	upstream
scaffold451.0	LNC_008016	XLOC_040079	--	lncRNA	63877	64163	+	Pbr027465.1	Pbr027465	--	sp|Q38950|2AAB_ARATH Serine/threonine-protein phosphatase 2A 65 kDa regulatory subunit A beta isoform OS=Arabidopsis thaliana GN=PP2AA2 PE=1 SV=2//4.7349e-27	3710	3907	+	59969	downstream
scaffold451.0	LNC_008016	XLOC_040079	--	lncRNA	63877	64163	+	Pbr027484.1	Pbr027484	--	sp|Q9Y5B6|PAXB1_HUMAN PAX3- and PAX7-binding protein 1 OS=Homo sapiens GN=PAXBP1 PE=1 SV=2//4.40476e-29	140149	145187	+	75985	upstream
scaffold451.0	LNC_008016	XLOC_040079	--	lncRNA	63877	64163	+	Pbr027485.1	Pbr027485	--	sp|Q84V83|LAR_DESUN Leucoanthocyanidin reductase OS=Desmodium uncinatum GN=LAR PE=1 SV=1//8.00914e-162	155825	159374	+	91661	upstream
scaffold451.0	LNC_008016	XLOC_040079	--	lncRNA	63877	64163	+	Pbr027464.1	Pbr027464	--	sp|Q9C6L8|ALMT4_ARATH Aluminum-activated malate transporter 4 OS=Arabidopsis thaliana GN=ALMT4 PE=3 SV=1//1.37398e-80	239	1765	+	62111	downstream
scaffold998.0	LNC_012926	XLOC_062926	--	lncRNA	4531	4917	-	Pbr042626.1	Pbr042626	--	sp|Q96276|MYB23_ARATH Transcription factor MYB23 OS=Arabidopsis thaliana GN=MYB23 PE=1 SV=1//5.82206e-50	16752	17829	-	11834	downstream
scaffold998.0	LNC_012926	XLOC_062926	--	lncRNA	4531	4917	-	Pbr042629.1	Pbr042629	--	sp|Q9ZRA4|AB19A_PRUPE Auxin-binding protein ABP19a OS=Prunus persica GN=ABP19A PE=3 SV=1//1.35543e-47	81823	82218	+	76905	upstream
scaffold998.0	LNC_012926	XLOC_062926	--	lncRNA	4531	4917	-	Pbr042627.1	Pbr042627	--	-//-	43142	43687	+	38224	upstream
scaffold998.0	LNC_012926	XLOC_062926	--	lncRNA	4531	4917	-	Pbr042628.1	Pbr042628	--	-//-	49028	56683	-	44110	downstream
scaffold998.0	LNC_012926	XLOC_062926	--	lncRNA	4531	4917	-	Pbr042630.1	Pbr042630	--	sp|Q9ZRA4|AB19A_PRUPE Auxin-binding protein ABP19a OS=Prunus persica GN=ABP19A PE=3 SV=1//2.56564e-20	82242	82457	+	77324	upstream
scaffold954.0	LNC_012690	XLOC_061664	--	lncRNA	25948	26177	+	Pbr041812.1	Pbr041812	--	sp|Q9C519|WRKY6_ARATH WRKY transcription factor 6 OS=Arabidopsis thaliana GN=WRKY6 PE=1 SV=1//6.78205e-103	63145	65997	-	36967	downstream
scaffold954.0	LNC_012690	XLOC_061664	--	lncRNA	25948	26177	+	Pbr041817.1	Pbr041817	--	sp|Q6P819|RCD1_XENTR Cell differentiation protein RCD1 homolog OS=Xenopus tropicalis GN=rqcd1 PE=2 SV=1//1.99286e-78	106043	109289	+	79865	upstream
scaffold954.0	LNC_012690	XLOC_061664	--	lncRNA	25948	26177	+	Pbr041819.1	Pbr041819	--	-//-	115622	117387	+	89444	upstream
scaffold954.0	LNC_012690	XLOC_061664	--	lncRNA	25948	26177	+	Pbr041815.1	Pbr041815	--	sp|Q9SY75|PPR30_ARATH Putative pentatricopeptide repeat-containing protein At1g10330 OS=Arabidopsis thaliana GN=PCMP-E71 PE=3 SV=1//5.59277e-11	89307	90923	+	63129	upstream
scaffold954.0	LNC_012690	XLOC_061664	--	lncRNA	25948	26177	+	Pbr041809.1	Pbr041809	--	sp|Q9FIG7|DIR2_ARATH Dirigent protein 2 OS=Arabidopsis thaliana GN=DIR2 PE=2 SV=1//7.08511e-26	41024	41551	+	14846	upstream
scaffold954.0	LNC_012690	XLOC_061664	--	lncRNA	25948	26177	+	Pbr041804.1	Pbr041804	--	sp|P92981|APR2_ARATH 5&apos;-adenylylsulfate reductase 2, chloroplastic OS=Arabidopsis thaliana GN=APR2 PE=1 SV=2//1.54225e-08	3542	4373	+	21574	downstream
scaffold954.0	LNC_012690	XLOC_061664	--	lncRNA	25948	26177	+	Pbr041805.1	Pbr041805	--	sp|Q5VR89|SIP11_ORYSJ Aquaporin SIP1-1 OS=Oryza sativa subsp. japonica GN=SIP1-1 PE=2 SV=2//5.39999e-60	5771	6553	-	19394	upstream
scaffold954.0	LNC_012690	XLOC_061664	--	lncRNA	25948	26177	+	Pbr041813.1	Pbr041813	--	-//-	75554	75799	+	49376	upstream
scaffold954.0	LNC_012690	XLOC_061664	--	lncRNA	25948	26177	+	Pbr041810.1	Pbr041810	--	sp|O22040|ANP1_ARATH Mitogen-activated protein kinase kinase kinase ANP1 OS=Arabidopsis thaliana GN=ANP1 PE=1 SV=2//1.9438e-38	48380	49709	-	22202	downstream
scaffold954.0	LNC_012690	XLOC_061664	--	lncRNA	25948	26177	+	Pbr041821.1	Pbr041821	--	sp|Q564K3|CND2_ARATH Condensin complex subunit 2 OS=Arabidopsis thaliana GN=CAPH PE=1 SV=1//0	124869	134202	-	98691	downstream
scaffold954.0	LNC_012690	XLOC_061664	--	lncRNA	25948	26177	+	Pbr041816.1	Pbr041816	--	sp|Q339N5|CSLH1_ORYSJ Cellulose synthase-like protein H1 OS=Oryza sativa subsp. japonica GN=CSLH1 PE=2 SV=2//6.46912e-16	92657	98285	+	66479	upstream
scaffold954.0	LNC_012690	XLOC_061664	--	lncRNA	25948	26177	+	Pbr041820.1	Pbr041820	--	sp|Q9ZSY9|C74B2_ARATH Linolenate hydroperoxide lyase, chloroplastic OS=Arabidopsis thaliana GN=CYP74B2 PE=1 SV=1//0	119228	122743	-	93050	downstream
scaffold954.0	LNC_012690	XLOC_061664	--	lncRNA	25948	26177	+	Pbr041808.1	Pbr041808	--	-//-	33261	34458	+	7083	upstream
scaffold954.0	LNC_012690	XLOC_061664	--	lncRNA	25948	26177	+	Pbr041818.1	Pbr041818	--	-//-	110452	113352	-	84274	downstream
scaffold954.0	LNC_012690	XLOC_061664	--	lncRNA	25948	26177	+	Pbr041806.1	Pbr041806	--	sp|Q00624|ASOL_BRANA L-ascorbate oxidase homolog OS=Brassica napus GN=Bp10 PE=2 SV=1//0	10223	17695	+	8252	downstream
scaffold954.0	LNC_012690	XLOC_061664	--	lncRNA	25948	26177	+	Pbr041807.1	Pbr041807	--	sp|Q8H107|ODO2B_ARATH Dihydrolipoyllysine-residue succinyltransferase component of 2-oxoglutarate dehydrogenase complex 2, mitochondrial OS=Arabidopsis thaliana GN=At4g26910 PE=2 SV=2//0	23761	27675	-	-230	antisense
scaffold954.0	LNC_012690	XLOC_061664	--	lncRNA	25948	26177	+	Pbr041811.2	Pbr041811	--	sp|O65390|APA1_ARATH Aspartic proteinase A1 OS=Arabidopsis thaliana GN=APA1 PE=1 SV=1//0	56376	60039	-	30198	downstream
scaffold954.0	LNC_012690	XLOC_061664	--	lncRNA	25948	26177	+	Pbr041814.2	Pbr041814	--	sp|Q339N5|CSLH1_ORYSJ Cellulose synthase-like protein H1 OS=Oryza sativa subsp. japonica GN=CSLH1 PE=2 SV=2//0	80169	84054	+	53991	upstream
scaffold954.0	LNC_012691	XLOC_061667	--	lncRNA	63066	63818	+	Pbr041812.1	Pbr041812	--	sp|Q9C519|WRKY6_ARATH WRKY transcription factor 6 OS=Arabidopsis thaliana GN=WRKY6 PE=1 SV=1//6.78205e-103	63145	65997	-	-674	antisense
scaffold954.0	LNC_012691	XLOC_061667	--	lncRNA	63066	63818	+	Pbr041817.1	Pbr041817	--	sp|Q6P819|RCD1_XENTR Cell differentiation protein RCD1 homolog OS=Xenopus tropicalis GN=rqcd1 PE=2 SV=1//1.99286e-78	106043	109289	+	42224	upstream
scaffold954.0	LNC_012691	XLOC_061667	--	lncRNA	63066	63818	+	Pbr041819.1	Pbr041819	--	-//-	115622	117387	+	51803	upstream
scaffold954.0	LNC_012691	XLOC_061667	--	lncRNA	63066	63818	+	Pbr041823.1	Pbr041823	--	sp|Q55BK0|UFD1_DICDI Ubiquitin fusion degradation protein 1 homolog OS=Dictyostelium discoideum GN=ufd1 PE=3 SV=1//3.72595e-24	138225	140799	-	74406	downstream
scaffold954.0	LNC_012691	XLOC_061667	--	lncRNA	63066	63818	+	Pbr041815.1	Pbr041815	--	sp|Q9SY75|PPR30_ARATH Putative pentatricopeptide repeat-containing protein At1g10330 OS=Arabidopsis thaliana GN=PCMP-E71 PE=3 SV=1//5.59277e-11	89307	90923	+	25488	upstream
scaffold954.0	LNC_012691	XLOC_061667	--	lncRNA	63066	63818	+	Pbr041809.1	Pbr041809	--	sp|Q9FIG7|DIR2_ARATH Dirigent protein 2 OS=Arabidopsis thaliana GN=DIR2 PE=2 SV=1//7.08511e-26	41024	41551	+	21514	downstream
scaffold954.0	LNC_012691	XLOC_061667	--	lncRNA	63066	63818	+	Pbr041804.1	Pbr041804	--	sp|P92981|APR2_ARATH 5&apos;-adenylylsulfate reductase 2, chloroplastic OS=Arabidopsis thaliana GN=APR2 PE=1 SV=2//1.54225e-08	3542	4373	+	58692	downstream
scaffold954.0	LNC_012691	XLOC_061667	--	lncRNA	63066	63818	+	Pbr041805.1	Pbr041805	--	sp|Q5VR89|SIP11_ORYSJ Aquaporin SIP1-1 OS=Oryza sativa subsp. japonica GN=SIP1-1 PE=2 SV=2//5.39999e-60	5771	6553	-	56512	upstream
scaffold954.0	LNC_012691	XLOC_061667	--	lncRNA	63066	63818	+	Pbr041813.1	Pbr041813	--	-//-	75554	75799	+	11735	upstream
scaffold954.0	LNC_012691	XLOC_061667	--	lncRNA	63066	63818	+	Pbr041810.1	Pbr041810	--	sp|O22040|ANP1_ARATH Mitogen-activated protein kinase kinase kinase ANP1 OS=Arabidopsis thaliana GN=ANP1 PE=1 SV=2//1.9438e-38	48380	49709	-	13356	upstream
scaffold954.0	LNC_012691	XLOC_061667	--	lncRNA	63066	63818	+	Pbr041821.1	Pbr041821	--	sp|Q564K3|CND2_ARATH Condensin complex subunit 2 OS=Arabidopsis thaliana GN=CAPH PE=1 SV=1//0	124869	134202	-	61050	downstream
scaffold954.0	LNC_012691	XLOC_061667	--	lncRNA	63066	63818	+	Pbr041816.1	Pbr041816	--	sp|Q339N5|CSLH1_ORYSJ Cellulose synthase-like protein H1 OS=Oryza sativa subsp. japonica GN=CSLH1 PE=2 SV=2//6.46912e-16	92657	98285	+	28838	upstream
scaffold954.0	LNC_012691	XLOC_061667	--	lncRNA	63066	63818	+	Pbr041820.1	Pbr041820	--	sp|Q9ZSY9|C74B2_ARATH Linolenate hydroperoxide lyase, chloroplastic OS=Arabidopsis thaliana GN=CYP74B2 PE=1 SV=1//0	119228	122743	-	55409	downstream
scaffold954.0	LNC_012691	XLOC_061667	--	lncRNA	63066	63818	+	Pbr041808.1	Pbr041808	--	-//-	33261	34458	+	28607	downstream
scaffold954.0	LNC_012691	XLOC_061667	--	lncRNA	63066	63818	+	Pbr041818.1	Pbr041818	--	-//-	110452	113352	-	46633	downstream
scaffold954.0	LNC_012691	XLOC_061667	--	lncRNA	63066	63818	+	Pbr041806.1	Pbr041806	--	sp|Q00624|ASOL_BRANA L-ascorbate oxidase homolog OS=Brassica napus GN=Bp10 PE=2 SV=1//0	10223	17695	+	45370	downstream
scaffold954.0	LNC_012691	XLOC_061667	--	lncRNA	63066	63818	+	Pbr041807.1	Pbr041807	--	sp|Q8H107|ODO2B_ARATH Dihydrolipoyllysine-residue succinyltransferase component of 2-oxoglutarate dehydrogenase complex 2, mitochondrial OS=Arabidopsis thaliana GN=At4g26910 PE=2 SV=2//0	23761	27675	-	35390	upstream
scaffold954.0	LNC_012691	XLOC_061667	--	lncRNA	63066	63818	+	Pbr041822.1	Pbr041822	--	sp|O32107|YUID_BACSU Uncharacterized membrane protein YuiD OS=Bacillus subtilis (strain 168) GN=yuiD PE=4 SV=1//1.49999e-12	134808	137263	-	70989	downstream
scaffold954.0	LNC_012691	XLOC_061667	--	lncRNA	63066	63818	+	Pbr041811.2	Pbr041811	--	sp|O65390|APA1_ARATH Aspartic proteinase A1 OS=Arabidopsis thaliana GN=APA1 PE=1 SV=1//0	56376	60039	-	3026	upstream
scaffold954.0	LNC_012691	XLOC_061667	--	lncRNA	63066	63818	+	Pbr041814.2	Pbr041814	--	sp|Q339N5|CSLH1_ORYSJ Cellulose synthase-like protein H1 OS=Oryza sativa subsp. japonica GN=CSLH1 PE=2 SV=2//0	80169	84054	+	16350	upstream
scaffold954.0	LNC_012692	XLOC_061675	--	lncRNA	125517	125730	+	Pbr041812.1	Pbr041812	--	sp|Q9C519|WRKY6_ARATH WRKY transcription factor 6 OS=Arabidopsis thaliana GN=WRKY6 PE=1 SV=1//6.78205e-103	63145	65997	-	59519	upstream
scaffold954.0	LNC_012692	XLOC_061675	--	lncRNA	125517	125730	+	Pbr041819.1	Pbr041819	--	-//-	115622	117387	+	8129	downstream
scaffold954.0	LNC_012692	XLOC_061675	--	lncRNA	125517	125730	+	Pbr041823.1	Pbr041823	--	sp|Q55BK0|UFD1_DICDI Ubiquitin fusion degradation protein 1 homolog OS=Dictyostelium discoideum GN=ufd1 PE=3 SV=1//3.72595e-24	138225	140799	-	12494	downstream
scaffold954.0	LNC_012692	XLOC_061675	--	lncRNA	125517	125730	+	Pbr041809.1	Pbr041809	--	sp|Q9FIG7|DIR2_ARATH Dirigent protein 2 OS=Arabidopsis thaliana GN=DIR2 PE=2 SV=1//7.08511e-26	41024	41551	+	83965	downstream
scaffold954.0	LNC_012692	XLOC_061675	--	lncRNA	125517	125730	+	Pbr041817.1	Pbr041817	--	sp|Q6P819|RCD1_XENTR Cell differentiation protein RCD1 homolog OS=Xenopus tropicalis GN=rqcd1 PE=2 SV=1//1.99286e-78	106043	109289	+	16227	downstream
scaffold954.0	LNC_012692	XLOC_061675	--	lncRNA	125517	125730	+	Pbr041816.1	Pbr041816	--	sp|Q339N5|CSLH1_ORYSJ Cellulose synthase-like protein H1 OS=Oryza sativa subsp. japonica GN=CSLH1 PE=2 SV=2//6.46912e-16	92657	98285	+	27231	downstream
scaffold954.0	LNC_012692	XLOC_061675	--	lncRNA	125517	125730	+	Pbr041813.1	Pbr041813	--	-//-	75554	75799	+	49717	downstream
scaffold954.0	LNC_012692	XLOC_061675	--	lncRNA	125517	125730	+	Pbr041810.1	Pbr041810	--	sp|O22040|ANP1_ARATH Mitogen-activated protein kinase kinase kinase ANP1 OS=Arabidopsis thaliana GN=ANP1 PE=1 SV=2//1.9438e-38	48380	49709	-	75807	upstream
scaffold954.0	LNC_012692	XLOC_061675	--	lncRNA	125517	125730	+	Pbr041818.1	Pbr041818	--	-//-	110452	113352	-	12164	upstream
scaffold954.0	LNC_012692	XLOC_061675	--	lncRNA	125517	125730	+	Pbr041820.1	Pbr041820	--	sp|Q9ZSY9|C74B2_ARATH Linolenate hydroperoxide lyase, chloroplastic OS=Arabidopsis thaliana GN=CYP74B2 PE=1 SV=1//0	119228	122743	-	2773	upstream
scaffold954.0	LNC_012692	XLOC_061675	--	lncRNA	125517	125730	+	Pbr041808.1	Pbr041808	--	-//-	33261	34458	+	91058	downstream
scaffold954.0	LNC_012692	XLOC_061675	--	lncRNA	125517	125730	+	Pbr041821.1	Pbr041821	--	sp|Q564K3|CND2_ARATH Condensin complex subunit 2 OS=Arabidopsis thaliana GN=CAPH PE=1 SV=1//0	124869	134202	-	-214	antisense
scaffold954.0	LNC_012692	XLOC_061675	--	lncRNA	125517	125730	+	Pbr041815.1	Pbr041815	--	sp|Q9SY75|PPR30_ARATH Putative pentatricopeptide repeat-containing protein At1g10330 OS=Arabidopsis thaliana GN=PCMP-E71 PE=3 SV=1//5.59277e-11	89307	90923	+	34593	downstream
scaffold954.0	LNC_012692	XLOC_061675	--	lncRNA	125517	125730	+	Pbr041807.1	Pbr041807	--	sp|Q8H107|ODO2B_ARATH Dihydrolipoyllysine-residue succinyltransferase component of 2-oxoglutarate dehydrogenase complex 2, mitochondrial OS=Arabidopsis thaliana GN=At4g26910 PE=2 SV=2//0	23761	27675	-	97841	upstream
scaffold954.0	LNC_012692	XLOC_061675	--	lncRNA	125517	125730	+	Pbr041822.1	Pbr041822	--	sp|O32107|YUID_BACSU Uncharacterized membrane protein YuiD OS=Bacillus subtilis (strain 168) GN=yuiD PE=4 SV=1//1.49999e-12	134808	137263	-	9077	downstream
scaffold954.0	LNC_012692	XLOC_061675	--	lncRNA	125517	125730	+	Pbr041811.2	Pbr041811	--	sp|O65390|APA1_ARATH Aspartic proteinase A1 OS=Arabidopsis thaliana GN=APA1 PE=1 SV=1//0	56376	60039	-	65477	upstream
scaffold954.0	LNC_012692	XLOC_061675	--	lncRNA	125517	125730	+	Pbr041814.2	Pbr041814	--	sp|Q339N5|CSLH1_ORYSJ Cellulose synthase-like protein H1 OS=Oryza sativa subsp. japonica GN=CSLH1 PE=2 SV=2//0	80169	84054	+	41462	downstream
scaffold954.0	LNC_012693	XLOC_061678	--	lncRNA	39544	40065	-	Pbr041812.1	Pbr041812	--	sp|Q9C519|WRKY6_ARATH WRKY transcription factor 6 OS=Arabidopsis thaliana GN=WRKY6 PE=1 SV=1//6.78205e-103	63145	65997	-	23079	downstream
scaffold954.0	LNC_012693	XLOC_061678	--	lncRNA	39544	40065	-	Pbr041817.1	Pbr041817	--	sp|Q6P819|RCD1_XENTR Cell differentiation protein RCD1 homolog OS=Xenopus tropicalis GN=rqcd1 PE=2 SV=1//1.99286e-78	106043	109289	+	65977	upstream
scaffold954.0	LNC_012693	XLOC_061678	--	lncRNA	39544	40065	-	Pbr041819.1	Pbr041819	--	-//-	115622	117387	+	75556	upstream
scaffold954.0	LNC_012693	XLOC_061678	--	lncRNA	39544	40065	-	Pbr041823.1	Pbr041823	--	sp|Q55BK0|UFD1_DICDI Ubiquitin fusion degradation protein 1 homolog OS=Dictyostelium discoideum GN=ufd1 PE=3 SV=1//3.72595e-24	138225	140799	-	98159	downstream
scaffold954.0	LNC_012693	XLOC_061678	--	lncRNA	39544	40065	-	Pbr041815.1	Pbr041815	--	sp|Q9SY75|PPR30_ARATH Putative pentatricopeptide repeat-containing protein At1g10330 OS=Arabidopsis thaliana GN=PCMP-E71 PE=3 SV=1//5.59277e-11	89307	90923	+	49241	upstream
scaffold954.0	LNC_012693	XLOC_061678	--	lncRNA	39544	40065	-	Pbr041809.1	Pbr041809	--	sp|Q9FIG7|DIR2_ARATH Dirigent protein 2 OS=Arabidopsis thaliana GN=DIR2 PE=2 SV=1//7.08511e-26	41024	41551	+	958	upstream
scaffold954.0	LNC_012693	XLOC_061678	--	lncRNA	39544	40065	-	Pbr041804.1	Pbr041804	--	sp|P92981|APR2_ARATH 5&apos;-adenylylsulfate reductase 2, chloroplastic OS=Arabidopsis thaliana GN=APR2 PE=1 SV=2//1.54225e-08	3542	4373	+	35170	downstream
scaffold954.0	LNC_012693	XLOC_061678	--	lncRNA	39544	40065	-	Pbr041805.1	Pbr041805	--	sp|Q5VR89|SIP11_ORYSJ Aquaporin SIP1-1 OS=Oryza sativa subsp. japonica GN=SIP1-1 PE=2 SV=2//5.39999e-60	5771	6553	-	32990	upstream
scaffold954.0	LNC_012693	XLOC_061678	--	lncRNA	39544	40065	-	Pbr041813.1	Pbr041813	--	-//-	75554	75799	+	35488	upstream
scaffold954.0	LNC_012693	XLOC_061678	--	lncRNA	39544	40065	-	Pbr041810.1	Pbr041810	--	sp|O22040|ANP1_ARATH Mitogen-activated protein kinase kinase kinase ANP1 OS=Arabidopsis thaliana GN=ANP1 PE=1 SV=2//1.9438e-38	48380	49709	-	8314	downstream
scaffold954.0	LNC_012693	XLOC_061678	--	lncRNA	39544	40065	-	Pbr041821.1	Pbr041821	--	sp|Q564K3|CND2_ARATH Condensin complex subunit 2 OS=Arabidopsis thaliana GN=CAPH PE=1 SV=1//0	124869	134202	-	84803	downstream
scaffold954.0	LNC_012693	XLOC_061678	--	lncRNA	39544	40065	-	Pbr041816.1	Pbr041816	--	sp|Q339N5|CSLH1_ORYSJ Cellulose synthase-like protein H1 OS=Oryza sativa subsp. japonica GN=CSLH1 PE=2 SV=2//6.46912e-16	92657	98285	+	52591	upstream
scaffold954.0	LNC_012693	XLOC_061678	--	lncRNA	39544	40065	-	Pbr041820.1	Pbr041820	--	sp|Q9ZSY9|C74B2_ARATH Linolenate hydroperoxide lyase, chloroplastic OS=Arabidopsis thaliana GN=CYP74B2 PE=1 SV=1//0	119228	122743	-	79162	downstream
scaffold954.0	LNC_012693	XLOC_061678	--	lncRNA	39544	40065	-	Pbr041808.1	Pbr041808	--	-//-	33261	34458	+	5085	downstream
scaffold954.0	LNC_012693	XLOC_061678	--	lncRNA	39544	40065	-	Pbr041818.1	Pbr041818	--	-//-	110452	113352	-	70386	downstream
scaffold954.0	LNC_012693	XLOC_061678	--	lncRNA	39544	40065	-	Pbr041806.1	Pbr041806	--	sp|Q00624|ASOL_BRANA L-ascorbate oxidase homolog OS=Brassica napus GN=Bp10 PE=2 SV=1//0	10223	17695	+	21848	downstream
scaffold954.0	LNC_012693	XLOC_061678	--	lncRNA	39544	40065	-	Pbr041807.1	Pbr041807	--	sp|Q8H107|ODO2B_ARATH Dihydrolipoyllysine-residue succinyltransferase component of 2-oxoglutarate dehydrogenase complex 2, mitochondrial OS=Arabidopsis thaliana GN=At4g26910 PE=2 SV=2//0	23761	27675	-	11868	upstream
scaffold954.0	LNC_012693	XLOC_061678	--	lncRNA	39544	40065	-	Pbr041822.1	Pbr041822	--	sp|O32107|YUID_BACSU Uncharacterized membrane protein YuiD OS=Bacillus subtilis (strain 168) GN=yuiD PE=4 SV=1//1.49999e-12	134808	137263	-	94742	downstream
scaffold954.0	LNC_012693	XLOC_061678	--	lncRNA	39544	40065	-	Pbr041811.2	Pbr041811	--	sp|O65390|APA1_ARATH Aspartic proteinase A1 OS=Arabidopsis thaliana GN=APA1 PE=1 SV=1//0	56376	60039	-	16310	downstream
scaffold954.0	LNC_012693	XLOC_061678	--	lncRNA	39544	40065	-	Pbr041814.2	Pbr041814	--	sp|Q339N5|CSLH1_ORYSJ Cellulose synthase-like protein H1 OS=Oryza sativa subsp. japonica GN=CSLH1 PE=2 SV=2//0	80169	84054	+	40103	upstream
scaffold954.0	LNC_012694	XLOC_061679	--	lncRNA	40812	41588	-	Pbr041812.1	Pbr041812	--	sp|Q9C519|WRKY6_ARATH WRKY transcription factor 6 OS=Arabidopsis thaliana GN=WRKY6 PE=1 SV=1//6.78205e-103	63145	65997	-	21556	downstream
scaffold954.0	LNC_012694	XLOC_061679	--	lncRNA	40812	41588	-	Pbr041817.1	Pbr041817	--	sp|Q6P819|RCD1_XENTR Cell differentiation protein RCD1 homolog OS=Xenopus tropicalis GN=rqcd1 PE=2 SV=1//1.99286e-78	106043	109289	+	64454	upstream
scaffold954.0	LNC_012694	XLOC_061679	--	lncRNA	40812	41588	-	Pbr041819.1	Pbr041819	--	-//-	115622	117387	+	74033	upstream
scaffold954.0	LNC_012694	XLOC_061679	--	lncRNA	40812	41588	-	Pbr041823.1	Pbr041823	--	sp|Q55BK0|UFD1_DICDI Ubiquitin fusion degradation protein 1 homolog OS=Dictyostelium discoideum GN=ufd1 PE=3 SV=1//3.72595e-24	138225	140799	-	96636	downstream
scaffold954.0	LNC_012694	XLOC_061679	--	lncRNA	40812	41588	-	Pbr041815.1	Pbr041815	--	sp|Q9SY75|PPR30_ARATH Putative pentatricopeptide repeat-containing protein At1g10330 OS=Arabidopsis thaliana GN=PCMP-E71 PE=3 SV=1//5.59277e-11	89307	90923	+	47718	upstream
scaffold954.0	LNC_012694	XLOC_061679	--	lncRNA	40812	41588	-	Pbr041809.1	Pbr041809	--	sp|Q9FIG7|DIR2_ARATH Dirigent protein 2 OS=Arabidopsis thaliana GN=DIR2 PE=2 SV=1//7.08511e-26	41024	41551	+	-528	antisense
scaffold954.0	LNC_012694	XLOC_061679	--	lncRNA	40812	41588	-	Pbr041804.1	Pbr041804	--	sp|P92981|APR2_ARATH 5&apos;-adenylylsulfate reductase 2, chloroplastic OS=Arabidopsis thaliana GN=APR2 PE=1 SV=2//1.54225e-08	3542	4373	+	36438	downstream
scaffold954.0	LNC_012694	XLOC_061679	--	lncRNA	40812	41588	-	Pbr041805.1	Pbr041805	--	sp|Q5VR89|SIP11_ORYSJ Aquaporin SIP1-1 OS=Oryza sativa subsp. japonica GN=SIP1-1 PE=2 SV=2//5.39999e-60	5771	6553	-	34258	upstream
scaffold954.0	LNC_012694	XLOC_061679	--	lncRNA	40812	41588	-	Pbr041813.1	Pbr041813	--	-//-	75554	75799	+	33965	upstream
scaffold954.0	LNC_012694	XLOC_061679	--	lncRNA	40812	41588	-	Pbr041810.1	Pbr041810	--	sp|O22040|ANP1_ARATH Mitogen-activated protein kinase kinase kinase ANP1 OS=Arabidopsis thaliana GN=ANP1 PE=1 SV=2//1.9438e-38	48380	49709	-	6791	downstream
scaffold954.0	LNC_012694	XLOC_061679	--	lncRNA	40812	41588	-	Pbr041821.1	Pbr041821	--	sp|Q564K3|CND2_ARATH Condensin complex subunit 2 OS=Arabidopsis thaliana GN=CAPH PE=1 SV=1//0	124869	134202	-	83280	downstream
scaffold954.0	LNC_012694	XLOC_061679	--	lncRNA	40812	41588	-	Pbr041816.1	Pbr041816	--	sp|Q339N5|CSLH1_ORYSJ Cellulose synthase-like protein H1 OS=Oryza sativa subsp. japonica GN=CSLH1 PE=2 SV=2//6.46912e-16	92657	98285	+	51068	upstream
scaffold954.0	LNC_012694	XLOC_061679	--	lncRNA	40812	41588	-	Pbr041820.1	Pbr041820	--	sp|Q9ZSY9|C74B2_ARATH Linolenate hydroperoxide lyase, chloroplastic OS=Arabidopsis thaliana GN=CYP74B2 PE=1 SV=1//0	119228	122743	-	77639	downstream
scaffold954.0	LNC_012694	XLOC_061679	--	lncRNA	40812	41588	-	Pbr041808.1	Pbr041808	--	-//-	33261	34458	+	6353	downstream
scaffold954.0	LNC_012694	XLOC_061679	--	lncRNA	40812	41588	-	Pbr041818.1	Pbr041818	--	-//-	110452	113352	-	68863	downstream
scaffold954.0	LNC_012694	XLOC_061679	--	lncRNA	40812	41588	-	Pbr041806.1	Pbr041806	--	sp|Q00624|ASOL_BRANA L-ascorbate oxidase homolog OS=Brassica napus GN=Bp10 PE=2 SV=1//0	10223	17695	+	23116	downstream
scaffold954.0	LNC_012694	XLOC_061679	--	lncRNA	40812	41588	-	Pbr041807.1	Pbr041807	--	sp|Q8H107|ODO2B_ARATH Dihydrolipoyllysine-residue succinyltransferase component of 2-oxoglutarate dehydrogenase complex 2, mitochondrial OS=Arabidopsis thaliana GN=At4g26910 PE=2 SV=2//0	23761	27675	-	13136	upstream
scaffold954.0	LNC_012694	XLOC_061679	--	lncRNA	40812	41588	-	Pbr041822.1	Pbr041822	--	sp|O32107|YUID_BACSU Uncharacterized membrane protein YuiD OS=Bacillus subtilis (strain 168) GN=yuiD PE=4 SV=1//1.49999e-12	134808	137263	-	93219	downstream
scaffold954.0	LNC_012694	XLOC_061679	--	lncRNA	40812	41588	-	Pbr041811.2	Pbr041811	--	sp|O65390|APA1_ARATH Aspartic proteinase A1 OS=Arabidopsis thaliana GN=APA1 PE=1 SV=1//0	56376	60039	-	14787	downstream
scaffold954.0	LNC_012694	XLOC_061679	--	lncRNA	40812	41588	-	Pbr041814.2	Pbr041814	--	sp|Q339N5|CSLH1_ORYSJ Cellulose synthase-like protein H1 OS=Oryza sativa subsp. japonica GN=CSLH1 PE=2 SV=2//0	80169	84054	+	38580	upstream
scaffold954.0	LNC_012695	XLOC_061686	--	lncRNA	117166	117497	-	Pbr041812.1	Pbr041812	--	sp|Q9C519|WRKY6_ARATH WRKY transcription factor 6 OS=Arabidopsis thaliana GN=WRKY6 PE=1 SV=1//6.78205e-103	63145	65997	-	51168	upstream
scaffold954.0	LNC_012695	XLOC_061686	--	lncRNA	117166	117497	-	Pbr041819.1	Pbr041819	--	-//-	115622	117387	+	-222	antisense
scaffold954.0	LNC_012695	XLOC_061686	--	lncRNA	117166	117497	-	Pbr041823.1	Pbr041823	--	sp|Q55BK0|UFD1_DICDI Ubiquitin fusion degradation protein 1 homolog OS=Dictyostelium discoideum GN=ufd1 PE=3 SV=1//3.72595e-24	138225	140799	-	20727	downstream
scaffold954.0	LNC_012695	XLOC_061686	--	lncRNA	117166	117497	-	Pbr041815.1	Pbr041815	--	sp|Q9SY75|PPR30_ARATH Putative pentatricopeptide repeat-containing protein At1g10330 OS=Arabidopsis thaliana GN=PCMP-E71 PE=3 SV=1//5.59277e-11	89307	90923	+	26242	downstream
scaffold954.0	LNC_012695	XLOC_061686	--	lncRNA	117166	117497	-	Pbr041809.1	Pbr041809	--	sp|Q9FIG7|DIR2_ARATH Dirigent protein 2 OS=Arabidopsis thaliana GN=DIR2 PE=2 SV=1//7.08511e-26	41024	41551	+	75614	downstream
scaffold954.0	LNC_012695	XLOC_061686	--	lncRNA	117166	117497	-	Pbr041817.1	Pbr041817	--	sp|Q6P819|RCD1_XENTR Cell differentiation protein RCD1 homolog OS=Xenopus tropicalis GN=rqcd1 PE=2 SV=1//1.99286e-78	106043	109289	+	7876	downstream
scaffold954.0	LNC_012695	XLOC_061686	--	lncRNA	117166	117497	-	Pbr041816.1	Pbr041816	--	sp|Q339N5|CSLH1_ORYSJ Cellulose synthase-like protein H1 OS=Oryza sativa subsp. japonica GN=CSLH1 PE=2 SV=2//6.46912e-16	92657	98285	+	18880	downstream
scaffold954.0	LNC_012695	XLOC_061686	--	lncRNA	117166	117497	-	Pbr041813.1	Pbr041813	--	-//-	75554	75799	+	41366	downstream
scaffold954.0	LNC_012695	XLOC_061686	--	lncRNA	117166	117497	-	Pbr041810.1	Pbr041810	--	sp|O22040|ANP1_ARATH Mitogen-activated protein kinase kinase kinase ANP1 OS=Arabidopsis thaliana GN=ANP1 PE=1 SV=2//1.9438e-38	48380	49709	-	67456	upstream
scaffold954.0	LNC_012695	XLOC_061686	--	lncRNA	117166	117497	-	Pbr041821.1	Pbr041821	--	sp|Q564K3|CND2_ARATH Condensin complex subunit 2 OS=Arabidopsis thaliana GN=CAPH PE=1 SV=1//0	124869	134202	-	7371	downstream
scaffold954.0	LNC_012695	XLOC_061686	--	lncRNA	117166	117497	-	Pbr041820.1	Pbr041820	--	sp|Q9ZSY9|C74B2_ARATH Linolenate hydroperoxide lyase, chloroplastic OS=Arabidopsis thaliana GN=CYP74B2 PE=1 SV=1//0	119228	122743	-	1730	downstream
scaffold954.0	LNC_012695	XLOC_061686	--	lncRNA	117166	117497	-	Pbr041808.1	Pbr041808	--	-//-	33261	34458	+	82707	downstream
scaffold954.0	LNC_012695	XLOC_061686	--	lncRNA	117166	117497	-	Pbr041818.1	Pbr041818	--	-//-	110452	113352	-	3813	upstream
scaffold954.0	LNC_012695	XLOC_061686	--	lncRNA	117166	117497	-	Pbr041806.1	Pbr041806	--	sp|Q00624|ASOL_BRANA L-ascorbate oxidase homolog OS=Brassica napus GN=Bp10 PE=2 SV=1//0	10223	17695	+	99470	downstream
scaffold954.0	LNC_012695	XLOC_061686	--	lncRNA	117166	117497	-	Pbr041807.1	Pbr041807	--	sp|Q8H107|ODO2B_ARATH Dihydrolipoyllysine-residue succinyltransferase component of 2-oxoglutarate dehydrogenase complex 2, mitochondrial OS=Arabidopsis thaliana GN=At4g26910 PE=2 SV=2//0	23761	27675	-	89490	upstream
scaffold954.0	LNC_012695	XLOC_061686	--	lncRNA	117166	117497	-	Pbr041822.1	Pbr041822	--	sp|O32107|YUID_BACSU Uncharacterized membrane protein YuiD OS=Bacillus subtilis (strain 168) GN=yuiD PE=4 SV=1//1.49999e-12	134808	137263	-	17310	downstream
scaffold954.0	LNC_012695	XLOC_061686	--	lncRNA	117166	117497	-	Pbr041811.2	Pbr041811	--	sp|O65390|APA1_ARATH Aspartic proteinase A1 OS=Arabidopsis thaliana GN=APA1 PE=1 SV=1//0	56376	60039	-	57126	upstream
scaffold954.0	LNC_012695	XLOC_061686	--	lncRNA	117166	117497	-	Pbr041814.2	Pbr041814	--	sp|Q339N5|CSLH1_ORYSJ Cellulose synthase-like protein H1 OS=Oryza sativa subsp. japonica GN=CSLH1 PE=2 SV=2//0	80169	84054	+	33111	downstream
scaffold955.0	LNC_012696	XLOC_061691	--	lncRNA	14095	14390	+	Pbr041824.1	Pbr041824	--	sp|Q03194|PMA4_NICPL Plasma membrane ATPase 4 OS=Nicotiana plumbaginifolia GN=PMA4 PE=2 SV=1//0	33141	40745	+	18750	upstream
scaffold955.0	LNC_012696	XLOC_061691	--	lncRNA	14095	14390	+	Pbr041826.1	Pbr041826	--	-//-	88197	89316	+	73806	upstream
scaffold955.0	LNC_012696	XLOC_061691	--	lncRNA	14095	14390	+	Pbr041825.1	Pbr041825	--	-//-	59838	61345	+	45447	upstream
scaffold956.0	LNC_012697	XLOC_061697	--	lncRNA	1907	8139	+	Pbr041829.1	Pbr041829	--	-//-	59218	61140	+	51078	upstream
scaffold956.0	LNC_012697	XLOC_061697	--	lncRNA	1907	8139	+	Pbr041831.1	Pbr041831	--	sp|O22132|LBD19_ARATH LOB domain-containing protein 19 OS=Arabidopsis thaliana GN=LBD19 PE=2 SV=1//2.36587e-55	71299	74783	-	63159	downstream
scaffold956.0	LNC_012697	XLOC_061697	--	lncRNA	1907	8139	+	Pbr041832.1	Pbr041832	--	sp|O22131|LBD18_ARATH LOB domain-containing protein 18 OS=Arabidopsis thaliana GN=LBD18 PE=2 SV=2//2.74228e-78	102522	106832	+	94382	upstream
scaffold956.0	LNC_012697	XLOC_061697	--	lncRNA	1907	8139	+	Pbr041828.1	Pbr041828	--	sp|Q9LZY0|MA654_ARATH 65-kDa microtubule-associated protein 4 OS=Arabidopsis thaliana GN=MAP65-4 PE=1 SV=2//3.80653e-161	42092	46180	-	33952	downstream
scaffold956.0	LNC_012697	XLOC_061697	--	lncRNA	1907	8139	+	Pbr041830.1	Pbr041830	--	sp|Q9S9Z8|14311_ARATH 14-3-3-like protein GF14 omicron OS=Arabidopsis thaliana GN=GRF11 PE=2 SV=2//2.00081e-20	67356	67520	+	59216	upstream
scaffold957.0	LNC_012698	XLOC_061709	--	lncRNA	121076	123569	+	Pbr041841.1	Pbr041841	--	sp|P38389|SC61B_ARATH Protein transport protein Sec61 subunit beta OS=Arabidopsis thaliana GN=At2g45070 PE=1 SV=1//4.21661e-14	139788	140213	+	16218	upstream
scaffold957.0	LNC_012698	XLOC_061709	--	lncRNA	121076	123569	+	Pbr041839.1	Pbr041839	--	sp|Q94KB7|MLO6_ARATH MLO-like protein 6 OS=Arabidopsis thaliana GN=MLO6 PE=2 SV=2//0	107878	116766	+	4309	downstream
scaffold957.0	LNC_012698	XLOC_061709	--	lncRNA	121076	123569	+	Pbr041840.1	Pbr041840	--	-//-	117422	117604	-	3471	upstream
scaffold957.0	LNC_012698	XLOC_061709	--	lncRNA	121076	123569	+	Pbr041837.1	Pbr041837	--	-//-	39108	39385	+	81690	downstream
scaffold957.0	LNC_012698	XLOC_061709	--	lncRNA	121076	123569	+	Pbr041838.1	Pbr041838	--	sp|Q94KB9|MLO3_ARATH MLO-like protein 3 OS=Arabidopsis thaliana GN=MLO3 PE=2 SV=1//6.75341e-148	54156	59794	-	61281	upstream
scaffold957.0	LNC_012699	XLOC_061713	--	lncRNA	93836	94096	-	Pbr041839.1	Pbr041839	--	sp|Q94KB7|MLO6_ARATH MLO-like protein 6 OS=Arabidopsis thaliana GN=MLO6 PE=2 SV=2//0	107878	116766	+	13781	upstream
scaffold957.0	LNC_012699	XLOC_061713	--	lncRNA	93836	94096	-	Pbr041841.1	Pbr041841	--	sp|P38389|SC61B_ARATH Protein transport protein Sec61 subunit beta OS=Arabidopsis thaliana GN=At2g45070 PE=1 SV=1//4.21661e-14	139788	140213	+	45691	upstream
scaffold957.0	LNC_012699	XLOC_061713	--	lncRNA	93836	94096	-	Pbr041835.2	Pbr041835	--	sp|Q75IM9|IVD_ORYSJ Isovaleryl-CoA dehydrogenase, mitochondrial OS=Oryza sativa subsp. japonica GN=Os05g0125500 PE=2 SV=2//0	6278	11353	+	82482	downstream
scaffold957.0	LNC_012699	XLOC_061713	--	lncRNA	93836	94096	-	Pbr041836.1	Pbr041836	--	sp|Q9ZTX9|ARFD_ARATH Auxin response factor 4 OS=Arabidopsis thaliana GN=ARF4 PE=1 SV=1//0	11937	16339	-	77496	upstream
scaffold957.0	LNC_012699	XLOC_061713	--	lncRNA	93836	94096	-	Pbr041840.1	Pbr041840	--	-//-	117422	117604	-	23325	downstream
scaffold957.0	LNC_012699	XLOC_061713	--	lncRNA	93836	94096	-	Pbr041838.1	Pbr041838	--	sp|Q94KB9|MLO3_ARATH MLO-like protein 3 OS=Arabidopsis thaliana GN=MLO3 PE=2 SV=1//6.75341e-148	54156	59794	-	34041	upstream
scaffold957.0	LNC_012699	XLOC_061713	--	lncRNA	93836	94096	-	Pbr041837.1	Pbr041837	--	-//-	39108	39385	+	54450	downstream
scaffold594.0	LNC_009715	XLOC_048031	--	lncRNA	190811	191058	-	Pbr032779.1	Pbr032779	--	sp|Q9FNN7|PP371_ARATH Pentatricopeptide repeat-containing protein At5g08510 OS=Arabidopsis thaliana GN=PCMP-E20 PE=2 SV=1//3.24847e-16	164634	165692	-	25118	upstream
scaffold594.0	LNC_009715	XLOC_048031	--	lncRNA	190811	191058	-	Pbr032773.1	Pbr032773	--	sp|Q9FJ95|DHSO_ARATH Sorbitol dehydrogenase OS=Arabidopsis thaliana GN=SDH PE=1 SV=1//0	120109	121426	-	69384	upstream
scaffold594.0	LNC_009715	XLOC_048031	--	lncRNA	190811	191058	-	Pbr032781.1	Pbr032781	--	sp|Q9S746|HTH_ARATH Protein HOTHEAD OS=Arabidopsis thaliana GN=HTH PE=1 SV=1//0	178556	181523	+	9287	downstream
scaffold594.0	LNC_009715	XLOC_048031	--	lncRNA	190811	191058	-	Pbr032782.1	Pbr032782	--	sp|Q9C5X8|MOCOS_ARATH Molybdenum cofactor sulfurase OS=Arabidopsis thaliana GN=ABA3 PE=1 SV=1//8.32572e-11	190734	192656	+	-248	antisense
scaffold594.0	LNC_009715	XLOC_048031	--	lncRNA	190811	191058	-	Pbr032772.1	Pbr032772	--	sp|Q9FJ95|DHSO_ARATH Sorbitol dehydrogenase OS=Arabidopsis thaliana GN=SDH PE=1 SV=1//0	113276	116050	-	74760	upstream
scaffold594.0	LNC_009715	XLOC_048031	--	lncRNA	190811	191058	-	Pbr032771.1	Pbr032771	--	sp|Q9FJ95|DHSO_ARATH Sorbitol dehydrogenase OS=Arabidopsis thaliana GN=SDH PE=1 SV=1//6.58141e-73	108851	109559	-	81251	upstream
scaffold594.0	LNC_009715	XLOC_048031	--	lncRNA	190811	191058	-	Pbr032786.1	Pbr032786	--	-//-	203567	204972	-	12508	downstream
scaffold594.0	LNC_009715	XLOC_048031	--	lncRNA	190811	191058	-	Pbr032783.1	Pbr032783	--	sp|Q9SZK1|PP355_ARATH Pentatricopeptide repeat-containing protein At4g38010 OS=Arabidopsis thaliana GN=PCMP-E45 PE=3 SV=1//0	193026	194801	-	1967	downstream
scaffold594.0	LNC_009715	XLOC_048031	--	lncRNA	190811	191058	-	Pbr032780.1	Pbr032780	--	-//-	172848	173171	+	17639	downstream
scaffold594.0	LNC_009715	XLOC_048031	--	lncRNA	190811	191058	-	Pbr032770.1	Pbr032770	--	sp|Q9FJ95|DHSO_ARATH Sorbitol dehydrogenase OS=Arabidopsis thaliana GN=SDH PE=1 SV=1//1.73001e-118	107732	108716	-	82094	upstream
scaffold594.0	LNC_009715	XLOC_048031	--	lncRNA	190811	191058	-	Pbr032785.1	Pbr032785	--	sp|Q9LT91|PER66_ARATH Peroxidase 66 OS=Arabidopsis thaliana GN=PER66 PE=2 SV=1//3.47278e-143	200688	202005	+	9629	upstream
scaffold594.0	LNC_009715	XLOC_048031	--	lncRNA	190811	191058	-	Pbr032784.1	Pbr032784	--	-//-	197626	198186	-	6567	downstream
scaffold594.0	LNC_009715	XLOC_048031	--	lncRNA	190811	191058	-	Pbr032768.1	Pbr032768	--	sp|Q3E9C0|CDPKY_ARATH Calcium-dependent protein kinase 34 OS=Arabidopsis thaliana GN=CPK34 PE=2 SV=1//5.67909e-96	91239	93133	-	97677	upstream
scaffold594.0	LNC_009715	XLOC_048031	--	lncRNA	190811	191058	-	Pbr032776.1	Pbr032776	--	sp|Q9FJ95|DHSO_ARATH Sorbitol dehydrogenase OS=Arabidopsis thaliana GN=SDH PE=1 SV=1//0	142804	144039	-	46771	upstream
scaffold594.0	LNC_009715	XLOC_048031	--	lncRNA	190811	191058	-	Pbr032777.1	Pbr032777	--	sp|Q9FJ95|DHSO_ARATH Sorbitol dehydrogenase OS=Arabidopsis thaliana GN=SDH PE=1 SV=1//0	148265	149508	-	41302	upstream
scaffold594.0	LNC_009715	XLOC_048031	--	lncRNA	190811	191058	-	Pbr032788.1	Pbr032788	--	sp|O64645|SOC1_ARATH MADS-box protein SOC1 OS=Arabidopsis thaliana GN=SOC1 PE=1 SV=1//2.27012e-53	240688	248990	+	49629	upstream
scaffold594.0	LNC_009715	XLOC_048031	--	lncRNA	190811	191058	-	Pbr032769.1	Pbr032769	--	sp|Q9FNZ2|C3H48_ARATH Zinc finger CCCH domain-containing protein 48 OS=Arabidopsis thaliana GN=ZFWD1 PE=2 SV=1//0	98630	102182	+	88628	downstream
scaffold594.0	LNC_009715	XLOC_048031	--	lncRNA	190811	191058	-	Pbr032787.2	Pbr032787	--	sp|O64645|SOC1_ARATH MADS-box protein SOC1 OS=Arabidopsis thaliana GN=SOC1 PE=1 SV=1//3.59257e-66	213884	229753	+	22825	upstream
scaffold594.0	LNC_009715	XLOC_048031	--	lncRNA	190811	191058	-	Pbr032789.1	Pbr032789	--	-//-	260418	263722	+	69359	upstream
scaffold594.0	LNC_009715	XLOC_048031	--	lncRNA	190811	191058	-	Pbr032790.1	Pbr032790	--	sp|Q9FLH8|SCRK7_ARATH Probable fructokinase-7 OS=Arabidopsis thaliana GN=At5g51830 PE=1 SV=1//3.67784e-174	267668	274233	-	76609	downstream
scaffold594.0	LNC_009715	XLOC_048031	--	lncRNA	190811	191058	-	Pbr032774.1	Pbr032774	--	sp|Q9FJ95|DHSO_ARATH Sorbitol dehydrogenase OS=Arabidopsis thaliana GN=SDH PE=1 SV=1//0	127801	129118	-	61692	upstream
scaffold594.0	LNC_009715	XLOC_048031	--	lncRNA	190811	191058	-	Pbr032775.1	Pbr032775	--	sp|Q9FJ95|DHSO_ARATH Sorbitol dehydrogenase OS=Arabidopsis thaliana GN=SDH PE=1 SV=1//0	136181	137418	-	53392	upstream
scaffold594.0	LNC_009715	XLOC_048031	--	lncRNA	190811	191058	-	Pbr032778.1	Pbr032778	--	sp|Q9FJ95|DHSO_ARATH Sorbitol dehydrogenase OS=Arabidopsis thaliana GN=SDH PE=1 SV=1//0	157471	159158	-	31652	upstream
scaffold1.0	LNC_000109	XLOC_000625	--	lncRNA	2170672	2171005	-	Pbr000313.1	Pbr000313	--	sp|Q9C942|CSE_ARATH Caffeoylshikimate esterase OS=Arabidopsis thaliana GN=CSE PE=1 SV=1//2.49362e-15	2125338	2126371	-	44300	upstream
scaffold1.0	LNC_000109	XLOC_000625	--	lncRNA	2170672	2171005	-	Pbr000312.1	Pbr000312	--	sp|O60177|YG42_SCHPO Uncharacterized ATP-dependent helicase C23E6.02 OS=Schizosaccharomyces pombe (strain 972 / ATCC 24843) GN=SPBC23E6.02 PE=3 SV=1//3.42085e-80	2116840	2124565	+	46106	downstream
scaffold1.0	LNC_000109	XLOC_000625	--	lncRNA	2170672	2171005	-	Pbr000317.1	Pbr000317	--	sp|Q42656|AGAL_COFAR Alpha-galactosidase OS=Coffea arabica PE=1 SV=1//3.91328e-158	2156856	2159396	-	11275	upstream
scaffold1.0	LNC_000109	XLOC_000625	--	lncRNA	2170672	2171005	-	Pbr000307.1	Pbr000307	--	-//-	2091441	2092406	+	78265	downstream
scaffold1.0	LNC_000109	XLOC_000625	--	lncRNA	2170672	2171005	-	Pbr000319.1	Pbr000319	--	-//-	2168709	2172350	+	-334	antisense
scaffold1.0	LNC_000109	XLOC_000625	--	lncRNA	2170672	2171005	-	Pbr000322.1	Pbr000322	--	sp|P43309|PPO_MALDO Polyphenol oxidase, chloroplastic OS=Malus domestica PE=2 SV=1//0	2241104	2243128	-	70098	downstream
scaffold1.0	LNC_000109	XLOC_000625	--	lncRNA	2170672	2171005	-	Pbr000318.1	Pbr000318	--	sp|Q40392|TMVRN_NICGU TMV resistance protein N OS=Nicotiana glutinosa GN=N PE=1 SV=1//8.42893e-14	2164737	2165780	-	4891	upstream
scaffold1.0	LNC_000109	XLOC_000625	--	lncRNA	2170672	2171005	-	Pbr000323.1	Pbr000323	--	sp|Q6UIL3|LAHY_LARTR (+)-larreatricin hydroxylase, chloroplastic OS=Larrea tridentata PE=1 SV=1//7.65567e-12	2250304	2250819	+	79298	upstream
scaffold1.0	LNC_000109	XLOC_000625	--	lncRNA	2170672	2171005	-	Pbr000324.1	Pbr000324	--	sp|P43309|PPO_MALDO Polyphenol oxidase, chloroplastic OS=Malus domestica PE=2 SV=1//3.3852e-13	2263894	2265186	+	92888	upstream
scaffold1.0	LNC_000109	XLOC_000625	--	lncRNA	2170672	2171005	-	Pbr000325.1	Pbr000325	--	sp|P43309|PPO_MALDO Polyphenol oxidase, chloroplastic OS=Malus domestica PE=2 SV=1//0	2270756	2272780	-	99750	downstream
scaffold1.0	LNC_000109	XLOC_000625	--	lncRNA	2170672	2171005	-	Pbr000311.1	Pbr000311	--	sp|Q54X16|GID8_DICDI Glucose-induced degradation protein 8 homolog OS=Dictyostelium discoideum GN=DDB_G0279265 PE=3 SV=2//1.10583e-89	2111434	2113964	-	56707	upstream
scaffold1.0	LNC_000109	XLOC_000625	--	lncRNA	2170672	2171005	-	Pbr000310.1	Pbr000310	--	-//-	2110637	2110936	+	59735	downstream
scaffold1.0	LNC_000109	XLOC_000625	--	lncRNA	2170672	2171005	-	Pbr000306.1	Pbr000306	--	sp|Q6R2K3|SRF3_ARATH Protein STRUBBELIG-RECEPTOR FAMILY 3 OS=Arabidopsis thaliana GN=SRF3 PE=2 SV=1//0	2079101	2084009	-	86662	upstream
scaffold1.0	LNC_000109	XLOC_000625	--	lncRNA	2170672	2171005	-	Pbr000321.4	Pbr000321	--	sp|P43309|PPO_MALDO Polyphenol oxidase, chloroplastic OS=Malus domestica PE=2 SV=1//0	2222701	2224461	-	51695	downstream
scaffold1.0	LNC_000109	XLOC_000625	--	lncRNA	2170672	2171005	-	Pbr000314.1	Pbr000314	--	sp|O04084|SCP31_ARATH Serine carboxypeptidase-like 31 OS=Arabidopsis thaliana GN=SCPL31 PE=2 SV=2//0	2134386	2137820	+	32851	downstream
scaffold1.0	LNC_000109	XLOC_000625	--	lncRNA	2170672	2171005	-	Pbr000320.1	Pbr000320	--	sp|Q1PEB4|Y4498_ARATH Uncharacterized protein At4g04980 OS=Arabidopsis thaliana GN=At4g04980 PE=2 SV=1//1.30613e-22	2174271	2177637	+	3265	upstream
scaffold1.0	LNC_000109	XLOC_000625	--	lncRNA	2170672	2171005	-	Pbr000305.1	Pbr000305	--	sp|Q8H0T9|KTNB1_ARATH Katanin p80 WD40 repeat-containing subunit B1 homolog OS=Arabidopsis thaliana GN=At5g23430 PE=2 SV=3//3.88484e-26	2068615	2075710	-	94961	upstream
scaffold1.0	LNC_000109	XLOC_000625	--	lncRNA	2170672	2171005	-	Pbr000308.1	Pbr000308	--	-//-	2097109	2100251	-	70420	upstream
scaffold1.0	LNC_000109	XLOC_000625	--	lncRNA	2170672	2171005	-	Pbr000316.1	Pbr000316	--	sp|Q8RX86|AGAL2_ARATH Alpha-galactosidase 2 OS=Arabidopsis thaliana GN=AGAL2 PE=1 SV=1//1.09844e-175	2146876	2149506	-	21165	upstream
scaffold1.0	LNC_000109	XLOC_000625	--	lncRNA	2170672	2171005	-	Pbr000309.1	Pbr000309	--	sp|Q9P2G9|KLHL8_HUMAN Kelch-like protein 8 OS=Homo sapiens GN=KLHL8 PE=1 SV=4//5.49912e-22	2105046	2106164	-	64507	upstream
scaffold1.0	LNC_000109	XLOC_000625	--	lncRNA	2170672	2171005	-	Pbr000315.1	Pbr000315	--	sp|Q8GY42|NAC25_ARATH NAC transcription factor 25 OS=Arabidopsis thaliana GN=NAC025 PE=2 SV=1//3.72475e-100	2142348	2143945	-	26726	upstream
scaffold1.0	LNC_000108	XLOC_000620	--	lncRNA	2116156	2116523	-	Pbr000317.1	Pbr000317	--	sp|Q42656|AGAL_COFAR Alpha-galactosidase OS=Coffea arabica PE=1 SV=1//3.91328e-158	2156856	2159396	-	40332	downstream
scaffold1.0	LNC_000108	XLOC_000620	--	lncRNA	2116156	2116523	-	Pbr000307.1	Pbr000307	--	-//-	2091441	2092406	+	23749	downstream
scaffold1.0	LNC_000108	XLOC_000620	--	lncRNA	2116156	2116523	-	Pbr000311.1	Pbr000311	--	sp|Q54X16|GID8_DICDI Glucose-induced degradation protein 8 homolog OS=Dictyostelium discoideum GN=DDB_G0279265 PE=3 SV=2//1.10583e-89	2111434	2113964	-	2191	upstream
scaffold1.0	LNC_000108	XLOC_000620	--	lncRNA	2116156	2116523	-	Pbr000310.1	Pbr000310	--	-//-	2110637	2110936	+	5219	downstream
scaffold1.0	LNC_000108	XLOC_000620	--	lncRNA	2116156	2116523	-	Pbr000306.1	Pbr000306	--	sp|Q6R2K3|SRF3_ARATH Protein STRUBBELIG-RECEPTOR FAMILY 3 OS=Arabidopsis thaliana GN=SRF3 PE=2 SV=1//0	2079101	2084009	-	32146	upstream
scaffold1.0	LNC_000108	XLOC_000620	--	lncRNA	2116156	2116523	-	Pbr000305.1	Pbr000305	--	sp|Q8H0T9|KTNB1_ARATH Katanin p80 WD40 repeat-containing subunit B1 homolog OS=Arabidopsis thaliana GN=At5g23430 PE=2 SV=3//3.88484e-26	2068615	2075710	-	40445	upstream
scaffold1.0	LNC_000108	XLOC_000620	--	lncRNA	2116156	2116523	-	Pbr000313.1	Pbr000313	--	sp|Q9C942|CSE_ARATH Caffeoylshikimate esterase OS=Arabidopsis thaliana GN=CSE PE=1 SV=1//2.49362e-15	2125338	2126371	-	8814	downstream
scaffold1.0	LNC_000108	XLOC_000620	--	lncRNA	2116156	2116523	-	Pbr000312.1	Pbr000312	--	sp|O60177|YG42_SCHPO Uncharacterized ATP-dependent helicase C23E6.02 OS=Schizosaccharomyces pombe (strain 972 / ATCC 24843) GN=SPBC23E6.02 PE=3 SV=1//3.42085e-80	2116840	2124565	+	316	upstream
scaffold1.0	LNC_000108	XLOC_000620	--	lncRNA	2116156	2116523	-	Pbr000299.1	Pbr000299	--	sp|Q38945|DPNPH_ARATH PAP-specific phosphatase HAL2-like OS=Arabidopsis thaliana GN=AHL PE=2 SV=1//1.21364e-168	2023277	2025895	+	90260	downstream
scaffold1.0	LNC_000108	XLOC_000620	--	lncRNA	2116156	2116523	-	Pbr000298.1	Pbr000298	--	-//-	2016969	2017163	-	98992	upstream
scaffold1.0	LNC_000108	XLOC_000620	--	lncRNA	2116156	2116523	-	Pbr000304.1	Pbr000304	--	-//-	2066076	2066273	+	49882	downstream
scaffold1.0	LNC_000108	XLOC_000620	--	lncRNA	2116156	2116523	-	Pbr000314.1	Pbr000314	--	sp|O04084|SCP31_ARATH Serine carboxypeptidase-like 31 OS=Arabidopsis thaliana GN=SCPL31 PE=2 SV=2//0	2134386	2137820	+	17862	upstream
scaffold1.0	LNC_000108	XLOC_000620	--	lncRNA	2116156	2116523	-	Pbr000319.1	Pbr000319	--	-//-	2168709	2172350	+	52185	upstream
scaffold1.0	LNC_000108	XLOC_000620	--	lncRNA	2116156	2116523	-	Pbr000318.1	Pbr000318	--	sp|Q40392|TMVRN_NICGU TMV resistance protein N OS=Nicotiana glutinosa GN=N PE=1 SV=1//8.42893e-14	2164737	2165780	-	48213	downstream
scaffold1.0	LNC_000108	XLOC_000620	--	lncRNA	2116156	2116523	-	Pbr000302.1	Pbr000302	--	-//-	2042667	2046665	-	69490	upstream
scaffold1.0	LNC_000108	XLOC_000620	--	lncRNA	2116156	2116523	-	Pbr000303.1	Pbr000303	--	-//-	2061287	2064025	-	52130	upstream
scaffold1.0	LNC_000108	XLOC_000620	--	lncRNA	2116156	2116523	-	Pbr000315.1	Pbr000315	--	sp|Q8GY42|NAC25_ARATH NAC transcription factor 25 OS=Arabidopsis thaliana GN=NAC025 PE=2 SV=1//3.72475e-100	2142348	2143945	-	25824	downstream
scaffold1.0	LNC_000108	XLOC_000620	--	lncRNA	2116156	2116523	-	Pbr000320.1	Pbr000320	--	sp|Q1PEB4|Y4498_ARATH Uncharacterized protein At4g04980 OS=Arabidopsis thaliana GN=At4g04980 PE=2 SV=1//1.30613e-22	2174271	2177637	+	57747	upstream
scaffold1.0	LNC_000108	XLOC_000620	--	lncRNA	2116156	2116523	-	Pbr000316.1	Pbr000316	--	sp|Q8RX86|AGAL2_ARATH Alpha-galactosidase 2 OS=Arabidopsis thaliana GN=AGAL2 PE=1 SV=1//1.09844e-175	2146876	2149506	-	30352	downstream
scaffold1.0	LNC_000108	XLOC_000620	--	lncRNA	2116156	2116523	-	Pbr000300.1	Pbr000300	--	-//-	2030074	2030514	+	85641	downstream
scaffold1.0	LNC_000108	XLOC_000620	--	lncRNA	2116156	2116523	-	Pbr000301.1	Pbr000301	--	sp|Q9M5P2|SCAM3_ARATH Secretory carrier-associated membrane protein 3 OS=Arabidopsis thaliana GN=SCAMP3 PE=1 SV=1//4.12069e-165	2036759	2040854	-	75301	upstream
scaffold1.0	LNC_000108	XLOC_000620	--	lncRNA	2116156	2116523	-	Pbr000308.1	Pbr000308	--	-//-	2097109	2100251	-	15904	upstream
scaffold1.0	LNC_000108	XLOC_000620	--	lncRNA	2116156	2116523	-	Pbr000309.1	Pbr000309	--	sp|Q9P2G9|KLHL8_HUMAN Kelch-like protein 8 OS=Homo sapiens GN=KLHL8 PE=1 SV=4//5.49912e-22	2105046	2106164	-	9991	upstream
scaffold594.0	LNC_009714	XLOC_048021	--	lncRNA	93854	94156	-	Pbr032758.1	Pbr032758	--	sp|P92965|RS40_ARATH Serine/arginine-rich splicing factor RS40 OS=Arabidopsis thaliana GN=RS40 PE=1 SV=2//1.5345e-80	42802	44433	-	49420	upstream
scaffold594.0	LNC_009714	XLOC_048021	--	lncRNA	93854	94156	-	Pbr032779.1	Pbr032779	--	sp|Q9FNN7|PP371_ARATH Pentatricopeptide repeat-containing protein At5g08510 OS=Arabidopsis thaliana GN=PCMP-E20 PE=2 SV=1//3.24847e-16	164634	165692	-	70477	downstream
scaffold594.0	LNC_009714	XLOC_048021	--	lncRNA	93854	94156	-	Pbr032759.1	Pbr032759	--	sp|P59468|LBD24_ARATH LOB domain-containing protein 24 OS=Arabidopsis thaliana GN=LBD24 PE=2 SV=1//3.22101e-43	47665	50685	-	43168	upstream
scaffold594.0	LNC_009714	XLOC_048021	--	lncRNA	93854	94156	-	Pbr032757.1	Pbr032757	--	sp|Q3V050|S47A2_MOUSE Multidrug and toxin extrusion protein 2 OS=Mus musculus GN=Slc47a2 PE=1 SV=1//3.56446e-52	32924	34600	-	59253	upstream
scaffold594.0	LNC_009714	XLOC_048021	--	lncRNA	93854	94156	-	Pbr032781.1	Pbr032781	--	sp|Q9S746|HTH_ARATH Protein HOTHEAD OS=Arabidopsis thaliana GN=HTH PE=1 SV=1//0	178556	181523	+	84399	upstream
scaffold594.0	LNC_009714	XLOC_048021	--	lncRNA	93854	94156	-	Pbr032782.1	Pbr032782	--	sp|Q9C5X8|MOCOS_ARATH Molybdenum cofactor sulfurase OS=Arabidopsis thaliana GN=ABA3 PE=1 SV=1//8.32572e-11	190734	192656	+	96577	upstream
scaffold594.0	LNC_009714	XLOC_048021	--	lncRNA	93854	94156	-	Pbr032772.1	Pbr032772	--	sp|Q9FJ95|DHSO_ARATH Sorbitol dehydrogenase OS=Arabidopsis thaliana GN=SDH PE=1 SV=1//0	113276	116050	-	19119	downstream
scaffold594.0	LNC_009714	XLOC_048021	--	lncRNA	93854	94156	-	Pbr032771.1	Pbr032771	--	sp|Q9FJ95|DHSO_ARATH Sorbitol dehydrogenase OS=Arabidopsis thaliana GN=SDH PE=1 SV=1//6.58141e-73	108851	109559	-	14694	downstream
scaffold594.0	LNC_009714	XLOC_048021	--	lncRNA	93854	94156	-	Pbr032783.1	Pbr032783	--	sp|Q9SZK1|PP355_ARATH Pentatricopeptide repeat-containing protein At4g38010 OS=Arabidopsis thaliana GN=PCMP-E45 PE=3 SV=1//0	193026	194801	-	98869	downstream
scaffold594.0	LNC_009714	XLOC_048021	--	lncRNA	93854	94156	-	Pbr032780.1	Pbr032780	--	-//-	172848	173171	+	78691	upstream
scaffold594.0	LNC_009714	XLOC_048021	--	lncRNA	93854	94156	-	Pbr032767.1	Pbr032767	--	-//-	88688	89473	-	4380	upstream
scaffold594.0	LNC_009714	XLOC_048021	--	lncRNA	93854	94156	-	Pbr032766.2	Pbr032766	--	sp|Q68EV0|PGAP3_XENLA Post-GPI attachment to proteins factor 3 OS=Xenopus laevis GN=pgap3 PE=2 SV=1//1.12101e-49	84650	87125	-	6728	upstream
scaffold594.0	LNC_009714	XLOC_048021	--	lncRNA	93854	94156	-	Pbr032770.1	Pbr032770	--	sp|Q9FJ95|DHSO_ARATH Sorbitol dehydrogenase OS=Arabidopsis thaliana GN=SDH PE=1 SV=1//1.73001e-118	107732	108716	-	13575	downstream
scaffold594.0	LNC_009714	XLOC_048021	--	lncRNA	93854	94156	-	Pbr032768.1	Pbr032768	--	sp|Q3E9C0|CDPKY_ARATH Calcium-dependent protein kinase 34 OS=Arabidopsis thaliana GN=CPK34 PE=2 SV=1//5.67909e-96	91239	93133	-	720	upstream
scaffold594.0	LNC_009714	XLOC_048021	--	lncRNA	93854	94156	-	Pbr032776.1	Pbr032776	--	sp|Q9FJ95|DHSO_ARATH Sorbitol dehydrogenase OS=Arabidopsis thaliana GN=SDH PE=1 SV=1//0	142804	144039	-	48647	downstream
scaffold594.0	LNC_009714	XLOC_048021	--	lncRNA	93854	94156	-	Pbr032777.1	Pbr032777	--	sp|Q9FJ95|DHSO_ARATH Sorbitol dehydrogenase OS=Arabidopsis thaliana GN=SDH PE=1 SV=1//0	148265	149508	-	54108	downstream
scaffold594.0	LNC_009714	XLOC_048021	--	lncRNA	93854	94156	-	Pbr032769.1	Pbr032769	--	sp|Q9FNZ2|C3H48_ARATH Zinc finger CCCH domain-containing protein 48 OS=Arabidopsis thaliana GN=ZFWD1 PE=2 SV=1//0	98630	102182	+	4473	upstream
scaffold594.0	LNC_009714	XLOC_048021	--	lncRNA	93854	94156	-	Pbr032760.1	Pbr032760	--	sp|Q9ZWJ9|ARR2_ARATH Two-component response regulator ARR2 OS=Arabidopsis thaliana GN=ARR2 PE=1 SV=1//5.09607e-63	50780	54293	-	39560	upstream
scaffold594.0	LNC_009714	XLOC_048021	--	lncRNA	93854	94156	-	Pbr032761.1	Pbr032761	--	sp|Q9H4I3|TRABD_HUMAN TraB domain-containing protein OS=Homo sapiens GN=TRABD PE=1 SV=1//8.84342e-07	57628	59896	-	33957	upstream
scaffold594.0	LNC_009714	XLOC_048021	--	lncRNA	93854	94156	-	Pbr032773.1	Pbr032773	--	sp|Q9FJ95|DHSO_ARATH Sorbitol dehydrogenase OS=Arabidopsis thaliana GN=SDH PE=1 SV=1//0	120109	121426	-	25952	downstream
scaffold594.0	LNC_009714	XLOC_048021	--	lncRNA	93854	94156	-	Pbr032762.1	Pbr032762	--	sp|Q9CAN9|ERF26_ARATH Ethylene-responsive transcription factor ERF026 OS=Arabidopsis thaliana GN=ERF026 PE=2 SV=1//1.06139e-39	61988	62689	+	31164	downstream
scaffold594.0	LNC_009714	XLOC_048021	--	lncRNA	93854	94156	-	Pbr032774.1	Pbr032774	--	sp|Q9FJ95|DHSO_ARATH Sorbitol dehydrogenase OS=Arabidopsis thaliana GN=SDH PE=1 SV=1//0	127801	129118	-	33644	downstream
scaffold594.0	LNC_009714	XLOC_048021	--	lncRNA	93854	94156	-	Pbr032775.1	Pbr032775	--	sp|Q9FJ95|DHSO_ARATH Sorbitol dehydrogenase OS=Arabidopsis thaliana GN=SDH PE=1 SV=1//0	136181	137418	-	42024	downstream
scaffold594.0	LNC_009714	XLOC_048021	--	lncRNA	93854	94156	-	Pbr032763.1	Pbr032763	--	-//-	67245	67520	+	26333	downstream
scaffold594.0	LNC_009714	XLOC_048021	--	lncRNA	93854	94156	-	Pbr032778.1	Pbr032778	--	sp|Q9FJ95|DHSO_ARATH Sorbitol dehydrogenase OS=Arabidopsis thaliana GN=SDH PE=1 SV=1//0	157471	159158	-	63314	downstream
scaffold594.0	LNC_009714	XLOC_048021	--	lncRNA	93854	94156	-	Pbr032765.1	Pbr032765	--	sp|P93736|SYVM1_ARATH Valine--tRNA ligase, mitochondrial 1 OS=Arabidopsis thaliana GN=TWN2 PE=2 SV=2//0	76484	81085	-	12768	upstream
scaffold594.0	LNC_009714	XLOC_048021	--	lncRNA	93854	94156	-	Pbr032764.1	Pbr032764	--	sp|Q9SYS6|DRE1C_ARATH Dehydration-responsive element-binding protein 1C OS=Arabidopsis thaliana GN=DREB1C PE=2 SV=2//4.83709e-64	75390	76149	+	17704	downstream
scaffold1.0	LNC_000103	XLOC_000582	--	lncRNA	1774541	1774996	-	Pbr000257.1	Pbr000257	--	sp|Q6P829|NOSIP_XENTR Nitric oxide synthase-interacting protein OS=Xenopus tropicalis GN=nosip PE=2 SV=1//2.55173e-41	1768489	1770720	+	3820	downstream
scaffold1.0	LNC_000103	XLOC_000582	--	lncRNA	1774541	1774996	-	Pbr000264.1	Pbr000264	--	-//-	1818809	1820243	-	43812	downstream
scaffold1.0	LNC_000103	XLOC_000582	--	lncRNA	1774541	1774996	-	Pbr000269.1	Pbr000269	--	sp|Q9M0Y6|DPNPM_ARATH Putative PAP-specific phosphatase, mitochondrial OS=Arabidopsis thaliana GN=At4g05090 PE=2 SV=1//9.63297e-147	1865657	1868537	-	90660	downstream
scaffold1.0	LNC_000103	XLOC_000582	--	lncRNA	1774541	1774996	-	Pbr000268.1	Pbr000268	--	sp|Q8GWP0|MYB39_ARATH Transcription factor MYB39 OS=Arabidopsis thaliana GN=MYB39 PE=2 SV=1//1.42393e-69	1855119	1856469	-	80122	downstream
scaffold1.0	LNC_000103	XLOC_000582	--	lncRNA	1774541	1774996	-	Pbr000256.1	Pbr000256	--	sp|Q8LGG8|USPAL_ARATH Universal stress protein A-like protein OS=Arabidopsis thaliana GN=At3g01520 PE=1 SV=2//6.69697e-07	1766573	1767304	-	7236	upstream
scaffold1.0	LNC_000103	XLOC_000582	--	lncRNA	1774541	1774996	-	Pbr000272.1	Pbr000272	--	sp|Q8VYN2|VAP42_ARATH Vesicle-associated protein 4-2 OS=Arabidopsis thaliana GN=PVA42 PE=1 SV=1//9.37906e-120	1872706	1874617	+	97709	upstream
scaffold1.0	LNC_000103	XLOC_000582	--	lncRNA	1774541	1774996	-	Pbr000249.2	Pbr000249	--	sp|Q9SY95|Y1155_ARATH G-type lectin S-receptor-like serine/threonine-protein kinase At1g61550 OS=Arabidopsis thaliana GN=At1g61550 PE=2 SV=1//3.11067e-25	1724677	1727830	-	46710	upstream
scaffold1.0	LNC_000103	XLOC_000582	--	lncRNA	1774541	1774996	-	Pbr000265.1	Pbr000265	--	sp|Q9M0Y3|ENT3_ARATH Equilibrative nucleotide transporter 3 OS=Arabidopsis thaliana GN=ENT3 PE=1 SV=1//0	1828572	1831037	+	53575	upstream
scaffold1.0	LNC_000103	XLOC_000582	--	lncRNA	1774541	1774996	-	Pbr000250.1	Pbr000250	--	sp|Q9SY95|Y1155_ARATH G-type lectin S-receptor-like serine/threonine-protein kinase At1g61550 OS=Arabidopsis thaliana GN=At1g61550 PE=2 SV=1//0	1732765	1737321	-	37219	upstream
scaffold1.0	LNC_000103	XLOC_000582	--	lncRNA	1774541	1774996	-	Pbr000266.1	Pbr000266	--	sp|Q9SSE9|JMJ25_ARATH Lysine-specific demethylase JMJ25 OS=Arabidopsis thaliana GN=JMJ25 PE=1 SV=1//1.68613e-20	1836381	1841667	+	61384	upstream
scaffold1.0	LNC_000103	XLOC_000582	--	lncRNA	1774541	1774996	-	Pbr000251.1	Pbr000251	--	sp|O81906|B120_ARATH G-type lectin S-receptor-like serine/threonine-protein kinase B120 OS=Arabidopsis thaliana GN=B120 PE=2 SV=1//0	1742559	1746268	-	28272	upstream
scaffold1.0	LNC_000103	XLOC_000582	--	lncRNA	1774541	1774996	-	Pbr000270.1	Pbr000270	--	-//-	1869057	1869311	+	94060	upstream
scaffold1.0	LNC_000103	XLOC_000582	--	lncRNA	1774541	1774996	-	Pbr000271.1	Pbr000271	--	-//-	1870292	1870860	+	95295	upstream
scaffold1.0	LNC_000103	XLOC_000582	--	lncRNA	1774541	1774996	-	Pbr000248.1	Pbr000248	--	sp|O64782|SD129_ARATH G-type lectin S-receptor-like serine/threonine-protein kinase SD1-29 OS=Arabidopsis thaliana GN=SD129 PE=1 SV=1//0	1712901	1721292	-	53248	upstream
scaffold1.0	LNC_000103	XLOC_000582	--	lncRNA	1774541	1774996	-	Pbr000267.1	Pbr000267	--	sp|Q55G83|ABKC_DICDI Probable serine/threonine-protein kinase abkC OS=Dictyostelium discoideum GN=abkC PE=3 SV=1//7.15562e-91	1843238	1846501	-	68241	downstream
scaffold1.0	LNC_000103	XLOC_000582	--	lncRNA	1774541	1774996	-	Pbr000252.1	Pbr000252	--	sp|Q9LSQ6|PBP1_ARATH Calcium-binding protein PBP1 OS=Arabidopsis thaliana GN=PBP1 PE=1 SV=1//1.68112e-17	1750433	1752493	+	22047	downstream
scaffold1.0	LNC_000103	XLOC_000582	--	lncRNA	1774541	1774996	-	Pbr000253.1	Pbr000253	--	-//-	1754762	1754914	-	19626	upstream
scaffold1.0	LNC_000103	XLOC_000582	--	lncRNA	1774541	1774996	-	Pbr000261.1	Pbr000261	--	sp|Q7XBH4|MYB4_ORYSJ Myb-related protein Myb4 OS=Oryza sativa subsp. japonica GN=MYB4 PE=2 SV=2//7.56162e-55	1801710	1802783	+	26713	upstream
scaffold1.0	LNC_000103	XLOC_000582	--	lncRNA	1774541	1774996	-	Pbr000260.1	Pbr000260	--	sp|Q40784|AAPC_CENCI Putative glucose-6-phosphate 1-epimerase OS=Cenchrus ciliaris PE=2 SV=1//7.40603e-31	1785518	1799565	-	10521	downstream
scaffold1.0	LNC_000103	XLOC_000582	--	lncRNA	1774541	1774996	-	Pbr000247.1	Pbr000247	--	-//-	1702587	1703248	+	71292	downstream
scaffold1.0	LNC_000103	XLOC_000582	--	lncRNA	1774541	1774996	-	Pbr000258.2	Pbr000258	--	-//-	1774705	1776483	+	-292	antisense
scaffold1.0	LNC_000103	XLOC_000582	--	lncRNA	1774541	1774996	-	Pbr000263.1	Pbr000263	--	sp|Q9ZR04|CCD61_ARATH Putative cyclin-D6-1 OS=Arabidopsis thaliana GN=CYCD6-1 PE=3 SV=1//1.22765e-48	1809029	1810727	-	34032	downstream
scaffold1.0	LNC_000103	XLOC_000582	--	lncRNA	1774541	1774996	-	Pbr000259.1	Pbr000259	--	sp|Q9LPZ3|Y1141_ARATH G-type lectin S-receptor-like serine/threonine-protein kinase At1g11410 OS=Arabidopsis thaliana GN=At1g11410 PE=3 SV=3//9.89567e-17	1778770	1782006	-	3773	downstream
scaffold1.0	LNC_000103	XLOC_000582	--	lncRNA	1774541	1774996	-	Pbr000262.1	Pbr000262	--	-//-	1805672	1807942	+	30675	upstream
scaffold1.0	LNC_000103	XLOC_000582	--	lncRNA	1774541	1774996	-	Pbr000255.1	Pbr000255	--	sp|O23379|COL11_ARATH Putative zinc finger protein CONSTANS-LIKE 11 OS=Arabidopsis thaliana GN=COL11 PE=3 SV=2//1.17254e-08	1762167	1762595	+	11945	downstream
scaffold1.0	LNC_000103	XLOC_000582	--	lncRNA	1774541	1774996	-	Pbr000246.9	Pbr000246	--	sp|Q9SY95|Y1155_ARATH G-type lectin S-receptor-like serine/threonine-protein kinase At1g61550 OS=Arabidopsis thaliana GN=At1g61550 PE=2 SV=1//0	1693996	1701637	-	72903	upstream
scaffold1.0	LNC_000103	XLOC_000582	--	lncRNA	1774541	1774996	-	Pbr000254.1	Pbr000254	--	sp|Q9LSQ6|PBP1_ARATH Calcium-binding protein PBP1 OS=Arabidopsis thaliana GN=PBP1 PE=1 SV=1//3.73518e-22	1759457	1759795	+	14745	downstream
scaffold1.0	LNC_000102	XLOC_000571	--	lncRNA	1659602	1660195	-	Pbr000249.2	Pbr000249	--	sp|Q9SY95|Y1155_ARATH G-type lectin S-receptor-like serine/threonine-protein kinase At1g61550 OS=Arabidopsis thaliana GN=At1g61550 PE=2 SV=1//3.11067e-25	1724677	1727830	-	64481	downstream
scaffold1.0	LNC_000102	XLOC_000571	--	lncRNA	1659602	1660195	-	Pbr000240.1	Pbr000240	--	sp|Q9LPZ3|Y1141_ARATH G-type lectin S-receptor-like serine/threonine-protein kinase At1g11410 OS=Arabidopsis thaliana GN=At1g11410 PE=3 SV=3//0	1593935	1598847	-	60754	upstream
scaffold1.0	LNC_000102	XLOC_000571	--	lncRNA	1659602	1660195	-	Pbr000252.1	Pbr000252	--	sp|Q9LSQ6|PBP1_ARATH Calcium-binding protein PBP1 OS=Arabidopsis thaliana GN=PBP1 PE=1 SV=1//1.68112e-17	1750433	1752493	+	90237	upstream
scaffold1.0	LNC_000102	XLOC_000571	--	lncRNA	1659602	1660195	-	Pbr000238.1	Pbr000238	--	sp|Q9LPZ3|Y1141_ARATH G-type lectin S-receptor-like serine/threonine-protein kinase At1g11410 OS=Arabidopsis thaliana GN=At1g11410 PE=3 SV=3//5.36836e-37	1569706	1576183	-	83418	upstream
scaffold1.0	LNC_000102	XLOC_000571	--	lncRNA	1659602	1660195	-	Pbr000248.1	Pbr000248	--	sp|O64782|SD129_ARATH G-type lectin S-receptor-like serine/threonine-protein kinase SD1-29 OS=Arabidopsis thaliana GN=SD129 PE=1 SV=1//0	1712901	1721292	-	52705	downstream
scaffold1.0	LNC_000102	XLOC_000571	--	lncRNA	1659602	1660195	-	Pbr000245.1	Pbr000245	--	-//-	1627647	1627802	-	31799	upstream
scaffold1.0	LNC_000102	XLOC_000571	--	lncRNA	1659602	1660195	-	Pbr000237.1	Pbr000237	--	sp|Q9ZT07|RKS1_ARATH G-type lectin S-receptor-like serine/threonine-protein kinase RKS1 OS=Arabidopsis thaliana GN=RKS1 PE=3 SV=3//8.98269e-08	1540317	1562768	-	96833	upstream
scaffold1.0	LNC_000102	XLOC_000571	--	lncRNA	1659602	1660195	-	Pbr000244.1	Pbr000244	--	sp|Q9ZT07|RKS1_ARATH G-type lectin S-receptor-like serine/threonine-protein kinase RKS1 OS=Arabidopsis thaliana GN=RKS1 PE=3 SV=3//8.22359e-44	1624164	1624707	-	34894	upstream
scaffold1.0	LNC_000102	XLOC_000571	--	lncRNA	1659602	1660195	-	Pbr000241.1	Pbr000241	--	sp|O81833|SD11_ARATH G-type lectin S-receptor-like serine/threonine-protein kinase SD1-1 OS=Arabidopsis thaliana GN=SD11 PE=1 SV=1//8.5883e-13	1601310	1601525	-	58076	upstream
scaffold1.0	LNC_000102	XLOC_000571	--	lncRNA	1659602	1660195	-	Pbr000242.1	Pbr000242	--	sp|Q9LPZ3|Y1141_ARATH G-type lectin S-receptor-like serine/threonine-protein kinase At1g11410 OS=Arabidopsis thaliana GN=At1g11410 PE=3 SV=3//5.5097e-68	1602324	1603990	-	55611	upstream
scaffold1.0	LNC_000102	XLOC_000571	--	lncRNA	1659602	1660195	-	Pbr000254.1	Pbr000254	--	sp|Q9LSQ6|PBP1_ARATH Calcium-binding protein PBP1 OS=Arabidopsis thaliana GN=PBP1 PE=1 SV=1//3.73518e-22	1759457	1759795	+	99261	upstream
scaffold1.0	LNC_000102	XLOC_000571	--	lncRNA	1659602	1660195	-	Pbr042643.1	Pbr042643	--	sp|Q9ZR08|Y4230_ARATH G-type lectin S-receptor-like serine/threonine-protein kinase At4g03230 OS=Arabidopsis thaliana GN=At4g03230 PE=3 SV=3//2.22868e-61	1650985	1651732	+	7869	downstream
scaffold1.0	LNC_000102	XLOC_000571	--	lncRNA	1659602	1660195	-	Pbr000246.9	Pbr000246	--	sp|Q9SY95|Y1155_ARATH G-type lectin S-receptor-like serine/threonine-protein kinase At1g61550 OS=Arabidopsis thaliana GN=At1g61550 PE=2 SV=1//0	1693996	1701637	-	33800	downstream
scaffold1.0	LNC_000102	XLOC_000571	--	lncRNA	1659602	1660195	-	Pbr000253.1	Pbr000253	--	-//-	1754762	1754914	-	94566	downstream
scaffold1.0	LNC_000102	XLOC_000571	--	lncRNA	1659602	1660195	-	Pbr042642.1	Pbr042642	--	sp|O81833|SD11_ARATH G-type lectin S-receptor-like serine/threonine-protein kinase SD1-1 OS=Arabidopsis thaliana GN=SD11 PE=1 SV=1//3.24055e-79	1642248	1643022	-	16579	upstream
scaffold1.0	LNC_000102	XLOC_000571	--	lncRNA	1659602	1660195	-	Pbr000250.1	Pbr000250	--	sp|Q9SY95|Y1155_ARATH G-type lectin S-receptor-like serine/threonine-protein kinase At1g61550 OS=Arabidopsis thaliana GN=At1g61550 PE=2 SV=1//0	1732765	1737321	-	72569	downstream
scaffold1.0	LNC_000102	XLOC_000571	--	lncRNA	1659602	1660195	-	Pbr042644.1	Pbr042644	--	sp|O64771|Y1148_ARATH G-type lectin S-receptor-like serine/threonine-protein kinase At1g61480 OS=Arabidopsis thaliana GN=At1g61480 PE=2 SV=2//0	1662965	1666179	-	2769	downstream
scaffold1.0	LNC_000102	XLOC_000571	--	lncRNA	1659602	1660195	-	Pbr000247.1	Pbr000247	--	-//-	1702587	1703248	+	42391	upstream
scaffold1.0	LNC_000102	XLOC_000571	--	lncRNA	1659602	1660195	-	Pbr000239.1	Pbr000239	--	sp|Q9LPZ3|Y1141_ARATH G-type lectin S-receptor-like serine/threonine-protein kinase At1g11410 OS=Arabidopsis thaliana GN=At1g11410 PE=3 SV=3//8.30977e-18	1580874	1584945	-	74656	upstream
scaffold1.0	LNC_000102	XLOC_000571	--	lncRNA	1659602	1660195	-	Pbr000251.1	Pbr000251	--	sp|O81906|B120_ARATH G-type lectin S-receptor-like serine/threonine-protein kinase B120 OS=Arabidopsis thaliana GN=B120 PE=2 SV=1//0	1742559	1746268	-	82363	downstream
scaffold1.0	LNC_000102	XLOC_000571	--	lncRNA	1659602	1660195	-	Pbr000243.1	Pbr000243	--	sp|Q9ZT07|RKS1_ARATH G-type lectin S-receptor-like serine/threonine-protein kinase RKS1 OS=Arabidopsis thaliana GN=RKS1 PE=3 SV=3//2.64677e-129	1610784	1621355	-	38246	upstream
scaffold28.0	LNC_005421	XLOC_027065	--	lncRNA	1028807	1029414	+	Pbr018585.1	Pbr018585	--	sp|P93045|BSH_ARATH Chromatin structure-remodeling complex protein BSH OS=Arabidopsis thaliana GN=BSH PE=1 SV=2//1.00113e-128	933994	936987	-	91819	upstream
scaffold28.0	LNC_005421	XLOC_027065	--	lncRNA	1028807	1029414	+	Pbr018584.1	Pbr018584	--	-//-	930865	931301	+	97505	downstream
scaffold28.0	LNC_005421	XLOC_027065	--	lncRNA	1028807	1029414	+	Pbr018605.1	Pbr018605	--	sp|Q9ZUM9|ASHR2_ARATH Histone-lysine N-methyltransferase ASHR2 OS=Arabidopsis thaliana GN=ASHR2 PE=2 SV=3//6.103e-59	1032434	1033180	+	3019	upstream
scaffold28.0	LNC_005421	XLOC_027065	--	lncRNA	1028807	1029414	+	Pbr018606.1	Pbr018606	--	sp|Q3UDW8|HGNAT_MOUSE Heparan-alpha-glucosaminide N-acetyltransferase OS=Mus musculus GN=Hgsnat PE=1 SV=2//4.25577e-16	1039516	1043554	+	10101	upstream
scaffold28.0	LNC_005421	XLOC_027065	--	lncRNA	1028807	1029414	+	Pbr018601.1	Pbr018601	--	sp|A1DLW4|FES1_NEOFI Hsp70 nucleotide exchange factor fes1 OS=Neosartorya fischeri (strain ATCC 1020 / DSM 3700 / FGSC A1164 / NRRL 181) GN=fes1 PE=3 SV=1//1.43317e-16	1015729	1017645	-	11161	upstream
scaffold28.0	LNC_005421	XLOC_027065	--	lncRNA	1028807	1029414	+	Pbr018588.3	Pbr018588	--	sp|Q66GM8|PAE10_ARATH Pectin acetylesterase 10 OS=Arabidopsis thaliana GN=PAE10 PE=2 SV=1//0	963612	966829	-	61977	upstream
scaffold28.0	LNC_005421	XLOC_027065	--	lncRNA	1028807	1029414	+	Pbr018604.1	Pbr018604	--	sp|P35614|ERF1Z_ARATH Eukaryotic peptide chain release factor subunit 1-3 OS=Arabidopsis thaliana GN=ERF1-3 PE=1 SV=1//0	1028877	1030187	-	-538	antisense
scaffold28.0	LNC_005421	XLOC_027065	--	lncRNA	1028807	1029414	+	Pbr018586.1	Pbr018586	--	sp|Q8H174|IAA31_ARATH Auxin-responsive protein IAA31 OS=Arabidopsis thaliana GN=IAA31 PE=2 SV=2//3.49283e-40	943540	944869	-	83937	upstream
scaffold28.0	LNC_005421	XLOC_027065	--	lncRNA	1028807	1029414	+	Pbr018607.1	Pbr018607	--	sp|Q9SD53|Y3720_ARATH UPF0481 protein At3g47200 OS=Arabidopsis thaliana GN=At3g47200 PE=2 SV=1//3.31633e-07	1049973	1050155	-	20558	downstream
scaffold28.0	LNC_005421	XLOC_027065	--	lncRNA	1028807	1029414	+	Pbr018589.1	Pbr018589	--	sp|Q93VV5|PTR16_ARATH Protein NRT1/ PTR FAMILY 4.3 OS=Arabidopsis thaliana GN=NPF4.3 PE=2 SV=1//4.80078e-116	969146	972180	-	56626	upstream
scaffold28.0	LNC_005421	XLOC_027065	--	lncRNA	1028807	1029414	+	Pbr018602.1	Pbr018602	--	sp|P43333|RU2A_ARATH U2 small nuclear ribonucleoprotein A&apos; OS=Arabidopsis thaliana GN=At1g09760 PE=2 SV=2//2.54919e-99	1018842	1021360	+	7446	downstream
scaffold28.0	LNC_005421	XLOC_027065	--	lncRNA	1028807	1029414	+	Pbr018609.1	Pbr018609	--	sp|Q9FIJ0|RBOHD_ARATH Respiratory burst oxidase homolog protein D OS=Arabidopsis thaliana GN=RBOHD PE=1 SV=1//0	1089691	1093998	+	60276	upstream
scaffold28.0	LNC_005421	XLOC_027065	--	lncRNA	1028807	1029414	+	Pbr018608.1	Pbr018608	--	sp|Q8LNZ5|XTHB_PHAAN Probable xyloglucan endotransglucosylase/hydrolase protein B OS=Phaseolus angularis GN=XTHB PE=2 SV=1//0	1053935	1056202	-	24520	downstream
scaffold28.0	LNC_005421	XLOC_027065	--	lncRNA	1028807	1029414	+	Pbr018590.1	Pbr018590	--	sp|Q8TEQ8|PIGO_HUMAN GPI ethanolamine phosphate transferase 3 OS=Homo sapiens GN=PIGO PE=1 SV=3//1.74345e-07	974338	981091	-	47715	upstream
scaffold28.0	LNC_005421	XLOC_027065	--	lncRNA	1028807	1029414	+	Pbr018610.1	Pbr018610	--	sp|Q55909|Y305_SYNY3 TVP38/TMEM64 family membrane protein slr0305 OS=Synechocystis sp. (strain PCC 6803 / Kazusa) GN=slr0305 PE=3 SV=1//9.93917e-10	1098427	1099932	-	69012	downstream
scaffold28.0	LNC_005421	XLOC_027065	--	lncRNA	1028807	1029414	+	Pbr018593.2	Pbr018593	--	sp|Q9SX68|RK18_ARATH 50S ribosomal protein L18, chloroplastic OS=Arabidopsis thaliana GN=RPL18 PE=2 SV=1//1.41539e-61	990572	992079	+	36727	downstream
scaffold28.0	LNC_005421	XLOC_027065	--	lncRNA	1028807	1029414	+	Pbr018612.1	Pbr018612	--	sp|Q39817|CALX_SOYBN Calnexin homolog OS=Glycine max PE=2 SV=1//0	1119958	1122179	-	90543	downstream
scaffold28.0	LNC_005421	XLOC_027065	--	lncRNA	1028807	1029414	+	Pbr018596.1	Pbr018596	--	sp|Q94AH6|CUL1_ARATH Cullin-1 OS=Arabidopsis thaliana GN=CUL1 PE=1 SV=1//1.20658e-101	996779	997687	-	31119	upstream
scaffold28.0	LNC_005421	XLOC_027065	--	lncRNA	1028807	1029414	+	Pbr018592.1	Pbr018592	--	sp|Q8RXW0|RBL14_ARATH Rhomboid-like protein 14, mitochondrial OS=Arabidopsis thaliana GN=RBL14 PE=2 SV=1//9.07062e-112	986659	988096	+	40710	downstream
scaffold28.0	LNC_005421	XLOC_027065	--	lncRNA	1028807	1029414	+	Pbr018597.2	Pbr018597	--	-//-	1000418	1002689	+	26117	downstream
scaffold28.0	LNC_005421	XLOC_027065	--	lncRNA	1028807	1029414	+	Pbr018591.1	Pbr018591	--	sp|Q0WW40|FBK5_ARATH F-box/kelch-repeat protein At1g16250 OS=Arabidopsis thaliana GN=At1g16250 PE=2 SV=1//0	981939	983443	-	45363	upstream
scaffold28.0	LNC_005421	XLOC_027065	--	lncRNA	1028807	1029414	+	Pbr018613.1	Pbr018613	--	sp|B8BKI8|MCM2_ORYSI DNA replication licensing factor MCM2 OS=Oryza sativa subsp. indica GN=OsI_36121 PE=3 SV=1//0	1123819	1128834	-	94404	downstream
scaffold28.0	LNC_005421	XLOC_027065	--	lncRNA	1028807	1029414	+	Pbr018594.1	Pbr018594	--	sp|Q9LUN4|CHX19_ARATH Cation/H(+) antiporter 19 OS=Arabidopsis thaliana GN=CHX19 PE=2 SV=1//5.04468e-176	992789	994147	+	34659	downstream
scaffold28.0	LNC_005421	XLOC_027065	--	lncRNA	1028807	1029414	+	Pbr018595.1	Pbr018595	--	sp|Q9LUN4|CHX19_ARATH Cation/H(+) antiporter 19 OS=Arabidopsis thaliana GN=CHX19 PE=2 SV=1//3.67754e-19	994645	995991	+	32815	downstream
scaffold28.0	LNC_005421	XLOC_027065	--	lncRNA	1028807	1029414	+	Pbr018599.1	Pbr018599	--	-//-	1006950	1010847	+	17959	downstream
scaffold28.0	LNC_005421	XLOC_027065	--	lncRNA	1028807	1029414	+	Pbr018598.1	Pbr018598	--	sp|Q9SSE8|GLYT1_ARATH Probable glycosyltransferase At3g07620 OS=Arabidopsis thaliana GN=At3g07620 PE=3 SV=1//6.67691e-50	1003618	1005198	-	23608	upstream
scaffold28.0	LNC_005421	XLOC_027065	--	lncRNA	1028807	1029414	+	Pbr018587.1	Pbr018587	--	-//-	951889	954388	-	74418	upstream
scaffold28.0	LNC_005421	XLOC_027065	--	lncRNA	1028807	1029414	+	Pbr018600.1	Pbr018600	--	-//-	1011240	1014003	-	14803	upstream
scaffold28.0	LNC_005421	XLOC_027065	--	lncRNA	1028807	1029414	+	Pbr018603.1	Pbr018603	--	-//-	1023216	1024840	+	3966	downstream
scaffold28.0	LNC_005421	XLOC_027065	--	lncRNA	1028807	1029414	+	Pbr018611.1	Pbr018611	--	-//-	1106782	1107567	+	77367	upstream
scaffold1.0	LNC_000100	XLOC_000563	--	lncRNA	1508895	1509132	-	Pbr000233.1	Pbr000233	--	sp|Q39086|SD17_ARATH Receptor-like serine/threonine-protein kinase SD1-7 OS=Arabidopsis thaliana GN=SD17 PE=1 SV=1//1.47543e-52	1496550	1507537	-	1357	upstream
scaffold1.0	LNC_000100	XLOC_000563	--	lncRNA	1508895	1509132	-	Pbr000240.1	Pbr000240	--	sp|Q9LPZ3|Y1141_ARATH G-type lectin S-receptor-like serine/threonine-protein kinase At1g11410 OS=Arabidopsis thaliana GN=At1g11410 PE=3 SV=3//0	1593935	1598847	-	84802	downstream
scaffold1.0	LNC_000100	XLOC_000563	--	lncRNA	1508895	1509132	-	Pbr000234.1	Pbr000234	--	sp|O81832|Y4729_ARATH G-type lectin S-receptor-like serine/threonine-protein kinase At4g27290 OS=Arabidopsis thaliana GN=At4g27290 PE=3 SV=4//0	1511782	1516907	-	2649	downstream
scaffold1.0	LNC_000100	XLOC_000563	--	lncRNA	1508895	1509132	-	Pbr000236.1	Pbr000236	--	sp|Q9LPZ3|Y1141_ARATH G-type lectin S-receptor-like serine/threonine-protein kinase At1g11410 OS=Arabidopsis thaliana GN=At1g11410 PE=3 SV=3//3.20186e-35	1533306	1537684	-	24173	downstream
scaffold1.0	LNC_000100	XLOC_000563	--	lncRNA	1508895	1509132	-	Pbr000238.1	Pbr000238	--	sp|Q9LPZ3|Y1141_ARATH G-type lectin S-receptor-like serine/threonine-protein kinase At1g11410 OS=Arabidopsis thaliana GN=At1g11410 PE=3 SV=3//5.36836e-37	1569706	1576183	-	60573	downstream
scaffold1.0	LNC_000100	XLOC_000563	--	lncRNA	1508895	1509132	-	Pbr000228.1	Pbr000228	--	sp|Q8GXT3|BH123_ARATH Transcription factor bHLH123 OS=Arabidopsis thaliana GN=BHLH123 PE=2 SV=1//1.64138e-43	1441659	1449376	+	59518	downstream
scaffold1.0	LNC_000100	XLOC_000563	--	lncRNA	1508895	1509132	-	Pbr000225.1	Pbr000225	--	sp|O81900|DYT1_ARATH Transcription factor DYT1 OS=Arabidopsis thaliana GN=DYT1 PE=2 SV=1//8.90277e-29	1425931	1426547	+	82347	downstream
scaffold1.0	LNC_000100	XLOC_000563	--	lncRNA	1508895	1509132	-	Pbr000224.1	Pbr000224	--	sp|P0CV95|NES2_FRAAN (3S,6E)-nerolidol synthase 2, chloroplastic/mitochondrial OS=Fragaria ananassa PE=1 SV=1//0	1420728	1423040	+	85854	downstream
scaffold1.0	LNC_000100	XLOC_000563	--	lncRNA	1508895	1509132	-	Pbr000231.1	Pbr000231	--	sp|Q9ZT07|RKS1_ARATH G-type lectin S-receptor-like serine/threonine-protein kinase RKS1 OS=Arabidopsis thaliana GN=RKS1 PE=3 SV=3//0	1471948	1476657	-	32237	upstream
scaffold1.0	LNC_000100	XLOC_000563	--	lncRNA	1508895	1509132	-	Pbr000232.1	Pbr000232	--	sp|Q9ZT07|RKS1_ARATH G-type lectin S-receptor-like serine/threonine-protein kinase RKS1 OS=Arabidopsis thaliana GN=RKS1 PE=3 SV=3//1.04642e-35	1484566	1489265	-	19629	upstream
scaffold1.0	LNC_000100	XLOC_000563	--	lncRNA	1508895	1509132	-	Pbr000242.1	Pbr000242	--	sp|Q9LPZ3|Y1141_ARATH G-type lectin S-receptor-like serine/threonine-protein kinase At1g11410 OS=Arabidopsis thaliana GN=At1g11410 PE=3 SV=3//5.5097e-68	1602324	1603990	-	93191	downstream
scaffold1.0	LNC_000100	XLOC_000563	--	lncRNA	1508895	1509132	-	Pbr000241.1	Pbr000241	--	sp|O81833|SD11_ARATH G-type lectin S-receptor-like serine/threonine-protein kinase SD1-1 OS=Arabidopsis thaliana GN=SD11 PE=1 SV=1//8.5883e-13	1601310	1601525	-	92177	downstream
scaffold1.0	LNC_000100	XLOC_000563	--	lncRNA	1508895	1509132	-	Pbr000222.1	Pbr000222	--	sp|O13821|VPS27_SCHPO Vacuolar protein sorting-associated protein 27 OS=Schizosaccharomyces pombe (strain 972 / ATCC 24843) GN=sst4 PE=3 SV=1//4.64528e-15	1406210	1410937	+	97957	downstream
scaffold1.0	LNC_000100	XLOC_000563	--	lncRNA	1508895	1509132	-	Pbr000229.1	Pbr000229	--	sp|Q9LSQ5|FQR1_ARATH NAD(P)H dehydrogenase (quinone) FQR1 OS=Arabidopsis thaliana GN=FQR1 PE=1 SV=1//3.60489e-115	1454587	1457484	-	51410	upstream
scaffold1.0	LNC_000100	XLOC_000563	--	lncRNA	1508895	1509132	-	Pbr000235.1	Pbr000235	--	sp|Q9LPZ3|Y1141_ARATH G-type lectin S-receptor-like serine/threonine-protein kinase At1g11410 OS=Arabidopsis thaliana GN=At1g11410 PE=3 SV=3//7.22749e-12	1519415	1522062	-	10282	downstream
scaffold1.0	LNC_000100	XLOC_000563	--	lncRNA	1508895	1509132	-	Pbr000239.1	Pbr000239	--	sp|Q9LPZ3|Y1141_ARATH G-type lectin S-receptor-like serine/threonine-protein kinase At1g11410 OS=Arabidopsis thaliana GN=At1g11410 PE=3 SV=3//8.30977e-18	1580874	1584945	-	71741	downstream
scaffold1.0	LNC_000100	XLOC_000563	--	lncRNA	1508895	1509132	-	Pbr000227.1	Pbr000227	--	-//-	1429530	1430471	-	78423	upstream
scaffold1.0	LNC_000100	XLOC_000563	--	lncRNA	1508895	1509132	-	Pbr000237.1	Pbr000237	--	sp|Q9ZT07|RKS1_ARATH G-type lectin S-receptor-like serine/threonine-protein kinase RKS1 OS=Arabidopsis thaliana GN=RKS1 PE=3 SV=3//8.98269e-08	1540317	1562768	-	31184	downstream
scaffold1.0	LNC_000100	XLOC_000563	--	lncRNA	1508895	1509132	-	Pbr000230.1	Pbr000230	--	sp|O81902|PUB8_ARATH U-box domain-containing protein 8 OS=Arabidopsis thaliana GN=PUB8 PE=2 SV=1//2.7272e-140	1463534	1464679	-	44215	upstream
scaffold1.0	LNC_000100	XLOC_000563	--	lncRNA	1508895	1509132	-	Pbr000226.1	Pbr000226	--	-//-	1427112	1427936	-	80958	upstream
scaffold1.0	LNC_000100	XLOC_000563	--	lncRNA	1508895	1509132	-	Pbr000223.1	Pbr000223	--	sp|P0CV94|NES1_FRAAN (3S,6E)-nerolidol synthase 1 OS=Fragaria ananassa PE=1 SV=1//0	1414648	1417310	+	91584	downstream
scaffold1.0	LNC_000107	XLOC_000611	--	lncRNA	2028797	2029046	-	Pbr000291.1	Pbr000291	--	sp|Q9FL69|AGD5_ARATH Probable ADP-ribosylation factor GTPase-activating protein AGD5 OS=Arabidopsis thaliana GN=AGD5 PE=1 SV=1//8.20565e-105	1979778	1983220	-	45576	upstream
scaffold1.0	LNC_000107	XLOC_000611	--	lncRNA	2028797	2029046	-	Pbr000307.1	Pbr000307	--	-//-	2091441	2092406	+	62394	upstream
scaffold1.0	LNC_000107	XLOC_000611	--	lncRNA	2028797	2029046	-	Pbr000289.1	Pbr000289	--	-//-	1968205	1970204	-	58592	upstream
scaffold1.0	LNC_000107	XLOC_000611	--	lncRNA	2028797	2029046	-	Pbr000290.1	Pbr000290	--	-//-	1977549	1978901	-	49895	upstream
scaffold1.0	LNC_000107	XLOC_000611	--	lncRNA	2028797	2029046	-	Pbr000288.1	Pbr000288	--	sp|Q9DCD2|SYF1_MOUSE Pre-mRNA-splicing factor SYF1 OS=Mus musculus GN=Xab2 PE=2 SV=1//0	1962465	1966880	+	61916	downstream
scaffold1.0	LNC_000107	XLOC_000611	--	lncRNA	2028797	2029046	-	Pbr000311.1	Pbr000311	--	sp|Q54X16|GID8_DICDI Glucose-induced degradation protein 8 homolog OS=Dictyostelium discoideum GN=DDB_G0279265 PE=3 SV=2//1.10583e-89	2111434	2113964	-	82387	downstream
scaffold1.0	LNC_000107	XLOC_000611	--	lncRNA	2028797	2029046	-	Pbr000293.1	Pbr000293	--	sp|Q53FA7|QORX_HUMAN Quinone oxidoreductase PIG3 OS=Homo sapiens GN=TP53I3 PE=1 SV=2//6.05434e-63	1987665	1990337	-	38459	upstream
scaffold1.0	LNC_000107	XLOC_000611	--	lncRNA	2028797	2029046	-	Pbr000310.1	Pbr000310	--	-//-	2110637	2110936	+	81590	upstream
scaffold1.0	LNC_000107	XLOC_000611	--	lncRNA	2028797	2029046	-	Pbr000306.1	Pbr000306	--	sp|Q6R2K3|SRF3_ARATH Protein STRUBBELIG-RECEPTOR FAMILY 3 OS=Arabidopsis thaliana GN=SRF3 PE=2 SV=1//0	2079101	2084009	-	50054	downstream
scaffold1.0	LNC_000107	XLOC_000611	--	lncRNA	2028797	2029046	-	Pbr000285.1	Pbr000285	--	sp|Q0D5G4|Y7633_ORYSJ B3 domain-containing protein Os07g0563300 OS=Oryza sativa subsp. japonica GN=Os07g0563300 PE=3 SV=2//0	1949023	1956018	+	72778	downstream
scaffold1.0	LNC_000107	XLOC_000611	--	lncRNA	2028797	2029046	-	Pbr000286.1	Pbr000286	--	sp|O64791|SY124_ARATH Syntaxin-124 OS=Arabidopsis thaliana GN=SYP124 PE=2 SV=1//2.74097e-154	1957463	1958374	+	70422	downstream
scaffold1.0	LNC_000107	XLOC_000611	--	lncRNA	2028797	2029046	-	Pbr000305.1	Pbr000305	--	sp|Q8H0T9|KTNB1_ARATH Katanin p80 WD40 repeat-containing subunit B1 homolog OS=Arabidopsis thaliana GN=At5g23430 PE=2 SV=3//3.88484e-26	2068615	2075710	-	39568	downstream
scaffold1.0	LNC_000107	XLOC_000611	--	lncRNA	2028797	2029046	-	Pbr000296.1	Pbr000296	--	sp|Q8GWA1|NDA1_ARATH Internal alternative NAD(P)H-ubiquinone oxidoreductase A1, mitochondrial OS=Arabidopsis thaliana GN=NDA1 PE=2 SV=1//0	1998610	2001133	+	27663	downstream
scaffold1.0	LNC_000107	XLOC_000611	--	lncRNA	2028797	2029046	-	Pbr000297.1	Pbr000297	--	-//-	2006515	2006700	-	22096	upstream
scaffold1.0	LNC_000107	XLOC_000611	--	lncRNA	2028797	2029046	-	Pbr000292.1	Pbr000292	--	sp|Q17QL9|T184C_BOVIN Transmembrane protein 184C OS=Bos taurus GN=TMEM184C PE=2 SV=1//9.15983e-32	1984317	1985747	-	43049	upstream
scaffold1.0	LNC_000107	XLOC_000611	--	lncRNA	2028797	2029046	-	Pbr000283.1	Pbr000283	--	-//-	1936411	1937950	-	90846	upstream
scaffold1.0	LNC_000107	XLOC_000611	--	lncRNA	2028797	2029046	-	Pbr000313.1	Pbr000313	--	sp|Q9C942|CSE_ARATH Caffeoylshikimate esterase OS=Arabidopsis thaliana GN=CSE PE=1 SV=1//2.49362e-15	2125338	2126371	-	96291	downstream
scaffold1.0	LNC_000107	XLOC_000611	--	lncRNA	2028797	2029046	-	Pbr000282.1	Pbr000282	--	sp|Q9FKL6|CB60B_ARATH Calmodulin-binding protein 60 B OS=Arabidopsis thaliana GN=CBP60B PE=2 SV=1//0	1930615	1934057	-	94739	upstream
scaffold1.0	LNC_000107	XLOC_000611	--	lncRNA	2028797	2029046	-	Pbr000287.1	Pbr000287	--	sp|Q9S9T7|VP282_ARATH Vacuolar protein sorting-associated protein 28 homolog 2 OS=Arabidopsis thaliana GN=VPS28-2 PE=1 SV=2//5.9147e-116	1959947	1960576	-	68220	upstream
scaffold1.0	LNC_000107	XLOC_000611	--	lncRNA	2028797	2029046	-	Pbr000312.1	Pbr000312	--	sp|O60177|YG42_SCHPO Uncharacterized ATP-dependent helicase C23E6.02 OS=Schizosaccharomyces pombe (strain 972 / ATCC 24843) GN=SPBC23E6.02 PE=3 SV=1//3.42085e-80	2116840	2124565	+	87793	upstream
scaffold1.0	LNC_000107	XLOC_000611	--	lncRNA	2028797	2029046	-	Pbr000299.1	Pbr000299	--	sp|Q38945|DPNPH_ARATH PAP-specific phosphatase HAL2-like OS=Arabidopsis thaliana GN=AHL PE=2 SV=1//1.21364e-168	2023277	2025895	+	2901	downstream
scaffold1.0	LNC_000107	XLOC_000611	--	lncRNA	2028797	2029046	-	Pbr000284.1	Pbr000284	--	sp|Q8L7L1|SPHK1_ARATH Sphingosine kinase 1 OS=Arabidopsis thaliana GN=SPHK1 PE=1 SV=1//0	1940418	1943621	+	85175	downstream
scaffold1.0	LNC_000107	XLOC_000611	--	lncRNA	2028797	2029046	-	Pbr000295.1	Pbr000295	--	sp|Q9SXA6|ENDO1_ARATH Endonuclease 1 OS=Arabidopsis thaliana GN=ENDO1 PE=1 SV=1//1.34807e-146	1994365	1996330	+	32466	downstream
scaffold1.0	LNC_000107	XLOC_000611	--	lncRNA	2028797	2029046	-	Pbr000298.1	Pbr000298	--	-//-	2016969	2017163	-	11633	upstream
scaffold1.0	LNC_000107	XLOC_000611	--	lncRNA	2028797	2029046	-	Pbr000304.1	Pbr000304	--	-//-	2066076	2066273	+	37029	upstream
scaffold1.0	LNC_000107	XLOC_000611	--	lncRNA	2028797	2029046	-	Pbr000302.1	Pbr000302	--	-//-	2042667	2046665	-	13620	downstream
scaffold1.0	LNC_000107	XLOC_000611	--	lncRNA	2028797	2029046	-	Pbr000303.1	Pbr000303	--	-//-	2061287	2064025	-	32240	downstream
scaffold1.0	LNC_000107	XLOC_000611	--	lncRNA	2028797	2029046	-	Pbr000300.1	Pbr000300	--	-//-	2030074	2030514	+	1027	upstream
scaffold1.0	LNC_000107	XLOC_000611	--	lncRNA	2028797	2029046	-	Pbr000301.1	Pbr000301	--	sp|Q9M5P2|SCAM3_ARATH Secretory carrier-associated membrane protein 3 OS=Arabidopsis thaliana GN=SCAMP3 PE=1 SV=1//4.12069e-165	2036759	2040854	-	7712	downstream
scaffold1.0	LNC_000107	XLOC_000611	--	lncRNA	2028797	2029046	-	Pbr000308.1	Pbr000308	--	-//-	2097109	2100251	-	68062	downstream
scaffold1.0	LNC_000107	XLOC_000611	--	lncRNA	2028797	2029046	-	Pbr000294.2	Pbr000294	--	sp|F4JJL0|ENDO4_ARATH Endonuclease 4 OS=Arabidopsis thaliana GN=ENDO4 PE=3 SV=1//3.7985e-147	1990586	1993682	+	35114	downstream
scaffold1.0	LNC_000107	XLOC_000611	--	lncRNA	2028797	2029046	-	Pbr000309.1	Pbr000309	--	sp|Q9P2G9|KLHL8_HUMAN Kelch-like protein 8 OS=Homo sapiens GN=KLHL8 PE=1 SV=4//5.49912e-22	2105046	2106164	-	75999	downstream
scaffold1.0	LNC_000106	XLOC_000609	--	lncRNA	2010903	2012286	-	Pbr000291.1	Pbr000291	--	sp|Q9FL69|AGD5_ARATH Probable ADP-ribosylation factor GTPase-activating protein AGD5 OS=Arabidopsis thaliana GN=AGD5 PE=1 SV=1//8.20565e-105	1979778	1983220	-	27682	upstream
scaffold1.0	LNC_000106	XLOC_000609	--	lncRNA	2010903	2012286	-	Pbr000307.1	Pbr000307	--	-//-	2091441	2092406	+	79154	upstream
scaffold1.0	LNC_000106	XLOC_000609	--	lncRNA	2010903	2012286	-	Pbr000289.1	Pbr000289	--	-//-	1968205	1970204	-	40698	upstream
scaffold1.0	LNC_000106	XLOC_000609	--	lncRNA	2010903	2012286	-	Pbr000290.1	Pbr000290	--	-//-	1977549	1978901	-	32001	upstream
scaffold1.0	LNC_000106	XLOC_000609	--	lncRNA	2010903	2012286	-	Pbr000288.1	Pbr000288	--	sp|Q9DCD2|SYF1_MOUSE Pre-mRNA-splicing factor SYF1 OS=Mus musculus GN=Xab2 PE=2 SV=1//0	1962465	1966880	+	44022	downstream
scaffold1.0	LNC_000106	XLOC_000609	--	lncRNA	2010903	2012286	-	Pbr000311.1	Pbr000311	--	sp|Q54X16|GID8_DICDI Glucose-induced degradation protein 8 homolog OS=Dictyostelium discoideum GN=DDB_G0279265 PE=3 SV=2//1.10583e-89	2111434	2113964	-	99147	downstream
scaffold1.0	LNC_000106	XLOC_000609	--	lncRNA	2010903	2012286	-	Pbr000293.1	Pbr000293	--	sp|Q53FA7|QORX_HUMAN Quinone oxidoreductase PIG3 OS=Homo sapiens GN=TP53I3 PE=1 SV=2//6.05434e-63	1987665	1990337	-	20565	upstream
scaffold1.0	LNC_000106	XLOC_000609	--	lncRNA	2010903	2012286	-	Pbr000310.1	Pbr000310	--	-//-	2110637	2110936	+	98350	upstream
scaffold1.0	LNC_000106	XLOC_000609	--	lncRNA	2010903	2012286	-	Pbr000306.1	Pbr000306	--	sp|Q6R2K3|SRF3_ARATH Protein STRUBBELIG-RECEPTOR FAMILY 3 OS=Arabidopsis thaliana GN=SRF3 PE=2 SV=1//0	2079101	2084009	-	66814	downstream
scaffold1.0	LNC_000106	XLOC_000609	--	lncRNA	2010903	2012286	-	Pbr000285.1	Pbr000285	--	sp|Q0D5G4|Y7633_ORYSJ B3 domain-containing protein Os07g0563300 OS=Oryza sativa subsp. japonica GN=Os07g0563300 PE=3 SV=2//0	1949023	1956018	+	54884	downstream
scaffold1.0	LNC_000106	XLOC_000609	--	lncRNA	2010903	2012286	-	Pbr000286.1	Pbr000286	--	sp|O64791|SY124_ARATH Syntaxin-124 OS=Arabidopsis thaliana GN=SYP124 PE=2 SV=1//2.74097e-154	1957463	1958374	+	52528	downstream
scaffold1.0	LNC_000106	XLOC_000609	--	lncRNA	2010903	2012286	-	Pbr000305.1	Pbr000305	--	sp|Q8H0T9|KTNB1_ARATH Katanin p80 WD40 repeat-containing subunit B1 homolog OS=Arabidopsis thaliana GN=At5g23430 PE=2 SV=3//3.88484e-26	2068615	2075710	-	56328	downstream
scaffold1.0	LNC_000106	XLOC_000609	--	lncRNA	2010903	2012286	-	Pbr000296.1	Pbr000296	--	sp|Q8GWA1|NDA1_ARATH Internal alternative NAD(P)H-ubiquinone oxidoreductase A1, mitochondrial OS=Arabidopsis thaliana GN=NDA1 PE=2 SV=1//0	1998610	2001133	+	9769	downstream
scaffold1.0	LNC_000106	XLOC_000609	--	lncRNA	2010903	2012286	-	Pbr000297.1	Pbr000297	--	-//-	2006515	2006700	-	4202	upstream
scaffold1.0	LNC_000106	XLOC_000609	--	lncRNA	2010903	2012286	-	Pbr000292.1	Pbr000292	--	sp|Q17QL9|T184C_BOVIN Transmembrane protein 184C OS=Bos taurus GN=TMEM184C PE=2 SV=1//9.15983e-32	1984317	1985747	-	25155	upstream
scaffold1.0	LNC_000106	XLOC_000609	--	lncRNA	2010903	2012286	-	Pbr000283.1	Pbr000283	--	-//-	1936411	1937950	-	72952	upstream
scaffold1.0	LNC_000106	XLOC_000609	--	lncRNA	2010903	2012286	-	Pbr000282.1	Pbr000282	--	sp|Q9FKL6|CB60B_ARATH Calmodulin-binding protein 60 B OS=Arabidopsis thaliana GN=CBP60B PE=2 SV=1//0	1930615	1934057	-	76845	upstream
scaffold1.0	LNC_000106	XLOC_000609	--	lncRNA	2010903	2012286	-	Pbr000287.1	Pbr000287	--	sp|Q9S9T7|VP282_ARATH Vacuolar protein sorting-associated protein 28 homolog 2 OS=Arabidopsis thaliana GN=VPS28-2 PE=1 SV=2//5.9147e-116	1959947	1960576	-	50326	upstream
scaffold1.0	LNC_000106	XLOC_000609	--	lncRNA	2010903	2012286	-	Pbr000299.1	Pbr000299	--	sp|Q38945|DPNPH_ARATH PAP-specific phosphatase HAL2-like OS=Arabidopsis thaliana GN=AHL PE=2 SV=1//1.21364e-168	2023277	2025895	+	10990	upstream
scaffold1.0	LNC_000106	XLOC_000609	--	lncRNA	2010903	2012286	-	Pbr000284.1	Pbr000284	--	sp|Q8L7L1|SPHK1_ARATH Sphingosine kinase 1 OS=Arabidopsis thaliana GN=SPHK1 PE=1 SV=1//0	1940418	1943621	+	67281	downstream
scaffold1.0	LNC_000106	XLOC_000609	--	lncRNA	2010903	2012286	-	Pbr000295.1	Pbr000295	--	sp|Q9SXA6|ENDO1_ARATH Endonuclease 1 OS=Arabidopsis thaliana GN=ENDO1 PE=1 SV=1//1.34807e-146	1994365	1996330	+	14572	downstream
scaffold1.0	LNC_000106	XLOC_000609	--	lncRNA	2010903	2012286	-	Pbr000281.1	Pbr000281	--	sp|Q60525|WAP53_MESAU Telomerase Cajal body protein 1 OS=Mesocricetus auratus GN=Wrap53 PE=2 SV=1//1.38749e-92	1923469	1926671	-	84231	upstream
scaffold1.0	LNC_000106	XLOC_000609	--	lncRNA	2010903	2012286	-	Pbr000298.1	Pbr000298	--	-//-	2016969	2017163	-	4682	downstream
scaffold1.0	LNC_000106	XLOC_000609	--	lncRNA	2010903	2012286	-	Pbr000280.1	Pbr000280	--	sp|O65416|SKI27_ARATH F-box protein SKIP27 OS=Arabidopsis thaliana GN=SKIP27 PE=1 SV=2//1.1004e-30	1920719	1921539	-	89363	upstream
scaffold1.0	LNC_000106	XLOC_000609	--	lncRNA	2010903	2012286	-	Pbr000278.1	Pbr000278	--	-//-	1912252	1913100	-	97802	upstream
scaffold1.0	LNC_000106	XLOC_000609	--	lncRNA	2010903	2012286	-	Pbr000279.2	Pbr000279	--	sp|Q9BUJ2|HNRL1_HUMAN Heterogeneous nuclear ribonucleoprotein U-like protein 1 OS=Homo sapiens GN=HNRNPUL1 PE=1 SV=2//1.59825e-06	1916689	1918872	-	92030	upstream
scaffold1.0	LNC_000106	XLOC_000609	--	lncRNA	2010903	2012286	-	Pbr000304.1	Pbr000304	--	-//-	2066076	2066273	+	53789	upstream
scaffold1.0	LNC_000106	XLOC_000609	--	lncRNA	2010903	2012286	-	Pbr000302.1	Pbr000302	--	-//-	2042667	2046665	-	30380	downstream
scaffold1.0	LNC_000106	XLOC_000609	--	lncRNA	2010903	2012286	-	Pbr000303.1	Pbr000303	--	-//-	2061287	2064025	-	49000	downstream
scaffold1.0	LNC_000106	XLOC_000609	--	lncRNA	2010903	2012286	-	Pbr000300.1	Pbr000300	--	-//-	2030074	2030514	+	17787	upstream
scaffold1.0	LNC_000106	XLOC_000609	--	lncRNA	2010903	2012286	-	Pbr000301.1	Pbr000301	--	sp|Q9M5P2|SCAM3_ARATH Secretory carrier-associated membrane protein 3 OS=Arabidopsis thaliana GN=SCAMP3 PE=1 SV=1//4.12069e-165	2036759	2040854	-	24472	downstream
scaffold1.0	LNC_000106	XLOC_000609	--	lncRNA	2010903	2012286	-	Pbr000308.1	Pbr000308	--	-//-	2097109	2100251	-	84822	downstream
scaffold1.0	LNC_000106	XLOC_000609	--	lncRNA	2010903	2012286	-	Pbr000294.2	Pbr000294	--	sp|F4JJL0|ENDO4_ARATH Endonuclease 4 OS=Arabidopsis thaliana GN=ENDO4 PE=3 SV=1//3.7985e-147	1990586	1993682	+	17220	downstream
scaffold1.0	LNC_000106	XLOC_000609	--	lncRNA	2010903	2012286	-	Pbr000309.1	Pbr000309	--	sp|Q9P2G9|KLHL8_HUMAN Kelch-like protein 8 OS=Homo sapiens GN=KLHL8 PE=1 SV=4//5.49912e-22	2105046	2106164	-	92759	downstream
scaffold1.0	LNC_000105	XLOC_000608	--	lncRNA	2000982	2002161	-	Pbr000291.1	Pbr000291	--	sp|Q9FL69|AGD5_ARATH Probable ADP-ribosylation factor GTPase-activating protein AGD5 OS=Arabidopsis thaliana GN=AGD5 PE=1 SV=1//8.20565e-105	1979778	1983220	-	17761	upstream
scaffold1.0	LNC_000105	XLOC_000608	--	lncRNA	2000982	2002161	-	Pbr000307.1	Pbr000307	--	-//-	2091441	2092406	+	89279	upstream
scaffold1.0	LNC_000105	XLOC_000608	--	lncRNA	2000982	2002161	-	Pbr000289.1	Pbr000289	--	-//-	1968205	1970204	-	30777	upstream
scaffold1.0	LNC_000105	XLOC_000608	--	lncRNA	2000982	2002161	-	Pbr000290.1	Pbr000290	--	-//-	1977549	1978901	-	22080	upstream
scaffold1.0	LNC_000105	XLOC_000608	--	lncRNA	2000982	2002161	-	Pbr000288.1	Pbr000288	--	sp|Q9DCD2|SYF1_MOUSE Pre-mRNA-splicing factor SYF1 OS=Mus musculus GN=Xab2 PE=2 SV=1//0	1962465	1966880	+	34101	downstream
scaffold1.0	LNC_000105	XLOC_000608	--	lncRNA	2000982	2002161	-	Pbr000293.1	Pbr000293	--	sp|Q53FA7|QORX_HUMAN Quinone oxidoreductase PIG3 OS=Homo sapiens GN=TP53I3 PE=1 SV=2//6.05434e-63	1987665	1990337	-	10644	upstream
scaffold1.0	LNC_000105	XLOC_000608	--	lncRNA	2000982	2002161	-	Pbr000306.1	Pbr000306	--	sp|Q6R2K3|SRF3_ARATH Protein STRUBBELIG-RECEPTOR FAMILY 3 OS=Arabidopsis thaliana GN=SRF3 PE=2 SV=1//0	2079101	2084009	-	76939	downstream
scaffold1.0	LNC_000105	XLOC_000608	--	lncRNA	2000982	2002161	-	Pbr000285.1	Pbr000285	--	sp|Q0D5G4|Y7633_ORYSJ B3 domain-containing protein Os07g0563300 OS=Oryza sativa subsp. japonica GN=Os07g0563300 PE=3 SV=2//0	1949023	1956018	+	44963	downstream
scaffold1.0	LNC_000105	XLOC_000608	--	lncRNA	2000982	2002161	-	Pbr000286.1	Pbr000286	--	sp|O64791|SY124_ARATH Syntaxin-124 OS=Arabidopsis thaliana GN=SYP124 PE=2 SV=1//2.74097e-154	1957463	1958374	+	42607	downstream
scaffold1.0	LNC_000105	XLOC_000608	--	lncRNA	2000982	2002161	-	Pbr000305.1	Pbr000305	--	sp|Q8H0T9|KTNB1_ARATH Katanin p80 WD40 repeat-containing subunit B1 homolog OS=Arabidopsis thaliana GN=At5g23430 PE=2 SV=3//3.88484e-26	2068615	2075710	-	66453	downstream
scaffold1.0	LNC_000105	XLOC_000608	--	lncRNA	2000982	2002161	-	Pbr000296.1	Pbr000296	--	sp|Q8GWA1|NDA1_ARATH Internal alternative NAD(P)H-ubiquinone oxidoreductase A1, mitochondrial OS=Arabidopsis thaliana GN=NDA1 PE=2 SV=1//0	1998610	2001133	+	-152	antisense
scaffold1.0	LNC_000105	XLOC_000608	--	lncRNA	2000982	2002161	-	Pbr000297.1	Pbr000297	--	-//-	2006515	2006700	-	4353	downstream
scaffold1.0	LNC_000105	XLOC_000608	--	lncRNA	2000982	2002161	-	Pbr000292.1	Pbr000292	--	sp|Q17QL9|T184C_BOVIN Transmembrane protein 184C OS=Bos taurus GN=TMEM184C PE=2 SV=1//9.15983e-32	1984317	1985747	-	15234	upstream
scaffold1.0	LNC_000105	XLOC_000608	--	lncRNA	2000982	2002161	-	Pbr000283.1	Pbr000283	--	-//-	1936411	1937950	-	63031	upstream
scaffold1.0	LNC_000105	XLOC_000608	--	lncRNA	2000982	2002161	-	Pbr000282.1	Pbr000282	--	sp|Q9FKL6|CB60B_ARATH Calmodulin-binding protein 60 B OS=Arabidopsis thaliana GN=CBP60B PE=2 SV=1//0	1930615	1934057	-	66924	upstream
scaffold1.0	LNC_000105	XLOC_000608	--	lncRNA	2000982	2002161	-	Pbr000287.1	Pbr000287	--	sp|Q9S9T7|VP282_ARATH Vacuolar protein sorting-associated protein 28 homolog 2 OS=Arabidopsis thaliana GN=VPS28-2 PE=1 SV=2//5.9147e-116	1959947	1960576	-	40405	upstream
scaffold1.0	LNC_000105	XLOC_000608	--	lncRNA	2000982	2002161	-	Pbr000299.1	Pbr000299	--	sp|Q38945|DPNPH_ARATH PAP-specific phosphatase HAL2-like OS=Arabidopsis thaliana GN=AHL PE=2 SV=1//1.21364e-168	2023277	2025895	+	21115	upstream
scaffold1.0	LNC_000105	XLOC_000608	--	lncRNA	2000982	2002161	-	Pbr000284.1	Pbr000284	--	sp|Q8L7L1|SPHK1_ARATH Sphingosine kinase 1 OS=Arabidopsis thaliana GN=SPHK1 PE=1 SV=1//0	1940418	1943621	+	57360	downstream
scaffold1.0	LNC_000105	XLOC_000608	--	lncRNA	2000982	2002161	-	Pbr000295.1	Pbr000295	--	sp|Q9SXA6|ENDO1_ARATH Endonuclease 1 OS=Arabidopsis thaliana GN=ENDO1 PE=1 SV=1//1.34807e-146	1994365	1996330	+	4651	downstream
scaffold1.0	LNC_000105	XLOC_000608	--	lncRNA	2000982	2002161	-	Pbr000281.1	Pbr000281	--	sp|Q60525|WAP53_MESAU Telomerase Cajal body protein 1 OS=Mesocricetus auratus GN=Wrap53 PE=2 SV=1//1.38749e-92	1923469	1926671	-	74310	upstream
scaffold1.0	LNC_000105	XLOC_000608	--	lncRNA	2000982	2002161	-	Pbr000298.1	Pbr000298	--	-//-	2016969	2017163	-	14807	downstream
scaffold1.0	LNC_000105	XLOC_000608	--	lncRNA	2000982	2002161	-	Pbr000280.1	Pbr000280	--	sp|O65416|SKI27_ARATH F-box protein SKIP27 OS=Arabidopsis thaliana GN=SKIP27 PE=1 SV=2//1.1004e-30	1920719	1921539	-	79442	upstream
scaffold1.0	LNC_000105	XLOC_000608	--	lncRNA	2000982	2002161	-	Pbr000278.1	Pbr000278	--	-//-	1912252	1913100	-	87881	upstream
scaffold1.0	LNC_000105	XLOC_000608	--	lncRNA	2000982	2002161	-	Pbr000279.2	Pbr000279	--	sp|Q9BUJ2|HNRL1_HUMAN Heterogeneous nuclear ribonucleoprotein U-like protein 1 OS=Homo sapiens GN=HNRNPUL1 PE=1 SV=2//1.59825e-06	1916689	1918872	-	82109	upstream
scaffold1.0	LNC_000105	XLOC_000608	--	lncRNA	2000982	2002161	-	Pbr000304.1	Pbr000304	--	-//-	2066076	2066273	+	63914	upstream
scaffold1.0	LNC_000105	XLOC_000608	--	lncRNA	2000982	2002161	-	Pbr000277.1	Pbr000277	--	sp|Q94BV7|NDB2_ARATH External alternative NAD(P)H-ubiquinone oxidoreductase B2, mitochondrial OS=Arabidopsis thaliana GN=NDB2 PE=1 SV=1//0	1903874	1907548	-	93433	upstream
scaffold1.0	LNC_000105	XLOC_000608	--	lncRNA	2000982	2002161	-	Pbr000302.1	Pbr000302	--	-//-	2042667	2046665	-	40505	downstream
scaffold1.0	LNC_000105	XLOC_000608	--	lncRNA	2000982	2002161	-	Pbr000303.1	Pbr000303	--	-//-	2061287	2064025	-	59125	downstream
scaffold1.0	LNC_000105	XLOC_000608	--	lncRNA	2000982	2002161	-	Pbr000276.2	Pbr000276	--	sp|Q570C0|TIR1_ARATH Protein TRANSPORT INHIBITOR RESPONSE 1 OS=Arabidopsis thaliana GN=TIR1 PE=1 SV=2//0	1900128	1902511	-	98470	upstream
scaffold1.0	LNC_000105	XLOC_000608	--	lncRNA	2000982	2002161	-	Pbr000300.1	Pbr000300	--	-//-	2030074	2030514	+	27912	upstream
scaffold1.0	LNC_000105	XLOC_000608	--	lncRNA	2000982	2002161	-	Pbr000301.1	Pbr000301	--	sp|Q9M5P2|SCAM3_ARATH Secretory carrier-associated membrane protein 3 OS=Arabidopsis thaliana GN=SCAMP3 PE=1 SV=1//4.12069e-165	2036759	2040854	-	34597	downstream
scaffold1.0	LNC_000105	XLOC_000608	--	lncRNA	2000982	2002161	-	Pbr000308.1	Pbr000308	--	-//-	2097109	2100251	-	94947	downstream
scaffold1.0	LNC_000105	XLOC_000608	--	lncRNA	2000982	2002161	-	Pbr000294.2	Pbr000294	--	sp|F4JJL0|ENDO4_ARATH Endonuclease 4 OS=Arabidopsis thaliana GN=ENDO4 PE=3 SV=1//3.7985e-147	1990586	1993682	+	7299	downstream
scaffold1.0	LNC_000104	XLOC_000587	--	lncRNA	1823891	1824111	-	Pbr000257.1	Pbr000257	--	sp|Q6P829|NOSIP_XENTR Nitric oxide synthase-interacting protein OS=Xenopus tropicalis GN=nosip PE=2 SV=1//2.55173e-41	1768489	1770720	+	53170	downstream
scaffold1.0	LNC_000104	XLOC_000587	--	lncRNA	1823891	1824111	-	Pbr000274.1	Pbr000274	--	sp|Q41144|STC_RICCO Sugar carrier protein C OS=Ricinus communis GN=STC PE=2 SV=1//0	1877982	1880763	-	53870	downstream
scaffold1.0	LNC_000104	XLOC_000587	--	lncRNA	1823891	1824111	-	Pbr000264.1	Pbr000264	--	-//-	1818809	1820243	-	3647	upstream
scaffold1.0	LNC_000104	XLOC_000587	--	lncRNA	1823891	1824111	-	Pbr000269.1	Pbr000269	--	sp|Q9M0Y6|DPNPM_ARATH Putative PAP-specific phosphatase, mitochondrial OS=Arabidopsis thaliana GN=At4g05090 PE=2 SV=1//9.63297e-147	1865657	1868537	-	41545	downstream
scaffold1.0	LNC_000104	XLOC_000587	--	lncRNA	1823891	1824111	-	Pbr000268.1	Pbr000268	--	sp|Q8GWP0|MYB39_ARATH Transcription factor MYB39 OS=Arabidopsis thaliana GN=MYB39 PE=2 SV=1//1.42393e-69	1855119	1856469	-	31007	downstream
scaffold1.0	LNC_000104	XLOC_000587	--	lncRNA	1823891	1824111	-	Pbr000256.1	Pbr000256	--	sp|Q8LGG8|USPAL_ARATH Universal stress protein A-like protein OS=Arabidopsis thaliana GN=At3g01520 PE=1 SV=2//6.69697e-07	1766573	1767304	-	56586	upstream
scaffold1.0	LNC_000104	XLOC_000587	--	lncRNA	1823891	1824111	-	Pbr000272.1	Pbr000272	--	sp|Q8VYN2|VAP42_ARATH Vesicle-associated protein 4-2 OS=Arabidopsis thaliana GN=PVA42 PE=1 SV=1//9.37906e-120	1872706	1874617	+	48594	upstream
scaffold1.0	LNC_000104	XLOC_000587	--	lncRNA	1823891	1824111	-	Pbr000249.2	Pbr000249	--	sp|Q9SY95|Y1155_ARATH G-type lectin S-receptor-like serine/threonine-protein kinase At1g61550 OS=Arabidopsis thaliana GN=At1g61550 PE=2 SV=1//3.11067e-25	1724677	1727830	-	96060	upstream
scaffold1.0	LNC_000104	XLOC_000587	--	lncRNA	1823891	1824111	-	Pbr000265.1	Pbr000265	--	sp|Q9M0Y3|ENT3_ARATH Equilibrative nucleotide transporter 3 OS=Arabidopsis thaliana GN=ENT3 PE=1 SV=1//0	1828572	1831037	+	4460	upstream
scaffold1.0	LNC_000104	XLOC_000587	--	lncRNA	1823891	1824111	-	Pbr000250.1	Pbr000250	--	sp|Q9SY95|Y1155_ARATH G-type lectin S-receptor-like serine/threonine-protein kinase At1g61550 OS=Arabidopsis thaliana GN=At1g61550 PE=2 SV=1//0	1732765	1737321	-	86569	upstream
scaffold1.0	LNC_000104	XLOC_000587	--	lncRNA	1823891	1824111	-	Pbr000266.1	Pbr000266	--	sp|Q9SSE9|JMJ25_ARATH Lysine-specific demethylase JMJ25 OS=Arabidopsis thaliana GN=JMJ25 PE=1 SV=1//1.68613e-20	1836381	1841667	+	12269	upstream
scaffold1.0	LNC_000104	XLOC_000587	--	lncRNA	1823891	1824111	-	Pbr000251.1	Pbr000251	--	sp|O81906|B120_ARATH G-type lectin S-receptor-like serine/threonine-protein kinase B120 OS=Arabidopsis thaliana GN=B120 PE=2 SV=1//0	1742559	1746268	-	77622	upstream
scaffold1.0	LNC_000104	XLOC_000587	--	lncRNA	1823891	1824111	-	Pbr000270.1	Pbr000270	--	-//-	1869057	1869311	+	44945	upstream
scaffold1.0	LNC_000104	XLOC_000587	--	lncRNA	1823891	1824111	-	Pbr000271.1	Pbr000271	--	-//-	1870292	1870860	+	46180	upstream
scaffold1.0	LNC_000104	XLOC_000587	--	lncRNA	1823891	1824111	-	Pbr000281.1	Pbr000281	--	sp|Q60525|WAP53_MESAU Telomerase Cajal body protein 1 OS=Mesocricetus auratus GN=Wrap53 PE=2 SV=1//1.38749e-92	1923469	1926671	-	99357	downstream
scaffold1.0	LNC_000104	XLOC_000587	--	lncRNA	1823891	1824111	-	Pbr000280.1	Pbr000280	--	sp|O65416|SKI27_ARATH F-box protein SKIP27 OS=Arabidopsis thaliana GN=SKIP27 PE=1 SV=2//1.1004e-30	1920719	1921539	-	96607	downstream
scaffold1.0	LNC_000104	XLOC_000587	--	lncRNA	1823891	1824111	-	Pbr000278.1	Pbr000278	--	-//-	1912252	1913100	-	88140	downstream
scaffold1.0	LNC_000104	XLOC_000587	--	lncRNA	1823891	1824111	-	Pbr000279.2	Pbr000279	--	sp|Q9BUJ2|HNRL1_HUMAN Heterogeneous nuclear ribonucleoprotein U-like protein 1 OS=Homo sapiens GN=HNRNPUL1 PE=1 SV=2//1.59825e-06	1916689	1918872	-	92577	downstream
scaffold1.0	LNC_000104	XLOC_000587	--	lncRNA	1823891	1824111	-	Pbr000267.1	Pbr000267	--	sp|Q55G83|ABKC_DICDI Probable serine/threonine-protein kinase abkC OS=Dictyostelium discoideum GN=abkC PE=3 SV=1//7.15562e-91	1843238	1846501	-	19126	downstream
scaffold1.0	LNC_000104	XLOC_000587	--	lncRNA	1823891	1824111	-	Pbr000277.1	Pbr000277	--	sp|Q94BV7|NDB2_ARATH External alternative NAD(P)H-ubiquinone oxidoreductase B2, mitochondrial OS=Arabidopsis thaliana GN=NDB2 PE=1 SV=1//0	1903874	1907548	-	79762	downstream
scaffold1.0	LNC_000104	XLOC_000587	--	lncRNA	1823891	1824111	-	Pbr000252.1	Pbr000252	--	sp|Q9LSQ6|PBP1_ARATH Calcium-binding protein PBP1 OS=Arabidopsis thaliana GN=PBP1 PE=1 SV=1//1.68112e-17	1750433	1752493	+	71397	downstream
scaffold1.0	LNC_000104	XLOC_000587	--	lncRNA	1823891	1824111	-	Pbr000253.1	Pbr000253	--	-//-	1754762	1754914	-	68976	upstream
scaffold1.0	LNC_000104	XLOC_000587	--	lncRNA	1823891	1824111	-	Pbr000261.1	Pbr000261	--	sp|Q7XBH4|MYB4_ORYSJ Myb-related protein Myb4 OS=Oryza sativa subsp. japonica GN=MYB4 PE=2 SV=2//7.56162e-55	1801710	1802783	+	21107	downstream
scaffold1.0	LNC_000104	XLOC_000587	--	lncRNA	1823891	1824111	-	Pbr000260.1	Pbr000260	--	sp|Q40784|AAPC_CENCI Putative glucose-6-phosphate 1-epimerase OS=Cenchrus ciliaris PE=2 SV=1//7.40603e-31	1785518	1799565	-	24325	upstream
scaffold1.0	LNC_000104	XLOC_000587	--	lncRNA	1823891	1824111	-	Pbr000276.2	Pbr000276	--	sp|Q570C0|TIR1_ARATH Protein TRANSPORT INHIBITOR RESPONSE 1 OS=Arabidopsis thaliana GN=TIR1 PE=1 SV=2//0	1900128	1902511	-	76016	downstream
scaffold1.0	LNC_000104	XLOC_000587	--	lncRNA	1823891	1824111	-	Pbr000275.1	Pbr000275	--	sp|Q2U5T5|VAC8_ASPOR Vacuolar protein 8 OS=Aspergillus oryzae (strain ATCC 42149 / RIB 40) GN=vac8 PE=3 SV=1//2.65123e-07	1889643	1891412	-	65531	downstream
scaffold1.0	LNC_000104	XLOC_000587	--	lncRNA	1823891	1824111	-	Pbr000258.2	Pbr000258	--	-//-	1774705	1776483	+	47407	downstream
scaffold1.0	LNC_000104	XLOC_000587	--	lncRNA	1823891	1824111	-	Pbr000263.1	Pbr000263	--	sp|Q9ZR04|CCD61_ARATH Putative cyclin-D6-1 OS=Arabidopsis thaliana GN=CYCD6-1 PE=3 SV=1//1.22765e-48	1809029	1810727	-	13163	upstream
scaffold1.0	LNC_000104	XLOC_000587	--	lncRNA	1823891	1824111	-	Pbr000259.1	Pbr000259	--	sp|Q9LPZ3|Y1141_ARATH G-type lectin S-receptor-like serine/threonine-protein kinase At1g11410 OS=Arabidopsis thaliana GN=At1g11410 PE=3 SV=3//9.89567e-17	1778770	1782006	-	41884	upstream
scaffold1.0	LNC_000104	XLOC_000587	--	lncRNA	1823891	1824111	-	Pbr000262.1	Pbr000262	--	-//-	1805672	1807942	+	15948	downstream
scaffold1.0	LNC_000104	XLOC_000587	--	lncRNA	1823891	1824111	-	Pbr000255.1	Pbr000255	--	sp|O23379|COL11_ARATH Putative zinc finger protein CONSTANS-LIKE 11 OS=Arabidopsis thaliana GN=COL11 PE=3 SV=2//1.17254e-08	1762167	1762595	+	61295	downstream
scaffold1.0	LNC_000104	XLOC_000587	--	lncRNA	1823891	1824111	-	Pbr000273.1	Pbr000273	--	-//-	1875621	1875872	+	51509	upstream
scaffold1.0	LNC_000104	XLOC_000587	--	lncRNA	1823891	1824111	-	Pbr000254.1	Pbr000254	--	sp|Q9LSQ6|PBP1_ARATH Calcium-binding protein PBP1 OS=Arabidopsis thaliana GN=PBP1 PE=1 SV=1//3.73518e-22	1759457	1759795	+	64095	downstream
scaffold451.0	LNC_008019	XLOC_040085	--	lncRNA	113048	113511	+	Pbr027489.1	Pbr027489	--	sp|Q32PZ9|CC130_RAT Coiled-coil domain-containing protein 130 OS=Rattus norvegicus GN=Ccdc130 PE=2 SV=1//4.93769e-62	196031	201144	-	82519	downstream
scaffold451.0	LNC_008019	XLOC_040085	--	lncRNA	113048	113511	+	Pbr027475.1	Pbr027475	--	sp|Q9FX68|ZWIP6_ARATH Zinc finger protein WIP6 OS=Arabidopsis thaliana GN=WIP6 PE=2 SV=1//3.94674e-110	73429	74788	+	38259	downstream
scaffold451.0	LNC_008019	XLOC_040085	--	lncRNA	113048	113511	+	Pbr027474.1	Pbr027474	--	sp|Q9FGT7|ARR18_ARATH Two-component response regulator ARR18 OS=Arabidopsis thaliana GN=ARR18 PE=2 SV=2//3.00274e-12	64012	65714	-	47333	upstream
scaffold451.0	LNC_008019	XLOC_040085	--	lncRNA	113048	113511	+	Pbr027488.1	Pbr027488	--	sp|A0AQW4|TCP12_ARATH Transcription factor TCP12 OS=Arabidopsis thaliana GN=TCP12 PE=2 SV=1//3.32021e-28	189767	191200	+	76255	upstream
scaffold451.0	LNC_008019	XLOC_040085	--	lncRNA	113048	113511	+	Pbr027479.2	Pbr027479	--	sp|Q9ZQQ7|Y2144_ARATH Putative leucine-rich repeat receptor-like serine/threonine-protein kinase At2g14440 OS=Arabidopsis thaliana GN=At2g14440 PE=3 SV=1//3.30162e-25	104057	107743	-	5304	upstream
scaffold451.0	LNC_008019	XLOC_040085	--	lncRNA	113048	113511	+	Pbr027490.1	Pbr027490	--	sp|Q7X6Y7|MMD1_ARATH PHD finger protein MALE MEIOCYTE DEATH 1 OS=Arabidopsis thaliana GN=MMD1 PE=2 SV=1//1.72095e-19	203444	204249	-	89932	downstream
scaffold451.0	LNC_008019	XLOC_040085	--	lncRNA	113048	113511	+	Pbr027491.1	Pbr027491	--	-//-	205699	205947	-	92187	downstream
scaffold451.0	LNC_008019	XLOC_040085	--	lncRNA	113048	113511	+	Pbr027478.1	Pbr027478	--	sp|P82280|RAV2_ARATH AP2/ERF and B3 domain-containing transcription repressor RAV2 OS=Arabidopsis thaliana GN=RAV2 PE=2 SV=1//3.50919e-69	89003	89731	-	23316	upstream
scaffold451.0	LNC_008019	XLOC_040085	--	lncRNA	113048	113511	+	Pbr027472.3	Pbr027472	--	sp|Q7XYY2|MED25_ARATH Mediator of RNA polymerase II transcription subunit 25 OS=Arabidopsis thaliana GN=MED25 PE=1 SV=1//6.26319e-60	43938	51478	-	61569	upstream
scaffold451.0	LNC_008019	XLOC_040085	--	lncRNA	113048	113511	+	Pbr027473.1	Pbr027473	--	-//-	53156	58367	+	54680	downstream
scaffold451.0	LNC_008019	XLOC_040085	--	lncRNA	113048	113511	+	Pbr027470.1	Pbr027470	--	sp|Q9LS40|ASPG1_ARATH Protein ASPARTIC PROTEASE IN GUARD CELL 1 OS=Arabidopsis thaliana GN=ASPG1 PE=1 SV=1//3.70663e-145	26467	36391	-	76656	upstream
scaffold451.0	LNC_008019	XLOC_040085	--	lncRNA	113048	113511	+	Pbr027486.1	Pbr027486	--	sp|Q7M3S9|RNGB_DICDI RING finger protein B OS=Dictyostelium discoideum GN=rngB PE=2 SV=2//1.69972e-09	160056	164575	-	46544	downstream
scaffold451.0	LNC_008019	XLOC_040085	--	lncRNA	113048	113511	+	Pbr027471.1	Pbr027471	--	sp|Q9C6M2|LHTL6_ARATH Lysine histidine transporter-like 6 OS=Arabidopsis thaliana GN=At1g25530 PE=2 SV=1//0	38717	41579	-	71468	upstream
scaffold451.0	LNC_008019	XLOC_040085	--	lncRNA	113048	113511	+	Pbr027480.1	Pbr027480	--	sp|Q0V7R1|GATL3_ARATH Probable galacturonosyltransferase-like 3 OS=Arabidopsis thaliana GN=GATL3 PE=2 SV=1//1.03922e-169	115206	116279	+	1694	upstream
scaffold451.0	LNC_008019	XLOC_040085	--	lncRNA	113048	113511	+	Pbr027483.1	Pbr027483	--	sp|Q6NQK2|NAC8_ARATH NAC domain-containing protein 8 OS=Arabidopsis thaliana GN=NAC008 PE=2 SV=1//2.75781e-172	130299	133425	-	16787	downstream
scaffold451.0	LNC_008019	XLOC_040085	--	lncRNA	113048	113511	+	Pbr027477.1	Pbr027477	--	sp|Q9FV52|MAP1B_ARATH Methionine aminopeptidase 1B, chloroplastic OS=Arabidopsis thaliana GN=MAP1B PE=2 SV=2//0	80807	83775	-	29272	upstream
scaffold451.0	LNC_008019	XLOC_040085	--	lncRNA	113048	113511	+	Pbr027476.1	Pbr027476	--	sp|Q93ZC5|AOC4_ARATH Allene oxide cyclase 4, chloroplastic OS=Arabidopsis thaliana GN=AOC4 PE=2 SV=1//1.55182e-88	77857	79046	-	34001	upstream
scaffold451.0	LNC_008019	XLOC_040085	--	lncRNA	113048	113511	+	Pbr027468.1	Pbr027468	--	sp|Q9SX27|PAN_ARATH Transcription factor PERIANTHIA OS=Arabidopsis thaliana GN=PAN PE=1 SV=1//1.56926e-136	13972	17223	-	95824	upstream
scaffold451.0	LNC_008019	XLOC_040085	--	lncRNA	113048	113511	+	Pbr027487.1	Pbr027487	--	sp|Q9S7Y1|BH030_ARATH Transcription factor bHLH30 OS=Arabidopsis thaliana GN=BHLH30 PE=1 SV=1//2.31198e-85	172462	174385	-	58950	downstream
scaffold451.0	LNC_008019	XLOC_040085	--	lncRNA	113048	113511	+	Pbr027482.1	Pbr027482	--	-//-	125919	126266	+	12407	upstream
scaffold451.0	LNC_008019	XLOC_040085	--	lncRNA	113048	113511	+	Pbr027469.2	Pbr027469	--	sp|Q869R1|CTLHB_DICDI CTL-like protein DDB_G0274487 OS=Dictyostelium discoideum GN=DDB_G0274487 PE=3 SV=1//1.47209e-30	20141	22943	-	90104	upstream
scaffold451.0	LNC_008019	XLOC_040085	--	lncRNA	113048	113511	+	Pbr027481.1	Pbr027481	--	sp|Q9S713|STT7_ARATH Serine/threonine-protein kinase STN7, chloroplastic OS=Arabidopsis thaliana GN=STN7 PE=1 SV=1//0	118736	121916	+	5224	upstream
scaffold451.0	LNC_008019	XLOC_040085	--	lncRNA	113048	113511	+	Pbr027484.1	Pbr027484	--	sp|Q9Y5B6|PAXB1_HUMAN PAX3- and PAX7-binding protein 1 OS=Homo sapiens GN=PAXBP1 PE=1 SV=2//4.40476e-29	140149	145187	+	26637	upstream
scaffold451.0	LNC_008019	XLOC_040085	--	lncRNA	113048	113511	+	Pbr027485.1	Pbr027485	--	sp|Q84V83|LAR_DESUN Leucoanthocyanidin reductase OS=Desmodium uncinatum GN=LAR PE=1 SV=1//8.00914e-162	155825	159374	+	42313	upstream
scaffold96.0	LNC_012713	XLOC_061764	--	lncRNA	47352	49968	+	Pbr041872.2	Pbr041872	--	sp|Q8LEM7|CNBL3_ARATH Calcineurin B-like protein 3 OS=Arabidopsis thaliana GN=CBL3 PE=1 SV=2//2.64575e-137	73575	75552	-	23606	downstream
scaffold96.0	LNC_012713	XLOC_061764	--	lncRNA	47352	49968	+	Pbr041870.1	Pbr041870	--	sp|Q9C718|RH20_ARATH DEAD-box ATP-dependent RNA helicase 20 OS=Arabidopsis thaliana GN=RH20 PE=2 SV=1//1.35874e-126	56250	59956	+	6281	upstream
scaffold96.0	LNC_012713	XLOC_061764	--	lncRNA	47352	49968	+	Pbr041873.1	Pbr041873	--	sp|O74841|FAD1_SCHPO Probable FAD synthase OS=Schizosaccharomyces pombe (strain 972 / ATCC 24843) GN=SPCC1235.04c PE=3 SV=1//1.68189e-41	93712	102088	-	43743	downstream
scaffold96.0	LNC_012713	XLOC_061764	--	lncRNA	47352	49968	+	Pbr041868.1	Pbr041868	--	sp|C0LGR3|Y4265_ARATH Probable LRR receptor-like serine/threonine-protein kinase At4g26540 OS=Arabidopsis thaliana GN=At4g26540 PE=2 SV=1//0	16089	19485	-	27866	upstream
scaffold96.0	LNC_012713	XLOC_061764	--	lncRNA	47352	49968	+	Pbr041867.1	Pbr041867	--	-//-	13602	14307	+	33044	downstream
scaffold96.0	LNC_012713	XLOC_061764	--	lncRNA	47352	49968	+	Pbr041869.2	Pbr041869	--	sp|P38166|SFT2_YEAST Protein transport protein SFT2 OS=Saccharomyces cerevisiae (strain ATCC 204508 / S288c) GN=SFT2 PE=1 SV=1//2.25474e-20	30462	32628	-	14723	upstream
scaffold96.0	LNC_012713	XLOC_061764	--	lncRNA	47352	49968	+	Pbr041866.1	Pbr041866	--	sp|Q494P0|PHT17_ARATH Probable inorganic phosphate transporter 1-7 OS=Arabidopsis thaliana GN=PHT1-7 PE=2 SV=2//0	8732	10309	-	37042	upstream
scaffold96.0	LNC_012713	XLOC_061764	--	lncRNA	47352	49968	+	Pbr041874.1	Pbr041874	--	-//-	107659	108636	-	57690	downstream
scaffold96.0	LNC_012713	XLOC_061764	--	lncRNA	47352	49968	+	Pbr041871.1	Pbr041871	--	sp|P36181|HSP80_SOLLC Heat shock cognate protein 80 OS=Solanum lycopersicum GN=HSC80 PE=2 SV=1//0	68436	71191	+	18467	upstream
scaffold451.0	LNC_008018	XLOC_040084	--	lncRNA	98440	98657	+	Pbr027467.1	Pbr027467	--	-//-	12509	13039	+	85400	downstream
scaffold451.0	LNC_008018	XLOC_040084	--	lncRNA	98440	98657	+	Pbr027475.1	Pbr027475	--	sp|Q9FX68|ZWIP6_ARATH Zinc finger protein WIP6 OS=Arabidopsis thaliana GN=WIP6 PE=2 SV=1//3.94674e-110	73429	74788	+	23651	downstream
scaffold451.0	LNC_008018	XLOC_040084	--	lncRNA	98440	98657	+	Pbr027489.1	Pbr027489	--	sp|Q32PZ9|CC130_RAT Coiled-coil domain-containing protein 130 OS=Rattus norvegicus GN=Ccdc130 PE=2 SV=1//4.93769e-62	196031	201144	-	97373	downstream
scaffold451.0	LNC_008018	XLOC_040084	--	lncRNA	98440	98657	+	Pbr027474.1	Pbr027474	--	sp|Q9FGT7|ARR18_ARATH Two-component response regulator ARR18 OS=Arabidopsis thaliana GN=ARR18 PE=2 SV=2//3.00274e-12	64012	65714	-	32725	upstream
scaffold451.0	LNC_008018	XLOC_040084	--	lncRNA	98440	98657	+	Pbr027466.1	Pbr027466	--	sp|Q38950|2AAB_ARATH Serine/threonine-protein phosphatase 2A 65 kDa regulatory subunit A beta isoform OS=Arabidopsis thaliana GN=PP2AA2 PE=1 SV=2//0	3958	8122	+	90317	downstream
scaffold451.0	LNC_008018	XLOC_040084	--	lncRNA	98440	98657	+	Pbr027479.2	Pbr027479	--	sp|Q9ZQQ7|Y2144_ARATH Putative leucine-rich repeat receptor-like serine/threonine-protein kinase At2g14440 OS=Arabidopsis thaliana GN=At2g14440 PE=3 SV=1//3.30162e-25	104057	107743	-	5399	downstream
scaffold451.0	LNC_008018	XLOC_040084	--	lncRNA	98440	98657	+	Pbr027478.1	Pbr027478	--	sp|P82280|RAV2_ARATH AP2/ERF and B3 domain-containing transcription repressor RAV2 OS=Arabidopsis thaliana GN=RAV2 PE=2 SV=1//3.50919e-69	89003	89731	-	8708	upstream
scaffold451.0	LNC_008018	XLOC_040084	--	lncRNA	98440	98657	+	Pbr027472.3	Pbr027472	--	sp|Q7XYY2|MED25_ARATH Mediator of RNA polymerase II transcription subunit 25 OS=Arabidopsis thaliana GN=MED25 PE=1 SV=1//6.26319e-60	43938	51478	-	46961	upstream
scaffold451.0	LNC_008018	XLOC_040084	--	lncRNA	98440	98657	+	Pbr027473.1	Pbr027473	--	-//-	53156	58367	+	40072	downstream
scaffold451.0	LNC_008018	XLOC_040084	--	lncRNA	98440	98657	+	Pbr027470.1	Pbr027470	--	sp|Q9LS40|ASPG1_ARATH Protein ASPARTIC PROTEASE IN GUARD CELL 1 OS=Arabidopsis thaliana GN=ASPG1 PE=1 SV=1//3.70663e-145	26467	36391	-	62048	upstream
scaffold451.0	LNC_008018	XLOC_040084	--	lncRNA	98440	98657	+	Pbr027486.1	Pbr027486	--	sp|Q7M3S9|RNGB_DICDI RING finger protein B OS=Dictyostelium discoideum GN=rngB PE=2 SV=2//1.69972e-09	160056	164575	-	61398	downstream
scaffold451.0	LNC_008018	XLOC_040084	--	lncRNA	98440	98657	+	Pbr027471.1	Pbr027471	--	sp|Q9C6M2|LHTL6_ARATH Lysine histidine transporter-like 6 OS=Arabidopsis thaliana GN=At1g25530 PE=2 SV=1//0	38717	41579	-	56860	upstream
scaffold451.0	LNC_008018	XLOC_040084	--	lncRNA	98440	98657	+	Pbr027480.1	Pbr027480	--	sp|Q0V7R1|GATL3_ARATH Probable galacturonosyltransferase-like 3 OS=Arabidopsis thaliana GN=GATL3 PE=2 SV=1//1.03922e-169	115206	116279	+	16548	upstream
scaffold451.0	LNC_008018	XLOC_040084	--	lncRNA	98440	98657	+	Pbr027483.1	Pbr027483	--	sp|Q6NQK2|NAC8_ARATH NAC domain-containing protein 8 OS=Arabidopsis thaliana GN=NAC008 PE=2 SV=1//2.75781e-172	130299	133425	-	31641	downstream
scaffold451.0	LNC_008018	XLOC_040084	--	lncRNA	98440	98657	+	Pbr027477.1	Pbr027477	--	sp|Q9FV52|MAP1B_ARATH Methionine aminopeptidase 1B, chloroplastic OS=Arabidopsis thaliana GN=MAP1B PE=2 SV=2//0	80807	83775	-	14664	upstream
scaffold451.0	LNC_008018	XLOC_040084	--	lncRNA	98440	98657	+	Pbr027488.1	Pbr027488	--	sp|A0AQW4|TCP12_ARATH Transcription factor TCP12 OS=Arabidopsis thaliana GN=TCP12 PE=2 SV=1//3.32021e-28	189767	191200	+	91109	upstream
scaffold451.0	LNC_008018	XLOC_040084	--	lncRNA	98440	98657	+	Pbr027476.1	Pbr027476	--	sp|Q93ZC5|AOC4_ARATH Allene oxide cyclase 4, chloroplastic OS=Arabidopsis thaliana GN=AOC4 PE=2 SV=1//1.55182e-88	77857	79046	-	19393	upstream
scaffold451.0	LNC_008018	XLOC_040084	--	lncRNA	98440	98657	+	Pbr027468.1	Pbr027468	--	sp|Q9SX27|PAN_ARATH Transcription factor PERIANTHIA OS=Arabidopsis thaliana GN=PAN PE=1 SV=1//1.56926e-136	13972	17223	-	81216	upstream
scaffold451.0	LNC_008018	XLOC_040084	--	lncRNA	98440	98657	+	Pbr027487.1	Pbr027487	--	sp|Q9S7Y1|BH030_ARATH Transcription factor bHLH30 OS=Arabidopsis thaliana GN=BHLH30 PE=1 SV=1//2.31198e-85	172462	174385	-	73804	downstream
scaffold451.0	LNC_008018	XLOC_040084	--	lncRNA	98440	98657	+	Pbr027482.1	Pbr027482	--	-//-	125919	126266	+	27261	upstream
scaffold451.0	LNC_008018	XLOC_040084	--	lncRNA	98440	98657	+	Pbr027469.2	Pbr027469	--	sp|Q869R1|CTLHB_DICDI CTL-like protein DDB_G0274487 OS=Dictyostelium discoideum GN=DDB_G0274487 PE=3 SV=1//1.47209e-30	20141	22943	-	75496	upstream
scaffold451.0	LNC_008018	XLOC_040084	--	lncRNA	98440	98657	+	Pbr027481.1	Pbr027481	--	sp|Q9S713|STT7_ARATH Serine/threonine-protein kinase STN7, chloroplastic OS=Arabidopsis thaliana GN=STN7 PE=1 SV=1//0	118736	121916	+	20078	upstream
scaffold451.0	LNC_008018	XLOC_040084	--	lncRNA	98440	98657	+	Pbr027465.1	Pbr027465	--	sp|Q38950|2AAB_ARATH Serine/threonine-protein phosphatase 2A 65 kDa regulatory subunit A beta isoform OS=Arabidopsis thaliana GN=PP2AA2 PE=1 SV=2//4.7349e-27	3710	3907	+	94532	downstream
scaffold451.0	LNC_008018	XLOC_040084	--	lncRNA	98440	98657	+	Pbr027484.1	Pbr027484	--	sp|Q9Y5B6|PAXB1_HUMAN PAX3- and PAX7-binding protein 1 OS=Homo sapiens GN=PAXBP1 PE=1 SV=2//4.40476e-29	140149	145187	+	41491	upstream
scaffold451.0	LNC_008018	XLOC_040084	--	lncRNA	98440	98657	+	Pbr027485.1	Pbr027485	--	sp|Q84V83|LAR_DESUN Leucoanthocyanidin reductase OS=Desmodium uncinatum GN=LAR PE=1 SV=1//8.00914e-162	155825	159374	+	57167	upstream
scaffold451.0	LNC_008018	XLOC_040084	--	lncRNA	98440	98657	+	Pbr027464.1	Pbr027464	--	sp|Q9C6L8|ALMT4_ARATH Aluminum-activated malate transporter 4 OS=Arabidopsis thaliana GN=ALMT4 PE=3 SV=1//1.37398e-80	239	1765	+	96674	downstream
scaffold120.0	LNC_001312	XLOC_006385	--	lncRNA	284926	285913	+	Pbr004344.1	Pbr004344	--	sp|P31674|RS15_ORYSJ 40S ribosomal protein S15 OS=Oryza sativa subsp. japonica GN=RPS15 PE=2 SV=2//1.45077e-91	274372	275852	+	9073	downstream
scaffold120.0	LNC_001312	XLOC_006385	--	lncRNA	284926	285913	+	Pbr004354.1	Pbr004354	--	-//-	311879	312177	+	25965	upstream
scaffold120.0	LNC_001312	XLOC_006385	--	lncRNA	284926	285913	+	Pbr004333.1	Pbr004333	--	sp|F4HXQ7|MYOB1_ARATH Myosin-binding protein 1 OS=Arabidopsis thaliana GN=MYOB1 PE=1 SV=1//8.15876e-60	220152	222976	-	61949	upstream
scaffold120.0	LNC_001312	XLOC_006385	--	lncRNA	284926	285913	+	Pbr004332.1	Pbr004332	--	sp|P55195|PUR6_VIGAC Phosphoribosylaminoimidazole carboxylase, chloroplastic (Fragment) OS=Vigna aconitifolia GN=PURKE PE=2 SV=1//0	213483	217635	-	67290	upstream
scaffold120.0	LNC_001312	XLOC_006385	--	lncRNA	284926	285913	+	Pbr004342.1	Pbr004342	--	sp|Q84ZT9|WVD2_ARATH Protein WAVE-DAMPENED 2 OS=Arabidopsis thaliana GN=WVD2 PE=2 SV=1//3.24378e-43	265818	267879	+	17046	downstream
scaffold120.0	LNC_001312	XLOC_006385	--	lncRNA	284926	285913	+	Pbr004343.1	Pbr004343	--	sp|P26569|H12_ARATH Histone H1.2 OS=Arabidopsis thaliana GN=At2g30620 PE=1 SV=1//1.15791e-14	269323	270054	-	14871	upstream
scaffold120.0	LNC_001312	XLOC_006385	--	lncRNA	284926	285913	+	Pbr004355.1	Pbr004355	--	sp|Q94AY3|DRIP2_ARATH E3 ubiquitin protein ligase DRIP2 OS=Arabidopsis thaliana GN=DRIP2 PE=1 SV=1//4.02392e-109	313844	318507	-	27930	downstream
scaffold120.0	LNC_001312	XLOC_006385	--	lncRNA	284926	285913	+	Pbr004360.1	Pbr004360	--	sp|Q9SR02|MED14_ARATH Mediator of RNA polymerase II transcription subunit 14 OS=Arabidopsis thaliana GN=MED14 PE=1 SV=1//0	354363	362399	+	68449	upstream
scaffold120.0	LNC_001312	XLOC_006385	--	lncRNA	284926	285913	+	Pbr004356.1	Pbr004356	--	sp|Q94AY3|DRIP2_ARATH E3 ubiquitin protein ligase DRIP2 OS=Arabidopsis thaliana GN=DRIP2 PE=1 SV=1//8.05382e-07	320644	322001	-	34730	downstream
scaffold120.0	LNC_001312	XLOC_006385	--	lncRNA	284926	285913	+	Pbr004361.1	Pbr004361	--	sp|O22768|UNE12_ARATH Transcription factor UNE12 OS=Arabidopsis thaliana GN=UNE12 PE=2 SV=2//7.18984e-65	364043	368871	-	78129	downstream
scaffold120.0	LNC_001312	XLOC_006385	--	lncRNA	284926	285913	+	Pbr004329.2	Pbr004329	--	sp|Q8L8A5|GIF1_ARATH GRF1-interacting factor 1 OS=Arabidopsis thaliana GN=GIF1 PE=1 SV=1//1.7773e-38	187365	190562	-	94363	upstream
scaffold120.0	LNC_001312	XLOC_006385	--	lncRNA	284926	285913	+	Pbr004341.1	Pbr004341	--	sp|O22969|Y2416_ARATH Uncharacterized protein At2g34160 OS=Arabidopsis thaliana GN=At2g34160 PE=1 SV=1//1.18251e-47	253488	254923	-	30002	upstream
scaffold120.0	LNC_001312	XLOC_006385	--	lncRNA	284926	285913	+	Pbr004328.1	Pbr004328	--	-//-	185633	185926	+	98999	downstream
scaffold120.0	LNC_001312	XLOC_006385	--	lncRNA	284926	285913	+	Pbr004359.1	Pbr004359	--	sp|Q38822|IAA3_ARATH Auxin-responsive protein IAA3 OS=Arabidopsis thaliana GN=IAA3 PE=1 SV=1//4.20752e-77	348920	349616	+	63006	upstream
scaffold120.0	LNC_001312	XLOC_006385	--	lncRNA	284926	285913	+	Pbr004348.1	Pbr004348	--	-//-	296036	296952	+	10122	upstream
scaffold120.0	LNC_001312	XLOC_006385	--	lncRNA	284926	285913	+	Pbr004349.1	Pbr004349	--	-//-	298398	299618	+	12484	upstream
scaffold120.0	LNC_001312	XLOC_006385	--	lncRNA	284926	285913	+	Pbr004357.1	Pbr004357	--	sp|P29063|PR4B_TOBAC Pathogenesis-related protein PR-4B OS=Nicotiana tabacum PE=2 SV=1//6.11352e-63	327763	328619	-	41849	downstream
scaffold120.0	LNC_001312	XLOC_006385	--	lncRNA	284926	285913	+	Pbr004347.1	Pbr004347	--	sp|Q3E8W4|ANX2_ARATH Receptor-like protein kinase ANXUR2 OS=Arabidopsis thaliana GN=ANX2 PE=2 SV=1//0	290913	293555	-	4999	downstream
scaffold120.0	LNC_001312	XLOC_006385	--	lncRNA	284926	285913	+	Pbr004358.1	Pbr004358	--	sp|O24407|IAA16_ARATH Auxin-responsive protein IAA16 OS=Arabidopsis thaliana GN=IAA16 PE=1 SV=1//3.41545e-105	336345	338640	-	50431	downstream
scaffold120.0	LNC_001312	XLOC_006385	--	lncRNA	284926	285913	+	Pbr004362.1	Pbr004362	--	sp|Q9XH46|TATA_PEA Sec-independent protein translocase protein TATA, chloroplastic OS=Pisum sativum GN=TATA PE=1 SV=1//8.92951e-39	375045	377631	-	89131	downstream
scaffold120.0	LNC_001312	XLOC_006385	--	lncRNA	284926	285913	+	Pbr004363.1	Pbr004363	--	sp|Q9LJ69|PP243_ARATH Pentatricopeptide repeat-containing protein At3g18970 OS=Arabidopsis thaliana GN=PCMP-E93 PE=2 SV=1//9.61094e-159	379192	380604	+	93278	upstream
scaffold120.0	LNC_001312	XLOC_006385	--	lncRNA	284926	285913	+	Pbr004353.1	Pbr004353	--	sp|Q6XBF8|CDR1_ARATH Aspartic proteinase CDR1 OS=Arabidopsis thaliana GN=CDR1 PE=1 SV=1//2.43352e-10	308017	311718	+	22103	upstream
scaffold120.0	LNC_001312	XLOC_006385	--	lncRNA	284926	285913	+	Pbr004351.1	Pbr004351	--	sp|Q9M4B5|PFD4_ARATH Probable prefoldin subunit 4 OS=Arabidopsis thaliana GN=AIP3 PE=1 SV=3//6.01229e-62	302679	304306	-	16765	downstream
scaffold120.0	LNC_001312	XLOC_006385	--	lncRNA	284926	285913	+	Pbr004340.1	Pbr004340	--	sp|Q9SR13|FLK_ARATH Flowering locus K homology domain OS=Arabidopsis thaliana GN=FLK PE=1 SV=1//8.88371e-165	246608	250371	-	34554	upstream
scaffold120.0	LNC_001312	XLOC_006385	--	lncRNA	284926	285913	+	Pbr004350.1	Pbr004350	--	sp|Q9C889|PR1F2_ARATH PRA1 family protein F2 OS=Arabidopsis thaliana GN=PRA1F2 PE=1 SV=1//1.17745e-37	300721	301377	+	14807	upstream
scaffold120.0	LNC_001312	XLOC_006385	--	lncRNA	284926	285913	+	Pbr004346.1	Pbr004346	--	-//-	280102	281512	+	3413	downstream
scaffold120.0	LNC_001312	XLOC_006385	--	lncRNA	284926	285913	+	Pbr004345.1	Pbr004345	--	sp|Q9SV15|WRK11_ARATH Probable WRKY transcription factor 11 OS=Arabidopsis thaliana GN=WRKY11 PE=2 SV=2//3.10865e-41	276269	277272	-	7653	upstream
scaffold120.0	LNC_001312	XLOC_006385	--	lncRNA	284926	285913	+	Pbr004336.1	Pbr004336	--	-//-	235984	236484	-	48441	upstream
scaffold120.0	LNC_001312	XLOC_006385	--	lncRNA	284926	285913	+	Pbr004339.1	Pbr004339	--	-//-	242336	242764	-	42161	upstream
scaffold120.0	LNC_001312	XLOC_006385	--	lncRNA	284926	285913	+	Pbr004352.1	Pbr004352	--	sp|Q6XBF8|CDR1_ARATH Aspartic proteinase CDR1 OS=Arabidopsis thaliana GN=CDR1 PE=1 SV=1//1.02047e-82	305473	306903	+	19559	upstream
scaffold120.0	LNC_001312	XLOC_006385	--	lncRNA	284926	285913	+	Pbr004338.1	Pbr004338	--	-//-	239377	239805	-	45120	upstream
scaffold120.0	LNC_001312	XLOC_006385	--	lncRNA	284926	285913	+	Pbr004337.1	Pbr004337	--	-//-	237118	237606	-	47319	upstream
scaffold120.0	LNC_001312	XLOC_006385	--	lncRNA	284926	285913	+	Pbr004334.1	Pbr004334	--	-//-	230092	230961	+	53964	downstream
scaffold120.0	LNC_001312	XLOC_006385	--	lncRNA	284926	285913	+	Pbr004331.1	Pbr004331	--	sp|Q94B71|OBE3_ARATH Protein OBERON 3 OS=Arabidopsis thaliana GN=OBE3 PE=1 SV=1//4.37375e-12	205709	206485	+	78440	downstream
scaffold120.0	LNC_001312	XLOC_006385	--	lncRNA	284926	285913	+	Pbr004364.1	Pbr004364	--	sp|Q99090|CPRF2_PETCR Light-inducible protein CPRF2 OS=Petroselinum crispum GN=CPRF2 PE=2 SV=2//5.25224e-110	380912	384138	-	94998	downstream
scaffold120.0	LNC_001312	XLOC_006385	--	lncRNA	284926	285913	+	Pbr004330.1	Pbr004330	--	-//-	199200	199484	-	85441	upstream
scaffold120.0	LNC_001312	XLOC_006385	--	lncRNA	284926	285913	+	Pbr004335.1	Pbr004335	--	-//-	232446	233091	+	51834	downstream
scaffold178.0	LNC_003377	XLOC_016470	--	lncRNA	94845	95162	+	Pbr011125.1	Pbr011125	--	-//-	66	2360	+	92484	downstream
scaffold178.0	LNC_003377	XLOC_016470	--	lncRNA	94845	95162	+	Pbr011131.1	Pbr011131	--	sp|Q38970|ACC1_ARATH Acetyl-CoA carboxylase 1 OS=Arabidopsis thaliana GN=ACC1 PE=1 SV=1//0	164295	176022	-	69132	downstream
scaffold178.0	LNC_003377	XLOC_016470	--	lncRNA	94845	95162	+	Pbr011130.1	Pbr011130	--	-//-	161196	161570	-	66033	downstream
scaffold178.0	LNC_003377	XLOC_016470	--	lncRNA	94845	95162	+	Pbr011129.1	Pbr011129	--	-//-	158258	158542	+	63095	upstream
scaffold178.0	LNC_003377	XLOC_016470	--	lncRNA	94845	95162	+	Pbr011126.1	Pbr011126	--	sp|Q93YP7|COQ2_ARATH 4-hydroxybenzoate polyprenyltransferase, mitochondrial OS=Arabidopsis thaliana GN=PPT1 PE=2 SV=1//1.59626e-133	23005	27387	-	67457	upstream
scaffold178.0	LNC_003377	XLOC_016470	--	lncRNA	94845	95162	+	Pbr011127.2	Pbr011127	--	sp|Q9FEP7|SUT13_ARATH Sulfate transporter 1.3 OS=Arabidopsis thaliana GN=SULTR1;3 PE=2 SV=1//0	54312	58013	+	36831	downstream
scaffold178.0	LNC_003377	XLOC_016470	--	lncRNA	94845	95162	+	Pbr011128.1	Pbr011128	--	-//-	146606	146866	+	51443	upstream
scaffold594.0	LNC_009712	XLOC_048006	--	lncRNA	186947	187316	+	Pbr032779.1	Pbr032779	--	sp|Q9FNN7|PP371_ARATH Pentatricopeptide repeat-containing protein At5g08510 OS=Arabidopsis thaliana GN=PCMP-E20 PE=2 SV=1//3.24847e-16	164634	165692	-	21254	upstream
scaffold594.0	LNC_009712	XLOC_048006	--	lncRNA	186947	187316	+	Pbr032773.1	Pbr032773	--	sp|Q9FJ95|DHSO_ARATH Sorbitol dehydrogenase OS=Arabidopsis thaliana GN=SDH PE=1 SV=1//0	120109	121426	-	65520	upstream
scaffold594.0	LNC_009712	XLOC_048006	--	lncRNA	186947	187316	+	Pbr032781.1	Pbr032781	--	sp|Q9S746|HTH_ARATH Protein HOTHEAD OS=Arabidopsis thaliana GN=HTH PE=1 SV=1//0	178556	181523	+	5423	downstream
scaffold594.0	LNC_009712	XLOC_048006	--	lncRNA	186947	187316	+	Pbr032782.1	Pbr032782	--	sp|Q9C5X8|MOCOS_ARATH Molybdenum cofactor sulfurase OS=Arabidopsis thaliana GN=ABA3 PE=1 SV=1//8.32572e-11	190734	192656	+	3417	upstream
scaffold594.0	LNC_009712	XLOC_048006	--	lncRNA	186947	187316	+	Pbr032772.1	Pbr032772	--	sp|Q9FJ95|DHSO_ARATH Sorbitol dehydrogenase OS=Arabidopsis thaliana GN=SDH PE=1 SV=1//0	113276	116050	-	70896	upstream
scaffold594.0	LNC_009712	XLOC_048006	--	lncRNA	186947	187316	+	Pbr032771.1	Pbr032771	--	sp|Q9FJ95|DHSO_ARATH Sorbitol dehydrogenase OS=Arabidopsis thaliana GN=SDH PE=1 SV=1//6.58141e-73	108851	109559	-	77387	upstream
scaffold594.0	LNC_009712	XLOC_048006	--	lncRNA	186947	187316	+	Pbr032786.1	Pbr032786	--	-//-	203567	204972	-	16250	downstream
scaffold594.0	LNC_009712	XLOC_048006	--	lncRNA	186947	187316	+	Pbr032783.1	Pbr032783	--	sp|Q9SZK1|PP355_ARATH Pentatricopeptide repeat-containing protein At4g38010 OS=Arabidopsis thaliana GN=PCMP-E45 PE=3 SV=1//0	193026	194801	-	5709	downstream
scaffold594.0	LNC_009712	XLOC_048006	--	lncRNA	186947	187316	+	Pbr032780.1	Pbr032780	--	-//-	172848	173171	+	13775	downstream
scaffold594.0	LNC_009712	XLOC_048006	--	lncRNA	186947	187316	+	Pbr032767.1	Pbr032767	--	-//-	88688	89473	-	97473	upstream
scaffold594.0	LNC_009712	XLOC_048006	--	lncRNA	186947	187316	+	Pbr032766.2	Pbr032766	--	sp|Q68EV0|PGAP3_XENLA Post-GPI attachment to proteins factor 3 OS=Xenopus laevis GN=pgap3 PE=2 SV=1//1.12101e-49	84650	87125	-	99821	upstream
scaffold594.0	LNC_009712	XLOC_048006	--	lncRNA	186947	187316	+	Pbr032770.1	Pbr032770	--	sp|Q9FJ95|DHSO_ARATH Sorbitol dehydrogenase OS=Arabidopsis thaliana GN=SDH PE=1 SV=1//1.73001e-118	107732	108716	-	78230	upstream
scaffold594.0	LNC_009712	XLOC_048006	--	lncRNA	186947	187316	+	Pbr032785.1	Pbr032785	--	sp|Q9LT91|PER66_ARATH Peroxidase 66 OS=Arabidopsis thaliana GN=PER66 PE=2 SV=1//3.47278e-143	200688	202005	+	13371	upstream
scaffold594.0	LNC_009712	XLOC_048006	--	lncRNA	186947	187316	+	Pbr032784.1	Pbr032784	--	-//-	197626	198186	-	10309	downstream
scaffold594.0	LNC_009712	XLOC_048006	--	lncRNA	186947	187316	+	Pbr032768.1	Pbr032768	--	sp|Q3E9C0|CDPKY_ARATH Calcium-dependent protein kinase 34 OS=Arabidopsis thaliana GN=CPK34 PE=2 SV=1//5.67909e-96	91239	93133	-	93813	upstream
scaffold594.0	LNC_009712	XLOC_048006	--	lncRNA	186947	187316	+	Pbr032776.1	Pbr032776	--	sp|Q9FJ95|DHSO_ARATH Sorbitol dehydrogenase OS=Arabidopsis thaliana GN=SDH PE=1 SV=1//0	142804	144039	-	42907	upstream
scaffold594.0	LNC_009712	XLOC_048006	--	lncRNA	186947	187316	+	Pbr032777.1	Pbr032777	--	sp|Q9FJ95|DHSO_ARATH Sorbitol dehydrogenase OS=Arabidopsis thaliana GN=SDH PE=1 SV=1//0	148265	149508	-	37438	upstream
scaffold594.0	LNC_009712	XLOC_048006	--	lncRNA	186947	187316	+	Pbr032788.1	Pbr032788	--	sp|O64645|SOC1_ARATH MADS-box protein SOC1 OS=Arabidopsis thaliana GN=SOC1 PE=1 SV=1//2.27012e-53	240688	248990	+	53371	upstream
scaffold594.0	LNC_009712	XLOC_048006	--	lncRNA	186947	187316	+	Pbr032769.1	Pbr032769	--	sp|Q9FNZ2|C3H48_ARATH Zinc finger CCCH domain-containing protein 48 OS=Arabidopsis thaliana GN=ZFWD1 PE=2 SV=1//0	98630	102182	+	84764	downstream
scaffold594.0	LNC_009712	XLOC_048006	--	lncRNA	186947	187316	+	Pbr032787.2	Pbr032787	--	sp|O64645|SOC1_ARATH MADS-box protein SOC1 OS=Arabidopsis thaliana GN=SOC1 PE=1 SV=1//3.59257e-66	213884	229753	+	26567	upstream
scaffold594.0	LNC_009712	XLOC_048006	--	lncRNA	186947	187316	+	Pbr032789.1	Pbr032789	--	-//-	260418	263722	+	73101	upstream
scaffold594.0	LNC_009712	XLOC_048006	--	lncRNA	186947	187316	+	Pbr032790.1	Pbr032790	--	sp|Q9FLH8|SCRK7_ARATH Probable fructokinase-7 OS=Arabidopsis thaliana GN=At5g51830 PE=1 SV=1//3.67784e-174	267668	274233	-	80351	downstream
scaffold594.0	LNC_009712	XLOC_048006	--	lncRNA	186947	187316	+	Pbr032774.1	Pbr032774	--	sp|Q9FJ95|DHSO_ARATH Sorbitol dehydrogenase OS=Arabidopsis thaliana GN=SDH PE=1 SV=1//0	127801	129118	-	57828	upstream
scaffold594.0	LNC_009712	XLOC_048006	--	lncRNA	186947	187316	+	Pbr032775.1	Pbr032775	--	sp|Q9FJ95|DHSO_ARATH Sorbitol dehydrogenase OS=Arabidopsis thaliana GN=SDH PE=1 SV=1//0	136181	137418	-	49528	upstream
scaffold594.0	LNC_009712	XLOC_048006	--	lncRNA	186947	187316	+	Pbr032778.1	Pbr032778	--	sp|Q9FJ95|DHSO_ARATH Sorbitol dehydrogenase OS=Arabidopsis thaliana GN=SDH PE=1 SV=1//0	157471	159158	-	27788	upstream
scaffold73.0	LNC_011034	XLOC_054054	--	lncRNA	194327	194638	+	Pbr036711.1	Pbr036711	--	sp|Q43117|KPYA_RICCO Pyruvate kinase isozyme A, chloroplastic OS=Ricinus communis PE=1 SV=1//4.91741e-21	248105	248515	+	53466	upstream
scaffold73.0	LNC_011034	XLOC_054054	--	lncRNA	194327	194638	+	Pbr036703.1	Pbr036703	--	sp|C0LGN2|Y3148_ARATH Probable leucine-rich repeat receptor-like serine/threonine-protein kinase At3g14840 OS=Arabidopsis thaliana GN=LRR-RLK PE=2 SV=1//1.67588e-163	107605	109400	-	84926	upstream
scaffold73.0	LNC_011034	XLOC_054054	--	lncRNA	194327	194638	+	Pbr036702.1	Pbr036702	--	sp|C0LGN2|Y3148_ARATH Probable leucine-rich repeat receptor-like serine/threonine-protein kinase At3g14840 OS=Arabidopsis thaliana GN=LRR-RLK PE=2 SV=1//1.83399e-19	95844	99462	-	94864	upstream
scaffold73.0	LNC_011034	XLOC_054054	--	lncRNA	194327	194638	+	Pbr036707.1	Pbr036707	--	sp|C0LGG8|Y5343_ARATH Probable LRR receptor-like serine/threonine-protein kinase At1g53430 OS=Arabidopsis thaliana GN=At1g53430 PE=1 SV=1//0	206589	212442	+	11950	upstream
scaffold73.0	LNC_011034	XLOC_054054	--	lncRNA	194327	194638	+	Pbr036704.1	Pbr036704	--	sp|C0LGN2|Y3148_ARATH Probable leucine-rich repeat receptor-like serine/threonine-protein kinase At3g14840 OS=Arabidopsis thaliana GN=LRR-RLK PE=2 SV=1//3.94955e-15	114959	115816	-	78510	upstream
scaffold73.0	LNC_011034	XLOC_054054	--	lncRNA	194327	194638	+	Pbr036709.1	Pbr036709	--	-//-	216250	221230	-	21611	downstream
scaffold73.0	LNC_011034	XLOC_054054	--	lncRNA	194327	194638	+	Pbr036710.1	Pbr036710	--	sp|Q9ZV88|BEH4_ARATH BES1/BZR1 homolog protein 4 OS=Arabidopsis thaliana GN=BEH4 PE=1 SV=1//2.47727e-71	232011	234520	-	37372	downstream
scaffold73.0	LNC_011034	XLOC_054054	--	lncRNA	194327	194638	+	Pbr036708.1	Pbr036708	--	sp|Q5FVJ6|BSCL2_RAT Seipin OS=Rattus norvegicus GN=Bscl2 PE=2 SV=1//3.12674e-06	213475	215273	+	18836	upstream
scaffold73.0	LNC_011034	XLOC_054054	--	lncRNA	194327	194638	+	Pbr036713.1	Pbr036713	--	sp|Q8LF09|FDL23_ARATH F-box/FBD/LRR-repeat protein At4g00160 OS=Arabidopsis thaliana GN=At4g00160 PE=2 SV=2//2.51944e-08	257909	258773	-	63270	downstream
scaffold73.0	LNC_011034	XLOC_054054	--	lncRNA	194327	194638	+	Pbr036705.1	Pbr036705	--	sp|C0LGN2|Y3148_ARATH Probable leucine-rich repeat receptor-like serine/threonine-protein kinase At3g14840 OS=Arabidopsis thaliana GN=LRR-RLK PE=2 SV=1//0	130185	138534	-	55792	upstream
scaffold73.0	LNC_011034	XLOC_054054	--	lncRNA	194327	194638	+	Pbr036706.1	Pbr036706	--	sp|C0LGN2|Y3148_ARATH Probable leucine-rich repeat receptor-like serine/threonine-protein kinase At3g14840 OS=Arabidopsis thaliana GN=LRR-RLK PE=2 SV=1//0	172523	180715	-	13611	upstream
scaffold73.0	LNC_011034	XLOC_054054	--	lncRNA	194327	194638	+	Pbr036712.1	Pbr036712	--	sp|Q9FM89|FDL38_ARATH F-box/FBD/LRR-repeat protein At5g56420 OS=Arabidopsis thaliana GN=At5g56420 PE=2 SV=1//6.99487e-19	250030	253348	-	55391	downstream
scaffold523.0	LNC_008998	XLOC_044602	--	lncRNA	48764	50307	-	Pbr030453.1	Pbr030453	--	sp|O49460|PHB1_ARATH Prohibitin-1, mitochondrial OS=Arabidopsis thaliana GN=PHB1 PE=1 SV=1//4.61175e-157	40405	42542	-	6221	upstream
scaffold523.0	LNC_008998	XLOC_044602	--	lncRNA	48764	50307	-	Pbr030452.1	Pbr030452	--	sp|F4IRQ5|THG1_ARATH tRNA(His) guanylyltransferase 1 OS=Arabidopsis thaliana GN=THG1 PE=1 SV=1//4.52319e-82	31796	37079	+	11684	downstream
scaffold523.0	LNC_008998	XLOC_044602	--	lncRNA	48764	50307	-	Pbr030457.1	Pbr030457	--	sp|Q9SRE0|5FCLL_ARATH 5-formyltetrahydrofolate cyclo-ligase-like protein COG0212 OS=Arabidopsis thaliana GN=COG0212 PE=2 SV=1//2.36735e-170	69915	72454	-	19607	downstream
scaffold523.0	LNC_008998	XLOC_044602	--	lncRNA	48764	50307	-	Pbr030454.1	Pbr030454	--	-//-	47627	48683	+	80	downstream
scaffold523.0	LNC_008998	XLOC_044602	--	lncRNA	48764	50307	-	Pbr030459.1	Pbr030459	--	sp|Q9FY82|NAC82_ARATH NAC domain-containing protein 82 OS=Arabidopsis thaliana GN=NAC082 PE=1 SV=1//1.17298e-92	88447	90628	-	38139	downstream
scaffold523.0	LNC_008998	XLOC_044602	--	lncRNA	48764	50307	-	Pbr030462.1	Pbr030462	--	-//-	119164	130462	+	68856	upstream
scaffold523.0	LNC_008998	XLOC_044602	--	lncRNA	48764	50307	-	Pbr030458.1	Pbr030458	--	sp|Q39962|CBPR_HEVBR Citrate-binding protein OS=Hevea brasiliensis GN=CBP PE=1 SV=1//2.27902e-62	82383	83406	+	32075	upstream
scaffold523.0	LNC_008998	XLOC_044602	--	lncRNA	48764	50307	-	Pbr030463.1	Pbr030463	--	sp|Q94JQ6|CESA6_ARATH Cellulose synthase A catalytic subunit 6 [UDP-forming] OS=Arabidopsis thaliana GN=CESA6 PE=1 SV=2//0	131947	137550	-	81639	downstream
scaffold523.0	LNC_008998	XLOC_044602	--	lncRNA	48764	50307	-	Pbr030451.1	Pbr030451	--	sp|Q70II3|EF110_ARATH Ethylene-responsive transcription factor ERF110 OS=Arabidopsis thaliana GN=ERF110 PE=2 SV=2//1.91148e-21	8509	10291	-	38472	upstream
scaffold523.0	LNC_008998	XLOC_044602	--	lncRNA	48764	50307	-	Pbr030455.1	Pbr030455	--	sp|Q5PQR5|IMP4_RAT U3 small nucleolar ribonucleoprotein protein IMP4 OS=Rattus norvegicus GN=Imp4 PE=2 SV=1//6.99603e-108	51056	55078	-	748	downstream
scaffold523.0	LNC_008998	XLOC_044602	--	lncRNA	48764	50307	-	Pbr030460.1	Pbr030460	--	sp|Q8S2T1|DDPS6_ARATH Dehydrodolichyl diphosphate synthase 6 OS=Arabidopsis thaliana GN=At2g17570 PE=2 SV=2//1.65612e-113	92592	96416	+	42284	upstream
scaffold523.0	LNC_008998	XLOC_044602	--	lncRNA	48764	50307	-	Pbr030456.1	Pbr030456	--	sp|Q9C8C1|LCV2_ARATH Protein LIKE COV 2 OS=Arabidopsis thaliana GN=LCV2 PE=2 SV=1//9.27369e-138	61439	68170	+	11131	upstream
scaffold523.0	LNC_008998	XLOC_044602	--	lncRNA	48764	50307	-	Pbr030461.1	Pbr030461	--	sp|P26861|RM06_MARPO 60S ribosomal protein L6, mitochondrial OS=Marchantia polymorpha GN=RPL6 PE=3 SV=2//2.47117e-42	97910	98218	-	47602	downstream
scaffold450.0	LNC_008013	XLOC_040056	--	lncRNA	113964	114342	-	Pbr027422.1	Pbr027422	--	sp|Q9ZPY7|XPO2_ARATH Exportin-2 OS=Arabidopsis thaliana GN=CAS PE=2 SV=1//0	36384	39299	-	74664	upstream
scaffold450.0	LNC_008013	XLOC_040056	--	lncRNA	113964	114342	-	Pbr027433.1	Pbr027433	--	sp|Q766C3|NEP1_NEPGR Aspartic proteinase nepenthesin-1 OS=Nepenthes gracilis GN=nep1 PE=1 SV=1//3.31802e-43	136196	137524	-	21853	downstream
scaffold450.0	LNC_008013	XLOC_040056	--	lncRNA	113964	114342	-	Pbr027432.1	Pbr027432	--	sp|Q84JL3|SINA3_ARATH E3 ubiquitin-protein ligase SINAT3 OS=Arabidopsis thaliana GN=SINAT3 PE=2 SV=1//0	131480	133963	+	17137	upstream
scaffold450.0	LNC_008013	XLOC_040056	--	lncRNA	113964	114342	-	Pbr027442.1	Pbr027442	--	sp|Q9M363|B561I_ARATH Cytochrome b561 and DOMON domain-containing protein At3g61750 OS=Arabidopsis thaliana GN=At3g61750 PE=3 SV=1//2.21059e-136	179513	181300	+	65170	upstream
scaffold450.0	LNC_008013	XLOC_040056	--	lncRNA	113964	114342	-	Pbr027425.1	Pbr027425	--	sp|Q94A79|DMS3_ARATH Protein DEFECTIVE IN MERISTEM SILENCING 3 OS=Arabidopsis thaliana GN=DMS3 PE=1 SV=1//6.89378e-96	91193	94411	+	19552	downstream
scaffold450.0	LNC_008013	XLOC_040056	--	lncRNA	113964	114342	-	Pbr027443.3	Pbr027443	--	sp|F4JKH6|TSS_ARATH Protein TSS OS=Arabidopsis thaliana GN=TSS PE=1 SV=1//0	184331	194345	-	69988	downstream
scaffold450.0	LNC_008013	XLOC_040056	--	lncRNA	113964	114342	-	Pbr027429.1	Pbr027429	--	sp|Q39056|CNX3_ARATH Cyclic pyranopterin monophosphate synthase accessory protein, mitochondrial OS=Arabidopsis thaliana GN=CNX3 PE=1 SV=1//2.23699e-24	113561	113746	+	217	downstream
scaffold450.0	LNC_008013	XLOC_040056	--	lncRNA	113964	114342	-	Pbr027440.1	Pbr027440	--	sp|Q84XF3|DRP1B_ARATH Dynamin-related protein 1B OS=Arabidopsis thaliana GN=DRP1B PE=1 SV=1//0	167896	172369	+	53553	upstream
scaffold450.0	LNC_008013	XLOC_040056	--	lncRNA	113964	114342	-	Pbr027441.1	Pbr027441	--	-//-	176544	177832	+	62201	upstream
scaffold450.0	LNC_008013	XLOC_040056	--	lncRNA	113964	114342	-	Pbr027428.1	Pbr027428	--	sp|Q9SSE9|JMJ25_ARATH Lysine-specific demethylase JMJ25 OS=Arabidopsis thaliana GN=JMJ25 PE=1 SV=1//1.60139e-33	102592	108327	+	5636	downstream
scaffold450.0	LNC_008013	XLOC_040056	--	lncRNA	113964	114342	-	Pbr027421.1	Pbr027421	--	sp|Q9C5W9|ARFR_ARATH Auxin response factor 18 OS=Arabidopsis thaliana GN=ARF18 PE=2 SV=1//0	10813	14611	-	99352	upstream
scaffold450.0	LNC_008013	XLOC_040056	--	lncRNA	113964	114342	-	Pbr027426.1	Pbr027426	--	sp|O65155|KELP_ARATH RNA polymerase II transcriptional coactivator KELP OS=Arabidopsis thaliana GN=KELP PE=1 SV=1//2.19307e-42	96540	97905	-	16058	upstream
scaffold450.0	LNC_008013	XLOC_040056	--	lncRNA	113964	114342	-	Pbr027423.1	Pbr027423	--	sp|Q1ECI2|ERF23_ARATH Ethylene-responsive transcription factor ERF023 OS=Arabidopsis thaliana GN=ERF023 PE=2 SV=1//7.15063e-49	47915	48475	+	65488	downstream
scaffold450.0	LNC_008013	XLOC_040056	--	lncRNA	113964	114342	-	Pbr027436.1	Pbr027436	--	-//-	149594	149797	-	35251	downstream
scaffold450.0	LNC_008013	XLOC_040056	--	lncRNA	113964	114342	-	Pbr027439.1	Pbr027439	--	sp|Q75KU4|CNBL4_ORYSJ Calcineurin B-like protein 4 OS=Oryza sativa subsp. japonica GN=CBL4 PE=1 SV=1//5.54894e-24	161166	165975	-	46823	downstream
scaffold450.0	LNC_008013	XLOC_040056	--	lncRNA	113964	114342	-	Pbr027427.1	Pbr027427	--	sp|Q9LNJ4|C70A2_ARATH Cytochrome P450 703A2 OS=Arabidopsis thaliana GN=CYP703A2 PE=2 SV=1//0	99952	101724	+	12239	downstream
scaffold450.0	LNC_008013	XLOC_040056	--	lncRNA	113964	114342	-	Pbr027438.1	Pbr027438	--	sp|Q9ZPY9|P4KG4_ARATH Phosphatidylinositol 4-kinase gamma 4 OS=Arabidopsis thaliana GN=PI4KG4 PE=1 SV=1//0	156416	158477	-	42073	downstream
scaffold450.0	LNC_008013	XLOC_040056	--	lncRNA	113964	114342	-	Pbr027424.1	Pbr027424	--	sp|Q9LNJ5|BH013_ARATH Transcription factor bHLH13 OS=Arabidopsis thaliana GN=BHLH13 PE=2 SV=1//0	84349	86178	+	27785	downstream
scaffold450.0	LNC_008013	XLOC_040056	--	lncRNA	113964	114342	-	Pbr027437.1	Pbr027437	--	-//-	150568	155390	+	36225	upstream
scaffold450.0	LNC_008013	XLOC_040056	--	lncRNA	113964	114342	-	Pbr027434.1	Pbr027434	--	-//-	143518	144056	-	29175	downstream
scaffold450.0	LNC_008013	XLOC_040056	--	lncRNA	113964	114342	-	Pbr027431.1	Pbr027431	--	sp|Q9M358|UVSSA_ARATH UV-stimulated scaffold protein A homolog OS=Arabidopsis thaliana GN=At3g61800 PE=3 SV=1//0	126624	128889	+	12281	upstream
scaffold450.0	LNC_008013	XLOC_040056	--	lncRNA	113964	114342	-	Pbr027430.1	Pbr027430	--	sp|Q9LS40|ASPG1_ARATH Protein ASPARTIC PROTEASE IN GUARD CELL 1 OS=Arabidopsis thaliana GN=ASPG1 PE=1 SV=1//3.8672e-110	119854	121311	+	5511	upstream
scaffold450.0	LNC_008013	XLOC_040056	--	lncRNA	113964	114342	-	Pbr027435.1	Pbr027435	--	sp|Q3EBM5|ASPR1_ARATH Probable aspartic protease At2g35615 OS=Arabidopsis thaliana GN=At2g35615 PE=3 SV=1//5.9668e-61	145736	147076	-	31393	downstream
scaffold48.0	LNC_008447	XLOC_042007	--	lncRNA	363627	365613	-	Pbr028713.1	Pbr028713	--	sp|Q9S7Z8|PIN3_ARATH Auxin efflux carrier component 3 OS=Arabidopsis thaliana GN=PIN3 PE=1 SV=1//0	312759	316708	+	46918	downstream
scaffold48.0	LNC_008447	XLOC_042007	--	lncRNA	363627	365613	-	Pbr028729.1	Pbr028729	--	sp|Q9SZN7|HIP26_ARATH Heavy metal-associated isoprenylated plant protein 26 OS=Arabidopsis thaliana GN=HIPP26 PE=1 SV=1//2.72297e-52	462123	463215	-	96509	downstream
scaffold48.0	LNC_008447	XLOC_042007	--	lncRNA	363627	365613	-	Pbr028712.1	Pbr028712	--	sp|Q0JKX1|HOX3_ORYSJ Homeobox-leucine zipper protein HOX3 OS=Oryza sativa subsp. japonica GN=HOX3 PE=1 SV=1//1.06119e-81	301291	303977	+	59649	downstream
scaffold48.0	LNC_008447	XLOC_042007	--	lncRNA	363627	365613	-	Pbr028717.1	Pbr028717	--	-//-	343682	344128	-	19498	upstream
scaffold48.0	LNC_008447	XLOC_042007	--	lncRNA	363627	365613	-	Pbr028726.1	Pbr028726	--	sp|Q949X9|LPR2_ARATH Multicopper oxidase LPR2 OS=Arabidopsis thaliana GN=LPR2 PE=2 SV=1//0	426680	430574	-	61066	downstream
scaffold48.0	LNC_008447	XLOC_042007	--	lncRNA	363627	365613	-	Pbr028709.1	Pbr028709	--	sp|Q06850|CDPK1_ARATH Calcium-dependent protein kinase 1 OS=Arabidopsis thaliana GN=CPK1 PE=1 SV=1//1.55037e-33	267296	267760	+	95866	downstream
scaffold48.0	LNC_008447	XLOC_042007	--	lncRNA	363627	365613	-	Pbr028725.1	Pbr028725	--	sp|Q9SZP1|MYB4_ARATH Transcription repressor MYB4 OS=Arabidopsis thaliana GN=MYB4 PE=1 SV=1//3.75452e-76	409514	410759	-	43900	downstream
scaffold48.0	LNC_008447	XLOC_042007	--	lncRNA	363627	365613	-	Pbr028714.1	Pbr028714	--	sp|P49173|NIP1_NICAL Probable aquaporin NIP-type OS=Nicotiana alata PE=2 SV=1//4.02278e-123	323991	325218	+	38408	downstream
scaffold48.0	LNC_008447	XLOC_042007	--	lncRNA	363627	365613	-	Pbr028719.1	Pbr028719	--	-//-	352893	354991	-	8635	upstream
scaffold48.0	LNC_008447	XLOC_042007	--	lncRNA	363627	365613	-	Pbr028718.1	Pbr028718	--	sp|Q4R7Y5|DNJB6_MACFA DnaJ homolog subfamily B member 6 OS=Macaca fascicularis GN=DNAJB6 PE=2 SV=1//6.34035e-13	346528	347599	-	16027	upstream
scaffold48.0	LNC_008447	XLOC_042007	--	lncRNA	363627	365613	-	Pbr028728.1	Pbr028728	--	sp|O82089|CCH_ARATH Copper transport protein CCH OS=Arabidopsis thaliana GN=CCH PE=1 SV=1//5.97898e-09	449662	451344	-	84048	downstream
scaffold48.0	LNC_008447	XLOC_042007	--	lncRNA	363627	365613	-	Pbr028723.1	Pbr028723	--	sp|Q6NLC8|Y1648_ARATH Uncharacterized protein At1g66480 OS=Arabidopsis thaliana GN=At1g66480 PE=2 SV=1//2.90722e-48	399744	400421	-	34130	downstream
scaffold48.0	LNC_008447	XLOC_042007	--	lncRNA	363627	365613	-	Pbr028711.1	Pbr028711	--	sp|Q55681|RECG_SYNY3 ATP-dependent DNA helicase RecG OS=Synechocystis sp. (strain PCC 6803 / Kazusa) GN=recG PE=3 SV=1//2.53964e-105	287647	297067	+	66559	downstream
scaffold48.0	LNC_008447	XLOC_042007	--	lncRNA	363627	365613	-	Pbr028720.2	Pbr028720	--	-//-	369628	372857	-	4014	downstream
scaffold48.0	LNC_008447	XLOC_042007	--	lncRNA	363627	365613	-	Pbr028710.1	Pbr028710	--	sp|Q06850|CDPK1_ARATH Calcium-dependent protein kinase 1 OS=Arabidopsis thaliana GN=CPK1 PE=1 SV=1//4.78836e-60	267805	276819	+	86807	downstream
scaffold48.0	LNC_008447	XLOC_042007	--	lncRNA	363627	365613	-	Pbr028715.1	Pbr028715	--	sp|Q8GYX9|WDL1_ARATH Protein WVD2-like 1 OS=Arabidopsis thaliana GN=WDL1 PE=1 SV=1//1.35226e-11	331109	334409	+	29217	downstream
scaffold48.0	LNC_008447	XLOC_042007	--	lncRNA	363627	365613	-	Pbr028716.1	Pbr028716	--	-//-	337091	337567	-	26059	upstream
scaffold48.0	LNC_008447	XLOC_042007	--	lncRNA	363627	365613	-	Pbr028727.1	Pbr028727	--	sp|F4I4K5|LPR1_ARATH Multicopper oxidase LPR1 OS=Arabidopsis thaliana GN=LPR1 PE=2 SV=1//0	438878	442477	-	73264	downstream
scaffold48.0	LNC_008447	XLOC_042007	--	lncRNA	363627	365613	-	Pbr028724.1	Pbr028724	--	sp|Q8GUG9|PUB11_ARATH U-box domain-containing protein 11 OS=Arabidopsis thaliana GN=PUB11 PE=2 SV=2//1.29035e-26	404108	404506	-	38494	downstream
scaffold48.0	LNC_008447	XLOC_042007	--	lncRNA	363627	365613	-	Pbr028721.1	Pbr028721	--	-//-	379038	379223	-	13424	downstream
scaffold48.0	LNC_008447	XLOC_042007	--	lncRNA	363627	365613	-	Pbr028722.1	Pbr028722	--	sp|Q9SSJ8|FAB1C_ARATH Putative 1-phosphatidylinositol-3-phosphate 5-kinase FAB1C OS=Arabidopsis thaliana GN=FAB1C PE=2 SV=1//0	390245	397660	+	24631	upstream
scaffold76.0	LNC_011259	XLOC_055079	--	lncRNA	97665	98076	-	Pbr037331.1	Pbr037331	--	sp|Q9UTK2|RM19_SCHPO 54S ribosomal protein L19, mitochondrial OS=Schizosaccharomyces pombe (strain 972 / ATCC 24843) GN=mrpl19 PE=3 SV=1//5.50983e-33	87461	87928	-	9736	upstream
scaffold76.0	LNC_011259	XLOC_055079	--	lncRNA	97665	98076	-	Pbr037330.1	Pbr037330	--	sp|F4ILY9|ANTL1_ARATH Amino acid transporter ANTL1 OS=Arabidopsis thaliana GN=At2g42005 PE=2 SV=1//0	82645	83922	-	13742	upstream
scaffold76.0	LNC_011259	XLOC_055079	--	lncRNA	97665	98076	-	Pbr037340.1	Pbr037340	--	sp|Q84W41|GLR36_ARATH Glutamate receptor 3.6 OS=Arabidopsis thaliana GN=GLR3.6 PE=2 SV=1//0	151938	158192	+	53861	upstream
scaffold76.0	LNC_011259	XLOC_055079	--	lncRNA	97665	98076	-	Pbr037327.1	Pbr037327	--	sp|F4JN26|MLH3_ARATH DNA mismatch repair protein MLH3 OS=Arabidopsis thaliana GN=MLH3 PE=2 SV=2//4.43582e-46	61126	68279	-	29385	upstream
scaffold76.0	LNC_011259	XLOC_055079	--	lncRNA	97665	98076	-	Pbr037328.1	Pbr037328	--	-//-	72200	73336	+	24328	downstream
scaffold76.0	LNC_011259	XLOC_055079	--	lncRNA	97665	98076	-	Pbr037329.1	Pbr037329	--	sp|Q45FA5|SRPK_PHYPO Serine/threonine-protein kinase SRPK OS=Physarum polycephalum PE=1 SV=1//3.51073e-105	76841	79196	-	18468	upstream
scaffold76.0	LNC_011259	XLOC_055079	--	lncRNA	97665	98076	-	Pbr037326.1	Pbr037326	--	-//-	59109	60245	+	37419	downstream
scaffold76.0	LNC_011259	XLOC_055079	--	lncRNA	97665	98076	-	Pbr037325.1	Pbr037325	--	sp|O81788|WOX13_ARATH WUSCHEL-related homeobox 13 OS=Arabidopsis thaliana GN=WOX13 PE=2 SV=1//4.68131e-93	53316	56022	+	41642	downstream
scaffold76.0	LNC_011259	XLOC_055079	--	lncRNA	97665	98076	-	Pbr037320.1	Pbr037320	--	sp|Q1LZ78|NTPCR_BOVIN Cancer-related nucleoside-triphosphatase homolog OS=Bos taurus GN=NTPCR PE=2 SV=1//5.26993e-34	17035	18635	+	79029	downstream
scaffold76.0	LNC_011259	XLOC_055079	--	lncRNA	97665	98076	-	Pbr037321.1	Pbr037321	--	sp|Q9WU70|STXB5_RAT Syntaxin-binding protein 5 OS=Rattus norvegicus GN=Stxbp5 PE=1 SV=1//4.98017e-13	20423	26062	-	71602	upstream
scaffold76.0	LNC_011259	XLOC_055079	--	lncRNA	97665	98076	-	Pbr037324.1	Pbr037324	--	-//-	43669	47117	+	50547	downstream
scaffold76.0	LNC_011259	XLOC_055079	--	lncRNA	97665	98076	-	Pbr037341.1	Pbr037341	--	sp|Q9C8E7|GLR33_ARATH Glutamate receptor 3.3 OS=Arabidopsis thaliana GN=GLR3.3 PE=2 SV=1//0	162103	165528	+	64026	upstream
scaffold76.0	LNC_011259	XLOC_055079	--	lncRNA	97665	98076	-	Pbr037322.1	Pbr037322	--	sp|P34881|DNMT1_ARATH DNA (cytosine-5)-methyltransferase 1 OS=Arabidopsis thaliana GN=DMT1 PE=1 SV=1//0	30651	33827	-	63837	upstream
scaffold76.0	LNC_011259	XLOC_055079	--	lncRNA	97665	98076	-	Pbr037319.1	Pbr037319	--	sp|P93047|HMGB3_ARATH High mobility group B protein 3 OS=Arabidopsis thaliana GN=HMGB3 PE=1 SV=1//5.39718e-37	14410	15576	+	82088	downstream
scaffold76.0	LNC_011259	XLOC_055079	--	lncRNA	97665	98076	-	Pbr037323.1	Pbr037323	--	sp|Q9M0S8|DNMT2_ARATH DNA (cytosine-5)-methyltransferase 2 OS=Arabidopsis thaliana GN=MET2 PE=2 SV=1//2.5895e-135	33841	36759	-	60905	upstream
scaffold76.0	LNC_011259	XLOC_055079	--	lncRNA	97665	98076	-	Pbr037317.1	Pbr037317	--	-//-	308	629	-	97035	upstream
scaffold76.0	LNC_011259	XLOC_055079	--	lncRNA	97665	98076	-	Pbr037343.1	Pbr037343	--	sp|P38355|YB8B_YEAST Uncharacterized transporter YBR287W OS=Saccharomyces cerevisiae (strain ATCC 204508 / S288c) GN=YBR287W PE=1 SV=1//1.04951e-11	177273	179611	-	79196	downstream
scaffold76.0	LNC_011259	XLOC_055079	--	lncRNA	97665	98076	-	Pbr037338.1	Pbr037338	--	sp|Q9C8E7|GLR33_ARATH Glutamate receptor 3.3 OS=Arabidopsis thaliana GN=GLR3.3 PE=2 SV=1//7.32619e-82	139609	140874	+	41532	upstream
scaffold76.0	LNC_011259	XLOC_055079	--	lncRNA	97665	98076	-	Pbr037336.1	Pbr037336	--	sp|Q84W41|GLR36_ARATH Glutamate receptor 3.6 OS=Arabidopsis thaliana GN=GLR3.6 PE=2 SV=1//0	111311	115123	+	13234	upstream
scaffold76.0	LNC_011259	XLOC_055079	--	lncRNA	97665	98076	-	Pbr037334.1	Pbr037334	--	sp|Q84W41|GLR36_ARATH Glutamate receptor 3.6 OS=Arabidopsis thaliana GN=GLR3.6 PE=2 SV=1//0	101992	103605	+	3915	upstream
scaffold76.0	LNC_011259	XLOC_055079	--	lncRNA	97665	98076	-	Pbr037342.1	Pbr037342	--	sp|Q9CSH3|RRP44_MOUSE Exosome complex exonuclease RRP44 OS=Mus musculus GN=Dis3 PE=2 SV=4//0	167819	176233	+	69742	upstream
scaffold76.0	LNC_011259	XLOC_055079	--	lncRNA	97665	98076	-	Pbr037339.1	Pbr037339	--	sp|P72749|TYPA_SYNY3 GTP-binding protein TypA/BipA homolog OS=Synechocystis sp. (strain PCC 6803 / Kazusa) GN=typA PE=3 SV=1//7.39903e-19	141267	141977	-	43190	downstream
scaffold76.0	LNC_011259	XLOC_055079	--	lncRNA	97665	98076	-	Pbr037335.1	Pbr037335	--	sp|Q84W41|GLR36_ARATH Glutamate receptor 3.6 OS=Arabidopsis thaliana GN=GLR3.6 PE=2 SV=1//9.89714e-13	103652	105053	+	5575	upstream
scaffold76.0	LNC_011259	XLOC_055079	--	lncRNA	97665	98076	-	Pbr037318.1	Pbr037318	--	sp|P93047|HMGB3_ARATH High mobility group B protein 3 OS=Arabidopsis thaliana GN=HMGB3 PE=1 SV=1//2.56806e-44	3730	4821	+	92843	downstream
scaffold76.0	LNC_011259	XLOC_055079	--	lncRNA	97665	98076	-	Pbr037333.1	Pbr037333	--	-//-	91025	91249	+	6415	downstream
scaffold76.0	LNC_011259	XLOC_055079	--	lncRNA	97665	98076	-	Pbr037332.1	Pbr037332	--	sp|Q9SD02|P2C47_ARATH Probable protein phosphatase 2C 47 OS=Arabidopsis thaliana GN=At3g51470 PE=1 SV=1//7.0216e-169	88641	90766	-	6898	upstream
scaffold76.0	LNC_011259	XLOC_055079	--	lncRNA	97665	98076	-	Pbr037337.1	Pbr037337	--	-//-	124268	124471	+	26191	upstream
scaffold76.0	LNC_011258	XLOC_055072	--	lncRNA	44318	44600	-	Pbr037331.1	Pbr037331	--	sp|Q9UTK2|RM19_SCHPO 54S ribosomal protein L19, mitochondrial OS=Schizosaccharomyces pombe (strain 972 / ATCC 24843) GN=mrpl19 PE=3 SV=1//5.50983e-33	87461	87928	-	42860	downstream
scaffold76.0	LNC_011258	XLOC_055072	--	lncRNA	44318	44600	-	Pbr037330.1	Pbr037330	--	sp|F4ILY9|ANTL1_ARATH Amino acid transporter ANTL1 OS=Arabidopsis thaliana GN=At2g42005 PE=2 SV=1//0	82645	83922	-	38044	downstream
scaffold76.0	LNC_011258	XLOC_055072	--	lncRNA	44318	44600	-	Pbr037327.1	Pbr037327	--	sp|F4JN26|MLH3_ARATH DNA mismatch repair protein MLH3 OS=Arabidopsis thaliana GN=MLH3 PE=2 SV=2//4.43582e-46	61126	68279	-	16525	downstream
scaffold76.0	LNC_011258	XLOC_055072	--	lncRNA	44318	44600	-	Pbr037328.1	Pbr037328	--	-//-	72200	73336	+	27599	upstream
scaffold76.0	LNC_011258	XLOC_055072	--	lncRNA	44318	44600	-	Pbr037329.1	Pbr037329	--	sp|Q45FA5|SRPK_PHYPO Serine/threonine-protein kinase SRPK OS=Physarum polycephalum PE=1 SV=1//3.51073e-105	76841	79196	-	32240	downstream
scaffold76.0	LNC_011258	XLOC_055072	--	lncRNA	44318	44600	-	Pbr037326.1	Pbr037326	--	-//-	59109	60245	+	14508	upstream
scaffold76.0	LNC_011258	XLOC_055072	--	lncRNA	44318	44600	-	Pbr037325.1	Pbr037325	--	sp|O81788|WOX13_ARATH WUSCHEL-related homeobox 13 OS=Arabidopsis thaliana GN=WOX13 PE=2 SV=1//4.68131e-93	53316	56022	+	8715	upstream
scaffold76.0	LNC_011258	XLOC_055072	--	lncRNA	44318	44600	-	Pbr037320.1	Pbr037320	--	sp|Q1LZ78|NTPCR_BOVIN Cancer-related nucleoside-triphosphatase homolog OS=Bos taurus GN=NTPCR PE=2 SV=1//5.26993e-34	17035	18635	+	25682	downstream
scaffold76.0	LNC_011258	XLOC_055072	--	lncRNA	44318	44600	-	Pbr037321.1	Pbr037321	--	sp|Q9WU70|STXB5_RAT Syntaxin-binding protein 5 OS=Rattus norvegicus GN=Stxbp5 PE=1 SV=1//4.98017e-13	20423	26062	-	18255	upstream
scaffold76.0	LNC_011258	XLOC_055072	--	lncRNA	44318	44600	-	Pbr037324.1	Pbr037324	--	-//-	43669	47117	+	-283	antisense
scaffold76.0	LNC_011258	XLOC_055072	--	lncRNA	44318	44600	-	Pbr037322.1	Pbr037322	--	sp|P34881|DNMT1_ARATH DNA (cytosine-5)-methyltransferase 1 OS=Arabidopsis thaliana GN=DMT1 PE=1 SV=1//0	30651	33827	-	10490	upstream
scaffold76.0	LNC_011258	XLOC_055072	--	lncRNA	44318	44600	-	Pbr037319.1	Pbr037319	--	sp|P93047|HMGB3_ARATH High mobility group B protein 3 OS=Arabidopsis thaliana GN=HMGB3 PE=1 SV=1//5.39718e-37	14410	15576	+	28741	downstream
scaffold76.0	LNC_011258	XLOC_055072	--	lncRNA	44318	44600	-	Pbr037323.1	Pbr037323	--	sp|Q9M0S8|DNMT2_ARATH DNA (cytosine-5)-methyltransferase 2 OS=Arabidopsis thaliana GN=MET2 PE=2 SV=1//2.5895e-135	33841	36759	-	7558	upstream
scaffold76.0	LNC_011258	XLOC_055072	--	lncRNA	44318	44600	-	Pbr037317.1	Pbr037317	--	-//-	308	629	-	43688	upstream
scaffold76.0	LNC_011258	XLOC_055072	--	lncRNA	44318	44600	-	Pbr037338.1	Pbr037338	--	sp|Q9C8E7|GLR33_ARATH Glutamate receptor 3.3 OS=Arabidopsis thaliana GN=GLR3.3 PE=2 SV=1//7.32619e-82	139609	140874	+	95008	upstream
scaffold76.0	LNC_011258	XLOC_055072	--	lncRNA	44318	44600	-	Pbr037336.1	Pbr037336	--	sp|Q84W41|GLR36_ARATH Glutamate receptor 3.6 OS=Arabidopsis thaliana GN=GLR3.6 PE=2 SV=1//0	111311	115123	+	66710	upstream
scaffold76.0	LNC_011258	XLOC_055072	--	lncRNA	44318	44600	-	Pbr037334.1	Pbr037334	--	sp|Q84W41|GLR36_ARATH Glutamate receptor 3.6 OS=Arabidopsis thaliana GN=GLR3.6 PE=2 SV=1//0	101992	103605	+	57391	upstream
scaffold76.0	LNC_011258	XLOC_055072	--	lncRNA	44318	44600	-	Pbr037339.1	Pbr037339	--	sp|P72749|TYPA_SYNY3 GTP-binding protein TypA/BipA homolog OS=Synechocystis sp. (strain PCC 6803 / Kazusa) GN=typA PE=3 SV=1//7.39903e-19	141267	141977	-	96666	downstream
scaffold76.0	LNC_011258	XLOC_055072	--	lncRNA	44318	44600	-	Pbr037335.1	Pbr037335	--	sp|Q84W41|GLR36_ARATH Glutamate receptor 3.6 OS=Arabidopsis thaliana GN=GLR3.6 PE=2 SV=1//9.89714e-13	103652	105053	+	59051	upstream
scaffold76.0	LNC_011258	XLOC_055072	--	lncRNA	44318	44600	-	Pbr037318.1	Pbr037318	--	sp|P93047|HMGB3_ARATH High mobility group B protein 3 OS=Arabidopsis thaliana GN=HMGB3 PE=1 SV=1//2.56806e-44	3730	4821	+	39496	downstream
scaffold76.0	LNC_011258	XLOC_055072	--	lncRNA	44318	44600	-	Pbr037333.1	Pbr037333	--	-//-	91025	91249	+	46424	upstream
scaffold76.0	LNC_011258	XLOC_055072	--	lncRNA	44318	44600	-	Pbr037332.1	Pbr037332	--	sp|Q9SD02|P2C47_ARATH Probable protein phosphatase 2C 47 OS=Arabidopsis thaliana GN=At3g51470 PE=1 SV=1//7.0216e-169	88641	90766	-	44040	downstream
scaffold76.0	LNC_011258	XLOC_055072	--	lncRNA	44318	44600	-	Pbr037337.1	Pbr037337	--	-//-	124268	124471	+	79667	upstream
scaffold450.0	LNC_008012	XLOC_040053	--	lncRNA	86696	87019	-	Pbr027443.3	Pbr027443	--	sp|F4JKH6|TSS_ARATH Protein TSS OS=Arabidopsis thaliana GN=TSS PE=1 SV=1//0	184331	194345	-	97311	downstream
scaffold450.0	LNC_008012	XLOC_040053	--	lncRNA	86696	87019	-	Pbr027422.1	Pbr027422	--	sp|Q9ZPY7|XPO2_ARATH Exportin-2 OS=Arabidopsis thaliana GN=CAS PE=2 SV=1//0	36384	39299	-	47396	upstream
scaffold450.0	LNC_008012	XLOC_040053	--	lncRNA	86696	87019	-	Pbr027433.1	Pbr027433	--	sp|Q766C3|NEP1_NEPGR Aspartic proteinase nepenthesin-1 OS=Nepenthes gracilis GN=nep1 PE=1 SV=1//3.31802e-43	136196	137524	-	49176	downstream
scaffold450.0	LNC_008012	XLOC_040053	--	lncRNA	86696	87019	-	Pbr027432.1	Pbr027432	--	sp|Q84JL3|SINA3_ARATH E3 ubiquitin-protein ligase SINAT3 OS=Arabidopsis thaliana GN=SINAT3 PE=2 SV=1//0	131480	133963	+	44460	upstream
scaffold450.0	LNC_008012	XLOC_040053	--	lncRNA	86696	87019	-	Pbr027424.1	Pbr027424	--	sp|Q9LNJ5|BH013_ARATH Transcription factor bHLH13 OS=Arabidopsis thaliana GN=BHLH13 PE=2 SV=1//0	84349	86178	+	517	downstream
scaffold450.0	LNC_008012	XLOC_040053	--	lncRNA	86696	87019	-	Pbr027425.1	Pbr027425	--	sp|Q94A79|DMS3_ARATH Protein DEFECTIVE IN MERISTEM SILENCING 3 OS=Arabidopsis thaliana GN=DMS3 PE=1 SV=1//6.89378e-96	91193	94411	+	4173	upstream
scaffold450.0	LNC_008012	XLOC_040053	--	lncRNA	86696	87019	-	Pbr027419.2	Pbr027419	--	-//-	65	1432	+	85263	downstream
scaffold450.0	LNC_008012	XLOC_040053	--	lncRNA	86696	87019	-	Pbr027429.1	Pbr027429	--	sp|Q39056|CNX3_ARATH Cyclic pyranopterin monophosphate synthase accessory protein, mitochondrial OS=Arabidopsis thaliana GN=CNX3 PE=1 SV=1//2.23699e-24	113561	113746	+	26541	upstream
scaffold450.0	LNC_008012	XLOC_040053	--	lncRNA	86696	87019	-	Pbr027440.1	Pbr027440	--	sp|Q84XF3|DRP1B_ARATH Dynamin-related protein 1B OS=Arabidopsis thaliana GN=DRP1B PE=1 SV=1//0	167896	172369	+	80876	upstream
scaffold450.0	LNC_008012	XLOC_040053	--	lncRNA	86696	87019	-	Pbr027427.1	Pbr027427	--	sp|Q9LNJ4|C70A2_ARATH Cytochrome P450 703A2 OS=Arabidopsis thaliana GN=CYP703A2 PE=2 SV=1//0	99952	101724	+	12932	upstream
scaffold450.0	LNC_008012	XLOC_040053	--	lncRNA	86696	87019	-	Pbr027428.1	Pbr027428	--	sp|Q9SSE9|JMJ25_ARATH Lysine-specific demethylase JMJ25 OS=Arabidopsis thaliana GN=JMJ25 PE=1 SV=1//1.60139e-33	102592	108327	+	15572	upstream
scaffold450.0	LNC_008012	XLOC_040053	--	lncRNA	86696	87019	-	Pbr027421.1	Pbr027421	--	sp|Q9C5W9|ARFR_ARATH Auxin response factor 18 OS=Arabidopsis thaliana GN=ARF18 PE=2 SV=1//0	10813	14611	-	72084	upstream
scaffold450.0	LNC_008012	XLOC_040053	--	lncRNA	86696	87019	-	Pbr027426.1	Pbr027426	--	sp|O65155|KELP_ARATH RNA polymerase II transcriptional coactivator KELP OS=Arabidopsis thaliana GN=KELP PE=1 SV=1//2.19307e-42	96540	97905	-	9520	downstream
scaffold450.0	LNC_008012	XLOC_040053	--	lncRNA	86696	87019	-	Pbr027420.1	Pbr027420	--	sp|Q9M160|Y4095_ARATH Uncharacterized protein At4g00950 OS=Arabidopsis thaliana GN=At4g00950 PE=2 SV=1//7.60004e-21	2387	4042	-	82653	upstream
scaffold450.0	LNC_008012	XLOC_040053	--	lncRNA	86696	87019	-	Pbr027423.1	Pbr027423	--	sp|Q1ECI2|ERF23_ARATH Ethylene-responsive transcription factor ERF023 OS=Arabidopsis thaliana GN=ERF023 PE=2 SV=1//7.15063e-49	47915	48475	+	38220	downstream
scaffold450.0	LNC_008012	XLOC_040053	--	lncRNA	86696	87019	-	Pbr027436.1	Pbr027436	--	-//-	149594	149797	-	62574	downstream
scaffold450.0	LNC_008012	XLOC_040053	--	lncRNA	86696	87019	-	Pbr027439.1	Pbr027439	--	sp|Q75KU4|CNBL4_ORYSJ Calcineurin B-like protein 4 OS=Oryza sativa subsp. japonica GN=CBL4 PE=1 SV=1//5.54894e-24	161166	165975	-	74146	downstream
scaffold450.0	LNC_008012	XLOC_040053	--	lncRNA	86696	87019	-	Pbr027441.1	Pbr027441	--	-//-	176544	177832	+	89524	upstream
scaffold450.0	LNC_008012	XLOC_040053	--	lncRNA	86696	87019	-	Pbr027438.1	Pbr027438	--	sp|Q9ZPY9|P4KG4_ARATH Phosphatidylinositol 4-kinase gamma 4 OS=Arabidopsis thaliana GN=PI4KG4 PE=1 SV=1//0	156416	158477	-	69396	downstream
scaffold450.0	LNC_008012	XLOC_040053	--	lncRNA	86696	87019	-	Pbr027442.1	Pbr027442	--	sp|Q9M363|B561I_ARATH Cytochrome b561 and DOMON domain-containing protein At3g61750 OS=Arabidopsis thaliana GN=At3g61750 PE=3 SV=1//2.21059e-136	179513	181300	+	92493	upstream
scaffold450.0	LNC_008012	XLOC_040053	--	lncRNA	86696	87019	-	Pbr027437.1	Pbr027437	--	-//-	150568	155390	+	63548	upstream
scaffold450.0	LNC_008012	XLOC_040053	--	lncRNA	86696	87019	-	Pbr027434.1	Pbr027434	--	-//-	143518	144056	-	56498	downstream
scaffold450.0	LNC_008012	XLOC_040053	--	lncRNA	86696	87019	-	Pbr027431.1	Pbr027431	--	sp|Q9M358|UVSSA_ARATH UV-stimulated scaffold protein A homolog OS=Arabidopsis thaliana GN=At3g61800 PE=3 SV=1//0	126624	128889	+	39604	upstream
scaffold450.0	LNC_008012	XLOC_040053	--	lncRNA	86696	87019	-	Pbr027430.1	Pbr027430	--	sp|Q9LS40|ASPG1_ARATH Protein ASPARTIC PROTEASE IN GUARD CELL 1 OS=Arabidopsis thaliana GN=ASPG1 PE=1 SV=1//3.8672e-110	119854	121311	+	32834	upstream
scaffold450.0	LNC_008012	XLOC_040053	--	lncRNA	86696	87019	-	Pbr027435.1	Pbr027435	--	sp|Q3EBM5|ASPR1_ARATH Probable aspartic protease At2g35615 OS=Arabidopsis thaliana GN=At2g35615 PE=3 SV=1//5.9668e-61	145736	147076	-	58716	downstream
scaffold76.0	LNC_011251	XLOC_055032	--	lncRNA	596547	596864	+	Pbr037388.1	Pbr037388	--	sp|Q75H81|SPZXA_ORYSJ Serpin-ZXA OS=Oryza sativa subsp. japonica GN=Os03g0610650 PE=1 SV=1//5.61126e-23	529399	529809	+	66737	downstream
scaffold76.0	LNC_011251	XLOC_055032	--	lncRNA	596547	596864	+	Pbr037405.1	Pbr037405	--	-//-	680050	680562	-	83185	downstream
scaffold76.0	LNC_011251	XLOC_055032	--	lncRNA	596547	596864	+	Pbr037389.1	Pbr037389	--	sp|O48713|SMU2_ARATH Suppressor of mec-8 and unc-52 protein homolog 2 OS=Arabidopsis thaliana GN=SMU2 PE=1 SV=1//0	529843	533593	-	62953	upstream
scaffold76.0	LNC_011251	XLOC_055032	--	lncRNA	596547	596864	+	Pbr037402.1	Pbr037402	--	sp|Q6QPJ6|PRXQ_POPJC Peroxiredoxin Q, chloroplastic OS=Populus jackii GN=PRXQ PE=1 SV=1//7.18787e-118	646939	648210	+	50074	upstream
scaffold76.0	LNC_011251	XLOC_055032	--	lncRNA	596547	596864	+	Pbr037386.1	Pbr037386	--	sp|P0CE10|Y4102_ARATH Putative uncharacterized protein At4g01020, chloroplastic OS=Arabidopsis thaliana GN=At4g01020 PE=3 SV=1//1.35089e-19	519729	520994	-	75552	upstream
scaffold76.0	LNC_011251	XLOC_055032	--	lncRNA	596547	596864	+	Pbr037403.1	Pbr037403	--	sp|Q9LMA1|FMO1_ARATH Probable flavin-containing monooxygenase 1 OS=Arabidopsis thaliana GN=FMO1 PE=2 SV=1//0	656397	659586	-	59532	downstream
scaffold76.0	LNC_011251	XLOC_055032	--	lncRNA	596547	596864	+	Pbr037387.1	Pbr037387	--	sp|Q9URW6|YIE2_SCHPO SH3 domain-containing protein PJ696.02 OS=Schizosaccharomyces pombe (strain 972 / ATCC 24843) GN=SPAPJ696.02 PE=1 SV=1//1.74728e-43	521976	524174	-	72372	upstream
scaffold76.0	LNC_011251	XLOC_055032	--	lncRNA	596547	596864	+	Pbr037384.1	Pbr037384	--	sp|Q9ZUG9|BH066_ARATH Transcription factor bHLH66 OS=Arabidopsis thaliana GN=BHLH66 PE=2 SV=1//2.65102e-30	510012	514656	-	81890	upstream
scaffold76.0	LNC_011251	XLOC_055032	--	lncRNA	596547	596864	+	Pbr037395.1	Pbr037395	--	sp|P13708|SUSY_SOYBN Sucrose synthase OS=Glycine max GN=SS PE=1 SV=2//0	575461	579047	+	17499	downstream
scaffold76.0	LNC_011251	XLOC_055032	--	lncRNA	596547	596864	+	Pbr037394.1	Pbr037394	--	sp|Q8LNZ2|NACK2_ARATH Kinesin-like protein NACK2 OS=Arabidopsis thaliana GN=NACK2 PE=1 SV=1//0	562323	566955	-	29591	upstream
scaffold76.0	LNC_011251	XLOC_055032	--	lncRNA	596547	596864	+	Pbr037401.1	Pbr037401	--	-//-	645130	645615	-	48265	downstream
scaffold76.0	LNC_011251	XLOC_055032	--	lncRNA	596547	596864	+	Pbr037399.1	Pbr037399	--	sp|O81211|RBOHE_ARATH Respiratory burst oxidase homolog protein E OS=Arabidopsis thaliana GN=RBOHE PE=2 SV=2//0	639397	643205	+	42532	upstream
scaffold76.0	LNC_011251	XLOC_055032	--	lncRNA	596547	596864	+	Pbr037398.1	Pbr037398	--	sp|P32295|ARG7_VIGRR Indole-3-acetic acid-induced protein ARG7 OS=Vigna radiata var. radiata GN=ARG7 PE=2 SV=1//6.1898e-20	629100	630797	-	32235	downstream
scaffold76.0	LNC_011251	XLOC_055032	--	lncRNA	596547	596864	+	Pbr037400.1	Pbr037400	--	sp|O81211|RBOHE_ARATH Respiratory burst oxidase homolog protein E OS=Arabidopsis thaliana GN=RBOHE PE=2 SV=2//1.22314e-99	643340	644437	+	46475	upstream
scaffold76.0	LNC_011251	XLOC_055032	--	lncRNA	596547	596864	+	Pbr037392.1	Pbr037392	--	sp|Q7XZU2|SAC3_ARATH Phosphoinositide phosphatase SAC3 OS=Arabidopsis thaliana GN=SAC3 PE=2 SV=1//0	546929	553696	+	42850	downstream
scaffold76.0	LNC_011251	XLOC_055032	--	lncRNA	596547	596864	+	Pbr037393.1	Pbr037393	--	sp|Q94HF1|EIF3K_ORYSJ Eukaryotic translation initiation factor 3 subunit K OS=Oryza sativa subsp. japonica GN=TIF3K1 PE=2 SV=1//6.50378e-126	554781	556813	-	39733	upstream
scaffold76.0	LNC_011251	XLOC_055032	--	lncRNA	596547	596864	+	Pbr037385.1	Pbr037385	--	sp|Q8TC41|RN217_HUMAN Probable E3 ubiquitin-protein ligase RNF217 OS=Homo sapiens GN=RNF217 PE=2 SV=4//5.69565e-11	516136	518161	-	78385	upstream
scaffold76.0	LNC_011251	XLOC_055032	--	lncRNA	596547	596864	+	Pbr037390.1	Pbr037390	--	-//-	534475	535194	+	61352	downstream
scaffold76.0	LNC_011251	XLOC_055032	--	lncRNA	596547	596864	+	Pbr037382.1	Pbr037382	--	sp|Q96JB2|COG3_HUMAN Conserved oligomeric Golgi complex subunit 3 OS=Homo sapiens GN=COG3 PE=1 SV=3//2.87667e-120	492560	499402	+	97144	downstream
scaffold76.0	LNC_011251	XLOC_055032	--	lncRNA	596547	596864	+	Pbr037404.2	Pbr037404	--	-//-	677792	678502	+	80927	upstream
scaffold76.0	LNC_011251	XLOC_055032	--	lncRNA	596547	596864	+	Pbr037383.1	Pbr037383	--	sp|Q0WUR5|FAB1A_ARATH 1-phosphatidylinositol-3-phosphate 5-kinase FAB1A OS=Arabidopsis thaliana GN=FAB1A PE=2 SV=1//0	500393	507952	-	88594	upstream
scaffold76.0	LNC_011251	XLOC_055032	--	lncRNA	596547	596864	+	Pbr037391.1	Pbr037391	--	-//-	542320	542799	-	53747	upstream
scaffold76.0	LNC_011251	XLOC_055032	--	lncRNA	596547	596864	+	Pbr037397.1	Pbr037397	--	sp|Q9LTV3|SAU72_ARATH Auxin-responsive protein SAUR72 OS=Arabidopsis thaliana GN=SAUR72 PE=2 SV=1//3.3908e-07	604005	604367	+	7140	upstream
scaffold76.0	LNC_011251	XLOC_055032	--	lncRNA	596547	596864	+	Pbr037396.1	Pbr037396	--	sp|Q40863|EMB8_PICGL Embryogenesis-associated protein EMB8 OS=Picea glauca GN=EMB8 PE=2 SV=1//5.56382e-38	587626	595391	-	1155	upstream
scaffold76.0	LNC_011250	XLOC_055016	--	lncRNA	422127	422420	+	Pbr037366.1	Pbr037366	--	-//-	377301	377717	-	44409	upstream
scaffold76.0	LNC_011250	XLOC_055016	--	lncRNA	422127	422420	+	Pbr037367.1	Pbr037367	--	sp|Q9FG33|LRKS5_ARATH Probable L-type lectin-domain containing receptor kinase S.5 OS=Arabidopsis thaliana GN=LECRKS5 PE=2 SV=1//2.42212e-127	383116	386775	+	35351	downstream
scaffold76.0	LNC_011250	XLOC_055016	--	lncRNA	422127	422420	+	Pbr037362.1	Pbr037362	--	-//-	352336	352976	-	69150	upstream
scaffold76.0	LNC_011250	XLOC_055016	--	lncRNA	422127	422420	+	Pbr037361.1	Pbr037361	--	sp|Q9ASU1|DGAT2_ARATH Diacylglycerol O-acyltransferase 2 OS=Arabidopsis thaliana GN=DGAT2 PE=2 SV=1//3.17765e-154	344340	347353	-	74773	upstream
scaffold76.0	LNC_011250	XLOC_055016	--	lncRNA	422127	422420	+	Pbr037385.1	Pbr037385	--	sp|Q8TC41|RN217_HUMAN Probable E3 ubiquitin-protein ligase RNF217 OS=Homo sapiens GN=RNF217 PE=2 SV=4//5.69565e-11	516136	518161	-	93715	downstream
scaffold76.0	LNC_011250	XLOC_055016	--	lncRNA	422127	422420	+	Pbr037364.1	Pbr037364	--	-//-	356746	357613	-	64513	upstream
scaffold76.0	LNC_011250	XLOC_055016	--	lncRNA	422127	422420	+	Pbr037365.1	Pbr037365	--	sp|Q9ZSP5|AIR3_ARATH Subtilisin-like protease SBT5.3 OS=Arabidopsis thaliana GN=AIR3 PE=2 SV=1//0	373260	376784	+	45342	downstream
scaffold76.0	LNC_011250	XLOC_055016	--	lncRNA	422127	422420	+	Pbr037386.1	Pbr037386	--	sp|P0CE10|Y4102_ARATH Putative uncharacterized protein At4g01020, chloroplastic OS=Arabidopsis thaliana GN=At4g01020 PE=3 SV=1//1.35089e-19	519729	520994	-	97308	downstream
scaffold76.0	LNC_011250	XLOC_055016	--	lncRNA	422127	422420	+	Pbr037384.1	Pbr037384	--	sp|Q9ZUG9|BH066_ARATH Transcription factor bHLH66 OS=Arabidopsis thaliana GN=BHLH66 PE=2 SV=1//2.65102e-30	510012	514656	-	87591	downstream
scaffold76.0	LNC_011250	XLOC_055016	--	lncRNA	422127	422420	+	Pbr037371.1	Pbr037371	--	sp|Q94A32|FAX2_ARATH Protein FATTY ACID EXPORT 2, chloroplastic OS=Arabidopsis thaliana GN=FAX2 PE=2 SV=1//1.40392e-13	417748	419394	+	2732	downstream
scaffold76.0	LNC_011250	XLOC_055016	--	lncRNA	422127	422420	+	Pbr037369.1	Pbr037369	--	sp|Q7XKU5|DAO_ORYSJ 2-oxoglutarate-dependent dioxygenase DAO OS=Oryza sativa subsp. japonica GN=DAO PE=2 SV=2//4.83535e-95	399574	402009	-	20117	upstream
scaffold76.0	LNC_011250	XLOC_055016	--	lncRNA	422127	422420	+	Pbr037359.2	Pbr037359	--	sp|Q940Y3|ARID3_ARATH AT-rich interactive domain-containing protein 3 OS=Arabidopsis thaliana GN=ARID3 PE=1 SV=1//1.20517e-157	334981	339331	-	82795	upstream
scaffold76.0	LNC_011250	XLOC_055016	--	lncRNA	422127	422420	+	Pbr037358.1	Pbr037358	--	-//-	325538	325960	-	96166	upstream
scaffold76.0	LNC_011250	XLOC_055016	--	lncRNA	422127	422420	+	Pbr037368.1	Pbr037368	--	sp|Q7XKU5|DAO_ORYSJ 2-oxoglutarate-dependent dioxygenase DAO OS=Oryza sativa subsp. japonica GN=DAO PE=2 SV=2//1.5222e-08	387516	388946	-	33180	upstream
scaffold76.0	LNC_011250	XLOC_055016	--	lncRNA	422127	422420	+	Pbr037373.1	Pbr037373	--	sp|Q91ZT8|ASB9_MOUSE Ankyrin repeat and SOCS box protein 9 OS=Mus musculus GN=Asb9 PE=2 SV=2//1.4651e-07	423856	429901	+	1435	upstream
scaffold76.0	LNC_011250	XLOC_055016	--	lncRNA	422127	422420	+	Pbr037370.1	Pbr037370	--	sp|Q9FHN8|KCBP_ARATH Kinesin-like calmodulin-binding protein OS=Arabidopsis thaliana GN=KCBP PE=1 SV=1//0	403400	416431	-	5695	upstream
scaffold76.0	LNC_011250	XLOC_055016	--	lncRNA	422127	422420	+	Pbr037380.1	Pbr037380	--	sp|Q9SMY6|PME45_ARATH Putative pectinesterase/pectinesterase inhibitor 45 OS=Arabidopsis thaliana GN=PME45 PE=2 SV=1//0	483731	485944	+	61310	upstream
scaffold76.0	LNC_011250	XLOC_055016	--	lncRNA	422127	422420	+	Pbr037381.1	Pbr037381	--	sp|Q40134|RAD51_SOLLC DNA repair protein RAD51 homolog OS=Solanum lycopersicum GN=RAD51 PE=2 SV=1//0	488914	491355	+	66493	upstream
scaffold76.0	LNC_011250	XLOC_055016	--	lncRNA	422127	422420	+	Pbr037375.1	Pbr037375	--	sp|F4IXW2|BIG5_ARATH Brefeldin A-inhibited guanine nucleotide-exchange protein 5 OS=Arabidopsis thaliana GN=BIG5 PE=1 SV=2//0	440675	451870	+	18254	upstream
scaffold76.0	LNC_011250	XLOC_055016	--	lncRNA	422127	422420	+	Pbr037374.1	Pbr037374	--	sp|Q9LY41|ATL4_ARATH E3 ubiquitin-protein ligase ATL4 OS=Arabidopsis thaliana GN=ATL4 PE=1 SV=1//3.48492e-10	431808	432461	+	9387	upstream
scaffold76.0	LNC_011250	XLOC_055016	--	lncRNA	422127	422420	+	Pbr037357.1	Pbr037357	--	sp|Q39242|TRXB2_ARATH Thioredoxin reductase 2 OS=Arabidopsis thaliana GN=NTR2 PE=2 SV=2//1.82979e-85	323487	324158	-	97968	upstream
scaffold76.0	LNC_011250	XLOC_055016	--	lncRNA	422127	422420	+	Pbr037372.1	Pbr037372	--	sp|Q9C5K8|TIF3B_ARATH Protein TIFY 3B OS=Arabidopsis thaliana GN=TIFY3B PE=1 SV=1//4.2613e-26	420391	422449	-	-294	antisense
scaffold76.0	LNC_011250	XLOC_055016	--	lncRNA	422127	422420	+	Pbr037387.1	Pbr037387	--	sp|Q9URW6|YIE2_SCHPO SH3 domain-containing protein PJ696.02 OS=Schizosaccharomyces pombe (strain 972 / ATCC 24843) GN=SPAPJ696.02 PE=1 SV=1//1.74728e-43	521976	524174	-	99555	downstream
scaffold76.0	LNC_011250	XLOC_055016	--	lncRNA	422127	422420	+	Pbr037378.1	Pbr037378	--	sp|Q43062|PME_PRUPE Pectinesterase/pectinesterase inhibitor PPE8B OS=Prunus persica PE=2 SV=1//0	468919	472051	+	46498	upstream
scaffold76.0	LNC_011250	XLOC_055016	--	lncRNA	422127	422420	+	Pbr037377.1	Pbr037377	--	-//-	455741	458067	+	33320	upstream
scaffold76.0	LNC_011250	XLOC_055016	--	lncRNA	422127	422420	+	Pbr037376.1	Pbr037376	--	sp|Q9M088|E135_ARATH Glucan endo-1,3-beta-glucosidase 5 OS=Arabidopsis thaliana GN=At4g31140 PE=1 SV=1//0	452665	454466	+	30244	upstream
scaffold76.0	LNC_011250	XLOC_055016	--	lncRNA	422127	422420	+	Pbr037379.1	Pbr037379	--	sp|O48711|PME12_ARATH Probable pectinesterase/pectinesterase inhibitor 12 OS=Arabidopsis thaliana GN=PME12 PE=2 SV=1//0	479505	481874	+	57084	upstream
scaffold76.0	LNC_011250	XLOC_055016	--	lncRNA	422127	422420	+	Pbr037382.1	Pbr037382	--	sp|Q96JB2|COG3_HUMAN Conserved oligomeric Golgi complex subunit 3 OS=Homo sapiens GN=COG3 PE=1 SV=3//2.87667e-120	492560	499402	+	70139	upstream
scaffold76.0	LNC_011250	XLOC_055016	--	lncRNA	422127	422420	+	Pbr037383.1	Pbr037383	--	sp|Q0WUR5|FAB1A_ARATH 1-phosphatidylinositol-3-phosphate 5-kinase FAB1A OS=Arabidopsis thaliana GN=FAB1A PE=2 SV=1//0	500393	507952	-	77972	downstream
scaffold76.0	LNC_011250	XLOC_055016	--	lncRNA	422127	422420	+	Pbr037360.2	Pbr037360	--	sp|Q9SZL8|FRS5_ARATH Protein FAR1-RELATED SEQUENCE 5 OS=Arabidopsis thaliana GN=FRS5 PE=2 SV=1//9.97621e-125	342495	343664	+	78462	downstream
scaffold76.0	LNC_011250	XLOC_055016	--	lncRNA	422127	422420	+	Pbr037363.1	Pbr037363	--	sp|Q9LSF6|VTH21_ARATH Vacuolar iron transporter homolog 2.1 OS=Arabidopsis thaliana GN=At3g25190 PE=1 SV=1//3.79989e-15	354861	355655	-	66471	upstream
scaffold76.0	LNC_011253	XLOC_055052	--	lncRNA	979858	980157	+	Pbr037430.1	Pbr037430	--	sp|O65351|SBT17_ARATH Subtilisin-like protease SBT1.7 OS=Arabidopsis thaliana GN=SBT1.7 PE=1 SV=1//0	909624	912221	-	67636	upstream
scaffold76.0	LNC_011253	XLOC_055052	--	lncRNA	979858	980157	+	Pbr037431.1	Pbr037431	--	sp|Q9SD85|F3PH_ARATH Flavonoid 3&apos;-monooxygenase OS=Arabidopsis thaliana GN=CYP75B1 PE=1 SV=1//1.9071e-125	963646	965332	+	14525	downstream
scaffold76.0	LNC_011253	XLOC_055052	--	lncRNA	979858	980157	+	Pbr037427.1	Pbr037427	--	sp|Q9SYG9|CCX4_ARATH Cation/calcium exchanger 4 OS=Arabidopsis thaliana GN=CCX4 PE=2 SV=1//0	894786	896747	+	83110	downstream
scaffold76.0	LNC_011253	XLOC_055052	--	lncRNA	979858	980157	+	Pbr037437.1	Pbr037437	--	sp|Q3UDE2|TTL12_MOUSE Tubulin--tyrosine ligase-like protein 12 OS=Mus musculus GN=Ttll12 PE=2 SV=1//1.80842e-11	1028227	1032973	-	48069	downstream
scaffold76.0	LNC_011253	XLOC_055052	--	lncRNA	979858	980157	+	Pbr037429.2	Pbr037429	--	sp|Q6AWT8|GG3_ARATH Guanine nucleotide-binding protein subunit gamma 3 OS=Arabidopsis thaliana GN=GG3 PE=2 SV=1//4.13998e-31	906411	909087	+	70770	downstream
scaffold76.0	LNC_011253	XLOC_055052	--	lncRNA	979858	980157	+	Pbr037434.1	Pbr037434	--	sp|Q8RWQ9|ALEUL_ARATH Thiol protease aleurain-like OS=Arabidopsis thaliana GN=At3g45310 PE=2 SV=1//0	1014867	1017284	+	34709	upstream
scaffold76.0	LNC_011253	XLOC_055052	--	lncRNA	979858	980157	+	Pbr037428.1	Pbr037428	--	sp|Q9ZUF7|LOR6_ARATH Protein LURP-one-related 6 OS=Arabidopsis thaliana GN=At2g05910 PE=2 SV=1//1.96269e-76	897798	898683	-	81174	upstream
scaffold76.0	LNC_011253	XLOC_055052	--	lncRNA	979858	980157	+	Pbr037424.4	Pbr037424	--	sp|Q08298|RD22_ARATH Dehydration-responsive protein RD22 OS=Arabidopsis thaliana GN=RD22 PE=2 SV=1//4.66584e-59	866200	882536	-	97321	upstream
scaffold76.0	LNC_011253	XLOC_055052	--	lncRNA	979858	980157	+	Pbr037442.3	Pbr037442	--	sp|O75762|TRPA1_HUMAN Transient receptor potential cation channel subfamily A member 1 OS=Homo sapiens GN=TRPA1 PE=1 SV=3//1.24906e-07	1052240	1054732	-	72082	downstream
scaffold76.0	LNC_011253	XLOC_055052	--	lncRNA	979858	980157	+	Pbr037432.1	Pbr037432	--	-//-	988629	988880	+	8471	upstream
scaffold76.0	LNC_011253	XLOC_055052	--	lncRNA	979858	980157	+	Pbr037441.1	Pbr037441	--	-//-	1046169	1046804	+	66011	upstream
scaffold76.0	LNC_011253	XLOC_055052	--	lncRNA	979858	980157	+	Pbr037440.1	Pbr037440	--	-//-	1043432	1045404	+	63274	upstream
scaffold76.0	LNC_011253	XLOC_055052	--	lncRNA	979858	980157	+	Pbr037433.1	Pbr037433	--	sp|Q8GXZ3|Y5102_ARATH Serine/threonine-protein kinase At5g01020 OS=Arabidopsis thaliana GN=At5g01020 PE=1 SV=1//1.55467e-160	996086	998160	-	15928	downstream
scaffold76.0	LNC_011253	XLOC_055052	--	lncRNA	979858	980157	+	Pbr037425.1	Pbr037425	--	-//-	884554	884973	+	94884	downstream
scaffold76.0	LNC_011253	XLOC_055052	--	lncRNA	979858	980157	+	Pbr037426.1	Pbr037426	--	sp|Q9ZPB7|AL7A1_MALDO Aldehyde dehydrogenase family 7 member A1 OS=Malus domestica PE=1 SV=3//0	888905	892377	-	87480	upstream
scaffold76.0	LNC_011253	XLOC_055052	--	lncRNA	979858	980157	+	Pbr037438.1	Pbr037438	--	-//-	1035236	1037396	+	55078	upstream
scaffold76.0	LNC_011253	XLOC_055052	--	lncRNA	979858	980157	+	Pbr037435.1	Pbr037435	--	sp|Q9ZUE9|PP149_ARATH Pentatricopeptide repeat-containing protein At2g06000 OS=Arabidopsis thaliana GN=At2g06000 PE=2 SV=1//0	1019380	1021023	-	39222	downstream
scaffold76.0	LNC_011253	XLOC_055052	--	lncRNA	979858	980157	+	Pbr037439.1	Pbr037439	--	-//-	1039980	1041277	+	59822	upstream
scaffold76.0	LNC_011253	XLOC_055052	--	lncRNA	979858	980157	+	Pbr037436.1	Pbr037436	--	-//-	1024951	1027827	+	44793	upstream
scaffold76.0	LNC_011252	XLOC_055048	--	lncRNA	897433	898491	+	Pbr037418.1	Pbr037418	--	sp|Q9LMA8|TI10A_ARATH Protein TIFY 10A OS=Arabidopsis thaliana GN=TIFY10A PE=1 SV=1//1.48372e-50	822813	824375	-	73057	upstream
scaffold76.0	LNC_011252	XLOC_055048	--	lncRNA	897433	898491	+	Pbr037417.1	Pbr037417	--	sp|Q9M427|UBP1_NICPL Oligouridylate-binding protein 1 OS=Nicotiana plumbaginifolia GN=UBP1 PE=2 SV=1//0	813082	817442	-	79990	upstream
scaffold76.0	LNC_011252	XLOC_055048	--	lncRNA	897433	898491	+	Pbr037423.1	Pbr037423	--	sp|F4K5L5|TBL16_ARATH Protein trichome birefringence-like 16 OS=Arabidopsis thaliana GN=TBL16 PE=2 SV=1//0	853866	856357	-	41075	upstream
scaffold76.0	LNC_011252	XLOC_055048	--	lncRNA	897433	898491	+	Pbr037419.1	Pbr037419	--	sp|A7PZL3|PGLR_VITVI Probable polygalacturonase OS=Vitis vinifera GN=GSVIVT00026920001 PE=1 SV=1//4.69425e-126	826928	831900	-	65532	upstream
scaffold76.0	LNC_011252	XLOC_055048	--	lncRNA	897433	898491	+	Pbr037431.1	Pbr037431	--	sp|Q9SD85|F3PH_ARATH Flavonoid 3&apos;-monooxygenase OS=Arabidopsis thaliana GN=CYP75B1 PE=1 SV=1//1.9071e-125	963646	965332	+	65154	upstream
scaffold76.0	LNC_011252	XLOC_055048	--	lncRNA	897433	898491	+	Pbr037422.1	Pbr037422	--	sp|Q54DU5|Y2028_DICDI von Willebrand factor A domain-containing protein DDB_G0292028 OS=Dictyostelium discoideum GN=DDB_G0292028 PE=3 SV=1//3.59426e-09	846102	851060	-	46372	upstream
scaffold76.0	LNC_011252	XLOC_055048	--	lncRNA	897433	898491	+	Pbr037427.1	Pbr037427	--	sp|Q9SYG9|CCX4_ARATH Cation/calcium exchanger 4 OS=Arabidopsis thaliana GN=CCX4 PE=2 SV=1//0	894786	896747	+	685	downstream
scaffold76.0	LNC_011252	XLOC_055048	--	lncRNA	897433	898491	+	Pbr037429.2	Pbr037429	--	sp|Q6AWT8|GG3_ARATH Guanine nucleotide-binding protein subunit gamma 3 OS=Arabidopsis thaliana GN=GG3 PE=2 SV=1//4.13998e-31	906411	909087	+	7919	upstream
scaffold76.0	LNC_011252	XLOC_055048	--	lncRNA	897433	898491	+	Pbr037428.1	Pbr037428	--	sp|Q9ZUF7|LOR6_ARATH Protein LURP-one-related 6 OS=Arabidopsis thaliana GN=At2g05910 PE=2 SV=1//1.96269e-76	897798	898683	-	-694	antisense
scaffold76.0	LNC_011252	XLOC_055048	--	lncRNA	897433	898491	+	Pbr037424.4	Pbr037424	--	sp|Q08298|RD22_ARATH Dehydration-responsive protein RD22 OS=Arabidopsis thaliana GN=RD22 PE=2 SV=1//4.66584e-59	866200	882536	-	14896	upstream
scaffold76.0	LNC_011252	XLOC_055048	--	lncRNA	897433	898491	+	Pbr037416.1	Pbr037416	--	-//-	810679	811597	+	85835	downstream
scaffold76.0	LNC_011252	XLOC_055048	--	lncRNA	897433	898491	+	Pbr037421.1	Pbr037421	--	sp|Q9M1L7|PRK3_ARATH Pollen receptor-like kinase 3 OS=Arabidopsis thaliana GN=PRK3 PE=1 SV=1//5.96857e-47	841119	843850	-	53582	upstream
scaffold76.0	LNC_011252	XLOC_055048	--	lncRNA	897433	898491	+	Pbr037430.1	Pbr037430	--	sp|O65351|SBT17_ARATH Subtilisin-like protease SBT1.7 OS=Arabidopsis thaliana GN=SBT1.7 PE=1 SV=1//0	909624	912221	-	11132	downstream
scaffold76.0	LNC_011252	XLOC_055048	--	lncRNA	897433	898491	+	Pbr037433.1	Pbr037433	--	sp|Q8GXZ3|Y5102_ARATH Serine/threonine-protein kinase At5g01020 OS=Arabidopsis thaliana GN=At5g01020 PE=1 SV=1//1.55467e-160	996086	998160	-	97594	downstream
scaffold76.0	LNC_011252	XLOC_055048	--	lncRNA	897433	898491	+	Pbr037425.1	Pbr037425	--	-//-	884554	884973	+	12459	downstream
scaffold76.0	LNC_011252	XLOC_055048	--	lncRNA	897433	898491	+	Pbr037432.1	Pbr037432	--	-//-	988629	988880	+	90137	upstream
scaffold76.0	LNC_011252	XLOC_055048	--	lncRNA	897433	898491	+	Pbr037420.2	Pbr037420	--	sp|Q8LFL8|LSM1B_ARATH Sm-like protein LSM1B OS=Arabidopsis thaliana GN=LSM1B PE=1 SV=1//6.5282e-57	836665	838429	+	59003	downstream
scaffold76.0	LNC_011252	XLOC_055048	--	lncRNA	897433	898491	+	Pbr037426.1	Pbr037426	--	sp|Q9ZPB7|AL7A1_MALDO Aldehyde dehydrogenase family 7 member A1 OS=Malus domestica PE=1 SV=3//0	888905	892377	-	5055	upstream
scaffold76.0	LNC_011255	XLOC_055055	--	lncRNA	983952	984291	+	Pbr037430.1	Pbr037430	--	sp|O65351|SBT17_ARATH Subtilisin-like protease SBT1.7 OS=Arabidopsis thaliana GN=SBT1.7 PE=1 SV=1//0	909624	912221	-	71730	upstream
scaffold76.0	LNC_011255	XLOC_055055	--	lncRNA	983952	984291	+	Pbr037431.1	Pbr037431	--	sp|Q9SD85|F3PH_ARATH Flavonoid 3&apos;-monooxygenase OS=Arabidopsis thaliana GN=CYP75B1 PE=1 SV=1//1.9071e-125	963646	965332	+	18619	downstream
scaffold76.0	LNC_011255	XLOC_055055	--	lncRNA	983952	984291	+	Pbr037427.1	Pbr037427	--	sp|Q9SYG9|CCX4_ARATH Cation/calcium exchanger 4 OS=Arabidopsis thaliana GN=CCX4 PE=2 SV=1//0	894786	896747	+	87204	downstream
scaffold76.0	LNC_011255	XLOC_055055	--	lncRNA	983952	984291	+	Pbr037437.1	Pbr037437	--	sp|Q3UDE2|TTL12_MOUSE Tubulin--tyrosine ligase-like protein 12 OS=Mus musculus GN=Ttll12 PE=2 SV=1//1.80842e-11	1028227	1032973	-	43935	downstream
scaffold76.0	LNC_011255	XLOC_055055	--	lncRNA	983952	984291	+	Pbr037429.2	Pbr037429	--	sp|Q6AWT8|GG3_ARATH Guanine nucleotide-binding protein subunit gamma 3 OS=Arabidopsis thaliana GN=GG3 PE=2 SV=1//4.13998e-31	906411	909087	+	74864	downstream
scaffold76.0	LNC_011255	XLOC_055055	--	lncRNA	983952	984291	+	Pbr037434.1	Pbr037434	--	sp|Q8RWQ9|ALEUL_ARATH Thiol protease aleurain-like OS=Arabidopsis thaliana GN=At3g45310 PE=2 SV=1//0	1014867	1017284	+	30575	upstream
scaffold76.0	LNC_011255	XLOC_055055	--	lncRNA	983952	984291	+	Pbr037428.1	Pbr037428	--	sp|Q9ZUF7|LOR6_ARATH Protein LURP-one-related 6 OS=Arabidopsis thaliana GN=At2g05910 PE=2 SV=1//1.96269e-76	897798	898683	-	85268	upstream
scaffold76.0	LNC_011255	XLOC_055055	--	lncRNA	983952	984291	+	Pbr037442.3	Pbr037442	--	sp|O75762|TRPA1_HUMAN Transient receptor potential cation channel subfamily A member 1 OS=Homo sapiens GN=TRPA1 PE=1 SV=3//1.24906e-07	1052240	1054732	-	67948	downstream
scaffold76.0	LNC_011255	XLOC_055055	--	lncRNA	983952	984291	+	Pbr037432.1	Pbr037432	--	-//-	988629	988880	+	4337	upstream
scaffold76.0	LNC_011255	XLOC_055055	--	lncRNA	983952	984291	+	Pbr037441.1	Pbr037441	--	-//-	1046169	1046804	+	61877	upstream
scaffold76.0	LNC_011255	XLOC_055055	--	lncRNA	983952	984291	+	Pbr037440.1	Pbr037440	--	-//-	1043432	1045404	+	59140	upstream
scaffold76.0	LNC_011255	XLOC_055055	--	lncRNA	983952	984291	+	Pbr037433.1	Pbr037433	--	sp|Q8GXZ3|Y5102_ARATH Serine/threonine-protein kinase At5g01020 OS=Arabidopsis thaliana GN=At5g01020 PE=1 SV=1//1.55467e-160	996086	998160	-	11794	downstream
scaffold76.0	LNC_011255	XLOC_055055	--	lncRNA	983952	984291	+	Pbr037425.1	Pbr037425	--	-//-	884554	884973	+	98978	downstream
scaffold76.0	LNC_011255	XLOC_055055	--	lncRNA	983952	984291	+	Pbr037426.1	Pbr037426	--	sp|Q9ZPB7|AL7A1_MALDO Aldehyde dehydrogenase family 7 member A1 OS=Malus domestica PE=1 SV=3//0	888905	892377	-	91574	upstream
scaffold76.0	LNC_011255	XLOC_055055	--	lncRNA	983952	984291	+	Pbr037438.1	Pbr037438	--	-//-	1035236	1037396	+	50944	upstream
scaffold76.0	LNC_011255	XLOC_055055	--	lncRNA	983952	984291	+	Pbr037435.1	Pbr037435	--	sp|Q9ZUE9|PP149_ARATH Pentatricopeptide repeat-containing protein At2g06000 OS=Arabidopsis thaliana GN=At2g06000 PE=2 SV=1//0	1019380	1021023	-	35088	downstream
scaffold76.0	LNC_011255	XLOC_055055	--	lncRNA	983952	984291	+	Pbr037439.1	Pbr037439	--	-//-	1039980	1041277	+	55688	upstream
scaffold76.0	LNC_011255	XLOC_055055	--	lncRNA	983952	984291	+	Pbr037436.1	Pbr037436	--	-//-	1024951	1027827	+	40659	upstream
scaffold76.0	LNC_011254	XLOC_055054	--	lncRNA	982588	982820	+	Pbr037430.1	Pbr037430	--	sp|O65351|SBT17_ARATH Subtilisin-like protease SBT1.7 OS=Arabidopsis thaliana GN=SBT1.7 PE=1 SV=1//0	909624	912221	-	70366	upstream
scaffold76.0	LNC_011254	XLOC_055054	--	lncRNA	982588	982820	+	Pbr037431.1	Pbr037431	--	sp|Q9SD85|F3PH_ARATH Flavonoid 3&apos;-monooxygenase OS=Arabidopsis thaliana GN=CYP75B1 PE=1 SV=1//1.9071e-125	963646	965332	+	17255	downstream
scaffold76.0	LNC_011254	XLOC_055054	--	lncRNA	982588	982820	+	Pbr037427.1	Pbr037427	--	sp|Q9SYG9|CCX4_ARATH Cation/calcium exchanger 4 OS=Arabidopsis thaliana GN=CCX4 PE=2 SV=1//0	894786	896747	+	85840	downstream
scaffold76.0	LNC_011254	XLOC_055054	--	lncRNA	982588	982820	+	Pbr037437.1	Pbr037437	--	sp|Q3UDE2|TTL12_MOUSE Tubulin--tyrosine ligase-like protein 12 OS=Mus musculus GN=Ttll12 PE=2 SV=1//1.80842e-11	1028227	1032973	-	45406	downstream
scaffold76.0	LNC_011254	XLOC_055054	--	lncRNA	982588	982820	+	Pbr037429.2	Pbr037429	--	sp|Q6AWT8|GG3_ARATH Guanine nucleotide-binding protein subunit gamma 3 OS=Arabidopsis thaliana GN=GG3 PE=2 SV=1//4.13998e-31	906411	909087	+	73500	downstream
scaffold76.0	LNC_011254	XLOC_055054	--	lncRNA	982588	982820	+	Pbr037434.1	Pbr037434	--	sp|Q8RWQ9|ALEUL_ARATH Thiol protease aleurain-like OS=Arabidopsis thaliana GN=At3g45310 PE=2 SV=1//0	1014867	1017284	+	32046	upstream
scaffold76.0	LNC_011254	XLOC_055054	--	lncRNA	982588	982820	+	Pbr037428.1	Pbr037428	--	sp|Q9ZUF7|LOR6_ARATH Protein LURP-one-related 6 OS=Arabidopsis thaliana GN=At2g05910 PE=2 SV=1//1.96269e-76	897798	898683	-	83904	upstream
scaffold76.0	LNC_011254	XLOC_055054	--	lncRNA	982588	982820	+	Pbr037442.3	Pbr037442	--	sp|O75762|TRPA1_HUMAN Transient receptor potential cation channel subfamily A member 1 OS=Homo sapiens GN=TRPA1 PE=1 SV=3//1.24906e-07	1052240	1054732	-	69419	downstream
scaffold76.0	LNC_011254	XLOC_055054	--	lncRNA	982588	982820	+	Pbr037432.1	Pbr037432	--	-//-	988629	988880	+	5808	upstream
scaffold76.0	LNC_011254	XLOC_055054	--	lncRNA	982588	982820	+	Pbr037441.1	Pbr037441	--	-//-	1046169	1046804	+	63348	upstream
scaffold76.0	LNC_011254	XLOC_055054	--	lncRNA	982588	982820	+	Pbr037440.1	Pbr037440	--	-//-	1043432	1045404	+	60611	upstream
scaffold76.0	LNC_011254	XLOC_055054	--	lncRNA	982588	982820	+	Pbr037433.1	Pbr037433	--	sp|Q8GXZ3|Y5102_ARATH Serine/threonine-protein kinase At5g01020 OS=Arabidopsis thaliana GN=At5g01020 PE=1 SV=1//1.55467e-160	996086	998160	-	13265	downstream
scaffold76.0	LNC_011254	XLOC_055054	--	lncRNA	982588	982820	+	Pbr037425.1	Pbr037425	--	-//-	884554	884973	+	97614	downstream
scaffold76.0	LNC_011254	XLOC_055054	--	lncRNA	982588	982820	+	Pbr037426.1	Pbr037426	--	sp|Q9ZPB7|AL7A1_MALDO Aldehyde dehydrogenase family 7 member A1 OS=Malus domestica PE=1 SV=3//0	888905	892377	-	90210	upstream
scaffold76.0	LNC_011254	XLOC_055054	--	lncRNA	982588	982820	+	Pbr037438.1	Pbr037438	--	-//-	1035236	1037396	+	52415	upstream
scaffold76.0	LNC_011254	XLOC_055054	--	lncRNA	982588	982820	+	Pbr037435.1	Pbr037435	--	sp|Q9ZUE9|PP149_ARATH Pentatricopeptide repeat-containing protein At2g06000 OS=Arabidopsis thaliana GN=At2g06000 PE=2 SV=1//0	1019380	1021023	-	36559	downstream
scaffold76.0	LNC_011254	XLOC_055054	--	lncRNA	982588	982820	+	Pbr037439.1	Pbr037439	--	-//-	1039980	1041277	+	57159	upstream
scaffold76.0	LNC_011254	XLOC_055054	--	lncRNA	982588	982820	+	Pbr037436.1	Pbr037436	--	-//-	1024951	1027827	+	42130	upstream
scaffold76.0	LNC_011257	XLOC_055059	--	lncRNA	1022832	1023112	+	Pbr037441.1	Pbr037441	--	-//-	1046169	1046804	+	23056	upstream
scaffold76.0	LNC_011257	XLOC_055059	--	lncRNA	1022832	1023112	+	Pbr037431.1	Pbr037431	--	sp|Q9SD85|F3PH_ARATH Flavonoid 3&apos;-monooxygenase OS=Arabidopsis thaliana GN=CYP75B1 PE=1 SV=1//1.9071e-125	963646	965332	+	57499	downstream
scaffold76.0	LNC_011257	XLOC_055059	--	lncRNA	1022832	1023112	+	Pbr037434.1	Pbr037434	--	sp|Q8RWQ9|ALEUL_ARATH Thiol protease aleurain-like OS=Arabidopsis thaliana GN=At3g45310 PE=2 SV=1//0	1014867	1017284	+	5547	downstream
scaffold76.0	LNC_011257	XLOC_055059	--	lncRNA	1022832	1023112	+	Pbr037437.1	Pbr037437	--	sp|Q3UDE2|TTL12_MOUSE Tubulin--tyrosine ligase-like protein 12 OS=Mus musculus GN=Ttll12 PE=2 SV=1//1.80842e-11	1028227	1032973	-	5114	downstream
scaffold76.0	LNC_011257	XLOC_055059	--	lncRNA	1022832	1023112	+	Pbr037440.1	Pbr037440	--	-//-	1043432	1045404	+	20319	upstream
scaffold76.0	LNC_011257	XLOC_055059	--	lncRNA	1022832	1023112	+	Pbr037442.3	Pbr037442	--	sp|O75762|TRPA1_HUMAN Transient receptor potential cation channel subfamily A member 1 OS=Homo sapiens GN=TRPA1 PE=1 SV=3//1.24906e-07	1052240	1054732	-	29127	downstream
scaffold76.0	LNC_011257	XLOC_055059	--	lncRNA	1022832	1023112	+	Pbr037432.1	Pbr037432	--	-//-	988629	988880	+	33951	downstream
scaffold76.0	LNC_011257	XLOC_055059	--	lncRNA	1022832	1023112	+	Pbr037433.1	Pbr037433	--	sp|Q8GXZ3|Y5102_ARATH Serine/threonine-protein kinase At5g01020 OS=Arabidopsis thaliana GN=At5g01020 PE=1 SV=1//1.55467e-160	996086	998160	-	24671	upstream
scaffold76.0	LNC_011257	XLOC_055059	--	lncRNA	1022832	1023112	+	Pbr037436.1	Pbr037436	--	-//-	1024951	1027827	+	1838	upstream
scaffold76.0	LNC_011257	XLOC_055059	--	lncRNA	1022832	1023112	+	Pbr037435.1	Pbr037435	--	sp|Q9ZUE9|PP149_ARATH Pentatricopeptide repeat-containing protein At2g06000 OS=Arabidopsis thaliana GN=At2g06000 PE=2 SV=1//0	1019380	1021023	-	1808	upstream
scaffold76.0	LNC_011257	XLOC_055059	--	lncRNA	1022832	1023112	+	Pbr037438.1	Pbr037438	--	-//-	1035236	1037396	+	12123	upstream
scaffold76.0	LNC_011257	XLOC_055059	--	lncRNA	1022832	1023112	+	Pbr037439.1	Pbr037439	--	-//-	1039980	1041277	+	16867	upstream
scaffold76.0	LNC_011256	XLOC_055057	--	lncRNA	1013779	1014085	+	Pbr037441.1	Pbr037441	--	-//-	1046169	1046804	+	32083	upstream
scaffold76.0	LNC_011256	XLOC_055057	--	lncRNA	1013779	1014085	+	Pbr037431.1	Pbr037431	--	sp|Q9SD85|F3PH_ARATH Flavonoid 3&apos;-monooxygenase OS=Arabidopsis thaliana GN=CYP75B1 PE=1 SV=1//1.9071e-125	963646	965332	+	48446	downstream
scaffold76.0	LNC_011256	XLOC_055057	--	lncRNA	1013779	1014085	+	Pbr037434.1	Pbr037434	--	sp|Q8RWQ9|ALEUL_ARATH Thiol protease aleurain-like OS=Arabidopsis thaliana GN=At3g45310 PE=2 SV=1//0	1014867	1017284	+	781	upstream
scaffold76.0	LNC_011256	XLOC_055057	--	lncRNA	1013779	1014085	+	Pbr037437.1	Pbr037437	--	sp|Q3UDE2|TTL12_MOUSE Tubulin--tyrosine ligase-like protein 12 OS=Mus musculus GN=Ttll12 PE=2 SV=1//1.80842e-11	1028227	1032973	-	14141	downstream
scaffold76.0	LNC_011256	XLOC_055057	--	lncRNA	1013779	1014085	+	Pbr037440.1	Pbr037440	--	-//-	1043432	1045404	+	29346	upstream
scaffold76.0	LNC_011256	XLOC_055057	--	lncRNA	1013779	1014085	+	Pbr037442.3	Pbr037442	--	sp|O75762|TRPA1_HUMAN Transient receptor potential cation channel subfamily A member 1 OS=Homo sapiens GN=TRPA1 PE=1 SV=3//1.24906e-07	1052240	1054732	-	38154	downstream
scaffold76.0	LNC_011256	XLOC_055057	--	lncRNA	1013779	1014085	+	Pbr037432.1	Pbr037432	--	-//-	988629	988880	+	24898	downstream
scaffold76.0	LNC_011256	XLOC_055057	--	lncRNA	1013779	1014085	+	Pbr037433.1	Pbr037433	--	sp|Q8GXZ3|Y5102_ARATH Serine/threonine-protein kinase At5g01020 OS=Arabidopsis thaliana GN=At5g01020 PE=1 SV=1//1.55467e-160	996086	998160	-	15618	upstream
scaffold76.0	LNC_011256	XLOC_055057	--	lncRNA	1013779	1014085	+	Pbr037436.1	Pbr037436	--	-//-	1024951	1027827	+	10865	upstream
scaffold76.0	LNC_011256	XLOC_055057	--	lncRNA	1013779	1014085	+	Pbr037435.1	Pbr037435	--	sp|Q9ZUE9|PP149_ARATH Pentatricopeptide repeat-containing protein At2g06000 OS=Arabidopsis thaliana GN=At2g06000 PE=2 SV=1//0	1019380	1021023	-	5294	downstream
scaffold76.0	LNC_011256	XLOC_055057	--	lncRNA	1013779	1014085	+	Pbr037438.1	Pbr037438	--	-//-	1035236	1037396	+	21150	upstream
scaffold76.0	LNC_011256	XLOC_055057	--	lncRNA	1013779	1014085	+	Pbr037439.1	Pbr037439	--	-//-	1039980	1041277	+	25894	upstream
scaffold625.0	LNC_010029	XLOC_049586	--	lncRNA	132341	132592	+	Pbr033797.1	Pbr033797	--	-//-	102873	103355	+	28985	downstream
scaffold625.0	LNC_010029	XLOC_049586	--	lncRNA	132341	132592	+	Pbr033798.1	Pbr033798	--	sp|Q6CMG4|DPH3_KLULA Diphthamide biosynthesis protein 3 OS=Kluyveromyces lactis (strain ATCC 8585 / CBS 2359 / DSM 70799 / NBRC 1267 / NRRL Y-1140 / WM37) GN=DPH3 PE=3 SV=1//2.41484e-21	170895	172737	-	38302	downstream
scaffold625.0	LNC_010029	XLOC_049586	--	lncRNA	132341	132592	+	Pbr033795.1	Pbr033795	--	-//-	55217	55537	+	76803	downstream
scaffold625.0	LNC_010029	XLOC_049586	--	lncRNA	132341	132592	+	Pbr033796.2	Pbr033796	--	sp|Q6NLB1|FB118_ARATH F-box protein At2g26850 OS=Arabidopsis thaliana GN=At2g26850 PE=2 SV=1//1.27848e-91	71427	74087	+	58253	downstream
scaffold625.0	LNC_010028	XLOC_049582	--	lncRNA	52358	52589	+	Pbr033797.1	Pbr033797	--	-//-	102873	103355	+	50283	upstream
scaffold625.0	LNC_010028	XLOC_049582	--	lncRNA	52358	52589	+	Pbr033795.1	Pbr033795	--	-//-	55217	55537	+	2627	upstream
scaffold625.0	LNC_010028	XLOC_049582	--	lncRNA	52358	52589	+	Pbr033796.2	Pbr033796	--	sp|Q6NLB1|FB118_ARATH F-box protein At2g26850 OS=Arabidopsis thaliana GN=At2g26850 PE=2 SV=1//1.27848e-91	71427	74087	+	18837	upstream
scaffold623.0	LNC_010021	XLOC_049539	--	lncRNA	87333	91769	-	Pbr033755.1	Pbr033755	--	-//-	61230	64119	+	23213	downstream
scaffold623.0	LNC_010021	XLOC_049539	--	lncRNA	87333	91769	-	Pbr033756.1	Pbr033756	--	sp|Q9FHP1|ACR1_ARATH ACT domain-containing protein ACR1 OS=Arabidopsis thaliana GN=ACR1 PE=2 SV=1//8.48843e-132	65405	67545	-	19787	upstream
scaffold623.0	LNC_010021	XLOC_049539	--	lncRNA	87333	91769	-	Pbr033760.1	Pbr033760	--	sp|Q9FGX2|BZIP1_ARATH Basic leucine zipper 1 OS=Arabidopsis thaliana GN=BZIP1 PE=1 SV=1//8.05257e-06	136086	136688	+	44316	upstream
scaffold623.0	LNC_010021	XLOC_049539	--	lncRNA	87333	91769	-	Pbr033753.1	Pbr033753	--	-//-	5167	5706	+	81626	downstream
scaffold623.0	LNC_010021	XLOC_049539	--	lncRNA	87333	91769	-	Pbr033757.1	Pbr033757	--	-//-	70192	70500	+	16832	downstream
scaffold623.0	LNC_010021	XLOC_049539	--	lncRNA	87333	91769	-	Pbr033754.1	Pbr033754	--	-//-	9608	9859	+	77473	downstream
scaffold623.0	LNC_010021	XLOC_049539	--	lncRNA	87333	91769	-	Pbr033759.1	Pbr033759	--	sp|Q9M2Y0|PSK3_ARATH Phytosulfokines 3 OS=Arabidopsis thaliana GN=PSK3 PE=2 SV=2//3.28074e-12	93360	93725	-	1590	downstream
scaffold623.0	LNC_010021	XLOC_049539	--	lncRNA	87333	91769	-	Pbr033761.1	Pbr033761	--	-//-	161766	162296	-	69996	downstream
scaffold623.0	LNC_010021	XLOC_049539	--	lncRNA	87333	91769	-	Pbr033758.1	Pbr033758	--	-//-	80026	80484	-	6848	upstream
scaffold623.0	LNC_010020	XLOC_049535	--	lncRNA	102736	103351	+	Pbr033755.1	Pbr033755	--	-//-	61230	64119	+	38616	downstream
scaffold623.0	LNC_010020	XLOC_049535	--	lncRNA	102736	103351	+	Pbr033756.1	Pbr033756	--	sp|Q9FHP1|ACR1_ARATH ACT domain-containing protein ACR1 OS=Arabidopsis thaliana GN=ACR1 PE=2 SV=1//8.48843e-132	65405	67545	-	35190	upstream
scaffold623.0	LNC_010020	XLOC_049535	--	lncRNA	102736	103351	+	Pbr033760.1	Pbr033760	--	sp|Q9FGX2|BZIP1_ARATH Basic leucine zipper 1 OS=Arabidopsis thaliana GN=BZIP1 PE=1 SV=1//8.05257e-06	136086	136688	+	32734	upstream
scaffold623.0	LNC_010020	XLOC_049535	--	lncRNA	102736	103351	+	Pbr033753.1	Pbr033753	--	-//-	5167	5706	+	97029	downstream
scaffold623.0	LNC_010020	XLOC_049535	--	lncRNA	102736	103351	+	Pbr033757.1	Pbr033757	--	-//-	70192	70500	+	32235	downstream
scaffold623.0	LNC_010020	XLOC_049535	--	lncRNA	102736	103351	+	Pbr033754.1	Pbr033754	--	-//-	9608	9859	+	92876	downstream
scaffold623.0	LNC_010020	XLOC_049535	--	lncRNA	102736	103351	+	Pbr033759.1	Pbr033759	--	sp|Q9M2Y0|PSK3_ARATH Phytosulfokines 3 OS=Arabidopsis thaliana GN=PSK3 PE=2 SV=2//3.28074e-12	93360	93725	-	9010	upstream
scaffold623.0	LNC_010020	XLOC_049535	--	lncRNA	102736	103351	+	Pbr033761.1	Pbr033761	--	-//-	161766	162296	-	58414	downstream
scaffold623.0	LNC_010020	XLOC_049535	--	lncRNA	102736	103351	+	Pbr033758.1	Pbr033758	--	-//-	80026	80484	-	22251	upstream
scaffold623.0	LNC_010023	XLOC_049542	--	lncRNA	99029	99290	-	Pbr033755.1	Pbr033755	--	-//-	61230	64119	+	34909	downstream
scaffold623.0	LNC_010023	XLOC_049542	--	lncRNA	99029	99290	-	Pbr033756.1	Pbr033756	--	sp|Q9FHP1|ACR1_ARATH ACT domain-containing protein ACR1 OS=Arabidopsis thaliana GN=ACR1 PE=2 SV=1//8.48843e-132	65405	67545	-	31483	upstream
scaffold623.0	LNC_010023	XLOC_049542	--	lncRNA	99029	99290	-	Pbr033760.1	Pbr033760	--	sp|Q9FGX2|BZIP1_ARATH Basic leucine zipper 1 OS=Arabidopsis thaliana GN=BZIP1 PE=1 SV=1//8.05257e-06	136086	136688	+	36795	upstream
scaffold623.0	LNC_010023	XLOC_049542	--	lncRNA	99029	99290	-	Pbr033753.1	Pbr033753	--	-//-	5167	5706	+	93322	downstream
scaffold623.0	LNC_010023	XLOC_049542	--	lncRNA	99029	99290	-	Pbr033757.1	Pbr033757	--	-//-	70192	70500	+	28528	downstream
scaffold623.0	LNC_010023	XLOC_049542	--	lncRNA	99029	99290	-	Pbr033754.1	Pbr033754	--	-//-	9608	9859	+	89169	downstream
scaffold623.0	LNC_010023	XLOC_049542	--	lncRNA	99029	99290	-	Pbr033759.1	Pbr033759	--	sp|Q9M2Y0|PSK3_ARATH Phytosulfokines 3 OS=Arabidopsis thaliana GN=PSK3 PE=2 SV=2//3.28074e-12	93360	93725	-	5303	upstream
scaffold623.0	LNC_010023	XLOC_049542	--	lncRNA	99029	99290	-	Pbr033761.1	Pbr033761	--	-//-	161766	162296	-	62475	downstream
scaffold623.0	LNC_010023	XLOC_049542	--	lncRNA	99029	99290	-	Pbr033758.1	Pbr033758	--	-//-	80026	80484	-	18544	upstream
scaffold623.0	LNC_010022	XLOC_049541	--	lncRNA	96729	97042	-	Pbr033755.1	Pbr033755	--	-//-	61230	64119	+	32609	downstream
scaffold623.0	LNC_010022	XLOC_049541	--	lncRNA	96729	97042	-	Pbr033756.1	Pbr033756	--	sp|Q9FHP1|ACR1_ARATH ACT domain-containing protein ACR1 OS=Arabidopsis thaliana GN=ACR1 PE=2 SV=1//8.48843e-132	65405	67545	-	29183	upstream
scaffold623.0	LNC_010022	XLOC_049541	--	lncRNA	96729	97042	-	Pbr033760.1	Pbr033760	--	sp|Q9FGX2|BZIP1_ARATH Basic leucine zipper 1 OS=Arabidopsis thaliana GN=BZIP1 PE=1 SV=1//8.05257e-06	136086	136688	+	39043	upstream
scaffold623.0	LNC_010022	XLOC_049541	--	lncRNA	96729	97042	-	Pbr033753.1	Pbr033753	--	-//-	5167	5706	+	91022	downstream
scaffold623.0	LNC_010022	XLOC_049541	--	lncRNA	96729	97042	-	Pbr033757.1	Pbr033757	--	-//-	70192	70500	+	26228	downstream
scaffold623.0	LNC_010022	XLOC_049541	--	lncRNA	96729	97042	-	Pbr033754.1	Pbr033754	--	-//-	9608	9859	+	86869	downstream
scaffold623.0	LNC_010022	XLOC_049541	--	lncRNA	96729	97042	-	Pbr033759.1	Pbr033759	--	sp|Q9M2Y0|PSK3_ARATH Phytosulfokines 3 OS=Arabidopsis thaliana GN=PSK3 PE=2 SV=2//3.28074e-12	93360	93725	-	3003	upstream
scaffold623.0	LNC_010022	XLOC_049541	--	lncRNA	96729	97042	-	Pbr033761.1	Pbr033761	--	-//-	161766	162296	-	64723	downstream
scaffold623.0	LNC_010022	XLOC_049541	--	lncRNA	96729	97042	-	Pbr033758.1	Pbr033758	--	-//-	80026	80484	-	16244	upstream
scaffold624.0	LNC_010025	XLOC_049554	--	lncRNA	191058	191417	+	Pbr033778.1	Pbr033778	--	sp|P90648|MHCKB_DICDI Myosin heavy chain kinase B OS=Dictyostelium discoideum GN=mhkB PE=2 SV=1//8.68619e-11	118587	119975	+	71082	downstream
scaffold624.0	LNC_010025	XLOC_049554	--	lncRNA	191058	191417	+	Pbr033785.1	Pbr033785	--	sp|O23166|TR164_ARATH Thioredoxin-like protein HCF164, chloroplastic OS=Arabidopsis thaliana GN=HCF164 PE=2 SV=2//6.01573e-95	201904	203797	-	10486	downstream
scaffold624.0	LNC_010025	XLOC_049554	--	lncRNA	191058	191417	+	Pbr033777.1	Pbr033777	--	-//-	108032	110157	-	80900	upstream
scaffold624.0	LNC_010025	XLOC_049554	--	lncRNA	191058	191417	+	Pbr033793.1	Pbr033793	--	-//-	247763	248248	+	56345	upstream
scaffold624.0	LNC_010025	XLOC_049554	--	lncRNA	191058	191417	+	Pbr033776.1	Pbr033776	--	-//-	103675	104019	-	87038	upstream
scaffold624.0	LNC_010025	XLOC_049554	--	lncRNA	191058	191417	+	Pbr033788.1	Pbr033788	--	-//-	210176	210626	+	18758	upstream
scaffold624.0	LNC_010025	XLOC_049554	--	lncRNA	191058	191417	+	Pbr033780.1	Pbr033780	--	-//-	154550	156675	+	34382	downstream
scaffold624.0	LNC_010025	XLOC_049554	--	lncRNA	191058	191417	+	Pbr033791.1	Pbr033791	--	sp|Q40459|PSBO_TOBAC Oxygen-evolving enhancer protein 1, chloroplastic OS=Nicotiana tabacum GN=PSBO PE=2 SV=1//0	227877	229408	+	36459	upstream
scaffold624.0	LNC_010025	XLOC_049554	--	lncRNA	191058	191417	+	Pbr033781.1	Pbr033781	--	-//-	160765	161109	+	29948	downstream
scaffold624.0	LNC_010025	XLOC_049554	--	lncRNA	191058	191417	+	Pbr033779.1	Pbr033779	--	sp|Q8YRI1|YY46_NOSS1 Uncharacterized WD repeat-containing protein alr3466 OS=Nostoc sp. (strain PCC 7120 / UTEX 2576) GN=alr3466 PE=3 SV=1//1.18612e-13	144663	146120	-	44937	upstream
scaffold624.0	LNC_010025	XLOC_049554	--	lncRNA	191058	191417	+	Pbr033792.1	Pbr033792	--	sp|Q9SJZ3|PP169_ARATH Pentatricopeptide repeat-containing protein At2g22410, mitochondrial OS=Arabidopsis thaliana GN=PCMP-E28 PE=2 SV=1//2.38212e-14	238043	239153	+	46625	upstream
scaffold624.0	LNC_010025	XLOC_049554	--	lncRNA	191058	191417	+	Pbr033784.1	Pbr033784	--	sp|Q8RY67|WAKLO_ARATH Wall-associated receptor kinase-like 14 OS=Arabidopsis thaliana GN=WAKL14 PE=2 SV=2//0	194421	197836	+	3003	upstream
scaffold624.0	LNC_010025	XLOC_049554	--	lncRNA	191058	191417	+	Pbr033775.1	Pbr033775	--	-//-	100232	101861	+	89196	downstream
scaffold624.0	LNC_010025	XLOC_049554	--	lncRNA	191058	191417	+	Pbr033787.1	Pbr033787	--	-//-	205669	208917	+	14251	upstream
scaffold624.0	LNC_010025	XLOC_049554	--	lncRNA	191058	191417	+	Pbr033774.1	Pbr033774	--	sp|Q6RYA0|SABP2_TOBAC Salicylic acid-binding protein 2 OS=Nicotiana tabacum GN=SABP2 PE=1 SV=1//5.90162e-71	92160	93878	+	97179	downstream
scaffold624.0	LNC_010025	XLOC_049554	--	lncRNA	191058	191417	+	Pbr033794.1	Pbr033794	--	-//-	262580	262969	+	71162	upstream
scaffold624.0	LNC_010025	XLOC_049554	--	lncRNA	191058	191417	+	Pbr033789.1	Pbr033789	--	sp|Q94A73|Y5656_ARATH BTB/POZ domain-containing protein At5g66560 OS=Arabidopsis thaliana GN=At5g66560 PE=2 SV=2//5.13845e-65	216479	218851	+	25061	upstream
scaffold624.0	LNC_010025	XLOC_049554	--	lncRNA	191058	191417	+	Pbr033782.1	Pbr033782	--	-//-	162923	164552	-	26505	upstream
scaffold624.0	LNC_010025	XLOC_049554	--	lncRNA	191058	191417	+	Pbr033790.1	Pbr033790	--	sp|Q9SVL6|CRPM2_ARATH Cold-regulated 413 plasma membrane protein 2 OS=Arabidopsis thaliana GN=COR413PM2 PE=2 SV=1//4.017e-107	221533	224399	+	30115	upstream
scaffold624.0	LNC_010025	XLOC_049554	--	lncRNA	191058	191417	+	Pbr033783.1	Pbr033783	--	sp|Q6RYA0|SABP2_TOBAC Salicylic acid-binding protein 2 OS=Nicotiana tabacum GN=SABP2 PE=1 SV=1//1.62696e-53	170906	172399	-	18658	upstream
scaffold624.0	LNC_010025	XLOC_049554	--	lncRNA	191058	191417	+	Pbr033786.1	Pbr033786	--	-//-	204922	205416	-	13504	downstream
scaffold623.0	LNC_010024	XLOC_049543	--	lncRNA	136077	136806	-	Pbr033755.1	Pbr033755	--	-//-	61230	64119	+	71957	downstream
scaffold623.0	LNC_010024	XLOC_049543	--	lncRNA	136077	136806	-	Pbr033756.1	Pbr033756	--	sp|Q9FHP1|ACR1_ARATH ACT domain-containing protein ACR1 OS=Arabidopsis thaliana GN=ACR1 PE=2 SV=1//8.48843e-132	65405	67545	-	68531	upstream
scaffold623.0	LNC_010024	XLOC_049543	--	lncRNA	136077	136806	-	Pbr033760.1	Pbr033760	--	sp|Q9FGX2|BZIP1_ARATH Basic leucine zipper 1 OS=Arabidopsis thaliana GN=BZIP1 PE=1 SV=1//8.05257e-06	136086	136688	+	-603	antisense
scaffold623.0	LNC_010024	XLOC_049543	--	lncRNA	136077	136806	-	Pbr033757.1	Pbr033757	--	-//-	70192	70500	+	65576	downstream
scaffold623.0	LNC_010024	XLOC_049543	--	lncRNA	136077	136806	-	Pbr033761.1	Pbr033761	--	-//-	161766	162296	-	24959	downstream
scaffold623.0	LNC_010024	XLOC_049543	--	lncRNA	136077	136806	-	Pbr033759.1	Pbr033759	--	sp|Q9M2Y0|PSK3_ARATH Phytosulfokines 3 OS=Arabidopsis thaliana GN=PSK3 PE=2 SV=2//3.28074e-12	93360	93725	-	42351	upstream
scaffold623.0	LNC_010024	XLOC_049543	--	lncRNA	136077	136806	-	Pbr033758.1	Pbr033758	--	-//-	80026	80484	-	55592	upstream
scaffold624.0	LNC_010027	XLOC_049563	--	lncRNA	241198	241515	+	Pbr033785.1	Pbr033785	--	sp|O23166|TR164_ARATH Thioredoxin-like protein HCF164, chloroplastic OS=Arabidopsis thaliana GN=HCF164 PE=2 SV=2//6.01573e-95	201904	203797	-	37400	upstream
scaffold624.0	LNC_010027	XLOC_049563	--	lncRNA	241198	241515	+	Pbr033792.1	Pbr033792	--	sp|Q9SJZ3|PP169_ARATH Pentatricopeptide repeat-containing protein At2g22410, mitochondrial OS=Arabidopsis thaliana GN=PCMP-E28 PE=2 SV=1//2.38212e-14	238043	239153	+	2044	downstream
scaffold624.0	LNC_010027	XLOC_049563	--	lncRNA	241198	241515	+	Pbr033791.1	Pbr033791	--	sp|Q40459|PSBO_TOBAC Oxygen-evolving enhancer protein 1, chloroplastic OS=Nicotiana tabacum GN=PSBO PE=2 SV=1//0	227877	229408	+	11789	downstream
scaffold624.0	LNC_010027	XLOC_049563	--	lncRNA	241198	241515	+	Pbr033780.1	Pbr033780	--	-//-	154550	156675	+	84522	downstream
scaffold624.0	LNC_010027	XLOC_049563	--	lncRNA	241198	241515	+	Pbr033793.1	Pbr033793	--	-//-	247763	248248	+	6247	upstream
scaffold624.0	LNC_010027	XLOC_049563	--	lncRNA	241198	241515	+	Pbr033781.1	Pbr033781	--	-//-	160765	161109	+	80088	downstream
scaffold624.0	LNC_010027	XLOC_049563	--	lncRNA	241198	241515	+	Pbr033779.1	Pbr033779	--	sp|Q8YRI1|YY46_NOSS1 Uncharacterized WD repeat-containing protein alr3466 OS=Nostoc sp. (strain PCC 7120 / UTEX 2576) GN=alr3466 PE=3 SV=1//1.18612e-13	144663	146120	-	95077	upstream
scaffold624.0	LNC_010027	XLOC_049563	--	lncRNA	241198	241515	+	Pbr033784.1	Pbr033784	--	sp|Q8RY67|WAKLO_ARATH Wall-associated receptor kinase-like 14 OS=Arabidopsis thaliana GN=WAKL14 PE=2 SV=2//0	194421	197836	+	43361	downstream
scaffold624.0	LNC_010027	XLOC_049563	--	lncRNA	241198	241515	+	Pbr033788.1	Pbr033788	--	-//-	210176	210626	+	30571	downstream
scaffold624.0	LNC_010027	XLOC_049563	--	lncRNA	241198	241515	+	Pbr033787.1	Pbr033787	--	-//-	205669	208917	+	32280	downstream
scaffold624.0	LNC_010027	XLOC_049563	--	lncRNA	241198	241515	+	Pbr033789.1	Pbr033789	--	sp|Q94A73|Y5656_ARATH BTB/POZ domain-containing protein At5g66560 OS=Arabidopsis thaliana GN=At5g66560 PE=2 SV=2//5.13845e-65	216479	218851	+	22346	downstream
scaffold624.0	LNC_010027	XLOC_049563	--	lncRNA	241198	241515	+	Pbr033794.1	Pbr033794	--	-//-	262580	262969	+	21064	upstream
scaffold624.0	LNC_010027	XLOC_049563	--	lncRNA	241198	241515	+	Pbr033782.1	Pbr033782	--	-//-	162923	164552	-	76645	upstream
scaffold624.0	LNC_010027	XLOC_049563	--	lncRNA	241198	241515	+	Pbr033790.1	Pbr033790	--	sp|Q9SVL6|CRPM2_ARATH Cold-regulated 413 plasma membrane protein 2 OS=Arabidopsis thaliana GN=COR413PM2 PE=2 SV=1//4.017e-107	221533	224399	+	16798	downstream
scaffold624.0	LNC_010027	XLOC_049563	--	lncRNA	241198	241515	+	Pbr033783.1	Pbr033783	--	sp|Q6RYA0|SABP2_TOBAC Salicylic acid-binding protein 2 OS=Nicotiana tabacum GN=SABP2 PE=1 SV=1//1.62696e-53	170906	172399	-	68798	upstream
scaffold624.0	LNC_010027	XLOC_049563	--	lncRNA	241198	241515	+	Pbr033786.1	Pbr033786	--	-//-	204922	205416	-	35781	upstream
scaffold624.0	LNC_010026	XLOC_049560	--	lncRNA	225324	226823	+	Pbr033785.1	Pbr033785	--	sp|O23166|TR164_ARATH Thioredoxin-like protein HCF164, chloroplastic OS=Arabidopsis thaliana GN=HCF164 PE=2 SV=2//6.01573e-95	201904	203797	-	21526	upstream
scaffold624.0	LNC_010026	XLOC_049560	--	lncRNA	225324	226823	+	Pbr033792.1	Pbr033792	--	sp|Q9SJZ3|PP169_ARATH Pentatricopeptide repeat-containing protein At2g22410, mitochondrial OS=Arabidopsis thaliana GN=PCMP-E28 PE=2 SV=1//2.38212e-14	238043	239153	+	11219	upstream
scaffold624.0	LNC_010026	XLOC_049560	--	lncRNA	225324	226823	+	Pbr033791.1	Pbr033791	--	sp|Q40459|PSBO_TOBAC Oxygen-evolving enhancer protein 1, chloroplastic OS=Nicotiana tabacum GN=PSBO PE=2 SV=1//0	227877	229408	+	1053	upstream
scaffold624.0	LNC_010026	XLOC_049560	--	lncRNA	225324	226823	+	Pbr033780.1	Pbr033780	--	-//-	154550	156675	+	68648	downstream
scaffold624.0	LNC_010026	XLOC_049560	--	lncRNA	225324	226823	+	Pbr033793.1	Pbr033793	--	-//-	247763	248248	+	20939	upstream
scaffold624.0	LNC_010026	XLOC_049560	--	lncRNA	225324	226823	+	Pbr033781.1	Pbr033781	--	-//-	160765	161109	+	64214	downstream
scaffold624.0	LNC_010026	XLOC_049560	--	lncRNA	225324	226823	+	Pbr033779.1	Pbr033779	--	sp|Q8YRI1|YY46_NOSS1 Uncharacterized WD repeat-containing protein alr3466 OS=Nostoc sp. (strain PCC 7120 / UTEX 2576) GN=alr3466 PE=3 SV=1//1.18612e-13	144663	146120	-	79203	upstream
scaffold624.0	LNC_010026	XLOC_049560	--	lncRNA	225324	226823	+	Pbr033784.1	Pbr033784	--	sp|Q8RY67|WAKLO_ARATH Wall-associated receptor kinase-like 14 OS=Arabidopsis thaliana GN=WAKL14 PE=2 SV=2//0	194421	197836	+	27487	downstream
scaffold624.0	LNC_010026	XLOC_049560	--	lncRNA	225324	226823	+	Pbr033788.1	Pbr033788	--	-//-	210176	210626	+	14697	downstream
scaffold624.0	LNC_010026	XLOC_049560	--	lncRNA	225324	226823	+	Pbr033787.1	Pbr033787	--	-//-	205669	208917	+	16406	downstream
scaffold624.0	LNC_010026	XLOC_049560	--	lncRNA	225324	226823	+	Pbr033789.1	Pbr033789	--	sp|Q94A73|Y5656_ARATH BTB/POZ domain-containing protein At5g66560 OS=Arabidopsis thaliana GN=At5g66560 PE=2 SV=2//5.13845e-65	216479	218851	+	6472	downstream
scaffold624.0	LNC_010026	XLOC_049560	--	lncRNA	225324	226823	+	Pbr033794.1	Pbr033794	--	-//-	262580	262969	+	35756	upstream
scaffold624.0	LNC_010026	XLOC_049560	--	lncRNA	225324	226823	+	Pbr033782.1	Pbr033782	--	-//-	162923	164552	-	60771	upstream
scaffold624.0	LNC_010026	XLOC_049560	--	lncRNA	225324	226823	+	Pbr033790.1	Pbr033790	--	sp|Q9SVL6|CRPM2_ARATH Cold-regulated 413 plasma membrane protein 2 OS=Arabidopsis thaliana GN=COR413PM2 PE=2 SV=1//4.017e-107	221533	224399	+	924	downstream
scaffold624.0	LNC_010026	XLOC_049560	--	lncRNA	225324	226823	+	Pbr033783.1	Pbr033783	--	sp|Q6RYA0|SABP2_TOBAC Salicylic acid-binding protein 2 OS=Nicotiana tabacum GN=SABP2 PE=1 SV=1//1.62696e-53	170906	172399	-	52924	upstream
scaffold624.0	LNC_010026	XLOC_049560	--	lncRNA	225324	226823	+	Pbr033786.1	Pbr033786	--	-//-	204922	205416	-	19907	upstream
scaffold973.0	LNC_012794	XLOC_062262	--	lncRNA	46150	48897	-	Pbr042176.1	Pbr042176	--	-//-	11490	11729	-	34420	upstream
scaffold973.0	LNC_012794	XLOC_062262	--	lncRNA	46150	48897	-	Pbr042187.1	Pbr042187	--	-//-	137257	137616	+	88359	upstream
scaffold973.0	LNC_012794	XLOC_062262	--	lncRNA	46150	48897	-	Pbr042179.1	Pbr042179	--	-//-	42594	42839	+	3310	downstream
scaffold973.0	LNC_012794	XLOC_062262	--	lncRNA	46150	48897	-	Pbr042178.1	Pbr042178	--	sp|Q9FKZ1|DRL42_ARATH Probable disease resistance protein At5g66900 OS=Arabidopsis thaliana GN=At5g66900 PE=3 SV=1//8.50944e-168	18209	21457	-	24692	upstream
scaffold973.0	LNC_012794	XLOC_062262	--	lncRNA	46150	48897	-	Pbr042182.1	Pbr042182	--	sp|Q9FKZ1|DRL42_ARATH Probable disease resistance protein At5g66900 OS=Arabidopsis thaliana GN=At5g66900 PE=3 SV=1//1.0713e-28	83810	84292	-	34912	downstream
scaffold973.0	LNC_012794	XLOC_062262	--	lncRNA	46150	48897	-	Pbr042183.1	Pbr042183	--	sp|O23169|PP353_ARATH Pentatricopeptide repeat-containing protein At4g37170 OS=Arabidopsis thaliana GN=PCMP-H5 PE=3 SV=1//0	87155	89233	+	38257	upstream
scaffold973.0	LNC_012794	XLOC_062262	--	lncRNA	46150	48897	-	Pbr042177.1	Pbr042177	--	sp|O23169|PP353_ARATH Pentatricopeptide repeat-containing protein At4g37170 OS=Arabidopsis thaliana GN=PCMP-H5 PE=3 SV=1//8.03703e-40	12625	13150	+	32999	downstream
scaffold973.0	LNC_012794	XLOC_062262	--	lncRNA	46150	48897	-	Pbr042186.1	Pbr042186	--	sp|O82155|DOF17_ARATH Dof zinc finger protein DOF1.7 OS=Arabidopsis thaliana GN=DOF1.7 PE=2 SV=1//2.72655e-30	124011	125177	-	75113	downstream
scaffold973.0	LNC_012794	XLOC_062262	--	lncRNA	46150	48897	-	Pbr042185.1	Pbr042185	--	sp|Q00624|ASOL_BRANA L-ascorbate oxidase homolog OS=Brassica napus GN=Bp10 PE=2 SV=1//3.68242e-178	103163	105630	+	54265	upstream
scaffold973.0	LNC_012794	XLOC_062262	--	lncRNA	46150	48897	-	Pbr042184.1	Pbr042184	--	sp|Q00624|ASOL_BRANA L-ascorbate oxidase homolog OS=Brassica napus GN=Bp10 PE=2 SV=1//0	94742	97414	+	45844	upstream
scaffold973.0	LNC_012794	XLOC_062262	--	lncRNA	46150	48897	-	Pbr042180.1	Pbr042180	--	sp|Q9FKZ1|DRL42_ARATH Probable disease resistance protein At5g66900 OS=Arabidopsis thaliana GN=At5g66900 PE=3 SV=1//1.407e-34	49960	50502	-	1062	downstream
scaffold973.0	LNC_012794	XLOC_062262	--	lncRNA	46150	48897	-	Pbr042181.1	Pbr042181	--	sp|Q9FKZ1|DRL42_ARATH Probable disease resistance protein At5g66900 OS=Arabidopsis thaliana GN=At5g66900 PE=3 SV=1//3.79882e-76	51277	53345	-	2379	downstream
scaffold973.0	LNC_012794	XLOC_062262	--	lncRNA	46150	48897	-	Pbr042175.1	Pbr042175	--	-//-	586	744	+	45405	downstream
scaffold118.0	LNC_001188	XLOC_005763	--	lncRNA	397848	398743	-	Pbr003878.1	Pbr003878	--	sp|Q9CQT9|CT024_MOUSE Uncharacterized protein C20orf24 homolog OS=Mus musculus PE=2 SV=1//3.60988e-21	487409	489182	+	88665	upstream
scaffold118.0	LNC_001188	XLOC_005763	--	lncRNA	397848	398743	-	Pbr003864.1	Pbr003864	--	sp|Q09893|YAI5_SCHPO Uncharacterized protein C24B11.05 OS=Schizosaccharomyces pombe (strain 972 / ATCC 24843) GN=SPAC24B11.05 PE=3 SV=1//8.9106e-20	354523	356142	+	41705	downstream
scaffold118.0	LNC_001188	XLOC_005763	--	lncRNA	397848	398743	-	Pbr003876.1	Pbr003876	--	sp|Q6R0E3|TRP5_ARATH Telomere repeat-binding protein 5 OS=Arabidopsis thaliana GN=TRP5 PE=1 SV=2//3.43079e-127	464078	467685	-	65334	downstream
scaffold118.0	LNC_001188	XLOC_005763	--	lncRNA	397848	398743	-	Pbr003865.1	Pbr003865	--	sp|Q9ES53|UFD1_RAT Ubiquitin fusion degradation protein 1 homolog OS=Rattus norvegicus GN=Ufd1l PE=1 SV=1//7.18354e-74	359978	362206	-	35641	upstream
scaffold118.0	LNC_001188	XLOC_005763	--	lncRNA	397848	398743	-	Pbr003860.1	Pbr003860	--	sp|O81077|ABAH2_ARATH Abscisic acid 8&apos;-hydroxylase 2 OS=Arabidopsis thaliana GN=CYP707A2 PE=2 SV=1//0	310890	318300	+	79547	downstream
scaffold118.0	LNC_001188	XLOC_005763	--	lncRNA	397848	398743	-	Pbr003863.1	Pbr003863	--	sp|Q09893|YAI5_SCHPO Uncharacterized protein C24B11.05 OS=Schizosaccharomyces pombe (strain 972 / ATCC 24843) GN=SPAC24B11.05 PE=3 SV=1//2.46723e-16	348258	349878	+	47969	downstream
scaffold118.0	LNC_001188	XLOC_005763	--	lncRNA	397848	398743	-	Pbr003880.1	Pbr003880	--	sp|Q8H038|KATAM_ORYSJ Xyloglucan galactosyltransferase KATAMARI1 homolog OS=Oryza sativa subsp. japonica GN=Os03g0144800 PE=2 SV=1//0	494237	496057	-	95493	downstream
scaffold118.0	LNC_001188	XLOC_005763	--	lncRNA	397848	398743	-	Pbr003873.1	Pbr003873	--	sp|Q9XE58|SCL14_ARATH Scarecrow-like protein 14 OS=Arabidopsis thaliana GN=SCL14 PE=2 SV=2//0	433181	435610	-	34437	downstream
scaffold118.0	LNC_001188	XLOC_005763	--	lncRNA	397848	398743	-	Pbr003879.2	Pbr003879	--	sp|Q8GYC7|PGL1B_ARATH PGR5-like protein 1B, chloroplastic OS=Arabidopsis thaliana GN=PGRL1B PE=1 SV=1//2.4318e-11	490024	492499	-	91280	downstream
scaffold118.0	LNC_001188	XLOC_005763	--	lncRNA	397848	398743	-	Pbr003875.1	Pbr003875	--	sp|Q9XE58|SCL14_ARATH Scarecrow-like protein 14 OS=Arabidopsis thaliana GN=SCL14 PE=2 SV=2//0	452082	454298	-	53338	downstream
scaffold118.0	LNC_001188	XLOC_005763	--	lncRNA	397848	398743	-	Pbr003866.1	Pbr003866	--	-//-	363472	365058	+	32789	downstream
scaffold118.0	LNC_001188	XLOC_005763	--	lncRNA	397848	398743	-	Pbr003869.1	Pbr003869	--	sp|Q9LTI5|SCL11_ARATH Scarecrow-like protein 11 OS=Arabidopsis thaliana GN=SCL11 PE=2 SV=1//2.6513e-161	375296	377152	-	20695	upstream
scaffold118.0	LNC_001188	XLOC_005763	--	lncRNA	397848	398743	-	Pbr003877.1	Pbr003877	--	sp|Q93Y40|ORP3C_ARATH Oxysterol-binding protein-related protein 3C OS=Arabidopsis thaliana GN=ORP3C PE=2 SV=1//0	481100	486213	-	82356	downstream
scaffold118.0	LNC_001188	XLOC_005763	--	lncRNA	397848	398743	-	Pbr003867.1	Pbr003867	--	sp|O80933|SCL9_ARATH Scarecrow-like protein 9 OS=Arabidopsis thaliana GN=SCL9 PE=2 SV=1//2.29236e-162	365721	367760	-	30087	upstream
scaffold118.0	LNC_001188	XLOC_005763	--	lncRNA	397848	398743	-	Pbr003862.1	Pbr003862	--	sp|Q8VZI8|FTSHA_ARATH ATP-dependent zinc metalloprotease FTSH 10, mitochondrial OS=Arabidopsis thaliana GN=FTSH10 PE=1 SV=1//0	332320	347349	+	50498	downstream
scaffold118.0	LNC_001188	XLOC_005763	--	lncRNA	397848	398743	-	Pbr003874.1	Pbr003874	--	sp|Q9XE58|SCL14_ARATH Scarecrow-like protein 14 OS=Arabidopsis thaliana GN=SCL14 PE=2 SV=2//0	443841	445235	-	45097	downstream
scaffold118.0	LNC_001188	XLOC_005763	--	lncRNA	397848	398743	-	Pbr003861.1	Pbr003861	--	-//-	323565	324779	-	73068	upstream
scaffold118.0	LNC_001188	XLOC_005763	--	lncRNA	397848	398743	-	Pbr003870.1	Pbr003870	--	sp|Q9XE58|SCL14_ARATH Scarecrow-like protein 14 OS=Arabidopsis thaliana GN=SCL14 PE=2 SV=2//1.66251e-07	378606	380639	-	17208	upstream
scaffold118.0	LNC_001188	XLOC_005763	--	lncRNA	397848	398743	-	Pbr003872.1	Pbr003872	--	sp|Q8W3Z1|BAMS_BETPL Beta-amyrin synthase OS=Betula platyphylla GN=OSCBPY PE=1 SV=1//0	412022	418933	-	13278	downstream
scaffold118.0	LNC_001188	XLOC_005763	--	lncRNA	397848	398743	-	Pbr003871.1	Pbr003871	--	sp|Q9XE58|SCL14_ARATH Scarecrow-like protein 14 OS=Arabidopsis thaliana GN=SCL14 PE=2 SV=2//7.88772e-07	381507	383558	-	14289	upstream
scaffold118.0	LNC_001188	XLOC_005763	--	lncRNA	397848	398743	-	Pbr003868.1	Pbr003868	--	sp|Q9XE58|SCL14_ARATH Scarecrow-like protein 14 OS=Arabidopsis thaliana GN=SCL14 PE=2 SV=2//2.0113e-08	371898	373919	-	23928	upstream
scaffold523.0	LNC_008997	XLOC_044595	--	lncRNA	249675	249979	+	Pbr030468.1	Pbr030468	--	sp|Q9XIK4|U202A_ARATH UPF0202 protein At1g10490 OS=Arabidopsis thaliana GN=At1g10490 PE=2 SV=2//0	202933	214205	+	35469	downstream
scaffold523.0	LNC_008997	XLOC_044595	--	lncRNA	249675	249979	+	Pbr030467.1	Pbr030467	--	-//-	190479	192085	-	57589	upstream
scaffold523.0	LNC_008997	XLOC_044595	--	lncRNA	249675	249979	+	Pbr030473.1	Pbr030473	--	sp|Q39962|CBPR_HEVBR Citrate-binding protein OS=Hevea brasiliensis GN=CBP PE=1 SV=1//5.93666e-66	236282	240235	+	9439	downstream
scaffold523.0	LNC_008997	XLOC_044595	--	lncRNA	249675	249979	+	Pbr030469.1	Pbr030469	--	sp|Q3ECY6|SDG41_ARATH Protein SET DOMAIN GROUP 41 OS=Arabidopsis thaliana GN=SDG41 PE=2 SV=1//1.02914e-86	214705	217642	-	32032	upstream
scaffold523.0	LNC_008997	XLOC_044595	--	lncRNA	249675	249979	+	Pbr030479.1	Pbr030479	--	-//-	286458	287675	-	36478	downstream
scaffold523.0	LNC_008997	XLOC_044595	--	lncRNA	249675	249979	+	Pbr030480.1	Pbr030480	--	-//-	308533	314885	-	58553	downstream
scaffold523.0	LNC_008997	XLOC_044595	--	lncRNA	249675	249979	+	Pbr030478.1	Pbr030478	--	-//-	282083	283513	+	32103	upstream
scaffold523.0	LNC_008997	XLOC_044595	--	lncRNA	249675	249979	+	Pbr030475.1	Pbr030475	--	sp|F4HUK6|AAE1_ARATH Probable acyl-activating enzyme 1, peroxisomal OS=Arabidopsis thaliana GN=AAE1 PE=2 SV=1//0	251834	254082	-	1854	downstream
scaffold523.0	LNC_008997	XLOC_044595	--	lncRNA	249675	249979	+	Pbr030470.1	Pbr030470	--	-//-	218393	219109	-	30565	upstream
scaffold523.0	LNC_008997	XLOC_044595	--	lncRNA	249675	249979	+	Pbr030474.1	Pbr030474	--	sp|Q9XIG1|U80B1_ARATH Sterol 3-beta-glucosyltransferase UGT80B1 OS=Arabidopsis thaliana GN=UGT80B1 PE=2 SV=1//0	241332	249071	-	603	upstream
scaffold523.0	LNC_008997	XLOC_044595	--	lncRNA	249675	249979	+	Pbr030466.1	Pbr030466	--	-//-	184599	184970	-	64704	upstream
scaffold523.0	LNC_008997	XLOC_044595	--	lncRNA	249675	249979	+	Pbr030465.1	Pbr030465	--	sp|Q8VZT8|RT11_ARATH Probable ribosomal protein S11, mitochondrial OS=Arabidopsis thaliana GN=NFD3 PE=2 SV=1//5.41072e-47	181131	181478	+	68196	downstream
scaffold523.0	LNC_008997	XLOC_044595	--	lncRNA	249675	249979	+	Pbr030481.1	Pbr030481	--	sp|Q9SQK3|EM506_ARATH Ankyrin repeat domain-containing protein EMB506, chloroplastic OS=Arabidopsis thaliana GN=EMB506 PE=1 SV=1//7.33668e-73	319813	320665	-	69833	downstream
scaffold523.0	LNC_008997	XLOC_044595	--	lncRNA	249675	249979	+	Pbr030477.1	Pbr030477	--	-//-	278777	280227	+	28797	upstream
scaffold523.0	LNC_008997	XLOC_044595	--	lncRNA	249675	249979	+	Pbr030472.1	Pbr030472	--	-//-	224757	227696	-	21978	upstream
scaffold523.0	LNC_008997	XLOC_044595	--	lncRNA	249675	249979	+	Pbr030471.1	Pbr030471	--	sp|Q6NPF9|TRXY1_ARATH Thioredoxin Y1, chloroplastic OS=Arabidopsis thaliana GN=At1g76760 PE=2 SV=1//1.04422e-61	220565	223328	-	26346	upstream
scaffold523.0	LNC_008997	XLOC_044595	--	lncRNA	249675	249979	+	Pbr030476.1	Pbr030476	--	sp|P42777|GBF4_ARATH G-box-binding factor 4 OS=Arabidopsis thaliana GN=GBF4 PE=1 SV=1//5.52902e-31	266604	267590	+	16624	upstream
scaffold523.0	LNC_008997	XLOC_044595	--	lncRNA	249675	249979	+	Pbr030464.1	Pbr030464	--	-//-	176993	177352	+	72322	downstream
scaffold390.0	LNC_007218	XLOC_036174	--	lncRNA	323309	323631	+	Pbr024797.1	Pbr024797	--	-//-	408017	408526	-	84385	downstream
scaffold390.0	LNC_007218	XLOC_036174	--	lncRNA	323309	323631	+	Pbr024795.1	Pbr024795	--	sp|P37122|C76A2_SOLME Cytochrome P450 76A2 OS=Solanum melongena GN=CYP76A2 PE=2 SV=1//0	403236	405008	+	79604	upstream
scaffold390.0	LNC_007218	XLOC_036174	--	lncRNA	323309	323631	+	Pbr024796.1	Pbr024796	--	-//-	406791	407483	-	83159	downstream
scaffold215.0	LNC_004274	XLOC_021263	--	lncRNA	534314	534515	-	Pbr014573.1	Pbr014573	--	sp|Q9LFU9|GNA1_ARATH Glucosamine 6-phosphate N-acetyltransferase OS=Arabidopsis thaliana GN=GNA1 PE=1 SV=1//1.7624e-68	575646	576107	+	41130	upstream
scaffold215.0	LNC_004274	XLOC_021263	--	lncRNA	534314	534515	-	Pbr014561.1	Pbr014561	--	-//-	434239	434508	-	99805	upstream
scaffold215.0	LNC_004274	XLOC_021263	--	lncRNA	534314	534515	-	Pbr014578.1	Pbr014578	--	sp|Q94EJ6|PMTE_ARATH Probable methyltransferase PMT14 OS=Arabidopsis thaliana GN=At4g18030 PE=2 SV=1//0	603158	607675	+	68642	upstream
scaffold215.0	LNC_004274	XLOC_021263	--	lncRNA	534314	534515	-	Pbr014565.1	Pbr014565	--	sp|Q9FNX5|DRP1E_ARATH Dynamin-related protein 1E OS=Arabidopsis thaliana GN=DRP1E PE=1 SV=1//0	484734	490441	+	43872	downstream
scaffold215.0	LNC_004274	XLOC_021263	--	lncRNA	534314	534515	-	Pbr014566.1	Pbr014566	--	sp|Q94ID2|IPT5_ARATH Adenylate isopentenyltransferase 5, chloroplastic OS=Arabidopsis thaliana GN=IPT5 PE=1 SV=2//1.21438e-83	498713	499510	+	34803	downstream
scaffold215.0	LNC_004274	XLOC_021263	--	lncRNA	534314	534515	-	Pbr014576.1	Pbr014576	--	sp|P57750|AGM1_ARATH Phosphoacetylglucosamine mutase OS=Arabidopsis thaliana GN=DRT101 PE=1 SV=1//0	585052	588185	-	50536	downstream
scaffold215.0	LNC_004274	XLOC_021263	--	lncRNA	534314	534515	-	Pbr014577.1	Pbr014577	--	-//-	590739	595002	+	56223	upstream
scaffold215.0	LNC_004274	XLOC_021263	--	lncRNA	534314	534515	-	Pbr014572.1	Pbr014572	--	sp|P56821|EIF3B_TOBAC Eukaryotic translation initiation factor 3 subunit B OS=Nicotiana tabacum GN=TIF3B1 PE=2 SV=1//1.58088e-33	565600	568186	+	31084	upstream
scaffold215.0	LNC_004274	XLOC_021263	--	lncRNA	534314	534515	-	Pbr014571.1	Pbr014571	--	-//-	559235	559567	+	24719	upstream
scaffold215.0	LNC_004274	XLOC_021263	--	lncRNA	534314	534515	-	Pbr014563.1	Pbr014563	--	sp|Q945B6|AOP1L_ARATH Probable 2-oxoglutarate-dependent dioxygenase AOP1.2 OS=Arabidopsis thaliana GN=AOP1.2 PE=2 SV=1//1.52717e-49	474571	475783	+	58530	downstream
scaffold215.0	LNC_004274	XLOC_021263	--	lncRNA	534314	534515	-	Pbr014562.1	Pbr014562	--	-//-	449368	450090	-	84223	upstream
scaffold215.0	LNC_004274	XLOC_021263	--	lncRNA	534314	534515	-	Pbr014567.1	Pbr014567	--	sp|Q9ZVJ5|SGGP_ARATH Haloacid dehalogenase-like hydrolase domain-containing protein Sgpp OS=Arabidopsis thaliana GN=SGPP PE=1 SV=2//3.02764e-123	520781	523508	-	10805	upstream
scaffold215.0	LNC_004274	XLOC_021263	--	lncRNA	534314	534515	-	Pbr014574.1	Pbr014574	--	sp|Q8LCY2|ISAM2_ARATH Iron-sulfur assembly protein IscA-like 2, mitochondrial OS=Arabidopsis thaliana GN=At5g03905 PE=2 SV=2//5.532e-45	578203	580192	-	43687	downstream
scaffold215.0	LNC_004274	XLOC_021263	--	lncRNA	534314	534515	-	Pbr014564.1	Pbr014564	--	-//-	480658	480951	+	53362	downstream
scaffold215.0	LNC_004274	XLOC_021263	--	lncRNA	534314	534515	-	Pbr014569.1	Pbr014569	--	sp|P0C7R0|PPR69_ARATH Pentatricopeptide repeat-containing protein At1g32415, mitochondrial OS=Arabidopsis thaliana GN=PCMP-E56 PE=2 SV=1//7.88575e-41	551885	553684	-	17369	downstream
scaffold215.0	LNC_004274	XLOC_021263	--	lncRNA	534314	534515	-	Pbr014575.1	Pbr014575	--	-//-	583098	583582	+	48582	upstream
scaffold215.0	LNC_004274	XLOC_021263	--	lncRNA	534314	534515	-	Pbr014570.1	Pbr014570	--	sp|P54103|DNJC2_MOUSE DnaJ homolog subfamily C member 2 OS=Mus musculus GN=Dnajc2 PE=1 SV=2//7.82137e-09	556438	557388	+	21922	upstream
scaffold215.0	LNC_004274	XLOC_021263	--	lncRNA	534314	534515	-	Pbr014568.1	Pbr014568	--	sp|Q850K7|EXLB1_ORYSJ Expansin-like B1 OS=Oryza sativa subsp. japonica GN=EXLB1 PE=2 SV=2//4.05942e-105	549912	551267	+	15396	upstream
scaffold641.0	LNC_010203	XLOC_050440	--	lncRNA	15293	15670	+	Pbr034385.1	Pbr034385	--	sp|Q5I0H4|TMCO1_RAT Transmembrane and coiled-coil domains protein 1 OS=Rattus norvegicus GN=Tmco1 PE=2 SV=1//3.50472e-37	18297	18878	-	2626	downstream
scaffold641.0	LNC_010203	XLOC_050440	--	lncRNA	15293	15670	+	Pbr034384.1	Pbr034384	--	-//-	14348	14809	-	483	upstream
scaffold641.0	LNC_010203	XLOC_050440	--	lncRNA	15293	15670	+	Pbr034392.1	Pbr034392	--	sp|Q96DM3|MIC1_HUMAN Uncharacterized protein C18orf8 OS=Homo sapiens GN=C18orf8 PE=2 SV=2//8.14492e-07	106867	114325	+	91196	upstream
scaffold641.0	LNC_010203	XLOC_050440	--	lncRNA	15293	15670	+	Pbr034382.1	Pbr034382	--	sp|P80728|MAVI_CUCPE Mavicyanin OS=Cucurbita pepo PE=1 SV=1//2.6411e-40	6433	6978	-	8314	upstream
scaffold641.0	LNC_010203	XLOC_050440	--	lncRNA	15293	15670	+	Pbr034388.1	Pbr034388	--	-//-	42156	42413	+	26485	upstream
scaffold641.0	LNC_010203	XLOC_050440	--	lncRNA	15293	15670	+	Pbr034387.1	Pbr034387	--	-//-	32834	33304	+	17163	upstream
scaffold641.0	LNC_010203	XLOC_050440	--	lncRNA	15293	15670	+	Pbr034383.2	Pbr034383	--	sp|P10978|POLX_TOBAC Retrovirus-related Pol polyprotein from transposon TNT 1-94 OS=Nicotiana tabacum PE=2 SV=1//3.62146e-76	8970	10508	-	4784	upstream
scaffold641.0	LNC_010203	XLOC_050440	--	lncRNA	15293	15670	+	Pbr034386.1	Pbr034386	--	-//-	24599	25351	+	8928	upstream
scaffold641.0	LNC_010203	XLOC_050440	--	lncRNA	15293	15670	+	Pbr034390.1	Pbr034390	--	sp|Q6S001|KIF11_DICDI Kinesin-related protein 11 OS=Dictyostelium discoideum GN=kif11 PE=3 SV=1//7.75588e-92	83012	92559	-	67341	downstream
scaffold641.0	LNC_010203	XLOC_050440	--	lncRNA	15293	15670	+	Pbr034391.1	Pbr034391	--	sp|Q9ZUU4|CP29B_ARATH RNA-binding protein CP29B, chloroplastic OS=Arabidopsis thaliana GN=CP29B PE=1 SV=1//1.72456e-07	97376	97803	+	81705	upstream
scaffold641.0	LNC_010203	XLOC_050440	--	lncRNA	15293	15670	+	Pbr034389.1	Pbr034389	--	-//-	64784	65308	+	49113	upstream
scaffold878.0	LNC_012151	XLOC_059249	--	lncRNA	18388	18692	-	Pbr040202.1	Pbr040202	--	-//-	41773	42181	+	23080	upstream
scaffold878.0	LNC_012151	XLOC_059249	--	lncRNA	18388	18692	-	Pbr040207.1	Pbr040207	--	sp|Q5EAE9|ATL43_ARATH RING-H2 finger protein ATL43 OS=Arabidopsis thaliana GN=ATL43 PE=2 SV=2//4.51405e-75	75296	76984	+	56603	upstream
scaffold878.0	LNC_012151	XLOC_059249	--	lncRNA	18388	18692	-	Pbr040203.1	Pbr040203	--	sp|Q38910|XTH23_ARATH Probable xyloglucan endotransglucosylase/hydrolase protein 23 OS=Arabidopsis thaliana GN=XTH23 PE=2 SV=1//2.74954e-147	49373	50828	+	30680	upstream
scaffold878.0	LNC_012151	XLOC_059249	--	lncRNA	18388	18692	-	Pbr040206.2	Pbr040206	--	sp|Q5VTL8|PR38B_HUMAN Pre-mRNA-splicing factor 38B OS=Homo sapiens GN=PRPF38B PE=1 SV=1//1.35868e-34	62569	68112	-	43876	downstream
scaffold878.0	LNC_012151	XLOC_059249	--	lncRNA	18388	18692	-	Pbr040205.3	Pbr040205	--	sp|Q9C9W0|AB17I_ARATH ABC transporter I family member 17 OS=Arabidopsis thaliana GN=ABCI17 PE=2 SV=1//1.92078e-126	58875	61930	-	40182	downstream
scaffold878.0	LNC_012151	XLOC_059249	--	lncRNA	18388	18692	-	Pbr040204.1	Pbr040204	--	sp|Q91YK2|RRP1B_MOUSE Ribosomal RNA processing protein 1 homolog B OS=Mus musculus GN=Rrp1b PE=1 SV=2//8.60232e-23	53149	54822	-	34456	downstream
scaffold878.0	LNC_012151	XLOC_059249	--	lncRNA	18388	18692	-	Pbr040201.1	Pbr040201	--	sp|Q9SS83|PP220_ARATH Pentatricopeptide repeat-containing protein At3g09040, mitochondrial OS=Arabidopsis thaliana GN=PCMP-E88 PE=2 SV=1//4.03715e-25	36784	39066	+	18091	upstream
scaffold215.0	LNC_004276	XLOC_021271	--	lncRNA	618697	619269	-	Pbr014573.1	Pbr014573	--	sp|Q9LFU9|GNA1_ARATH Glucosamine 6-phosphate N-acetyltransferase OS=Arabidopsis thaliana GN=GNA1 PE=1 SV=1//1.7624e-68	575646	576107	+	42589	downstream
scaffold215.0	LNC_004276	XLOC_021271	--	lncRNA	618697	619269	-	Pbr014578.1	Pbr014578	--	sp|Q94EJ6|PMTE_ARATH Probable methyltransferase PMT14 OS=Arabidopsis thaliana GN=At4g18030 PE=2 SV=1//0	603158	607675	+	11021	downstream
scaffold215.0	LNC_004276	XLOC_021271	--	lncRNA	618697	619269	-	Pbr014576.1	Pbr014576	--	sp|P57750|AGM1_ARATH Phosphoacetylglucosamine mutase OS=Arabidopsis thaliana GN=DRT101 PE=1 SV=1//0	585052	588185	-	30511	upstream
scaffold215.0	LNC_004276	XLOC_021271	--	lncRNA	618697	619269	-	Pbr014577.1	Pbr014577	--	-//-	590739	595002	+	23694	downstream
scaffold215.0	LNC_004276	XLOC_021271	--	lncRNA	618697	619269	-	Pbr014572.1	Pbr014572	--	sp|P56821|EIF3B_TOBAC Eukaryotic translation initiation factor 3 subunit B OS=Nicotiana tabacum GN=TIF3B1 PE=2 SV=1//1.58088e-33	565600	568186	+	50510	downstream
scaffold215.0	LNC_004276	XLOC_021271	--	lncRNA	618697	619269	-	Pbr014571.1	Pbr014571	--	-//-	559235	559567	+	59129	downstream
scaffold215.0	LNC_004276	XLOC_021271	--	lncRNA	618697	619269	-	Pbr014567.1	Pbr014567	--	sp|Q9ZVJ5|SGGP_ARATH Haloacid dehalogenase-like hydrolase domain-containing protein Sgpp OS=Arabidopsis thaliana GN=SGPP PE=1 SV=2//3.02764e-123	520781	523508	-	95188	upstream
scaffold215.0	LNC_004276	XLOC_021271	--	lncRNA	618697	619269	-	Pbr014574.1	Pbr014574	--	sp|Q8LCY2|ISAM2_ARATH Iron-sulfur assembly protein IscA-like 2, mitochondrial OS=Arabidopsis thaliana GN=At5g03905 PE=2 SV=2//5.532e-45	578203	580192	-	38504	upstream
scaffold215.0	LNC_004276	XLOC_021271	--	lncRNA	618697	619269	-	Pbr014569.1	Pbr014569	--	sp|P0C7R0|PPR69_ARATH Pentatricopeptide repeat-containing protein At1g32415, mitochondrial OS=Arabidopsis thaliana GN=PCMP-E56 PE=2 SV=1//7.88575e-41	551885	553684	-	65012	upstream
scaffold215.0	LNC_004276	XLOC_021271	--	lncRNA	618697	619269	-	Pbr014575.1	Pbr014575	--	-//-	583098	583582	+	35114	downstream
scaffold215.0	LNC_004276	XLOC_021271	--	lncRNA	618697	619269	-	Pbr014570.1	Pbr014570	--	sp|P54103|DNJC2_MOUSE DnaJ homolog subfamily C member 2 OS=Mus musculus GN=Dnajc2 PE=1 SV=2//7.82137e-09	556438	557388	+	61308	downstream
scaffold215.0	LNC_004276	XLOC_021271	--	lncRNA	618697	619269	-	Pbr014568.1	Pbr014568	--	sp|Q850K7|EXLB1_ORYSJ Expansin-like B1 OS=Oryza sativa subsp. japonica GN=EXLB1 PE=2 SV=2//4.05942e-105	549912	551267	+	67429	downstream
scaffold641.0	LNC_010205	XLOC_050448	--	lncRNA	126876	127076	+	Pbr034396.1	Pbr034396	--	sp|Q9C523|DIR19_ARATH Dirigent protein 19 OS=Arabidopsis thaliana GN=DIR19 PE=2 SV=1//6.31974e-65	220420	220881	-	93343	downstream
scaffold641.0	LNC_010205	XLOC_050448	--	lncRNA	126876	127076	+	Pbr034392.1	Pbr034392	--	sp|Q96DM3|MIC1_HUMAN Uncharacterized protein C18orf8 OS=Homo sapiens GN=C18orf8 PE=2 SV=2//8.14492e-07	106867	114325	+	12550	downstream
scaffold641.0	LNC_010205	XLOC_050448	--	lncRNA	126876	127076	+	Pbr034391.1	Pbr034391	--	sp|Q9ZUU4|CP29B_ARATH RNA-binding protein CP29B, chloroplastic OS=Arabidopsis thaliana GN=CP29B PE=1 SV=1//1.72456e-07	97376	97803	+	29072	downstream
scaffold641.0	LNC_010205	XLOC_050448	--	lncRNA	126876	127076	+	Pbr034388.1	Pbr034388	--	-//-	42156	42413	+	84462	downstream
scaffold641.0	LNC_010205	XLOC_050448	--	lncRNA	126876	127076	+	Pbr034387.1	Pbr034387	--	-//-	32834	33304	+	93571	downstream
scaffold641.0	LNC_010205	XLOC_050448	--	lncRNA	126876	127076	+	Pbr034394.1	Pbr034394	--	sp|Q9SS03|DIR21_ARATH Dirigent protein 21 OS=Arabidopsis thaliana GN=DIR21 PE=3 SV=1//1.57864e-56	186097	186645	-	59020	downstream
scaffold641.0	LNC_010205	XLOC_050448	--	lncRNA	126876	127076	+	Pbr034395.1	Pbr034395	--	sp|Q9C523|DIR19_ARATH Dirigent protein 19 OS=Arabidopsis thaliana GN=DIR19 PE=2 SV=1//2.16806e-67	208180	208770	-	81103	downstream
scaffold641.0	LNC_010205	XLOC_050448	--	lncRNA	126876	127076	+	Pbr034390.1	Pbr034390	--	sp|Q6S001|KIF11_DICDI Kinesin-related protein 11 OS=Dictyostelium discoideum GN=kif11 PE=3 SV=1//7.75588e-92	83012	92559	-	34316	upstream
scaffold641.0	LNC_010205	XLOC_050448	--	lncRNA	126876	127076	+	Pbr034393.1	Pbr034393	--	sp|P93751|ZFP8_ARATH Zinc finger protein 8 OS=Arabidopsis thaliana GN=ZFP8 PE=2 SV=1//1.03507e-36	135909	136751	+	8832	upstream
scaffold641.0	LNC_010205	XLOC_050448	--	lncRNA	126876	127076	+	Pbr034389.1	Pbr034389	--	-//-	64784	65308	+	61567	downstream
scaffold641.0	LNC_010204	XLOC_050444	--	lncRNA	48677	48933	+	Pbr034385.1	Pbr034385	--	sp|Q5I0H4|TMCO1_RAT Transmembrane and coiled-coil domains protein 1 OS=Rattus norvegicus GN=Tmco1 PE=2 SV=1//3.50472e-37	18297	18878	-	29798	upstream
scaffold641.0	LNC_010204	XLOC_050444	--	lncRNA	48677	48933	+	Pbr034384.1	Pbr034384	--	-//-	14348	14809	-	33867	upstream
scaffold641.0	LNC_010204	XLOC_050444	--	lncRNA	48677	48933	+	Pbr034392.1	Pbr034392	--	sp|Q96DM3|MIC1_HUMAN Uncharacterized protein C18orf8 OS=Homo sapiens GN=C18orf8 PE=2 SV=2//8.14492e-07	106867	114325	+	57933	upstream
scaffold641.0	LNC_010204	XLOC_050444	--	lncRNA	48677	48933	+	Pbr034382.1	Pbr034382	--	sp|P80728|MAVI_CUCPE Mavicyanin OS=Cucurbita pepo PE=1 SV=1//2.6411e-40	6433	6978	-	41698	upstream
scaffold641.0	LNC_010204	XLOC_050444	--	lncRNA	48677	48933	+	Pbr034388.1	Pbr034388	--	-//-	42156	42413	+	6263	downstream
scaffold641.0	LNC_010204	XLOC_050444	--	lncRNA	48677	48933	+	Pbr034387.1	Pbr034387	--	-//-	32834	33304	+	15372	downstream
scaffold641.0	LNC_010204	XLOC_050444	--	lncRNA	48677	48933	+	Pbr034383.2	Pbr034383	--	sp|P10978|POLX_TOBAC Retrovirus-related Pol polyprotein from transposon TNT 1-94 OS=Nicotiana tabacum PE=2 SV=1//3.62146e-76	8970	10508	-	38168	upstream
scaffold641.0	LNC_010204	XLOC_050444	--	lncRNA	48677	48933	+	Pbr034386.1	Pbr034386	--	-//-	24599	25351	+	23325	downstream
scaffold641.0	LNC_010204	XLOC_050444	--	lncRNA	48677	48933	+	Pbr034390.1	Pbr034390	--	sp|Q6S001|KIF11_DICDI Kinesin-related protein 11 OS=Dictyostelium discoideum GN=kif11 PE=3 SV=1//7.75588e-92	83012	92559	-	34078	downstream
scaffold641.0	LNC_010204	XLOC_050444	--	lncRNA	48677	48933	+	Pbr034393.1	Pbr034393	--	sp|P93751|ZFP8_ARATH Zinc finger protein 8 OS=Arabidopsis thaliana GN=ZFP8 PE=2 SV=1//1.03507e-36	135909	136751	+	86975	upstream
scaffold641.0	LNC_010204	XLOC_050444	--	lncRNA	48677	48933	+	Pbr034391.1	Pbr034391	--	sp|Q9ZUU4|CP29B_ARATH RNA-binding protein CP29B, chloroplastic OS=Arabidopsis thaliana GN=CP29B PE=1 SV=1//1.72456e-07	97376	97803	+	48442	upstream
scaffold641.0	LNC_010204	XLOC_050444	--	lncRNA	48677	48933	+	Pbr034389.1	Pbr034389	--	-//-	64784	65308	+	15850	upstream
scaffold538.0	LNC_009135	XLOC_045206	--	lncRNA	208782	209015	-	Pbr030852.1	Pbr030852	--	-//-	173651	174400	+	34381	downstream
scaffold538.0	LNC_009135	XLOC_045206	--	lncRNA	208782	209015	-	Pbr030857.1	Pbr030857	--	sp|Q9SJ52|YLS9_ARATH Protein YLS9 OS=Arabidopsis thaliana GN=YLS9 PE=2 SV=1//9.44175e-11	277922	278647	-	68906	downstream
scaffold538.0	LNC_009135	XLOC_045206	--	lncRNA	208782	209015	-	Pbr030854.1	Pbr030854	--	-//-	201832	202095	+	6686	downstream
scaffold538.0	LNC_009135	XLOC_045206	--	lncRNA	208782	209015	-	Pbr030849.1	Pbr030849	--	-//-	156864	158982	-	49799	upstream
scaffold538.0	LNC_009135	XLOC_045206	--	lncRNA	208782	209015	-	Pbr030844.1	Pbr030844	--	-//-	118433	120972	+	87809	downstream
scaffold538.0	LNC_009135	XLOC_045206	--	lncRNA	208782	209015	-	Pbr030856.2	Pbr030856	--	sp|Q0H8D7|NBS1_ARATH Nijmegen breakage syndrome 1 protein OS=Arabidopsis thaliana GN=NBS1 PE=1 SV=1//1.16916e-137	264230	276579	+	55214	upstream
scaffold538.0	LNC_009135	XLOC_045206	--	lncRNA	208782	209015	-	Pbr030845.1	Pbr030845	--	sp|O04251|Y4211_ARATH BRCT domain-containing protein At4g02110 OS=Arabidopsis thaliana GN=At4g02110 PE=3 SV=3//2.54749e-72	125291	130199	-	78582	upstream
scaffold538.0	LNC_009135	XLOC_045206	--	lncRNA	208782	209015	-	Pbr030853.1	Pbr030853	--	sp|Q38890|GUN25_ARATH Endoglucanase 25 OS=Arabidopsis thaliana GN=KOR PE=1 SV=1//0	183932	186266	+	22515	downstream
scaffold538.0	LNC_009135	XLOC_045206	--	lncRNA	208782	209015	-	Pbr030850.1	Pbr030850	--	sp|Q54V77|PYRG_DICDI CTP synthase OS=Dictyostelium discoideum GN=ctps PE=3 SV=1//0	159936	164941	+	43840	downstream
scaffold538.0	LNC_009135	XLOC_045206	--	lncRNA	208782	209015	-	Pbr030848.1	Pbr030848	--	sp|P27898|MYBP_MAIZE Myb-related protein P OS=Zea mays GN=P PE=2 SV=1//1.49856e-67	147171	150978	+	57803	downstream
scaffold538.0	LNC_009135	XLOC_045206	--	lncRNA	208782	209015	-	Pbr030855.1	Pbr030855	--	sp|Q8VYF4|GATL7_ARATH Probable galacturonosyltransferase-like 7 OS=Arabidopsis thaliana GN=GATL7 PE=2 SV=1//0	223932	225023	+	14916	upstream
scaffold538.0	LNC_009135	XLOC_045206	--	lncRNA	208782	209015	-	Pbr030846.2	Pbr030846	--	-//-	132877	136212	-	72569	upstream
scaffold538.0	LNC_009135	XLOC_045206	--	lncRNA	208782	209015	-	Pbr030858.2	Pbr030858	--	sp|Q93V85|WTR16_ARATH WAT1-related protein At3g02690, chloroplastic OS=Arabidopsis thaliana GN=At3g02690 PE=2 SV=1//3.04635e-51	302366	305859	+	93350	upstream
scaffold538.0	LNC_009135	XLOC_045206	--	lncRNA	208782	209015	-	Pbr030847.1	Pbr030847	--	sp|Q9LZK5|DNJ19_ARATH DnaJ protein ERDJ3B OS=Arabidopsis thaliana GN=ERDJ3B PE=1 SV=1//0	138469	142073	-	66708	upstream
scaffold538.0	LNC_009135	XLOC_045206	--	lncRNA	208782	209015	-	Pbr030851.1	Pbr030851	--	-//-	168983	169243	-	39538	upstream
scaffold641.0	LNC_010207	XLOC_050451	--	lncRNA	140063	140389	+	Pbr034396.1	Pbr034396	--	sp|Q9C523|DIR19_ARATH Dirigent protein 19 OS=Arabidopsis thaliana GN=DIR19 PE=2 SV=1//6.31974e-65	220420	220881	-	80030	downstream
scaffold641.0	LNC_010207	XLOC_050451	--	lncRNA	140063	140389	+	Pbr034397.1	Pbr034397	--	sp|Q43291|RL211_ARATH 60S ribosomal protein L21-1 OS=Arabidopsis thaliana GN=RPL21A PE=2 SV=2//5.87702e-27	237487	237687	+	97097	upstream
scaffold641.0	LNC_010207	XLOC_050451	--	lncRNA	140063	140389	+	Pbr034392.1	Pbr034392	--	sp|Q96DM3|MIC1_HUMAN Uncharacterized protein C18orf8 OS=Homo sapiens GN=C18orf8 PE=2 SV=2//8.14492e-07	106867	114325	+	25737	downstream
scaffold641.0	LNC_010207	XLOC_050451	--	lncRNA	140063	140389	+	Pbr034391.1	Pbr034391	--	sp|Q9ZUU4|CP29B_ARATH RNA-binding protein CP29B, chloroplastic OS=Arabidopsis thaliana GN=CP29B PE=1 SV=1//1.72456e-07	97376	97803	+	42259	downstream
scaffold641.0	LNC_010207	XLOC_050451	--	lncRNA	140063	140389	+	Pbr034388.1	Pbr034388	--	-//-	42156	42413	+	97649	downstream
scaffold641.0	LNC_010207	XLOC_050451	--	lncRNA	140063	140389	+	Pbr034394.1	Pbr034394	--	sp|Q9SS03|DIR21_ARATH Dirigent protein 21 OS=Arabidopsis thaliana GN=DIR21 PE=3 SV=1//1.57864e-56	186097	186645	-	45707	downstream
scaffold641.0	LNC_010207	XLOC_050451	--	lncRNA	140063	140389	+	Pbr034395.1	Pbr034395	--	sp|Q9C523|DIR19_ARATH Dirigent protein 19 OS=Arabidopsis thaliana GN=DIR19 PE=2 SV=1//2.16806e-67	208180	208770	-	67790	downstream
scaffold641.0	LNC_010207	XLOC_050451	--	lncRNA	140063	140389	+	Pbr034390.1	Pbr034390	--	sp|Q6S001|KIF11_DICDI Kinesin-related protein 11 OS=Dictyostelium discoideum GN=kif11 PE=3 SV=1//7.75588e-92	83012	92559	-	47503	upstream
scaffold641.0	LNC_010207	XLOC_050451	--	lncRNA	140063	140389	+	Pbr034393.1	Pbr034393	--	sp|P93751|ZFP8_ARATH Zinc finger protein 8 OS=Arabidopsis thaliana GN=ZFP8 PE=2 SV=1//1.03507e-36	135909	136751	+	3311	downstream
scaffold641.0	LNC_010207	XLOC_050451	--	lncRNA	140063	140389	+	Pbr034389.1	Pbr034389	--	-//-	64784	65308	+	74754	downstream
scaffold538.0	LNC_009134	XLOC_045201	--	lncRNA	149801	150141	-	Pbr030850.1	Pbr030850	--	sp|Q54V77|PYRG_DICDI CTP synthase OS=Dictyostelium discoideum GN=ctps PE=3 SV=1//0	159936	164941	+	9794	upstream
scaffold538.0	LNC_009134	XLOC_045201	--	lncRNA	149801	150141	-	Pbr030841.1	Pbr030841	--	-//-	81610	82200	+	67600	downstream
scaffold538.0	LNC_009134	XLOC_045201	--	lncRNA	149801	150141	-	Pbr030846.2	Pbr030846	--	-//-	132877	136212	-	13588	upstream
scaffold538.0	LNC_009134	XLOC_045201	--	lncRNA	149801	150141	-	Pbr030839.1	Pbr030839	--	sp|F4JKK0|SUD1_ARATH Probable E3 ubiquitin ligase SUD1 OS=Arabidopsis thaliana GN=SUD1 PE=1 SV=1//8.94142e-10	69083	71134	-	78666	upstream
scaffold538.0	LNC_009134	XLOC_045201	--	lncRNA	149801	150141	-	Pbr030837.1	Pbr030837	--	sp|Q9LZP3|PP293_ARATH Pentatricopeptide repeat-containing protein At3g62470, mitochondrial OS=Arabidopsis thaliana GN=At3g62470 PE=2 SV=1//0	59635	61545	-	88255	upstream
scaffold538.0	LNC_009134	XLOC_045201	--	lncRNA	149801	150141	-	Pbr030849.1	Pbr030849	--	-//-	156864	158982	-	6722	downstream
scaffold538.0	LNC_009134	XLOC_045201	--	lncRNA	149801	150141	-	Pbr030844.1	Pbr030844	--	-//-	118433	120972	+	28828	downstream
scaffold538.0	LNC_009134	XLOC_045201	--	lncRNA	149801	150141	-	Pbr030836.1	Pbr030836	--	sp|O22267|CKI1_ARATH Histidine kinase CKI1 OS=Arabidopsis thaliana GN=CKI1 PE=1 SV=1//0	50855	56289	-	93511	upstream
scaffold538.0	LNC_009134	XLOC_045201	--	lncRNA	149801	150141	-	Pbr030852.1	Pbr030852	--	-//-	173651	174400	+	23509	upstream
scaffold538.0	LNC_009134	XLOC_045201	--	lncRNA	149801	150141	-	Pbr030845.1	Pbr030845	--	sp|O04251|Y4211_ARATH BRCT domain-containing protein At4g02110 OS=Arabidopsis thaliana GN=At4g02110 PE=3 SV=3//2.54749e-72	125291	130199	-	19601	upstream
scaffold538.0	LNC_009134	XLOC_045201	--	lncRNA	149801	150141	-	Pbr030840.1	Pbr030840	--	sp|O04834|SAR1A_ARATH GTP-binding protein SAR1A OS=Arabidopsis thaliana GN=SAR1A PE=2 SV=1//1.13705e-74	75092	79879	+	69921	downstream
scaffold538.0	LNC_009134	XLOC_045201	--	lncRNA	149801	150141	-	Pbr030843.1	Pbr030843	--	sp|Q94KD8|BXL2_ARATH Probable beta-D-xylosidase 2 OS=Arabidopsis thaliana GN=BXL2 PE=2 SV=1//0	97795	102630	+	47170	downstream
scaffold538.0	LNC_009134	XLOC_045201	--	lncRNA	149801	150141	-	Pbr030854.1	Pbr030854	--	-//-	201832	202095	+	51690	upstream
scaffold538.0	LNC_009134	XLOC_045201	--	lncRNA	149801	150141	-	Pbr030851.1	Pbr030851	--	-//-	168983	169243	-	18841	downstream
scaffold538.0	LNC_009134	XLOC_045201	--	lncRNA	149801	150141	-	Pbr030853.1	Pbr030853	--	sp|Q38890|GUN25_ARATH Endoglucanase 25 OS=Arabidopsis thaliana GN=KOR PE=1 SV=1//0	183932	186266	+	33790	upstream
scaffold538.0	LNC_009134	XLOC_045201	--	lncRNA	149801	150141	-	Pbr030848.1	Pbr030848	--	sp|P27898|MYBP_MAIZE Myb-related protein P OS=Zea mays GN=P PE=2 SV=1//1.49856e-67	147171	150978	+	-341	antisense
scaffold538.0	LNC_009134	XLOC_045201	--	lncRNA	149801	150141	-	Pbr030855.1	Pbr030855	--	sp|Q8VYF4|GATL7_ARATH Probable galacturonosyltransferase-like 7 OS=Arabidopsis thaliana GN=GATL7 PE=2 SV=1//0	223932	225023	+	73790	upstream
scaffold538.0	LNC_009134	XLOC_045201	--	lncRNA	149801	150141	-	Pbr030838.1	Pbr030838	--	sp|O04716|MSH6_ARATH DNA mismatch repair protein MSH6 OS=Arabidopsis thaliana GN=MSH6 PE=1 SV=2//4.98905e-17	62364	68275	+	81525	downstream
scaffold538.0	LNC_009134	XLOC_045201	--	lncRNA	149801	150141	-	Pbr030835.1	Pbr030835	--	sp|O22268|DIM1A_ARATH Ribosomal RNA small subunit methyltransferase OS=Arabidopsis thaliana GN=DIM1A PE=1 SV=1//7.32992e-172	48777	50184	+	99616	downstream
scaffold538.0	LNC_009134	XLOC_045201	--	lncRNA	149801	150141	-	Pbr030847.1	Pbr030847	--	sp|Q9LZK5|DNJ19_ARATH DnaJ protein ERDJ3B OS=Arabidopsis thaliana GN=ERDJ3B PE=1 SV=1//0	138469	142073	-	7727	upstream
scaffold538.0	LNC_009134	XLOC_045201	--	lncRNA	149801	150141	-	Pbr030842.1	Pbr030842	--	-//-	90729	91529	-	58271	upstream
scaffold39.0	LNC_007212	XLOC_036150	--	lncRNA	1120229	1120490	-	Pbr024773.1	Pbr024773	--	-//-	1120572	1120796	+	81	upstream
scaffold39.0	LNC_007212	XLOC_036150	--	lncRNA	1120229	1120490	-	Pbr024780.1	Pbr024780	--	sp|Q9FKT8|COX15_ARATH Cytochrome c oxidase assembly protein COX15 OS=Arabidopsis thaliana GN=COX15 PE=2 SV=1//0	1161830	1165022	-	41339	downstream
scaffold39.0	LNC_007212	XLOC_036150	--	lncRNA	1120229	1120490	-	Pbr024781.1	Pbr024781	--	sp|Q9SCX3|EF1B2_ARATH Elongation factor 1-beta 2 OS=Arabidopsis thaliana GN=At5g19510 PE=1 SV=1//2.76227e-78	1180732	1181566	+	60241	upstream
scaffold39.0	LNC_007212	XLOC_036150	--	lncRNA	1120229	1120490	-	Pbr024775.1	Pbr024775	--	-//-	1138600	1141385	-	18109	downstream
scaffold39.0	LNC_007212	XLOC_036150	--	lncRNA	1120229	1120490	-	Pbr024774.1	Pbr024774	--	-//-	1131266	1135147	+	10775	upstream
scaffold39.0	LNC_007212	XLOC_036150	--	lncRNA	1120229	1120490	-	Pbr024778.1	Pbr024778	--	sp|Q9FKV1|ANTR5_ARATH Probable anion transporter 5 OS=Arabidopsis thaliana GN=ANTR5 PE=2 SV=1//0	1153469	1154797	-	32978	downstream
scaffold39.0	LNC_007212	XLOC_036150	--	lncRNA	1120229	1120490	-	Pbr024777.1	Pbr024777	--	sp|Q9WUU9|GANP_MOUSE Germinal-center associated nuclear protein OS=Mus musculus GN=Mcm3ap PE=1 SV=2//1.02623e-27	1148113	1151605	-	27622	downstream
scaffold39.0	LNC_007212	XLOC_036150	--	lncRNA	1120229	1120490	-	Pbr024776.1	Pbr024776	--	sp|Q9LHG8|ELC_ARATH Protein ELC OS=Arabidopsis thaliana GN=ELC PE=1 SV=1//3.02511e-166	1144912	1146171	+	24421	upstream
scaffold39.0	LNC_007212	XLOC_036150	--	lncRNA	1120229	1120490	-	Pbr024779.1	Pbr024779	--	-//-	1159330	1159518	-	38839	downstream
scaffold39.0	LNC_007212	XLOC_036150	--	lncRNA	1120229	1120490	-	Pbr024770.1	Pbr024770	--	sp|Q8GWZ6|SRR1_ARATH Protein SENSITIVITY TO RED LIGHT REDUCED 1 OS=Arabidopsis thaliana GN=SRR1 PE=2 SV=2//9.13948e-99	1084123	1084980	+	35248	downstream
scaffold39.0	LNC_007212	XLOC_036150	--	lncRNA	1120229	1120490	-	Pbr024766.1	Pbr024766	--	sp|Q1PEM5|PERK3_ARATH Proline-rich receptor-like protein kinase PERK3 OS=Arabidopsis thaliana GN=PERK3 PE=2 SV=2//3.18596e-68	1052657	1057464	-	62764	upstream
scaffold39.0	LNC_007212	XLOC_036150	--	lncRNA	1120229	1120490	-	Pbr024767.1	Pbr024767	--	sp|Q9ZNU6|DET1_SOLLC Light-mediated development protein DET1 OS=Solanum lycopersicum GN=DET1 PE=1 SV=1//3.1006e-129	1064069	1065367	+	54861	downstream
scaffold39.0	LNC_007212	XLOC_036150	--	lncRNA	1120229	1120490	-	Pbr024771.1	Pbr024771	--	-//-	1086455	1087258	-	32970	upstream
scaffold39.0	LNC_007212	XLOC_036150	--	lncRNA	1120229	1120490	-	Pbr024772.1	Pbr024772	--	-//-	1103073	1105975	-	14253	upstream
scaffold39.0	LNC_007212	XLOC_036150	--	lncRNA	1120229	1120490	-	Pbr024785.1	Pbr024785	--	sp|Q9FFJ8|LIMYB_ARATH L10-interacting MYB domain-containing protein OS=Arabidopsis thaliana GN=LIMYB PE=1 SV=1//3.38298e-08	1201996	1203709	-	81505	downstream
scaffold39.0	LNC_007212	XLOC_036150	--	lncRNA	1120229	1120490	-	Pbr024765.1	Pbr024765	--	sp|Q0JIC2|GAM1_ORYSJ Transcription factor GAMYB OS=Oryza sativa subsp. japonica GN=GAM1 PE=2 SV=1//6.77498e-123	1044405	1047289	+	72939	downstream
scaffold39.0	LNC_007212	XLOC_036150	--	lncRNA	1120229	1120490	-	Pbr024784.1	Pbr024784	--	sp|Q8GWR0|COX11_ARATH Cytochrome c oxidase assembly protein COX11, mitochondrial OS=Arabidopsis thaliana GN=COX11 PE=2 SV=1//2.21853e-122	1197837	1200762	+	77346	upstream
scaffold39.0	LNC_007212	XLOC_036150	--	lncRNA	1120229	1120490	-	Pbr024787.3	Pbr024787	--	sp|F4I171|MD15A_ARATH Mediator of RNA polymerase II transcription subunit 15a OS=Arabidopsis thaliana GN=MED15A PE=1 SV=1//2.42179e-17	1219400	1224064	+	98909	upstream
scaffold39.0	LNC_007212	XLOC_036150	--	lncRNA	1120229	1120490	-	Pbr024769.1	Pbr024769	--	sp|Q6DDU9|RBM5B_XENLA RNA-binding protein 5-B OS=Xenopus laevis GN=rbm5-b PE=2 SV=1//5.78593e-06	1073780	1082337	-	37891	upstream
scaffold39.0	LNC_007212	XLOC_036150	--	lncRNA	1120229	1120490	-	Pbr024768.1	Pbr024768	--	sp|Q9ZNU6|DET1_SOLLC Light-mediated development protein DET1 OS=Solanum lycopersicum GN=DET1 PE=1 SV=1//7.23077e-75	1070554	1072618	+	47610	downstream
scaffold39.0	LNC_007212	XLOC_036150	--	lncRNA	1120229	1120490	-	Pbr024782.1	Pbr024782	--	sp|Q9C9H7|RLP12_ARATH Receptor-like protein 12 OS=Arabidopsis thaliana GN=RLP12 PE=2 SV=2//4.29104e-65	1188929	1191769	-	68438	downstream
scaffold39.0	LNC_007212	XLOC_036150	--	lncRNA	1120229	1120490	-	Pbr024783.1	Pbr024783	--	sp|Q3SZK1|AAMP_BOVIN Angio-associated migratory cell protein OS=Bos taurus GN=AAMP PE=2 SV=1//1.15318e-66	1193158	1197654	-	72667	downstream
scaffold39.0	LNC_007212	XLOC_036150	--	lncRNA	1120229	1120490	-	Pbr024786.1	Pbr024786	--	sp|P50846|ALKH_BACSU KHG/KDPG aldolase OS=Bacillus subtilis (strain 168) GN=kdgA PE=2 SV=1//2.65924e-17	1207371	1211710	-	86880	downstream
scaffold641.0	LNC_010206	XLOC_050450	--	lncRNA	138911	139403	+	Pbr034396.1	Pbr034396	--	sp|Q9C523|DIR19_ARATH Dirigent protein 19 OS=Arabidopsis thaliana GN=DIR19 PE=2 SV=1//6.31974e-65	220420	220881	-	81016	downstream
scaffold641.0	LNC_010206	XLOC_050450	--	lncRNA	138911	139403	+	Pbr034397.1	Pbr034397	--	sp|Q43291|RL211_ARATH 60S ribosomal protein L21-1 OS=Arabidopsis thaliana GN=RPL21A PE=2 SV=2//5.87702e-27	237487	237687	+	98083	upstream
scaffold641.0	LNC_010206	XLOC_050450	--	lncRNA	138911	139403	+	Pbr034392.1	Pbr034392	--	sp|Q96DM3|MIC1_HUMAN Uncharacterized protein C18orf8 OS=Homo sapiens GN=C18orf8 PE=2 SV=2//8.14492e-07	106867	114325	+	24585	downstream
scaffold641.0	LNC_010206	XLOC_050450	--	lncRNA	138911	139403	+	Pbr034391.1	Pbr034391	--	sp|Q9ZUU4|CP29B_ARATH RNA-binding protein CP29B, chloroplastic OS=Arabidopsis thaliana GN=CP29B PE=1 SV=1//1.72456e-07	97376	97803	+	41107	downstream
scaffold641.0	LNC_010206	XLOC_050450	--	lncRNA	138911	139403	+	Pbr034388.1	Pbr034388	--	-//-	42156	42413	+	96497	downstream
scaffold641.0	LNC_010206	XLOC_050450	--	lncRNA	138911	139403	+	Pbr034394.1	Pbr034394	--	sp|Q9SS03|DIR21_ARATH Dirigent protein 21 OS=Arabidopsis thaliana GN=DIR21 PE=3 SV=1//1.57864e-56	186097	186645	-	46693	downstream
scaffold641.0	LNC_010206	XLOC_050450	--	lncRNA	138911	139403	+	Pbr034395.1	Pbr034395	--	sp|Q9C523|DIR19_ARATH Dirigent protein 19 OS=Arabidopsis thaliana GN=DIR19 PE=2 SV=1//2.16806e-67	208180	208770	-	68776	downstream
scaffold641.0	LNC_010206	XLOC_050450	--	lncRNA	138911	139403	+	Pbr034390.1	Pbr034390	--	sp|Q6S001|KIF11_DICDI Kinesin-related protein 11 OS=Dictyostelium discoideum GN=kif11 PE=3 SV=1//7.75588e-92	83012	92559	-	46351	upstream
scaffold641.0	LNC_010206	XLOC_050450	--	lncRNA	138911	139403	+	Pbr034393.1	Pbr034393	--	sp|P93751|ZFP8_ARATH Zinc finger protein 8 OS=Arabidopsis thaliana GN=ZFP8 PE=2 SV=1//1.03507e-36	135909	136751	+	2159	downstream
scaffold641.0	LNC_010206	XLOC_050450	--	lncRNA	138911	139403	+	Pbr034389.1	Pbr034389	--	-//-	64784	65308	+	73602	downstream
scaffold539.0	LNC_009137	XLOC_045210	--	lncRNA	1	722	+	Pbr030864.1	Pbr030864	--	sp|Q54I39|IST1L_DICDI IST1-like protein OS=Dictyostelium discoideum GN=DDB_G0289029 PE=3 SV=1//1.61764e-19	66986	76149	+	66263	upstream
scaffold539.0	LNC_009137	XLOC_045210	--	lncRNA	1	722	+	Pbr030865.1	Pbr030865	--	sp|Q9LQS1|AAE8_ARATH Probable acyl-activating enzyme 8 OS=Arabidopsis thaliana GN=AAE8 PE=2 SV=1//4.54636e-17	78897	79088	-	78174	downstream
scaffold539.0	LNC_009137	XLOC_045210	--	lncRNA	1	722	+	Pbr030859.1	Pbr030859	--	sp|Q6DBG8|ARAD1_ARATH Probable arabinosyltransferase ARAD1 OS=Arabidopsis thaliana GN=ARAD1 PE=1 SV=1//8.63534e-68	2577	4830	+	1854	upstream
scaffold539.0	LNC_009137	XLOC_045210	--	lncRNA	1	722	+	Pbr030863.1	Pbr030863	--	-//-	65107	65265	+	64384	upstream
scaffold539.0	LNC_009137	XLOC_045210	--	lncRNA	1	722	+	Pbr030869.1	Pbr030869	--	sp|Q9XIC7|SERK2_ARATH Somatic embryogenesis receptor kinase 2 OS=Arabidopsis thaliana GN=SERK2 PE=1 SV=1//7.84327e-105	95610	100922	-	94887	downstream
scaffold539.0	LNC_009137	XLOC_045210	--	lncRNA	1	722	+	Pbr030866.1	Pbr030866	--	-//-	82023	82196	-	81300	downstream
scaffold539.0	LNC_009137	XLOC_045210	--	lncRNA	1	722	+	Pbr030867.1	Pbr030867	--	sp|P32980|ATPD_TOBAC ATP synthase delta chain, chloroplastic OS=Nicotiana tabacum GN=ATPD PE=2 SV=1//7.55244e-83	83955	84716	+	83232	upstream
scaffold539.0	LNC_009137	XLOC_045210	--	lncRNA	1	722	+	Pbr030862.1	Pbr030862	--	sp|Q652L2|HIRA_ORYSJ Protein HIRA OS=Oryza sativa subsp. japonica GN=Os09g0567700 PE=2 SV=1//0	42413	49144	-	41690	downstream
scaffold539.0	LNC_009137	XLOC_045210	--	lncRNA	1	722	+	Pbr030861.1	Pbr030861	--	sp|Q9XID0|FAB1D_ARATH Putative 1-phosphatidylinositol-3-phosphate 5-kinase FAB1D OS=Arabidopsis thaliana GN=FAB1D PE=3 SV=1//0	6601	15164	-	5878	downstream
scaffold539.0	LNC_009137	XLOC_045210	--	lncRNA	1	722	+	Pbr030868.1	Pbr030868	--	sp|Q9XIC7|SERK2_ARATH Somatic embryogenesis receptor kinase 2 OS=Arabidopsis thaliana GN=SERK2 PE=1 SV=1//0	86012	93394	-	85289	downstream
scaffold539.0	LNC_009137	XLOC_045210	--	lncRNA	1	722	+	Pbr030860.1	Pbr030860	--	-//-	5023	5538	-	4300	downstream
scaffold39.0	LNC_007213	XLOC_036152	--	lncRNA	1128689	1128926	-	Pbr024773.1	Pbr024773	--	-//-	1120572	1120796	+	7892	downstream
scaffold39.0	LNC_007213	XLOC_036152	--	lncRNA	1128689	1128926	-	Pbr024780.1	Pbr024780	--	sp|Q9FKT8|COX15_ARATH Cytochrome c oxidase assembly protein COX15 OS=Arabidopsis thaliana GN=COX15 PE=2 SV=1//0	1161830	1165022	-	32903	downstream
scaffold39.0	LNC_007213	XLOC_036152	--	lncRNA	1128689	1128926	-	Pbr024781.1	Pbr024781	--	sp|Q9SCX3|EF1B2_ARATH Elongation factor 1-beta 2 OS=Arabidopsis thaliana GN=At5g19510 PE=1 SV=1//2.76227e-78	1180732	1181566	+	51805	upstream
scaffold39.0	LNC_007213	XLOC_036152	--	lncRNA	1128689	1128926	-	Pbr024775.1	Pbr024775	--	-//-	1138600	1141385	-	9673	downstream
scaffold39.0	LNC_007213	XLOC_036152	--	lncRNA	1128689	1128926	-	Pbr024774.1	Pbr024774	--	-//-	1131266	1135147	+	2339	upstream
scaffold39.0	LNC_007213	XLOC_036152	--	lncRNA	1128689	1128926	-	Pbr024778.1	Pbr024778	--	sp|Q9FKV1|ANTR5_ARATH Probable anion transporter 5 OS=Arabidopsis thaliana GN=ANTR5 PE=2 SV=1//0	1153469	1154797	-	24542	downstream
scaffold39.0	LNC_007213	XLOC_036152	--	lncRNA	1128689	1128926	-	Pbr024777.1	Pbr024777	--	sp|Q9WUU9|GANP_MOUSE Germinal-center associated nuclear protein OS=Mus musculus GN=Mcm3ap PE=1 SV=2//1.02623e-27	1148113	1151605	-	19186	downstream
scaffold39.0	LNC_007213	XLOC_036152	--	lncRNA	1128689	1128926	-	Pbr024776.1	Pbr024776	--	sp|Q9LHG8|ELC_ARATH Protein ELC OS=Arabidopsis thaliana GN=ELC PE=1 SV=1//3.02511e-166	1144912	1146171	+	15985	upstream
scaffold39.0	LNC_007213	XLOC_036152	--	lncRNA	1128689	1128926	-	Pbr024779.1	Pbr024779	--	-//-	1159330	1159518	-	30403	downstream
scaffold39.0	LNC_007213	XLOC_036152	--	lncRNA	1128689	1128926	-	Pbr024770.1	Pbr024770	--	sp|Q8GWZ6|SRR1_ARATH Protein SENSITIVITY TO RED LIGHT REDUCED 1 OS=Arabidopsis thaliana GN=SRR1 PE=2 SV=2//9.13948e-99	1084123	1084980	+	43708	downstream
scaffold39.0	LNC_007213	XLOC_036152	--	lncRNA	1128689	1128926	-	Pbr024766.1	Pbr024766	--	sp|Q1PEM5|PERK3_ARATH Proline-rich receptor-like protein kinase PERK3 OS=Arabidopsis thaliana GN=PERK3 PE=2 SV=2//3.18596e-68	1052657	1057464	-	71224	upstream
scaffold39.0	LNC_007213	XLOC_036152	--	lncRNA	1128689	1128926	-	Pbr024767.1	Pbr024767	--	sp|Q9ZNU6|DET1_SOLLC Light-mediated development protein DET1 OS=Solanum lycopersicum GN=DET1 PE=1 SV=1//3.1006e-129	1064069	1065367	+	63321	downstream
scaffold39.0	LNC_007213	XLOC_036152	--	lncRNA	1128689	1128926	-	Pbr024771.1	Pbr024771	--	-//-	1086455	1087258	-	41430	upstream
scaffold39.0	LNC_007213	XLOC_036152	--	lncRNA	1128689	1128926	-	Pbr024772.1	Pbr024772	--	-//-	1103073	1105975	-	22713	upstream
scaffold39.0	LNC_007213	XLOC_036152	--	lncRNA	1128689	1128926	-	Pbr024785.1	Pbr024785	--	sp|Q9FFJ8|LIMYB_ARATH L10-interacting MYB domain-containing protein OS=Arabidopsis thaliana GN=LIMYB PE=1 SV=1//3.38298e-08	1201996	1203709	-	73069	downstream
scaffold39.0	LNC_007213	XLOC_036152	--	lncRNA	1128689	1128926	-	Pbr024765.1	Pbr024765	--	sp|Q0JIC2|GAM1_ORYSJ Transcription factor GAMYB OS=Oryza sativa subsp. japonica GN=GAM1 PE=2 SV=1//6.77498e-123	1044405	1047289	+	81399	downstream
scaffold39.0	LNC_007213	XLOC_036152	--	lncRNA	1128689	1128926	-	Pbr024788.1	Pbr024788	--	sp|F4I171|MD15A_ARATH Mediator of RNA polymerase II transcription subunit 15a OS=Arabidopsis thaliana GN=MED15A PE=1 SV=1//5.21684e-87	1225335	1228763	-	96408	downstream
scaffold39.0	LNC_007213	XLOC_036152	--	lncRNA	1128689	1128926	-	Pbr024784.1	Pbr024784	--	sp|Q8GWR0|COX11_ARATH Cytochrome c oxidase assembly protein COX11, mitochondrial OS=Arabidopsis thaliana GN=COX11 PE=2 SV=1//2.21853e-122	1197837	1200762	+	68910	upstream
scaffold39.0	LNC_007213	XLOC_036152	--	lncRNA	1128689	1128926	-	Pbr024787.3	Pbr024787	--	sp|F4I171|MD15A_ARATH Mediator of RNA polymerase II transcription subunit 15a OS=Arabidopsis thaliana GN=MED15A PE=1 SV=1//2.42179e-17	1219400	1224064	+	90473	upstream
scaffold39.0	LNC_007213	XLOC_036152	--	lncRNA	1128689	1128926	-	Pbr024769.1	Pbr024769	--	sp|Q6DDU9|RBM5B_XENLA RNA-binding protein 5-B OS=Xenopus laevis GN=rbm5-b PE=2 SV=1//5.78593e-06	1073780	1082337	-	46351	upstream
scaffold39.0	LNC_007213	XLOC_036152	--	lncRNA	1128689	1128926	-	Pbr024768.1	Pbr024768	--	sp|Q9ZNU6|DET1_SOLLC Light-mediated development protein DET1 OS=Solanum lycopersicum GN=DET1 PE=1 SV=1//7.23077e-75	1070554	1072618	+	56070	downstream
scaffold39.0	LNC_007213	XLOC_036152	--	lncRNA	1128689	1128926	-	Pbr024782.1	Pbr024782	--	sp|Q9C9H7|RLP12_ARATH Receptor-like protein 12 OS=Arabidopsis thaliana GN=RLP12 PE=2 SV=2//4.29104e-65	1188929	1191769	-	60002	downstream
scaffold39.0	LNC_007213	XLOC_036152	--	lncRNA	1128689	1128926	-	Pbr024783.1	Pbr024783	--	sp|Q3SZK1|AAMP_BOVIN Angio-associated migratory cell protein OS=Bos taurus GN=AAMP PE=2 SV=1//1.15318e-66	1193158	1197654	-	64231	downstream
scaffold39.0	LNC_007213	XLOC_036152	--	lncRNA	1128689	1128926	-	Pbr024786.1	Pbr024786	--	sp|P50846|ALKH_BACSU KHG/KDPG aldolase OS=Bacillus subtilis (strain 168) GN=kdgA PE=2 SV=1//2.65924e-17	1207371	1211710	-	78444	downstream
scaffold878.0	LNC_012150	XLOC_059247	--	lncRNA	136560	136802	+	Pbr040202.1	Pbr040202	--	-//-	41773	42181	+	94378	downstream
scaffold878.0	LNC_012150	XLOC_059247	--	lncRNA	136560	136802	+	Pbr040209.1	Pbr040209	--	-//-	159102	159404	-	22299	downstream
scaffold878.0	LNC_012150	XLOC_059247	--	lncRNA	136560	136802	+	Pbr040207.1	Pbr040207	--	sp|Q5EAE9|ATL43_ARATH RING-H2 finger protein ATL43 OS=Arabidopsis thaliana GN=ATL43 PE=2 SV=2//4.51405e-75	75296	76984	+	59575	downstream
scaffold878.0	LNC_012150	XLOC_059247	--	lncRNA	136560	136802	+	Pbr040203.1	Pbr040203	--	sp|Q38910|XTH23_ARATH Probable xyloglucan endotransglucosylase/hydrolase protein 23 OS=Arabidopsis thaliana GN=XTH23 PE=2 SV=1//2.74954e-147	49373	50828	+	85731	downstream
scaffold878.0	LNC_012150	XLOC_059247	--	lncRNA	136560	136802	+	Pbr040206.2	Pbr040206	--	sp|Q5VTL8|PR38B_HUMAN Pre-mRNA-splicing factor 38B OS=Homo sapiens GN=PRPF38B PE=1 SV=1//1.35868e-34	62569	68112	-	68447	upstream
scaffold878.0	LNC_012150	XLOC_059247	--	lncRNA	136560	136802	+	Pbr040205.3	Pbr040205	--	sp|Q9C9W0|AB17I_ARATH ABC transporter I family member 17 OS=Arabidopsis thaliana GN=ABCI17 PE=2 SV=1//1.92078e-126	58875	61930	-	74629	upstream
scaffold878.0	LNC_012150	XLOC_059247	--	lncRNA	136560	136802	+	Pbr040208.1	Pbr040208	--	sp|C0LGH3|Y5614_ARATH Probable LRR receptor-like serine/threonine-protein kinase At1g56140 OS=Arabidopsis thaliana GN=At1g56140 PE=2 SV=2//3.4652e-96	125379	127494	+	9065	downstream
scaffold878.0	LNC_012150	XLOC_059247	--	lncRNA	136560	136802	+	Pbr040204.1	Pbr040204	--	sp|Q91YK2|RRP1B_MOUSE Ribosomal RNA processing protein 1 homolog B OS=Mus musculus GN=Rrp1b PE=1 SV=2//8.60232e-23	53149	54822	-	81737	upstream
scaffold878.0	LNC_012150	XLOC_059247	--	lncRNA	136560	136802	+	Pbr040201.1	Pbr040201	--	sp|Q9SS83|PP220_ARATH Pentatricopeptide repeat-containing protein At3g09040, mitochondrial OS=Arabidopsis thaliana GN=PCMP-E88 PE=2 SV=1//4.03715e-25	36784	39066	+	97493	downstream
scaffold641.0	LNC_010209	XLOC_050462	--	lncRNA	182089	184221	-	Pbr034396.1	Pbr034396	--	sp|Q9C523|DIR19_ARATH Dirigent protein 19 OS=Arabidopsis thaliana GN=DIR19 PE=2 SV=1//6.31974e-65	220420	220881	-	36198	downstream
scaffold641.0	LNC_010209	XLOC_050462	--	lncRNA	182089	184221	-	Pbr034399.1	Pbr034399	--	sp|F4IXJ7|MED6_ARATH Mediator of RNA polymerase II transcription subunit 6 OS=Arabidopsis thaliana GN=MED6 PE=1 SV=1//1.3278e-64	248756	251466	-	64534	downstream
scaffold641.0	LNC_010209	XLOC_050462	--	lncRNA	182089	184221	-	Pbr034397.1	Pbr034397	--	sp|Q43291|RL211_ARATH 60S ribosomal protein L21-1 OS=Arabidopsis thaliana GN=RPL21A PE=2 SV=2//5.87702e-27	237487	237687	+	53265	upstream
scaffold641.0	LNC_010209	XLOC_050462	--	lncRNA	182089	184221	-	Pbr034392.1	Pbr034392	--	sp|Q96DM3|MIC1_HUMAN Uncharacterized protein C18orf8 OS=Homo sapiens GN=C18orf8 PE=2 SV=2//8.14492e-07	106867	114325	+	67763	downstream
scaffold641.0	LNC_010209	XLOC_050462	--	lncRNA	182089	184221	-	Pbr034391.1	Pbr034391	--	sp|Q9ZUU4|CP29B_ARATH RNA-binding protein CP29B, chloroplastic OS=Arabidopsis thaliana GN=CP29B PE=1 SV=1//1.72456e-07	97376	97803	+	84285	downstream
scaffold641.0	LNC_010209	XLOC_050462	--	lncRNA	182089	184221	-	Pbr034398.1	Pbr034398	--	-//-	246512	247830	-	62290	downstream
scaffold641.0	LNC_010209	XLOC_050462	--	lncRNA	182089	184221	-	Pbr034394.1	Pbr034394	--	sp|Q9SS03|DIR21_ARATH Dirigent protein 21 OS=Arabidopsis thaliana GN=DIR21 PE=3 SV=1//1.57864e-56	186097	186645	-	1875	downstream
scaffold641.0	LNC_010209	XLOC_050462	--	lncRNA	182089	184221	-	Pbr034395.1	Pbr034395	--	sp|Q9C523|DIR19_ARATH Dirigent protein 19 OS=Arabidopsis thaliana GN=DIR19 PE=2 SV=1//2.16806e-67	208180	208770	-	23958	downstream
scaffold641.0	LNC_010209	XLOC_050462	--	lncRNA	182089	184221	-	Pbr034390.1	Pbr034390	--	sp|Q6S001|KIF11_DICDI Kinesin-related protein 11 OS=Dictyostelium discoideum GN=kif11 PE=3 SV=1//7.75588e-92	83012	92559	-	89529	upstream
scaffold641.0	LNC_010209	XLOC_050462	--	lncRNA	182089	184221	-	Pbr034393.1	Pbr034393	--	sp|P93751|ZFP8_ARATH Zinc finger protein 8 OS=Arabidopsis thaliana GN=ZFP8 PE=2 SV=1//1.03507e-36	135909	136751	+	45337	downstream
scaffold538.0	LNC_009136	XLOC_045209	--	lncRNA	307005	307227	-	Pbr030855.1	Pbr030855	--	sp|Q8VYF4|GATL7_ARATH Probable galacturonosyltransferase-like 7 OS=Arabidopsis thaliana GN=GATL7 PE=2 SV=1//0	223932	225023	+	81981	downstream
scaffold538.0	LNC_009136	XLOC_045209	--	lncRNA	307005	307227	-	Pbr030857.1	Pbr030857	--	sp|Q9SJ52|YLS9_ARATH Protein YLS9 OS=Arabidopsis thaliana GN=YLS9 PE=2 SV=1//9.44175e-11	277922	278647	-	28357	upstream
scaffold538.0	LNC_009136	XLOC_045209	--	lncRNA	307005	307227	-	Pbr030856.2	Pbr030856	--	sp|Q0H8D7|NBS1_ARATH Nijmegen breakage syndrome 1 protein OS=Arabidopsis thaliana GN=NBS1 PE=1 SV=1//1.16916e-137	264230	276579	+	30425	downstream
scaffold538.0	LNC_009136	XLOC_045209	--	lncRNA	307005	307227	-	Pbr030858.2	Pbr030858	--	sp|Q93V85|WTR16_ARATH WAT1-related protein At3g02690, chloroplastic OS=Arabidopsis thaliana GN=At3g02690 PE=2 SV=1//3.04635e-51	302366	305859	+	1145	downstream
scaffold40.0	LNC_007379	XLOC_036874	--	lncRNA	1047552	1048922	+	Pbr025338.1	Pbr025338	--	sp|Q9LTH8|ACH11_ARATH 1-aminocyclopropane-1-carboxylate oxidase homolog 11 OS=Arabidopsis thaliana GN=At5g59530 PE=2 SV=1//2.93228e-97	1052587	1054574	+	3664	upstream
scaffold40.0	LNC_007379	XLOC_036874	--	lncRNA	1047552	1048922	+	Pbr025328.1	Pbr025328	--	sp|Q38895|SUP_ARATH Transcriptional regulator SUPERMAN OS=Arabidopsis thaliana GN=SUP PE=1 SV=1//5.88265e-10	956266	956856	+	90695	downstream
scaffold40.0	LNC_007379	XLOC_036874	--	lncRNA	1047552	1048922	+	Pbr025345.1	Pbr025345	--	-//-	1110902	1111312	-	61979	downstream
scaffold40.0	LNC_007379	XLOC_036874	--	lncRNA	1047552	1048922	+	Pbr025344.1	Pbr025344	--	-//-	1106438	1107806	-	57515	downstream
scaffold40.0	LNC_007379	XLOC_036874	--	lncRNA	1047552	1048922	+	Pbr025329.1	Pbr025329	--	sp|Q9SR34|TAC1_ARATH Transcriptional regulator TAC1 OS=Arabidopsis thaliana GN=TAC1 PE=2 SV=1//5.82167e-13	967535	968146	+	79405	downstream
scaffold40.0	LNC_007379	XLOC_036874	--	lncRNA	1047552	1048922	+	Pbr025349.1	Pbr025349	--	sp|P24397|HY6H_HYONI Hyoscyamine 6-dioxygenase OS=Hyoscyamus niger GN=H6H PE=1 SV=1//1.10944e-59	1137002	1142123	-	88079	downstream
scaffold40.0	LNC_007379	XLOC_036874	--	lncRNA	1047552	1048922	+	Pbr042799.1	Pbr042799	--	-//-	1147072	1147248	-	98149	downstream
scaffold40.0	LNC_007379	XLOC_036874	--	lncRNA	1047552	1048922	+	Pbr025333.1	Pbr025333	--	sp|Q9SLB7|LBD16_ARATH LOB domain-containing protein 16 OS=Arabidopsis thaliana GN=LBD16 PE=2 SV=1//2.61e-57	986516	987491	+	60060	downstream
scaffold40.0	LNC_007379	XLOC_036874	--	lncRNA	1047552	1048922	+	Pbr025350.3	Pbr025350	--	-//-	1148048	1148614	-	99125	downstream
scaffold40.0	LNC_007379	XLOC_036874	--	lncRNA	1047552	1048922	+	Pbr025348.1	Pbr025348	--	sp|P0CI65|NPHP3_DANRE Nephrocystin-3 OS=Danio rerio GN=nphp3 PE=3 SV=1//2.49145e-11	1132968	1135128	+	84045	upstream
scaffold40.0	LNC_007379	XLOC_036874	--	lncRNA	1047552	1048922	+	Pbr025332.1	Pbr025332	--	sp|Q9ZP54|PARP1_ARATH Poly [ADP-ribose] polymerase 1 OS=Arabidopsis thaliana GN=PARP1 PE=1 SV=2//0	976997	984236	+	63315	downstream
scaffold40.0	LNC_007379	XLOC_036874	--	lncRNA	1047552	1048922	+	Pbr025342.1	Pbr025342	--	sp|P24397|HY6H_HYONI Hyoscyamine 6-dioxygenase OS=Hyoscyamus niger GN=H6H PE=1 SV=1//1.76567e-42	1097711	1100434	-	48788	downstream
scaffold40.0	LNC_007379	XLOC_036874	--	lncRNA	1047552	1048922	+	Pbr025331.1	Pbr025331	--	sp|Q94JW0|DOHH_ARATH Deoxyhypusine hydroxylase OS=Arabidopsis thaliana GN=At3g58180 PE=1 SV=1//1.59667e-152	973760	975897	+	71654	downstream
scaffold40.0	LNC_007379	XLOC_036874	--	lncRNA	1047552	1048922	+	Pbr025334.1	Pbr025334	--	sp|Q9M2J7|LBD29_ARATH LOB domain-containing protein 29 OS=Arabidopsis thaliana GN=LBD29 PE=2 SV=1//4.36376e-56	1004769	1005614	-	41937	upstream
scaffold40.0	LNC_007379	XLOC_036874	--	lncRNA	1047552	1048922	+	Pbr025343.1	Pbr025343	--	sp|P24397|HY6H_HYONI Hyoscyamine 6-dioxygenase OS=Hyoscyamus niger GN=H6H PE=1 SV=1//1.10973e-33	1104256	1105026	-	55333	downstream
scaffold40.0	LNC_007379	XLOC_036874	--	lncRNA	1047552	1048922	+	Pbr025335.1	Pbr025335	--	-//-	1022165	1024426	+	23125	downstream
scaffold40.0	LNC_007379	XLOC_036874	--	lncRNA	1047552	1048922	+	Pbr025330.1	Pbr025330	--	sp|Q9M2J9|BET11_ARATH Bet1-like SNARE 1-1 OS=Arabidopsis thaliana GN=BET11 PE=1 SV=1//1.46249e-65	971036	972765	-	74786	upstream
scaffold40.0	LNC_007379	XLOC_036874	--	lncRNA	1047552	1048922	+	Pbr025340.1	Pbr025340	--	sp|Q84MB3|ACCH1_ARATH 1-aminocyclopropane-1-carboxylate oxidase homolog 1 OS=Arabidopsis thaliana GN=At1g06620 PE=2 SV=1//1.52456e-06	1060734	1061896	-	11811	downstream
scaffold40.0	LNC_007379	XLOC_036874	--	lncRNA	1047552	1048922	+	Pbr025336.1	Pbr025336	--	sp|Q9M2J7|LBD29_ARATH LOB domain-containing protein 29 OS=Arabidopsis thaliana GN=LBD29 PE=2 SV=1//1.52345e-58	1035820	1036520	-	11031	upstream
scaffold40.0	LNC_007379	XLOC_036874	--	lncRNA	1047552	1048922	+	Pbr025337.1	Pbr025337	--	sp|P0C1S9|DGLB_RAT Sn1-specific diacylglycerol lipase beta OS=Rattus norvegicus GN=Daglb PE=1 SV=1//3.52756e-10	1043070	1047329	-	222	upstream
scaffold40.0	LNC_007379	XLOC_036874	--	lncRNA	1047552	1048922	+	Pbr025341.3	Pbr025341	--	sp|Q58G01|LHWL3_ARATH Transcription factor bHLH155 OS=Arabidopsis thaliana GN=BHLH155 PE=2 SV=1//2.96317e-159	1081156	1085559	-	32233	downstream
scaffold40.0	LNC_007379	XLOC_036874	--	lncRNA	1047552	1048922	+	Pbr025347.1	Pbr025347	--	sp|Q54NA3|ATG9_DICDI Autophagy-related protein 9 OS=Dictyostelium discoideum GN=atg9 PE=2 SV=1//2.06729e-82	1126915	1131467	+	77992	upstream
scaffold40.0	LNC_007379	XLOC_036874	--	lncRNA	1047552	1048922	+	Pbr025339.1	Pbr025339	--	-//-	1055099	1055783	-	6176	downstream
scaffold40.0	LNC_007379	XLOC_036874	--	lncRNA	1047552	1048922	+	Pbr025346.1	Pbr025346	--	sp|Q9SJW9|CDT1A_ARATH CDT1-like protein a, chloroplastic OS=Arabidopsis thaliana GN=CDT1A PE=1 SV=1//1.5555e-74	1119589	1122815	-	70666	downstream
scaffold40.0	LNC_007379	XLOC_036874	--	lncRNA	1047552	1048922	+	Pbr025327.1	Pbr025327	--	sp|F4HWY6|MYO11_ARATH Myosin-11 OS=Arabidopsis thaliana GN=XI-E PE=3 SV=1//0	938523	947898	+	99653	downstream
scaffold40.0	LNC_007378	XLOC_036872	--	lncRNA	1020936	1021578	+	Pbr025338.1	Pbr025338	--	sp|Q9LTH8|ACH11_ARATH 1-aminocyclopropane-1-carboxylate oxidase homolog 11 OS=Arabidopsis thaliana GN=At5g59530 PE=2 SV=1//2.93228e-97	1052587	1054574	+	31008	upstream
scaffold40.0	LNC_007378	XLOC_036872	--	lncRNA	1020936	1021578	+	Pbr025328.1	Pbr025328	--	sp|Q38895|SUP_ARATH Transcriptional regulator SUPERMAN OS=Arabidopsis thaliana GN=SUP PE=1 SV=1//5.88265e-10	956266	956856	+	64079	downstream
scaffold40.0	LNC_007378	XLOC_036872	--	lncRNA	1020936	1021578	+	Pbr025325.1	Pbr025325	--	-//-	934317	934622	-	86313	upstream
scaffold40.0	LNC_007378	XLOC_036872	--	lncRNA	1020936	1021578	+	Pbr025345.1	Pbr025345	--	-//-	1110902	1111312	-	89323	downstream
scaffold40.0	LNC_007378	XLOC_036872	--	lncRNA	1020936	1021578	+	Pbr025324.1	Pbr025324	--	sp|P24397|HY6H_HYONI Hyoscyamine 6-dioxygenase OS=Hyoscyamus niger GN=H6H PE=1 SV=1//2.2276e-50	924327	929890	-	91045	upstream
scaffold40.0	LNC_007378	XLOC_036872	--	lncRNA	1020936	1021578	+	Pbr025344.1	Pbr025344	--	-//-	1106438	1107806	-	84859	downstream
scaffold40.0	LNC_007378	XLOC_036872	--	lncRNA	1020936	1021578	+	Pbr025329.1	Pbr025329	--	sp|Q9SR34|TAC1_ARATH Transcriptional regulator TAC1 OS=Arabidopsis thaliana GN=TAC1 PE=2 SV=1//5.82167e-13	967535	968146	+	52789	downstream
scaffold40.0	LNC_007378	XLOC_036872	--	lncRNA	1020936	1021578	+	Pbr025333.1	Pbr025333	--	sp|Q9SLB7|LBD16_ARATH LOB domain-containing protein 16 OS=Arabidopsis thaliana GN=LBD16 PE=2 SV=1//2.61e-57	986516	987491	+	33444	downstream
scaffold40.0	LNC_007378	XLOC_036872	--	lncRNA	1020936	1021578	+	Pbr025332.1	Pbr025332	--	sp|Q9ZP54|PARP1_ARATH Poly [ADP-ribose] polymerase 1 OS=Arabidopsis thaliana GN=PARP1 PE=1 SV=2//0	976997	984236	+	36699	downstream
scaffold40.0	LNC_007378	XLOC_036872	--	lncRNA	1020936	1021578	+	Pbr025342.1	Pbr025342	--	sp|P24397|HY6H_HYONI Hyoscyamine 6-dioxygenase OS=Hyoscyamus niger GN=H6H PE=1 SV=1//1.76567e-42	1097711	1100434	-	76132	downstream
scaffold40.0	LNC_007378	XLOC_036872	--	lncRNA	1020936	1021578	+	Pbr025331.1	Pbr025331	--	sp|Q94JW0|DOHH_ARATH Deoxyhypusine hydroxylase OS=Arabidopsis thaliana GN=At3g58180 PE=1 SV=1//1.59667e-152	973760	975897	+	45038	downstream
scaffold40.0	LNC_007378	XLOC_036872	--	lncRNA	1020936	1021578	+	Pbr025334.1	Pbr025334	--	sp|Q9M2J7|LBD29_ARATH LOB domain-containing protein 29 OS=Arabidopsis thaliana GN=LBD29 PE=2 SV=1//4.36376e-56	1004769	1005614	-	15321	upstream
scaffold40.0	LNC_007378	XLOC_036872	--	lncRNA	1020936	1021578	+	Pbr025343.1	Pbr025343	--	sp|P24397|HY6H_HYONI Hyoscyamine 6-dioxygenase OS=Hyoscyamus niger GN=H6H PE=1 SV=1//1.10973e-33	1104256	1105026	-	82677	downstream
scaffold40.0	LNC_007378	XLOC_036872	--	lncRNA	1020936	1021578	+	Pbr025335.1	Pbr025335	--	-//-	1022165	1024426	+	586	upstream
scaffold40.0	LNC_007378	XLOC_036872	--	lncRNA	1020936	1021578	+	Pbr025330.1	Pbr025330	--	sp|Q9M2J9|BET11_ARATH Bet1-like SNARE 1-1 OS=Arabidopsis thaliana GN=BET11 PE=1 SV=1//1.46249e-65	971036	972765	-	48170	upstream
scaffold40.0	LNC_007378	XLOC_036872	--	lncRNA	1020936	1021578	+	Pbr025340.1	Pbr025340	--	sp|Q84MB3|ACCH1_ARATH 1-aminocyclopropane-1-carboxylate oxidase homolog 1 OS=Arabidopsis thaliana GN=At1g06620 PE=2 SV=1//1.52456e-06	1060734	1061896	-	39155	downstream
scaffold40.0	LNC_007378	XLOC_036872	--	lncRNA	1020936	1021578	+	Pbr025336.1	Pbr025336	--	sp|Q9M2J7|LBD29_ARATH LOB domain-containing protein 29 OS=Arabidopsis thaliana GN=LBD29 PE=2 SV=1//1.52345e-58	1035820	1036520	-	14241	downstream
scaffold40.0	LNC_007378	XLOC_036872	--	lncRNA	1020936	1021578	+	Pbr025337.1	Pbr025337	--	sp|P0C1S9|DGLB_RAT Sn1-specific diacylglycerol lipase beta OS=Rattus norvegicus GN=Daglb PE=1 SV=1//3.52756e-10	1043070	1047329	-	21491	downstream
scaffold40.0	LNC_007378	XLOC_036872	--	lncRNA	1020936	1021578	+	Pbr025341.3	Pbr025341	--	sp|Q58G01|LHWL3_ARATH Transcription factor bHLH155 OS=Arabidopsis thaliana GN=BHLH155 PE=2 SV=1//2.96317e-159	1081156	1085559	-	59577	downstream
scaffold40.0	LNC_007378	XLOC_036872	--	lncRNA	1020936	1021578	+	Pbr025339.1	Pbr025339	--	-//-	1055099	1055783	-	33520	downstream
scaffold40.0	LNC_007378	XLOC_036872	--	lncRNA	1020936	1021578	+	Pbr025346.1	Pbr025346	--	sp|Q9SJW9|CDT1A_ARATH CDT1-like protein a, chloroplastic OS=Arabidopsis thaliana GN=CDT1A PE=1 SV=1//1.5555e-74	1119589	1122815	-	98010	downstream
scaffold40.0	LNC_007378	XLOC_036872	--	lncRNA	1020936	1021578	+	Pbr025327.1	Pbr025327	--	sp|F4HWY6|MYO11_ARATH Myosin-11 OS=Arabidopsis thaliana GN=XI-E PE=3 SV=1//0	938523	947898	+	73037	downstream
scaffold40.0	LNC_007378	XLOC_036872	--	lncRNA	1020936	1021578	+	Pbr025326.2	Pbr025326	--	sp|Q0V7S6|FK125_ARATH F-box/kelch-repeat protein OR23 OS=Arabidopsis thaliana GN=OR23 PE=2 SV=1//1.067e-163	935155	937752	-	83183	upstream
scaffold641.0	LNC_010208	XLOC_050461	--	lncRNA	179601	179825	-	Pbr034396.1	Pbr034396	--	sp|Q9C523|DIR19_ARATH Dirigent protein 19 OS=Arabidopsis thaliana GN=DIR19 PE=2 SV=1//6.31974e-65	220420	220881	-	40594	downstream
scaffold641.0	LNC_010208	XLOC_050461	--	lncRNA	179601	179825	-	Pbr034399.1	Pbr034399	--	sp|F4IXJ7|MED6_ARATH Mediator of RNA polymerase II transcription subunit 6 OS=Arabidopsis thaliana GN=MED6 PE=1 SV=1//1.3278e-64	248756	251466	-	68930	downstream
scaffold641.0	LNC_010208	XLOC_050461	--	lncRNA	179601	179825	-	Pbr034397.1	Pbr034397	--	sp|Q43291|RL211_ARATH 60S ribosomal protein L21-1 OS=Arabidopsis thaliana GN=RPL21A PE=2 SV=2//5.87702e-27	237487	237687	+	57661	upstream
scaffold641.0	LNC_010208	XLOC_050461	--	lncRNA	179601	179825	-	Pbr034392.1	Pbr034392	--	sp|Q96DM3|MIC1_HUMAN Uncharacterized protein C18orf8 OS=Homo sapiens GN=C18orf8 PE=2 SV=2//8.14492e-07	106867	114325	+	65275	downstream
scaffold641.0	LNC_010208	XLOC_050461	--	lncRNA	179601	179825	-	Pbr034391.1	Pbr034391	--	sp|Q9ZUU4|CP29B_ARATH RNA-binding protein CP29B, chloroplastic OS=Arabidopsis thaliana GN=CP29B PE=1 SV=1//1.72456e-07	97376	97803	+	81797	downstream
scaffold641.0	LNC_010208	XLOC_050461	--	lncRNA	179601	179825	-	Pbr034398.1	Pbr034398	--	-//-	246512	247830	-	66686	downstream
scaffold641.0	LNC_010208	XLOC_050461	--	lncRNA	179601	179825	-	Pbr034394.1	Pbr034394	--	sp|Q9SS03|DIR21_ARATH Dirigent protein 21 OS=Arabidopsis thaliana GN=DIR21 PE=3 SV=1//1.57864e-56	186097	186645	-	6271	downstream
scaffold641.0	LNC_010208	XLOC_050461	--	lncRNA	179601	179825	-	Pbr034395.1	Pbr034395	--	sp|Q9C523|DIR19_ARATH Dirigent protein 19 OS=Arabidopsis thaliana GN=DIR19 PE=2 SV=1//2.16806e-67	208180	208770	-	28354	downstream
scaffold641.0	LNC_010208	XLOC_050461	--	lncRNA	179601	179825	-	Pbr034390.1	Pbr034390	--	sp|Q6S001|KIF11_DICDI Kinesin-related protein 11 OS=Dictyostelium discoideum GN=kif11 PE=3 SV=1//7.75588e-92	83012	92559	-	87041	upstream
scaffold641.0	LNC_010208	XLOC_050461	--	lncRNA	179601	179825	-	Pbr034393.1	Pbr034393	--	sp|P93751|ZFP8_ARATH Zinc finger protein 8 OS=Arabidopsis thaliana GN=ZFP8 PE=2 SV=1//1.03507e-36	135909	136751	+	42849	downstream
scaffold40.0	LNC_007375	XLOC_036859	--	lncRNA	788254	788572	+	Pbr025306.1	Pbr025306	--	sp|P0C7Q7|PPR38_ARATH Putative pentatricopeptide repeat-containing protein At1g12700, mitochondrial OS=Arabidopsis thaliana GN=At1g12700 PE=3 SV=1//2.06439e-36	723150	726045	+	62208	downstream
scaffold40.0	LNC_007375	XLOC_036859	--	lncRNA	788254	788572	+	Pbr025319.1	Pbr025319	--	-//-	829970	830332	-	41397	downstream
scaffold40.0	LNC_007375	XLOC_036859	--	lncRNA	788254	788572	+	Pbr025309.1	Pbr025309	--	sp|Q4V1F7|IOLC2_BACCZ 5-dehydro-2-deoxygluconokinase 2 OS=Bacillus cereus (strain ZK / E33L) GN=iolC2 PE=3 SV=1//1.15903e-08	740360	742657	-	45596	upstream
scaffold40.0	LNC_007375	XLOC_036859	--	lncRNA	788254	788572	+	Pbr025317.1	Pbr025317	--	-//-	786163	786516	-	1737	upstream
scaffold40.0	LNC_007375	XLOC_036859	--	lncRNA	788254	788572	+	Pbr025308.1	Pbr025308	--	-//-	735541	737367	-	50886	upstream
scaffold40.0	LNC_007375	XLOC_036859	--	lncRNA	788254	788572	+	Pbr025312.1	Pbr025312	--	sp|O81117|C94A1_VICSA Cytochrome P450 94A1 OS=Vicia sativa GN=CYP94A1 PE=2 SV=2//0	757141	758667	+	29586	downstream
scaffold40.0	LNC_007375	XLOC_036859	--	lncRNA	788254	788572	+	Pbr025311.1	Pbr025311	--	sp|F4INW9|MYOB4_ARATH Probable myosin-binding protein 4 OS=Arabidopsis thaliana GN=MYOB4 PE=3 SV=1//7.62339e-19	751209	754305	+	33948	downstream
scaffold40.0	LNC_007375	XLOC_036859	--	lncRNA	788254	788572	+	Pbr025303.1	Pbr025303	--	sp|Q945U1|RS15_ELAOL 40S ribosomal protein S15 OS=Elaeis oleifera GN=RPS15 PE=2 SV=1//2.02091e-12	705717	706641	-	81612	upstream
scaffold40.0	LNC_007375	XLOC_036859	--	lncRNA	788254	788572	+	Pbr025302.1	Pbr025302	--	-//-	697218	697807	-	90446	upstream
scaffold40.0	LNC_007375	XLOC_036859	--	lncRNA	788254	788572	+	Pbr025307.1	Pbr025307	--	-//-	734182	734340	-	53913	upstream
scaffold40.0	LNC_007375	XLOC_036859	--	lncRNA	788254	788572	+	Pbr025320.2	Pbr025320	--	sp|O23487|BH003_ARATH Transcription factor bHLH3 OS=Arabidopsis thaliana GN=BHLH3 PE=2 SV=1//3.18813e-93	848526	849736	+	59953	upstream
scaffold40.0	LNC_007375	XLOC_036859	--	lncRNA	788254	788572	+	Pbr025318.1	Pbr025318	--	-//-	813147	813383	+	24574	upstream
scaffold40.0	LNC_007375	XLOC_036859	--	lncRNA	788254	788572	+	Pbr025314.1	Pbr025314	--	sp|P82381|ICI_LINUS Proteinase inhibitor OS=Linum usitatissimum PE=1 SV=1//8.45959e-20	774015	774315	+	13938	downstream
scaffold40.0	LNC_007375	XLOC_036859	--	lncRNA	788254	788572	+	Pbr025304.1	Pbr025304	--	sp|P26569|H12_ARATH Histone H1.2 OS=Arabidopsis thaliana GN=At2g30620 PE=1 SV=1//6.12291e-16	711559	712575	+	75678	downstream
scaffold40.0	LNC_007375	XLOC_036859	--	lncRNA	788254	788572	+	Pbr025316.1	Pbr025316	--	sp|O23487|BH003_ARATH Transcription factor bHLH3 OS=Arabidopsis thaliana GN=BHLH3 PE=2 SV=1//8.95338e-166	782658	784166	+	4087	downstream
scaffold40.0	LNC_007375	XLOC_036859	--	lncRNA	788254	788572	+	Pbr025315.1	Pbr025315	--	-//-	779308	779526	+	8727	downstream
scaffold40.0	LNC_007375	XLOC_036859	--	lncRNA	788254	788572	+	Pbr025310.1	Pbr025310	--	sp|Q54F15|NUBPL_DICDI Iron-sulfur protein NUBPL OS=Dictyostelium discoideum GN=nubpl PE=3 SV=1//2.64e-103	744375	748201	-	40052	upstream
scaffold40.0	LNC_007375	XLOC_036859	--	lncRNA	788254	788572	+	Pbr025301.2	Pbr025301	--	sp|O04336|WRK21_ARATH Probable WRKY transcription factor 21 OS=Arabidopsis thaliana GN=WRKY21 PE=2 SV=1//9.10856e-109	692055	693936	+	94317	downstream
scaffold40.0	LNC_007375	XLOC_036859	--	lncRNA	788254	788572	+	Pbr025313.1	Pbr025313	--	-//-	762975	763157	-	25096	upstream
scaffold40.0	LNC_007375	XLOC_036859	--	lncRNA	788254	788572	+	Pbr042798.1	Pbr042798	--	-//-	882834	883055	+	94261	upstream
scaffold40.0	LNC_007375	XLOC_036859	--	lncRNA	788254	788572	+	Pbr025305.1	Pbr025305	--	-//-	716003	720722	-	67531	upstream
scaffold40.0	LNC_007374	XLOC_036858	--	lncRNA	785922	786421	+	Pbr025306.1	Pbr025306	--	sp|P0C7Q7|PPR38_ARATH Putative pentatricopeptide repeat-containing protein At1g12700, mitochondrial OS=Arabidopsis thaliana GN=At1g12700 PE=3 SV=1//2.06439e-36	723150	726045	+	59876	downstream
scaffold40.0	LNC_007374	XLOC_036858	--	lncRNA	785922	786421	+	Pbr025319.1	Pbr025319	--	-//-	829970	830332	-	43548	downstream
scaffold40.0	LNC_007374	XLOC_036858	--	lncRNA	785922	786421	+	Pbr025309.1	Pbr025309	--	sp|Q4V1F7|IOLC2_BACCZ 5-dehydro-2-deoxygluconokinase 2 OS=Bacillus cereus (strain ZK / E33L) GN=iolC2 PE=3 SV=1//1.15903e-08	740360	742657	-	43264	upstream
scaffold40.0	LNC_007374	XLOC_036858	--	lncRNA	785922	786421	+	Pbr025308.1	Pbr025308	--	-//-	735541	737367	-	48554	upstream
scaffold40.0	LNC_007374	XLOC_036858	--	lncRNA	785922	786421	+	Pbr025317.1	Pbr025317	--	-//-	786163	786516	-	-259	antisense
scaffold40.0	LNC_007374	XLOC_036858	--	lncRNA	785922	786421	+	Pbr025312.1	Pbr025312	--	sp|O81117|C94A1_VICSA Cytochrome P450 94A1 OS=Vicia sativa GN=CYP94A1 PE=2 SV=2//0	757141	758667	+	27254	downstream
scaffold40.0	LNC_007374	XLOC_036858	--	lncRNA	785922	786421	+	Pbr025311.1	Pbr025311	--	sp|F4INW9|MYOB4_ARATH Probable myosin-binding protein 4 OS=Arabidopsis thaliana GN=MYOB4 PE=3 SV=1//7.62339e-19	751209	754305	+	31616	downstream
scaffold40.0	LNC_007374	XLOC_036858	--	lncRNA	785922	786421	+	Pbr025303.1	Pbr025303	--	sp|Q945U1|RS15_ELAOL 40S ribosomal protein S15 OS=Elaeis oleifera GN=RPS15 PE=2 SV=1//2.02091e-12	705717	706641	-	79280	upstream
scaffold40.0	LNC_007374	XLOC_036858	--	lncRNA	785922	786421	+	Pbr025302.1	Pbr025302	--	-//-	697218	697807	-	88114	upstream
scaffold40.0	LNC_007374	XLOC_036858	--	lncRNA	785922	786421	+	Pbr025307.1	Pbr025307	--	-//-	734182	734340	-	51581	upstream
scaffold40.0	LNC_007374	XLOC_036858	--	lncRNA	785922	786421	+	Pbr025320.2	Pbr025320	--	sp|O23487|BH003_ARATH Transcription factor bHLH3 OS=Arabidopsis thaliana GN=BHLH3 PE=2 SV=1//3.18813e-93	848526	849736	+	62104	upstream
scaffold40.0	LNC_007374	XLOC_036858	--	lncRNA	785922	786421	+	Pbr025318.1	Pbr025318	--	-//-	813147	813383	+	26725	upstream
scaffold40.0	LNC_007374	XLOC_036858	--	lncRNA	785922	786421	+	Pbr025314.1	Pbr025314	--	sp|P82381|ICI_LINUS Proteinase inhibitor OS=Linum usitatissimum PE=1 SV=1//8.45959e-20	774015	774315	+	11606	downstream
scaffold40.0	LNC_007374	XLOC_036858	--	lncRNA	785922	786421	+	Pbr025304.1	Pbr025304	--	sp|P26569|H12_ARATH Histone H1.2 OS=Arabidopsis thaliana GN=At2g30620 PE=1 SV=1//6.12291e-16	711559	712575	+	73346	downstream
scaffold40.0	LNC_007374	XLOC_036858	--	lncRNA	785922	786421	+	Pbr025316.1	Pbr025316	--	sp|O23487|BH003_ARATH Transcription factor bHLH3 OS=Arabidopsis thaliana GN=BHLH3 PE=2 SV=1//8.95338e-166	782658	784166	+	1755	downstream
scaffold40.0	LNC_007374	XLOC_036858	--	lncRNA	785922	786421	+	Pbr025315.1	Pbr025315	--	-//-	779308	779526	+	6395	downstream
scaffold40.0	LNC_007374	XLOC_036858	--	lncRNA	785922	786421	+	Pbr025310.1	Pbr025310	--	sp|Q54F15|NUBPL_DICDI Iron-sulfur protein NUBPL OS=Dictyostelium discoideum GN=nubpl PE=3 SV=1//2.64e-103	744375	748201	-	37720	upstream
scaffold40.0	LNC_007374	XLOC_036858	--	lncRNA	785922	786421	+	Pbr025301.2	Pbr025301	--	sp|O04336|WRK21_ARATH Probable WRKY transcription factor 21 OS=Arabidopsis thaliana GN=WRKY21 PE=2 SV=1//9.10856e-109	692055	693936	+	91985	downstream
scaffold40.0	LNC_007374	XLOC_036858	--	lncRNA	785922	786421	+	Pbr025313.1	Pbr025313	--	-//-	762975	763157	-	22764	upstream
scaffold40.0	LNC_007374	XLOC_036858	--	lncRNA	785922	786421	+	Pbr042798.1	Pbr042798	--	-//-	882834	883055	+	96412	upstream
scaffold40.0	LNC_007374	XLOC_036858	--	lncRNA	785922	786421	+	Pbr025305.1	Pbr025305	--	-//-	716003	720722	-	65199	upstream
scaffold40.0	LNC_007377	XLOC_036865	--	lncRNA	918137	918764	+	Pbr025319.1	Pbr025319	--	-//-	829970	830332	-	87804	upstream
scaffold40.0	LNC_007377	XLOC_036865	--	lncRNA	918137	918764	+	Pbr025333.1	Pbr025333	--	sp|Q9SLB7|LBD16_ARATH LOB domain-containing protein 16 OS=Arabidopsis thaliana GN=LBD16 PE=2 SV=1//2.61e-57	986516	987491	+	67751	upstream
scaffold40.0	LNC_007377	XLOC_036865	--	lncRNA	918137	918764	+	Pbr025331.1	Pbr025331	--	sp|Q94JW0|DOHH_ARATH Deoxyhypusine hydroxylase OS=Arabidopsis thaliana GN=At3g58180 PE=1 SV=1//1.59667e-152	973760	975897	+	54995	upstream
scaffold40.0	LNC_007377	XLOC_036865	--	lncRNA	918137	918764	+	Pbr025320.2	Pbr025320	--	sp|O23487|BH003_ARATH Transcription factor bHLH3 OS=Arabidopsis thaliana GN=BHLH3 PE=2 SV=1//3.18813e-93	848526	849736	+	68400	downstream
scaffold40.0	LNC_007377	XLOC_036865	--	lncRNA	918137	918764	+	Pbr025328.1	Pbr025328	--	sp|Q38895|SUP_ARATH Transcriptional regulator SUPERMAN OS=Arabidopsis thaliana GN=SUP PE=1 SV=1//5.88265e-10	956266	956856	+	37501	upstream
scaffold40.0	LNC_007377	XLOC_036865	--	lncRNA	918137	918764	+	Pbr025325.1	Pbr025325	--	-//-	934317	934622	-	15552	downstream
scaffold40.0	LNC_007377	XLOC_036865	--	lncRNA	918137	918764	+	Pbr025324.1	Pbr025324	--	sp|P24397|HY6H_HYONI Hyoscyamine 6-dioxygenase OS=Hyoscyamus niger GN=H6H PE=1 SV=1//2.2276e-50	924327	929890	-	5562	downstream
scaffold40.0	LNC_007377	XLOC_036865	--	lncRNA	918137	918764	+	Pbr025321.1	Pbr025321	--	-//-	892661	893023	-	25113	upstream
scaffold40.0	LNC_007377	XLOC_036865	--	lncRNA	918137	918764	+	Pbr025334.1	Pbr025334	--	sp|Q9M2J7|LBD29_ARATH LOB domain-containing protein 29 OS=Arabidopsis thaliana GN=LBD29 PE=2 SV=1//4.36376e-56	1004769	1005614	-	86004	downstream
scaffold40.0	LNC_007377	XLOC_036865	--	lncRNA	918137	918764	+	Pbr025332.1	Pbr025332	--	sp|Q9ZP54|PARP1_ARATH Poly [ADP-ribose] polymerase 1 OS=Arabidopsis thaliana GN=PARP1 PE=1 SV=2//0	976997	984236	+	58232	upstream
scaffold40.0	LNC_007377	XLOC_036865	--	lncRNA	918137	918764	+	Pbr025322.1	Pbr025322	--	sp|Q0V7S6|FK125_ARATH F-box/kelch-repeat protein OR23 OS=Arabidopsis thaliana GN=OR23 PE=2 SV=1//1.98619e-28	894462	895880	-	22256	upstream
scaffold40.0	LNC_007377	XLOC_036865	--	lncRNA	918137	918764	+	Pbr025329.1	Pbr025329	--	sp|Q9SR34|TAC1_ARATH Transcriptional regulator TAC1 OS=Arabidopsis thaliana GN=TAC1 PE=2 SV=1//5.82167e-13	967535	968146	+	48770	upstream
scaffold40.0	LNC_007377	XLOC_036865	--	lncRNA	918137	918764	+	Pbr025330.1	Pbr025330	--	sp|Q9M2J9|BET11_ARATH Bet1-like SNARE 1-1 OS=Arabidopsis thaliana GN=BET11 PE=1 SV=1//1.46249e-65	971036	972765	-	52271	downstream
scaffold40.0	LNC_007377	XLOC_036865	--	lncRNA	918137	918764	+	Pbr025327.1	Pbr025327	--	sp|F4HWY6|MYO11_ARATH Myosin-11 OS=Arabidopsis thaliana GN=XI-E PE=3 SV=1//0	938523	947898	+	19758	upstream
scaffold40.0	LNC_007377	XLOC_036865	--	lncRNA	918137	918764	+	Pbr025326.2	Pbr025326	--	sp|Q0V7S6|FK125_ARATH F-box/kelch-repeat protein OR23 OS=Arabidopsis thaliana GN=OR23 PE=2 SV=1//1.067e-163	935155	937752	-	16390	downstream
scaffold40.0	LNC_007377	XLOC_036865	--	lncRNA	918137	918764	+	Pbr042798.1	Pbr042798	--	-//-	882834	883055	+	35081	downstream
scaffold40.0	LNC_007377	XLOC_036865	--	lncRNA	918137	918764	+	Pbr025323.1	Pbr025323	--	-//-	914450	914656	+	3480	downstream
scaffold40.0	LNC_007376	XLOC_036862	--	lncRNA	876462	876960	+	Pbr025319.1	Pbr025319	--	-//-	829970	830332	-	46129	upstream
scaffold40.0	LNC_007376	XLOC_036862	--	lncRNA	876462	876960	+	Pbr025331.1	Pbr025331	--	sp|Q94JW0|DOHH_ARATH Deoxyhypusine hydroxylase OS=Arabidopsis thaliana GN=At3g58180 PE=1 SV=1//1.59667e-152	973760	975897	+	96799	upstream
scaffold40.0	LNC_007376	XLOC_036862	--	lncRNA	876462	876960	+	Pbr025316.1	Pbr025316	--	sp|O23487|BH003_ARATH Transcription factor bHLH3 OS=Arabidopsis thaliana GN=BHLH3 PE=2 SV=1//8.95338e-166	782658	784166	+	92295	downstream
scaffold40.0	LNC_007376	XLOC_036862	--	lncRNA	876462	876960	+	Pbr025317.1	Pbr025317	--	-//-	786163	786516	-	89945	upstream
scaffold40.0	LNC_007376	XLOC_036862	--	lncRNA	876462	876960	+	Pbr025328.1	Pbr025328	--	sp|Q38895|SUP_ARATH Transcriptional regulator SUPERMAN OS=Arabidopsis thaliana GN=SUP PE=1 SV=1//5.88265e-10	956266	956856	+	79305	upstream
scaffold40.0	LNC_007376	XLOC_036862	--	lncRNA	876462	876960	+	Pbr025325.1	Pbr025325	--	-//-	934317	934622	-	57356	downstream
scaffold40.0	LNC_007376	XLOC_036862	--	lncRNA	876462	876960	+	Pbr025324.1	Pbr025324	--	sp|P24397|HY6H_HYONI Hyoscyamine 6-dioxygenase OS=Hyoscyamus niger GN=H6H PE=1 SV=1//2.2276e-50	924327	929890	-	47366	downstream
scaffold40.0	LNC_007376	XLOC_036862	--	lncRNA	876462	876960	+	Pbr025318.1	Pbr025318	--	-//-	813147	813383	+	63078	downstream
scaffold40.0	LNC_007376	XLOC_036862	--	lncRNA	876462	876960	+	Pbr025321.1	Pbr025321	--	-//-	892661	893023	-	15700	downstream
scaffold40.0	LNC_007376	XLOC_036862	--	lncRNA	876462	876960	+	Pbr025322.1	Pbr025322	--	sp|Q0V7S6|FK125_ARATH F-box/kelch-repeat protein OR23 OS=Arabidopsis thaliana GN=OR23 PE=2 SV=1//1.98619e-28	894462	895880	-	17501	downstream
scaffold40.0	LNC_007376	XLOC_036862	--	lncRNA	876462	876960	+	Pbr025320.2	Pbr025320	--	sp|O23487|BH003_ARATH Transcription factor bHLH3 OS=Arabidopsis thaliana GN=BHLH3 PE=2 SV=1//3.18813e-93	848526	849736	+	26725	downstream
scaffold40.0	LNC_007376	XLOC_036862	--	lncRNA	876462	876960	+	Pbr025315.1	Pbr025315	--	-//-	779308	779526	+	96935	downstream
scaffold40.0	LNC_007376	XLOC_036862	--	lncRNA	876462	876960	+	Pbr025329.1	Pbr025329	--	sp|Q9SR34|TAC1_ARATH Transcriptional regulator TAC1 OS=Arabidopsis thaliana GN=TAC1 PE=2 SV=1//5.82167e-13	967535	968146	+	90574	upstream
scaffold40.0	LNC_007376	XLOC_036862	--	lncRNA	876462	876960	+	Pbr025330.1	Pbr025330	--	sp|Q9M2J9|BET11_ARATH Bet1-like SNARE 1-1 OS=Arabidopsis thaliana GN=BET11 PE=1 SV=1//1.46249e-65	971036	972765	-	94075	downstream
scaffold40.0	LNC_007376	XLOC_036862	--	lncRNA	876462	876960	+	Pbr025327.1	Pbr025327	--	sp|F4HWY6|MYO11_ARATH Myosin-11 OS=Arabidopsis thaliana GN=XI-E PE=3 SV=1//0	938523	947898	+	61562	upstream
scaffold40.0	LNC_007376	XLOC_036862	--	lncRNA	876462	876960	+	Pbr025326.2	Pbr025326	--	sp|Q0V7S6|FK125_ARATH F-box/kelch-repeat protein OR23 OS=Arabidopsis thaliana GN=OR23 PE=2 SV=1//1.067e-163	935155	937752	-	58194	downstream
scaffold40.0	LNC_007376	XLOC_036862	--	lncRNA	876462	876960	+	Pbr042798.1	Pbr042798	--	-//-	882834	883055	+	5873	upstream
scaffold40.0	LNC_007376	XLOC_036862	--	lncRNA	876462	876960	+	Pbr025323.1	Pbr025323	--	-//-	914450	914656	+	37489	upstream
scaffold40.0	LNC_007371	XLOC_036849	--	lncRNA	715727	716409	+	Pbr025294.1	Pbr025294	--	sp|P80461|GSHRP_TOBAC Glutathione reductase, chloroplastic (Fragment) OS=Nicotiana tabacum GN=GOR PE=1 SV=1//0	644193	647187	-	68539	upstream
scaffold40.0	LNC_007371	XLOC_036849	--	lncRNA	715727	716409	+	Pbr025312.1	Pbr025312	--	sp|O81117|C94A1_VICSA Cytochrome P450 94A1 OS=Vicia sativa GN=CYP94A1 PE=2 SV=2//0	757141	758667	+	40731	upstream
scaffold40.0	LNC_007371	XLOC_036849	--	lncRNA	715727	716409	+	Pbr025303.1	Pbr025303	--	sp|Q945U1|RS15_ELAOL 40S ribosomal protein S15 OS=Elaeis oleifera GN=RPS15 PE=2 SV=1//2.02091e-12	705717	706641	-	9085	upstream
scaffold40.0	LNC_007371	XLOC_036849	--	lncRNA	715727	716409	+	Pbr025302.1	Pbr025302	--	-//-	697218	697807	-	17919	upstream
scaffold40.0	LNC_007371	XLOC_036849	--	lncRNA	715727	716409	+	Pbr025295.1	Pbr025295	--	sp|Q84MB3|ACCH1_ARATH 1-aminocyclopropane-1-carboxylate oxidase homolog 1 OS=Arabidopsis thaliana GN=At1g06620 PE=2 SV=1//8.55191e-95	648260	649782	-	65944	upstream
scaffold40.0	LNC_007371	XLOC_036849	--	lncRNA	715727	716409	+	Pbr025314.1	Pbr025314	--	sp|P82381|ICI_LINUS Proteinase inhibitor OS=Linum usitatissimum PE=1 SV=1//8.45959e-20	774015	774315	+	57605	upstream
scaffold40.0	LNC_007371	XLOC_036849	--	lncRNA	715727	716409	+	Pbr025296.1	Pbr025296	--	sp|Q41387|PSBW_SPIOL Photosystem II reaction center W protein, chloroplastic OS=Spinacia oleracea GN=psbW PE=1 SV=1//8.98492e-26	652687	653365	-	62361	upstream
scaffold40.0	LNC_007371	XLOC_036849	--	lncRNA	715727	716409	+	Pbr025315.1	Pbr025315	--	-//-	779308	779526	+	62898	upstream
scaffold40.0	LNC_007371	XLOC_036849	--	lncRNA	715727	716409	+	Pbr025293.1	Pbr025293	--	sp|Q3EBR6|PLA16_ARATH Phospholipase A1-Igamma2, chloroplastic OS=Arabidopsis thaliana GN=At2g30550 PE=1 SV=2//0	633869	640443	+	75283	downstream
scaffold40.0	LNC_007371	XLOC_036849	--	lncRNA	715727	716409	+	Pbr025297.1	Pbr025297	--	sp|Q9M9Y5|GAUT6_ARATH Probable galacturonosyltransferase 6 OS=Arabidopsis thaliana GN=GAUT6 PE=2 SV=1//0	654171	657565	-	58161	upstream
scaffold40.0	LNC_007371	XLOC_036849	--	lncRNA	715727	716409	+	Pbr025316.1	Pbr025316	--	sp|O23487|BH003_ARATH Transcription factor bHLH3 OS=Arabidopsis thaliana GN=BHLH3 PE=2 SV=1//8.95338e-166	782658	784166	+	66248	upstream
scaffold40.0	LNC_007371	XLOC_036849	--	lncRNA	715727	716409	+	Pbr025317.1	Pbr025317	--	-//-	786163	786516	-	69753	downstream
scaffold40.0	LNC_007371	XLOC_036849	--	lncRNA	715727	716409	+	Pbr025318.1	Pbr025318	--	-//-	813147	813383	+	96737	upstream
scaffold40.0	LNC_007371	XLOC_036849	--	lncRNA	715727	716409	+	Pbr025311.1	Pbr025311	--	sp|F4INW9|MYOB4_ARATH Probable myosin-binding protein 4 OS=Arabidopsis thaliana GN=MYOB4 PE=3 SV=1//7.62339e-19	751209	754305	+	34799	upstream
scaffold40.0	LNC_007371	XLOC_036849	--	lncRNA	715727	716409	+	Pbr025310.1	Pbr025310	--	sp|Q54F15|NUBPL_DICDI Iron-sulfur protein NUBPL OS=Dictyostelium discoideum GN=nubpl PE=3 SV=1//2.64e-103	744375	748201	-	27965	downstream
scaffold40.0	LNC_007371	XLOC_036849	--	lncRNA	715727	716409	+	Pbr025313.1	Pbr025313	--	-//-	762975	763157	-	46565	downstream
scaffold40.0	LNC_007371	XLOC_036849	--	lncRNA	715727	716409	+	Pbr025306.1	Pbr025306	--	sp|P0C7Q7|PPR38_ARATH Putative pentatricopeptide repeat-containing protein At1g12700, mitochondrial OS=Arabidopsis thaliana GN=At1g12700 PE=3 SV=1//2.06439e-36	723150	726045	+	6740	upstream
scaffold40.0	LNC_007371	XLOC_036849	--	lncRNA	715727	716409	+	Pbr025309.1	Pbr025309	--	sp|Q4V1F7|IOLC2_BACCZ 5-dehydro-2-deoxygluconokinase 2 OS=Bacillus cereus (strain ZK / E33L) GN=iolC2 PE=3 SV=1//1.15903e-08	740360	742657	-	23950	downstream
scaffold40.0	LNC_007371	XLOC_036849	--	lncRNA	715727	716409	+	Pbr025308.1	Pbr025308	--	-//-	735541	737367	-	19131	downstream
scaffold40.0	LNC_007371	XLOC_036849	--	lncRNA	715727	716409	+	Pbr025307.1	Pbr025307	--	-//-	734182	734340	-	17772	downstream
scaffold40.0	LNC_007371	XLOC_036849	--	lncRNA	715727	716409	+	Pbr025299.1	Pbr025299	--	sp|Q94AY3|DRIP2_ARATH E3 ubiquitin protein ligase DRIP2 OS=Arabidopsis thaliana GN=DRIP2 PE=1 SV=1//1.85881e-146	669978	677078	+	38648	downstream
scaffold40.0	LNC_007371	XLOC_036849	--	lncRNA	715727	716409	+	Pbr025304.1	Pbr025304	--	sp|P26569|H12_ARATH Histone H1.2 OS=Arabidopsis thaliana GN=At2g30620 PE=1 SV=1//6.12291e-16	711559	712575	+	3151	downstream
scaffold40.0	LNC_007371	XLOC_036849	--	lncRNA	715727	716409	+	Pbr025298.1	Pbr025298	--	sp|B8AJT9|MRS2I_ORYSI Magnesium transporter MRS2-I OS=Oryza sativa subsp. indica GN=MRS2-I PE=3 SV=1//2.5763e-154	663883	666551	+	49175	downstream
scaffold40.0	LNC_007371	XLOC_036849	--	lncRNA	715727	716409	+	Pbr025301.2	Pbr025301	--	sp|O04336|WRK21_ARATH Probable WRKY transcription factor 21 OS=Arabidopsis thaliana GN=WRKY21 PE=2 SV=1//9.10856e-109	692055	693936	+	21790	downstream
scaffold40.0	LNC_007371	XLOC_036849	--	lncRNA	715727	716409	+	Pbr025300.1	Pbr025300	--	sp|Q9SMU7|SRP09_ARATH Signal recognition particle 9 kDa protein OS=Arabidopsis thaliana GN=SRP9 PE=3 SV=1//6.63369e-65	679517	681709	+	34017	downstream
scaffold40.0	LNC_007371	XLOC_036849	--	lncRNA	715727	716409	+	Pbr025305.1	Pbr025305	--	-//-	716003	720722	-	-407	antisense
scaffold40.0	LNC_007370	XLOC_036843	--	lncRNA	652502	652972	+	Pbr025294.1	Pbr025294	--	sp|P80461|GSHRP_TOBAC Glutathione reductase, chloroplastic (Fragment) OS=Nicotiana tabacum GN=GOR PE=1 SV=1//0	644193	647187	-	5314	upstream
scaffold40.0	LNC_007370	XLOC_036843	--	lncRNA	652502	652972	+	Pbr025303.1	Pbr025303	--	sp|Q945U1|RS15_ELAOL 40S ribosomal protein S15 OS=Elaeis oleifera GN=RPS15 PE=2 SV=1//2.02091e-12	705717	706641	-	52744	downstream
scaffold40.0	LNC_007370	XLOC_036843	--	lncRNA	652502	652972	+	Pbr025302.1	Pbr025302	--	-//-	697218	697807	-	44245	downstream
scaffold40.0	LNC_007370	XLOC_036843	--	lncRNA	652502	652972	+	Pbr025295.1	Pbr025295	--	sp|Q84MB3|ACCH1_ARATH 1-aminocyclopropane-1-carboxylate oxidase homolog 1 OS=Arabidopsis thaliana GN=At1g06620 PE=2 SV=1//8.55191e-95	648260	649782	-	2719	upstream
scaffold40.0	LNC_007370	XLOC_036843	--	lncRNA	652502	652972	+	Pbr025296.1	Pbr025296	--	sp|Q41387|PSBW_SPIOL Photosystem II reaction center W protein, chloroplastic OS=Spinacia oleracea GN=psbW PE=1 SV=1//8.98492e-26	652687	653365	-	-286	antisense
scaffold40.0	LNC_007370	XLOC_036843	--	lncRNA	652502	652972	+	Pbr025293.1	Pbr025293	--	sp|Q3EBR6|PLA16_ARATH Phospholipase A1-Igamma2, chloroplastic OS=Arabidopsis thaliana GN=At2g30550 PE=1 SV=2//0	633869	640443	+	12058	downstream
scaffold40.0	LNC_007370	XLOC_036843	--	lncRNA	652502	652972	+	Pbr025292.1	Pbr025292	--	sp|Q8W104|FBL17_ARATH F-box/LRR-repeat protein 17 OS=Arabidopsis thaliana GN=FBL17 PE=1 SV=1//0	608193	611592	-	40909	upstream
scaffold40.0	LNC_007370	XLOC_036843	--	lncRNA	652502	652972	+	Pbr025297.1	Pbr025297	--	sp|Q9M9Y5|GAUT6_ARATH Probable galacturonosyltransferase 6 OS=Arabidopsis thaliana GN=GAUT6 PE=2 SV=1//0	654171	657565	-	1198	downstream
scaffold40.0	LNC_007370	XLOC_036843	--	lncRNA	652502	652972	+	Pbr025291.1	Pbr025291	--	sp|Q9UTC5|YIDE_SCHPO Putative uridine kinase C227.14 OS=Schizosaccharomyces pombe (strain 972 / ATCC 24843) GN=SPAC227.14 PE=3 SV=1//4.4462e-39	603585	606840	-	45661	upstream
scaffold40.0	LNC_007370	XLOC_036843	--	lncRNA	652502	652972	+	Pbr025290.1	Pbr025290	--	sp|P13089|AUX28_SOYBN Auxin-induced protein AUX28 OS=Glycine max GN=AUX28 PE=2 SV=1//8.24162e-88	597249	599909	+	52592	downstream
scaffold40.0	LNC_007370	XLOC_036843	--	lncRNA	652502	652972	+	Pbr025287.1	Pbr025287	--	sp|Q9SX99|OSB1_ARATH Protein OSB1, mitochondrial OS=Arabidopsis thaliana GN=OSB1 PE=1 SV=1//1.28108e-22	580555	582776	+	69725	downstream
scaffold40.0	LNC_007370	XLOC_036843	--	lncRNA	652502	652972	+	Pbr025288.1	Pbr025288	--	sp|O24542|AX22D_VIGRR Auxin-induced protein 22D OS=Vigna radiata var. radiata GN=AUX22D PE=2 SV=1//1.3814e-71	585678	586425	-	66076	upstream
scaffold40.0	LNC_007370	XLOC_036843	--	lncRNA	652502	652972	+	Pbr025289.1	Pbr025289	--	-//-	587368	587532	+	64969	downstream
scaffold40.0	LNC_007370	XLOC_036843	--	lncRNA	652502	652972	+	Pbr025311.1	Pbr025311	--	sp|F4INW9|MYOB4_ARATH Probable myosin-binding protein 4 OS=Arabidopsis thaliana GN=MYOB4 PE=3 SV=1//7.62339e-19	751209	754305	+	98236	upstream
scaffold40.0	LNC_007370	XLOC_036843	--	lncRNA	652502	652972	+	Pbr025286.1	Pbr025286	--	-//-	577271	578718	+	73783	downstream
scaffold40.0	LNC_007370	XLOC_036843	--	lncRNA	652502	652972	+	Pbr025285.1	Pbr025285	--	sp|O22768|UNE12_ARATH Transcription factor UNE12 OS=Arabidopsis thaliana GN=UNE12 PE=2 SV=2//6.31354e-87	569245	572580	+	79921	downstream
scaffold40.0	LNC_007370	XLOC_036843	--	lncRNA	652502	652972	+	Pbr025310.1	Pbr025310	--	sp|Q54F15|NUBPL_DICDI Iron-sulfur protein NUBPL OS=Dictyostelium discoideum GN=nubpl PE=3 SV=1//2.64e-103	744375	748201	-	91402	downstream
scaffold40.0	LNC_007370	XLOC_036843	--	lncRNA	652502	652972	+	Pbr025284.1	Pbr025284	--	sp|O22765|TRPA1_ARATH Tryptophan synthase alpha chain OS=Arabidopsis thaliana GN=TRPA1 PE=1 SV=2//1.12762e-153	564284	567461	-	85040	upstream
scaffold40.0	LNC_007370	XLOC_036843	--	lncRNA	652502	652972	+	Pbr025306.1	Pbr025306	--	sp|P0C7Q7|PPR38_ARATH Putative pentatricopeptide repeat-containing protein At1g12700, mitochondrial OS=Arabidopsis thaliana GN=At1g12700 PE=3 SV=1//2.06439e-36	723150	726045	+	70177	upstream
scaffold40.0	LNC_007370	XLOC_036843	--	lncRNA	652502	652972	+	Pbr025309.1	Pbr025309	--	sp|Q4V1F7|IOLC2_BACCZ 5-dehydro-2-deoxygluconokinase 2 OS=Bacillus cereus (strain ZK / E33L) GN=iolC2 PE=3 SV=1//1.15903e-08	740360	742657	-	87387	downstream
scaffold40.0	LNC_007370	XLOC_036843	--	lncRNA	652502	652972	+	Pbr025308.1	Pbr025308	--	-//-	735541	737367	-	82568	downstream
scaffold40.0	LNC_007370	XLOC_036843	--	lncRNA	652502	652972	+	Pbr025283.1	Pbr025283	--	sp|Q99090|CPRF2_PETCR Light-inducible protein CPRF2 OS=Petroselinum crispum GN=CPRF2 PE=2 SV=2//3.55432e-57	553464	555999	-	96502	upstream
scaffold40.0	LNC_007370	XLOC_036843	--	lncRNA	652502	652972	+	Pbr025307.1	Pbr025307	--	-//-	734182	734340	-	81209	downstream
scaffold40.0	LNC_007370	XLOC_036843	--	lncRNA	652502	652972	+	Pbr025299.1	Pbr025299	--	sp|Q94AY3|DRIP2_ARATH E3 ubiquitin protein ligase DRIP2 OS=Arabidopsis thaliana GN=DRIP2 PE=1 SV=1//1.85881e-146	669978	677078	+	17005	upstream
scaffold40.0	LNC_007370	XLOC_036843	--	lncRNA	652502	652972	+	Pbr025304.1	Pbr025304	--	sp|P26569|H12_ARATH Histone H1.2 OS=Arabidopsis thaliana GN=At2g30620 PE=1 SV=1//6.12291e-16	711559	712575	+	58586	upstream
scaffold40.0	LNC_007370	XLOC_036843	--	lncRNA	652502	652972	+	Pbr025298.1	Pbr025298	--	sp|B8AJT9|MRS2I_ORYSI Magnesium transporter MRS2-I OS=Oryza sativa subsp. indica GN=MRS2-I PE=3 SV=1//2.5763e-154	663883	666551	+	10910	upstream
scaffold40.0	LNC_007370	XLOC_036843	--	lncRNA	652502	652972	+	Pbr025301.2	Pbr025301	--	sp|O04336|WRK21_ARATH Probable WRKY transcription factor 21 OS=Arabidopsis thaliana GN=WRKY21 PE=2 SV=1//9.10856e-109	692055	693936	+	39082	upstream
scaffold40.0	LNC_007370	XLOC_036843	--	lncRNA	652502	652972	+	Pbr025300.1	Pbr025300	--	sp|Q9SMU7|SRP09_ARATH Signal recognition particle 9 kDa protein OS=Arabidopsis thaliana GN=SRP9 PE=3 SV=1//6.63369e-65	679517	681709	+	26544	upstream
scaffold40.0	LNC_007370	XLOC_036843	--	lncRNA	652502	652972	+	Pbr025305.1	Pbr025305	--	-//-	716003	720722	-	63030	downstream
scaffold40.0	LNC_007373	XLOC_036852	--	lncRNA	748410	749732	+	Pbr025312.1	Pbr025312	--	sp|O81117|C94A1_VICSA Cytochrome P450 94A1 OS=Vicia sativa GN=CYP94A1 PE=2 SV=2//0	757141	758667	+	7408	upstream
scaffold40.0	LNC_007373	XLOC_036852	--	lncRNA	748410	749732	+	Pbr025303.1	Pbr025303	--	sp|Q945U1|RS15_ELAOL 40S ribosomal protein S15 OS=Elaeis oleifera GN=RPS15 PE=2 SV=1//2.02091e-12	705717	706641	-	41768	upstream
scaffold40.0	LNC_007373	XLOC_036852	--	lncRNA	748410	749732	+	Pbr025302.1	Pbr025302	--	-//-	697218	697807	-	50602	upstream
scaffold40.0	LNC_007373	XLOC_036852	--	lncRNA	748410	749732	+	Pbr025295.1	Pbr025295	--	sp|Q84MB3|ACCH1_ARATH 1-aminocyclopropane-1-carboxylate oxidase homolog 1 OS=Arabidopsis thaliana GN=At1g06620 PE=2 SV=1//8.55191e-95	648260	649782	-	98627	upstream
scaffold40.0	LNC_007373	XLOC_036852	--	lncRNA	748410	749732	+	Pbr025314.1	Pbr025314	--	sp|P82381|ICI_LINUS Proteinase inhibitor OS=Linum usitatissimum PE=1 SV=1//8.45959e-20	774015	774315	+	24282	upstream
scaffold40.0	LNC_007373	XLOC_036852	--	lncRNA	748410	749732	+	Pbr025296.1	Pbr025296	--	sp|Q41387|PSBW_SPIOL Photosystem II reaction center W protein, chloroplastic OS=Spinacia oleracea GN=psbW PE=1 SV=1//8.98492e-26	652687	653365	-	95044	upstream
scaffold40.0	LNC_007373	XLOC_036852	--	lncRNA	748410	749732	+	Pbr025315.1	Pbr025315	--	-//-	779308	779526	+	29575	upstream
scaffold40.0	LNC_007373	XLOC_036852	--	lncRNA	748410	749732	+	Pbr025297.1	Pbr025297	--	sp|Q9M9Y5|GAUT6_ARATH Probable galacturonosyltransferase 6 OS=Arabidopsis thaliana GN=GAUT6 PE=2 SV=1//0	654171	657565	-	90844	upstream
scaffold40.0	LNC_007373	XLOC_036852	--	lncRNA	748410	749732	+	Pbr025319.1	Pbr025319	--	-//-	829970	830332	-	80237	downstream
scaffold40.0	LNC_007373	XLOC_036852	--	lncRNA	748410	749732	+	Pbr025316.1	Pbr025316	--	sp|O23487|BH003_ARATH Transcription factor bHLH3 OS=Arabidopsis thaliana GN=BHLH3 PE=2 SV=1//8.95338e-166	782658	784166	+	32925	upstream
scaffold40.0	LNC_007373	XLOC_036852	--	lncRNA	748410	749732	+	Pbr025317.1	Pbr025317	--	-//-	786163	786516	-	36430	downstream
scaffold40.0	LNC_007373	XLOC_036852	--	lncRNA	748410	749732	+	Pbr025318.1	Pbr025318	--	-//-	813147	813383	+	63414	upstream
scaffold40.0	LNC_007373	XLOC_036852	--	lncRNA	748410	749732	+	Pbr025311.1	Pbr025311	--	sp|F4INW9|MYOB4_ARATH Probable myosin-binding protein 4 OS=Arabidopsis thaliana GN=MYOB4 PE=3 SV=1//7.62339e-19	751209	754305	+	1476	upstream
scaffold40.0	LNC_007373	XLOC_036852	--	lncRNA	748410	749732	+	Pbr025320.2	Pbr025320	--	sp|O23487|BH003_ARATH Transcription factor bHLH3 OS=Arabidopsis thaliana GN=BHLH3 PE=2 SV=1//3.18813e-93	848526	849736	+	98793	upstream
scaffold40.0	LNC_007373	XLOC_036852	--	lncRNA	748410	749732	+	Pbr025310.1	Pbr025310	--	sp|Q54F15|NUBPL_DICDI Iron-sulfur protein NUBPL OS=Dictyostelium discoideum GN=nubpl PE=3 SV=1//2.64e-103	744375	748201	-	208	upstream
scaffold40.0	LNC_007373	XLOC_036852	--	lncRNA	748410	749732	+	Pbr025313.1	Pbr025313	--	-//-	762975	763157	-	13242	downstream
scaffold40.0	LNC_007373	XLOC_036852	--	lncRNA	748410	749732	+	Pbr025306.1	Pbr025306	--	sp|P0C7Q7|PPR38_ARATH Putative pentatricopeptide repeat-containing protein At1g12700, mitochondrial OS=Arabidopsis thaliana GN=At1g12700 PE=3 SV=1//2.06439e-36	723150	726045	+	22364	downstream
scaffold40.0	LNC_007373	XLOC_036852	--	lncRNA	748410	749732	+	Pbr025309.1	Pbr025309	--	sp|Q4V1F7|IOLC2_BACCZ 5-dehydro-2-deoxygluconokinase 2 OS=Bacillus cereus (strain ZK / E33L) GN=iolC2 PE=3 SV=1//1.15903e-08	740360	742657	-	5752	upstream
scaffold40.0	LNC_007373	XLOC_036852	--	lncRNA	748410	749732	+	Pbr025308.1	Pbr025308	--	-//-	735541	737367	-	11042	upstream
scaffold40.0	LNC_007373	XLOC_036852	--	lncRNA	748410	749732	+	Pbr025307.1	Pbr025307	--	-//-	734182	734340	-	14069	upstream
scaffold40.0	LNC_007373	XLOC_036852	--	lncRNA	748410	749732	+	Pbr025299.1	Pbr025299	--	sp|Q94AY3|DRIP2_ARATH E3 ubiquitin protein ligase DRIP2 OS=Arabidopsis thaliana GN=DRIP2 PE=1 SV=1//1.85881e-146	669978	677078	+	71331	downstream
scaffold40.0	LNC_007373	XLOC_036852	--	lncRNA	748410	749732	+	Pbr025304.1	Pbr025304	--	sp|P26569|H12_ARATH Histone H1.2 OS=Arabidopsis thaliana GN=At2g30620 PE=1 SV=1//6.12291e-16	711559	712575	+	35834	downstream
scaffold40.0	LNC_007373	XLOC_036852	--	lncRNA	748410	749732	+	Pbr025298.1	Pbr025298	--	sp|B8AJT9|MRS2I_ORYSI Magnesium transporter MRS2-I OS=Oryza sativa subsp. indica GN=MRS2-I PE=3 SV=1//2.5763e-154	663883	666551	+	81858	downstream
scaffold40.0	LNC_007373	XLOC_036852	--	lncRNA	748410	749732	+	Pbr025301.2	Pbr025301	--	sp|O04336|WRK21_ARATH Probable WRKY transcription factor 21 OS=Arabidopsis thaliana GN=WRKY21 PE=2 SV=1//9.10856e-109	692055	693936	+	54473	downstream
scaffold40.0	LNC_007373	XLOC_036852	--	lncRNA	748410	749732	+	Pbr025300.1	Pbr025300	--	sp|Q9SMU7|SRP09_ARATH Signal recognition particle 9 kDa protein OS=Arabidopsis thaliana GN=SRP9 PE=3 SV=1//6.63369e-65	679517	681709	+	66700	downstream
scaffold40.0	LNC_007373	XLOC_036852	--	lncRNA	748410	749732	+	Pbr025305.1	Pbr025305	--	-//-	716003	720722	-	27687	upstream
scaffold40.0	LNC_007372	XLOC_036850	--	lncRNA	719640	721119	+	Pbr025294.1	Pbr025294	--	sp|P80461|GSHRP_TOBAC Glutathione reductase, chloroplastic (Fragment) OS=Nicotiana tabacum GN=GOR PE=1 SV=1//0	644193	647187	-	72452	upstream
scaffold40.0	LNC_007372	XLOC_036850	--	lncRNA	719640	721119	+	Pbr025312.1	Pbr025312	--	sp|O81117|C94A1_VICSA Cytochrome P450 94A1 OS=Vicia sativa GN=CYP94A1 PE=2 SV=2//0	757141	758667	+	36021	upstream
scaffold40.0	LNC_007372	XLOC_036850	--	lncRNA	719640	721119	+	Pbr025303.1	Pbr025303	--	sp|Q945U1|RS15_ELAOL 40S ribosomal protein S15 OS=Elaeis oleifera GN=RPS15 PE=2 SV=1//2.02091e-12	705717	706641	-	12998	upstream
scaffold40.0	LNC_007372	XLOC_036850	--	lncRNA	719640	721119	+	Pbr025302.1	Pbr025302	--	-//-	697218	697807	-	21832	upstream
scaffold40.0	LNC_007372	XLOC_036850	--	lncRNA	719640	721119	+	Pbr025295.1	Pbr025295	--	sp|Q84MB3|ACCH1_ARATH 1-aminocyclopropane-1-carboxylate oxidase homolog 1 OS=Arabidopsis thaliana GN=At1g06620 PE=2 SV=1//8.55191e-95	648260	649782	-	69857	upstream
scaffold40.0	LNC_007372	XLOC_036850	--	lncRNA	719640	721119	+	Pbr025314.1	Pbr025314	--	sp|P82381|ICI_LINUS Proteinase inhibitor OS=Linum usitatissimum PE=1 SV=1//8.45959e-20	774015	774315	+	52895	upstream
scaffold40.0	LNC_007372	XLOC_036850	--	lncRNA	719640	721119	+	Pbr025296.1	Pbr025296	--	sp|Q41387|PSBW_SPIOL Photosystem II reaction center W protein, chloroplastic OS=Spinacia oleracea GN=psbW PE=1 SV=1//8.98492e-26	652687	653365	-	66274	upstream
scaffold40.0	LNC_007372	XLOC_036850	--	lncRNA	719640	721119	+	Pbr025315.1	Pbr025315	--	-//-	779308	779526	+	58188	upstream
scaffold40.0	LNC_007372	XLOC_036850	--	lncRNA	719640	721119	+	Pbr025293.1	Pbr025293	--	sp|Q3EBR6|PLA16_ARATH Phospholipase A1-Igamma2, chloroplastic OS=Arabidopsis thaliana GN=At2g30550 PE=1 SV=2//0	633869	640443	+	79196	downstream
scaffold40.0	LNC_007372	XLOC_036850	--	lncRNA	719640	721119	+	Pbr025297.1	Pbr025297	--	sp|Q9M9Y5|GAUT6_ARATH Probable galacturonosyltransferase 6 OS=Arabidopsis thaliana GN=GAUT6 PE=2 SV=1//0	654171	657565	-	62074	upstream
scaffold40.0	LNC_007372	XLOC_036850	--	lncRNA	719640	721119	+	Pbr025316.1	Pbr025316	--	sp|O23487|BH003_ARATH Transcription factor bHLH3 OS=Arabidopsis thaliana GN=BHLH3 PE=2 SV=1//8.95338e-166	782658	784166	+	61538	upstream
scaffold40.0	LNC_007372	XLOC_036850	--	lncRNA	719640	721119	+	Pbr025317.1	Pbr025317	--	-//-	786163	786516	-	65043	downstream
scaffold40.0	LNC_007372	XLOC_036850	--	lncRNA	719640	721119	+	Pbr025318.1	Pbr025318	--	-//-	813147	813383	+	92027	upstream
scaffold40.0	LNC_007372	XLOC_036850	--	lncRNA	719640	721119	+	Pbr025311.1	Pbr025311	--	sp|F4INW9|MYOB4_ARATH Probable myosin-binding protein 4 OS=Arabidopsis thaliana GN=MYOB4 PE=3 SV=1//7.62339e-19	751209	754305	+	30089	upstream
scaffold40.0	LNC_007372	XLOC_036850	--	lncRNA	719640	721119	+	Pbr025310.1	Pbr025310	--	sp|Q54F15|NUBPL_DICDI Iron-sulfur protein NUBPL OS=Dictyostelium discoideum GN=nubpl PE=3 SV=1//2.64e-103	744375	748201	-	23255	downstream
scaffold40.0	LNC_007372	XLOC_036850	--	lncRNA	719640	721119	+	Pbr025313.1	Pbr025313	--	-//-	762975	763157	-	41855	downstream
scaffold40.0	LNC_007372	XLOC_036850	--	lncRNA	719640	721119	+	Pbr025306.1	Pbr025306	--	sp|P0C7Q7|PPR38_ARATH Putative pentatricopeptide repeat-containing protein At1g12700, mitochondrial OS=Arabidopsis thaliana GN=At1g12700 PE=3 SV=1//2.06439e-36	723150	726045	+	2030	upstream
scaffold40.0	LNC_007372	XLOC_036850	--	lncRNA	719640	721119	+	Pbr025309.1	Pbr025309	--	sp|Q4V1F7|IOLC2_BACCZ 5-dehydro-2-deoxygluconokinase 2 OS=Bacillus cereus (strain ZK / E33L) GN=iolC2 PE=3 SV=1//1.15903e-08	740360	742657	-	19240	downstream
scaffold40.0	LNC_007372	XLOC_036850	--	lncRNA	719640	721119	+	Pbr025308.1	Pbr025308	--	-//-	735541	737367	-	14421	downstream
scaffold40.0	LNC_007372	XLOC_036850	--	lncRNA	719640	721119	+	Pbr025307.1	Pbr025307	--	-//-	734182	734340	-	13062	downstream
scaffold40.0	LNC_007372	XLOC_036850	--	lncRNA	719640	721119	+	Pbr025299.1	Pbr025299	--	sp|Q94AY3|DRIP2_ARATH E3 ubiquitin protein ligase DRIP2 OS=Arabidopsis thaliana GN=DRIP2 PE=1 SV=1//1.85881e-146	669978	677078	+	42561	downstream
scaffold40.0	LNC_007372	XLOC_036850	--	lncRNA	719640	721119	+	Pbr025304.1	Pbr025304	--	sp|P26569|H12_ARATH Histone H1.2 OS=Arabidopsis thaliana GN=At2g30620 PE=1 SV=1//6.12291e-16	711559	712575	+	7064	downstream
scaffold40.0	LNC_007372	XLOC_036850	--	lncRNA	719640	721119	+	Pbr025298.1	Pbr025298	--	sp|B8AJT9|MRS2I_ORYSI Magnesium transporter MRS2-I OS=Oryza sativa subsp. indica GN=MRS2-I PE=3 SV=1//2.5763e-154	663883	666551	+	53088	downstream
scaffold40.0	LNC_007372	XLOC_036850	--	lncRNA	719640	721119	+	Pbr025301.2	Pbr025301	--	sp|O04336|WRK21_ARATH Probable WRKY transcription factor 21 OS=Arabidopsis thaliana GN=WRKY21 PE=2 SV=1//9.10856e-109	692055	693936	+	25703	downstream
scaffold40.0	LNC_007372	XLOC_036850	--	lncRNA	719640	721119	+	Pbr025300.1	Pbr025300	--	sp|Q9SMU7|SRP09_ARATH Signal recognition particle 9 kDa protein OS=Arabidopsis thaliana GN=SRP9 PE=3 SV=1//6.63369e-65	679517	681709	+	37930	downstream
[truncated: 204,987 more rows]
