# Supplementary material for: Genome-Wide Identification and Functional Prediction of Novel Drought-Responsive lncRNAs in Pyrus betulifolia
Source: Genes (Basel). 2018 Jun 20;9(6):311. doi: 10.3390/genes9060311 (PMC6027255; doi:10.3390/genes9060311)
Supplement: Supplementary file 1 [file genes-09-00311-s001.zip › Table S15 - Relative expression data measured by qRT-PCRs and RNAseq..xlsx]

## Sheet: Sheet1
Gene name
LncRNA7965	0.125802	0.85214	0.115193	1.07158	1.86112	0.429567	0.501191	0.339224	0.432697
LncRNA4073	8.72058	7.02243	8.87438	8.57034	9.13303	8.70395	12.3832	13.2264	11.8148
LncRNA7410	2.05728	2.85855	2.72659	2.54012	4.79371	3.6605	4.23957	6.20395	4.35585
LncRNA9315	0.183002	0.587074	1.63112	0.379519	2.55818	1.78757	0.342025	1.95277	0.272477
LncRNA0119	0.002405	0.002541	0.132471	5.96173	4.8011	6.9688	6.7973	3.69847	5.08106
LncRNA2234	0.031426	0.142411	0.094971	2.5077	1.59035	2.49344	1.1972	1.59902	0.911021
LncRNA9628	5.8214	13.7953	4.75366	6.95933	15.6514	18.2632	7.82108	18.6922	7.02816
LncRNA3903	1.79007	2.0914	1.34548	6.82116	8.78271	4.68332	3.75104	1.11082	2.49391
LncRNA7092	7.13694	7.2476	4.62932	3.26815	7.18859	9.00394	5.59414	12.9979	5.05849
LncRNA1366	69.0919	119.729	79.5865	68.6104	101.042	95.1135	126.292	121.437	101.151

## Sheet: Sheet2
Gene name		Relative expression measured by RT-qPCR	Relative expression measured by RNA-seq
lncRNA7695	24hVS0h	1.31	1.69
lncRNA4073	24hVS0h	1.12	1.26
lncRNA7410	24hVS0h	2.65	3.21
lncRNA9315	24hVS0h	0.8	0.93
lncRNA0119	24hVS0h	0.75	0.7
lncRNA2234	24hVS0h	1.11	1.73
lncRNA9628	24hVS0h	0.79	1.21
lncRNA3903	24hVS0h	0.8	0.9
lncRNA7092	24hVS0h	0.82	0.91
lncRNA1366	24hVS0h	3.3	4.8
lncRNA7695	48hVS0h	0.66	0.53
lncRNA4073	48hVS0h	1.35	1.64
lncRNA7410	48hVS0h	1.01	1.15
lncRNA9315	48hVS0h	0.23	0.59
lncRNA0119	48hVS0h	0.2	0.31
lncRNA2234	48hVS0h	0.3	0.41
lncRNA9628	48hVS0h	0.3	0.41
lncRNA3903	48hVS0h	0.1	0.21
lncRNA7092	48hVS0h	1.1	0.94
lncRNA1366	48hVS0h	1.6	1.85
