# Supplementary material for: Genome-Wide Identification and Functional Prediction of Novel Drought-Responsive lncRNAs in Pyrus betulifolia
Source: Genes (Basel). 2018 Jun 20;9(6):311. doi: 10.3390/genes9060311 (PMC6027255; doi:10.3390/genes9060311)
Supplement: Supplementary file 1 [file genes-09-00311-s001.zip › Table S2 - The family classify of lncRNA of pyrus betulifolia obtained from drought stress condition..xls]

Family_Name	Family_Accession	web	LncRNA	start	end	E-value	Score	GC	Rank
5S_rRNA	RF00001	http://rfam.xfam.org/family/RF00001	LNC_000047	1	110	0.00011	30.5	0.56	1
5S_rRNA	RF00001	http://rfam.xfam.org/family/RF00001	LNC_000068	1	79	0.0011	26.7	0.56	2
5S_rRNA	RF00001	http://rfam.xfam.org/family/RF00001	LNC_000077	1	105	0.00061	28.0	0.55	3
5S_rRNA	RF00001	http://rfam.xfam.org/family/RF00001	LNC_000101	715	823	3.1e-06	38.5	0.52	4
5S_rRNA	RF00001	http://rfam.xfam.org/family/RF00001	LNC_000131	1	81	2.7e-05	33.1	0.57	5
5S_rRNA	RF00001	http://rfam.xfam.org/family/RF00001	LNC_000142	1	100	1.5e-05	34.2	0.54	6
5S_rRNA	RF00001	http://rfam.xfam.org/family/RF00001	LNC_000153	1	112	4.2e-06	36.4	0.54	7
5S_rRNA	RF00001	http://rfam.xfam.org/family/RF00001	LNC_000229	1	109	3.5e-06	38.4	0.58	8
5S_rRNA	RF00001	http://rfam.xfam.org/family/RF00001	LNC_000229	352	459	1.4e-07	43.8	0.56	9
5S_rRNA	RF00001	http://rfam.xfam.org/family/RF00001	LNC_000229	646	757	3.4e-06	38.5	0.55	10
5S_rRNA	RF00001	http://rfam.xfam.org/family/RF00001	LNC_000252	1	110	4.8e-06	35.3	0.57	11
5S_rRNA	RF00001	http://rfam.xfam.org/family/RF00001	LNC_000304	1	110	5.7e-08	43.2	0.59	12
5S_rRNA	RF00001	http://rfam.xfam.org/family/RF00001	LNC_000318	1	112	4.5e-05	32.4	0.54	13
5S_rRNA	RF00001	http://rfam.xfam.org/family/RF00001	LNC_000334	1	97	0.0011	26.2	0.55	14
5S_rRNA	RF00001	http://rfam.xfam.org/family/RF00001	LNC_000362	165	279	8.8e-08	43.5	0.57	15
5S_rRNA	RF00001	http://rfam.xfam.org/family/RF00001	LNC_000367	630	753	4.2e-06	37.8	0.53	16
5S_rRNA	RF00001	http://rfam.xfam.org/family/RF00001	LNC_000379	1	104	0.0014	26.6	0.54	17
5S_rRNA	RF00001	http://rfam.xfam.org/family/RF00001	LNC_000380	2	113	8.9e-07	39.8	0.54	18
5S_rRNA	RF00001	http://rfam.xfam.org/family/RF00001	LNC_000380	356	467	4.1e-06	37.2	0.54	19
5S_rRNA	RF00001	http://rfam.xfam.org/family/RF00001	LNC_000388	2	114	4e-05	32.6	0.52	20
5S_rRNA	RF00001	http://rfam.xfam.org/family/RF00001	LNC_000426	1	100	0.00053	28.0	0.55	21
5S_rRNA	RF00001	http://rfam.xfam.org/family/RF00001	LNC_000447	2	113	2.1e-07	41.7	0.56	22
5S_rRNA	RF00001	http://rfam.xfam.org/family/RF00001	LNC_000728	1	111	1.9e-05	33.6	0.56	23
5S_rRNA	RF00001	http://rfam.xfam.org/family/RF00001	LNC_000729	1	98	0.00011	30.6	0.54	24
5S_rRNA	RF00001	http://rfam.xfam.org/family/RF00001	LNC_000731	1	97	0.0032	25.9	0.56	25
5S_rRNA	RF00001	http://rfam.xfam.org/family/RF00001	LNC_000731	345	456	6.2e-07	40.2	0.54	26
5S_rRNA	RF00001	http://rfam.xfam.org/family/RF00001	LNC_000738	1	98	0.00021	29.8	0.55	27
5S_rRNA	RF00001	http://rfam.xfam.org/family/RF00001	LNC_000739	1	103	2.4e-05	33.4	0.57	28
5S_rRNA	RF00001	http://rfam.xfam.org/family/RF00001	LNC_000741	2	113	2.9e-05	33.1	0.54	29
5S_rRNA	RF00001	http://rfam.xfam.org/family/RF00001	LNC_000771	2	113	1.9e-07	41.6	0.56	30
5S_rRNA	RF00001	http://rfam.xfam.org/family/RF00001	LNC_000776	62	176	8.4e-08	43.4	0.58	31
5S_rRNA	RF00001	http://rfam.xfam.org/family/RF00001	LNC_000834	73	184	1.6e-06	38.2	0.54	32
5S_rRNA	RF00001	http://rfam.xfam.org/family/RF00001	LNC_000856	4	115	7.2e-07	38.6	0.55	33
5S_rRNA	RF00001	http://rfam.xfam.org/family/RF00001	LNC_000861	1	89	0.00061	27.9	0.54	34
5S_rRNA	RF00001	http://rfam.xfam.org/family/RF00001	LNC_000882	35	146	6.1e-07	39.6	0.56	35
5S_rRNA	RF00001	http://rfam.xfam.org/family/RF00001	LNC_000923	1	103	7.9e-07	38.6	0.56	36
5S_rRNA	RF00001	http://rfam.xfam.org/family/RF00001	LNC_000952	1	106	7.6e-05	31.5	0.55	37
5S_rRNA	RF00001	http://rfam.xfam.org/family/RF00001	LNC_000957	1	93	3e-05	33.7	0.53	38
5S_rRNA	RF00001	http://rfam.xfam.org/family/RF00001	LNC_000957	335	449	6.4e-08	44.0	0.57	39
5S_rRNA	RF00001	http://rfam.xfam.org/family/RF00001	LNC_000958	1	104	0.0036	24.1	0.54	40
5S_rRNA	RF00001	http://rfam.xfam.org/family/RF00001	LNC_000959	1	107	1.4e-06	38.2	0.56	41
5S_rRNA	RF00001	http://rfam.xfam.org/family/RF00001	LNC_000982	1	106	2.4e-05	33.2	0.53	42
5S_rRNA	RF00001	http://rfam.xfam.org/family/RF00001	LNC_001034	143	29	3.4e-08	45.1	0.56	43
5S_rRNA	RF00001	http://rfam.xfam.org/family/RF00001	LNC_001069	161	272	1.2e-07	43.0	0.55	44
5S_rRNA	RF00001	http://rfam.xfam.org/family/RF00001	LNC_001070	1	111	4e-06	36.0	0.53	45
5S_rRNA	RF00001	http://rfam.xfam.org/family/RF00001	LNC_001100	1	113	2.2e-05	34.3	0.57	46
5S_rRNA	RF00001	http://rfam.xfam.org/family/RF00001	LNC_001100	355	467	2.2e-05	34.3	0.57	47
5S_rRNA	RF00001	http://rfam.xfam.org/family/RF00001	LNC_001145	1	81	0.0003	28.5	0.54	48
5S_rRNA	RF00001	http://rfam.xfam.org/family/RF00001	LNC_001155	37	148	1.2e-06	38.7	0.54	49
5S_rRNA	RF00001	http://rfam.xfam.org/family/RF00001	LNC_001224	1	103	8.1e-05	31.4	0.56	50
5S_rRNA	RF00001	http://rfam.xfam.org/family/RF00001	LNC_001264	1	97	8.1e-05	31.2	0.56	51
5S_rRNA	RF00001	http://rfam.xfam.org/family/RF00001	LNC_001302	68	179	8.4e-07	38.7	0.55	52
5S_rRNA	RF00001	http://rfam.xfam.org/family/RF00001	LNC_001347	1	109	0.0067	24.8	0.55	53
5S_rRNA	RF00001	http://rfam.xfam.org/family/RF00001	LNC_001347	352	463	4.2e-05	33.3	0.55	54
5S_rRNA	RF00001	http://rfam.xfam.org/family/RF00001	LNC_001395	3	114	6.9e-07	39.4	0.55	55
5S_rRNA	RF00001	http://rfam.xfam.org/family/RF00001	LNC_001454	1	96	3e-07	41.6	0.57	56
5S_rRNA	RF00001	http://rfam.xfam.org/family/RF00001	LNC_001454	344	455	7.4e-06	36.2	0.54	57
5S_rRNA	RF00001	http://rfam.xfam.org/family/RF00001	LNC_001459	1	81	0.0009	27.2	0.53	58
5S_rRNA	RF00001	http://rfam.xfam.org/family/RF00001	LNC_001502	1	99	0.0013	25.9	0.54	59
5S_rRNA	RF00001	http://rfam.xfam.org/family/RF00001	LNC_001506	1	102	0.0013	27.5	0.56	60
5S_rRNA	RF00001	http://rfam.xfam.org/family/RF00001	LNC_001506	347	458	6.5e-06	36.4	0.54	61
5S_rRNA	RF00001	http://rfam.xfam.org/family/RF00001	LNC_001554	1	89	0.00024	29.5	0.54	62
5S_rRNA	RF00001	http://rfam.xfam.org/family/RF00001	LNC_001563	1	111	2.9e-05	33.0	0.56	63
5S_rRNA	RF00001	http://rfam.xfam.org/family/RF00001	LNC_001644	256	377	8.8e-05	33.0	0.59	64
5S_rRNA	RF00001	http://rfam.xfam.org/family/RF00001	LNC_001644	623	734	3.2e-07	42.4	0.55	65
5S_rRNA	RF00001	http://rfam.xfam.org/family/RF00001	LNC_001644	75	186	5e-07	41.7	0.56	66
5S_rRNA	RF00001	http://rfam.xfam.org/family/RF00001	LNC_001645	428	539	2.6e-07	42.4	0.55	67
5S_rRNA	RF00001	http://rfam.xfam.org/family/RF00001	LNC_001645	75	186	4e-07	41.7	0.56	68
5S_rRNA	RF00001	http://rfam.xfam.org/family/RF00001	LNC_001650	1	111	2.6e-05	34.1	0.57	69
5S_rRNA	RF00001	http://rfam.xfam.org/family/RF00001	LNC_001650	353	464	1.8e-07	42.4	0.55	70
5S_rRNA	RF00001	http://rfam.xfam.org/family/RF00001	LNC_001677	3	114	1.8e-07	41.7	0.56	71
5S_rRNA	RF00001	http://rfam.xfam.org/family/RF00001	LNC_001697	359	470	9.8e-06	36.0	0.54	72
5S_rRNA	RF00001	http://rfam.xfam.org/family/RF00001	LNC_001697	4	115	2.9e-07	41.9	0.56	73
5S_rRNA	RF00001	http://rfam.xfam.org/family/RF00001	LNC_001699	194	83	2.9e-06	36.0	0.54	74
5S_rRNA	RF00001	http://rfam.xfam.org/family/RF00001	LNC_001766	1	111	1.4e-07	42.7	0.56	75
5S_rRNA	RF00001	http://rfam.xfam.org/family/RF00001	LNC_001766	346	467	6.7e-07	40.1	0.55	76
5S_rRNA	RF00001	http://rfam.xfam.org/family/RF00001	LNC_001790	9	120	9.6e-07	38.1	0.58	77
5S_rRNA	RF00001	http://rfam.xfam.org/family/RF00001	LNC_001844	1	112	1.1e-07	41.7	0.56	78
5S_rRNA	RF00001	http://rfam.xfam.org/family/RF00001	LNC_001874	1	111	6.6e-06	35.6	0.55	79
5S_rRNA	RF00001	http://rfam.xfam.org/family/RF00001	LNC_001938	20	131	1.4e-06	38.3	0.54	80
5S_rRNA	RF00001	http://rfam.xfam.org/family/RF00001	LNC_001957	46	157	1.6e-07	41.9	0.57	81
5S_rRNA	RF00001	http://rfam.xfam.org/family/RF00001	LNC_001961	1	101	1.2e-06	38.3	0.56	82
5S_rRNA	RF00001	http://rfam.xfam.org/family/RF00001	LNC_002040	1	110	0.00013	31.8	0.55	83
5S_rRNA	RF00001	http://rfam.xfam.org/family/RF00001	LNC_002040	351	462	4.6e-07	41.3	0.55	84
5S_rRNA	RF00001	http://rfam.xfam.org/family/RF00001	LNC_002054	1	102	0.00026	31.1	0.53	85
5S_rRNA	RF00001	http://rfam.xfam.org/family/RF00001	LNC_002054	344	455	7e-06	37.1	0.56	86
5S_rRNA	RF00001	http://rfam.xfam.org/family/RF00001	LNC_002054	699	810	1.2e-05	36.2	0.54	87
5S_rRNA	RF00001	http://rfam.xfam.org/family/RF00001	LNC_002153	1	97	0.0087	23.7	0.57	88
5S_rRNA	RF00001	http://rfam.xfam.org/family/RF00001	LNC_002199	14	40	6.3	12.2	0.63	89
5S_rRNA	RF00001	http://rfam.xfam.org/family/RF00001	LNC_002208	1	82	1.9e-05	33.0	0.59	90
5S_rRNA	RF00001	http://rfam.xfam.org/family/RF00001	LNC_002230	1	110	6.2e-05	31.9	0.56	91
5S_rRNA	RF00001	http://rfam.xfam.org/family/RF00001	LNC_002231	1	110	6.1e-05	31.9	0.56	92
5S_rRNA	RF00001	http://rfam.xfam.org/family/RF00001	LNC_002232	1	105	1.4e-08	45.8	0.57	93
5S_rRNA	RF00001	http://rfam.xfam.org/family/RF00001	LNC_002255	1	73	0.00011	30.0	0.56	94
5S_rRNA	RF00001	http://rfam.xfam.org/family/RF00001	LNC_002270	117	3	8.5e-08	42.9	0.57	95
5S_rRNA	RF00001	http://rfam.xfam.org/family/RF00001	LNC_002288	20	131	1.2e-05	34.7	0.53	96
5S_rRNA	RF00001	http://rfam.xfam.org/family/RF00001	LNC_002290	64	181	3.6e-07	40.8	0.56	97
5S_rRNA	RF00001	http://rfam.xfam.org/family/RF00001	LNC_002360	1	77	0.021	22.7	0.53	98
5S_rRNA	RF00001	http://rfam.xfam.org/family/RF00001	LNC_002360	314	427	2.2e-07	42.0	0.57	99
5S_rRNA	RF00001	http://rfam.xfam.org/family/RF00001	LNC_002379	1	93	2e-05	33.6	0.55	100
5S_rRNA	RF00001	http://rfam.xfam.org/family/RF00001	LNC_002444	1	112	2e-06	38.3	0.54	101
5S_rRNA	RF00001	http://rfam.xfam.org/family/RF00001	LNC_002444	353	464	3.8e-07	41.2	0.54	102
5S_rRNA	RF00001	http://rfam.xfam.org/family/RF00001	LNC_002464	1	105	7.1e-07	39.5	0.56	103
5S_rRNA	RF00001	http://rfam.xfam.org/family/RF00001	LNC_002469	204	150	0.0097	22.5	0.60	104
5S_rRNA	RF00001	http://rfam.xfam.org/family/RF00001	LNC_002543	1	112	3.4e-05	32.9	0.53	105
5S_rRNA	RF00001	http://rfam.xfam.org/family/RF00001	LNC_002597	66	181	6e-07	39.0	0.53	106
5S_rRNA	RF00001	http://rfam.xfam.org/family/RF00001	LNC_002611	301	412	0.0016	27.6	0.54	107
5S_rRNA	RF00001	http://rfam.xfam.org/family/RF00001	LNC_002611	648	707	0.16	19.8	0.55	108
5S_rRNA	RF00001	http://rfam.xfam.org/family/RF00001	LNC_002638	1	103	6.5e-05	31.3	0.54	109
5S_rRNA	RF00001	http://rfam.xfam.org/family/RF00001	LNC_002726	1	109	0.0012	26.9	0.54	110
5S_rRNA	RF00001	http://rfam.xfam.org/family/RF00001	LNC_002744	73	184	6.9e-07	39.8	0.54	111
5S_rRNA	RF00001	http://rfam.xfam.org/family/RF00001	LNC_002864	1	97	2.6e-05	33.3	0.55	112
5S_rRNA	RF00001	http://rfam.xfam.org/family/RF00001	LNC_002872	1	97	3.9e-05	33.3	0.55	113
5S_rRNA	RF00001	http://rfam.xfam.org/family/RF00001	LNC_002872	345	456	3.3e-05	33.6	0.54	114
5S_rRNA	RF00001	http://rfam.xfam.org/family/RF00001	LNC_002874	1	112	1.1e-06	38.7	0.54	115
5S_rRNA	RF00001	http://rfam.xfam.org/family/RF00001	LNC_002888	1	111	1.6e-05	34.8	0.56	116
5S_rRNA	RF00001	http://rfam.xfam.org/family/RF00001	LNC_002888	348	462	1.2e-07	43.0	0.57	117
5S_rRNA	RF00001	http://rfam.xfam.org/family/RF00001	LNC_003095	172	58	2.1e-07	40.5	0.57	118
5S_rRNA	RF00001	http://rfam.xfam.org/family/RF00001	LNC_003213	1	101	2.1e-06	37.2	0.56	119
5S_rRNA	RF00001	http://rfam.xfam.org/family/RF00001	LNC_003216	1	84	1.1e-06	38.5	0.55	120
5S_rRNA	RF00001	http://rfam.xfam.org/family/RF00001	LNC_003221	78	192	5.7e-07	39.4	0.59	121
5S_rRNA	RF00001	http://rfam.xfam.org/family/RF00001	LNC_003234	1	62	8.7	11.7	0.55	122
5S_rRNA	RF00001	http://rfam.xfam.org/family/RF00001	LNC_003235	1	110	0.00044	29.4	0.55	123
5S_rRNA	RF00001	http://rfam.xfam.org/family/RF00001	LNC_003235	354	465	2.1e-06	38.3	0.54	124
5S_rRNA	RF00001	http://rfam.xfam.org/family/RF00001	LNC_003246	141	252	4.3e-06	36.2	0.56	125
5S_rRNA	RF00001	http://rfam.xfam.org/family/RF00001	LNC_003267	2	113	0.047	20.6	0.54	126
5S_rRNA	RF00001	http://rfam.xfam.org/family/RF00001	LNC_003268	1	87	0.0091	23.4	0.54	127
5S_rRNA	RF00001	http://rfam.xfam.org/family/RF00001	LNC_003339	100	211	3.2e-05	32.8	0.57	128
5S_rRNA	RF00001	http://rfam.xfam.org/family/RF00001	LNC_003347	485	367	6.8e-14	67.2	0.44	129
5S_rRNA	RF00001	http://rfam.xfam.org/family/RF00001	LNC_003355	1	112	3.3e-07	41.4	0.55	130
5S_rRNA	RF00001	http://rfam.xfam.org/family/RF00001	LNC_003355	354	465	3.3e-07	41.4	0.55	131
5S_rRNA	RF00001	http://rfam.xfam.org/family/RF00001	LNC_003430	1	110	0.00014	30.1	0.55	132
5S_rRNA	RF00001	http://rfam.xfam.org/family/RF00001	LNC_003477	71	182	4.7e-07	39.7	0.55	133
5S_rRNA	RF00001	http://rfam.xfam.org/family/RF00001	LNC_003481	1	110	1.1e-05	34.8	0.56	134
5S_rRNA	RF00001	http://rfam.xfam.org/family/RF00001	LNC_003495	223	109	2.8e-07	40.5	0.57	135
5S_rRNA	RF00001	http://rfam.xfam.org/family/RF00001	LNC_003496	200	311	9.6e-08	43.0	0.55	136
5S_rRNA	RF00001	http://rfam.xfam.org/family/RF00001	LNC_003507	71	182	6.8e-08	43.6	0.55	137
5S_rRNA	RF00001	http://rfam.xfam.org/family/RF00001	LNC_003509	1	103	0.00023	30.8	0.54	138
5S_rRNA	RF00001	http://rfam.xfam.org/family/RF00001	LNC_003509	350	461	6.1e-07	40.8	0.54	139
5S_rRNA	RF00001	http://rfam.xfam.org/family/RF00001	LNC_003526	1	58	4	12.7	0.57	140
5S_rRNA	RF00001	http://rfam.xfam.org/family/RF00001	LNC_003647	1	92	6.1e-07	38.8	0.58	141
5S_rRNA	RF00001	http://rfam.xfam.org/family/RF00001	LNC_003650	1	104	1.7e-05	33.2	0.56	142
5S_rRNA	RF00001	http://rfam.xfam.org/family/RF00001	LNC_003662	3	98	1.5e-06	38.2	0.57	143
5S_rRNA	RF00001	http://rfam.xfam.org/family/RF00001	LNC_003668	37	148	6.9e-06	35.7	0.54	144
5S_rRNA	RF00001	http://rfam.xfam.org/family/RF00001	LNC_003700	1	105	4.6e-05	32.3	0.53	145
5S_rRNA	RF00001	http://rfam.xfam.org/family/RF00001	LNC_003713	1	102	5.1e-05	32.9	0.58	146
5S_rRNA	RF00001	http://rfam.xfam.org/family/RF00001	LNC_003713	349	460	2.7e-07	41.7	0.56	147
5S_rRNA	RF00001	http://rfam.xfam.org/family/RF00001	LNC_003737	334	453	2.4e-19	90.6	0.46	148
5S_rRNA	RF00001	http://rfam.xfam.org/family/RF00001	LNC_003745	1	102	4.5e-07	40.1	0.57	149
5S_rRNA	RF00001	http://rfam.xfam.org/family/RF00001	LNC_003749	1	97	0.00033	29.0	0.56	150
5S_rRNA	RF00001	http://rfam.xfam.org/family/RF00001	LNC_003793	1	79	0.00078	26.7	0.56	151
5S_rRNA	RF00001	http://rfam.xfam.org/family/RF00001	LNC_003804	209	106	7.9e-08	42.2	0.59	152
5S_rRNA	RF00001	http://rfam.xfam.org/family/RF00001	LNC_003826	211	327	5.8e-07	40.0	0.56	153
5S_rRNA	RF00001	http://rfam.xfam.org/family/RF00001	LNC_003935	1	56	4.8	12.6	0.59	154
5S_rRNA	RF00001	http://rfam.xfam.org/family/RF00001	LNC_003936	1	104	2e-05	34.0	0.55	155
5S_rRNA	RF00001	http://rfam.xfam.org/family/RF00001	LNC_003943	133	239	2.7e-06	37.1	0.58	156
5S_rRNA	RF00001	http://rfam.xfam.org/family/RF00001	LNC_003960	8	119	1.5e-07	41.3	0.56	157
5S_rRNA	RF00001	http://rfam.xfam.org/family/RF00001	LNC_003961	430	536	1.3e-06	39.3	0.59	158
5S_rRNA	RF00001	http://rfam.xfam.org/family/RF00001	LNC_003961	65	179	8e-08	44.1	0.57	159
5S_rRNA	RF00001	http://rfam.xfam.org/family/RF00001	LNC_003970	1	96	5.1e-07	40.3	0.57	160
5S_rRNA	RF00001	http://rfam.xfam.org/family/RF00001	LNC_003970	335	428	0.013	23.2	0.57	161
5S_rRNA	RF00001	http://rfam.xfam.org/family/RF00001	LNC_004152	1	108	0.00021	29.4	0.55	162
5S_rRNA	RF00001	http://rfam.xfam.org/family/RF00001	LNC_004236	1	51	2	14.1	0.57	163
5S_rRNA	RF00001	http://rfam.xfam.org/family/RF00001	LNC_004248	1	109	0.00026	29.4	0.54	164
5S_rRNA	RF00001	http://rfam.xfam.org/family/RF00001	LNC_004261	109	223	6.5e-07	39.1	0.57	165
5S_rRNA	RF00001	http://rfam.xfam.org/family/RF00001	LNC_004266	1	103	3.5e-05	32.8	0.56	166
5S_rRNA	RF00001	http://rfam.xfam.org/family/RF00001	LNC_004276	354	468	2.1e-07	42.2	0.57	167
5S_rRNA	RF00001	http://rfam.xfam.org/family/RF00001	LNC_004276	5	103	5.9e-07	40.4	0.58	168
5S_rRNA	RF00001	http://rfam.xfam.org/family/RF00001	LNC_004280	1	112	2.8e-06	37.1	0.55	169
5S_rRNA	RF00001	http://rfam.xfam.org/family/RF00001	LNC_004323	1	107	1.6e-07	42.7	0.61	170
5S_rRNA	RF00001	http://rfam.xfam.org/family/RF00001	LNC_004323	496	553	1.4	15.7	0.55	171
5S_rRNA	RF00001	http://rfam.xfam.org/family/RF00001	LNC_004499	1	111	1e-05	34.1	0.57	172
5S_rRNA	RF00001	http://rfam.xfam.org/family/RF00001	LNC_004574	1	107	2.5e-07	41.1	0.55	173
5S_rRNA	RF00001	http://rfam.xfam.org/family/RF00001	LNC_004632	1	109	5.1e-05	33.5	0.59	174
5S_rRNA	RF00001	http://rfam.xfam.org/family/RF00001	LNC_004632	276	387	3.4e-07	41.9	0.57	175
5S_rRNA	RF00001	http://rfam.xfam.org/family/RF00001	LNC_004632	554	665	3.4e-07	41.9	0.57	176
5S_rRNA	RF00001	http://rfam.xfam.org/family/RF00001	LNC_004647	66	180	1.2e-06	38.8	0.57	177
5S_rRNA	RF00001	http://rfam.xfam.org/family/RF00001	LNC_004704	1	111	8.9e-07	39.8	0.56	178
5S_rRNA	RF00001	http://rfam.xfam.org/family/RF00001	LNC_004704	353	468	1.3e-07	43.1	0.56	179
5S_rRNA	RF00001	http://rfam.xfam.org/family/RF00001	LNC_004740	206	92	2.1e-07	40.8	0.58	180
5S_rRNA	RF00001	http://rfam.xfam.org/family/RF00001	LNC_004761	1	111	6.5e-07	40.3	0.58	181
5S_rRNA	RF00001	http://rfam.xfam.org/family/RF00001	LNC_004761	360	471	4.3e-07	41.0	0.57	182
5S_rRNA	RF00001	http://rfam.xfam.org/family/RF00001	LNC_004765	1	59	1	15.3	0.56	183
5S_rRNA	RF00001	http://rfam.xfam.org/family/RF00001	LNC_004826	1	56	0.0074	23.6	0.61	184
5S_rRNA	RF00001	http://rfam.xfam.org/family/RF00001	LNC_004905	1	96	2.3e-06	37.2	0.54	185
5S_rRNA	RF00001	http://rfam.xfam.org/family/RF00001	LNC_004951	1	109	0.00023	28.8	0.53	186
5S_rRNA	RF00001	http://rfam.xfam.org/family/RF00001	LNC_004972	1	70	0.22	18.8	0.53	187
5S_rRNA	RF00001	http://rfam.xfam.org/family/RF00001	LNC_004972	316	427	3.6e-05	33.4	0.53	188
5S_rRNA	RF00001	http://rfam.xfam.org/family/RF00001	LNC_005041	2	113	0.0002	29.7	0.49	189
5S_rRNA	RF00001	http://rfam.xfam.org/family/RF00001	LNC_005114	425	536	6.4e-06	36.7	0.54	190
5S_rRNA	RF00001	http://rfam.xfam.org/family/RF00001	LNC_005114	69	180	1.1e-05	35.8	0.54	191
5S_rRNA	RF00001	http://rfam.xfam.org/family/RF00001	LNC_005118	1	40	1.5	14.3	0.57	192
5S_rRNA	RF00001	http://rfam.xfam.org/family/RF00001	LNC_005157	1	109	9.3e-07	39.7	0.57	193
5S_rRNA	RF00001	http://rfam.xfam.org/family/RF00001	LNC_005157	350	464	1.1e-06	39.4	0.57	194
5S_rRNA	RF00001	http://rfam.xfam.org/family/RF00001	LNC_005188	1	101	1.5e-05	35.5	0.56	195
5S_rRNA	RF00001	http://rfam.xfam.org/family/RF00001	LNC_005188	344	458	4.1e-06	37.6	0.57	196
5S_rRNA	RF00001	http://rfam.xfam.org/family/RF00001	LNC_005212	1	112	2.4e-07	41.2	0.53	197
5S_rRNA	RF00001	http://rfam.xfam.org/family/RF00001	LNC_005225	79	193	1.6e-08	45.3	0.58	198
5S_rRNA	RF00001	http://rfam.xfam.org/family/RF00001	LNC_005392	1	102	0.0011	27.5	0.55	199
5S_rRNA	RF00001	http://rfam.xfam.org/family/RF00001	LNC_005392	351	462	6.3e-06	36.2	0.54	200
5S_rRNA	RF00001	http://rfam.xfam.org/family/RF00001	LNC_005393	2	113	5.4e-07	39.8	0.54	201
5S_rRNA	RF00001	http://rfam.xfam.org/family/RF00001	LNC_005398	1	103	0.00024	28.7	0.54	202
5S_rRNA	RF00001	http://rfam.xfam.org/family/RF00001	LNC_005412	1	57	5.8	13.2	0.53	203
5S_rRNA	RF00001	http://rfam.xfam.org/family/RF00001	LNC_005412	304	415	7.4e-06	36.0	0.54	204
5S_rRNA	RF00001	http://rfam.xfam.org/family/RF00001	LNC_005415	1	93	0.23	17.8	0.51	205
5S_rRNA	RF00001	http://rfam.xfam.org/family/RF00001	LNC_005442	359	470	8.8e-06	35.8	0.53	206
5S_rRNA	RF00001	http://rfam.xfam.org/family/RF00001	LNC_005442	4	115	1.5e-06	38.8	0.53	207
5S_rRNA	RF00001	http://rfam.xfam.org/family/RF00001	LNC_005450	279	393	2.7e-07	41.5	0.58	208
5S_rRNA	RF00001	http://rfam.xfam.org/family/RF00001	LNC_005511	1	110	4.5e-08	43.2	0.57	209
5S_rRNA	RF00001	http://rfam.xfam.org/family/RF00001	LNC_005554	1	99	4.6e-06	37.8	0.57	210
5S_rRNA	RF00001	http://rfam.xfam.org/family/RF00001	LNC_005554	339	453	2.6e-07	42.6	0.57	211
5S_rRNA	RF00001	http://rfam.xfam.org/family/RF00001	LNC_005554	694	808	3.9e-06	38.1	0.57	212
5S_rRNA	RF00001	http://rfam.xfam.org/family/RF00001	LNC_005580	1	76	4.7e-05	31.6	0.49	213
5S_rRNA	RF00001	http://rfam.xfam.org/family/RF00001	LNC_005589	182	71	8.4e-07	38.2	0.55	214
5S_rRNA	RF00001	http://rfam.xfam.org/family/RF00001	LNC_005590	1	81	5.9e-06	35.5	0.58	215
5S_rRNA	RF00001	http://rfam.xfam.org/family/RF00001	LNC_005603	12	45	2.6	13.7	0.50	216
5S_rRNA	RF00001	http://rfam.xfam.org/family/RF00001	LNC_005608	1	97	2.1e-05	33.6	0.59	217
5S_rRNA	RF00001	http://rfam.xfam.org/family/RF00001	LNC_005658	1	102	1.8e-07	41.5	0.56	218
5S_rRNA	RF00001	http://rfam.xfam.org/family/RF00001	LNC_005688	1	81	0.004	24.9	0.51	219
5S_rRNA	RF00001	http://rfam.xfam.org/family/RF00001	LNC_005740	275	392	9.7e-08	43.2	0.57	220
5S_rRNA	RF00001	http://rfam.xfam.org/family/RF00001	LNC_005769	1	96	0.03	20.5	0.55	221
5S_rRNA	RF00001	http://rfam.xfam.org/family/RF00001	LNC_005802	1	109	0.00036	29.6	0.57	222
5S_rRNA	RF00001	http://rfam.xfam.org/family/RF00001	LNC_005802	350	461	5.8e-07	40.4	0.56	223
5S_rRNA	RF00001	http://rfam.xfam.org/family/RF00001	LNC_005805	1	101	1.2e-07	42.3	0.56	224
5S_rRNA	RF00001	http://rfam.xfam.org/family/RF00001	LNC_005808	1	82	0.0065	23.9	0.55	225
5S_rRNA	RF00001	http://rfam.xfam.org/family/RF00001	LNC_005820	1	105	0.24	18.0	0.55	226
5S_rRNA	RF00001	http://rfam.xfam.org/family/RF00001	LNC_005866	1	110	0.0021	26.6	0.54	227
5S_rRNA	RF00001	http://rfam.xfam.org/family/RF00001	LNC_005866	335	458	0.00068	28.5	0.55	228
5S_rRNA	RF00001	http://rfam.xfam.org/family/RF00001	LNC_005873	1	103	1.4e-05	34.3	0.55	229
5S_rRNA	RF00001	http://rfam.xfam.org/family/RF00001	LNC_005906	1	104	0.00017	29.9	0.56	230
5S_rRNA	RF00001	http://rfam.xfam.org/family/RF00001	LNC_005925	259	353	0.0011	27.0	0.57	231
5S_rRNA	RF00001	http://rfam.xfam.org/family/RF00001	LNC_005930	4	115	3.9e-07	40.4	0.56	232
5S_rRNA	RF00001	http://rfam.xfam.org/family/RF00001	LNC_006006	1	101	2.3e-05	33.5	0.56	233
5S_rRNA	RF00001	http://rfam.xfam.org/family/RF00001	LNC_006007	9	35	5.1	12.4	0.59	234
5S_rRNA	RF00001	http://rfam.xfam.org/family/RF00001	LNC_006024	1	110	0.00014	29.6	0.57	235
5S_rRNA	RF00001	http://rfam.xfam.org/family/RF00001	LNC_006076	185	74	8.9e-07	38.5	0.55	236
5S_rRNA	RF00001	http://rfam.xfam.org/family/RF00001	LNC_006144	70	184	4.2e-08	44.5	0.58	237
5S_rRNA	RF00001	http://rfam.xfam.org/family/RF00001	LNC_006177	1	99	2.6e-06	37.1	0.58	238
5S_rRNA	RF00001	http://rfam.xfam.org/family/RF00001	LNC_006195	1	101	0.0023	26.5	0.54	239
5S_rRNA	RF00001	http://rfam.xfam.org/family/RF00001	LNC_006195	349	460	5.4e-05	32.8	0.52	240
5S_rRNA	RF00001	http://rfam.xfam.org/family/RF00001	LNC_006208	258	369	9.6e-07	39.2	0.53	241
5S_rRNA	RF00001	http://rfam.xfam.org/family/RF00001	LNC_006217	1	79	0.0012	26.7	0.56	242
5S_rRNA	RF00001	http://rfam.xfam.org/family/RF00001	LNC_006219	1	111	5.1e-05	31.8	0.56	243
5S_rRNA	RF00001	http://rfam.xfam.org/family/RF00001	LNC_006242	2	113	3.1e-07	41.6	0.56	244
5S_rRNA	RF00001	http://rfam.xfam.org/family/RF00001	LNC_006242	354	465	1.1e-07	43.4	0.55	245
5S_rRNA	RF00001	http://rfam.xfam.org/family/RF00001	LNC_006258	1	112	3.9e-07	39.5	0.54	246
5S_rRNA	RF00001	http://rfam.xfam.org/family/RF00001	LNC_006322	1	107	5.5e-06	35.1	0.51	247
5S_rRNA	RF00001	http://rfam.xfam.org/family/RF00001	LNC_006431	23	134	3.7e-07	41.2	0.57	248
5S_rRNA	RF00001	http://rfam.xfam.org/family/RF00001	LNC_006431	371	485	1.5e-07	42.8	0.58	249
5S_rRNA	RF00001	http://rfam.xfam.org/family/RF00001	LNC_006433	1	94	0.0017	26.1	0.53	250
5S_rRNA	RF00001	http://rfam.xfam.org/family/RF00001	LNC_006447	1	107	4.2e-06	36.4	0.56	251
5S_rRNA	RF00001	http://rfam.xfam.org/family/RF00001	LNC_006487	7104	7218	7.7	17.2	0.47	252
5S_rRNA	RF00001	http://rfam.xfam.org/family/RF00001	LNC_006497	1	103	0.0003	28.9	0.54	253
5S_rRNA	RF00001	http://rfam.xfam.org/family/RF00001	LNC_006533	1	97	3.2e-05	32.6	0.56	254
5S_rRNA	RF00001	http://rfam.xfam.org/family/RF00001	LNC_006632	1	98	8.2e-07	38.2	0.58	255
5S_rRNA	RF00001	http://rfam.xfam.org/family/RF00001	LNC_006681	1	104	0.00014	30.5	0.54	256
5S_rRNA	RF00001	http://rfam.xfam.org/family/RF00001	LNC_006720	1	109	0.00072	28.5	0.56	257
5S_rRNA	RF00001	http://rfam.xfam.org/family/RF00001	LNC_006720	351	462	5.3e-07	40.7	0.55	258
5S_rRNA	RF00001	http://rfam.xfam.org/family/RF00001	LNC_006722	79	190	6.7e-07	39.8	0.54	259
5S_rRNA	RF00001	http://rfam.xfam.org/family/RF00001	LNC_006769	1	96	2.3e-05	33.4	0.56	260
5S_rRNA	RF00001	http://rfam.xfam.org/family/RF00001	LNC_006791	3	119	1.4e-07	42.9	0.57	261
5S_rRNA	RF00001	http://rfam.xfam.org/family/RF00001	LNC_006791	360	474	2.2e-07	42.1	0.59	262
5S_rRNA	RF00001	http://rfam.xfam.org/family/RF00001	LNC_006808	1	82	0.00028	29.2	0.55	263
5S_rRNA	RF00001	http://rfam.xfam.org/family/RF00001	LNC_006844	1	102	8.8e-07	38.9	0.56	264
5S_rRNA	RF00001	http://rfam.xfam.org/family/RF00001	LNC_006854	73	184	2.6e-05	33.6	0.51	265
5S_rRNA	RF00001	http://rfam.xfam.org/family/RF00001	LNC_006873	1	98	0.0003	29.9	0.52	266
5S_rRNA	RF00001	http://rfam.xfam.org/family/RF00001	LNC_006873	345	456	0.00026	30.1	0.51	267
5S_rRNA	RF00001	http://rfam.xfam.org/family/RF00001	LNC_006875	1	81	6.7e-06	35.5	0.58	268
5S_rRNA	RF00001	http://rfam.xfam.org/family/RF00001	LNC_006908	1	109	0.0005	28.4	0.55	269
5S_rRNA	RF00001	http://rfam.xfam.org/family/RF00001	LNC_006913	1	108	0.00039	28.7	0.55	270
5S_rRNA	RF00001	http://rfam.xfam.org/family/RF00001	LNC_006919	1	97	0.00013	29.7	0.57	271
5S_rRNA	RF00001	http://rfam.xfam.org/family/RF00001	LNC_006931	1	99	9.6e-06	34.1	0.54	272
5S_rRNA	RF00001	http://rfam.xfam.org/family/RF00001	LNC_006941	2	113	1.5e-07	42.7	0.55	273
5S_rRNA	RF00001	http://rfam.xfam.org/family/RF00001	LNC_006941	354	468	4.5e-05	33.2	0.53	274
5S_rRNA	RF00001	http://rfam.xfam.org/family/RF00001	LNC_006956	2	113	4.2e-07	41.1	0.54	275
5S_rRNA	RF00001	http://rfam.xfam.org/family/RF00001	LNC_006956	346	463	7.7e-08	43.9	0.57	276
5S_rRNA	RF00001	http://rfam.xfam.org/family/RF00001	LNC_006967	1	102	1.4e-05	34.1	0.55	277
5S_rRNA	RF00001	http://rfam.xfam.org/family/RF00001	LNC_007009	1	107	1.1e-07	41.6	0.59	278
5S_rRNA	RF00001	http://rfam.xfam.org/family/RF00001	LNC_007028	299	413	1.4e-07	42.8	0.56	279
5S_rRNA	RF00001	http://rfam.xfam.org/family/RF00001	LNC_007052	3	113	1e-05	34.9	0.54	280
5S_rRNA	RF00001	http://rfam.xfam.org/family/RF00001	LNC_007061	48	159	2.1e-07	41.6	0.56	281
5S_rRNA	RF00001	http://rfam.xfam.org/family/RF00001	LNC_007062	1	97	4.8e-08	43.8	0.58	282
5S_rRNA	RF00001	http://rfam.xfam.org/family/RF00001	LNC_007070	1	103	2.1e-05	32.8	0.56	283
5S_rRNA	RF00001	http://rfam.xfam.org/family/RF00001	LNC_007096	1	104	1.4e-06	37.5	0.55	284
5S_rRNA	RF00001	http://rfam.xfam.org/family/RF00001	LNC_007102	1	111	0.0031	24.7	0.53	285
5S_rRNA	RF00001	http://rfam.xfam.org/family/RF00001	LNC_007124	1	97	1.7e-05	34.0	0.56	286
5S_rRNA	RF00001	http://rfam.xfam.org/family/RF00001	LNC_007168	1141	1030	0.00066	30.1	0.52	287
5S_rRNA	RF00001	http://rfam.xfam.org/family/RF00001	LNC_007175	1	93	0.0023	26.9	0.53	288
5S_rRNA	RF00001	http://rfam.xfam.org/family/RF00001	LNC_007175	340	451	0.00084	28.6	0.52	289
5S_rRNA	RF00001	http://rfam.xfam.org/family/RF00001	LNC_007176	1	93	0.0019	26.9	0.53	290
5S_rRNA	RF00001	http://rfam.xfam.org/family/RF00001	LNC_007176	364	475	3e-07	41.6	0.56	291
5S_rRNA	RF00001	http://rfam.xfam.org/family/RF00001	LNC_007199	1	101	7.1e-06	34.6	0.54	292
5S_rRNA	RF00001	http://rfam.xfam.org/family/RF00001	LNC_007234	222	107	3.8e-07	40.1	0.57	293
5S_rRNA	RF00001	http://rfam.xfam.org/family/RF00001	LNC_007237	1	108	0.00065	27.9	0.49	294
5S_rRNA	RF00001	http://rfam.xfam.org/family/RF00001	LNC_007266	9	120	8.7e-07	39.0	0.54	295
5S_rRNA	RF00001	http://rfam.xfam.org/family/RF00001	LNC_007272	72	183	1.4e-07	41.7	0.56	296
5S_rRNA	RF00001	http://rfam.xfam.org/family/RF00001	LNC_007288	1	106	2.2e-08	44.7	0.58	297
5S_rRNA	RF00001	http://rfam.xfam.org/family/RF00001	LNC_007433	28	139	2.8e-07	41.7	0.56	298
5S_rRNA	RF00001	http://rfam.xfam.org/family/RF00001	LNC_007433	380	491	5.3e-07	40.6	0.57	299
5S_rRNA	RF00001	http://rfam.xfam.org/family/RF00001	LNC_007514	2	105	1.3	15.1	0.52	300
5S_rRNA	RF00001	http://rfam.xfam.org/family/RF00001	LNC_007524	22	48	4	12.4	0.59	301
5S_rRNA	RF00001	http://rfam.xfam.org/family/RF00001	LNC_007526	1	44	0.46	16.5	0.55	302
5S_rRNA	RF00001	http://rfam.xfam.org/family/RF00001	LNC_007554	1	110	0.0038	26.5	0.55	303
5S_rRNA	RF00001	http://rfam.xfam.org/family/RF00001	LNC_007554	353	464	1.2e-05	36.1	0.54	304
5S_rRNA	RF00001	http://rfam.xfam.org/family/RF00001	LNC_007554	707	818	1.9e-06	39.3	0.54	305
5S_rRNA	RF00001	http://rfam.xfam.org/family/RF00001	LNC_007559	1	75	0.00021	29.6	0.59	306
5S_rRNA	RF00001	http://rfam.xfam.org/family/RF00001	LNC_007580	5	111	5.5e-07	39.7	0.57	307
5S_rRNA	RF00001	http://rfam.xfam.org/family/RF00001	LNC_007609	1	99	6.5e-07	39.4	0.57	308
5S_rRNA	RF00001	http://rfam.xfam.org/family/RF00001	LNC_007647	1	109	1.6e-05	33.3	0.55	309
5S_rRNA	RF00001	http://rfam.xfam.org/family/RF00001	LNC_007705	1	87	0.00096	27.1	0.53	310
5S_rRNA	RF00001	http://rfam.xfam.org/family/RF00001	LNC_007723	163	274	3.4e-05	32.9	0.53	311
5S_rRNA	RF00001	http://rfam.xfam.org/family/RF00001	LNC_007791	2	105	0.00062	28.0	0.56	312
5S_rRNA	RF00001	http://rfam.xfam.org/family/RF00001	LNC_007836	1	44	4.7	12.5	0.59	313
5S_rRNA	RF00001	http://rfam.xfam.org/family/RF00001	LNC_007866	1	36	7.6	11.7	0.58	314
5S_rRNA	RF00001	http://rfam.xfam.org/family/RF00001	LNC_007877	1	66	1.1	15.9	0.58	315
5S_rRNA	RF00001	http://rfam.xfam.org/family/RF00001	LNC_007901	70	181	6.9e-08	42.6	0.58	316
5S_rRNA	RF00001	http://rfam.xfam.org/family/RF00001	LNC_007917	80	195	3.7e-06	37.0	0.51	317
5S_rRNA	RF00001	http://rfam.xfam.org/family/RF00001	LNC_007971	1	111	1.6e-05	34.1	0.55	318
5S_rRNA	RF00001	http://rfam.xfam.org/family/RF00001	LNC_007983	426	540	3.9e-05	34.3	0.59	319
5S_rRNA	RF00001	http://rfam.xfam.org/family/RF00001	LNC_007983	70	184	1.7e-07	43.4	0.58	320
5S_rRNA	RF00001	http://rfam.xfam.org/family/RF00001	LNC_007983	787	897	2.1e-05	35.3	0.56	321
5S_rRNA	RF00001	http://rfam.xfam.org/family/RF00001	LNC_007984	1	105	5.3e-08	44.4	0.58	322
5S_rRNA	RF00001	http://rfam.xfam.org/family/RF00001	LNC_007984	351	461	1.1e-05	35.3	0.56	323
5S_rRNA	RF00001	http://rfam.xfam.org/family/RF00001	LNC_008004	1	103	0.00046	28.5	0.55	324
5S_rRNA	RF00001	http://rfam.xfam.org/family/RF00001	LNC_008093	1	99	4.4e-07	41.8	0.58	325
5S_rRNA	RF00001	http://rfam.xfam.org/family/RF00001	LNC_008093	338	454	2.2e-07	42.9	0.57	326
5S_rRNA	RF00001	http://rfam.xfam.org/family/RF00001	LNC_008093	700	811	0.00017	31.8	0.56	327
5S_rRNA	RF00001	http://rfam.xfam.org/family/RF00001	LNC_008102	1	112	2.2e-07	41.3	0.54	328
5S_rRNA	RF00001	http://rfam.xfam.org/family/RF00001	LNC_008114	1	106	0.02	22.8	0.56	329
5S_rRNA	RF00001	http://rfam.xfam.org/family/RF00001	LNC_008114	351	462	3.2e-05	33.7	0.54	330
5S_rRNA	RF00001	http://rfam.xfam.org/family/RF00001	LNC_008148	1	102	0.0013	26.7	0.53	331
5S_rRNA	RF00001	http://rfam.xfam.org/family/RF00001	LNC_008179	1	71	0.035	21.0	0.55	332
5S_rRNA	RF00001	http://rfam.xfam.org/family/RF00001	LNC_008186	1	112	2.9e-06	37.0	0.53	333
5S_rRNA	RF00001	http://rfam.xfam.org/family/RF00001	LNC_008195	1	104	0.0003	29.1	0.56	334
5S_rRNA	RF00001	http://rfam.xfam.org/family/RF00001	LNC_008198	106	220	8.5e-08	43.4	0.58	335
5S_rRNA	RF00001	http://rfam.xfam.org/family/RF00001	LNC_008217	1	109	0.00078	28.2	0.56	336
5S_rRNA	RF00001	http://rfam.xfam.org/family/RF00001	LNC_008217	353	464	2.3e-06	38.0	0.56	337
5S_rRNA	RF00001	http://rfam.xfam.org/family/RF00001	LNC_008257	1	110	0.00031	29.1	0.56	338
5S_rRNA	RF00001	http://rfam.xfam.org/family/RF00001	LNC_008294	107	218	3.6e-06	37.0	0.55	339
5S_rRNA	RF00001	http://rfam.xfam.org/family/RF00001	LNC_008348	1	108	0.0013	28.5	0.56	340
5S_rRNA	RF00001	http://rfam.xfam.org/family/RF00001	LNC_008348	353	464	0.00025	31.3	0.51	341
5S_rRNA	RF00001	http://rfam.xfam.org/family/RF00001	LNC_008348	708	818	1.6e-07	43.6	0.53	342
5S_rRNA	RF00001	http://rfam.xfam.org/family/RF00001	LNC_008391	1	84	0.043	20.7	0.50	343
5S_rRNA	RF00001	http://rfam.xfam.org/family/RF00001	LNC_008396	153	264	6.7e-08	43.4	0.56	344
5S_rRNA	RF00001	http://rfam.xfam.org/family/RF00001	LNC_008407	181	292	6.6e-08	43.4	0.56	345
5S_rRNA	RF00001	http://rfam.xfam.org/family/RF00001	LNC_008502	2	113	9.5e-07	40.1	0.54	346
5S_rRNA	RF00001	http://rfam.xfam.org/family/RF00001	LNC_008502	356	466	2.8e-06	38.2	0.53	347
5S_rRNA	RF00001	http://rfam.xfam.org/family/RF00001	LNC_008530	1	103	7.2e-05	31.5	0.55	348
5S_rRNA	RF00001	http://rfam.xfam.org/family/RF00001	LNC_008544	1	109	1.8e-08	46.4	0.58	349
5S_rRNA	RF00001	http://rfam.xfam.org/family/RF00001	LNC_008544	351	465	5.6e-08	44.5	0.58	350
5S_rRNA	RF00001	http://rfam.xfam.org/family/RF00001	LNC_008551	225	106	2.3e-05	32.8	0.53	351
5S_rRNA	RF00001	http://rfam.xfam.org/family/RF00001	LNC_008579	1	105	4.7e-07	40.1	0.58	352
5S_rRNA	RF00001	http://rfam.xfam.org/family/RF00001	LNC_008671	1	109	0.024	21.7	0.53	353
5S_rRNA	RF00001	http://rfam.xfam.org/family/RF00001	LNC_008823	1	80	1.2e-06	38.4	0.59	354
5S_rRNA	RF00001	http://rfam.xfam.org/family/RF00001	LNC_008875	1	57	6.4	12.2	0.54	355
5S_rRNA	RF00001	http://rfam.xfam.org/family/RF00001	LNC_008967	1	105	2.5e-08	44.4	0.58	356
5S_rRNA	RF00001	http://rfam.xfam.org/family/RF00001	LNC_008986	113	224	8.3e-06	35.7	0.54	357
5S_rRNA	RF00001	http://rfam.xfam.org/family/RF00001	LNC_009075	1	78	0.0001	30.8	0.55	358
5S_rRNA	RF00001	http://rfam.xfam.org/family/RF00001	LNC_009088	1	94	1.1e-05	35.0	0.53	359
5S_rRNA	RF00001	http://rfam.xfam.org/family/RF00001	LNC_009088	328	404	9.4	12.1	0.53	360
5S_rRNA	RF00001	http://rfam.xfam.org/family/RF00001	LNC_009129	1	111	0.00027	29.3	0.57	361
5S_rRNA	RF00001	http://rfam.xfam.org/family/RF00001	LNC_009140	1	109	1e-05	36.1	0.56	362
5S_rRNA	RF00001	http://rfam.xfam.org/family/RF00001	LNC_009140	358	469	0.00026	30.6	0.53	363
5S_rRNA	RF00001	http://rfam.xfam.org/family/RF00001	LNC_009172	1	112	1.6e-05	34.7	0.54	364
5S_rRNA	RF00001	http://rfam.xfam.org/family/RF00001	LNC_009172	354	469	0.0019	26.7	0.48	365
5S_rRNA	RF00001	http://rfam.xfam.org/family/RF00001	LNC_009177	260	371	1.5e-05	34.7	0.53	366
5S_rRNA	RF00001	http://rfam.xfam.org/family/RF00001	LNC_009284	1	78	0.002	25.9	0.54	367
5S_rRNA	RF00001	http://rfam.xfam.org/family/RF00001	LNC_009342	1	104	6e-05	31.7	0.57	368
5S_rRNA	RF00001	http://rfam.xfam.org/family/RF00001	LNC_009364	1	108	4.7e-06	36.9	0.58	369
5S_rRNA	RF00001	http://rfam.xfam.org/family/RF00001	LNC_009364	351	465	3.2e-06	37.6	0.57	370
5S_rRNA	RF00001	http://rfam.xfam.org/family/RF00001	LNC_009369	1	87	0.00089	27.3	0.54	371
5S_rRNA	RF00001	http://rfam.xfam.org/family/RF00001	LNC_009407	345	459	3.9e-05	33.1	0.58	372
5S_rRNA	RF00001	http://rfam.xfam.org/family/RF00001	LNC_009407	7	119	1.1e-06	39.1	0.58	373
5S_rRNA	RF00001	http://rfam.xfam.org/family/RF00001	LNC_009415	12	123	6.2e-07	38.7	0.55	374
5S_rRNA	RF00001	http://rfam.xfam.org/family/RF00001	LNC_009436	1	103	3e-08	44.2	0.57	375
5S_rRNA	RF00001	http://rfam.xfam.org/family/RF00001	LNC_009464	120	231	1.2e-07	43.4	0.54	376
5S_rRNA	RF00001	http://rfam.xfam.org/family/RF00001	LNC_009464	472	583	1.2e-07	43.4	0.54	377
5S_rRNA	RF00001	http://rfam.xfam.org/family/RF00001	LNC_009530	4	115	4.4e-07	40.2	0.55	378
5S_rRNA	RF00001	http://rfam.xfam.org/family/RF00001	LNC_009537	453	569	2.5e-05	34.8	0.59	379
5S_rRNA	RF00001	http://rfam.xfam.org/family/RF00001	LNC_009537	97	213	2.5e-05	34.8	0.59	380
5S_rRNA	RF00001	http://rfam.xfam.org/family/RF00001	LNC_009538	462	573	1.3e-06	39.8	0.54	381
5S_rRNA	RF00001	http://rfam.xfam.org/family/RF00001	LNC_009538	97	213	2.5e-05	34.8	0.59	382
5S_rRNA	RF00001	http://rfam.xfam.org/family/RF00001	LNC_009539	13	124	5.7e-07	39.8	0.54	383
5S_rRNA	RF00001	http://rfam.xfam.org/family/RF00001	LNC_009611	1	99	3.9e-06	36.4	0.58	384
5S_rRNA	RF00001	http://rfam.xfam.org/family/RF00001	LNC_009735	1	111	1.5e-05	34.8	0.54	385
5S_rRNA	RF00001	http://rfam.xfam.org/family/RF00001	LNC_009735	354	465	1.9e-06	38.3	0.54	386
5S_rRNA	RF00001	http://rfam.xfam.org/family/RF00001	LNC_009744	1	112	3.3e-06	36.0	0.55	387
5S_rRNA	RF00001	http://rfam.xfam.org/family/RF00001	LNC_009758	1	112	1.2e-07	42.5	0.55	388
5S_rRNA	RF00001	http://rfam.xfam.org/family/RF00001	LNC_009764	1	97	8.2e-05	31.7	0.57	389
5S_rRNA	RF00001	http://rfam.xfam.org/family/RF00001	LNC_009764	332	426	0.0028	25.8	0.59	390
5S_rRNA	RF00001	http://rfam.xfam.org/family/RF00001	LNC_009787	400	511	1.6e-05	35.9	0.55	391
5S_rRNA	RF00001	http://rfam.xfam.org/family/RF00001	LNC_009787	47	158	4e-07	42.0	0.55	392
5S_rRNA	RF00001	http://rfam.xfam.org/family/RF00001	LNC_009787	754	865	1.1e-05	36.5	0.54	393
5S_rRNA	RF00001	http://rfam.xfam.org/family/RF00001	LNC_009802	6	120	1.8e-06	37.2	0.57	394
5S_rRNA	RF00001	http://rfam.xfam.org/family/RF00001	LNC_009850	1	103	4.1e-08	44.2	0.56	395
5S_rRNA	RF00001	http://rfam.xfam.org/family/RF00001	LNC_009926	1	110	0.0038	25.5	0.55	396
5S_rRNA	RF00001	http://rfam.xfam.org/family/RF00001	LNC_009926	353	464	0.00052	28.8	0.53	397
5S_rRNA	RF00001	http://rfam.xfam.org/family/RF00001	LNC_009947	1	92	3.2e-05	32.8	0.55	398
5S_rRNA	RF00001	http://rfam.xfam.org/family/RF00001	LNC_009992	1	56	5	12.6	0.50	399
5S_rRNA	RF00001	http://rfam.xfam.org/family/RF00001	LNC_010042	1	108	0.0098	23.1	0.56	400
5S_rRNA	RF00001	http://rfam.xfam.org/family/RF00001	LNC_010048	1	56	8	11.7	0.55	401
5S_rRNA	RF00001	http://rfam.xfam.org/family/RF00001	LNC_010052	1	93	4.4e-06	36.0	0.55	402
5S_rRNA	RF00001	http://rfam.xfam.org/family/RF00001	LNC_010053	1	91	2.5e-05	34.4	0.54	403
5S_rRNA	RF00001	http://rfam.xfam.org/family/RF00001	LNC_010053	320	444	1.9e-06	38.8	0.57	404
5S_rRNA	RF00001	http://rfam.xfam.org/family/RF00001	LNC_010056	417	528	1.9e-06	38.6	0.55	405
5S_rRNA	RF00001	http://rfam.xfam.org/family/RF00001	LNC_010056	65	176	1.5e-06	39.0	0.55	406
5S_rRNA	RF00001	http://rfam.xfam.org/family/RF00001	LNC_010088	1	56	0.012	22.8	0.59	407
5S_rRNA	RF00001	http://rfam.xfam.org/family/RF00001	LNC_010126	1	72	0.28	18.8	0.53	408
5S_rRNA	RF00001	http://rfam.xfam.org/family/RF00001	LNC_010126	313	429	4.9e-07	41.1	0.56	409
5S_rRNA	RF00001	http://rfam.xfam.org/family/RF00001	LNC_010164	1	105	1.1e-08	46.1	0.57	410
5S_rRNA	RF00001	http://rfam.xfam.org/family/RF00001	LNC_010182	1	102	0.0093	23.4	0.58	411
5S_rRNA	RF00001	http://rfam.xfam.org/family/RF00001	LNC_010353	1	106	0.0012	27.5	0.58	412
5S_rRNA	RF00001	http://rfam.xfam.org/family/RF00001	LNC_010353	350	461	1.9e-06	38.4	0.55	413
5S_rRNA	RF00001	http://rfam.xfam.org/family/RF00001	LNC_010471	1	44	0.8	15.5	0.59	414
5S_rRNA	RF00001	http://rfam.xfam.org/family/RF00001	LNC_010505	4	115	2.2e-06	36.7	0.54	415
5S_rRNA	RF00001	http://rfam.xfam.org/family/RF00001	LNC_010586	6	117	4.6e-06	37.9	0.55	416
5S_rRNA	RF00001	http://rfam.xfam.org/family/RF00001	LNC_010594	1	96	2e-08	45.3	0.55	417
5S_rRNA	RF00001	http://rfam.xfam.org/family/RF00001	LNC_010630	348	220	6.5e-06	39.3	0.47	418
5S_rRNA	RF00001	http://rfam.xfam.org/family/RF00001	LNC_010631	348	220	5.7e-06	39.3	0.47	419
5S_rRNA	RF00001	http://rfam.xfam.org/family/RF00001	LNC_010632	490	364	0.0007	30.6	0.46	420
5S_rRNA	RF00001	http://rfam.xfam.org/family/RF00001	LNC_010633	348	220	4.2e-06	39.3	0.47	421
5S_rRNA	RF00001	http://rfam.xfam.org/family/RF00001	LNC_010634	358	232	0.00076	30.6	0.46	422
5S_rRNA	RF00001	http://rfam.xfam.org/family/RF00001	LNC_010635	421	295	0.00073	30.6	0.46	423
5S_rRNA	RF00001	http://rfam.xfam.org/family/RF00001	LNC_010636	421	295	0.00064	30.6	0.46	424
5S_rRNA	RF00001	http://rfam.xfam.org/family/RF00001	LNC_010706	1	98	1.2e-06	38.4	0.57	425
5S_rRNA	RF00001	http://rfam.xfam.org/family/RF00001	LNC_010779	156	45	3.4e-06	36.6	0.54	426
5S_rRNA	RF00001	http://rfam.xfam.org/family/RF00001	LNC_010781	1	108	5.6e-05	31.3	0.56	427
5S_rRNA	RF00001	http://rfam.xfam.org/family/RF00001	LNC_010782	4	115	4e-06	36.6	0.54	428
5S_rRNA	RF00001	http://rfam.xfam.org/family/RF00001	LNC_010833	1	37	6.8	11.7	0.57	429
5S_rRNA	RF00001	http://rfam.xfam.org/family/RF00001	LNC_010852	1	101	2e-07	41.4	0.58	430
5S_rRNA	RF00001	http://rfam.xfam.org/family/RF00001	LNC_010864	1	97	3.8e-05	32.5	0.57	431
5S_rRNA	RF00001	http://rfam.xfam.org/family/RF00001	LNC_010872	1	53	4.6	12.7	0.55	432
5S_rRNA	RF00001	http://rfam.xfam.org/family/RF00001	LNC_010891	1	110	0.00026	30.2	0.54	433
5S_rRNA	RF00001	http://rfam.xfam.org/family/RF00001	LNC_010891	352	463	3.8e-06	37.4	0.51	434
5S_rRNA	RF00001	http://rfam.xfam.org/family/RF00001	LNC_010940	1	112	4.1e-07	40.2	0.54	435
5S_rRNA	RF00001	http://rfam.xfam.org/family/RF00001	LNC_010983	2	113	4.3e-07	39.7	0.54	436
5S_rRNA	RF00001	http://rfam.xfam.org/family/RF00001	LNC_010996	34	145	1.8e-07	41.7	0.56	437
5S_rRNA	RF00001	http://rfam.xfam.org/family/RF00001	LNC_011012	27	138	2.1e-07	41.3	0.54	438
5S_rRNA	RF00001	http://rfam.xfam.org/family/RF00001	LNC_011054	2795	2684	0.002	30.1	0.52	439
5S_rRNA	RF00001	http://rfam.xfam.org/family/RF00001	LNC_011054	3148	3037	0.065	24.2	0.52	440
5S_rRNA	RF00001	http://rfam.xfam.org/family/RF00001	LNC_011056	2084	1973	0.0016	30.1	0.52	441
5S_rRNA	RF00001	http://rfam.xfam.org/family/RF00001	LNC_011056	2437	2326	0.054	24.2	0.52	442
5S_rRNA	RF00001	http://rfam.xfam.org/family/RF00001	LNC_011128	96	1	0.0047	26.3	0.53	443
5S_rRNA	RF00001	http://rfam.xfam.org/family/RF00001	LNC_011134	1	94	3.7e-06	36.4	0.55	444
5S_rRNA	RF00001	http://rfam.xfam.org/family/RF00001	LNC_011147	1	97	7.2e-05	30.7	0.55	445
5S_rRNA	RF00001	http://rfam.xfam.org/family/RF00001	LNC_011186	20	131	2.2e-07	42.1	0.53	446
5S_rRNA	RF00001	http://rfam.xfam.org/family/RF00001	LNC_011186	372	483	1.9e-07	42.3	0.52	447
5S_rRNA	RF00001	http://rfam.xfam.org/family/RF00001	LNC_011210	1	66	5.6	12.4	0.55	448
5S_rRNA	RF00001	http://rfam.xfam.org/family/RF00001	LNC_011212	1	106	7.7e-08	42.2	0.58	449
5S_rRNA	RF00001	http://rfam.xfam.org/family/RF00001	LNC_011284	112	223	3.6e-07	40.4	0.55	450
5S_rRNA	RF00001	http://rfam.xfam.org/family/RF00001	LNC_011307	144	97	0.042	22.5	0.52	451
5S_rRNA	RF00001	http://rfam.xfam.org/family/RF00001	LNC_011341	2	113	3.1e-07	40.8	0.53	452
5S_rRNA	RF00001	http://rfam.xfam.org/family/RF00001	LNC_011361	1162	1046	0.0003	31.3	0.44	453
5S_rRNA	RF00001	http://rfam.xfam.org/family/RF00001	LNC_011362	1158	1042	0.0003	31.3	0.44	454
5S_rRNA	RF00001	http://rfam.xfam.org/family/RF00001	LNC_011440	1	97	5.2e-05	31.2	0.56	455
5S_rRNA	RF00001	http://rfam.xfam.org/family/RF00001	LNC_011476	13	124	4.9e-07	40.5	0.55	456
5S_rRNA	RF00001	http://rfam.xfam.org/family/RF00001	LNC_011476	366	477	2.9e-06	37.6	0.54	457
5S_rRNA	RF00001	http://rfam.xfam.org/family/RF00001	LNC_011485	2	113	1.1e-05	34.7	0.56	458
5S_rRNA	RF00001	http://rfam.xfam.org/family/RF00001	LNC_011550	1	97	1.3e-05	33.5	0.55	459
5S_rRNA	RF00001	http://rfam.xfam.org/family/RF00001	LNC_011552	12	38	5.5	12.4	0.59	460
5S_rRNA	RF00001	http://rfam.xfam.org/family/RF00001	LNC_011590	1	98	3e-05	33.7	0.52	461
5S_rRNA	RF00001	http://rfam.xfam.org/family/RF00001	LNC_011590	334	448	1.5e-06	38.7	0.60	462
5S_rRNA	RF00001	http://rfam.xfam.org/family/RF00001	LNC_011655	1	110	0.0003	29.1	0.56	463
5S_rRNA	RF00001	http://rfam.xfam.org/family/RF00001	LNC_011727	1	83	2.2e-06	37.3	0.57	464
5S_rRNA	RF00001	http://rfam.xfam.org/family/RF00001	LNC_011740	1	79	0.01	23.1	0.53	465
5S_rRNA	RF00001	http://rfam.xfam.org/family/RF00001	LNC_011760	1	106	0.18	18.5	0.58	466
5S_rRNA	RF00001	http://rfam.xfam.org/family/RF00001	LNC_011771	1	109	7.7e-08	43.8	0.59	467
5S_rRNA	RF00001	http://rfam.xfam.org/family/RF00001	LNC_011771	348	464	5.5e-07	40.5	0.56	468
5S_rRNA	RF00001	http://rfam.xfam.org/family/RF00001	LNC_011813	2	114	3.6e-05	32.4	0.50	469
5S_rRNA	RF00001	http://rfam.xfam.org/family/RF00001	LNC_011821	1	47	9.4	11.4	0.55	470
5S_rRNA	RF00001	http://rfam.xfam.org/family/RF00001	LNC_011828	1	73	0.074	20.6	0.53	471
5S_rRNA	RF00001	http://rfam.xfam.org/family/RF00001	LNC_011828	318	433	4.5e-06	36.9	0.52	472
5S_rRNA	RF00001	http://rfam.xfam.org/family/RF00001	LNC_011939	274	385	1.3e-07	43.0	0.55	473
5S_rRNA	RF00001	http://rfam.xfam.org/family/RF00001	LNC_011950	1	99	7.9e-07	39.0	0.57	474
5S_rRNA	RF00001	http://rfam.xfam.org/family/RF00001	LNC_011951	1	110	3.9e-07	39.9	0.58	475
5S_rRNA	RF00001	http://rfam.xfam.org/family/RF00001	LNC_011980	1	79	0.0045	24.6	0.54	476
5S_rRNA	RF00001	http://rfam.xfam.org/family/RF00001	LNC_012057	6	120	2.2e-08	44.5	0.58	477
5S_rRNA	RF00001	http://rfam.xfam.org/family/RF00001	LNC_012064	1	103	7.5e-05	31.5	0.55	478
5S_rRNA	RF00001	http://rfam.xfam.org/family/RF00001	LNC_012071	1	96	2.2e-07	42.9	0.57	479
5S_rRNA	RF00001	http://rfam.xfam.org/family/RF00001	LNC_012071	336	450	8.3e-08	44.5	0.57	480
5S_rRNA	RF00001	http://rfam.xfam.org/family/RF00001	LNC_012071	691	805	8.3e-08	44.5	0.57	481
5S_rRNA	RF00001	http://rfam.xfam.org/family/RF00001	LNC_012093	1	84	0.00012	31.3	0.56	482
5S_rRNA	RF00001	http://rfam.xfam.org/family/RF00001	LNC_012093	323	442	4.8e-06	36.7	0.57	483
5S_rRNA	RF00001	http://rfam.xfam.org/family/RF00001	LNC_012096	1	112	6.7e-07	39.7	0.55	484
5S_rRNA	RF00001	http://rfam.xfam.org/family/RF00001	LNC_012116	1	109	4.3e-05	31.6	0.56	485
5S_rRNA	RF00001	http://rfam.xfam.org/family/RF00001	LNC_012184	1	111	9.7e-05	31.1	0.56	486
5S_rRNA	RF00001	http://rfam.xfam.org/family/RF00001	LNC_012185	1	102	9.2e-05	31.2	0.56	487
5S_rRNA	RF00001	http://rfam.xfam.org/family/RF00001	LNC_012247	215	326	4.8e-07	40.4	0.56	488
5S_rRNA	RF00001	http://rfam.xfam.org/family/RF00001	LNC_012278	1	93	0.00013	30.5	0.54	489
5S_rRNA	RF00001	http://rfam.xfam.org/family/RF00001	LNC_012279	1	97	0.00042	28.6	0.55	490
5S_rRNA	RF00001	http://rfam.xfam.org/family/RF00001	LNC_012353	1	110	1.5e-07	42.2	0.58	491
5S_rRNA	RF00001	http://rfam.xfam.org/family/RF00001	LNC_012367	1	109	0.00016	30.0	0.55	492
5S_rRNA	RF00001	http://rfam.xfam.org/family/RF00001	LNC_012396	157	268	8.5e-07	39.0	0.55	493
5S_rRNA	RF00001	http://rfam.xfam.org/family/RF00001	LNC_012413	1	107	4.9e-07	40.0	0.58	494
5S_rRNA	RF00001	http://rfam.xfam.org/family/RF00001	LNC_012414	1	107	4.9e-07	40.0	0.58	495
5S_rRNA	RF00001	http://rfam.xfam.org/family/RF00001	LNC_012415	1	101	1.4e-07	42.1	0.58	496
5S_rRNA	RF00001	http://rfam.xfam.org/family/RF00001	LNC_012416	1	99	9.8e-08	42.7	0.59	497
5S_rRNA	RF00001	http://rfam.xfam.org/family/RF00001	LNC_012526	1	97	0.011	22.5	0.53	498
5S_rRNA	RF00001	http://rfam.xfam.org/family/RF00001	LNC_012575	1	94	3.3e-05	32.4	0.53	499
5S_rRNA	RF00001	http://rfam.xfam.org/family/RF00001	LNC_012582	1	112	6.9e-06	35.4	0.53	500
5S_rRNA	RF00001	http://rfam.xfam.org/family/RF00001	LNC_012618	309	420	1.4e-06	38.8	0.54	501
5S_rRNA	RF00001	http://rfam.xfam.org/family/RF00001	LNC_012645	1	110	0.00017	30.9	0.56	502
5S_rRNA	RF00001	http://rfam.xfam.org/family/RF00001	LNC_012645	353	464	7.1e-06	36.3	0.55	503
5S_rRNA	RF00001	http://rfam.xfam.org/family/RF00001	LNC_012646	1	110	0.00039	30.9	0.56	504
5S_rRNA	RF00001	http://rfam.xfam.org/family/RF00001	LNC_012646	1061	1172	5.8e-06	38.0	0.54	505
5S_rRNA	RF00001	http://rfam.xfam.org/family/RF00001	LNC_012646	353	464	1.8e-05	36.1	0.55	506
5S_rRNA	RF00001	http://rfam.xfam.org/family/RF00001	LNC_012646	706	817	7.9e-08	45.2	0.52	507
5S_rRNA	RF00001	http://rfam.xfam.org/family/RF00001	LNC_012648	1	110	0.001	27.1	0.55	508
5S_rRNA	RF00001	http://rfam.xfam.org/family/RF00001	LNC_012709	1	106	0.0059	24.2	0.54	509
5S_rRNA	RF00001	http://rfam.xfam.org/family/RF00001	LNC_012712	1	77	0.025	21.6	0.52	510
5S_rRNA	RF00001	http://rfam.xfam.org/family/RF00001	LNC_012714	1	87	0.00024	29.4	0.53	511
5S_rRNA	RF00001	http://rfam.xfam.org/family/RF00001	LNC_012745	230	341	0.00028	29.5	0.53	512
5S_rRNA	RF00001	http://rfam.xfam.org/family/RF00001	LNC_012776	1	56	0.037	21.8	0.59	513
5S_rRNA	RF00001	http://rfam.xfam.org/family/RF00001	LNC_012776	301	413	1.9e-05	34.5	0.55	514
5S_rRNA	RF00001	http://rfam.xfam.org/family/RF00001	LNC_012854	27	141	6.6e-08	42.8	0.58	515
5S_rRNA	RF00001	http://rfam.xfam.org/family/RF00001	LNC_012890	17	128	8.9e-08	42.9	0.55	516
5S_rRNA	RF00001	http://rfam.xfam.org/family/RF00001	LNC_012892	2	113	0.0012	26.8	0.52	517
5S_rRNA	RF00001	http://rfam.xfam.org/family/RF00001	LNC_012894	1	97	0.012	23.7	0.54	518
5S_rRNA	RF00001	http://rfam.xfam.org/family/RF00001	LNC_012894	344	455	3.5e-06	37.4	0.54	519
5S_rRNA	RF00001	http://rfam.xfam.org/family/RF00001	LNC_012954	1	81	0.0011	27.7	0.57	520
5S_rRNA	RF00001	http://rfam.xfam.org/family/RF00001	LNC_012954	322	436	5e-07	40.7	0.57	521
5S_rRNA	RF00001	http://rfam.xfam.org/family/RF00001	LNC_012959	1	110	0.00045	29.8	0.55	522
5S_rRNA	RF00001	http://rfam.xfam.org/family/RF00001	LNC_012959	351	462	6.3e-07	40.8	0.54	523
5S_rRNA	RF00001	http://rfam.xfam.org/family/RF00001	LNC_012959	692	749	4.3	14.4	0.57	524
5S_rRNA	RF00001	http://rfam.xfam.org/family/RF00001	LNC_012962	3	114	4.1e-07	40.3	0.54	525
5S_rRNA	RF00001	http://rfam.xfam.org/family/RF00001	LNC_013026	1	92	2.5e-07	40.9	0.58	526
5S_rRNA	RF00001	http://rfam.xfam.org/family/RF00001	LNC_013033	1	111	8.2e-05	32.2	0.56	527
5S_rRNA	RF00001	http://rfam.xfam.org/family/RF00001	LNC_013033	353	464	1.6e-06	38.8	0.55	528
5S_rRNA	RF00001	http://rfam.xfam.org/family/RF00001	LNC_013070	1	65	0.053	20.3	0.63	529
5S_rRNA	RF00001	http://rfam.xfam.org/family/RF00001	LNC_013100	10	121	1.2e-07	42.4	0.55	530
5S_rRNA	RF00001	http://rfam.xfam.org/family/RF00001	LNC_013102	1	109	0.00025	29.6	0.57	531
5S_rRNA	RF00001	http://rfam.xfam.org/family/RF00001	LNC_013109	112	223	0.00012	30.4	0.54	532
5S_rRNA	RF00001	http://rfam.xfam.org/family/RF00001	LNC_013122	1	102	0.00014	30.5	0.54	533
5S_rRNA	RF00001	http://rfam.xfam.org/family/RF00001	LNC_013139	1	114	1.1e-05	35.6	0.58	534
5S_rRNA	RF00001	http://rfam.xfam.org/family/RF00001	LNC_013139	360	471	2.9e-05	33.9	0.54	535
5S_rRNA	RF00001	http://rfam.xfam.org/family/RF00001	LNC_013140	1	110	8.2e-06	36.3	0.60	536
5S_rRNA	RF00001	http://rfam.xfam.org/family/RF00001	LNC_013140	469	580	3.4e-05	33.9	0.54	537
5S_rRNA	RF00001	http://rfam.xfam.org/family/RF00001	LNC_013157	1	102	0.00049	29.2	0.56	538
5S_rRNA	RF00001	http://rfam.xfam.org/family/RF00001	LNC_013157	350	461	0.00027	30.2	0.54	539
5S_rRNA	RF00001	http://rfam.xfam.org/family/RF00001	LNC_013193	4	115	4.6e-07	39.8	0.54	540
5S_rRNA	RF00001	http://rfam.xfam.org/family/RF00001	LNC_013198	4	110	9.1e-07	38.4	0.58	541
5S_rRNA	RF00001	http://rfam.xfam.org/family/RF00001	LNC_013217	1	106	0.0014	26.5	0.55	542
5S_rRNA	RF00001	http://rfam.xfam.org/family/RF00001	LNC_013247	216	107	1.5e-07	41.1	0.57	543
5S_rRNA	RF00001	http://rfam.xfam.org/family/RF00001	LNC_013252	7	105	1.7e-07	41.8	0.59	544
5S_rRNA	RF00001	http://rfam.xfam.org/family/RF00001	LNC_013266	1	97	0.0014	26.7	0.57	545
5S_rRNA	RF00001	http://rfam.xfam.org/family/RF00001	LNC_013267	1	110	0.00035	29.1	0.56	546
5S_rRNA	RF00001	http://rfam.xfam.org/family/RF00001	LNC_013271	407	333	5.6e-05	32.3	0.57	547
5S_rRNA	RF00001	http://rfam.xfam.org/family/RF00001	LNC_013271	97	1	0.0027	25.8	0.58	548
5S_rRNA	RF00001	http://rfam.xfam.org/family/RF00001	LNC_013362	1	99	4.2e-07	40.0	0.59	549
5S_rRNA	RF00001	http://rfam.xfam.org/family/RF00001	LNC_013371	349	404	7	12.5	0.55	550
5S_rRNA	RF00001	http://rfam.xfam.org/family/RF00001	LNC_013371	5	103	1.2e-06	38.7	0.58	551
5S_rRNA	RF00001	http://rfam.xfam.org/family/RF00001	LNC_013482	1	58	3.5	13.0	0.57	552
5S_rRNA	RF00001	http://rfam.xfam.org/family/RF00001	LNC_013530	2	113	1.8e-07	41.7	0.56	553
5S_rRNA	RF00001	http://rfam.xfam.org/family/RF00001	LNC_013579	1	97	0.0035	25.8	0.56	554
5S_rRNA	RF00001	http://rfam.xfam.org/family/RF00001	LNC_013579	342	453	9.7e-07	39.5	0.54	555
5S_rRNA	RF00001	http://rfam.xfam.org/family/RF00001	LNC_013623	4	115	1.2e-06	38.4	0.54	556
5S_rRNA	RF00001	http://rfam.xfam.org/family/RF00001	LNC_013624	1	101	1.5e-05	34.2	0.55	557
5S_rRNA	RF00001	http://rfam.xfam.org/family/RF00001	LNC_013652	3	97	1.8e-06	37.8	0.56	558
5S_rRNA	RF00001	http://rfam.xfam.org/family/RF00001	LNC_013659	148	262	5.6e-06	36.0	0.58	559
5S_rRNA	RF00001	http://rfam.xfam.org/family/RF00001	LNC_013713	1	89	5.6e-05	32.0	0.55	560
5S_rRNA	RF00001	http://rfam.xfam.org/family/RF00001	LNC_013719	1	105	4.3e-06	36.1	0.57	561
5S_rRNA	RF00001	http://rfam.xfam.org/family/RF00001	LNC_013804	118	229	0.00021	29.5	0.52	562
5S_rRNA	RF00001	http://rfam.xfam.org/family/RF00001	LNC_013838	1	103	5.4e-05	31.9	0.55	563
5S_rRNA	RF00001	http://rfam.xfam.org/family/RF00001	LNC_013841	1	102	5.1e-05	31.5	0.56	564
5S_rRNA	RF00001	http://rfam.xfam.org/family/RF00001	LNC_013842	163	274	1.8e-07	41.8	0.54	565
5S_rRNA	RF00001	http://rfam.xfam.org/family/RF00001	LNC_013845	1	102	5.6e-06	35.4	0.56	566
5S_rRNA	RF00001	http://rfam.xfam.org/family/RF00001	LNC_013929	1	99	1.3e-07	42.0	0.59	567
5S_rRNA	RF00001	http://rfam.xfam.org/family/RF00001	LNC_013948	360	471	1.3e-07	43.0	0.55	568
5S_rRNA	RF00001	http://rfam.xfam.org/family/RF00001	LNC_013948	4	115	1.3e-07	43.0	0.55	569
5S_rRNA	RF00001	http://rfam.xfam.org/family/RF00001	LNC_013949	20	131	1.3e-07	43.0	0.55	570
5S_rRNA	RF00001	http://rfam.xfam.org/family/RF00001	LNC_013949	376	487	1.3e-07	43.0	0.55	571
5S_rRNA	RF00001	http://rfam.xfam.org/family/RF00001	LNC_013998	1	87	0.001	27.7	0.52	572
5S_rRNA	RF00001	http://rfam.xfam.org/family/RF00001	LNC_013998	328	439	2.1e-06	38.1	0.53	573
5S_rRNA	RF00001	http://rfam.xfam.org/family/RF00001	LNC_014013	1	111	3.3e-07	40.7	0.57	574
5S_rRNA	RF00001	http://rfam.xfam.org/family/RF00001	LNC_014071	1	79	0.0022	26.1	0.53	575
5S_rRNA	RF00001	http://rfam.xfam.org/family/RF00001	LNC_014071	119	230	5.8e-07	39.9	0.54	576
5S_rRNA	RF00001	http://rfam.xfam.org/family/RF00001	LNC_014169	2	113	1.2e-07	41.6	0.56	577
5S_rRNA	RF00001	http://rfam.xfam.org/family/RF00001	LNC_014170	189	78	2.8e-08	44.2	0.51	578
5S_rRNA	RF00001	http://rfam.xfam.org/family/RF00001	LNC_014175	1	109	0.0039	24.9	0.55	579
5S_rRNA	RF00001	http://rfam.xfam.org/family/RF00001	LNC_014215	1	81	1.6e-05	34.1	0.58	580
5S_rRNA	RF00001	http://rfam.xfam.org/family/RF00001	LNC_014270	6	117	2.7e-06	37.2	0.54	581
5S_rRNA	RF00001	http://rfam.xfam.org/family/RF00001	LNC_014275	2	113	2.7e-06	37.2	0.54	582
5S_rRNA	RF00001	http://rfam.xfam.org/family/RF00001	LNC_014286	1	112	1.2e-06	38.2	0.55	583
5S_rRNA	RF00001	http://rfam.xfam.org/family/RF00001	LNC_014317	169	211	2.2	13.4	0.49	584
5S_rRNA	RF00001	http://rfam.xfam.org/family/RF00001	LNC_014360	251	366	2.4e-07	41.7	0.59	585
5S_rRNA	RF00001	http://rfam.xfam.org/family/RF00001	LNC_014367	142	253	3.1e-07	40.6	0.54	586
5S_rRNA	RF00001	http://rfam.xfam.org/family/RF00001	LNC_014388	107	1	0.01	24.7	0.51	587
5S_rRNA	RF00001	http://rfam.xfam.org/family/RF00001	LNC_014405	1	107	2.5e-05	33.3	0.56	588
5S_rRNA	RF00001	http://rfam.xfam.org/family/RF00001	LNC_014415	1	110	6e-05	31.9	0.55	589
5S_rRNA	RF00001	http://rfam.xfam.org/family/RF00001	LNC_014439	1	110	1.1e-05	35.3	0.58	590
5S_rRNA	RF00001	http://rfam.xfam.org/family/RF00001	LNC_014439	352	463	4.8e-07	40.6	0.57	591
5_8S_rRNA	RF00002	http://rfam.xfam.org/family/RF00002	LNC_000364	792	701	0.025	17.5	0.47	592
5_8S_rRNA	RF00002	http://rfam.xfam.org/family/RF00002	LNC_001711	100	4	5.6	7.2	0.26	593
5_8S_rRNA	RF00002	http://rfam.xfam.org/family/RF00002	LNC_003473	231	173	0.38	13.6	0.54	594
5_8S_rRNA	RF00002	http://rfam.xfam.org/family/RF00002	LNC_003814	2519	2630	7.5	10.6	0.29	595
5_8S_rRNA	RF00002	http://rfam.xfam.org/family/RF00002	LNC_004772	94	205	3	8.6	0.32	596
5_8S_rRNA	RF00002	http://rfam.xfam.org/family/RF00002	LNC_005767	231	129	0.86	10.2	0.41	597
5_8S_rRNA	RF00002	http://rfam.xfam.org/family/RF00002	LNC_009206	256	323	5.2	9.0	0.44	598
5_8S_rRNA	RF00002	http://rfam.xfam.org/family/RF00002	LNC_009310	730	893	8	9.6	0.32	599
5_8S_rRNA	RF00002	http://rfam.xfam.org/family/RF00002	LNC_009391	166	81	3.1	8.7	0.45	600
5_8S_rRNA	RF00002	http://rfam.xfam.org/family/RF00002	LNC_009733	73	106	0.33	12.2	0.38	601
5_8S_rRNA	RF00002	http://rfam.xfam.org/family/RF00002	LNC_009929	493	545	8.9	8.0	0.45	602
5_8S_rRNA	RF00002	http://rfam.xfam.org/family/RF00002	LNC_010062	58	1	7.9	7.2	0.43	603
5_8S_rRNA	RF00002	http://rfam.xfam.org/family/RF00002	LNC_010232	1	95	5.5	10.5	0.36	604
5_8S_rRNA	RF00002	http://rfam.xfam.org/family/RF00002	LNC_011992	454	425	3.3	9.7	0.33	605
5_8S_rRNA	RF00002	http://rfam.xfam.org/family/RF00002	LNC_013229	923	952	0.2	14.6	0.27	606
5_8S_rRNA	RF00002	http://rfam.xfam.org/family/RF00002	LNC_013956	189	132	3.2	8.4	0.43	607
U1	RF00003	http://rfam.xfam.org/family/RF00003	LNC_000561	73	3	5.2	7.6	0.46	608
U1	RF00003	http://rfam.xfam.org/family/RF00003	LNC_001426	1	149	2.3e-31	114.6	0.58	609
U1	RF00003	http://rfam.xfam.org/family/RF00003	LNC_001437	1	154	1.2e-34	125.6	0.59	610
U1	RF00003	http://rfam.xfam.org/family/RF00003	LNC_001438	1	145	9.2e-27	98.3	0.59	611
U1	RF00003	http://rfam.xfam.org/family/RF00003	LNC_001439	8	169	3.4e-36	129.8	0.54	612
U1	RF00003	http://rfam.xfam.org/family/RF00003	LNC_001710	139	32	3	8.1	0.42	613
U1	RF00003	http://rfam.xfam.org/family/RF00003	LNC_002038	1	69	4.6	8.4	0.36	614
U1	RF00003	http://rfam.xfam.org/family/RF00003	LNC_003020	155	84	4.9	7.9	0.56	615
U1	RF00003	http://rfam.xfam.org/family/RF00003	LNC_004239	105	48	5	7.6	0.36	616
U1	RF00003	http://rfam.xfam.org/family/RF00003	LNC_006227	352	263	8.4	7.5	0.39	617
U1	RF00003	http://rfam.xfam.org/family/RF00003	LNC_006826	44	205	8.6e-44	154.3	0.61	618
U1	RF00003	http://rfam.xfam.org/family/RF00003	LNC_008231	1	156	2e-38	138.7	0.62	619
U1	RF00003	http://rfam.xfam.org/family/RF00003	LNC_008307	1	44	0.46	11.5	0.36	620
U1	RF00003	http://rfam.xfam.org/family/RF00003	LNC_009997	1676	1562	0.097	17.0	0.43	621
U1	RF00003	http://rfam.xfam.org/family/RF00003	LNC_010048	173	246	1.9	9.2	0.61	622
U1	RF00003	http://rfam.xfam.org/family/RF00003	LNC_011461	105	160	4.6	7.8	0.39	623
U1	RF00003	http://rfam.xfam.org/family/RF00003	LNC_012375	37	138	9.7	6.7	0.37	624
U1	RF00003	http://rfam.xfam.org/family/RF00003	LNC_013511	219	153	6.9	7.3	0.34	625
U1	RF00003	http://rfam.xfam.org/family/RF00003	LNC_013515	197	108	8.6	6.7	0.27	626
U1	RF00003	http://rfam.xfam.org/family/RF00003	LNC_013543	130	90	1.5	10.1	0.44	627
U1	RF00003	http://rfam.xfam.org/family/RF00003	LNC_013743	118	52	5	8.7	0.37	628
U1	RF00003	http://rfam.xfam.org/family/RF00003	LNC_013843	120	216	6.8	7.2	0.59	629
U2	RF00004	http://rfam.xfam.org/family/RF00004	LNC_001986	1	177	2.7e-25	116.7	0.39	630
U2	RF00004	http://rfam.xfam.org/family/RF00004	LNC_001987	1	185	6.3e-33	150.0	0.42	631
U2	RF00004	http://rfam.xfam.org/family/RF00004	LNC_001987	473	639	8.2	11.9	0.37	632
U2	RF00004	http://rfam.xfam.org/family/RF00004	LNC_001988	1	185	6.3e-33	150.0	0.42	633
U2	RF00004	http://rfam.xfam.org/family/RF00004	LNC_001988	441	639	3.8	13.4	0.38	634
U2	RF00004	http://rfam.xfam.org/family/RF00004	LNC_002406	276	137	0.84	14.1	0.41	635
U2	RF00004	http://rfam.xfam.org/family/RF00004	LNC_002537	583	652	4	12.9	0.29	636
U2	RF00004	http://rfam.xfam.org/family/RF00004	LNC_002573	266	121	2	13.9	0.36	637
U2	RF00004	http://rfam.xfam.org/family/RF00004	LNC_003107	240	140	2.8	11.3	0.30	638
U2	RF00004	http://rfam.xfam.org/family/RF00004	LNC_003266	378	230	0.4	15.7	0.34	639
U2	RF00004	http://rfam.xfam.org/family/RF00004	LNC_003721	722	862	0.14	19.6	0.30	640
U2	RF00004	http://rfam.xfam.org/family/RF00004	LNC_003988	294	163	4.1	11.2	0.33	641
U2	RF00004	http://rfam.xfam.org/family/RF00004	LNC_004812	1	189	1.1e-35	158.8	0.46	642
U2	RF00004	http://rfam.xfam.org/family/RF00004	LNC_004851	1	190	2.4e-35	159.0	0.45	643
U2	RF00004	http://rfam.xfam.org/family/RF00004	LNC_004852	1	190	2.6e-35	159.0	0.45	644
U2	RF00004	http://rfam.xfam.org/family/RF00004	LNC_004853	74	269	6.4e-38	170.1	0.42	645
U2	RF00004	http://rfam.xfam.org/family/RF00004	LNC_004854	1	188	8.5e-35	156.8	0.43	646
U2	RF00004	http://rfam.xfam.org/family/RF00004	LNC_004855	1	188	7e-35	156.8	0.43	647
U2	RF00004	http://rfam.xfam.org/family/RF00004	LNC_004856	1	189	8.5e-35	156.5	0.43	648
U2	RF00004	http://rfam.xfam.org/family/RF00004	LNC_004857	1	191	2.7e-34	154.4	0.42	649
U2	RF00004	http://rfam.xfam.org/family/RF00004	LNC_004858	74	269	4.9e-37	166.1	0.43	650
U2	RF00004	http://rfam.xfam.org/family/RF00004	LNC_004860	30	224	1.2e-17	85.2	0.32	651
U2	RF00004	http://rfam.xfam.org/family/RF00004	LNC_005591	1	184	3.4e-32	145.3	0.46	652
U2	RF00004	http://rfam.xfam.org/family/RF00004	LNC_005592	30	224	4.3e-40	177.8	0.43	653
U2	RF00004	http://rfam.xfam.org/family/RF00004	LNC_005910	1734	1932	3.3	16.3	0.40	654
U2	RF00004	http://rfam.xfam.org/family/RF00004	LNC_006778	115	15	4.5	10.2	0.28	655
U2	RF00004	http://rfam.xfam.org/family/RF00004	LNC_007008	1	108	0.36	16.0	0.29	656
U2	RF00004	http://rfam.xfam.org/family/RF00004	LNC_007011	1	119	0.99	14.2	0.28	657
U2	RF00004	http://rfam.xfam.org/family/RF00004	LNC_007343	1	184	1.3e-33	150.3	0.42	658
U2	RF00004	http://rfam.xfam.org/family/RF00004	LNC_007856	15	155	2.9	11.0	0.37	659
U2	RF00004	http://rfam.xfam.org/family/RF00004	LNC_008404	85	234	4.8	10.8	0.31	660
U2	RF00004	http://rfam.xfam.org/family/RF00004	LNC_008741	1	157	5.8e-23	107.4	0.44	661
U2	RF00004	http://rfam.xfam.org/family/RF00004	LNC_008742	1	188	2.5e-34	154.9	0.43	662
U2	RF00004	http://rfam.xfam.org/family/RF00004	LNC_008743	1	188	2.5e-34	154.9	0.43	663
U2	RF00004	http://rfam.xfam.org/family/RF00004	LNC_009472	266	131	1.6	12.5	0.37	664
U2	RF00004	http://rfam.xfam.org/family/RF00004	LNC_009949	1	188	2.7e-37	166.5	0.43	665
U2	RF00004	http://rfam.xfam.org/family/RF00004	LNC_009949	225	350	0.00056	27.6	0.35	666
U2	RF00004	http://rfam.xfam.org/family/RF00004	LNC_009950	1	194	7.5e-38	168.0	0.42	667
U2	RF00004	http://rfam.xfam.org/family/RF00004	LNC_010663	458	318	1.2	14.8	0.37	668
U2	RF00004	http://rfam.xfam.org/family/RF00004	LNC_011414	547	421	3.5	12.4	0.32	669
U2	RF00004	http://rfam.xfam.org/family/RF00004	LNC_012104	170	333	8.7	10.4	0.36	670
U2	RF00004	http://rfam.xfam.org/family/RF00004	LNC_012141	81	225	2.6	11.6	0.31	671
U2	RF00004	http://rfam.xfam.org/family/RF00004	LNC_012931	2	192	9.6e-38	170.4	0.42	672
U2	RF00004	http://rfam.xfam.org/family/RF00004	LNC_014401	520	482	2.1	14.5	0.28	673
tRNA	RF00005	http://rfam.xfam.org/family/RF00005	LNC_000601	47	102	0.84	15.1	0.39	674
tRNA	RF00005	http://rfam.xfam.org/family/RF00005	LNC_000641	68	1	1.1e-10	50.4	0.40	675
tRNA	RF00005	http://rfam.xfam.org/family/RF00005	LNC_001004	270	218	4.9	13.0	0.47	676
tRNA	RF00005	http://rfam.xfam.org/family/RF00005	LNC_001851	8	73	8.7	11.6	0.53	677
tRNA	RF00005	http://rfam.xfam.org/family/RF00005	LNC_002113	150	233	3.6e-13	60.0	0.55	678
tRNA	RF00005	http://rfam.xfam.org/family/RF00005	LNC_002113	18	90	2e-11	53.8	0.62	679
tRNA	RF00005	http://rfam.xfam.org/family/RF00005	LNC_002126	572	507	5.1e-09	46.0	0.58	680
tRNA	RF00005	http://rfam.xfam.org/family/RF00005	LNC_002591	3117	3059	1.4e-07	43.5	0.61	681
tRNA	RF00005	http://rfam.xfam.org/family/RF00005	LNC_003045	206	139	0.3	18.2	0.40	682
tRNA	RF00005	http://rfam.xfam.org/family/RF00005	LNC_003163	140	223	3.4e-13	60.0	0.55	683
tRNA	RF00005	http://rfam.xfam.org/family/RF00005	LNC_003163	8	80	2.8e-10	49.6	0.60	684
tRNA	RF00005	http://rfam.xfam.org/family/RF00005	LNC_003175	612	684	4.8e-09	46.8	0.63	685
tRNA	RF00005	http://rfam.xfam.org/family/RF00005	LNC_003175	744	827	9.7e-13	60.0	0.55	686
tRNA	RF00005	http://rfam.xfam.org/family/RF00005	LNC_003175	88	17	4.3e-14	64.9	0.49	687
tRNA	RF00005	http://rfam.xfam.org/family/RF00005	LNC_003322	222	305	5e-13	60.0	0.55	688
tRNA	RF00005	http://rfam.xfam.org/family/RF00005	LNC_003322	9	81	7.2e-10	48.7	0.62	689
tRNA	RF00005	http://rfam.xfam.org/family/RF00005	LNC_003322	98	154	0.00077	27.2	0.56	690
tRNA	RF00005	http://rfam.xfam.org/family/RF00005	LNC_003513	1673	1601	0.65	18.9	0.60	691
tRNA	RF00005	http://rfam.xfam.org/family/RF00005	LNC_003518	140	223	3.2e-13	60.0	0.55	692
tRNA	RF00005	http://rfam.xfam.org/family/RF00005	LNC_003518	8	80	4e-09	45.3	0.58	693
tRNA	RF00005	http://rfam.xfam.org/family/RF00005	LNC_003530	208	291	5.2e-13	60.0	0.55	694
tRNA	RF00005	http://rfam.xfam.org/family/RF00005	LNC_003530	76	148	3.4e-11	53.5	0.60	695
tRNA	RF00005	http://rfam.xfam.org/family/RF00005	LNC_003531	37	129	4e-14	64.2	0.49	696
tRNA	RF00005	http://rfam.xfam.org/family/RF00005	LNC_003584	310	376	6.5	13.5	0.40	697
tRNA	RF00005	http://rfam.xfam.org/family/RF00005	LNC_004601	1815	1897	1.1e-08	46.8	0.46	698
tRNA	RF00005	http://rfam.xfam.org/family/RF00005	LNC_004602	2744	2829	4.4e-07	42.6	0.49	699
tRNA	RF00005	http://rfam.xfam.org/family/RF00005	LNC_004602	5296	5378	3e-08	46.8	0.46	700
tRNA	RF00005	http://rfam.xfam.org/family/RF00005	LNC_004603	1815	1897	1.1e-08	46.8	0.46	701
tRNA	RF00005	http://rfam.xfam.org/family/RF00005	LNC_004604	1822	1904	1.1e-08	46.8	0.46	702
tRNA	RF00005	http://rfam.xfam.org/family/RF00005	LNC_004605	1941	2026	3.3e-07	42.6	0.49	703
tRNA	RF00005	http://rfam.xfam.org/family/RF00005	LNC_004606	2765	2850	4e-07	42.6	0.49	704
tRNA	RF00005	http://rfam.xfam.org/family/RF00005	LNC_004608	2698	2783	3.9e-07	42.6	0.49	705
tRNA	RF00005	http://rfam.xfam.org/family/RF00005	LNC_004610	2661	2746	4.7e-07	42.6	0.49	706
tRNA	RF00005	http://rfam.xfam.org/family/RF00005	LNC_004613	2055	2139	1.8e-05	35.6	0.51	707
tRNA	RF00005	http://rfam.xfam.org/family/RF00005	LNC_004615	357	441	2.1e-05	35.6	0.51	708
tRNA	RF00005	http://rfam.xfam.org/family/RF00005	LNC_005052	147	219	1.6e-08	44.5	0.42	709
tRNA	RF00005	http://rfam.xfam.org/family/RF00005	LNC_005081	539	467	1.9e-08	44.5	0.42	710
tRNA	RF00005	http://rfam.xfam.org/family/RF00005	LNC_005174	153	61	3.5e-06	34.9	0.40	711
tRNA	RF00005	http://rfam.xfam.org/family/RF00005	LNC_005404	79	171	1.8e-10	49.6	0.45	712
tRNA	RF00005	http://rfam.xfam.org/family/RF00005	LNC_005410	210	118	2.5e-10	49.6	0.45	713
tRNA	RF00005	http://rfam.xfam.org/family/RF00005	LNC_005414	104	196	1.4e-10	50.4	0.46	714
tRNA	RF00005	http://rfam.xfam.org/family/RF00005	LNC_005673	300	217	0.023	21.4	0.44	715
tRNA	RF00005	http://rfam.xfam.org/family/RF00005	LNC_006079	537	466	2.6e-11	58.1	0.56	716
tRNA	RF00005	http://rfam.xfam.org/family/RF00005	LNC_006155	643	572	8.2e-13	60.0	0.60	717
tRNA	RF00005	http://rfam.xfam.org/family/RF00005	LNC_006340	485	530	0.56	18.7	0.41	718
tRNA	RF00005	http://rfam.xfam.org/family/RF00005	LNC_006382	54	141	4.5	12.6	0.47	719
tRNA	RF00005	http://rfam.xfam.org/family/RF00005	LNC_006487	5387	5485	1.1e-08	48.7	0.44	720
tRNA	RF00005	http://rfam.xfam.org/family/RF00005	LNC_006751	159	87	1.8e-11	54.5	0.47	721
tRNA	RF00005	http://rfam.xfam.org/family/RF00005	LNC_006751	518	498	8.7	12.8	0.52	722
tRNA	RF00005	http://rfam.xfam.org/family/RF00005	LNC_006752	122	189	0.015	22.8	0.40	723
tRNA	RF00005	http://rfam.xfam.org/family/RF00005	LNC_006759	173	256	4e-13	60.0	0.55	724
tRNA	RF00005	http://rfam.xfam.org/family/RF00005	LNC_006759	41	113	2.6e-11	53.5	0.60	725
tRNA	RF00005	http://rfam.xfam.org/family/RF00005	LNC_006762	300	213	4.6e-12	56.4	0.50	726
tRNA	RF00005	http://rfam.xfam.org/family/RF00005	LNC_006765	769	842	2.5e-13	62.0	0.57	727
tRNA	RF00005	http://rfam.xfam.org/family/RF00005	LNC_006902	814	731	6.8e-14	64.0	0.56	728
tRNA	RF00005	http://rfam.xfam.org/family/RF00005	LNC_006961	157	198	8.6	11.7	0.45	729
tRNA	RF00005	http://rfam.xfam.org/family/RF00005	LNC_007110	148	75	6.8e-11	51.7	0.53	730
tRNA	RF00005	http://rfam.xfam.org/family/RF00005	LNC_007389	240	167	3.1e-12	56.8	0.43	731
tRNA	RF00005	http://rfam.xfam.org/family/RF00005	LNC_007778	210	252	5.3	12.4	0.49	732
tRNA	RF00005	http://rfam.xfam.org/family/RF00005	LNC_007802	127	197	3.7e-07	38.0	0.45	733
tRNA	RF00005	http://rfam.xfam.org/family/RF00005	LNC_007934	1	65	5.3e-09	44.5	0.48	734
tRNA	RF00005	http://rfam.xfam.org/family/RF00005	LNC_008816	150	233	3.9e-13	60.0	0.55	735
tRNA	RF00005	http://rfam.xfam.org/family/RF00005	LNC_008816	18	90	3.7e-10	49.4	0.59	736
tRNA	RF00005	http://rfam.xfam.org/family/RF00005	LNC_008819	156	206	0.028	20.3	0.55	737
tRNA	RF00005	http://rfam.xfam.org/family/RF00005	LNC_008828	182	265	4.3e-13	60.0	0.55	738
tRNA	RF00005	http://rfam.xfam.org/family/RF00005	LNC_008828	50	122	2.4e-11	53.8	0.62	739
tRNA	RF00005	http://rfam.xfam.org/family/RF00005	LNC_008835	59	1	0.00023	28.5	0.49	740
tRNA	RF00005	http://rfam.xfam.org/family/RF00005	LNC_008836	606	535	7.2e-13	60.0	0.60	741
tRNA	RF00005	http://rfam.xfam.org/family/RF00005	LNC_009559	167	250	5e-13	60.0	0.55	742
tRNA	RF00005	http://rfam.xfam.org/family/RF00005	LNC_009559	35	107	1.3e-10	51.4	0.62	743
tRNA	RF00005	http://rfam.xfam.org/family/RF00005	LNC_009578	189	272	4.3e-13	60.0	0.55	744
tRNA	RF00005	http://rfam.xfam.org/family/RF00005	LNC_009578	57	129	2.8e-11	53.5	0.60	745
tRNA	RF00005	http://rfam.xfam.org/family/RF00005	LNC_009671	620	582	0.3	18.3	0.49	746
tRNA	RF00005	http://rfam.xfam.org/family/RF00005	LNC_009692	1389	1316	1.1e-11	56.9	0.54	747
tRNA	RF00005	http://rfam.xfam.org/family/RF00005	LNC_009693	1582	1509	1.2e-11	56.9	0.54	748
tRNA	RF00005	http://rfam.xfam.org/family/RF00005	LNC_009836	2509	2581	2.7e-15	72.7	0.48	749
tRNA	RF00005	http://rfam.xfam.org/family/RF00005	LNC_010250	10	82	2.3e-11	53.5	0.60	750
tRNA	RF00005	http://rfam.xfam.org/family/RF00005	LNC_010250	142	225	3.5e-13	60.0	0.55	751
tRNA	RF00005	http://rfam.xfam.org/family/RF00005	LNC_010277	161	74	1.8e-14	64.5	0.51	752
tRNA	RF00005	http://rfam.xfam.org/family/RF00005	LNC_010705	1	71	0.012	21.6	0.55	753
tRNA	RF00005	http://rfam.xfam.org/family/RF00005	LNC_011518	475	396	3.4e-08	43.0	0.52	754
tRNA	RF00005	http://rfam.xfam.org/family/RF00005	LNC_011663	193	110	1.6	14.3	0.29	755
tRNA	RF00005	http://rfam.xfam.org/family/RF00005	LNC_013135	190	123	7.3	12.7	0.28	756
tRNA	RF00005	http://rfam.xfam.org/family/RF00005	LNC_014061	607	679	7.2e-11	53.5	0.60	757
tRNA	RF00005	http://rfam.xfam.org/family/RF00005	LNC_014061	739	822	1.1e-12	60.0	0.55	758
tRNA	RF00005	http://rfam.xfam.org/family/RF00005	LNC_014061	83	12	4.9e-14	64.9	0.49	759
Vault	RF00006	http://rfam.xfam.org/family/RF00006	LNC_000760	322	397	8.9	11.9	0.37	760
Vault	RF00006	http://rfam.xfam.org/family/RF00006	LNC_012049	15	114	4.5	12.2	0.37	761
Vault	RF00006	http://rfam.xfam.org/family/RF00006	LNC_012075	37	136	5.2	12.2	0.37	762
U12	RF00007	http://rfam.xfam.org/family/RF00007	LNC_004105	106	205	7.3	9.5	0.29	763
U12	RF00007	http://rfam.xfam.org/family/RF00007	LNC_004107	267	192	0.69	15.2	0.33	764
U12	RF00007	http://rfam.xfam.org/family/RF00007	LNC_004486	210	49	1.1	12.8	0.32	765
U12	RF00007	http://rfam.xfam.org/family/RF00007	LNC_007988	763	623	0.42	17.2	0.46	766
U12	RF00007	http://rfam.xfam.org/family/RF00007	LNC_010151	807	669	8.1	13.1	0.37	767
U12	RF00007	http://rfam.xfam.org/family/RF00007	LNC_010535	153	274	0.77	16.5	0.27	768
U12	RF00007	http://rfam.xfam.org/family/RF00007	LNC_010729	1	139	6.2e-11	58.7	0.53	769
U12	RF00007	http://rfam.xfam.org/family/RF00007	LNC_012686	17	117	2.4	12.1	0.32	770
U12	RF00007	http://rfam.xfam.org/family/RF00007	LNC_013205	45	122	4.5	10.4	0.35	771
Hammerhead_3	RF00008	http://rfam.xfam.org/family/RF00008	LNC_002296	579	523	9.4	13.6	0.58	772
Hammerhead_3	RF00008	http://rfam.xfam.org/family/RF00008	LNC_003308	210	154	5.2	13.6	0.58	773
Hammerhead_3	RF00008	http://rfam.xfam.org/family/RF00008	LNC_008634	130	195	7.6	11.9	0.64	774
RNaseP_nuc	RF00009	http://rfam.xfam.org/family/RF00009	LNC_000047	46	183	3.6	6.5	0.55	775
RNaseP_nuc	RF00009	http://rfam.xfam.org/family/RF00009	LNC_000077	172	198	6.8	6.1	0.78	776
RNaseP_nuc	RF00009	http://rfam.xfam.org/family/RF00009	LNC_000367	699	741	3.2	8.2	0.56	777
RNaseP_nuc	RF00009	http://rfam.xfam.org/family/RF00009	LNC_000447	32	108	0.14	11.3	0.56	778
RNaseP_nuc	RF00009	http://rfam.xfam.org/family/RF00009	LNC_000550	277	164	2.1	9.8	0.37	779
RNaseP_nuc	RF00009	http://rfam.xfam.org/family/RF00009	LNC_000771	32	108	0.12	11.3	0.56	780
RNaseP_nuc	RF00009	http://rfam.xfam.org/family/RF00009	LNC_000958	44	208	2.5	6.7	0.58	781
RNaseP_nuc	RF00009	http://rfam.xfam.org/family/RF00009	LNC_001070	48	179	0.79	8.5	0.53	782
RNaseP_nuc	RF00009	http://rfam.xfam.org/family/RF00009	LNC_001100	350	511	0.41	10.2	0.54	783
RNaseP_nuc	RF00009	http://rfam.xfam.org/family/RF00009	LNC_001454	374	450	0.1	12.2	0.53	784
RNaseP_nuc	RF00009	http://rfam.xfam.org/family/RF00009	LNC_001502	39	203	8.6	5.0	0.55	785
RNaseP_nuc	RF00009	http://rfam.xfam.org/family/RF00009	LNC_001506	377	453	0.19	11.3	0.55	786
RNaseP_nuc	RF00009	http://rfam.xfam.org/family/RF00009	LNC_001644	105	181	0.34	11.3	0.56	787
RNaseP_nuc	RF00009	http://rfam.xfam.org/family/RF00009	LNC_001644	300	376	0.34	11.3	0.56	788
RNaseP_nuc	RF00009	http://rfam.xfam.org/family/RF00009	LNC_001650	351	466	1.7	8.5	0.53	789
RNaseP_nuc	RF00009	http://rfam.xfam.org/family/RF00009	LNC_001677	33	109	0.12	11.3	0.56	790
RNaseP_nuc	RF00009	http://rfam.xfam.org/family/RF00009	LNC_001697	354	579	1.6	8.8	0.55	791
RNaseP_nuc	RF00009	http://rfam.xfam.org/family/RF00009	LNC_001699	199	6	0.45	8.9	0.55	792
RNaseP_nuc	RF00009	http://rfam.xfam.org/family/RF00009	LNC_001790	39	115	0.078	11.3	0.56	793
RNaseP_nuc	RF00009	http://rfam.xfam.org/family/RF00009	LNC_001844	31	107	0.075	11.3	0.56	794
RNaseP_nuc	RF00009	http://rfam.xfam.org/family/RF00009	LNC_001855	97	9	4.5	5.9	0.52	795
RNaseP_nuc	RF00009	http://rfam.xfam.org/family/RF00009	LNC_002153	46	154	3.6	7.0	0.51	796
RNaseP_nuc	RF00009	http://rfam.xfam.org/family/RF00009	LNC_002233	65	196	0.63	8.7	0.38	797
RNaseP_nuc	RF00009	http://rfam.xfam.org/family/RF00009	LNC_002288	15	301	0.25	10.5	0.57	798
RNaseP_nuc	RF00009	http://rfam.xfam.org/family/RF00009	LNC_002925	196	239	2.6	6.9	0.45	799
RNaseP_nuc	RF00009	http://rfam.xfam.org/family/RF00009	LNC_003091	57	29	6.1	7.3	0.55	800
RNaseP_nuc	RF00009	http://rfam.xfam.org/family/RF00009	LNC_003246	188	311	8.2	5.7	0.52	801
RNaseP_nuc	RF00009	http://rfam.xfam.org/family/RF00009	LNC_003355	384	460	0.2	11.3	0.56	802
RNaseP_nuc	RF00009	http://rfam.xfam.org/family/RF00009	LNC_003650	43	207	3.8	6.1	0.59	803
RNaseP_nuc	RF00009	http://rfam.xfam.org/family/RF00009	LNC_003713	379	455	0.19	11.3	0.56	804
RNaseP_nuc	RF00009	http://rfam.xfam.org/family/RF00009	LNC_003793	19	192	3.8	6.1	0.55	805
RNaseP_nuc	RF00009	http://rfam.xfam.org/family/RF00009	LNC_004499	30	106	0.075	11.3	0.56	806
RNaseP_nuc	RF00009	http://rfam.xfam.org/family/RF00009	LNC_005398	43	207	2.7	6.6	0.58	807
RNaseP_nuc	RF00009	http://rfam.xfam.org/family/RF00009	LNC_005589	135	1	1.7	7.2	0.56	808
RNaseP_nuc	RF00009	http://rfam.xfam.org/family/RF00009	LNC_005873	43	205	1.4	8.1	0.56	809
RNaseP_nuc	RF00009	http://rfam.xfam.org/family/RF00009	LNC_006383	261	345	4.4	9.3	0.41	810
RNaseP_nuc	RF00009	http://rfam.xfam.org/family/RF00009	LNC_006407	19	99	1.9	7.1	0.31	811
RNaseP_nuc	RF00009	http://rfam.xfam.org/family/RF00009	LNC_006632	36	202	1.5	7.3	0.59	812
RNaseP_nuc	RF00009	http://rfam.xfam.org/family/RF00009	LNC_006720	381	457	0.1	12.2	0.56	813
RNaseP_nuc	RF00009	http://rfam.xfam.org/family/RF00009	LNC_006941	386	462	0.47	10.2	0.55	814
RNaseP_nuc	RF00009	http://rfam.xfam.org/family/RF00009	LNC_007061	78	154	0.14	11.3	0.56	815
RNaseP_nuc	RF00009	http://rfam.xfam.org/family/RF00009	LNC_007070	43	207	2.4	6.7	0.58	816
RNaseP_nuc	RF00009	http://rfam.xfam.org/family/RF00009	LNC_007102	47	181	8.5	5.3	0.55	817
RNaseP_nuc	RF00009	http://rfam.xfam.org/family/RF00009	LNC_007176	394	470	0.19	11.3	0.56	818
RNaseP_nuc	RF00009	http://rfam.xfam.org/family/RF00009	LNC_007199	41	206	6.1	5.5	0.58	819
RNaseP_nuc	RF00009	http://rfam.xfam.org/family/RF00009	LNC_007272	102	178	0.094	11.3	0.56	820
RNaseP_nuc	RF00009	http://rfam.xfam.org/family/RF00009	LNC_007296	528	487	5.4	7.5	0.48	821
RNaseP_nuc	RF00009	http://rfam.xfam.org/family/RF00009	LNC_007303	306	347	4.6	7.5	0.48	822
RNaseP_nuc	RF00009	http://rfam.xfam.org/family/RF00009	LNC_007433	410	486	0.85	9.4	0.57	823
RNaseP_nuc	RF00009	http://rfam.xfam.org/family/RF00009	LNC_007864	69	194	0.95	8.5	0.41	824
RNaseP_nuc	RF00009	http://rfam.xfam.org/family/RF00009	LNC_007871	190	65	0.8	8.5	0.41	825
RNaseP_nuc	RF00009	http://rfam.xfam.org/family/RF00009	LNC_007971	47	221	5.4	6.3	0.57	826
RNaseP_nuc	RF00009	http://rfam.xfam.org/family/RF00009	LNC_007986	1396	1310	7	9.1	0.48	827
RNaseP_nuc	RF00009	http://rfam.xfam.org/family/RF00009	LNC_007987	1318	1232	6.9	9.1	0.48	828
RNaseP_nuc	RF00009	http://rfam.xfam.org/family/RF00009	LNC_008114	346	536	0.27	10.9	0.54	829
RNaseP_nuc	RF00009	http://rfam.xfam.org/family/RF00009	LNC_008551	38	12	4.6	6.1	0.78	830
RNaseP_nuc	RF00009	http://rfam.xfam.org/family/RF00009	LNC_009129	174	200	8.8	5.7	0.74	831
RNaseP_nuc	RF00009	http://rfam.xfam.org/family/RF00009	LNC_009129	30	106	0.24	10.4	0.56	832
RNaseP_nuc	RF00009	http://rfam.xfam.org/family/RF00009	LNC_009369	27	190	3.5	6.8	0.54	833
RNaseP_nuc	RF00009	http://rfam.xfam.org/family/RF00009	LNC_009415	59	200	5.9	5.6	0.55	834
RNaseP_nuc	RF00009	http://rfam.xfam.org/family/RF00009	LNC_009539	60	233	8.9	5.8	0.56	835
RNaseP_nuc	RF00009	http://rfam.xfam.org/family/RF00009	LNC_009947	32	205	7.7	5.8	0.56	836
RNaseP_nuc	RF00009	http://rfam.xfam.org/family/RF00009	LNC_010056	447	523	1.4	8.8	0.55	837
RNaseP_nuc	RF00009	http://rfam.xfam.org/family/RF00009	LNC_010056	63	178	9.9	6.3	0.53	838
RNaseP_nuc	RF00009	http://rfam.xfam.org/family/RF00009	LNC_010353	380	456	0.24	11.0	0.55	839
RNaseP_nuc	RF00009	http://rfam.xfam.org/family/RF00009	LNC_010361	550	501	9	6.3	0.52	840
RNaseP_nuc	RF00009	http://rfam.xfam.org/family/RF00009	LNC_010781	44	217	9.7	5.0	0.57	841
RNaseP_nuc	RF00009	http://rfam.xfam.org/family/RF00009	LNC_010891	347	566	0.41	10.4	0.55	842
RNaseP_nuc	RF00009	http://rfam.xfam.org/family/RF00009	LNC_010983	1	226	0.54	8.9	0.57	843
RNaseP_nuc	RF00009	http://rfam.xfam.org/family/RF00009	LNC_010996	209	235	7.1	6.0	0.74	844
RNaseP_nuc	RF00009	http://rfam.xfam.org/family/RF00009	LNC_010996	64	140	0.12	11.3	0.56	845
RNaseP_nuc	RF00009	http://rfam.xfam.org/family/RF00009	LNC_011440	37	201	2.5	6.7	0.58	846
RNaseP_nuc	RF00009	http://rfam.xfam.org/family/RF00009	LNC_011485	32	108	1.1	8.5	0.56	847
RNaseP_nuc	RF00009	http://rfam.xfam.org/family/RF00009	LNC_011582	27	55	7.6	5.8	0.34	848
RNaseP_nuc	RF00009	http://rfam.xfam.org/family/RF00009	LNC_011740	19	192	8.4	5.7	0.56	849
RNaseP_nuc	RF00009	http://rfam.xfam.org/family/RF00009	LNC_011760	173	199	6.8	6.1	0.78	850
RNaseP_nuc	RF00009	http://rfam.xfam.org/family/RF00009	LNC_012116	45	209	6	5.6	0.58	851
RNaseP_nuc	RF00009	http://rfam.xfam.org/family/RF00009	LNC_012526	38	209	3.8	6.3	0.53	852
RNaseP_nuc	RF00009	http://rfam.xfam.org/family/RF00009	LNC_012648	47	296	6	6.2	0.56	853
RNaseP_nuc	RF00009	http://rfam.xfam.org/family/RF00009	LNC_012758	62	109	3.6	7.1	0.29	854
RNaseP_nuc	RF00009	http://rfam.xfam.org/family/RF00009	LNC_012773	449	615	5.7	7.9	0.53	855
RNaseP_nuc	RF00009	http://rfam.xfam.org/family/RF00009	LNC_012959	381	457	0.25	11.4	0.55	856
RNaseP_nuc	RF00009	http://rfam.xfam.org/family/RF00009	LNC_013100	40	116	0.12	11.4	0.55	857
RNaseP_nuc	RF00009	http://rfam.xfam.org/family/RF00009	LNC_013109	107	290	0.023	13.3	0.54	858
RNaseP_nuc	RF00009	http://rfam.xfam.org/family/RF00009	LNC_013530	32	108	0.13	11.3	0.56	859
RNaseP_nuc	RF00009	http://rfam.xfam.org/family/RF00009	LNC_014367	189	314	0.73	8.8	0.56	860
RNaseP_nuc	RF00009	http://rfam.xfam.org/family/RF00009	LNC_014383	192	142	5	7.0	0.49	861
RNaseP_bact_a	RF00010	http://rfam.xfam.org/family/RF00010	LNC_001650	344	473	7.8	6.3	0.55	862
RNaseP_bact_a	RF00010	http://rfam.xfam.org/family/RF00010	LNC_001675	313	338	9	5.8	0.69	863
RNaseP_bact_a	RF00010	http://rfam.xfam.org/family/RF00010	LNC_002597	56	188	2.6	6.7	0.54	864
RNaseP_bact_a	RF00010	http://rfam.xfam.org/family/RF00010	LNC_006447	1	94	1.9	7.6	0.56	865
RNaseP_bact_a	RF00010	http://rfam.xfam.org/family/RF00010	LNC_006931	18	126	9.3	4.8	0.51	866
RNaseP_bact_a	RF00010	http://rfam.xfam.org/family/RF00010	LNC_007433	371	500	5.7	6.7	0.57	867
RNaseP_bact_a	RF00010	http://rfam.xfam.org/family/RF00010	LNC_010509	129	215	4.5	5.9	0.62	868
RNaseP_bact_a	RF00010	http://rfam.xfam.org/family/RF00010	LNC_013680	274	519	0.3	10.7	0.40	869
RNaseP_bact_a	RF00010	http://rfam.xfam.org/family/RF00010	LNC_014439	343	472	4.7	6.9	0.56	870
RNaseP_bact_b	RF00011	http://rfam.xfam.org/family/RF00011	LNC_000732	257	147	8.7	6.9	0.40	871
RNaseP_bact_b	RF00011	http://rfam.xfam.org/family/RF00011	LNC_002675	114	225	6.3	7.0	0.36	872
RNaseP_bact_b	RF00011	http://rfam.xfam.org/family/RF00011	LNC_009730	151	1	6.3	7.8	0.44	873
RNaseP_bact_b	RF00011	http://rfam.xfam.org/family/RF00011	LNC_011711	235	79	0.08	14.8	0.32	874
U3	RF00012	http://rfam.xfam.org/family/RF00012	LNC_000569	340	191	0.062	16.8	0.39	875
U3	RF00012	http://rfam.xfam.org/family/RF00012	LNC_000627	346	330	1.5	11.5	0.41	876
U3	RF00012	http://rfam.xfam.org/family/RF00012	LNC_001156	17	122	2.3	10.0	0.35	877
U3	RF00012	http://rfam.xfam.org/family/RF00012	LNC_002260	171	273	1.9	10.6	0.51	878
U3	RF00012	http://rfam.xfam.org/family/RF00012	LNC_002850	875	996	7.7	10.5	0.28	879
U3	RF00012	http://rfam.xfam.org/family/RF00012	LNC_002851	1135	1256	9.6	10.5	0.28	880
U3	RF00012	http://rfam.xfam.org/family/RF00012	LNC_002855	1001	1122	8.6	10.5	0.28	881
U3	RF00012	http://rfam.xfam.org/family/RF00012	LNC_006813	2	212	1.7e-18	80.0	0.49	882
U3	RF00012	http://rfam.xfam.org/family/RF00012	LNC_008212	106	204	1.4	12.9	0.27	883
U3	RF00012	http://rfam.xfam.org/family/RF00012	LNC_009498	70	1	3.3	9.8	0.29	884
U3	RF00012	http://rfam.xfam.org/family/RF00012	LNC_010519	198	267	3.2	9.7	0.36	885
U3	RF00012	http://rfam.xfam.org/family/RF00012	LNC_011126	635	718	1.1	13.3	0.45	886
U3	RF00012	http://rfam.xfam.org/family/RF00012	LNC_012507	66	83	2	10.6	0.39	887
U3	RF00012	http://rfam.xfam.org/family/RF00012	LNC_012663	365	406	3.1	10.6	0.26	888
6S	RF00013	http://rfam.xfam.org/family/RF00013	LNC_000306	149	228	6.2	9.4	0.32	889
6S	RF00013	http://rfam.xfam.org/family/RF00013	LNC_008937	148	252	4	9.8	0.39	890
6S	RF00013	http://rfam.xfam.org/family/RF00013	LNC_012226	764	815	2	13.2	0.50	891
6S	RF00013	http://rfam.xfam.org/family/RF00013	LNC_012643	260	342	3.9	10.4	0.30	892
DsrA	RF00014	http://rfam.xfam.org/family/RF00014	LNC_001031	218	200	5.8	11.9	0.26	893
DsrA	RF00014	http://rfam.xfam.org/family/RF00014	LNC_012349	9	103	7.6	11.3	0.38	894
U4	RF00015	http://rfam.xfam.org/family/RF00015	LNC_000159	488	628	2	15.6	0.41	895
U4	RF00015	http://rfam.xfam.org/family/RF00015	LNC_000361	67	172	2	12.4	0.31	896
U4	RF00015	http://rfam.xfam.org/family/RF00015	LNC_001741	372	524	9.7e-22	99.0	0.48	897
U4	RF00015	http://rfam.xfam.org/family/RF00015	LNC_002729	120	142	7.2	10.1	0.22	898
U4	RF00015	http://rfam.xfam.org/family/RF00015	LNC_003824	1152	1271	5.3	14.5	0.35	899
U4	RF00015	http://rfam.xfam.org/family/RF00015	LNC_004108	216	142	5.9	10.3	0.36	900
U4	RF00015	http://rfam.xfam.org/family/RF00015	LNC_004642	223	292	9	10.3	0.39	901
U4	RF00015	http://rfam.xfam.org/family/RF00015	LNC_005459	193	61	0.35	15.1	0.34	902
U4	RF00015	http://rfam.xfam.org/family/RF00015	LNC_005459	88	145	2.2	11.9	0.29	903
U4	RF00015	http://rfam.xfam.org/family/RF00015	LNC_005575	31	54	7.9	9.8	0.33	904
U4	RF00015	http://rfam.xfam.org/family/RF00015	LNC_005708	1	78	9.1	9.2	0.32	905
U4	RF00015	http://rfam.xfam.org/family/RF00015	LNC_005781	124	233	3.3	10.9	0.30	906
U4	RF00015	http://rfam.xfam.org/family/RF00015	LNC_006503	358	194	9	11.3	0.38	907
U4	RF00015	http://rfam.xfam.org/family/RF00015	LNC_007235	143	120	2.4	11.9	0.25	908
U4	RF00015	http://rfam.xfam.org/family/RF00015	LNC_007342	4	153	9.7e-15	69.4	0.42	909
U4	RF00015	http://rfam.xfam.org/family/RF00015	LNC_007520	287	428	0.28	16.7	0.38	910
U4	RF00015	http://rfam.xfam.org/family/RF00015	LNC_008725	209	180	5.7	10.0	0.40	911
U4	RF00015	http://rfam.xfam.org/family/RF00015	LNC_008862	546	662	9.8	13.6	0.28	912
U4	RF00015	http://rfam.xfam.org/family/RF00015	LNC_009183	334	473	3.8	13.4	0.41	913
U4	RF00015	http://rfam.xfam.org/family/RF00015	LNC_009389	3418	3571	1.2	17.4	0.38	914
U4	RF00015	http://rfam.xfam.org/family/RF00015	LNC_009401	2259	2384	0.21	19.7	0.34	915
U4	RF00015	http://rfam.xfam.org/family/RF00015	LNC_009506	246	372	0.068	18.5	0.35	916
U4	RF00015	http://rfam.xfam.org/family/RF00015	LNC_010650	38	179	3.5	10.8	0.40	917
U4	RF00015	http://rfam.xfam.org/family/RF00015	LNC_010740	1	151	2.5e-23	103.9	0.55	918
U4	RF00015	http://rfam.xfam.org/family/RF00015	LNC_010754	539	645	3.4	13.0	0.33	919
U4	RF00015	http://rfam.xfam.org/family/RF00015	LNC_011306	395	535	6.8	12.7	0.41	920
U4	RF00015	http://rfam.xfam.org/family/RF00015	LNC_012322	319	185	0.38	16.1	0.45	921
U4	RF00015	http://rfam.xfam.org/family/RF00015	LNC_012560	170	8	2.6	11.9	0.31	922
U4	RF00015	http://rfam.xfam.org/family/RF00015	LNC_012841	535	670	3.7	12.7	0.35	923
U4	RF00015	http://rfam.xfam.org/family/RF00015	LNC_012993	1	72	6.9	9.7	0.31	924
U4	RF00015	http://rfam.xfam.org/family/RF00015	LNC_013898	25	48	2.9	12.3	0.12	925
U4	RF00015	http://rfam.xfam.org/family/RF00015	LNC_014195	252	229	4.8	10.5	0.38	926
U4	RF00015	http://rfam.xfam.org/family/RF00015	LNC_014216	657	567	10	10.9	0.32	927
U4	RF00015	http://rfam.xfam.org/family/RF00015	LNC_014345	149	127	9.6	9.0	0.26	928
SNORD14	RF00016	http://rfam.xfam.org/family/RF00016	LNC_000550	1474	1534	0.59	19.7	0.44	929
SNORD14	RF00016	http://rfam.xfam.org/family/RF00016	LNC_000979	123	236	3.9	13.7	0.30	930
SNORD14	RF00016	http://rfam.xfam.org/family/RF00016	LNC_001157	264	217	5.7	13.2	0.38	931
SNORD14	RF00016	http://rfam.xfam.org/family/RF00016	LNC_001351	237	201	4.8	13.3	0.38	932
SNORD14	RF00016	http://rfam.xfam.org/family/RF00016	LNC_001591	1173	1283	3.2	16.6	0.41	933
SNORD14	RF00016	http://rfam.xfam.org/family/RF00016	LNC_001724	1177	1221	6.6	15.6	0.42	934
SNORD14	RF00016	http://rfam.xfam.org/family/RF00016	LNC_001725	1688	1732	8.8	15.6	0.42	935
SNORD14	RF00016	http://rfam.xfam.org/family/RF00016	LNC_003121	727	805	4.5	15.7	0.43	936
SNORD14	RF00016	http://rfam.xfam.org/family/RF00016	LNC_003252	91	140	9.1	14.5	0.52	937
SNORD14	RF00016	http://rfam.xfam.org/family/RF00016	LNC_003449	638	535	9.7	15.2	0.38	938
SNORD14	RF00016	http://rfam.xfam.org/family/RF00016	LNC_003546	1135	1035	1.6	17.6	0.33	939
SNORD14	RF00016	http://rfam.xfam.org/family/RF00016	LNC_003547	805	705	1.1	17.6	0.33	940
SNORD14	RF00016	http://rfam.xfam.org/family/RF00016	LNC_003740	325	263	7.3	15.6	0.49	941
SNORD14	RF00016	http://rfam.xfam.org/family/RF00016	LNC_004127	191	224	5	13.5	0.41	942
SNORD14	RF00016	http://rfam.xfam.org/family/RF00016	LNC_004373	610	506	6.5	14.6	0.31	943
SNORD14	RF00016	http://rfam.xfam.org/family/RF00016	LNC_004376	724	620	7.5	14.6	0.31	944
SNORD14	RF00016	http://rfam.xfam.org/family/RF00016	LNC_004802	98	161	1.5	16.3	0.48	945
SNORD14	RF00016	http://rfam.xfam.org/family/RF00016	LNC_005303	638	763	3.5e-20	90.4	0.48	946
SNORD14	RF00016	http://rfam.xfam.org/family/RF00016	LNC_005304	638	763	1.7e-20	90.4	0.48	947
SNORD14	RF00016	http://rfam.xfam.org/family/RF00016	LNC_005305	638	763	2.1e-20	90.4	0.48	948
SNORD14	RF00016	http://rfam.xfam.org/family/RF00016	LNC_005306	638	763	3.2e-20	90.4	0.48	949
SNORD14	RF00016	http://rfam.xfam.org/family/RF00016	LNC_005307	635	760	3.5e-20	90.4	0.48	950
SNORD14	RF00016	http://rfam.xfam.org/family/RF00016	LNC_005308	635	760	2.4e-20	90.4	0.48	951
SNORD14	RF00016	http://rfam.xfam.org/family/RF00016	LNC_005556	176	96	3.3	14.1	0.46	952
SNORD14	RF00016	http://rfam.xfam.org/family/RF00016	LNC_006089	125	72	1.7	14.8	0.26	953
SNORD14	RF00016	http://rfam.xfam.org/family/RF00016	LNC_006692	221	137	0.018	22.4	0.36	954
SNORD14	RF00016	http://rfam.xfam.org/family/RF00016	LNC_007286	72	173	4.4	13.0	0.33	955
SNORD14	RF00016	http://rfam.xfam.org/family/RF00016	LNC_007510	940	874	9.5	14.2	0.30	956
SNORD14	RF00016	http://rfam.xfam.org/family/RF00016	LNC_008018	199	336	6.3	13.7	0.49	957
SNORD14	RF00016	http://rfam.xfam.org/family/RF00016	LNC_008043	1439	1545	4.6	16.2	0.33	958
SNORD14	RF00016	http://rfam.xfam.org/family/RF00016	LNC_008118	236	282	6.9	13.9	0.49	959
SNORD14	RF00016	http://rfam.xfam.org/family/RF00016	LNC_008584	860	985	1.1e-18	84.7	0.47	960
SNORD14	RF00016	http://rfam.xfam.org/family/RF00016	LNC_010232	1052	1096	8.7	15.3	0.27	961
SNORD14	RF00016	http://rfam.xfam.org/family/RF00016	LNC_010308	1479	1376	1.5	17.9	0.36	962
SNORD14	RF00016	http://rfam.xfam.org/family/RF00016	LNC_011549	253	217	9.9	12.3	0.38	963
SNORD14	RF00016	http://rfam.xfam.org/family/RF00016	LNC_011729	1666	1601	3.6	17.4	0.35	964
SNORD14	RF00016	http://rfam.xfam.org/family/RF00016	LNC_011839	9	51	5.1	13.0	0.33	965
SNORD14	RF00016	http://rfam.xfam.org/family/RF00016	LNC_012620	71	1	3.7	13.2	0.49	966
SNORD14	RF00016	http://rfam.xfam.org/family/RF00016	LNC_014020	1362	1488	5.8	15.9	0.38	967
SNORD14	RF00016	http://rfam.xfam.org/family/RF00016	LNC_014244	514	410	5.3	14.6	0.31	968
SNORD14	RF00016	http://rfam.xfam.org/family/RF00016	LNC_014369	606	494	0.13	21.6	0.36	969
SNORD14	RF00016	http://rfam.xfam.org/family/RF00016	LNC_014371	382	270	0.002	28.0	0.35	970
SNORD14	RF00016	http://rfam.xfam.org/family/RF00016	LNC_014372	380	268	0.0019	28.0	0.35	971
SNORD14	RF00016	http://rfam.xfam.org/family/RF00016	LNC_014373	357	245	0.029	23.7	0.37	972
Metazoa_SRP	RF00017	http://rfam.xfam.org/family/RF00017	LNC_000874	18	312	1.1e-25	99.6	0.61	973
Metazoa_SRP	RF00017	http://rfam.xfam.org/family/RF00017	LNC_000875	18	310	5.9e-19	75.6	0.60	974
Metazoa_SRP	RF00017	http://rfam.xfam.org/family/RF00017	LNC_000876	18	312	1.1e-24	96.0	0.61	975
Metazoa_SRP	RF00017	http://rfam.xfam.org/family/RF00017	LNC_000877	281	1	1.9e-23	91.5	0.62	976
Metazoa_SRP	RF00017	http://rfam.xfam.org/family/RF00017	LNC_004793	3	308	1.1e-32	124.8	0.53	977
Metazoa_SRP	RF00017	http://rfam.xfam.org/family/RF00017	LNC_004794	3	308	3.7e-32	122.9	0.53	978
Metazoa_SRP	RF00017	http://rfam.xfam.org/family/RF00017	LNC_004795	1	306	1.1e-32	124.8	0.53	979
Metazoa_SRP	RF00017	http://rfam.xfam.org/family/RF00017	LNC_006358	293	10	3.3e-15	62.1	0.56	980
Metazoa_SRP	RF00017	http://rfam.xfam.org/family/RF00017	LNC_006814	1	309	2.4e-22	87.7	0.53	981
Metazoa_SRP	RF00017	http://rfam.xfam.org/family/RF00017	LNC_009138	20	326	5.1e-25	97.5	0.58	982
Metazoa_SRP	RF00017	http://rfam.xfam.org/family/RF00017	LNC_009139	20	325	9.9e-21	82.2	0.58	983
Metazoa_SRP	RF00017	http://rfam.xfam.org/family/RF00017	LNC_009152	297	6	3e-23	90.8	0.59	984
Metazoa_SRP	RF00017	http://rfam.xfam.org/family/RF00017	LNC_011003	344	37	1.3e-23	92.3	0.56	985
Metazoa_SRP	RF00017	http://rfam.xfam.org/family/RF00017	LNC_011004	344	37	2.2e-24	95.1	0.56	986
Metazoa_SRP	RF00017	http://rfam.xfam.org/family/RF00017	LNC_011005	312	5	4.5e-26	100.9	0.56	987
Metazoa_SRP	RF00017	http://rfam.xfam.org/family/RF00017	LNC_013945	298	1	1.3e-20	81.5	0.56	988
CsrB	RF00018	http://rfam.xfam.org/family/RF00018	LNC_000526	162	25	6.4	6.1	0.43	989
CsrB	RF00018	http://rfam.xfam.org/family/RF00018	LNC_001498	148	176	4.2	6.7	0.52	990
CsrB	RF00018	http://rfam.xfam.org/family/RF00018	LNC_002206	422	575	6	7.6	0.56	991
CsrB	RF00018	http://rfam.xfam.org/family/RF00018	LNC_005366	37	8	4	6.8	0.50	992
CsrB	RF00018	http://rfam.xfam.org/family/RF00018	LNC_005742	1081	1028	4.3	9.4	0.31	993
CsrB	RF00018	http://rfam.xfam.org/family/RF00018	LNC_005743	1072	1019	5.1	9.4	0.31	994
CsrB	RF00018	http://rfam.xfam.org/family/RF00018	LNC_007950	43	1	5.9	6.5	0.44	995
CsrB	RF00018	http://rfam.xfam.org/family/RF00018	LNC_008619	91	40	3.9	6.9	0.44	996
CsrB	RF00018	http://rfam.xfam.org/family/RF00018	LNC_009427	190	47	5.4	6.5	0.46	997
CsrB	RF00018	http://rfam.xfam.org/family/RF00018	LNC_010046	113	1	0.24	10.9	0.36	998
CsrB	RF00018	http://rfam.xfam.org/family/RF00018	LNC_012761	146	127	2.1	8.1	0.45	999
CsrB	RF00018	http://rfam.xfam.org/family/RF00018	LNC_012849	302	346	4.8	7.4	0.38	1000
CsrB	RF00018	http://rfam.xfam.org/family/RF00018	LNC_014252	150	339	6.9e-06	26.8	0.49	1001
Y_RNA	RF00019	http://rfam.xfam.org/family/RF00019	LNC_000885	146	183	6.3	13.4	0.37	1002
Y_RNA	RF00019	http://rfam.xfam.org/family/RF00019	LNC_002778	156	235	2.7	17.2	0.34	1003
Y_RNA	RF00019	http://rfam.xfam.org/family/RF00019	LNC_002779	156	235	3.1	17.2	0.34	1004
Y_RNA	RF00019	http://rfam.xfam.org/family/RF00019	LNC_002780	82	161	2.7	17.2	0.34	1005
Y_RNA	RF00019	http://rfam.xfam.org/family/RF00019	LNC_003400	140	56	1.9	15.4	0.44	1006
Y_RNA	RF00019	http://rfam.xfam.org/family/RF00019	LNC_005984	699	776	1.5	16.6	0.27	1007
Y_RNA	RF00019	http://rfam.xfam.org/family/RF00019	LNC_008020	1410	1502	8.1	15.3	0.39	1008
Y_RNA	RF00019	http://rfam.xfam.org/family/RF00019	LNC_011261	89	193	9.9	12.3	0.28	1009
Y_RNA	RF00019	http://rfam.xfam.org/family/RF00019	LNC_011934	310	384	6.9	16.7	0.47	1010
Y_RNA	RF00019	http://rfam.xfam.org/family/RF00019	LNC_012644	333	279	5.9	12.6	0.53	1011
U5	RF00020	http://rfam.xfam.org/family/RF00020	LNC_000807	228	156	6.4	17.0	0.30	1012
U5	RF00020	http://rfam.xfam.org/family/RF00020	LNC_002348	946	870	4.2	19.7	0.30	1013
U5	RF00020	http://rfam.xfam.org/family/RF00020	LNC_002762	8	87	9.9	14.9	0.39	1014
U5	RF00020	http://rfam.xfam.org/family/RF00020	LNC_003122	3	119	2.9e-13	77.7	0.47	1015
U5	RF00020	http://rfam.xfam.org/family/RF00020	LNC_003467	622	560	2	20.1	0.25	1016
U5	RF00020	http://rfam.xfam.org/family/RF00020	LNC_005046	137	26	1.3	19.6	0.31	1017
U5	RF00020	http://rfam.xfam.org/family/RF00020	LNC_007757	1	114	2.3e-12	74.7	0.48	1018
U5	RF00020	http://rfam.xfam.org/family/RF00020	LNC_008378	113	16	3.1	17.1	0.39	1019
U5	RF00020	http://rfam.xfam.org/family/RF00020	LNC_011958	157	85	3.9	17.0	0.30	1020
U5	RF00020	http://rfam.xfam.org/family/RF00020	LNC_012903	1	114	1.3e-12	73.9	0.47	1021
U5	RF00020	http://rfam.xfam.org/family/RF00020	LNC_012904	1	102	3.5e-06	45.8	0.42	1022
U5	RF00020	http://rfam.xfam.org/family/RF00020	LNC_012905	1	115	2.4e-12	73.9	0.47	1023
U5	RF00020	http://rfam.xfam.org/family/RF00020	LNC_013515	164	106	7.8	14.8	0.27	1024
Spot_42	RF00021	http://rfam.xfam.org/family/RF00021	LNC_000271	119	197	6	11.6	0.35	1025
Spot_42	RF00021	http://rfam.xfam.org/family/RF00021	LNC_004483	17	176	0.18	18.6	0.31	1026
Spot_42	RF00021	http://rfam.xfam.org/family/RF00021	LNC_004812	39	146	0.46	16.1	0.39	1027
Spot_42	RF00021	http://rfam.xfam.org/family/RF00021	LNC_004919	123	7	6.8	12.1	0.30	1028
Spot_42	RF00021	http://rfam.xfam.org/family/RF00021	LNC_007937	113	34	1.1	15.4	0.34	1029
Spot_42	RF00021	http://rfam.xfam.org/family/RF00021	LNC_008533	56	169	2.9	13.7	0.58	1030
Spot_42	RF00021	http://rfam.xfam.org/family/RF00021	LNC_009376	116	194	1.7	13.8	0.35	1031
Spot_42	RF00021	http://rfam.xfam.org/family/RF00021	LNC_009708	101	179	0.17	17.8	0.37	1032
Spot_42	RF00021	http://rfam.xfam.org/family/RF00021	LNC_011211	62	175	2.6	14.1	0.32	1033
Spot_42	RF00021	http://rfam.xfam.org/family/RF00021	LNC_011601	182	78	2.6	13.9	0.35	1034
Spot_42	RF00021	http://rfam.xfam.org/family/RF00021	LNC_012241	106	28	0.067	20.3	0.35	1035
Spot_42	RF00021	http://rfam.xfam.org/family/RF00021	LNC_014004	113	35	0.29	17.8	0.37	1036
Spot_42	RF00021	http://rfam.xfam.org/family/RF00021	LNC_014016	233	311	0.28	17.8	0.37	1037
Spot_42	RF00021	http://rfam.xfam.org/family/RF00021	LNC_014250	198	233	7.5	11.2	0.39	1038
GcvB	RF00022	http://rfam.xfam.org/family/RF00022	LNC_000483	155	68	2.8	10.2	0.39	1039
GcvB	RF00022	http://rfam.xfam.org/family/RF00022	LNC_001077	310	214	3.4	10.5	0.54	1040
GcvB	RF00022	http://rfam.xfam.org/family/RF00022	LNC_001284	187	123	2.4	11.3	0.31	1041
GcvB	RF00022	http://rfam.xfam.org/family/RF00022	LNC_003482	343	147	0.0021	23.7	0.40	1042
GcvB	RF00022	http://rfam.xfam.org/family/RF00022	LNC_003505	338	142	0.0018	23.7	0.40	1043
GcvB	RF00022	http://rfam.xfam.org/family/RF00022	LNC_003914	60	237	1.5	11.6	0.31	1044
GcvB	RF00022	http://rfam.xfam.org/family/RF00022	LNC_004284	353	231	8.5	9.2	0.37	1045
GcvB	RF00022	http://rfam.xfam.org/family/RF00022	LNC_006056	113	20	1.5	11.4	0.31	1046
GcvB	RF00022	http://rfam.xfam.org/family/RF00022	LNC_006178	178	23	8.3	8.4	0.40	1047
GcvB	RF00022	http://rfam.xfam.org/family/RF00022	LNC_006512	1269	1121	0.11	18.6	0.30	1048
GcvB	RF00022	http://rfam.xfam.org/family/RF00022	LNC_007192	223	120	7.9	8.9	0.38	1049
GcvB	RF00022	http://rfam.xfam.org/family/RF00022	LNC_008370	397	259	4.4	12.9	0.43	1050
GcvB	RF00022	http://rfam.xfam.org/family/RF00022	LNC_008371	397	259	4.4	12.9	0.43	1051
GcvB	RF00022	http://rfam.xfam.org/family/RF00022	LNC_008889	173	6	0.12	16.2	0.38	1052
GcvB	RF00022	http://rfam.xfam.org/family/RF00022	LNC_008897	158	193	1.2	12.3	0.28	1053
GcvB	RF00022	http://rfam.xfam.org/family/RF00022	LNC_009244	102	266	0.44	13.9	0.38	1054
GcvB	RF00022	http://rfam.xfam.org/family/RF00022	LNC_010382	299	335	6.5	10.8	0.19	1055
GcvB	RF00022	http://rfam.xfam.org/family/RF00022	LNC_012451	144	1	6.2	9.9	0.31	1056
GcvB	RF00022	http://rfam.xfam.org/family/RF00022	LNC_013686	357	260	8.7	9.1	0.32	1057
GcvB	RF00022	http://rfam.xfam.org/family/RF00022	LNC_014222	164	112	4.4	9.6	0.28	1058
tmRNA	RF00023	http://rfam.xfam.org/family/RF00023	LNC_001138	238	144	8.6	5.5	0.42	1059
tmRNA	RF00023	http://rfam.xfam.org/family/RF00023	LNC_002591	3117	3066	0.0016	20.9	0.58	1060
tmRNA	RF00023	http://rfam.xfam.org/family/RF00023	LNC_002654	327	251	5.9	6.4	0.31	1061
tmRNA	RF00023	http://rfam.xfam.org/family/RF00023	LNC_002857	2195	2307	6.8	8.9	0.32	1062
tmRNA	RF00023	http://rfam.xfam.org/family/RF00023	LNC_003513	1626	1609	1.2	10.8	0.56	1063
tmRNA	RF00023	http://rfam.xfam.org/family/RF00023	LNC_003531	51	122	0.041	13.9	0.46	1064
tmRNA	RF00023	http://rfam.xfam.org/family/RF00023	LNC_003722	302	284	2.9	7.2	0.42	1065
tmRNA	RF00023	http://rfam.xfam.org/family/RF00023	LNC_005404	147	163	0.17	10.5	0.59	1066
tmRNA	RF00023	http://rfam.xfam.org/family/RF00023	LNC_005410	142	126	0.23	10.5	0.59	1067
tmRNA	RF00023	http://rfam.xfam.org/family/RF00023	LNC_005414	172	188	0.2	10.5	0.59	1068
tmRNA	RF00023	http://rfam.xfam.org/family/RF00023	LNC_005673	241	225	0.049	12.9	0.53	1069
tmRNA	RF00023	http://rfam.xfam.org/family/RF00023	LNC_006230	796	742	4.1	8.9	0.27	1070
tmRNA	RF00023	http://rfam.xfam.org/family/RF00023	LNC_006762	384	220	0.1	12.1	0.38	1071
tmRNA	RF00023	http://rfam.xfam.org/family/RF00023	LNC_006765	819	833	0.097	13.3	0.60	1072
tmRNA	RF00023	http://rfam.xfam.org/family/RF00023	LNC_006902	756	739	0.26	11.8	0.56	1073
tmRNA	RF00023	http://rfam.xfam.org/family/RF00023	LNC_007048	256	272	4.9	6.3	0.53	1074
tmRNA	RF00023	http://rfam.xfam.org/family/RF00023	LNC_007110	100	83	3.1	6.8	0.50	1075
tmRNA	RF00023	http://rfam.xfam.org/family/RF00023	LNC_008139	193	165	1.3	9.1	0.66	1076
tmRNA	RF00023	http://rfam.xfam.org/family/RF00023	LNC_008150	214	149	1.1	8.4	0.24	1077
tmRNA	RF00023	http://rfam.xfam.org/family/RF00023	LNC_008819	190	206	0.016	13.8	0.71	1078
tmRNA	RF00023	http://rfam.xfam.org/family/RF00023	LNC_009096	956	868	2	9.5	0.28	1079
tmRNA	RF00023	http://rfam.xfam.org/family/RF00023	LNC_010277	149	81	0.0034	16.5	0.49	1080
tmRNA	RF00023	http://rfam.xfam.org/family/RF00023	LNC_010538	543	601	2.4	9.7	0.24	1081
tmRNA	RF00023	http://rfam.xfam.org/family/RF00023	LNC_011263	479	300	2.3	8.9	0.42	1082
tmRNA	RF00023	http://rfam.xfam.org/family/RF00023	LNC_011265	852	778	5	7.7	0.52	1083
tmRNA	RF00023	http://rfam.xfam.org/family/RF00023	LNC_011527	7	39	4.6	6.3	0.39	1084
tmRNA	RF00023	http://rfam.xfam.org/family/RF00023	LNC_012226	402	414	6.3	7.2	0.46	1085
tmRNA	RF00023	http://rfam.xfam.org/family/RF00023	LNC_012536	151	90	0.63	9.3	0.52	1086
tmRNA	RF00023	http://rfam.xfam.org/family/RF00023	LNC_013756	1341	1355	0.5	11.9	0.53	1087
tmRNA	RF00023	http://rfam.xfam.org/family/RF00023	LNC_013758	1125	1139	0.43	11.9	0.53	1088
Telomerase-vert	RF00024	http://rfam.xfam.org/family/RF00024	LNC_005692	117	24	0.49	12.0	0.64	1089
Telomerase-vert	RF00024	http://rfam.xfam.org/family/RF00024	LNC_010356	1099	1119	2.6	12.0	0.33	1090
Telomerase-cil	RF00025	http://rfam.xfam.org/family/RF00025	LNC_001246	1623	1529	1.8	20.6	0.42	1091
Telomerase-cil	RF00025	http://rfam.xfam.org/family/RF00025	LNC_001926	111	5	3.6	14.6	0.29	1092
Telomerase-cil	RF00025	http://rfam.xfam.org/family/RF00025	LNC_002156	382	525	7.4	14.4	0.34	1093
Telomerase-cil	RF00025	http://rfam.xfam.org/family/RF00025	LNC_002216	348	481	1.3	18.2	0.34	1094
Telomerase-cil	RF00025	http://rfam.xfam.org/family/RF00025	LNC_002352	875	969	8.2	16.9	0.29	1095
Telomerase-cil	RF00025	http://rfam.xfam.org/family/RF00025	LNC_002369	279	54	3.1	15.1	0.41	1096
Telomerase-cil	RF00025	http://rfam.xfam.org/family/RF00025	LNC_004978	825	674	0.76	23.4	0.41	1097
Telomerase-cil	RF00025	http://rfam.xfam.org/family/RF00025	LNC_004986	696	545	0.59	23.4	0.41	1098
Telomerase-cil	RF00025	http://rfam.xfam.org/family/RF00025	LNC_004990	675	524	0.64	23.4	0.41	1099
Telomerase-cil	RF00025	http://rfam.xfam.org/family/RF00025	LNC_005018	151	42	0.71	17.4	0.38	1100
Telomerase-cil	RF00025	http://rfam.xfam.org/family/RF00025	LNC_005772	205	345	0.68	18.6	0.37	1101
Telomerase-cil	RF00025	http://rfam.xfam.org/family/RF00025	LNC_005801	32	202	6.4	13.5	0.34	1102
Telomerase-cil	RF00025	http://rfam.xfam.org/family/RF00025	LNC_006456	258	464	0.54	22.8	0.34	1103
Telomerase-cil	RF00025	http://rfam.xfam.org/family/RF00025	LNC_006954	65	233	0.86	17.3	0.38	1104
Telomerase-cil	RF00025	http://rfam.xfam.org/family/RF00025	LNC_008225	196	301	0.8	19.6	0.29	1105
Telomerase-cil	RF00025	http://rfam.xfam.org/family/RF00025	LNC_008386	82	241	0.34	19.1	0.32	1106
Telomerase-cil	RF00025	http://rfam.xfam.org/family/RF00025	LNC_008501	138	17	6.4	13.7	0.28	1107
Telomerase-cil	RF00025	http://rfam.xfam.org/family/RF00025	LNC_008689	202	94	9.1	12.8	0.22	1108
Telomerase-cil	RF00025	http://rfam.xfam.org/family/RF00025	LNC_008979	188	304	6.6	13.9	0.32	1109
Telomerase-cil	RF00025	http://rfam.xfam.org/family/RF00025	LNC_009567	270	360	7.5	17.8	0.31	1110
Telomerase-cil	RF00025	http://rfam.xfam.org/family/RF00025	LNC_009568	270	360	7.2	17.8	0.31	1111
Telomerase-cil	RF00025	http://rfam.xfam.org/family/RF00025	LNC_009942	128	214	2.7	14.9	0.29	1112
Telomerase-cil	RF00025	http://rfam.xfam.org/family/RF00025	LNC_010127	343	523	1.2	19.2	0.36	1113
Telomerase-cil	RF00025	http://rfam.xfam.org/family/RF00025	LNC_010136	165	36	0.41	18.3	0.33	1114
Telomerase-cil	RF00025	http://rfam.xfam.org/family/RF00025	LNC_010307	465	554	2.2	17.4	0.36	1115
Telomerase-cil	RF00025	http://rfam.xfam.org/family/RF00025	LNC_011000	301	383	0.72	19.6	0.30	1116
Telomerase-cil	RF00025	http://rfam.xfam.org/family/RF00025	LNC_011480	14	78	1.8	17.1	0.25	1117
Telomerase-cil	RF00025	http://rfam.xfam.org/family/RF00025	LNC_011906	1210	1347	7	17.2	0.33	1118
Telomerase-cil	RF00025	http://rfam.xfam.org/family/RF00025	LNC_011907	1497	1634	8.3	17.2	0.33	1119
Telomerase-cil	RF00025	http://rfam.xfam.org/family/RF00025	LNC_011908	1632	1769	8.8	17.2	0.33	1120
Telomerase-cil	RF00025	http://rfam.xfam.org/family/RF00025	LNC_011910	761	898	5.8	17.2	0.33	1121
Telomerase-cil	RF00025	http://rfam.xfam.org/family/RF00025	LNC_011913	696	833	5.2	17.2	0.33	1122
Telomerase-cil	RF00025	http://rfam.xfam.org/family/RF00025	LNC_011915	2039	2176	9.8	17.2	0.33	1123
Telomerase-cil	RF00025	http://rfam.xfam.org/family/RF00025	LNC_011917	1527	1664	8.4	17.2	0.33	1124
Telomerase-cil	RF00025	http://rfam.xfam.org/family/RF00025	LNC_011918	749	886	5.3	17.2	0.33	1125
Telomerase-cil	RF00025	http://rfam.xfam.org/family/RF00025	LNC_011919	711	848	5.1	17.2	0.33	1126
Telomerase-cil	RF00025	http://rfam.xfam.org/family/RF00025	LNC_012002	187	299	9.6	14.0	0.29	1127
Telomerase-cil	RF00025	http://rfam.xfam.org/family/RF00025	LNC_012319	187	82	4.7	14.1	0.32	1128
Telomerase-cil	RF00025	http://rfam.xfam.org/family/RF00025	LNC_012440	31	156	4.6	13.5	0.36	1129
Telomerase-cil	RF00025	http://rfam.xfam.org/family/RF00025	LNC_012847	95	146	5.6	13.8	0.31	1130
Telomerase-cil	RF00025	http://rfam.xfam.org/family/RF00025	LNC_013423	249	130	0.98	17.6	0.33	1131
Telomerase-cil	RF00025	http://rfam.xfam.org/family/RF00025	LNC_013428	94	213	1.4	17.6	0.33	1132
Telomerase-cil	RF00025	http://rfam.xfam.org/family/RF00025	LNC_013430	146	320	0.52	19.8	0.37	1133
Telomerase-cil	RF00025	http://rfam.xfam.org/family/RF00025	LNC_013727	439	571	2.3	17.1	0.36	1134
Telomerase-cil	RF00025	http://rfam.xfam.org/family/RF00025	LNC_013910	197	27	9.7	12.8	0.35	1135
Telomerase-cil	RF00025	http://rfam.xfam.org/family/RF00025	LNC_014306	1316	1473	0.35	23.1	0.34	1136
Telomerase-cil	RF00025	http://rfam.xfam.org/family/RF00025	LNC_014307	1333	1490	0.35	23.1	0.34	1137
Telomerase-cil	RF00025	http://rfam.xfam.org/family/RF00025	LNC_014308	1417	1574	0.37	23.1	0.34	1138
U6	RF00026	http://rfam.xfam.org/family/RF00026	LNC_000076	859	906	5.4	12.7	0.23	1139
U6	RF00026	http://rfam.xfam.org/family/RF00026	LNC_000193	219	310	5	14.1	0.41	1140
U6	RF00026	http://rfam.xfam.org/family/RF00026	LNC_000196	258	349	5.7	14.1	0.41	1141
U6	RF00026	http://rfam.xfam.org/family/RF00026	LNC_000197	258	349	3.4	14.1	0.41	1142
U6	RF00026	http://rfam.xfam.org/family/RF00026	LNC_000201	157	106	7	9.9	0.25	1143
U6	RF00026	http://rfam.xfam.org/family/RF00026	LNC_000203	1170	1271	4.2	14.2	0.37	1144
U6	RF00026	http://rfam.xfam.org/family/RF00026	LNC_000221	194	152	0.52	16.7	0.26	1145
U6	RF00026	http://rfam.xfam.org/family/RF00026	LNC_000311	107	55	1.1	13.2	0.36	1146
U6	RF00026	http://rfam.xfam.org/family/RF00026	LNC_000476	442	533	6.4	11.2	0.33	1147
U6	RF00026	http://rfam.xfam.org/family/RF00026	LNC_000553	84	127	7.6	9.8	0.36	1148
U6	RF00026	http://rfam.xfam.org/family/RF00026	LNC_001068	47	4	1.9	12.1	0.27	1149
U6	RF00026	http://rfam.xfam.org/family/RF00026	LNC_001582	2868	2769	8.8e-09	45.1	0.35	1150
U6	RF00026	http://rfam.xfam.org/family/RF00026	LNC_001583	2868	2769	8.3e-09	45.1	0.35	1151
U6	RF00026	http://rfam.xfam.org/family/RF00026	LNC_001584	2196	2097	7.1e-09	45.1	0.35	1152
U6	RF00026	http://rfam.xfam.org/family/RF00026	LNC_001779	220	174	3	13.1	0.30	1153
U6	RF00026	http://rfam.xfam.org/family/RF00026	LNC_002015	1033	989	0.072	20.1	0.36	1154
U6	RF00026	http://rfam.xfam.org/family/RF00026	LNC_002293	48	11	2.4	11.8	0.21	1155
U6	RF00026	http://rfam.xfam.org/family/RF00026	LNC_002954	93	147	4	10.6	0.29	1156
U6	RF00026	http://rfam.xfam.org/family/RF00026	LNC_002993	73	180	0.085	16.6	0.34	1157
U6	RF00026	http://rfam.xfam.org/family/RF00026	LNC_003198	140	49	2.5	12.3	0.42	1158
U6	RF00026	http://rfam.xfam.org/family/RF00026	LNC_003877	227	282	8.3	10.0	0.45	1159
U6	RF00026	http://rfam.xfam.org/family/RF00026	LNC_004027	168	122	3.4	10.8	0.23	1160
U6	RF00026	http://rfam.xfam.org/family/RF00026	LNC_004137	150	103	3.4	12.0	0.23	1161
U6	RF00026	http://rfam.xfam.org/family/RF00026	LNC_004400	284	177	2.3	12.5	0.34	1162
U6	RF00026	http://rfam.xfam.org/family/RF00026	LNC_004497	173	131	0.86	12.8	0.28	1163
U6	RF00026	http://rfam.xfam.org/family/RF00026	LNC_004533	477	371	9.5	11.8	0.28	1164
U6	RF00026	http://rfam.xfam.org/family/RF00026	LNC_004557	103	67	5.9	9.9	0.38	1165
U6	RF00026	http://rfam.xfam.org/family/RF00026	LNC_004780	496	450	6.4	11.3	0.36	1166
U6	RF00026	http://rfam.xfam.org/family/RF00026	LNC_004834	187	241	1.8	12.0	0.33	1167
U6	RF00026	http://rfam.xfam.org/family/RF00026	LNC_004886	3834	3948	1.8e-06	36.9	0.35	1168
U6	RF00026	http://rfam.xfam.org/family/RF00026	LNC_004887	3732	3846	1.8e-06	36.9	0.35	1169
U6	RF00026	http://rfam.xfam.org/family/RF00026	LNC_005480	3152	3051	0.34	18.5	0.31	1170
U6	RF00026	http://rfam.xfam.org/family/RF00026	LNC_005481	1354	1253	0.18	18.5	0.31	1171
U6	RF00026	http://rfam.xfam.org/family/RF00026	LNC_005530	3295	3207	0.034	21.8	0.34	1172
U6	RF00026	http://rfam.xfam.org/family/RF00026	LNC_005641	95	56	3.9	10.9	0.20	1173
U6	RF00026	http://rfam.xfam.org/family/RF00026	LNC_006175	245	288	2.8	11.8	0.32	1174
U6	RF00026	http://rfam.xfam.org/family/RF00026	LNC_006413	1146	912	5.9	13.0	0.42	1175
U6	RF00026	http://rfam.xfam.org/family/RF00026	LNC_006856	195	146	3.1	11.4	0.42	1176
U6	RF00026	http://rfam.xfam.org/family/RF00026	LNC_007098	59	105	2.2	11.7	0.28	1177
U6	RF00026	http://rfam.xfam.org/family/RF00026	LNC_007166	377	279	0.5	14.6	0.38	1178
U6	RF00026	http://rfam.xfam.org/family/RF00026	LNC_007186	186	236	2.9	11.8	0.33	1179
U6	RF00026	http://rfam.xfam.org/family/RF00026	LNC_007329	431	516	2.7	12.7	0.29	1180
U6	RF00026	http://rfam.xfam.org/family/RF00026	LNC_007397	561	603	4.2	13.7	0.42	1181
U6	RF00026	http://rfam.xfam.org/family/RF00026	LNC_007398	561	603	4.2	13.7	0.42	1182
U6	RF00026	http://rfam.xfam.org/family/RF00026	LNC_007973	166	202	1.8	11.6	0.27	1183
U6	RF00026	http://rfam.xfam.org/family/RF00026	LNC_008008	274	360	2.1	13.4	0.31	1184
U6	RF00026	http://rfam.xfam.org/family/RF00026	LNC_008355	133	228	1.2e-14	62.8	0.42	1185
U6	RF00026	http://rfam.xfam.org/family/RF00026	LNC_008356	121	222	8.5e-24	95.2	0.46	1186
U6	RF00026	http://rfam.xfam.org/family/RF00026	LNC_008570	118	76	4.3	10.8	0.30	1187
U6	RF00026	http://rfam.xfam.org/family/RF00026	LNC_008905	96	54	4.3	10.4	0.23	1188
U6	RF00026	http://rfam.xfam.org/family/RF00026	LNC_008958	103	12	8.5	12.7	0.47	1189
U6	RF00026	http://rfam.xfam.org/family/RF00026	LNC_009146	113	172	2.6	11.7	0.33	1190
U6	RF00026	http://rfam.xfam.org/family/RF00026	LNC_009367	186	230	2.9	11.7	0.33	1191
U6	RF00026	http://rfam.xfam.org/family/RF00026	LNC_009411	53	8	1.3	12.8	0.37	1192
U6	RF00026	http://rfam.xfam.org/family/RF00026	LNC_009863	99	147	9.8	9.6	0.33	1193
U6	RF00026	http://rfam.xfam.org/family/RF00026	LNC_009897	198	240	8.7	9.5	0.26	1194
U6	RF00026	http://rfam.xfam.org/family/RF00026	LNC_010007	155	201	3.5	10.8	0.30	1195
U6	RF00026	http://rfam.xfam.org/family/RF00026	LNC_010241	179	229	6.6	10.2	0.29	1196
U6	RF00026	http://rfam.xfam.org/family/RF00026	LNC_010300	76	27	0.41	14.2	0.28	1197
U6	RF00026	http://rfam.xfam.org/family/RF00026	LNC_010478	256	305	8.2	10.2	0.28	1198
U6	RF00026	http://rfam.xfam.org/family/RF00026	LNC_010564	98	52	6.9	10.4	0.30	1199
U6	RF00026	http://rfam.xfam.org/family/RF00026	LNC_010994	107	159	4.5	10.4	0.23	1200
U6	RF00026	http://rfam.xfam.org/family/RF00026	LNC_011017	116	71	4.4	10.9	0.26	1201
U6	RF00026	http://rfam.xfam.org/family/RF00026	LNC_011041	402	439	3.7	12.0	0.24	1202
U6	RF00026	http://rfam.xfam.org/family/RF00026	LNC_011261	391	440	3.2	12.0	0.24	1203
U6	RF00026	http://rfam.xfam.org/family/RF00026	LNC_011276	187	280	3.3	11.3	0.30	1204
U6	RF00026	http://rfam.xfam.org/family/RF00026	LNC_011572	262	212	0.22	15.9	0.31	1205
U6	RF00026	http://rfam.xfam.org/family/RF00026	LNC_011878	187	147	5.1	10.7	0.27	1206
U6	RF00026	http://rfam.xfam.org/family/RF00026	LNC_012030	120	221	2.8e-24	95.2	0.46	1207
U6	RF00026	http://rfam.xfam.org/family/RF00026	LNC_012267	78	41	2.3	11.7	0.21	1208
U6	RF00026	http://rfam.xfam.org/family/RF00026	LNC_012363	175	125	5.8	10.5	0.29	1209
U6	RF00026	http://rfam.xfam.org/family/RF00026	LNC_012509	219	128	5.8	10.0	0.37	1210
U6	RF00026	http://rfam.xfam.org/family/RF00026	LNC_012607	230	194	3.3	11.3	0.24	1211
U6	RF00026	http://rfam.xfam.org/family/RF00026	LNC_012634	1	94	1.9e-24	95.0	0.45	1212
U6	RF00026	http://rfam.xfam.org/family/RF00026	LNC_012815	150	181	8.7	9.3	0.22	1213
U6	RF00026	http://rfam.xfam.org/family/RF00026	LNC_012900	145	182	4.4	11.2	0.32	1214
U6	RF00026	http://rfam.xfam.org/family/RF00026	LNC_012915	318	276	8.8	10.2	0.21	1215
U6	RF00026	http://rfam.xfam.org/family/RF00026	LNC_013387	219	177	8	9.6	0.23	1216
U6	RF00026	http://rfam.xfam.org/family/RF00026	LNC_013560	48	3	2.5	12.4	0.22	1217
U6	RF00026	http://rfam.xfam.org/family/RF00026	LNC_013690	238	211	6.1	10.4	0.32	1218
U6	RF00026	http://rfam.xfam.org/family/RF00026	LNC_013926	196	282	1.9	12.7	0.37	1219
U6	RF00026	http://rfam.xfam.org/family/RF00026	LNC_013938	133	343	0.89	13.6	0.39	1220
U6	RF00026	http://rfam.xfam.org/family/RF00026	LNC_014000	169	211	6.3	10.0	0.30	1221
U6	RF00026	http://rfam.xfam.org/family/RF00026	LNC_014123	838	872	3.7	12.8	0.20	1222
U6	RF00026	http://rfam.xfam.org/family/RF00026	LNC_014461	167	216	1.1	12.7	0.30	1223
U6	RF00026	http://rfam.xfam.org/family/RF00026	LNC_014467	91	42	0.91	12.7	0.30	1224
let-7	RF00027	http://rfam.xfam.org/family/RF00027	LNC_000538	73	146	3.6	12.9	0.27	1225
let-7	RF00027	http://rfam.xfam.org/family/RF00027	LNC_002118	79	103	5.6	12.5	0.36	1226
let-7	RF00027	http://rfam.xfam.org/family/RF00027	LNC_005053	113	217	9.2	11.5	0.32	1227
let-7	RF00027	http://rfam.xfam.org/family/RF00027	LNC_005223	717	639	2.8	15.3	0.42	1228
let-7	RF00027	http://rfam.xfam.org/family/RF00027	LNC_007611	65	1	9.6	11.6	0.34	1229
let-7	RF00027	http://rfam.xfam.org/family/RF00027	LNC_008259	431	508	0.51	17.7	0.32	1230
let-7	RF00027	http://rfam.xfam.org/family/RF00027	LNC_009401	2161	2249	0.027	24.6	0.43	1231
Intron_gpI	RF00028	http://rfam.xfam.org/family/RF00028	LNC_001271	712	895	7.3	11.1	0.29	1232
Intron_gpI	RF00028	http://rfam.xfam.org/family/RF00028	LNC_001279	191	43	0.41	14.5	0.34	1233
Intron_gpI	RF00028	http://rfam.xfam.org/family/RF00028	LNC_002090	226	179	1.1	11.1	0.27	1234
Intron_gpI	RF00028	http://rfam.xfam.org/family/RF00028	LNC_002571	142	103	5.2	9.0	0.17	1235
Intron_gpI	RF00028	http://rfam.xfam.org/family/RF00028	LNC_003380	552	760	3	11.7	0.34	1236
Intron_gpI	RF00028	http://rfam.xfam.org/family/RF00028	LNC_004105	179	151	9.8	7.9	0.24	1237
Intron_gpI	RF00028	http://rfam.xfam.org/family/RF00028	LNC_004727	72	206	6.7	8.3	0.34	1238
Intron_gpI	RF00028	http://rfam.xfam.org/family/RF00028	LNC_005202	203	96	2.5	9.9	0.36	1239
Intron_gpI	RF00028	http://rfam.xfam.org/family/RF00028	LNC_005290	366	492	4.9	10.1	0.27	1240
Intron_gpI	RF00028	http://rfam.xfam.org/family/RF00028	LNC_008512	171	306	0.74	12.3	0.29	1241
Intron_gpI	RF00028	http://rfam.xfam.org/family/RF00028	LNC_008514	134	269	0.71	12.3	0.29	1242
Intron_gpI	RF00028	http://rfam.xfam.org/family/RF00028	LNC_009393	1008	830	0.33	15.8	0.36	1243
Intron_gpI	RF00028	http://rfam.xfam.org/family/RF00028	LNC_010907	1112	1031	0.53	14.9	0.44	1244
Intron_gpI	RF00028	http://rfam.xfam.org/family/RF00028	LNC_012786	1738	1865	3.8	13.5	0.33	1245
Intron_gpI	RF00028	http://rfam.xfam.org/family/RF00028	LNC_012792	1425	1629	9.6	12.0	0.37	1246
Intron_gpI	RF00028	http://rfam.xfam.org/family/RF00028	LNC_012793	940	1101	2.5	13.8	0.37	1247
Intron_gpI	RF00028	http://rfam.xfam.org/family/RF00028	LNC_012797	1676	1799	4.6	13.2	0.32	1248
Intron_gpI	RF00028	http://rfam.xfam.org/family/RF00028	LNC_012800	1665	1788	4.5	13.2	0.32	1249
Intron_gpI	RF00028	http://rfam.xfam.org/family/RF00028	LNC_014166	28	196	3.4	9.3	0.43	1250
Intron_gpI	RF00028	http://rfam.xfam.org/family/RF00028	LNC_014265	74	1	0.41	12.7	0.36	1251
Intron_gpII	RF00029	http://rfam.xfam.org/family/RF00029	LNC_000623	380	453	6.5e-05	32.5	0.39	1252
Intron_gpII	RF00029	http://rfam.xfam.org/family/RF00029	LNC_001065	488	643	2.2e-06	39.4	0.35	1253
Intron_gpII	RF00029	http://rfam.xfam.org/family/RF00029	LNC_001192	74	152	9.6	10.0	0.35	1254
Intron_gpII	RF00029	http://rfam.xfam.org/family/RF00029	LNC_001340	1298	1371	7e-07	42.9	0.41	1255
Intron_gpII	RF00029	http://rfam.xfam.org/family/RF00029	LNC_002109	317	370	0.001	27.1	0.39	1256
Intron_gpII	RF00029	http://rfam.xfam.org/family/RF00029	LNC_002115	104	214	0.00015	31.1	0.46	1257
Intron_gpII	RF00029	http://rfam.xfam.org/family/RF00029	LNC_002124	382	456	2.6e-07	42.7	0.40	1258
Intron_gpII	RF00029	http://rfam.xfam.org/family/RF00029	LNC_002127	242	132	0.0001	31.1	0.46	1259
Intron_gpII	RF00029	http://rfam.xfam.org/family/RF00029	LNC_002369	207	263	9.2	10.8	0.42	1260
Intron_gpII	RF00029	http://rfam.xfam.org/family/RF00029	LNC_002423	247	323	1.9e-05	34.4	0.42	1261
Intron_gpII	RF00029	http://rfam.xfam.org/family/RF00029	LNC_003170	1374	1233	0.0001	33.9	0.39	1262
Intron_gpII	RF00029	http://rfam.xfam.org/family/RF00029	LNC_003170	510	408	1.1	17.4	0.33	1263
Intron_gpII	RF00029	http://rfam.xfam.org/family/RF00029	LNC_003179	1240	1342	1.2	17.4	0.33	1264
Intron_gpII	RF00029	http://rfam.xfam.org/family/RF00029	LNC_003179	376	517	0.00011	33.9	0.39	1265
Intron_gpII	RF00029	http://rfam.xfam.org/family/RF00029	LNC_003180	388	529	7.4e-05	33.9	0.39	1266
Intron_gpII	RF00029	http://rfam.xfam.org/family/RF00029	LNC_003181	1332	1434	1.3	17.4	0.33	1267
Intron_gpII	RF00029	http://rfam.xfam.org/family/RF00029	LNC_003181	468	609	0.00012	33.9	0.39	1268
Intron_gpII	RF00029	http://rfam.xfam.org/family/RF00029	LNC_003182	468	609	7.9e-05	33.9	0.39	1269
Intron_gpII	RF00029	http://rfam.xfam.org/family/RF00029	LNC_003183	407	548	7.5e-05	33.9	0.39	1270
Intron_gpII	RF00029	http://rfam.xfam.org/family/RF00029	LNC_003184	1367	1469	1.3	17.4	0.33	1271
Intron_gpII	RF00029	http://rfam.xfam.org/family/RF00029	LNC_003184	503	644	0.00012	33.9	0.39	1272
Intron_gpII	RF00029	http://rfam.xfam.org/family/RF00029	LNC_003318	388	529	4.5e-05	33.9	0.39	1273
Intron_gpII	RF00029	http://rfam.xfam.org/family/RF00029	LNC_003324	252	111	3.5e-05	33.9	0.39	1274
Intron_gpII	RF00029	http://rfam.xfam.org/family/RF00029	LNC_003325	89	2	3.1e-12	62.8	0.38	1275
Intron_gpII	RF00029	http://rfam.xfam.org/family/RF00029	LNC_003407	74	148	2.4e-06	37.5	0.35	1276
Intron_gpII	RF00029	http://rfam.xfam.org/family/RF00029	LNC_004029	438	511	7.3e-05	32.5	0.39	1277
Intron_gpII	RF00029	http://rfam.xfam.org/family/RF00029	LNC_004763	355	431	5e-09	50.2	0.45	1278
Intron_gpII	RF00029	http://rfam.xfam.org/family/RF00029	LNC_005180	26	1	0.0076	24.5	0.46	1279
Intron_gpII	RF00029	http://rfam.xfam.org/family/RF00029	LNC_005186	1737	1814	1.1e-09	54.4	0.42	1280
Intron_gpII	RF00029	http://rfam.xfam.org/family/RF00029	LNC_006151	158	231	3.8e-05	32.5	0.39	1281
Intron_gpII	RF00029	http://rfam.xfam.org/family/RF00029	LNC_006402	207	234	2.1	12.8	0.39	1282
Intron_gpII	RF00029	http://rfam.xfam.org/family/RF00029	LNC_006809	162	239	9.3e-06	34.9	0.38	1283
Intron_gpII	RF00029	http://rfam.xfam.org/family/RF00029	LNC_008539	697	764	0.0011	29.2	0.49	1284
Intron_gpII	RF00029	http://rfam.xfam.org/family/RF00029	LNC_008729	437	571	0.0064	27.0	0.47	1285
Intron_gpII	RF00029	http://rfam.xfam.org/family/RF00029	LNC_008819	87	166	1.7e-07	41.5	0.36	1286
Intron_gpII	RF00029	http://rfam.xfam.org/family/RF00029	LNC_008821	284	357	5.2e-05	32.5	0.39	1287
Intron_gpII	RF00029	http://rfam.xfam.org/family/RF00029	LNC_009557	177	318	2.3e-05	33.9	0.39	1288
Intron_gpII	RF00029	http://rfam.xfam.org/family/RF00029	LNC_009836	7880	7738	4.8e-12	66.8	0.54	1289
Intron_gpII	RF00029	http://rfam.xfam.org/family/RF00029	LNC_010137	115	217	0.23	18.5	0.30	1290
Intron_gpII	RF00029	http://rfam.xfam.org/family/RF00029	LNC_010275	1417	1348	1.2e-05	39.5	0.46	1291
Intron_gpII	RF00029	http://rfam.xfam.org/family/RF00029	LNC_010278	188	77	0.00023	30.4	0.46	1292
Intron_gpII	RF00029	http://rfam.xfam.org/family/RF00029	LNC_010851	126	201	1.5	13.6	0.42	1293
Intron_gpII	RF00029	http://rfam.xfam.org/family/RF00029	LNC_010998	392	319	2.9e-06	37.8	0.43	1294
Intron_gpII	RF00029	http://rfam.xfam.org/family/RF00029	LNC_011019	299	398	1.4	14.5	0.37	1295
Intron_gpII	RF00029	http://rfam.xfam.org/family/RF00029	LNC_011519	564	641	0.0053	27.1	0.33	1296
Intron_gpII	RF00029	http://rfam.xfam.org/family/RF00029	LNC_011618	82	1	2e-09	51.2	0.39	1297
Intron_gpII	RF00029	http://rfam.xfam.org/family/RF00029	LNC_011619	82	1	2e-09	51.2	0.39	1298
Intron_gpII	RF00029	http://rfam.xfam.org/family/RF00029	LNC_011620	65	1	4.2e-08	45.8	0.42	1299
Intron_gpII	RF00029	http://rfam.xfam.org/family/RF00029	LNC_011638	434	503	3.5e-08	45.9	0.41	1300
Intron_gpII	RF00029	http://rfam.xfam.org/family/RF00029	LNC_011639	442	511	3.5e-08	45.9	0.41	1301
Intron_gpII	RF00029	http://rfam.xfam.org/family/RF00029	LNC_011640	440	509	3.5e-08	45.9	0.41	1302
Intron_gpII	RF00029	http://rfam.xfam.org/family/RF00029	LNC_011641	439	508	3.5e-08	45.9	0.41	1303
Intron_gpII	RF00029	http://rfam.xfam.org/family/RF00029	LNC_011930	4179	4046	2.4e-07	46.5	0.46	1304
Intron_gpII	RF00029	http://rfam.xfam.org/family/RF00029	LNC_012061	112	186	5.1e-07	39.8	0.39	1305
Intron_gpII	RF00029	http://rfam.xfam.org/family/RF00029	LNC_012511	1	76	5.6	11.7	0.36	1306
Intron_gpII	RF00029	http://rfam.xfam.org/family/RF00029	LNC_012914	332	230	0.54	17.4	0.33	1307
Intron_gpII	RF00029	http://rfam.xfam.org/family/RF00029	LNC_012917	438	579	3.9e-05	33.9	0.39	1308
Intron_gpII	RF00029	http://rfam.xfam.org/family/RF00029	LNC_012940	1196	1298	1.4	17.4	0.33	1309
Intron_gpII	RF00029	http://rfam.xfam.org/family/RF00029	LNC_012940	332	473	0.00013	33.9	0.39	1310
Intron_gpII	RF00029	http://rfam.xfam.org/family/RF00029	LNC_012945	1	57	0.47	17.4	0.37	1311
Intron_gpII	RF00029	http://rfam.xfam.org/family/RF00029	LNC_013607	543	651	0.05	21.3	0.38	1312
RNase_MRP	RF00030	http://rfam.xfam.org/family/RF00030	LNC_000543	250	275	9.8	6.0	0.54	1313
RNase_MRP	RF00030	http://rfam.xfam.org/family/RF00030	LNC_010223	423	474	0.97	10.0	0.40	1314
RNase_MRP	RF00030	http://rfam.xfam.org/family/RF00030	LNC_010533	162	231	5.7	6.2	0.49	1315
RNase_MRP	RF00030	http://rfam.xfam.org/family/RF00030	LNC_010718	396	467	4.3	7.9	0.49	1316
RNase_MRP	RF00030	http://rfam.xfam.org/family/RF00030	LNC_010902	1060	902	4.3	9.1	0.45	1317
SECIS_1	RF00031	http://rfam.xfam.org/family/RF00031	LNC_001414	205	242	0.81	17.7	0.29	1318
SECIS_1	RF00031	http://rfam.xfam.org/family/RF00031	LNC_005530	1322	1267	2.5	19.5	0.34	1319
SECIS_1	RF00031	http://rfam.xfam.org/family/RF00031	LNC_006061	91	167	1.7	16.6	0.38	1320
SECIS_1	RF00031	http://rfam.xfam.org/family/RF00031	LNC_008517	125	71	3.1	14.6	0.29	1321
SECIS_1	RF00031	http://rfam.xfam.org/family/RF00031	LNC_012432	198	165	2.5	14.9	0.38	1322
SECIS_1	RF00031	http://rfam.xfam.org/family/RF00031	LNC_014066	205	242	0.78	17.7	0.29	1323
Histone3	RF00032	http://rfam.xfam.org/family/RF00032	LNC_000023	1232	1281	0.032	18.9	0.30	1324
Histone3	RF00032	http://rfam.xfam.org/family/RF00032	LNC_000268	910	952	6.8	12.2	0.44	1325
Histone3	RF00032	http://rfam.xfam.org/family/RF00032	LNC_000358	144	191	7.3	10.8	0.33	1326
Histone3	RF00032	http://rfam.xfam.org/family/RF00032	LNC_000713	402	351	4.8	13.2	0.27	1327
Histone3	RF00032	http://rfam.xfam.org/family/RF00032	LNC_000940	55	11	6.6	11.7	0.38	1328
Histone3	RF00032	http://rfam.xfam.org/family/RF00032	LNC_001021	74	28	1	13.3	0.32	1329
Histone3	RF00032	http://rfam.xfam.org/family/RF00032	LNC_001025	184	143	0.74	14.7	0.29	1330
Histone3	RF00032	http://rfam.xfam.org/family/RF00032	LNC_001054	103	138	9.3	10.1	0.36	1331
Histone3	RF00032	http://rfam.xfam.org/family/RF00032	LNC_001190	154	114	8.8	10.7	0.37	1332
Histone3	RF00032	http://rfam.xfam.org/family/RF00032	LNC_001191	269	228	0.51	14.0	0.33	1333
Histone3	RF00032	http://rfam.xfam.org/family/RF00032	LNC_001448	1	27	9	10.1	0.19	1334
Histone3	RF00032	http://rfam.xfam.org/family/RF00032	LNC_001586	167	121	1	12.6	0.26	1335
Histone3	RF00032	http://rfam.xfam.org/family/RF00032	LNC_001592	1664	1620	3.3e-05	27.4	0.38	1336
Histone3	RF00032	http://rfam.xfam.org/family/RF00032	LNC_001621	440	402	3.2	12.3	0.33	1337
Histone3	RF00032	http://rfam.xfam.org/family/RF00032	LNC_002084	177	130	7.2	10.7	0.44	1338
Histone3	RF00032	http://rfam.xfam.org/family/RF00032	LNC_002137	271	236	2.8	11.7	0.31	1339
Histone3	RF00032	http://rfam.xfam.org/family/RF00032	LNC_002351	78	146	8.3	10.4	0.36	1340
Histone3	RF00032	http://rfam.xfam.org/family/RF00032	LNC_002410	674	631	0.51	15.3	0.27	1341
Histone3	RF00032	http://rfam.xfam.org/family/RF00032	LNC_002533	55	20	8.9	10.0	0.36	1342
Histone3	RF00032	http://rfam.xfam.org/family/RF00032	LNC_002560	1333	1265	5	13.2	0.41	1343
Histone3	RF00032	http://rfam.xfam.org/family/RF00032	LNC_002826	353	316	3.5	11.8	0.37	1344
Histone3	RF00032	http://rfam.xfam.org/family/RF00032	LNC_002839	114	157	0.015	17.7	0.20	1345
Histone3	RF00032	http://rfam.xfam.org/family/RF00032	LNC_002839	63	105	0.76	13.1	0.28	1346
Histone3	RF00032	http://rfam.xfam.org/family/RF00032	LNC_002940	38	84	2.8	12.1	0.23	1347
Histone3	RF00032	http://rfam.xfam.org/family/RF00032	LNC_002992	70	126	7.3	10.3	0.26	1348
Histone3	RF00032	http://rfam.xfam.org/family/RF00032	LNC_003447	1067	1022	0.25	16.1	0.41	1349
Histone3	RF00032	http://rfam.xfam.org/family/RF00032	LNC_003517	59	101	0.23	14.3	0.23	1350
Histone3	RF00032	http://rfam.xfam.org/family/RF00032	LNC_003584	486	443	6.4	11.7	0.25	1351
Histone3	RF00032	http://rfam.xfam.org/family/RF00032	LNC_003706	53	13	0.5	13.5	0.32	1352
Histone3	RF00032	http://rfam.xfam.org/family/RF00032	LNC_003887	212	171	2	11.9	0.21	1353
Histone3	RF00032	http://rfam.xfam.org/family/RF00032	LNC_003898	76	38	2.7	11.4	0.23	1354
Histone3	RF00032	http://rfam.xfam.org/family/RF00032	LNC_003995	74	111	6.6	10.4	0.34	1355
Histone3	RF00032	http://rfam.xfam.org/family/RF00032	LNC_004046	19	52	3.1	12.1	0.24	1356
Histone3	RF00032	http://rfam.xfam.org/family/RF00032	LNC_004430	172	131	0.047	16.6	0.31	1357
Histone3	RF00032	http://rfam.xfam.org/family/RF00032	LNC_004673	80	142	0.17	17.1	0.43	1358
Histone3	RF00032	http://rfam.xfam.org/family/RF00032	LNC_004871	538	505	5.1	12.1	0.26	1359
Histone3	RF00032	http://rfam.xfam.org/family/RF00032	LNC_004939	298	245	8.9	11.1	0.24	1360
Histone3	RF00032	http://rfam.xfam.org/family/RF00032	LNC_004963	57	95	5.1	11.0	0.33	1361
Histone3	RF00032	http://rfam.xfam.org/family/RF00032	LNC_005072	6	48	2.4	12.3	0.28	1362
Histone3	RF00032	http://rfam.xfam.org/family/RF00032	LNC_005072	98	140	0.39	14.3	0.23	1363
Histone3	RF00032	http://rfam.xfam.org/family/RF00032	LNC_005331	259	303	3.1	12.5	0.40	1364
Histone3	RF00032	http://rfam.xfam.org/family/RF00032	LNC_005540	102	144	0.43	13.9	0.35	1365
Histone3	RF00032	http://rfam.xfam.org/family/RF00032	LNC_005673	141	86	0.84	13.4	0.34	1366
Histone3	RF00032	http://rfam.xfam.org/family/RF00032	LNC_005843	118	160	1.9	11.9	0.30	1367
Histone3	RF00032	http://rfam.xfam.org/family/RF00032	LNC_005953	1512	1463	9.9	12.4	0.36	1368
Histone3	RF00032	http://rfam.xfam.org/family/RF00032	LNC_006190	137	95	5.6	10.6	0.28	1369
Histone3	RF00032	http://rfam.xfam.org/family/RF00032	LNC_006190	45	3	1.3	12.3	0.26	1370
Histone3	RF00032	http://rfam.xfam.org/family/RF00032	LNC_006270	120	167	5.2	10.8	0.29	1371
Histone3	RF00032	http://rfam.xfam.org/family/RF00032	LNC_006391	20	62	7.5	10.6	0.28	1372
Histone3	RF00032	http://rfam.xfam.org/family/RF00032	LNC_006786	653	608	0.79	15.7	0.39	1373
Histone3	RF00032	http://rfam.xfam.org/family/RF00032	LNC_006914	162	202	7.8	10.3	0.49	1374
Histone3	RF00032	http://rfam.xfam.org/family/RF00032	LNC_007295	60	14	0.2	14.6	0.40	1375
Histone3	RF00032	http://rfam.xfam.org/family/RF00032	LNC_007472	237	203	3	11.5	0.31	1376
Histone3	RF00032	http://rfam.xfam.org/family/RF00032	LNC_007495	61	22	6.9	10.8	0.43	1377
Histone3	RF00032	http://rfam.xfam.org/family/RF00032	LNC_008035	223	267	3.3	12.4	0.36	1378
Histone3	RF00032	http://rfam.xfam.org/family/RF00032	LNC_008271	379	304	0.73	16.4	0.42	1379
Histone3	RF00032	http://rfam.xfam.org/family/RF00032	LNC_008272	557	482	0.53	16.4	0.42	1380
Histone3	RF00032	http://rfam.xfam.org/family/RF00032	LNC_008273	360	285	0.5	16.4	0.42	1381
Histone3	RF00032	http://rfam.xfam.org/family/RF00032	LNC_008274	523	448	0.53	16.4	0.42	1382
Histone3	RF00032	http://rfam.xfam.org/family/RF00032	LNC_008275	532	457	0.63	16.4	0.42	1383
Histone3	RF00032	http://rfam.xfam.org/family/RF00032	LNC_008276	674	599	0.78	16.4	0.42	1384
Histone3	RF00032	http://rfam.xfam.org/family/RF00032	LNC_008277	639	564	0.77	16.4	0.42	1385
Histone3	RF00032	http://rfam.xfam.org/family/RF00032	LNC_008278	674	599	0.74	16.4	0.42	1386
Histone3	RF00032	http://rfam.xfam.org/family/RF00032	LNC_008279	808	733	0.58	16.4	0.42	1387
Histone3	RF00032	http://rfam.xfam.org/family/RF00032	LNC_008280	645	570	0.75	16.4	0.42	1388
Histone3	RF00032	http://rfam.xfam.org/family/RF00032	LNC_008281	675	600	0.76	16.4	0.42	1389
Histone3	RF00032	http://rfam.xfam.org/family/RF00032	LNC_008282	645	570	0.77	16.4	0.42	1390
Histone3	RF00032	http://rfam.xfam.org/family/RF00032	LNC_008411	115	75	0.55	14.1	0.29	1391
Histone3	RF00032	http://rfam.xfam.org/family/RF00032	LNC_009171	97	138	7.4	10.9	0.24	1392
Histone3	RF00032	http://rfam.xfam.org/family/RF00032	LNC_009205	71	113	0.1	16.2	0.21	1393
Histone3	RF00032	http://rfam.xfam.org/family/RF00032	LNC_009661	202	245	0.45	14.3	0.41	1394
Histone3	RF00032	http://rfam.xfam.org/family/RF00032	LNC_009808	103	146	3.8	11.6	0.36	1395
Histone3	RF00032	http://rfam.xfam.org/family/RF00032	LNC_009875	43	96	4.3	11.3	0.33	1396
Histone3	RF00032	http://rfam.xfam.org/family/RF00032	LNC_010045	56	25	6.4	10.7	0.41	1397
Histone3	RF00032	http://rfam.xfam.org/family/RF00032	LNC_010328	51	5	2.8	11.4	0.57	1398
Histone3	RF00032	http://rfam.xfam.org/family/RF00032	LNC_010344	787	832	3.8	12.9	0.26	1399
Histone3	RF00032	http://rfam.xfam.org/family/RF00032	LNC_010430	845	794	8.8	13.2	0.27	1400
Histone3	RF00032	http://rfam.xfam.org/family/RF00032	LNC_010432	845	794	4.4	13.2	0.27	1401
Histone3	RF00032	http://rfam.xfam.org/family/RF00032	LNC_010433	845	794	4.3	13.2	0.27	1402
Histone3	RF00032	http://rfam.xfam.org/family/RF00032	LNC_010489	32	1	7.6	10.7	0.38	1403
Histone3	RF00032	http://rfam.xfam.org/family/RF00032	LNC_010687	179	133	4.4	11.2	0.30	1404
Histone3	RF00032	http://rfam.xfam.org/family/RF00032	LNC_010744	196	162	2.7	11.7	0.34	1405
Histone3	RF00032	http://rfam.xfam.org/family/RF00032	LNC_010876	202	155	0.35	13.9	0.27	1406
Histone3	RF00032	http://rfam.xfam.org/family/RF00032	LNC_010935	43	87	8.9	11.8	0.47	1407
Histone3	RF00032	http://rfam.xfam.org/family/RF00032	LNC_011434	143	96	2	13.0	0.29	1408
Histone3	RF00032	http://rfam.xfam.org/family/RF00032	LNC_011459	531	485	2.7	12.8	0.34	1409
Histone3	RF00032	http://rfam.xfam.org/family/RF00032	LNC_011568	85	50	9.9	10.0	0.28	1410
Histone3	RF00032	http://rfam.xfam.org/family/RF00032	LNC_011687	86	124	9.3	10.6	0.26	1411
Histone3	RF00032	http://rfam.xfam.org/family/RF00032	LNC_011710	5	42	4.5	11.6	0.47	1412
Histone3	RF00032	http://rfam.xfam.org/family/RF00032	LNC_011823	195	251	1.1	13.1	0.30	1413
Histone3	RF00032	http://rfam.xfam.org/family/RF00032	LNC_011823	55	98	0.12	15.6	0.20	1414
Histone3	RF00032	http://rfam.xfam.org/family/RF00032	LNC_011833	175	187	9.6	10.0	0.46	1415
Histone3	RF00032	http://rfam.xfam.org/family/RF00032	LNC_011860	714	648	0.54	14.8	0.43	1416
Histone3	RF00032	http://rfam.xfam.org/family/RF00032	LNC_012200	193	152	0.73	13.2	0.40	1417
Histone3	RF00032	http://rfam.xfam.org/family/RF00032	LNC_012479	115	156	8.3	12.1	0.29	1418
Histone3	RF00032	http://rfam.xfam.org/family/RF00032	LNC_012702	538	481	6.6	13.2	0.28	1419
Histone3	RF00032	http://rfam.xfam.org/family/RF00032	LNC_012900	242	207	7.9	10.8	0.25	1420
Histone3	RF00032	http://rfam.xfam.org/family/RF00032	LNC_013438	60	96	0.24	14.3	0.32	1421
Histone3	RF00032	http://rfam.xfam.org/family/RF00032	LNC_013588	224	289	10	10.3	0.32	1422
Histone3	RF00032	http://rfam.xfam.org/family/RF00032	LNC_013592	107	158	1.8	11.9	0.29	1423
Histone3	RF00032	http://rfam.xfam.org/family/RF00032	LNC_013736	131	167	5.9	11.0	0.19	1424
Histone3	RF00032	http://rfam.xfam.org/family/RF00032	LNC_013754	1258	1314	0.4	16.8	0.25	1425
Histone3	RF00032	http://rfam.xfam.org/family/RF00032	LNC_013759	1201	1257	0.36	16.8	0.25	1426
Histone3	RF00032	http://rfam.xfam.org/family/RF00032	LNC_013864	645	594	8.7	13.2	0.27	1427
Histone3	RF00032	http://rfam.xfam.org/family/RF00032	LNC_013865	645	594	6.5	13.2	0.27	1428
Histone3	RF00032	http://rfam.xfam.org/family/RF00032	LNC_014123	703	758	1.6	13.7	0.32	1429
MicF	RF00033	http://rfam.xfam.org/family/RF00033	LNC_002772	338	417	9	15.9	0.28	1430
MicF	RF00033	http://rfam.xfam.org/family/RF00033	LNC_003590	371	415	4.2	17.4	0.18	1431
MicF	RF00033	http://rfam.xfam.org/family/RF00033	LNC_004823	17	71	6.1	15.6	0.22	1432
MicF	RF00033	http://rfam.xfam.org/family/RF00033	LNC_006615	789	879	7	18.7	0.34	1433
MicF	RF00033	http://rfam.xfam.org/family/RF00033	LNC_006620	662	752	7.2	18.7	0.34	1434
MicF	RF00033	http://rfam.xfam.org/family/RF00033	LNC_006621	672	762	8.7	18.7	0.34	1435
MicF	RF00033	http://rfam.xfam.org/family/RF00033	LNC_006622	672	762	6.4	18.7	0.34	1436
MicF	RF00033	http://rfam.xfam.org/family/RF00033	LNC_007183	101	191	3.7	16.2	0.40	1437
MicF	RF00033	http://rfam.xfam.org/family/RF00033	LNC_009110	190	257	4.7	17.8	0.28	1438
MicF	RF00033	http://rfam.xfam.org/family/RF00033	LNC_010807	129	233	3.4	18.5	0.34	1439
MicF	RF00033	http://rfam.xfam.org/family/RF00033	LNC_011725	273	351	5.6	16.2	0.25	1440
MicF	RF00033	http://rfam.xfam.org/family/RF00033	LNC_012036	221	135	4.2	16.2	0.32	1441
MicF	RF00033	http://rfam.xfam.org/family/RF00033	LNC_013059	83	165	4.4	15.6	0.33	1442
MicF	RF00033	http://rfam.xfam.org/family/RF00033	LNC_013103	180	215	8.8	14.6	0.28	1443
MicF	RF00033	http://rfam.xfam.org/family/RF00033	LNC_013305	223	288	4.1	16.4	0.33	1444
MicF	RF00033	http://rfam.xfam.org/family/RF00033	LNC_014244	77	182	4.3	18.1	0.30	1445
OxyS	RF00035	http://rfam.xfam.org/family/RF00035	LNC_000421	466	540	1.4	14.2	0.29	1446
OxyS	RF00035	http://rfam.xfam.org/family/RF00035	LNC_001142	170	107	8.6	10.2	0.33	1447
OxyS	RF00035	http://rfam.xfam.org/family/RF00035	LNC_001304	125	220	0.25	16.6	0.28	1448
OxyS	RF00035	http://rfam.xfam.org/family/RF00035	LNC_002487	178	109	6.4	9.7	0.30	1449
OxyS	RF00035	http://rfam.xfam.org/family/RF00035	LNC_002796	124	49	4.2	10.6	0.39	1450
OxyS	RF00035	http://rfam.xfam.org/family/RF00035	LNC_002995	753	673	4.2	13.2	0.32	1451
OxyS	RF00035	http://rfam.xfam.org/family/RF00035	LNC_003814	608	517	3.6	15.2	0.47	1452
OxyS	RF00035	http://rfam.xfam.org/family/RF00035	LNC_003842	461	379	1.1	16.6	0.25	1453
OxyS	RF00035	http://rfam.xfam.org/family/RF00035	LNC_004018	156	214	3.2	11.2	0.54	1454
OxyS	RF00035	http://rfam.xfam.org/family/RF00035	LNC_004800	873	799	4.7	13.0	0.33	1455
OxyS	RF00035	http://rfam.xfam.org/family/RF00035	LNC_005598	609	509	1.8	14.1	0.49	1456
OxyS	RF00035	http://rfam.xfam.org/family/RF00035	LNC_007655	267	165	8.1	10.0	0.39	1457
OxyS	RF00035	http://rfam.xfam.org/family/RF00035	LNC_010962	138	228	8.9	9.5	0.29	1458
OxyS	RF00035	http://rfam.xfam.org/family/RF00035	LNC_011258	170	107	8.6	10.2	0.33	1459
OxyS	RF00035	http://rfam.xfam.org/family/RF00035	LNC_012068	56	1	6.2	9.8	0.21	1460
OxyS	RF00035	http://rfam.xfam.org/family/RF00035	LNC_012118	102	187	3	11.5	0.31	1461
OxyS	RF00035	http://rfam.xfam.org/family/RF00035	LNC_013230	402	486	7.3	11.2	0.27	1462
RRE	RF00036	http://rfam.xfam.org/family/RF00036	LNC_001656	118	1	6.3	6.3	0.40	1463
RRE	RF00036	http://rfam.xfam.org/family/RF00036	LNC_001891	139	20	4.6	7.1	0.52	1464
RRE	RF00036	http://rfam.xfam.org/family/RF00036	LNC_003994	219	180	4.3	7.3	0.65	1465
RRE	RF00036	http://rfam.xfam.org/family/RF00036	LNC_004768	199	42	3.1	8.4	0.45	1466
RRE	RF00036	http://rfam.xfam.org/family/RF00036	LNC_005125	174	234	0.67	9.8	0.70	1467
RRE	RF00036	http://rfam.xfam.org/family/RF00036	LNC_006300	110	52	6.8	6.0	0.37	1468
RRE	RF00036	http://rfam.xfam.org/family/RF00036	LNC_006831	118	201	6.5	6.3	0.46	1469
RRE	RF00036	http://rfam.xfam.org/family/RF00036	LNC_006957	340	271	6.2	7.0	0.69	1470
RRE	RF00036	http://rfam.xfam.org/family/RF00036	LNC_008241	174	263	0.096	11.9	0.54	1471
RRE	RF00036	http://rfam.xfam.org/family/RF00036	LNC_008458	120	1	4.9	6.8	0.29	1472
RRE	RF00036	http://rfam.xfam.org/family/RF00036	LNC_010449	255	160	2.3	7.8	0.42	1473
RRE	RF00036	http://rfam.xfam.org/family/RF00036	LNC_012626	111	9	1.6	8.9	0.54	1474
RRE	RF00036	http://rfam.xfam.org/family/RF00036	LNC_013577	181	68	8.7	6.1	0.42	1475
RRE	RF00036	http://rfam.xfam.org/family/RF00036	LNC_014314	166	85	2	7.5	0.63	1476
IRE_I	RF00037	http://rfam.xfam.org/family/RF00037	LNC_000047	36	17	6.8	12.0	0.65	1477
IRE_I	RF00037	http://rfam.xfam.org/family/RF00037	LNC_000078	150	167	3	12.9	0.50	1478
IRE_I	RF00037	http://rfam.xfam.org/family/RF00037	LNC_000168	480	441	1.6	15.3	0.38	1479
IRE_I	RF00037	http://rfam.xfam.org/family/RF00037	LNC_000286	207	218	7.3	14.0	0.42	1480
IRE_I	RF00037	http://rfam.xfam.org/family/RF00037	LNC_000318	38	19	9.2	12.0	0.65	1481
IRE_I	RF00037	http://rfam.xfam.org/family/RF00037	LNC_000514	85	110	4.9	12.2	0.65	1482
IRE_I	RF00037	http://rfam.xfam.org/family/RF00037	LNC_000540	150	132	1.4	14.0	0.37	1483
IRE_I	RF00037	http://rfam.xfam.org/family/RF00037	LNC_000728	37	18	8	12.0	0.65	1484
IRE_I	RF00037	http://rfam.xfam.org/family/RF00037	LNC_000738	28	9	8.9	12.0	0.65	1485
IRE_I	RF00037	http://rfam.xfam.org/family/RF00037	LNC_000739	33	14	9	12.0	0.65	1486
IRE_I	RF00037	http://rfam.xfam.org/family/RF00037	LNC_000771	39	20	9	12.0	0.65	1487
IRE_I	RF00037	http://rfam.xfam.org/family/RF00037	LNC_000982	33	14	7.9	12.0	0.65	1488
IRE_I	RF00037	http://rfam.xfam.org/family/RF00037	LNC_001064	670	709	3.1	15.3	0.38	1489
IRE_I	RF00037	http://rfam.xfam.org/family/RF00037	LNC_001264	27	8	8.2	12.0	0.65	1490
IRE_I	RF00037	http://rfam.xfam.org/family/RF00037	LNC_001563	37	18	8.5	12.0	0.65	1491
IRE_I	RF00037	http://rfam.xfam.org/family/RF00037	LNC_001652	94	81	9.4	11.4	0.36	1492
IRE_I	RF00037	http://rfam.xfam.org/family/RF00037	LNC_001677	40	21	9.2	12.0	0.65	1493
IRE_I	RF00037	http://rfam.xfam.org/family/RF00037	LNC_001844	38	19	5.6	12.0	0.65	1494
IRE_I	RF00037	http://rfam.xfam.org/family/RF00037	LNC_002564	166	252	5.5	12.9	0.48	1495
IRE_I	RF00037	http://rfam.xfam.org/family/RF00037	LNC_002638	33	14	6.7	12.0	0.65	1496
IRE_I	RF00037	http://rfam.xfam.org/family/RF00037	LNC_002996	470	490	1	16.1	0.48	1497
IRE_I	RF00037	http://rfam.xfam.org/family/RF00037	LNC_003749	27	8	9	12.0	0.65	1498
IRE_I	RF00037	http://rfam.xfam.org/family/RF00037	LNC_004152	34	15	7.4	12.0	0.65	1499
IRE_I	RF00037	http://rfam.xfam.org/family/RF00037	LNC_004266	33	14	8.9	12.0	0.65	1500
IRE_I	RF00037	http://rfam.xfam.org/family/RF00037	LNC_004905	23	4	8.2	12.0	0.65	1501
IRE_I	RF00037	http://rfam.xfam.org/family/RF00037	LNC_005212	38	19	9.2	12.0	0.65	1502
IRE_I	RF00037	http://rfam.xfam.org/family/RF00037	LNC_005393	39	20	9.1	12.0	0.65	1503
IRE_I	RF00037	http://rfam.xfam.org/family/RF00037	LNC_005438	817	856	3.5	15.3	0.38	1504
IRE_I	RF00037	http://rfam.xfam.org/family/RF00037	LNC_005456	66	27	0.58	15.3	0.38	1505
IRE_I	RF00037	http://rfam.xfam.org/family/RF00037	LNC_005809	162	132	0.063	18.7	0.58	1506
IRE_I	RF00037	http://rfam.xfam.org/family/RF00037	LNC_005873	33	14	9	12.0	0.65	1507
IRE_I	RF00037	http://rfam.xfam.org/family/RF00037	LNC_005930	41	22	9.2	12.0	0.65	1508
IRE_I	RF00037	http://rfam.xfam.org/family/RF00037	LNC_006258	38	19	5.5	12.0	0.65	1509
IRE_I	RF00037	http://rfam.xfam.org/family/RF00037	LNC_006303	532	545	2	14.9	0.43	1510
IRE_I	RF00037	http://rfam.xfam.org/family/RF00037	LNC_006447	35	16	9.2	12.0	0.65	1511
IRE_I	RF00037	http://rfam.xfam.org/family/RF00037	LNC_006497	33	14	7.7	12.0	0.65	1512
IRE_I	RF00037	http://rfam.xfam.org/family/RF00037	LNC_006533	27	8	7.4	12.0	0.65	1513
IRE_I	RF00037	http://rfam.xfam.org/family/RF00037	LNC_006769	26	7	8.3	12.0	0.65	1514
IRE_I	RF00037	http://rfam.xfam.org/family/RF00037	LNC_006828	109	148	1.1	15.3	0.38	1515
IRE_I	RF00037	http://rfam.xfam.org/family/RF00037	LNC_007033	204	222	0.16	17.9	0.37	1516
IRE_I	RF00037	http://rfam.xfam.org/family/RF00037	LNC_007052	39	20	9.2	12.0	0.65	1517
IRE_I	RF00037	http://rfam.xfam.org/family/RF00037	LNC_007070	33	14	5.4	12.0	0.65	1518
IRE_I	RF00037	http://rfam.xfam.org/family/RF00037	LNC_007096	31	12	5.6	12.0	0.65	1519
IRE_I	RF00037	http://rfam.xfam.org/family/RF00037	LNC_007124	27	8	8.8	12.0	0.65	1520
IRE_I	RF00037	http://rfam.xfam.org/family/RF00037	LNC_008195	34	15	8.5	12.0	0.65	1521
IRE_I	RF00037	http://rfam.xfam.org/family/RF00037	LNC_008257	36	17	9.1	12.0	0.65	1522
IRE_I	RF00037	http://rfam.xfam.org/family/RF00037	LNC_008346	19	3	9.3	11.4	0.53	1523
IRE_I	RF00037	http://rfam.xfam.org/family/RF00037	LNC_008502	409	374	3.8	14.3	0.47	1524
IRE_I	RF00037	http://rfam.xfam.org/family/RF00037	LNC_008506	311	322	3.7	13.4	0.50	1525
IRE_I	RF00037	http://rfam.xfam.org/family/RF00037	LNC_008530	33	14	8.6	12.0	0.65	1526
IRE_I	RF00037	http://rfam.xfam.org/family/RF00037	LNC_008671	35	16	8.3	12.0	0.65	1527
IRE_I	RF00037	http://rfam.xfam.org/family/RF00037	LNC_009342	34	15	7.9	12.0	0.65	1528
IRE_I	RF00037	http://rfam.xfam.org/family/RF00037	LNC_009378	2276	2315	8.1	15.3	0.38	1529
IRE_I	RF00037	http://rfam.xfam.org/family/RF00037	LNC_009947	22	3	8.3	12.0	0.65	1530
IRE_I	RF00037	http://rfam.xfam.org/family/RF00037	LNC_010052	23	4	7.4	12.0	0.65	1531
IRE_I	RF00037	http://rfam.xfam.org/family/RF00037	LNC_010706	25	6	8.8	12.0	0.65	1532
IRE_I	RF00037	http://rfam.xfam.org/family/RF00037	LNC_010864	27	8	8.3	12.0	0.65	1533
IRE_I	RF00037	http://rfam.xfam.org/family/RF00037	LNC_010983	39	20	6.6	12.0	0.65	1534
IRE_I	RF00037	http://rfam.xfam.org/family/RF00037	LNC_011147	27	8	5.3	12.0	0.65	1535
IRE_I	RF00037	http://rfam.xfam.org/family/RF00037	LNC_011440	27	8	5.2	12.0	0.65	1536
IRE_I	RF00037	http://rfam.xfam.org/family/RF00037	LNC_011655	36	17	8.6	12.0	0.65	1537
IRE_I	RF00037	http://rfam.xfam.org/family/RF00037	LNC_012064	33	14	9	12.0	0.65	1538
IRE_I	RF00037	http://rfam.xfam.org/family/RF00037	LNC_012184	37	18	9.1	12.0	0.65	1539
IRE_I	RF00037	http://rfam.xfam.org/family/RF00037	LNC_012185	32	13	9	12.0	0.65	1540
IRE_I	RF00037	http://rfam.xfam.org/family/RF00037	LNC_012197	31	10	6.8	11.7	0.41	1541
IRE_I	RF00037	http://rfam.xfam.org/family/RF00037	LNC_012278	23	4	8.8	12.0	0.65	1542
IRE_I	RF00037	http://rfam.xfam.org/family/RF00037	LNC_012279	27	8	8.9	12.0	0.65	1543
IRE_I	RF00037	http://rfam.xfam.org/family/RF00037	LNC_012648	37	18	9.1	12.0	0.65	1544
IRE_I	RF00037	http://rfam.xfam.org/family/RF00037	LNC_012962	40	21	9.2	12.0	0.65	1545
IRE_I	RF00037	http://rfam.xfam.org/family/RF00037	LNC_013102	35	16	9.7	12.0	0.65	1546
IRE_I	RF00037	http://rfam.xfam.org/family/RF00037	LNC_013530	39	20	9.3	12.0	0.65	1547
IRE_I	RF00037	http://rfam.xfam.org/family/RF00037	LNC_013623	41	22	8.6	12.0	0.65	1548
IRE_I	RF00037	http://rfam.xfam.org/family/RF00037	LNC_013624	31	12	9	12.0	0.65	1549
IRE_I	RF00037	http://rfam.xfam.org/family/RF00037	LNC_013838	33	14	8.3	12.0	0.65	1550
IRE_I	RF00037	http://rfam.xfam.org/family/RF00037	LNC_013841	32	13	6.1	12.0	0.65	1551
IRE_I	RF00037	http://rfam.xfam.org/family/RF00037	LNC_014169	39	20	5.5	12.0	0.65	1552
IRE_I	RF00037	http://rfam.xfam.org/family/RF00037	LNC_014275	39	20	9.3	12.0	0.65	1553
IRE_I	RF00037	http://rfam.xfam.org/family/RF00037	LNC_014286	38	19	7.8	12.0	0.65	1554
PrfA	RF00038	http://rfam.xfam.org/family/RF00038	LNC_000193	2043	1986	2.4	23.4	0.26	1555
PrfA	RF00038	http://rfam.xfam.org/family/RF00038	LNC_000194	2133	2076	2.5	23.4	0.26	1556
PrfA	RF00038	http://rfam.xfam.org/family/RF00038	LNC_000195	2460	2403	2.7	23.4	0.26	1557
PrfA	RF00038	http://rfam.xfam.org/family/RF00038	LNC_000196	2409	2352	2.7	23.4	0.26	1558
PrfA	RF00038	http://rfam.xfam.org/family/RF00038	LNC_000197	1066	1009	1.6	23.4	0.26	1559
PrfA	RF00038	http://rfam.xfam.org/family/RF00038	LNC_000198	1127	1070	1.7	23.4	0.26	1560
PrfA	RF00038	http://rfam.xfam.org/family/RF00038	LNC_000199	800	743	1.4	23.4	0.26	1561
PrfA	RF00038	http://rfam.xfam.org/family/RF00038	LNC_000418	226	342	2	21.3	0.27	1562
PrfA	RF00038	http://rfam.xfam.org/family/RF00038	LNC_000897	75	118	5.1	16.7	0.34	1563
PrfA	RF00038	http://rfam.xfam.org/family/RF00038	LNC_001059	501	378	5.4	19.9	0.33	1564
PrfA	RF00038	http://rfam.xfam.org/family/RF00038	LNC_001636	148	224	3.5	17.7	0.36	1565
PrfA	RF00038	http://rfam.xfam.org/family/RF00038	LNC_003395	306	196	2.4	20.0	0.28	1566
PrfA	RF00038	http://rfam.xfam.org/family/RF00038	LNC_003449	305	357	3.9	21.3	0.28	1567
PrfA	RF00038	http://rfam.xfam.org/family/RF00038	LNC_004692	379	456	3.3	18.8	0.31	1568
PrfA	RF00038	http://rfam.xfam.org/family/RF00038	LNC_005643	37	170	2.5	17.9	0.30	1569
PrfA	RF00038	http://rfam.xfam.org/family/RF00038	LNC_007014	1674	1620	7.3	20.8	0.33	1570
PrfA	RF00038	http://rfam.xfam.org/family/RF00038	LNC_007189	10	91	7.8	15.4	0.28	1571
PrfA	RF00038	http://rfam.xfam.org/family/RF00038	LNC_008367	115	172	7.4	15.9	0.38	1572
PrfA	RF00038	http://rfam.xfam.org/family/RF00038	LNC_008942	1815	1761	5.1	21.1	0.31	1573
PrfA	RF00038	http://rfam.xfam.org/family/RF00038	LNC_009585	342	232	2.2	20.0	0.28	1574
PrfA	RF00038	http://rfam.xfam.org/family/RF00038	LNC_009586	489	379	2.9	20.0	0.28	1575
PrfA	RF00038	http://rfam.xfam.org/family/RF00038	LNC_011139	136	262	0.38	24.4	0.28	1576
PrfA	RF00038	http://rfam.xfam.org/family/RF00038	LNC_014028	406	352	8.9	20.7	0.29	1577
DicF	RF00039	http://rfam.xfam.org/family/RF00039	LNC_000251	105	62	0.36	15.0	0.45	1578
DicF	RF00039	http://rfam.xfam.org/family/RF00039	LNC_001986	11	57	9.6	10.9	0.32	1579
DicF	RF00039	http://rfam.xfam.org/family/RF00039	LNC_002071	417	497	2.1	15.2	0.51	1580
DicF	RF00039	http://rfam.xfam.org/family/RF00039	LNC_002117	227	274	2.4	13.2	0.27	1581
DicF	RF00039	http://rfam.xfam.org/family/RF00039	LNC_002497	225	203	2.1	13.9	0.48	1582
DicF	RF00039	http://rfam.xfam.org/family/RF00039	LNC_002914	115	44	4.2	11.5	0.50	1583
DicF	RF00039	http://rfam.xfam.org/family/RF00039	LNC_003342	109	84	5.5	11.2	0.46	1584
DicF	RF00039	http://rfam.xfam.org/family/RF00039	LNC_004247	165	115	5.5	11.3	0.39	1585
DicF	RF00039	http://rfam.xfam.org/family/RF00039	LNC_005247	285	222	3.1	12.8	0.47	1586
DicF	RF00039	http://rfam.xfam.org/family/RF00039	LNC_005673	45	7	8.2	10.8	0.26	1587
DicF	RF00039	http://rfam.xfam.org/family/RF00039	LNC_006175	220	171	3.9	12.1	0.40	1588
DicF	RF00039	http://rfam.xfam.org/family/RF00039	LNC_006852	108	56	7.7	10.8	0.34	1589
DicF	RF00039	http://rfam.xfam.org/family/RF00039	LNC_007129	145	174	2.7	12.2	0.23	1590
DicF	RF00039	http://rfam.xfam.org/family/RF00039	LNC_007478	109	128	3.3	12.0	0.55	1591
DicF	RF00039	http://rfam.xfam.org/family/RF00039	LNC_007923	906	928	6.5	14.9	0.43	1592
DicF	RF00039	http://rfam.xfam.org/family/RF00039	LNC_007924	847	869	5.2	14.9	0.43	1593
DicF	RF00039	http://rfam.xfam.org/family/RF00039	LNC_008878	129	172	0.64	14.6	0.43	1594
DicF	RF00039	http://rfam.xfam.org/family/RF00039	LNC_009109	200	127	9	10.5	0.57	1595
DicF	RF00039	http://rfam.xfam.org/family/RF00039	LNC_010371	515	558	4.9	12.9	0.45	1596
DicF	RF00039	http://rfam.xfam.org/family/RF00039	LNC_010859	748	789	5.3	13.5	0.40	1597
DicF	RF00039	http://rfam.xfam.org/family/RF00039	LNC_010887	226	195	0.52	16.2	0.44	1598
DicF	RF00039	http://rfam.xfam.org/family/RF00039	LNC_012433	40	66	9.5	10.2	0.26	1599
DicF	RF00039	http://rfam.xfam.org/family/RF00039	LNC_012765	99	73	3.6	11.3	0.63	1600
DicF	RF00039	http://rfam.xfam.org/family/RF00039	LNC_013334	188	235	1.1	14.5	0.44	1601
DicF	RF00039	http://rfam.xfam.org/family/RF00039	LNC_014149	507	477	1.6	15.9	0.39	1602
DicF	RF00039	http://rfam.xfam.org/family/RF00039	LNC_014177	230	263	1.3	14.8	0.50	1603
DicF	RF00039	http://rfam.xfam.org/family/RF00039	LNC_014183	174	227	2.3	12.8	0.46	1604
rne5	RF00040	http://rfam.xfam.org/family/RF00040	LNC_000358	273	245	7.9	6.6	0.38	1605
rne5	RF00040	http://rfam.xfam.org/family/RF00040	LNC_001764	214	283	8	6.6	0.37	1606
rne5	RF00040	http://rfam.xfam.org/family/RF00040	LNC_002460	105	27	9.3	6.3	0.39	1607
rne5	RF00040	http://rfam.xfam.org/family/RF00040	LNC_006257	899	1058	2.5	10.0	0.37	1608
rne5	RF00040	http://rfam.xfam.org/family/RF00040	LNC_008209	36	161	0.3	10.5	0.35	1609
rne5	RF00040	http://rfam.xfam.org/family/RF00040	LNC_012178	2387	2344	1.2	11.9	0.32	1610
Entero_OriR	RF00041	http://rfam.xfam.org/family/RF00041	LNC_000661	93	212	1.4	13.7	0.29	1611
Entero_OriR	RF00041	http://rfam.xfam.org/family/RF00041	LNC_000687	624	743	0.16	21.7	0.28	1612
Entero_OriR	RF00041	http://rfam.xfam.org/family/RF00041	LNC_003041	187	76	4.1	11.5	0.36	1613
Entero_OriR	RF00041	http://rfam.xfam.org/family/RF00041	LNC_003983	226	178	6.9	10.6	0.39	1614
Entero_OriR	RF00041	http://rfam.xfam.org/family/RF00041	LNC_005042	27	105	5.6	10.9	0.28	1615
Entero_OriR	RF00041	http://rfam.xfam.org/family/RF00041	LNC_006730	514	416	2.2	14.9	0.32	1616
Entero_OriR	RF00041	http://rfam.xfam.org/family/RF00041	LNC_008060	1046	1167	0.13	21.8	0.43	1617
Entero_OriR	RF00041	http://rfam.xfam.org/family/RF00041	LNC_009502	123	228	0.54	15.6	0.36	1618
Entero_OriR	RF00041	http://rfam.xfam.org/family/RF00041	LNC_011008	204	63	1.8	13.1	0.34	1619
Entero_OriR	RF00041	http://rfam.xfam.org/family/RF00041	LNC_011148	175	51	1.6	13.5	0.31	1620
Entero_OriR	RF00041	http://rfam.xfam.org/family/RF00041	LNC_011697	258	153	1.9	13.4	0.41	1621
Entero_OriR	RF00041	http://rfam.xfam.org/family/RF00041	LNC_012220	220	303	1.6	14.1	0.37	1622
Entero_OriR	RF00041	http://rfam.xfam.org/family/RF00041	LNC_012532	456	296	3.7	13.4	0.33	1623
Entero_OriR	RF00041	http://rfam.xfam.org/family/RF00041	LNC_014126	211	104	9.1	10.2	0.29	1624
CopA	RF00042	http://rfam.xfam.org/family/RF00042	LNC_001490	531	489	3.1	15.8	0.44	1625
CopA	RF00042	http://rfam.xfam.org/family/RF00042	LNC_002037	30	71	3.8	14.1	0.26	1626
CopA	RF00042	http://rfam.xfam.org/family/RF00042	LNC_002328	76	161	0.29	20.5	0.37	1627
CopA	RF00042	http://rfam.xfam.org/family/RF00042	LNC_002336	340	255	0.19	20.5	0.37	1628
CopA	RF00042	http://rfam.xfam.org/family/RF00042	LNC_004555	389	310	7.7	15.0	0.28	1629
CopA	RF00042	http://rfam.xfam.org/family/RF00042	LNC_005098	287	328	5.8	15.2	0.24	1630
CopA	RF00042	http://rfam.xfam.org/family/RF00042	LNC_005373	14	111	4	13.7	0.34	1631
CopA	RF00042	http://rfam.xfam.org/family/RF00042	LNC_006649	733	641	2.3	18.5	0.32	1632
CopA	RF00042	http://rfam.xfam.org/family/RF00042	LNC_006697	2288	2362	0.92	20.9	0.28	1633
CopA	RF00042	http://rfam.xfam.org/family/RF00042	LNC_006698	2652	2726	1.1	20.9	0.28	1634
CopA	RF00042	http://rfam.xfam.org/family/RF00042	LNC_006699	1899	1973	0.78	20.9	0.28	1635
CopA	RF00042	http://rfam.xfam.org/family/RF00042	LNC_006700	2362	2436	1.6	20.9	0.28	1636
CopA	RF00042	http://rfam.xfam.org/family/RF00042	LNC_007945	193	270	0.18	19.8	0.35	1637
CopA	RF00042	http://rfam.xfam.org/family/RF00042	LNC_011940	340	275	9.7	13.7	0.36	1638
CopA	RF00042	http://rfam.xfam.org/family/RF00042	LNC_011960	326	238	0.48	18.9	0.31	1639
CopA	RF00042	http://rfam.xfam.org/family/RF00042	LNC_012490	32	112	5.7	13.8	0.27	1640
CopA	RF00042	http://rfam.xfam.org/family/RF00042	LNC_012670	223	169	3	15.0	0.53	1641
Plasmid_R1162	RF00043	http://rfam.xfam.org/family/RF00043	LNC_000628	48	140	5.2	13.0	0.43	1642
Plasmid_R1162	RF00043	http://rfam.xfam.org/family/RF00043	LNC_002333	186	124	1.9	15.4	0.44	1643
Plasmid_R1162	RF00043	http://rfam.xfam.org/family/RF00043	LNC_006200	29	71	1.4	15.8	0.70	1644
Plasmid_R1162	RF00043	http://rfam.xfam.org/family/RF00043	LNC_010229	260	207	5.6	12.9	0.46	1645
Phage_pRNA	RF00044	http://rfam.xfam.org/family/RF00044	LNC_000118	176	68	6.6	6.9	0.34	1646
Phage_pRNA	RF00044	http://rfam.xfam.org/family/RF00044	LNC_000193	1493	1391	5.9	10.9	0.25	1647
Phage_pRNA	RF00044	http://rfam.xfam.org/family/RF00044	LNC_000194	1583	1481	6.1	10.9	0.25	1648
Phage_pRNA	RF00044	http://rfam.xfam.org/family/RF00044	LNC_000195	1910	1808	6.8	10.9	0.25	1649
Phage_pRNA	RF00044	http://rfam.xfam.org/family/RF00044	LNC_000196	1859	1757	6.7	10.9	0.25	1650
Phage_pRNA	RF00044	http://rfam.xfam.org/family/RF00044	LNC_000530	1288	1418	8.7	11.0	0.34	1651
Phage_pRNA	RF00044	http://rfam.xfam.org/family/RF00044	LNC_000531	1295	1425	8.7	11.0	0.34	1652
Phage_pRNA	RF00044	http://rfam.xfam.org/family/RF00044	LNC_003013	137	218	0.12	13.6	0.45	1653
Phage_pRNA	RF00044	http://rfam.xfam.org/family/RF00044	LNC_004357	792	849	6.8	10.2	0.36	1654
Phage_pRNA	RF00044	http://rfam.xfam.org/family/RF00044	LNC_005781	1	68	0.019	15.7	0.24	1655
Phage_pRNA	RF00044	http://rfam.xfam.org/family/RF00044	LNC_006661	213	104	7.1	8.6	0.46	1656
Phage_pRNA	RF00044	http://rfam.xfam.org/family/RF00044	LNC_006756	170	55	5.5	7.4	0.45	1657
Phage_pRNA	RF00044	http://rfam.xfam.org/family/RF00044	LNC_007173	396	314	1.4	10.3	0.34	1658
Phage_pRNA	RF00044	http://rfam.xfam.org/family/RF00044	LNC_007349	44	128	0.82	10.7	0.36	1659
Phage_pRNA	RF00044	http://rfam.xfam.org/family/RF00044	LNC_008263	301	373	3.7	8.7	0.40	1660
Phage_pRNA	RF00044	http://rfam.xfam.org/family/RF00044	LNC_008916	348	271	2.3	9.2	0.33	1661
Phage_pRNA	RF00044	http://rfam.xfam.org/family/RF00044	LNC_009042	1072	1003	9	9.1	0.33	1662
Phage_pRNA	RF00044	http://rfam.xfam.org/family/RF00044	LNC_010320	205	316	6.7	8.1	0.32	1663
Phage_pRNA	RF00044	http://rfam.xfam.org/family/RF00044	LNC_010435	142	246	6.1	10.1	0.35	1664
Phage_pRNA	RF00044	http://rfam.xfam.org/family/RF00044	LNC_010732	564	489	2.8	10.0	0.30	1665
Phage_pRNA	RF00044	http://rfam.xfam.org/family/RF00044	LNC_011022	136	224	3.9	7.8	0.34	1666
Phage_pRNA	RF00044	http://rfam.xfam.org/family/RF00044	LNC_011801	213	143	1.2	9.5	0.31	1667
Phage_pRNA	RF00044	http://rfam.xfam.org/family/RF00044	LNC_012130	78	28	5.2	7.5	0.33	1668
Phage_pRNA	RF00044	http://rfam.xfam.org/family/RF00044	LNC_012269	1841	1928	0.75	14.2	0.38	1669
Phage_pRNA	RF00044	http://rfam.xfam.org/family/RF00044	LNC_012664	137	220	2.5	8.8	0.32	1670
Phage_pRNA	RF00044	http://rfam.xfam.org/family/RF00044	LNC_013167	697	781	1.2	11.6	0.33	1671
Phage_pRNA	RF00044	http://rfam.xfam.org/family/RF00044	LNC_013664	852	877	8.2	9.1	0.50	1672
SNORA73	RF00045	http://rfam.xfam.org/family/RF00045	LNC_001185	1	99	1.7	10.6	0.38	1673
SNORA73	RF00045	http://rfam.xfam.org/family/RF00045	LNC_001286	69	111	8.4	7.6	0.51	1674
SNORA73	RF00045	http://rfam.xfam.org/family/RF00045	LNC_002954	45	1	4.1	8.2	0.38	1675
SNORA73	RF00045	http://rfam.xfam.org/family/RF00045	LNC_003771	204	251	1.2	10.6	0.23	1676
SNORA73	RF00045	http://rfam.xfam.org/family/RF00045	LNC_004641	101	140	1.6	10.2	0.32	1677
SNORA73	RF00045	http://rfam.xfam.org/family/RF00045	LNC_004991	110	184	5.5	8.1	0.47	1678
SNORA73	RF00045	http://rfam.xfam.org/family/RF00045	LNC_005100	3232	3105	2.8	13.3	0.42	1679
SNORA73	RF00045	http://rfam.xfam.org/family/RF00045	LNC_005411	1	38	0.96	12.1	0.39	1680
SNORA73	RF00045	http://rfam.xfam.org/family/RF00045	LNC_006580	75	139	7	8.2	0.43	1681
SNORA73	RF00045	http://rfam.xfam.org/family/RF00045	LNC_010679	531	646	6.6	9.3	0.31	1682
SNORA73	RF00045	http://rfam.xfam.org/family/RF00045	LNC_011154	109	46	6.7	7.3	0.42	1683
SNORA73	RF00045	http://rfam.xfam.org/family/RF00045	LNC_012051	2	64	9.4	7.3	0.43	1684
SNORA73	RF00045	http://rfam.xfam.org/family/RF00045	LNC_012405	146	181	3.6	8.3	0.22	1685
snoR30	RF00046	http://rfam.xfam.org/family/RF00046	LNC_000101	699	641	10	13.1	0.34	1686
snoR30	RF00046	http://rfam.xfam.org/family/RF00046	LNC_000480	42	93	7.9	11.5	0.42	1687
snoR30	RF00046	http://rfam.xfam.org/family/RF00046	LNC_001200	326	368	7.7	12.4	0.44	1688
snoR30	RF00046	http://rfam.xfam.org/family/RF00046	LNC_001638	131	82	1.4	14.8	0.48	1689
snoR30	RF00046	http://rfam.xfam.org/family/RF00046	LNC_001736	135	102	5.1	12.4	0.41	1690
snoR30	RF00046	http://rfam.xfam.org/family/RF00046	LNC_001939	101	67	0.33	16.2	0.31	1691
snoR30	RF00046	http://rfam.xfam.org/family/RF00046	LNC_002264	49	118	8.5	11.4	0.39	1692
snoR30	RF00046	http://rfam.xfam.org/family/RF00046	LNC_002294	559	645	0.39	17.7	0.45	1693
snoR30	RF00046	http://rfam.xfam.org/family/RF00046	LNC_002442	476	394	6.3	13.2	0.37	1694
snoR30	RF00046	http://rfam.xfam.org/family/RF00046	LNC_002446	246	296	8.7	12.1	0.53	1695
snoR30	RF00046	http://rfam.xfam.org/family/RF00046	LNC_002622	599	638	7.3	13.2	0.57	1696
snoR30	RF00046	http://rfam.xfam.org/family/RF00046	LNC_002644	243	303	0.98	16.7	0.33	1697
snoR30	RF00046	http://rfam.xfam.org/family/RF00046	LNC_002646	680	620	0.96	16.7	0.33	1698
snoR30	RF00046	http://rfam.xfam.org/family/RF00046	LNC_002676	481	570	2	15.1	0.42	1699
snoR30	RF00046	http://rfam.xfam.org/family/RF00046	LNC_003035	225	282	1.6	15.4	0.31	1700
snoR30	RF00046	http://rfam.xfam.org/family/RF00046	LNC_003104	805	898	2.4	16.2	0.34	1701
snoR30	RF00046	http://rfam.xfam.org/family/RF00046	LNC_003186	395	476	0.33	17.5	0.28	1702
snoR30	RF00046	http://rfam.xfam.org/family/RF00046	LNC_003197	111	59	5.5	11.8	0.49	1703
snoR30	RF00046	http://rfam.xfam.org/family/RF00046	LNC_004263	3949	4036	8.6	15.7	0.28	1704
snoR30	RF00046	http://rfam.xfam.org/family/RF00046	LNC_004709	624	544	2.6	15.1	0.49	1705
snoR30	RF00046	http://rfam.xfam.org/family/RF00046	LNC_004718	140	220	4	15.1	0.49	1706
snoR30	RF00046	http://rfam.xfam.org/family/RF00046	LNC_005565	85	121	5.7	12.4	0.46	1707
snoR30	RF00046	http://rfam.xfam.org/family/RF00046	LNC_005751	339	290	1.6	14.8	0.48	1708
snoR30	RF00046	http://rfam.xfam.org/family/RF00046	LNC_005842	100	181	3.3	13.6	0.28	1709
snoR30	RF00046	http://rfam.xfam.org/family/RF00046	LNC_006338	52	85	5.8	12.2	0.44	1710
snoR30	RF00046	http://rfam.xfam.org/family/RF00046	LNC_007190	1059	1118	4.7	15.0	0.30	1711
snoR30	RF00046	http://rfam.xfam.org/family/RF00046	LNC_007198	1166	1225	4.3	15.0	0.30	1712
snoR30	RF00046	http://rfam.xfam.org/family/RF00046	LNC_007468	117	218	9.1	11.5	0.49	1713
snoR30	RF00046	http://rfam.xfam.org/family/RF00046	LNC_007475	229	290	3.9	12.9	0.29	1714
snoR30	RF00046	http://rfam.xfam.org/family/RF00046	LNC_007772	423	487	5.1	16.0	0.31	1715
snoR30	RF00046	http://rfam.xfam.org/family/RF00046	LNC_007785	51	139	4.2	12.1	0.35	1716
snoR30	RF00046	http://rfam.xfam.org/family/RF00046	LNC_007965	640	719	0.78	16.7	0.35	1717
snoR30	RF00046	http://rfam.xfam.org/family/RF00046	LNC_008304	1583	1665	8.8	14.3	0.40	1718
snoR30	RF00046	http://rfam.xfam.org/family/RF00046	LNC_008466	875	819	2.5	17.1	0.33	1719
snoR30	RF00046	http://rfam.xfam.org/family/RF00046	LNC_008474	170	234	5.8	12.2	0.37	1720
snoR30	RF00046	http://rfam.xfam.org/family/RF00046	LNC_009117	262	351	5.3	15.0	0.30	1721
snoR30	RF00046	http://rfam.xfam.org/family/RF00046	LNC_009425	122	181	9.4	11.0	0.27	1722
snoR30	RF00046	http://rfam.xfam.org/family/RF00046	LNC_009731	143	64	7.9	11.2	0.32	1723
snoR30	RF00046	http://rfam.xfam.org/family/RF00046	LNC_011153	56	168	2.3	13.5	0.35	1724
snoR30	RF00046	http://rfam.xfam.org/family/RF00046	LNC_011644	146	216	1.3	14.1	0.42	1725
snoR30	RF00046	http://rfam.xfam.org/family/RF00046	LNC_011892	1467	1391	9.4	14.8	0.32	1726
snoR30	RF00046	http://rfam.xfam.org/family/RF00046	LNC_011896	1334	1385	7	14.6	0.35	1727
snoR30	RF00046	http://rfam.xfam.org/family/RF00046	LNC_011897	1343	1394	7	14.6	0.35	1728
snoR30	RF00046	http://rfam.xfam.org/family/RF00046	LNC_011921	513	561	7.3	14.1	0.33	1729
snoR30	RF00046	http://rfam.xfam.org/family/RF00046	LNC_012686	149	93	9.5	11.6	0.30	1730
snoR30	RF00046	http://rfam.xfam.org/family/RF00046	LNC_012728	50	102	0.21	16.9	0.42	1731
snoR30	RF00046	http://rfam.xfam.org/family/RF00046	LNC_012740	416	367	1.5	14.8	0.48	1732
snoR30	RF00046	http://rfam.xfam.org/family/RF00046	LNC_012754	63	131	8.4	11.3	0.30	1733
snoR30	RF00046	http://rfam.xfam.org/family/RF00046	LNC_013519	250	321	3.5	13.4	0.39	1734
snoR30	RF00046	http://rfam.xfam.org/family/RF00046	LNC_013673	1	61	5.4	12.3	0.39	1735
snoR30	RF00046	http://rfam.xfam.org/family/RF00046	LNC_013692	272	184	6.6	12.6	0.36	1736
snoR30	RF00046	http://rfam.xfam.org/family/RF00046	LNC_013851	390	313	1.7	14.7	0.45	1737
snoR30	RF00046	http://rfam.xfam.org/family/RF00046	LNC_014077	283	213	8.2	11.8	0.42	1738
snoR30	RF00046	http://rfam.xfam.org/family/RF00046	LNC_014426	423	348	6.5	12.7	0.54	1739
mir-2	RF00047	http://rfam.xfam.org/family/RF00047	LNC_001308	34	67	7.2	13.1	0.32	1740
mir-2	RF00047	http://rfam.xfam.org/family/RF00047	LNC_001451	156	94	3	13.8	0.37	1741
mir-2	RF00047	http://rfam.xfam.org/family/RF00047	LNC_003058	310	235	7.6	13.0	0.41	1742
mir-2	RF00047	http://rfam.xfam.org/family/RF00047	LNC_003368	50	110	2	14.9	0.33	1743
mir-2	RF00047	http://rfam.xfam.org/family/RF00047	LNC_003875	1303	1258	6.2	17.1	0.28	1744
mir-2	RF00047	http://rfam.xfam.org/family/RF00047	LNC_003876	1345	1300	6.3	17.1	0.28	1745
mir-2	RF00047	http://rfam.xfam.org/family/RF00047	LNC_004011	158	121	8	12.3	0.34	1746
mir-2	RF00047	http://rfam.xfam.org/family/RF00047	LNC_004455	396	305	1	16.9	0.34	1747
mir-2	RF00047	http://rfam.xfam.org/family/RF00047	LNC_004973	204	257	4.6	13.9	0.35	1748
mir-2	RF00047	http://rfam.xfam.org/family/RF00047	LNC_005211	43	9	4.1	13.6	0.29	1749
mir-2	RF00047	http://rfam.xfam.org/family/RF00047	LNC_005293	55	107	1.7	17.6	0.34	1750
mir-2	RF00047	http://rfam.xfam.org/family/RF00047	LNC_006930	428	473	1.2	17.5	0.33	1751
mir-2	RF00047	http://rfam.xfam.org/family/RF00047	LNC_007051	190	115	3.1	13.7	0.36	1752
mir-2	RF00047	http://rfam.xfam.org/family/RF00047	LNC_007617	207	145	0.14	19.0	0.38	1753
mir-2	RF00047	http://rfam.xfam.org/family/RF00047	LNC_009686	483	544	9.3	14.0	0.44	1754
mir-2	RF00047	http://rfam.xfam.org/family/RF00047	LNC_010140	88	161	2.4	15.2	0.34	1755
mir-2	RF00047	http://rfam.xfam.org/family/RF00047	LNC_010831	191	130	0.4	18.0	0.34	1756
mir-2	RF00047	http://rfam.xfam.org/family/RF00047	LNC_013063	395	454	6.5	14.3	0.33	1757
mir-2	RF00047	http://rfam.xfam.org/family/RF00047	LNC_014020	393	352	5	16.4	0.29	1758
Entero_CRE	RF00048	http://rfam.xfam.org/family/RF00048	LNC_000587	168	121	0.5	18.6	0.35	1759
Entero_CRE	RF00048	http://rfam.xfam.org/family/RF00048	LNC_001164	98	154	1.8	17.4	0.21	1760
Entero_CRE	RF00048	http://rfam.xfam.org/family/RF00048	LNC_002878	25	79	9.2	14.1	0.33	1761
Entero_CRE	RF00048	http://rfam.xfam.org/family/RF00048	LNC_002927	63	120	0.97	17.5	0.24	1762
Entero_CRE	RF00048	http://rfam.xfam.org/family/RF00048	LNC_003492	107	70	8.3	14.8	0.34	1763
Entero_CRE	RF00048	http://rfam.xfam.org/family/RF00048	LNC_004283	133	98	1.9	17.1	0.28	1764
Entero_CRE	RF00048	http://rfam.xfam.org/family/RF00048	LNC_005053	114	28	5.5	14.8	0.31	1765
Entero_CRE	RF00048	http://rfam.xfam.org/family/RF00048	LNC_007724	28	89	4.5	14.9	0.29	1766
Entero_CRE	RF00048	http://rfam.xfam.org/family/RF00048	LNC_009430	271	248	4.4	15.7	0.29	1767
Entero_CRE	RF00048	http://rfam.xfam.org/family/RF00048	LNC_009517	403	360	2.5	17.8	0.23	1768
Entero_CRE	RF00048	http://rfam.xfam.org/family/RF00048	LNC_009930	39	67	0.95	17.8	0.31	1769
Entero_CRE	RF00048	http://rfam.xfam.org/family/RF00048	LNC_011443	197	241	0.95	18.2	0.38	1770
Entero_CRE	RF00048	http://rfam.xfam.org/family/RF00048	LNC_011558	1761	1846	1.9	20.6	0.29	1771
Entero_CRE	RF00048	http://rfam.xfam.org/family/RF00048	LNC_013592	56	5	9.5	13.7	0.23	1772
Entero_CRE	RF00048	http://rfam.xfam.org/family/RF00048	LNC_013936	108	34	9.7	14.1	0.33	1773
Entero_CRE	RF00048	http://rfam.xfam.org/family/RF00048	LNC_014201	159	193	0.93	17.8	0.26	1774
SNORD36	RF00049	http://rfam.xfam.org/family/RF00049	LNC_000389	1000	935	0.15	25.1	0.33	1775
SNORD36	RF00049	http://rfam.xfam.org/family/RF00049	LNC_000991	802	852	8.7	17.9	0.33	1776
SNORD36	RF00049	http://rfam.xfam.org/family/RF00049	LNC_000992	824	874	8.9	17.9	0.33	1777
SNORD36	RF00049	http://rfam.xfam.org/family/RF00049	LNC_001221	143	80	2.6	16.9	0.44	1778
SNORD36	RF00049	http://rfam.xfam.org/family/RF00049	LNC_001856	449	382	9.1	17.8	0.35	1779
SNORD36	RF00049	http://rfam.xfam.org/family/RF00049	LNC_002266	2344	2277	10	19.3	0.37	1780
SNORD36	RF00049	http://rfam.xfam.org/family/RF00049	LNC_002281	57	10	9	16.1	0.31	1781
SNORD36	RF00049	http://rfam.xfam.org/family/RF00049	LNC_002283	57	10	9	16.1	0.31	1782
SNORD36	RF00049	http://rfam.xfam.org/family/RF00049	LNC_002848	234	298	3.7	17.0	0.28	1783
SNORD36	RF00049	http://rfam.xfam.org/family/RF00049	LNC_002979	197	119	9.1	14.6	0.33	1784
SNORD36	RF00049	http://rfam.xfam.org/family/RF00049	LNC_003656	207	142	0.082	23.4	0.33	1785
SNORD36	RF00049	http://rfam.xfam.org/family/RF00049	LNC_003972	280	349	3.7	17.5	0.34	1786
SNORD36	RF00049	http://rfam.xfam.org/family/RF00049	LNC_004102	756	824	8.3	17.0	0.41	1787
SNORD36	RF00049	http://rfam.xfam.org/family/RF00049	LNC_004103	617	685	7	17.0	0.41	1788
SNORD36	RF00049	http://rfam.xfam.org/family/RF00049	LNC_004237	966	1035	5.6	19.8	0.43	1789
SNORD36	RF00049	http://rfam.xfam.org/family/RF00049	LNC_004262	392	325	4.4	17.8	0.35	1790
SNORD36	RF00049	http://rfam.xfam.org/family/RF00049	LNC_004340	82	139	1.7	18.9	0.31	1791
SNORD36	RF00049	http://rfam.xfam.org/family/RF00049	LNC_004892	7	70	7.5	17.5	0.27	1792
SNORD36	RF00049	http://rfam.xfam.org/family/RF00049	LNC_005627	78	151	1.6	17.8	0.34	1793
SNORD36	RF00049	http://rfam.xfam.org/family/RF00049	LNC_005669	359	298	3	17.9	0.26	1794
SNORD36	RF00049	http://rfam.xfam.org/family/RF00049	LNC_005884	226	315	5.9e-06	43.8	0.38	1795
SNORD36	RF00049	http://rfam.xfam.org/family/RF00049	LNC_005895	296	207	3.6e-06	43.8	0.38	1796
SNORD36	RF00049	http://rfam.xfam.org/family/RF00049	LNC_006140	184	127	5.3	16.1	0.36	1797
SNORD36	RF00049	http://rfam.xfam.org/family/RF00049	LNC_006360	164	104	7.8	16.5	0.34	1798
SNORD36	RF00049	http://rfam.xfam.org/family/RF00049	LNC_006490	385	469	0.28	25.9	0.34	1799
SNORD36	RF00049	http://rfam.xfam.org/family/RF00049	LNC_006490	536	618	7	19.7	0.33	1800
SNORD36	RF00049	http://rfam.xfam.org/family/RF00049	LNC_006518	211	138	9.8	14.3	0.43	1801
SNORD36	RF00049	http://rfam.xfam.org/family/RF00049	LNC_006914	159	133	4.6	15.5	0.37	1802
SNORD36	RF00049	http://rfam.xfam.org/family/RF00049	LNC_007053	178	126	3.1	16.5	0.19	1803
SNORD36	RF00049	http://rfam.xfam.org/family/RF00049	LNC_007279	162	93	3.7	18.6	0.39	1804
SNORD36	RF00049	http://rfam.xfam.org/family/RF00049	LNC_007310	129	198	5.8	15.5	0.30	1805
SNORD36	RF00049	http://rfam.xfam.org/family/RF00049	LNC_007359	461	520	2.9	20.2	0.28	1806
SNORD36	RF00049	http://rfam.xfam.org/family/RF00049	LNC_007408	2825	2904	4.5	22.3	0.31	1807
SNORD36	RF00049	http://rfam.xfam.org/family/RF00049	LNC_007426	133	67	7.4	14.9	0.25	1808
SNORD36	RF00049	http://rfam.xfam.org/family/RF00049	LNC_007859	114	58	9.4	15.6	0.28	1809
SNORD36	RF00049	http://rfam.xfam.org/family/RF00049	LNC_007923	1083	1018	9.4	19.5	0.29	1810
SNORD36	RF00049	http://rfam.xfam.org/family/RF00049	LNC_007924	1024	959	7.6	19.5	0.29	1811
SNORD36	RF00049	http://rfam.xfam.org/family/RF00049	LNC_008095	867	796	1.3	20.8	0.29	1812
SNORD36	RF00049	http://rfam.xfam.org/family/RF00049	LNC_008096	867	796	1.3	20.8	0.29	1813
SNORD36	RF00049	http://rfam.xfam.org/family/RF00049	LNC_008108	934	863	2	20.8	0.29	1814
SNORD36	RF00049	http://rfam.xfam.org/family/RF00049	LNC_008324	162	95	3.4	16.7	0.38	1815
SNORD36	RF00049	http://rfam.xfam.org/family/RF00049	LNC_008552	121	167	7	15.5	0.34	1816
SNORD36	RF00049	http://rfam.xfam.org/family/RF00049	LNC_008714	328	407	2	19.8	0.41	1817
SNORD36	RF00049	http://rfam.xfam.org/family/RF00049	LNC_009226	150	71	3.1	16.4	0.39	1818
SNORD36	RF00049	http://rfam.xfam.org/family/RF00049	LNC_009771	667	586	3.3	20.9	0.28	1819
SNORD36	RF00049	http://rfam.xfam.org/family/RF00049	LNC_009772	723	642	3.4	20.9	0.28	1820
SNORD36	RF00049	http://rfam.xfam.org/family/RF00049	LNC_009773	698	617	4	20.9	0.28	1821
SNORD36	RF00049	http://rfam.xfam.org/family/RF00049	LNC_009860	980	1043	9.5	17.7	0.25	1822
SNORD36	RF00049	http://rfam.xfam.org/family/RF00049	LNC_009944	551	620	3.5	18.6	0.34	1823
SNORD36	RF00049	http://rfam.xfam.org/family/RF00049	LNC_009945	427	496	3	18.6	0.34	1824
SNORD36	RF00049	http://rfam.xfam.org/family/RF00049	LNC_010057	316	382	3.8	18.6	0.27	1825
SNORD36	RF00049	http://rfam.xfam.org/family/RF00049	LNC_010859	587	530	6.7	18.1	0.22	1826
SNORD36	RF00049	http://rfam.xfam.org/family/RF00049	LNC_011057	629	564	2.5	19.2	0.38	1827
SNORD36	RF00049	http://rfam.xfam.org/family/RF00049	LNC_011124	356	310	9.6	15.1	0.40	1828
SNORD36	RF00049	http://rfam.xfam.org/family/RF00049	LNC_011742	96	50	8.4	14.7	0.36	1829
SNORD36	RF00049	http://rfam.xfam.org/family/RF00049	LNC_011750	228	184	7.4	14.7	0.38	1830
SNORD36	RF00049	http://rfam.xfam.org/family/RF00049	LNC_011902	347	283	9	15.8	0.38	1831
SNORD36	RF00049	http://rfam.xfam.org/family/RF00049	LNC_012405	163	212	0.92	18.7	0.20	1832
SNORD36	RF00049	http://rfam.xfam.org/family/RF00049	LNC_012861	97	143	6.5	15.1	0.40	1833
SNORD36	RF00049	http://rfam.xfam.org/family/RF00049	LNC_012998	920	997	5.1	19.5	0.35	1834
SNORD36	RF00049	http://rfam.xfam.org/family/RF00049	LNC_013000	1199	1276	5.8	19.5	0.35	1835
SNORD36	RF00049	http://rfam.xfam.org/family/RF00049	LNC_013467	80	144	4.5	15.5	0.23	1836
SNORD36	RF00049	http://rfam.xfam.org/family/RF00049	LNC_013851	391	324	1.5	19.1	0.46	1837
SNORD36	RF00049	http://rfam.xfam.org/family/RF00049	LNC_014086	92	23	6.5	15.1	0.27	1838
SNORD36	RF00049	http://rfam.xfam.org/family/RF00049	LNC_014193	158	81	1.3	18.8	0.41	1839
FMN	RF00050	http://rfam.xfam.org/family/RF00050	LNC_006461	231	204	8.4	9.2	0.39	1840
FMN	RF00050	http://rfam.xfam.org/family/RF00050	LNC_011226	620	675	1.1	14.3	0.61	1841
mir-17	RF00051	http://rfam.xfam.org/family/RF00051	LNC_000777	985	933	2.4	15.2	0.32	1842
mir-17	RF00051	http://rfam.xfam.org/family/RF00051	LNC_003786	611	687	1.4	17.0	0.32	1843
mir-17	RF00051	http://rfam.xfam.org/family/RF00051	LNC_004234	86	151	1.1	14.8	0.32	1844
mir-17	RF00051	http://rfam.xfam.org/family/RF00051	LNC_004679	625	574	2.7	14.5	0.35	1845
mir-17	RF00051	http://rfam.xfam.org/family/RF00051	LNC_004680	629	578	2.7	14.5	0.35	1846
mir-17	RF00051	http://rfam.xfam.org/family/RF00051	LNC_005105	106	45	1.5	13.7	0.40	1847
mir-17	RF00051	http://rfam.xfam.org/family/RF00051	LNC_005311	1550	1505	2.5	15.8	0.33	1848
mir-17	RF00051	http://rfam.xfam.org/family/RF00051	LNC_006393	75	124	1.3	14.1	0.24	1849
mir-17	RF00051	http://rfam.xfam.org/family/RF00051	LNC_007617	134	210	3.9	12.2	0.39	1850
mir-17	RF00051	http://rfam.xfam.org/family/RF00051	LNC_008361	195	272	4.9	12.5	0.31	1851
mir-17	RF00051	http://rfam.xfam.org/family/RF00051	LNC_008599	61	133	5.9	11.9	0.37	1852
mir-17	RF00051	http://rfam.xfam.org/family/RF00051	LNC_010062	262	204	8.2	11.6	0.44	1853
mir-17	RF00051	http://rfam.xfam.org/family/RF00051	LNC_011775	140	83	5.8	11.8	0.36	1854
mir-17	RF00051	http://rfam.xfam.org/family/RF00051	LNC_014409	136	32	6.2	11.9	0.55	1855
lin-4	RF00052	http://rfam.xfam.org/family/RF00052	LNC_002389	227	191	6.3	11.8	0.43	1856
lin-4	RF00052	http://rfam.xfam.org/family/RF00052	LNC_008256	139	202	2.3	13.1	0.42	1857
lin-4	RF00052	http://rfam.xfam.org/family/RF00052	LNC_009541	744	683	0.12	20.0	0.44	1858
lin-4	RF00052	http://rfam.xfam.org/family/RF00052	LNC_010401	77	97	8.3	11.7	0.48	1859
lin-4	RF00052	http://rfam.xfam.org/family/RF00052	LNC_013574	126	78	2	14.2	0.35	1860
lin-4	RF00052	http://rfam.xfam.org/family/RF00052	LNC_014448	98	48	0.3	16.9	0.45	1861
mir-7	RF00053	http://rfam.xfam.org/family/RF00053	LNC_000408	198	285	9.3	13.4	0.34	1862
mir-7	RF00053	http://rfam.xfam.org/family/RF00053	LNC_001635	48	125	5.6	13.2	0.37	1863
mir-7	RF00053	http://rfam.xfam.org/family/RF00053	LNC_001765	2194	2285	1	18.9	0.34	1864
mir-7	RF00053	http://rfam.xfam.org/family/RF00053	LNC_001765	2286	2193	0.22	21.3	0.33	1865
mir-7	RF00053	http://rfam.xfam.org/family/RF00053	LNC_002090	114	187	7.9	12.1	0.30	1866
mir-7	RF00053	http://rfam.xfam.org/family/RF00053	LNC_002614	236	153	6.9	13.5	0.30	1867
mir-7	RF00053	http://rfam.xfam.org/family/RF00053	LNC_002616	233	150	6.8	13.5	0.30	1868
mir-7	RF00053	http://rfam.xfam.org/family/RF00053	LNC_002617	300	221	8.9	13.1	0.30	1869
mir-7	RF00053	http://rfam.xfam.org/family/RF00053	LNC_002620	235	156	7.7	13.1	0.30	1870
mir-7	RF00053	http://rfam.xfam.org/family/RF00053	LNC_002623	240	156	5.7	13.6	0.31	1871
mir-7	RF00053	http://rfam.xfam.org/family/RF00053	LNC_002624	241	157	6.6	13.9	0.29	1872
mir-7	RF00053	http://rfam.xfam.org/family/RF00053	LNC_007687	158	260	1.5	14.9	0.39	1873
mir-7	RF00053	http://rfam.xfam.org/family/RF00053	LNC_008588	128	211	1.5	15.0	0.40	1874
mir-7	RF00053	http://rfam.xfam.org/family/RF00053	LNC_009765	130	29	3.6	13.2	0.30	1875
mir-7	RF00053	http://rfam.xfam.org/family/RF00053	LNC_009819	247	163	0.82	16.3	0.29	1876
mir-7	RF00053	http://rfam.xfam.org/family/RF00053	LNC_009903	291	212	0.21	19.1	0.41	1877
mir-7	RF00053	http://rfam.xfam.org/family/RF00053	LNC_010258	238	157	0.51	17.0	0.32	1878
mir-7	RF00053	http://rfam.xfam.org/family/RF00053	LNC_010802	598	657	5.2	15.5	0.37	1879
mir-7	RF00053	http://rfam.xfam.org/family/RF00053	LNC_011000	582	673	0.96	17.1	0.30	1880
mir-7	RF00053	http://rfam.xfam.org/family/RF00053	LNC_011299	105	24	0.68	16.6	0.29	1881
mir-7	RF00053	http://rfam.xfam.org/family/RF00053	LNC_011300	106	25	0.6	16.6	0.29	1882
mir-7	RF00053	http://rfam.xfam.org/family/RF00053	LNC_011302	244	164	1.6	15.2	0.30	1883
mir-7	RF00053	http://rfam.xfam.org/family/RF00053	LNC_013285	1670	1757	2.3	18.1	0.30	1884
mir-7	RF00053	http://rfam.xfam.org/family/RF00053	LNC_013288	2042	2129	2.6	18.1	0.30	1885
mir-7	RF00053	http://rfam.xfam.org/family/RF00053	LNC_013650	338	273	0.22	18.4	0.38	1886
mir-7	RF00053	http://rfam.xfam.org/family/RF00053	LNC_014315	56	89	7.7	12.8	0.24	1887
SNORD25	RF00054	http://rfam.xfam.org/family/RF00054	LNC_000134	671	755	4.4	15.1	0.35	1888
SNORD25	RF00054	http://rfam.xfam.org/family/RF00054	LNC_000755	196	276	1.8	14.3	0.36	1889
SNORD25	RF00054	http://rfam.xfam.org/family/RF00054	LNC_001439	285	370	5.8	13.2	0.36	1890
SNORD25	RF00054	http://rfam.xfam.org/family/RF00054	LNC_001862	175	241	2.8	14.0	0.43	1891
SNORD25	RF00054	http://rfam.xfam.org/family/RF00054	LNC_001935	500	413	1.8	15.8	0.32	1892
SNORD25	RF00054	http://rfam.xfam.org/family/RF00054	LNC_002602	398	330	6	14.4	0.29	1893
SNORD25	RF00054	http://rfam.xfam.org/family/RF00054	LNC_002759	430	353	6.9	12.9	0.29	1894
SNORD25	RF00054	http://rfam.xfam.org/family/RF00054	LNC_002765	588	511	8.8	12.9	0.29	1895
SNORD25	RF00054	http://rfam.xfam.org/family/RF00054	LNC_002844	204	280	2.9	14.2	0.38	1896
SNORD25	RF00054	http://rfam.xfam.org/family/RF00054	LNC_003196	957	902	7.6	14.4	0.32	1897
SNORD25	RF00054	http://rfam.xfam.org/family/RF00054	LNC_003380	542	636	2.6	15.4	0.42	1898
SNORD25	RF00054	http://rfam.xfam.org/family/RF00054	LNC_003452	236	316	8.8	12.9	0.33	1899
SNORD25	RF00054	http://rfam.xfam.org/family/RF00054	LNC_003757	445	520	3.3	14.5	0.38	1900
SNORD25	RF00054	http://rfam.xfam.org/family/RF00054	LNC_003999	128	39	0.38	16.3	0.46	1901
SNORD25	RF00054	http://rfam.xfam.org/family/RF00054	LNC_004014	118	47	0.41	16.9	0.40	1902
SNORD25	RF00054	http://rfam.xfam.org/family/RF00054	LNC_004355	205	124	2	14.4	0.44	1903
SNORD25	RF00054	http://rfam.xfam.org/family/RF00054	LNC_004586	467	529	9.3	13.1	0.35	1904
SNORD25	RF00054	http://rfam.xfam.org/family/RF00054	LNC_004841	331	268	1.2	15.3	0.34	1905
SNORD25	RF00054	http://rfam.xfam.org/family/RF00054	LNC_005166	180	246	0.089	19.7	0.52	1906
SNORD25	RF00054	http://rfam.xfam.org/family/RF00054	LNC_005248	712	625	2.1	15.8	0.32	1907
SNORD25	RF00054	http://rfam.xfam.org/family/RF00054	LNC_005367	235	188	0.77	15.8	0.46	1908
SNORD25	RF00054	http://rfam.xfam.org/family/RF00054	LNC_005452	98	169	4.6	14.3	0.31	1909
SNORD25	RF00054	http://rfam.xfam.org/family/RF00054	LNC_006579	260	220	2.4	14.2	0.41	1910
SNORD25	RF00054	http://rfam.xfam.org/family/RF00054	LNC_007403	5151	5083	6.2	17.0	0.33	1911
SNORD25	RF00054	http://rfam.xfam.org/family/RF00054	LNC_007404	5191	5123	6.2	17.0	0.33	1912
SNORD25	RF00054	http://rfam.xfam.org/family/RF00054	LNC_007405	5054	4986	6.1	17.0	0.33	1913
SNORD25	RF00054	http://rfam.xfam.org/family/RF00054	LNC_007406	4559	4491	5.5	17.0	0.33	1914
SNORD25	RF00054	http://rfam.xfam.org/family/RF00054	LNC_007407	4852	4784	5.9	17.0	0.33	1915
SNORD25	RF00054	http://rfam.xfam.org/family/RF00054	LNC_007408	6677	6609	7.9	17.0	0.33	1916
SNORD25	RF00054	http://rfam.xfam.org/family/RF00054	LNC_007409	4656	4588	5.6	17.0	0.33	1917
SNORD25	RF00054	http://rfam.xfam.org/family/RF00054	LNC_007410	4209	4141	5.1	17.0	0.33	1918
SNORD25	RF00054	http://rfam.xfam.org/family/RF00054	LNC_007411	4387	4319	5.3	17.0	0.33	1919
SNORD25	RF00054	http://rfam.xfam.org/family/RF00054	LNC_007412	4010	3942	4.9	17.0	0.33	1920
SNORD25	RF00054	http://rfam.xfam.org/family/RF00054	LNC_007413	3790	3722	4.7	17.0	0.33	1921
SNORD25	RF00054	http://rfam.xfam.org/family/RF00054	LNC_007414	3765	3697	4.7	17.0	0.33	1922
SNORD25	RF00054	http://rfam.xfam.org/family/RF00054	LNC_007415	4099	4031	5	17.0	0.33	1923
SNORD25	RF00054	http://rfam.xfam.org/family/RF00054	LNC_008086	268	329	1.4	15.8	0.52	1924
SNORD25	RF00054	http://rfam.xfam.org/family/RF00054	LNC_008110	253	175	0.45	17.0	0.28	1925
SNORD25	RF00054	http://rfam.xfam.org/family/RF00054	LNC_008661	461	525	8.9	13.8	0.38	1926
SNORD25	RF00054	http://rfam.xfam.org/family/RF00054	LNC_008915	185	104	2.2	13.5	0.30	1927
SNORD25	RF00054	http://rfam.xfam.org/family/RF00054	LNC_009136	214	138	3.8	12.8	0.31	1928
SNORD25	RF00054	http://rfam.xfam.org/family/RF00054	LNC_009399	143	194	6.9	12.2	0.50	1929
SNORD25	RF00054	http://rfam.xfam.org/family/RF00054	LNC_009843	122	207	4.2	12.9	0.44	1930
SNORD25	RF00054	http://rfam.xfam.org/family/RF00054	LNC_010177	981	1036	6.5	14.7	0.36	1931
SNORD25	RF00054	http://rfam.xfam.org/family/RF00054	LNC_010450	22	67	1.5	14.3	0.41	1932
SNORD25	RF00054	http://rfam.xfam.org/family/RF00054	LNC_010679	369	454	1.7	16.0	0.31	1933
SNORD25	RF00054	http://rfam.xfam.org/family/RF00054	LNC_010716	89	122	3.6	13.2	0.35	1934
SNORD25	RF00054	http://rfam.xfam.org/family/RF00054	LNC_010980	171	97	0.66	15.6	0.31	1935
SNORD25	RF00054	http://rfam.xfam.org/family/RF00054	LNC_011241	297	231	5.6	12.8	0.42	1936
SNORD25	RF00054	http://rfam.xfam.org/family/RF00054	LNC_011252	107	32	9.8	11.7	0.33	1937
SNORD25	RF00054	http://rfam.xfam.org/family/RF00054	LNC_011498	1586	1630	2.4	16.6	0.33	1938
SNORD25	RF00054	http://rfam.xfam.org/family/RF00054	LNC_011774	21	102	1.7	14.5	0.30	1939
SNORD25	RF00054	http://rfam.xfam.org/family/RF00054	LNC_012267	188	118	5.3	12.5	0.34	1940
SNORD25	RF00054	http://rfam.xfam.org/family/RF00054	LNC_012660	352	311	5.6	14.3	0.45	1941
SNORD25	RF00054	http://rfam.xfam.org/family/RF00054	LNC_012834	273	189	7.4	12.3	0.36	1942
SNORD25	RF00054	http://rfam.xfam.org/family/RF00054	LNC_013455	81	14	4.9	12.3	0.38	1943
SNORD25	RF00054	http://rfam.xfam.org/family/RF00054	LNC_013609	124	49	0.32	16.5	0.28	1944
SNORD25	RF00054	http://rfam.xfam.org/family/RF00054	LNC_013626	286	371	1.4	16.5	0.30	1945
SNORD25	RF00054	http://rfam.xfam.org/family/RF00054	LNC_013627	557	642	2.2	16.5	0.30	1946
SNORD25	RF00054	http://rfam.xfam.org/family/RF00054	LNC_013630	286	371	2.3	16.5	0.30	1947
SNORD25	RF00054	http://rfam.xfam.org/family/RF00054	LNC_013631	557	642	2.7	16.5	0.30	1948
SNORD25	RF00054	http://rfam.xfam.org/family/RF00054	LNC_013682	128	182	0.83	15.2	0.38	1949
SNORD25	RF00054	http://rfam.xfam.org/family/RF00054	LNC_014465	126	169	2.6	13.3	0.45	1950
SNORD96	RF00055	http://rfam.xfam.org/family/RF00055	LNC_001114	1218	1144	0.46	20.8	0.33	1951
SNORD96	RF00055	http://rfam.xfam.org/family/RF00055	LNC_001233	671	761	0.97	19.4	0.35	1952
SNORD96	RF00055	http://rfam.xfam.org/family/RF00055	LNC_001655	79	18	9.7	12.9	0.26	1953
SNORD96	RF00055	http://rfam.xfam.org/family/RF00055	LNC_001762	463	382	3.9	15.8	0.41	1954
SNORD96	RF00055	http://rfam.xfam.org/family/RF00055	LNC_001763	436	355	3.7	15.8	0.41	1955
SNORD96	RF00055	http://rfam.xfam.org/family/RF00055	LNC_001801	556	633	0.44	21.4	0.38	1956
SNORD96	RF00055	http://rfam.xfam.org/family/RF00055	LNC_001892	503	580	0.45	21.4	0.38	1957
SNORD96	RF00055	http://rfam.xfam.org/family/RF00055	LNC_002103	119	192	4.8	15.2	0.30	1958
SNORD96	RF00055	http://rfam.xfam.org/family/RF00055	LNC_002429	63	113	5.6	13.6	0.27	1959
SNORD96	RF00055	http://rfam.xfam.org/family/RF00055	LNC_002895	97	48	9.7	13.6	0.32	1960
SNORD96	RF00055	http://rfam.xfam.org/family/RF00055	LNC_003099	150	82	9.2	12.8	0.28	1961
SNORD96	RF00055	http://rfam.xfam.org/family/RF00055	LNC_003219	131	48	7.9	13.8	0.42	1962
SNORD96	RF00055	http://rfam.xfam.org/family/RF00055	LNC_003726	8	71	9.8	14.3	0.36	1963
SNORD96	RF00055	http://rfam.xfam.org/family/RF00055	LNC_004397	110	181	7.5	13.6	0.38	1964
SNORD96	RF00055	http://rfam.xfam.org/family/RF00055	LNC_004403	114	185	8.5	13.6	0.38	1965
SNORD96	RF00055	http://rfam.xfam.org/family/RF00055	LNC_005255	778	713	9.3	17.4	0.29	1966
SNORD96	RF00055	http://rfam.xfam.org/family/RF00055	LNC_005353	332	247	7	14.3	0.44	1967
SNORD96	RF00055	http://rfam.xfam.org/family/RF00055	LNC_005513	274	194	0.88	17.7	0.35	1968
SNORD96	RF00055	http://rfam.xfam.org/family/RF00055	LNC_005888	66	136	2.1	15.1	0.30	1969
SNORD96	RF00055	http://rfam.xfam.org/family/RF00055	LNC_005970	117	161	5.6	13.7	0.36	1970
SNORD96	RF00055	http://rfam.xfam.org/family/RF00055	LNC_006011	1017	966	6.9	16.0	0.25	1971
SNORD96	RF00055	http://rfam.xfam.org/family/RF00055	LNC_006012	1051	1000	7.2	16.0	0.25	1972
SNORD96	RF00055	http://rfam.xfam.org/family/RF00055	LNC_006467	534	480	2.1	16.8	0.38	1973
SNORD96	RF00055	http://rfam.xfam.org/family/RF00055	LNC_007702	597	657	0.44	19.8	0.36	1974
SNORD96	RF00055	http://rfam.xfam.org/family/RF00055	LNC_009030	2482	2571	0.64	21.7	0.31	1975
SNORD96	RF00055	http://rfam.xfam.org/family/RF00055	LNC_009031	1386	1475	0.47	21.7	0.31	1976
SNORD96	RF00055	http://rfam.xfam.org/family/RF00055	LNC_009085	211	137	9.6	13.0	0.31	1977
SNORD96	RF00055	http://rfam.xfam.org/family/RF00055	LNC_009136	114	62	5	13.9	0.25	1978
SNORD96	RF00055	http://rfam.xfam.org/family/RF00055	LNC_009221	398	475	2.2	17.2	0.42	1979
SNORD96	RF00055	http://rfam.xfam.org/family/RF00055	LNC_010398	743	675	4.9	16.1	0.28	1980
SNORD96	RF00055	http://rfam.xfam.org/family/RF00055	LNC_010713	111	164	6.7	13.6	0.30	1981
SNORD96	RF00055	http://rfam.xfam.org/family/RF00055	LNC_011471	405	492	2.7	17.4	0.40	1982
SNORD96	RF00055	http://rfam.xfam.org/family/RF00055	LNC_012517	29	87	3.3	14.5	0.31	1983
SNORD96	RF00055	http://rfam.xfam.org/family/RF00055	LNC_012684	382	340	3.7	15.2	0.51	1984
SNORD96	RF00055	http://rfam.xfam.org/family/RF00055	LNC_013099	145	58	6.2	13.4	0.35	1985
SNORD96	RF00055	http://rfam.xfam.org/family/RF00055	LNC_013195	83	148	6.1	13.6	0.45	1986
SNORD96	RF00055	http://rfam.xfam.org/family/RF00055	LNC_013318	597	665	8.3	17.4	0.38	1987
SNORD96	RF00055	http://rfam.xfam.org/family/RF00055	LNC_014208	167	236	1.6	16.0	0.36	1988
SNORA71	RF00056	http://rfam.xfam.org/family/RF00056	LNC_001893	39	150	3.6	12.3	0.46	1989
SNORA71	RF00056	http://rfam.xfam.org/family/RF00056	LNC_008352	36	161	4.5	11.5	0.48	1990
SNORA71	RF00056	http://rfam.xfam.org/family/RF00056	LNC_008683	1	63	1.5	14.1	0.48	1991
SNORA71	RF00056	http://rfam.xfam.org/family/RF00056	LNC_010642	178	83	4.4	11.5	0.40	1992
SNORA71	RF00056	http://rfam.xfam.org/family/RF00056	LNC_012139	118	81	4.6	12.0	0.34	1993
RyhB	RF00057	http://rfam.xfam.org/family/RF00057	LNC_000475	243	217	7.1	13.4	0.63	1994
RyhB	RF00057	http://rfam.xfam.org/family/RF00057	LNC_000488	93	44	4.9	14.2	0.38	1995
RyhB	RF00057	http://rfam.xfam.org/family/RF00057	LNC_001480	168	121	7.9	13.1	0.35	1996
RyhB	RF00057	http://rfam.xfam.org/family/RF00057	LNC_003275	270	313	0.46	17.8	0.36	1997
RyhB	RF00057	http://rfam.xfam.org/family/RF00057	LNC_004847	70	114	6	12.4	0.31	1998
RyhB	RF00057	http://rfam.xfam.org/family/RF00057	LNC_005080	2537	2472	1	21.1	0.27	1999
[truncated: 51,726 more rows]
