# Supplementary material for: Genome-Wide Identification and Functional Prediction of Novel Drought-Responsive lncRNAs in Pyrus betulifolia
Source: Genes (Basel). 2018 Jun 20;9(6):311. doi: 10.3390/genes9060311 (PMC6027255; doi:10.3390/genes9060311)
Supplement: Supplementary file 1 [file genes-09-00311-s001.zip › Table S3 - lncRNA target precursors for miRNA in pyrus betulifolia under drought stressed conditions..xls]

Query_id	Subject_id	identity(%)	alignment_length	mismatches	gap_openings	query_start	query_end	subject_start	subject_end	e-value	bit score
ath-MIR157d	LNC_013148	90.196	51	2	2	149	199	194	241	1.14e-10	63.9
ath-MIR157d	LNC_006510	90.196	51	2	2	149	199	158	205	1.14e-10	63.9
ath-MIR166b	LNC_005910	100.000	34	0	0	87	120	422	455	5.70e-11	63.9
ath-MIR166b	LNC_002569	100.000	33	0	0	88	120	411	443	2.05e-10	62.1
ath-MIR166b	LNC_002568	100.000	33	0	0	88	120	395	427	2.05e-10	62.1
osa-MIR166d	LNC_011729	100.000	28	0	0	14	41	510	537	1.30e-07	52.8
osa-MIR166d	LNC_005910	100.000	28	0	0	14	41	279	306	1.30e-07	52.8
osa-MIR166d	LNC_004407	100.000	28	0	0	14	41	374	401	1.30e-07	52.8
osa-MIR166d	LNC_002569	100.000	28	0	0	14	41	259	286	1.30e-07	52.8
osa-MIR166d	LNC_002568	100.000	28	0	0	14	41	243	270	1.30e-07	52.8
ath-MIR169k	LNC_012538	100.000	28	0	0	38	65	288	315	2.38e-07	52.8
ath-MIR169k	LNC_007023	100.000	28	0	0	38	65	78	105	2.38e-07	52.8
ath-MIR169k	LNC_000929	100.000	28	0	0	38	65	125	152	2.38e-07	52.8
ath-MIR396a	LNC_000978	97.368	38	1	0	113	150	328	365	2.08e-11	65.8
ath-MIR396a	LNC_000978	96.970	33	1	0	1	33	230	262	1.25e-08	56.5
ath-MIR399d	LNC_000144	94.737	38	1	1	62	99	301	337	2.12e-09	58.4
osa-MIR159f	LNC_006512	90.476	42	3	1	146	187	856	896	5.78e-08	54.7
zma-MIR162	LNC_006525	100.000	28	0	0	103	130	350	377	1.36e-07	52.8
mtr-MIR393a	LNC_003103	97.059	34	1	0	9	42	131	164	3.05e-09	58.4
mtr-MIR393a	LNC_003102	97.059	34	1	0	9	42	131	164	3.05e-09	58.4
gma-MIR156d	LNC_013148	97.143	35	0	1	17	50	150	184	3.48e-09	58.4
gma-MIR156d	LNC_006510	90.909	44	2	2	18	60	115	157	3.48e-09	58.4
gma-MIR166a	LNC_005910	91.379	58	4	1	6	63	269	325	2.57e-15	78.7
gma-MIR166a	LNC_005910	93.478	46	1	2	99	143	423	467	5.56e-12	67.6
gma-MIR166a	LNC_002569	91.304	46	2	2	99	143	411	455	2.59e-10	62.1
gma-MIR166a	LNC_002568	91.304	46	2	2	99	143	395	439	2.59e-10	62.1
gma-MIR166a	LNC_004407	94.872	39	1	1	107	145	513	550	9.31e-10	60.2
gma-MIR166a	LNC_004407	94.444	36	1	1	9	43	366	401	4.33e-08	54.7
gma-MIR168a	LNC_009636	95.556	45	1	1	2	46	117	160	3.58e-13	71.3
gma-MIR396a	LNC_000978	95.833	48	2	0	92	139	327	374	2.45e-15	78.7
gma-MIR396a	LNC_000978	100.000	39	0	0	9	47	228	266	1.14e-13	73.1
zma-MIR167i	LNC_006874	97.059	34	1	0	8	41	351	384	2.92e-09	58.4
zma-MIR167i	LNC_006306	97.059	34	1	0	8	41	351	384	2.92e-09	58.4
ptc-MIR156i	LNC_006510	91.209	91	7	1	8	97	115	205	7.30e-29	122
ptc-MIR156j	LNC_013148	92.857	98	4	2	1	95	142	239	7.34e-34	139
ptc-MIR156j	LNC_006510	93.258	89	5	1	8	95	115	203	4.42e-31	130
ptc-MIR164b	LNC_005169	95.238	42	2	0	2	43	245	286	6.27e-12	67.6
ptc-MIR164e	LNC_005169	97.619	42	1	0	2	43	245	286	1.28e-13	73.1
ptc-MIR166a	LNC_002569	97.143	35	1	0	4	38	257	291	1.06e-09	60.2
ptc-MIR166a	LNC_002569	100.000	28	0	0	134	161	418	445	1.78e-07	52.8
ptc-MIR166a	LNC_002568	97.143	35	1	0	4	38	241	275	1.06e-09	60.2
ptc-MIR166a	LNC_002568	100.000	28	0	0	134	161	402	429	1.78e-07	52.8
ptc-MIR166a	LNC_011729	94.595	37	2	0	125	161	640	676	3.83e-09	58.4
ptc-MIR166a	LNC_005910	100.000	30	0	0	4	33	277	306	1.38e-08	56.5
ptc-MIR166a	LNC_005910	100.000	28	0	0	134	161	430	457	1.78e-07	52.8
ptc-MIR166c	LNC_005910	100.000	36	0	0	5	40	278	313	5.03e-12	67.6
ptc-MIR166c	LNC_005910	91.489	47	2	1	87	131	411	457	6.50e-11	63.9
ptc-MIR166c	LNC_002569	97.143	35	1	0	97	131	411	445	8.41e-10	60.2
ptc-MIR166c	LNC_002568	97.143	35	1	0	97	131	395	429	8.41e-10	60.2
ptc-MIR166c	LNC_011729	94.595	37	2	0	96	132	641	677	3.03e-09	58.4
ptc-MIR166c	LNC_004407	90.476	42	3	1	91	132	500	540	3.91e-08	54.7
ptc-MIR166j	LNC_005910	97.297	37	0	1	5	40	278	314	2.53e-10	62.1
ptc-MIR166j	LNC_011729	100.000	31	0	0	3	33	507	537	3.27e-09	58.4
ptc-MIR166j	LNC_004407	100.000	31	0	0	3	33	371	401	3.27e-09	58.4
ptc-MIR166j	LNC_002569	100.000	31	0	0	5	35	258	288	3.27e-09	58.4
ptc-MIR166j	LNC_002568	100.000	31	0	0	5	35	242	272	3.27e-09	58.4
ptc-MIR166k	LNC_005910	97.297	37	0	1	5	40	278	314	2.53e-10	62.1
ptc-MIR166k	LNC_011729	100.000	31	0	0	3	33	507	537	3.27e-09	58.4
ptc-MIR166k	LNC_004407	100.000	31	0	0	3	33	371	401	3.27e-09	58.4
ptc-MIR166k	LNC_002569	100.000	31	0	0	5	35	258	288	3.27e-09	58.4
ptc-MIR166k	LNC_002568	100.000	31	0	0	5	35	242	272	3.27e-09	58.4
ptc-MIR168b	LNC_009636	100.000	32	0	0	1	32	123	154	8.56e-10	60.2
ptc-MIR169i	LNC_000929	100.000	33	0	0	2	34	121	153	2.11e-10	62.1
ptc-MIR169i	LNC_012538	100.000	31	0	0	3	33	285	315	2.73e-09	58.4
ptc-MIR169i	LNC_012538	97.143	35	0	1	3	36	597	631	2.73e-09	58.4
ptc-MIR169i	LNC_007023	100.000	31	0	0	3	33	75	105	2.73e-09	58.4
ptc-MIR169i	LNC_007023	97.143	35	0	1	3	36	387	421	2.73e-09	58.4
ptc-MIR169k	LNC_000929	100.000	30	0	0	2	31	121	150	1.74e-08	56.5
ptc-MIR169k	LNC_012538	100.000	29	0	0	3	31	285	313	6.26e-08	54.7
ptc-MIR169k	LNC_012538	100.000	29	0	0	3	31	597	625	6.26e-08	54.7
ptc-MIR169k	LNC_007023	100.000	29	0	0	3	31	75	103	6.26e-08	54.7
ptc-MIR169k	LNC_007023	100.000	29	0	0	3	31	387	415	6.26e-08	54.7
ptc-MIR169m	LNC_000929	100.000	33	0	0	2	34	121	153	2.03e-10	62.1
ptc-MIR169m	LNC_012538	100.000	31	0	0	3	33	285	315	2.62e-09	58.4
ptc-MIR169m	LNC_012538	97.059	34	0	1	3	35	597	630	9.44e-09	56.5
ptc-MIR169m	LNC_007023	100.000	31	0	0	3	33	75	105	2.62e-09	58.4
ptc-MIR169m	LNC_007023	97.059	34	0	1	3	35	387	420	9.44e-09	56.5
ptc-MIR393b	LNC_003103	100.000	33	0	0	1	33	133	165	1.33e-10	62.1
ptc-MIR393b	LNC_003102	100.000	33	0	0	1	33	133	165	1.33e-10	62.1
ptc-MIR396a	LNC_000978	100.000	31	0	0	92	122	333	363	2.73e-09	58.4
ptc-MIR396a	LNC_000978	96.970	33	1	0	1	33	230	262	9.82e-09	56.5
ptc-MIR396b	LNC_000978	100.000	33	0	0	1	33	230	262	2.30e-10	62.1
ptc-MIR396b	LNC_000978	100.000	30	0	0	102	131	334	363	1.07e-08	56.5
ptc-MIR399a	LNC_000144	97.222	36	1	0	85	120	302	337	2.05e-10	62.1
mtr-MIR156e	LNC_013148	97.619	42	1	0	131	172	199	240	1.44e-13	73.1
mtr-MIR156e	LNC_013148	97.143	35	0	1	2	35	150	184	4.04e-09	58.4
mtr-MIR156e	LNC_006510	97.619	42	1	0	131	172	163	204	1.44e-13	73.1
mtr-MIR156e	LNC_006510	97.059	34	0	1	3	35	115	148	1.45e-08	56.5
mtr-MIR393b	LNC_003103	100.000	29	0	0	1	29	138	166	3.39e-08	54.7
mtr-MIR393b	LNC_003102	100.000	29	0	0	1	29	138	166	3.39e-08	54.7
mtr-MIR166g	LNC_002569	91.489	47	2	2	1	47	259	303	4.95e-11	63.9
mtr-MIR166g	LNC_002568	91.489	47	2	2	1	47	243	287	4.95e-11	63.9
mtr-MIR166g	LNC_011729	100.000	28	0	0	1	28	510	537	1.07e-07	52.8
mtr-MIR166g	LNC_004407	100.000	28	0	0	1	28	374	401	1.07e-07	52.8
mtr-MIR396b	LNC_000978	100.000	32	0	0	1	32	235	266	5.51e-10	60.2
mtr-MIR396b	LNC_000978	97.059	34	1	0	62	95	328	361	1.98e-09	58.4
ghr-MIR166b	LNC_005910	100.000	33	0	0	122	154	423	455	2.75e-10	62.1
ghr-MIR166b	LNC_002569	100.000	33	0	0	122	154	411	443	2.75e-10	62.1
ghr-MIR166b	LNC_002568	100.000	33	0	0	122	154	395	427	2.75e-10	62.1
ghb-MIR169a	LNC_012538	90.323	62	5	1	10	71	254	314	9.60e-16	80.5
ghb-MIR169a	LNC_007023	90.323	62	5	1	10	71	44	104	9.60e-16	80.5
ghr-MIR396a	LNC_000978	100.000	31	0	0	102	132	333	363	3.08e-09	58.4
ghr-MIR396a	LNC_000978	96.970	33	1	0	1	33	230	262	1.11e-08	56.5
ghr-MIR396b	LNC_000978	100.000	31	0	0	102	132	333	363	3.05e-09	58.4
ghr-MIR396b	LNC_000978	96.970	33	1	0	1	33	230	262	1.10e-08	56.5
pta-MIR166a	LNC_011729	96.774	31	1	0	61	91	645	675	9.09e-08	52.8
pta-MIR166a	LNC_005910	96.774	31	1	0	61	91	426	456	9.09e-08	52.8
pta-MIR166a	LNC_002569	96.774	31	1	0	61	91	414	444	9.09e-08	52.8
pta-MIR166a	LNC_002568	96.774	31	1	0	61	91	398	428	9.09e-08	52.8
ppt-MIR166e	LNC_008253	100.000	28	0	0	94	121	168	195	1.56e-07	52.8
smo-MIR166c	LNC_008253	100.000	28	0	0	107	134	170	197	1.46e-07	52.8
bna-MIR166a	LNC_005910	97.059	34	1	0	102	135	422	455	3.05e-09	58.4
bna-MIR166a	LNC_002569	96.970	33	1	0	103	135	411	443	1.10e-08	56.5
bna-MIR166a	LNC_002568	96.970	33	1	0	103	135	395	427	1.10e-08	56.5
vvi-MIR156g	LNC_006510	90.217	92	7	2	8	97	115	206	9.93e-28	119
vvi-MIR156i	LNC_013148	91.579	95	4	4	5	96	148	241	1.65e-30	128
vvi-MIR164c	LNC_005169	95.349	43	2	0	1	43	244	286	9.40e-13	69.4
vvi-MIR166c	LNC_002569	97.500	40	1	0	4	43	258	297	1.72e-12	69.4
vvi-MIR166c	LNC_002569	100.000	33	0	0	123	155	413	445	2.88e-10	62.1
vvi-MIR166c	LNC_002568	97.500	40	1	0	4	43	242	281	1.72e-12	69.4
vvi-MIR166c	LNC_002568	100.000	33	0	0	123	155	397	429	2.88e-10	62.1
vvi-MIR166c	LNC_005910	97.222	36	1	0	120	155	422	457	2.88e-10	62.1
vvi-MIR166c	LNC_011729	92.683	41	3	0	120	160	641	681	1.03e-09	60.2
vvi-MIR166c	LNC_011729	94.444	36	2	0	4	39	509	544	1.34e-08	56.5
vvi-MIR166c	LNC_004407	100.000	29	0	0	4	32	373	401	4.81e-08	54.7
vvi-MIR166c	LNC_004407	100.000	28	0	0	129	156	513	540	1.73e-07	52.8
vvi-MIR166e	LNC_011729	92.308	52	3	1	4	54	509	560	1.39e-13	73.1
vvi-MIR166e	LNC_011729	94.444	36	2	0	126	161	641	676	1.40e-08	56.5
vvi-MIR166e	LNC_004407	92.157	51	4	0	4	54	373	423	1.39e-13	73.1
vvi-MIR166e	LNC_005910	97.436	39	1	0	126	164	422	460	6.45e-12	67.6
vvi-MIR166e	LNC_005910	100.000	31	0	0	4	34	278	308	3.88e-09	58.4
vvi-MIR166e	LNC_002569	100.000	33	0	0	129	161	413	445	3.00e-10	62.1
vvi-MIR166e	LNC_002568	100.000	33	0	0	129	161	397	429	3.00e-10	62.1
vvi-MIR168	LNC_009636	97.368	38	0	1	1	38	123	159	6.39e-11	63.9
vvi-MIR396d	LNC_000978	100.000	34	0	0	1	34	230	263	5.70e-11	63.9
vvi-MIR396d	LNC_000978	100.000	30	0	0	85	114	333	362	9.53e-09	56.5
gma-MIR393a	LNC_003103	100.000	33	0	0	2	34	134	166	2.05e-10	62.1
gma-MIR393a	LNC_003103	97.143	35	0	1	86	120	193	226	2.65e-09	58.4
gma-MIR393a	LNC_003102	100.000	33	0	0	2	34	134	166	2.05e-10	62.1
gma-MIR393a	LNC_003102	97.143	35	0	1	86	120	193	226	2.65e-09	58.4
sly-MIR166a	LNC_008253	100.000	33	0	0	77	109	161	193	1.86e-10	62.1
sly-MIR166b	LNC_005910	90.000	50	2	2	133	180	409	457	3.70e-10	62.1
sly-MIR166b	LNC_002569	97.143	35	1	0	146	180	411	445	1.33e-09	60.2
sly-MIR166b	LNC_002568	97.143	35	1	0	146	180	395	429	1.33e-09	60.2
sly-MIR166b	LNC_011729	94.444	36	2	0	145	180	641	676	1.72e-08	56.5
sly-MIR162	LNC_006525	100.000	28	0	0	72	99	350	377	9.72e-08	52.8
lja-MIR396	LNC_000978	100.000	38	0	0	2	39	226	263	2.99e-13	71.3
lja-MIR396	LNC_000978	97.368	38	1	0	70	107	332	369	1.39e-11	65.8
aqc-MIR156b	LNC_013148	90.588	85	4	3	1	83	155	237	4.60e-25	110
csi-MIR164	LNC_005169	95.349	43	2	0	3	45	243	285	3.16e-12	69.4
csi-MIR166e	LNC_002569	93.333	45	3	0	3	47	247	291	6.94e-12	67.6
csi-MIR166e	LNC_002569	92.500	40	3	0	135	174	415	454	4.18e-09	58.4
csi-MIR166e	LNC_002568	93.333	45	3	0	3	47	231	275	6.94e-12	67.6
csi-MIR166e	LNC_002568	92.500	40	3	0	135	174	399	438	4.18e-09	58.4
csi-MIR166e	LNC_005910	95.000	40	2	0	135	174	427	466	8.98e-11	63.9
csi-MIR166e	LNC_005910	92.857	42	3	0	3	44	267	308	3.23e-10	62.1
csi-MIR166e	LNC_011729	97.059	34	0	1	9	42	505	537	1.50e-08	56.5
csi-MIR166e	LNC_011729	92.105	38	2	1	137	174	648	684	1.94e-07	52.8
csi-MIR166e	LNC_004407	94.444	36	1	1	8	42	366	401	5.40e-08	54.7
ctr-MIR166	LNC_002569	93.023	43	3	0	33	75	249	291	2.25e-10	63.9
ctr-MIR166	LNC_002569	90.000	50	3	2	177	225	406	454	2.25e-10	63.9
ctr-MIR166	LNC_002568	93.023	43	3	0	33	75	233	275	2.25e-10	63.9
ctr-MIR166	LNC_002568	90.000	50	3	2	177	225	390	438	2.25e-10	63.9
ctr-MIR166	LNC_005910	94.737	38	2	0	33	70	269	306	2.91e-09	60.2
ctr-MIR166	LNC_005910	91.111	45	3	1	182	225	422	466	2.91e-09	60.2
ccl-MIR168	LNC_009636	97.561	41	1	0	1	41	114	154	5.33e-13	71.3
ctr-MIR164	LNC_005169	92.308	52	2	2	2	53	236	285	2.63e-13	73.1
crt-MIR168	LNC_009636	97.619	42	1	0	1	42	113	154	1.71e-13	73.1
csi-MIR166a	LNC_002569	93.023	43	3	0	3	45	249	291	1.03e-10	63.9
csi-MIR166a	LNC_002569	90.000	50	3	2	147	195	406	454	1.03e-10	63.9
csi-MIR166a	LNC_002568	93.023	43	3	0	3	45	233	275	1.03e-10	63.9
csi-MIR166a	LNC_002568	90.000	50	3	2	147	195	390	438	1.03e-10	63.9
csi-MIR166a	LNC_005910	94.737	38	2	0	3	40	269	306	1.34e-09	60.2
csi-MIR166a	LNC_005910	91.111	45	3	1	152	195	422	466	1.34e-09	60.2
rco-MIR156h	LNC_013148	90.625	96	3	3	2	95	150	241	7.11e-29	122
rco-MIR156h	LNC_006510	90.526	95	3	3	3	95	115	205	2.56e-28	121
rco-MIR164c	LNC_005169	97.368	38	1	0	1	38	249	286	1.52e-11	65.8
rco-MIR166b	LNC_005910	97.143	35	1	0	85	119	422	456	7.30e-10	60.2
rco-MIR166b	LNC_002569	97.059	34	1	0	86	119	411	444	2.62e-09	58.4
rco-MIR166b	LNC_002568	97.059	34	1	0	86	119	395	428	2.62e-09	58.4
rco-MIR166e	LNC_005910	100.000	33	0	0	99	131	424	456	2.28e-10	62.1
rco-MIR166e	LNC_005910	97.143	35	0	1	1	35	281	314	2.95e-09	58.4
rco-MIR166e	LNC_002569	100.000	33	0	0	99	131	412	444	2.28e-10	62.1
rco-MIR166e	LNC_002569	90.244	41	3	1	1	40	261	301	1.37e-07	52.8
rco-MIR166e	LNC_002568	100.000	33	0	0	99	131	396	428	2.28e-10	62.1
rco-MIR166e	LNC_002568	90.244	41	3	1	1	40	245	285	1.37e-07	52.8
rco-MIR166e	LNC_011729	96.970	33	1	0	99	131	643	675	1.06e-08	56.5
aly-MIR166a	LNC_005910	100.000	35	0	0	11	45	277	311	2.34e-11	65.8
aly-MIR166a	LNC_005910	97.222	36	1	0	124	159	422	457	3.02e-10	62.1
aly-MIR166a	LNC_004407	91.304	46	4	0	12	57	373	418	8.40e-11	63.9
aly-MIR166a	LNC_002569	100.000	32	0	0	11	42	257	288	1.09e-09	60.2
aly-MIR166a	LNC_002569	97.143	35	1	0	125	159	411	445	1.09e-09	60.2
aly-MIR166a	LNC_002568	100.000	32	0	0	11	42	241	272	1.09e-09	60.2
aly-MIR166a	LNC_002568	97.143	35	1	0	125	159	395	429	1.09e-09	60.2
aly-MIR166a	LNC_011729	97.059	34	1	0	12	45	509	542	3.91e-09	58.4
aly-MIR166a	LNC_011729	94.595	37	2	0	123	159	640	676	3.91e-09	58.4
aly-MIR166b	LNC_004407	94.737	38	1	1	101	137	503	540	3.40e-09	58.4
aly-MIR166b	LNC_011729	100.000	28	0	0	110	137	650	677	1.58e-07	52.8
aly-MIR396a	LNC_000978	95.000	40	2	0	7	46	223	262	8.69e-11	63.9
aly-MIR396a	LNC_000978	97.143	35	1	0	123	157	328	362	1.12e-09	60.2
aly-MIR399d	LNC_000144	94.737	38	1	1	76	113	301	337	3.05e-09	58.4
aly-MIR399g	LNC_000144	100.000	28	0	0	109	136	306	333	1.69e-07	52.8
aly-MIR399i	LNC_000144	100.000	32	0	0	90	121	306	337	7.89e-10	60.2
csi-MIR396b	LNC_000978	93.878	49	3	0	82	130	333	381	3.00e-14	75.0
bgy-MIR396a	LNC_000978	100.000	38	0	0	2	39	227	264	3.68e-13	71.3
bgy-MIR396a	LNC_000978	95.238	42	1	1	86	127	329	369	1.71e-11	65.8
bcy-MIR396a	LNC_000978	100.000	38	0	0	2	39	227	264	3.68e-13	71.3
bcy-MIR396a	LNC_000978	95.238	42	1	1	86	127	329	369	1.71e-11	65.8
tcc-MIR168	LNC_009636	97.619	42	1	0	1	42	113	154	1.40e-13	73.1
tcc-MIR396b	LNC_000978	100.000	35	0	0	8	42	227	261	2.08e-11	65.8
tcc-MIR398a	LNC_001809	96.875	32	1	0	86	117	211	180	3.60e-08	54.7
tcc-MIR399h	LNC_000144	100.000	34	0	0	71	104	302	335	5.52e-11	63.9
gma-MIR156i	LNC_013148	97.143	35	0	1	6	39	150	184	2.92e-09	58.4
gma-MIR156i	LNC_006510	90.909	44	2	2	7	49	115	157	2.92e-09	58.4
gma-MIR164c	LNC_005169	97.619	42	1	0	2	43	245	286	6.70e-14	73.1
gma-MIR166c	LNC_005910	91.837	49	3	1	9	57	278	325	4.85e-12	67.6
gma-MIR166c	LNC_002569	97.143	35	1	0	9	43	258	292	8.11e-10	60.2
gma-MIR166c	LNC_002568	97.143	35	1	0	9	43	242	276	8.11e-10	60.2
gma-MIR166c	LNC_011729	100.000	29	0	0	9	37	509	537	3.78e-08	54.7
gma-MIR166c	LNC_011729	91.892	37	3	0	92	128	641	677	1.36e-07	52.8
gma-MIR166c	LNC_004407	94.444	36	1	1	3	37	366	401	3.78e-08	54.7
gma-MIR166c	LNC_004407	100.000	28	0	0	101	128	513	540	1.36e-07	52.8
gma-MIR166g	LNC_008253	97.297	37	1	0	67	103	161	197	5.12e-11	63.9
gma-MIR168b	LNC_009636	97.436	39	1	0	1	39	122	160	3.96e-12	67.6
rgl-MIR5141	LNC_011930	95.062	162	8	0	1	162	2429	2590	1.25e-68	255
bdi-MIR166e	LNC_011729	94.286	35	0	1	21	55	505	537	1.62e-07	52.8
bdi-MIR166e	LNC_005910	94.286	35	0	2	23	55	272	306	1.62e-07	52.8
bdi-MIR166e	LNC_004407	100.000	28	0	0	28	55	374	401	1.62e-07	52.8
bdi-MIR166e	LNC_002569	94.286	35	0	2	23	55	252	286	1.62e-07	52.8
bdi-MIR166e	LNC_002568	94.286	35	0	2	23	55	236	270	1.62e-07	52.8
cme-MIR164a	LNC_005169	93.182	44	2	1	6	49	246	288	4.09e-11	63.9
cme-MIR168	LNC_009636	100.000	37	0	0	1	37	123	159	2.32e-12	69.4
gma-MIR156l	LNC_006510	95.556	45	1	1	76	120	163	206	3.44e-13	71.3
gma-MIR156l	LNC_013148	97.143	35	0	1	7	40	150	184	2.68e-09	58.4
gma-MIR156m	LNC_013148	97.436	39	1	0	69	107	199	237	4.18e-12	67.6
gma-MIR156m	LNC_006510	97.436	39	1	0	69	107	163	201	4.18e-12	67.6
aau-MIR396	LNC_000978	97.500	40	1	0	104	143	335	374	1.55e-12	69.4
aau-MIR396	LNC_000978	95.122	41	2	0	11	51	228	268	2.00e-11	65.8
aau-MIR168	LNC_009636	100.000	34	0	0	94	127	156	123	6.10e-11	63.9
amg-MIR396	LNC_000978	97.619	42	1	0	100	141	333	374	1.19e-13	73.1
amg-MIR396	LNC_000978	95.122	41	2	0	9	49	228	268	1.98e-11	65.8
osa-MIR5523	LNC_012944	93.750	80	5	0	1	80	899	978	2.16e-28	121
osa-MIR5523	LNC_012943	93.750	80	5	0	1	80	1182	1261	2.16e-28	121
osa-MIR5523	LNC_010276	93.750	80	5	0	1	80	1216	1295	2.16e-28	121
osa-MIR5523	LNC_010275	93.750	80	5	0	1	80	1216	1295	2.16e-28	121
osa-MIR5523	LNC_009583	93.750	80	5	0	1	80	920	999	2.16e-28	121
osa-MIR5523	LNC_009582	93.750	80	5	0	1	80	1216	1295	2.16e-28	121
osa-MIR5523	LNC_008832	93.750	80	5	0	1	80	1095	1174	2.16e-28	121
mtr-MIR168c	LNC_009636	100.000	35	0	0	9	43	121	155	1.68e-11	65.8
vun-MIR168	LNC_009636	95.556	45	1	1	2	46	117	160	3.58e-13	71.3
mtr-MIR530	LNC_008651	100.000	28	0	0	2	29	107	134	1.72e-07	52.8
dpr-MIR166b	LNC_011729	100.000	34	0	0	96	129	641	674	6.22e-11	63.9
mes-MIR168a	LNC_009636	97.500	40	1	0	1	40	115	154	1.88e-12	69.4
lus-MIR399b	LNC_000076	97.436	39	1	0	64	102	153	191	4.09e-12	67.6
lus-MIR399b	LNC_005268	91.667	48	3	1	62	109	274	320	1.47e-11	65.8
lus-MIR156i	LNC_006510	90.698	43	4	0	98	140	163	205	3.88e-09	58.4
lus-MIR156i	LNC_013148	100.000	30	0	0	34	63	150	179	1.40e-08	56.5
lus-MIR156c	LNC_013148	100.000	29	0	0	4	32	151	179	2.70e-08	54.7
lus-MIR156c	LNC_006510	100.000	29	0	0	4	32	115	143	2.70e-08	54.7
lus-MIR166d	LNC_004407	100.000	30	0	0	73	102	508	537	9.24e-09	56.5
lus-MIR168b	LNC_009636	94.872	39	2	0	1	39	116	154	3.25e-10	62.1
lus-MIR396c	LNC_000978	92.500	40	1	2	75	112	324	363	9.53e-09	56.5
lus-MIR166g	LNC_011729	97.436	39	1	0	55	93	638	676	3.25e-12	67.6
lus-MIR166g	LNC_011729	100.000	31	0	0	2	32	509	539	1.95e-09	58.4
lus-MIR166g	LNC_005910	97.297	37	1	0	57	93	421	457	4.20e-11	63.9
lus-MIR166g	LNC_005910	94.737	38	0	1	1	38	277	312	1.95e-09	58.4
lus-MIR166g	LNC_002569	97.143	35	1	0	1	35	257	291	5.43e-10	60.2
lus-MIR166g	LNC_002569	97.143	35	1	0	59	93	411	445	5.43e-10	60.2
lus-MIR166g	LNC_002568	97.143	35	1	0	1	35	241	275	5.43e-10	60.2
lus-MIR166g	LNC_002568	97.143	35	1	0	59	93	395	429	5.43e-10	60.2
lus-MIR166h	LNC_005910	96.774	31	1	0	31	61	274	304	2.03e-07	52.8
lus-MIR166h	LNC_002569	96.774	31	1	0	31	61	254	284	2.03e-07	52.8
lus-MIR166h	LNC_002568	96.774	31	1	0	31	61	238	268	2.03e-07	52.8
lus-MIR166i	LNC_011729	97.297	37	1	0	79	115	638	674	5.41e-11	63.9
lus-MIR166i	LNC_011729	100.000	29	0	0	1	29	511	539	3.26e-08	54.7
lus-MIR166i	LNC_004407	96.970	33	1	0	1	33	375	407	9.05e-09	56.5
lus-MIR396d	LNC_000978	100.000	32	0	0	76	107	263	232	7.07e-10	60.2
nta-MIR156g	LNC_006510	97.143	35	0	1	6	39	114	148	3.43e-09	58.4
nta-MIR156g	LNC_013148	97.059	34	0	1	7	39	151	184	1.23e-08	56.5
nta-MIR162b	LNC_006525	100.000	32	0	0	58	89	350	381	5.51e-10	60.2
nta-MIR162b	LNC_006525	100.000	29	0	0	8	36	288	316	2.56e-08	54.7
nta-MIR164a	LNC_005169	95.238	42	2	0	2	43	245	286	8.71e-12	67.6
nta-MIR164b	LNC_005169	95.238	42	2	0	2	43	245	286	8.71e-12	67.6
nta-MIR166a	LNC_005910	100.000	34	0	0	146	179	422	455	9.38e-11	63.9
nta-MIR166a	LNC_005910	100.000	29	0	0	3	31	278	306	5.65e-08	54.7
nta-MIR166a	LNC_002569	100.000	33	0	0	147	179	411	443	3.37e-10	62.1
nta-MIR166a	LNC_002569	90.909	44	3	1	3	45	258	301	4.36e-09	58.4
nta-MIR166a	LNC_002568	100.000	33	0	0	147	179	395	427	3.37e-10	62.1
nta-MIR166a	LNC_002568	90.909	44	3	1	3	45	242	285	4.36e-09	58.4
nta-MIR166a	LNC_011729	90.909	44	3	1	3	45	509	552	4.36e-09	58.4
nta-MIR166a	LNC_004407	90.698	43	4	0	3	45	373	415	4.36e-09	58.4
nta-MIR166b	LNC_005910	100.000	36	0	0	101	136	423	458	5.25e-12	67.6
nta-MIR166b	LNC_002569	100.000	35	0	0	101	135	411	445	1.89e-11	65.8
nta-MIR166b	LNC_002568	100.000	35	0	0	101	135	395	429	1.89e-11	65.8
nta-MIR166b	LNC_011729	97.143	35	1	0	101	135	642	676	8.78e-10	60.2
nta-MIR166d	LNC_005910	100.000	34	0	0	153	186	422	455	9.84e-11	63.9
nta-MIR166d	LNC_005910	100.000	29	0	0	3	31	278	306	5.92e-08	54.7
nta-MIR166d	LNC_002569	100.000	33	0	0	154	186	411	443	3.54e-10	62.1
nta-MIR166d	LNC_002569	90.909	44	3	1	3	45	258	301	4.58e-09	58.4
nta-MIR166d	LNC_002568	100.000	33	0	0	154	186	395	427	3.54e-10	62.1
nta-MIR166d	LNC_002568	90.909	44	3	1	3	45	242	285	4.58e-09	58.4
nta-MIR166d	LNC_011729	90.909	44	3	1	3	45	509	552	4.58e-09	58.4
nta-MIR166d	LNC_004407	90.698	43	4	0	3	45	373	415	4.58e-09	58.4
nta-MIR166e	LNC_005910	91.489	47	2	1	130	174	411	457	9.04e-11	63.9
nta-MIR166e	LNC_002569	97.143	35	1	0	140	174	411	445	1.17e-09	60.2
nta-MIR166e	LNC_002568	97.143	35	1	0	140	174	395	429	1.17e-09	60.2
nta-MIR166e	LNC_011729	94.444	36	2	0	139	174	641	676	1.51e-08	56.5
nta-MIR166f	LNC_005910	100.000	36	0	0	117	152	423	458	5.96e-12	67.6
nta-MIR166f	LNC_002569	100.000	35	0	0	117	151	411	445	2.14e-11	65.8
nta-MIR166f	LNC_002568	100.000	35	0	0	117	151	395	429	2.14e-11	65.8
nta-MIR166f	LNC_011729	97.143	35	1	0	117	151	642	676	9.98e-10	60.2
nta-MIR168a	LNC_009636	100.000	29	0	0	2	30	124	152	5.09e-08	54.7
nta-MIR168b	LNC_009636	100.000	29	0	0	2	30	124	152	4.71e-08	54.7
nta-MIR168d	LNC_009636	100.000	32	0	0	1	32	123	154	2.50e-09	60.2
nta-MIR168e	LNC_009636	100.000	32	0	0	1	32	123	154	2.31e-09	60.2
gma-MIR156w	LNC_006394	90.196	102	6	3	2	102	258	356	4.76e-31	130
gma-MIR164i	LNC_005169	95.000	40	2	0	116	155	378	417	7.83e-11	63.9
gma-MIR393c	LNC_003103	100.000	33	0	0	2	34	134	166	1.90e-10	62.1
gma-MIR393c	LNC_003102	100.000	33	0	0	2	34	134	166	1.90e-10	62.1
gma-MIR393d	LNC_003103	100.000	36	0	0	1	36	131	166	4.54e-12	67.6
gma-MIR393d	LNC_003103	97.143	35	0	1	88	122	193	226	2.73e-09	58.4
gma-MIR393d	LNC_003102	100.000	36	0	0	1	36	131	166	4.54e-12	67.6
gma-MIR393d	LNC_003102	97.143	35	0	1	88	122	193	226	2.73e-09	58.4
gma-MIR393e	LNC_003103	100.000	33	0	0	2	34	134	166	2.48e-10	62.1
gma-MIR393e	LNC_003102	100.000	33	0	0	2	34	134	166	2.48e-10	62.1
gma-MIR393f	LNC_003103	100.000	33	0	0	2	34	134	166	2.01e-10	62.1
gma-MIR393f	LNC_003103	97.059	34	0	1	85	118	193	225	9.34e-09	56.5
gma-MIR393f	LNC_003102	100.000	33	0	0	2	34	134	166	2.01e-10	62.1
gma-MIR393f	LNC_003102	97.059	34	0	1	85	118	193	225	9.34e-09	56.5
gma-MIR393g	LNC_003103	100.000	34	0	0	1	34	133	166	5.64e-11	63.9
gma-MIR393g	LNC_003102	100.000	34	0	0	1	34	133	166	5.64e-11	63.9
hbr-MIR156	LNC_013148	90.566	106	3	3	9	111	140	241	4.24e-32	134
hbr-MIR396b	LNC_000978	95.349	43	2	0	1	43	222	264	1.65e-12	69.4
hbr-MIR396b	LNC_000978	100.000	30	0	0	113	142	333	362	1.28e-08	56.5
ghr-MIR169a	LNC_012538	97.297	37	1	0	6	42	278	314	6.22e-11	63.9
ghr-MIR169a	LNC_012538	92.857	42	2	1	1	42	586	626	8.04e-10	60.2
ghr-MIR169a	LNC_007023	97.297	37	1	0	6	42	68	104	6.22e-11	63.9
ghr-MIR169a	LNC_007023	92.857	42	2	1	1	42	376	416	8.04e-10	60.2
ghr-MIR169a	LNC_000929	97.297	37	1	0	6	42	115	151	6.22e-11	63.9
ghr-MIR399e	LNC_000144	100.000	34	0	0	111	144	302	335	7.83e-11	63.9
mdm-MIR156a	LNC_011397	96.667	90	3	0	1	90	157	246	2.33e-38	154
mdm-MIR156a	LNC_011396	96.667	90	3	0	1	90	156	245	2.33e-38	154
mdm-MIR156a	LNC_011395	96.667	90	3	0	1	90	156	245	2.33e-38	154
mdm-MIR156a	LNC_011394	96.667	90	3	0	1	90	156	245	2.33e-38	154
mdm-MIR156a	LNC_011393	96.667	90	3	0	1	90	149	238	2.33e-38	154
mdm-MIR156a	LNC_011392	96.667	90	3	0	1	90	149	238	2.33e-38	154
mdm-MIR156a	LNC_011391	96.667	90	3	0	1	90	149	238	2.33e-38	154
mdm-MIR156a	LNC_011390	96.667	90	3	0	1	90	149	238	2.33e-38	154
mdm-MIR156a	LNC_011389	96.667	90	3	0	1	90	149	238	2.33e-38	154
mdm-MIR156a	LNC_011388	96.667	90	3	0	1	90	123	212	2.33e-38	154
mdm-MIR156a	LNC_011387	96.667	90	3	0	1	90	123	212	2.33e-38	154
mdm-MIR156a	LNC_011386	96.667	90	3	0	1	90	123	212	2.33e-38	154
mdm-MIR156b	LNC_006394	94.118	85	5	0	1	85	268	352	1.01e-31	132
mdm-MIR156c	LNC_011397	96.739	92	3	0	1	92	155	246	2.42e-38	154
mdm-MIR156c	LNC_011396	96.739	92	3	0	1	92	154	245	2.42e-38	154
mdm-MIR156c	LNC_011395	96.739	92	3	0	1	92	154	245	2.42e-38	154
mdm-MIR156c	LNC_011394	96.739	92	3	0	1	92	154	245	2.42e-38	154
mdm-MIR156c	LNC_011393	96.739	92	3	0	1	92	147	238	2.42e-38	154
mdm-MIR156c	LNC_011392	96.739	92	3	0	1	92	147	238	2.42e-38	154
mdm-MIR156c	LNC_011391	96.739	92	3	0	1	92	147	238	2.42e-38	154
mdm-MIR156c	LNC_011390	96.739	92	3	0	1	92	147	238	2.42e-38	154
mdm-MIR156c	LNC_011389	96.739	92	3	0	1	92	147	238	2.42e-38	154
mdm-MIR156c	LNC_011388	96.739	92	3	0	1	92	121	212	2.42e-38	154
mdm-MIR156c	LNC_011387	96.739	92	3	0	1	92	121	212	2.42e-38	154
mdm-MIR156c	LNC_011386	96.739	92	3	0	1	92	121	212	2.42e-38	154
mdm-MIR156c	LNC_011351	100.000	38	0	0	57	94	595	558	2.51e-13	71.3
mdm-MIR156e	LNC_011397	98.889	90	1	0	1	90	157	246	1.39e-40	161
mdm-MIR156e	LNC_011396	98.889	90	1	0	1	90	156	245	1.39e-40	161
mdm-MIR156e	LNC_011395	98.889	90	1	0	1	90	156	245	1.39e-40	161
mdm-MIR156e	LNC_011394	98.889	90	1	0	1	90	156	245	1.39e-40	161
mdm-MIR156e	LNC_011393	98.889	90	1	0	1	90	149	238	1.39e-40	161
mdm-MIR156e	LNC_011392	98.889	90	1	0	1	90	149	238	1.39e-40	161
mdm-MIR156e	LNC_011391	98.889	90	1	0	1	90	149	238	1.39e-40	161
mdm-MIR156e	LNC_011390	98.889	90	1	0	1	90	149	238	1.39e-40	161
mdm-MIR156e	LNC_011389	98.889	90	1	0	1	90	149	238	1.39e-40	161
mdm-MIR156e	LNC_011388	98.889	90	1	0	1	90	123	212	1.39e-40	161
mdm-MIR156e	LNC_011387	98.889	90	1	0	1	90	123	212	1.39e-40	161
mdm-MIR156e	LNC_011386	98.889	90	1	0	1	90	123	212	1.39e-40	161
mdm-MIR156f	LNC_006480	93.617	188	8	4	6	189	655	842	3.54e-75	278
mdm-MIR156g	LNC_006394	94.505	91	5	0	3	93	265	355	1.89e-34	141
mdm-MIR156h	LNC_011397	96.739	92	3	0	1	92	155	246	2.42e-38	154
mdm-MIR156h	LNC_011396	96.739	92	3	0	1	92	154	245	2.42e-38	154
mdm-MIR156h	LNC_011395	96.739	92	3	0	1	92	154	245	2.42e-38	154
mdm-MIR156h	LNC_011394	96.739	92	3	0	1	92	154	245	2.42e-38	154
mdm-MIR156h	LNC_011393	96.739	92	3	0	1	92	147	238	2.42e-38	154
mdm-MIR156h	LNC_011392	96.739	92	3	0	1	92	147	238	2.42e-38	154
mdm-MIR156h	LNC_011391	96.739	92	3	0	1	92	147	238	2.42e-38	154
mdm-MIR156h	LNC_011390	96.739	92	3	0	1	92	147	238	2.42e-38	154
mdm-MIR156h	LNC_011389	96.739	92	3	0	1	92	147	238	2.42e-38	154
mdm-MIR156h	LNC_011388	96.739	92	3	0	1	92	121	212	2.42e-38	154
mdm-MIR156h	LNC_011387	96.739	92	3	0	1	92	121	212	2.42e-38	154
mdm-MIR156h	LNC_011386	96.739	92	3	0	1	92	121	212	2.42e-38	154
mdm-MIR156h	LNC_011351	100.000	38	0	0	57	94	595	558	2.51e-13	71.3
mdm-MIR156i	LNC_006394	95.349	86	4	0	1	86	266	351	2.31e-33	137
mdm-MIR156j	LNC_011397	97.727	88	2	0	1	88	158	245	8.13e-38	152
mdm-MIR156j	LNC_011396	97.727	88	2	0	1	88	157	244	8.13e-38	152
mdm-MIR156j	LNC_011395	97.727	88	2	0	1	88	157	244	8.13e-38	152
mdm-MIR156j	LNC_011394	97.727	88	2	0	1	88	157	244	8.13e-38	152
mdm-MIR156j	LNC_011393	97.727	88	2	0	1	88	150	237	8.13e-38	152
mdm-MIR156j	LNC_011392	97.727	88	2	0	1	88	150	237	8.13e-38	152
mdm-MIR156j	LNC_011391	97.727	88	2	0	1	88	150	237	8.13e-38	152
mdm-MIR156j	LNC_011390	97.727	88	2	0	1	88	150	237	8.13e-38	152
mdm-MIR156j	LNC_011389	97.727	88	2	0	1	88	150	237	8.13e-38	152
mdm-MIR156j	LNC_011388	97.727	88	2	0	1	88	124	211	8.13e-38	152
mdm-MIR156j	LNC_011387	97.727	88	2	0	1	88	124	211	8.13e-38	152
mdm-MIR156j	LNC_011386	97.727	88	2	0	1	88	124	211	8.13e-38	152
mdm-MIR156j	LNC_011351	100.000	37	0	0	52	88	597	561	8.42e-13	69.4
mdm-MIR156k	LNC_006480	97.183	142	3	1	4	145	688	828	8.54e-65	243
mdm-MIR156m	LNC_006394	99.115	113	0	1	1	113	254	365	1.08e-52	202
mdm-MIR156n	LNC_006480	99.275	138	0	1	1	137	688	825	1.72e-66	248
mdm-MIR156o	LNC_006394	98.913	92	1	0	1	92	263	354	1.13e-41	165
mdm-MIR156ab	LNC_006510	97.222	180	5	0	1	180	69	248	1.38e-83	305
mdm-MIR156ab	LNC_013148	93.370	181	11	1	1	180	105	285	6.50e-72	267
mdm-MIR156ac	LNC_013148	98.819	254	3	0	1	254	68	321	6.83e-128	453
mdm-MIR156ac	LNC_006510	91.765	255	17	4	2	253	32	285	2.56e-97	351
mdm-MIR162a	LNC_006525	95.745	94	3	1	1	93	287	380	3.14e-37	150
mdm-MIR162b	LNC_006525	98.936	94	1	0	1	94	287	380	8.65e-43	169
mdm-MIR164f	LNC_005169	93.529	170	2	1	1	170	252	412	2.85e-65	244
mdm-MIR166a	LNC_005910	95.455	176	4	2	1	172	280	455	2.85e-75	278
mdm-MIR166d	LNC_004407	94.152	171	10	0	3	173	372	542	2.89e-70	261
mdm-MIR166d	LNC_011729	91.228	171	14	1	3	172	508	678	2.27e-61	231
mdm-MIR166e	LNC_008253	92.553	94	7	0	1	94	100	193	9.14e-33	135
mdm-MIR166g	LNC_002569	94.565	184	1	2	1	175	260	443	1.05e-74	276
mdm-MIR166g	LNC_002568	94.565	184	1	2	1	175	244	427	1.05e-74	276
mdm-MIR166h	LNC_011729	98.171	164	2	1	1	163	511	674	4.45e-78	287
mdm-MIR166h	LNC_004407	92.073	164	11	2	1	163	375	537	2.12e-61	231
mdm-MIR166i	LNC_008253	92.553	94	7	0	1	94	100	193	9.14e-33	135
mdm-MIR167a	LNC_006096	95.283	106	5	0	1	106	147	252	2.80e-43	171
mdm-MIR167a	LNC_004754	95.283	106	5	0	1	106	131	236	2.80e-43	171
mdm-MIR167h	LNC_006096	95.283	106	5	0	1	106	147	252	2.80e-43	171
mdm-MIR167h	LNC_004754	95.283	106	5	0	1	106	131	236	2.80e-43	171
mdm-MIR167i	LNC_006096	95.283	106	5	0	1	106	147	252	2.80e-43	171
mdm-MIR167i	LNC_004754	95.283	106	5	0	1	106	131	236	2.80e-43	171
mdm-MIR167j	LNC_004754	96.296	135	5	0	5	139	117	251	1.06e-58	222
mdm-MIR167j	LNC_006096	96.241	133	5	0	7	139	135	267	1.37e-57	219
mdm-MIR168a	LNC_009636	93.706	143	7	1	1	143	121	261	6.59e-56	213
mdm-MIR169c	LNC_012538	95.455	44	2	0	20	63	268	311	6.11e-13	71.3
mdm-MIR169c	LNC_007023	95.455	44	2	0	20	63	58	101	6.11e-13	71.3
mdm-MIR169d	LNC_012538	95.455	44	2	0	20	63	268	311	6.11e-13	71.3
mdm-MIR169d	LNC_007023	95.455	44	2	0	20	63	58	101	6.11e-13	71.3
mdm-MIR171a	LNC_005803	95.402	87	4	0	1	87	274	360	6.24e-34	139
mdm-MIR171b	LNC_005803	97.802	91	2	0	3	93	274	364	1.88e-39	158
mdm-MIR393b	LNC_010403	96.183	131	4	1	1	131	108	237	5.94e-56	213
mdm-MIR393c	LNC_010403	96.183	131	4	1	1	131	108	237	5.94e-56	213
mdm-MIR396a	LNC_000978	97.315	149	4	0	1	149	224	372	4.07e-68	254
mdm-MIR396b	LNC_000978	99.405	168	1	0	1	168	215	382	1.27e-83	305
mdm-MIR396f	LNC_009157	98.039	153	3	0	1	153	57	209	5.39e-72	267
mdm-MIR396g	LNC_009157	92.063	126	10	0	1	126	71	196	2.09e-45	178
mdm-MIR398b	LNC_000502	90.526	95	8	1	1	95	172	265	2.00e-29	124
mdm-MIR398b	LNC_000501	90.526	95	8	1	1	95	669	762	2.00e-29	124
mdm-MIR398b	LNC_000500	90.526	95	8	1	1	95	623	716	2.00e-29	124
mdm-MIR398b	LNC_000499	90.526	95	8	1	1	95	669	762	2.00e-29	124
mdm-MIR398b	LNC_000498	90.526	95	8	1	1	95	669	762	2.00e-29	124
mdm-MIR398b	LNC_000497	90.526	95	8	1	1	95	669	762	2.00e-29	124
mdm-MIR398b	LNC_000496	90.526	95	8	1	1	95	170	263	2.00e-29	124
mdm-MIR398b	LNC_000495	90.526	95	8	1	1	95	170	263	2.00e-29	124
mdm-MIR398b	LNC_000494	90.526	95	8	1	1	95	155	248	2.00e-29	124
mdm-MIR398c	LNC_000502	97.030	101	3	0	1	101	170	270	2.64e-43	171
mdm-MIR398c	LNC_000501	97.030	101	3	0	1	101	667	767	2.64e-43	171
mdm-MIR398c	LNC_000500	97.030	101	3	0	1	101	621	721	2.64e-43	171
mdm-MIR398c	LNC_000499	97.030	101	3	0	1	101	667	767	2.64e-43	171
mdm-MIR398c	LNC_000498	97.030	101	3	0	1	101	667	767	2.64e-43	171
mdm-MIR398c	LNC_000497	97.030	101	3	0	1	101	667	767	2.64e-43	171
mdm-MIR398c	LNC_000496	97.030	101	3	0	1	101	168	268	2.64e-43	171
mdm-MIR398c	LNC_000495	97.030	101	3	0	1	101	168	268	2.64e-43	171
mdm-MIR398c	LNC_000494	97.030	101	3	0	1	101	153	253	2.64e-43	171
mdm-MIR399a	LNC_000076	97.391	115	3	0	1	115	77	191	5.11e-51	196
mdm-MIR399b	LNC_005268	100.000	107	0	0	1	107	208	314	1.30e-51	198
mdm-MIR399c	LNC_000076	95.652	115	5	0	1	115	77	191	2.38e-49	191
mdm-MIR399d	LNC_001649	100.000	45	0	0	93	137	273	317	5.12e-17	84.2
mdm-MIR399d	LNC_000460	100.000	30	0	0	108	137	1	30	1.12e-08	56.5
mdm-MIR399e	LNC_005239	96.774	124	3	1	1	124	18	140	9.31e-54	206
mdm-MIR399e	LNC_000146	94.805	77	4	0	48	124	1	77	3.47e-28	121
mdm-MIR399f	LNC_005239	96.774	124	3	1	1	124	18	140	9.31e-54	206
mdm-MIR399f	LNC_000146	94.805	77	4	0	48	124	1	77	3.47e-28	121
mdm-MIR399g	LNC_005239	96.748	123	4	0	1	123	18	140	9.22e-54	206
mdm-MIR399g	LNC_000146	97.403	77	2	0	47	123	1	77	1.59e-31	132
mdm-MIR399h	LNC_005239	96.748	123	4	0	1	123	18	140	9.22e-54	206
mdm-MIR399h	LNC_000146	97.403	77	2	0	47	123	1	77	1.59e-31	132
mdm-MIR408a	LNC_000509	98.374	123	2	0	1	123	499	621	4.26e-57	217
mdm-MIR535b	LNC_011961	98.947	95	1	0	1	95	1364	1458	2.44e-43	171
mdm-MIR535c	LNC_011961	97.590	83	2	0	1	83	1371	1453	4.53e-35	143
mdm-MIR535d	LNC_011961	93.684	95	6	0	1	95	1364	1458	5.32e-35	143
mdm-MIR827	LNC_002431	92.265	181	11	1	1	181	153	330	5.09e-68	254
mdm-MIR828b	LNC_004335	94.565	92	1	3	67	158	1	88	1.27e-33	139
mdm-MIR408b	LNC_000509	100.000	85	0	0	1	85	517	601	1.67e-39	158
mdm-MIR408c	LNC_000509	96.104	154	6	0	3	156	484	637	1.54e-67	252
mdm-MIR408d	LNC_000509	100.000	85	0	0	1	85	517	601	1.67e-39	158
mdm-MIR7124a	LNC_001150	100.000	44	0	0	109	152	390	347	2.08e-16	82.4
mdm-MIR7124a	LNC_001150	100.000	34	0	0	1	34	347	380	7.54e-11	63.9
mdm-MIR7124b	LNC_001150	95.588	68	2	1	132	198	390	323	4.61e-24	108
mdm-MIR7124b	LNC_001150	93.103	58	3	1	1	57	323	380	7.76e-17	84.2
mdm-MIR5225a	LNC_008595	93.056	144	9	1	1	144	38	180	8.59e-55	209
mdm-MIR5225b	LNC_008595	93.056	144	9	1	1	144	38	180	8.59e-55	209
mdm-MIR7125	LNC_010495	99.065	107	1	0	1	107	131	237	6.05e-50	193
mdm-MIR393d	LNC_010403	96.183	131	4	1	1	131	108	237	5.94e-56	213
mdm-MIR393e	LNC_010403	96.183	131	4	1	1	131	108	237	5.94e-56	213
mdm-MIR169e	LNC_012538	95.745	47	2	0	10	56	580	626	1.20e-14	76.8
mdm-MIR169e	LNC_007023	95.745	47	2	0	10	56	370	416	1.20e-14	76.8
mdm-MIR169e	LNC_000929	93.878	49	1	2	10	57	105	152	1.55e-13	73.1
mdm-MIR169f	LNC_012538	95.745	47	2	0	10	56	580	626	1.20e-14	76.8
mdm-MIR169f	LNC_007023	95.745	47	2	0	10	56	370	416	1.20e-14	76.8
mdm-MIR169f	LNC_000929	93.878	49	1	2	10	57	105	152	1.55e-13	73.1
mdm-MIR858	LNC_009446	93.434	929	29	11	1	921	197	1101	0.0	1351
mdm-MIR858	LNC_010151	93.719	605	12	8	1	599	134	718	0.0	883
mdm-MIR858	LNC_010151	93.056	288	13	3	638	921	717	1001	1.23e-115	414
cme-MIR156a	LNC_006394	91.919	99	5	3	5	102	262	358	1.02e-32	135
cme-MIR166c	LNC_005910	100.000	31	0	0	114	144	424	454	3.45e-09	58.4
cme-MIR166c	LNC_002569	100.000	31	0	0	114	144	412	442	3.45e-09	58.4
cme-MIR166c	LNC_002568	100.000	31	0	0	114	144	396	426	3.45e-09	58.4
cme-MIR166b	LNC_005910	100.000	36	0	0	65	100	422	457	3.65e-12	67.6
cme-MIR166b	LNC_005910	91.304	46	2	2	1	44	280	325	1.70e-10	62.1
cme-MIR166b	LNC_011729	97.368	38	1	0	64	101	640	677	1.31e-11	65.8
cme-MIR166b	LNC_002569	100.000	35	0	0	66	100	411	445	1.31e-11	65.8
cme-MIR166b	LNC_002569	93.182	44	2	1	1	44	260	302	4.72e-11	63.9
cme-MIR166b	LNC_002568	100.000	35	0	0	66	100	395	429	1.31e-11	65.8
cme-MIR166b	LNC_002568	93.182	44	2	1	1	44	244	286	4.72e-11	63.9
cme-MIR166b	LNC_004407	90.476	42	4	0	60	101	499	540	7.90e-09	56.5
cme-MIR166d	LNC_008253	100.000	35	0	0	80	114	159	193	1.60e-11	65.8
cme-MIR166f	LNC_005910	100.000	37	0	0	61	97	421	457	9.77e-13	69.4
cme-MIR166f	LNC_005910	94.595	37	1	1	1	37	280	315	7.61e-09	56.5
cme-MIR166f	LNC_002569	100.000	35	0	0	63	97	411	445	1.26e-11	65.8
cme-MIR166f	LNC_002569	100.000	33	0	0	1	33	260	292	1.64e-10	62.1
cme-MIR166f	LNC_002568	100.000	35	0	0	63	97	395	429	1.26e-11	65.8
cme-MIR166f	LNC_002568	100.000	33	0	0	1	33	244	276	1.64e-10	62.1
cme-MIR166f	LNC_011729	97.222	36	1	0	62	97	641	676	1.64e-10	62.1
cme-MIR156b	LNC_006510	94.000	50	1	2	130	179	159	206	4.28e-14	75.0
cme-MIR156b	LNC_006510	92.683	41	2	1	7	46	115	155	4.31e-09	58.4
cme-MIR156b	LNC_013148	95.652	46	1	1	130	175	195	239	1.54e-13	73.1
cme-MIR156b	LNC_013148	91.304	46	3	1	2	46	146	191	3.33e-10	62.1
cme-MIR396b	LNC_000978	100.000	35	0	0	1	35	231	265	2.08e-11	65.8
cme-MIR396b	LNC_000978	100.000	32	0	0	118	149	333	364	9.68e-10	60.2
cme-MIR408	LNC_000509	94.872	39	2	0	87	125	565	603	2.34e-10	62.1
mes-MIR156e	LNC_006480	90.217	92	7	2	1	90	712	803	8.49e-28	119
mes-MIR156h	LNC_013148	91.860	86	3	2	1	85	154	236	2.84e-27	117
mes-MIR156h	LNC_006510	91.860	86	3	3	1	85	118	200	2.84e-27	117
mes-MIR166d	LNC_005910	100.000	33	0	0	78	110	423	455	1.84e-10	62.1
mes-MIR166d	LNC_005910	97.222	36	0	1	1	36	280	314	6.63e-10	60.2
mes-MIR166d	LNC_002569	100.000	33	0	0	78	110	411	443	1.84e-10	62.1
mes-MIR166d	LNC_002569	100.000	29	0	0	1	29	260	288	3.08e-08	54.7
mes-MIR166d	LNC_002568	100.000	33	0	0	78	110	395	427	1.84e-10	62.1
mes-MIR166d	LNC_002568	100.000	29	0	0	1	29	244	272	3.08e-08	54.7
mes-MIR166f	LNC_011729	92.982	57	2	2	1	55	511	567	1.91e-16	82.4
mes-MIR166f	LNC_011729	100.000	34	0	0	108	141	641	674	6.91e-11	63.9
mes-MIR166f	LNC_004407	95.745	47	2	0	1	47	375	421	8.87e-15	76.8
mes-MIR166g	LNC_004407	95.238	42	2	0	1	42	375	416	4.63e-12	67.6
mes-MIR166g	LNC_011729	100.000	34	0	0	92	125	641	674	5.99e-11	63.9
mes-MIR167d	LNC_006096	100.000	28	0	0	4	31	157	184	8.48e-08	52.8
mes-MIR167d	LNC_004754	100.000	28	0	0	4	31	141	168	8.48e-08	52.8
mes-MIR169o	LNC_012538	100.000	28	0	0	1	28	287	314	1.32e-07	52.8
mes-MIR169o	LNC_012538	100.000	28	0	0	1	28	599	626	1.32e-07	52.8
mes-MIR169o	LNC_007023	100.000	28	0	0	1	28	77	104	1.32e-07	52.8
mes-MIR169o	LNC_007023	100.000	28	0	0	1	28	389	416	1.32e-07	52.8
mes-MIR169o	LNC_000929	100.000	28	0	0	1	28	124	151	1.32e-07	52.8
mes-MIR169aa	LNC_012538	100.000	28	0	0	1	28	287	314	1.18e-07	52.8
mes-MIR169aa	LNC_012538	100.000	28	0	0	1	28	599	626	1.18e-07	52.8
mes-MIR169aa	LNC_007023	100.000	28	0	0	1	28	77	104	1.18e-07	52.8
mes-MIR169aa	LNC_007023	100.000	28	0	0	1	28	389	416	1.18e-07	52.8
mes-MIR169aa	LNC_000929	100.000	28	0	0	1	28	124	151	1.18e-07	52.8
mes-MIR396a	LNC_000978	97.368	38	1	0	5	42	227	264	2.13e-11	65.8
mes-MIR396a	LNC_000978	92.683	41	3	0	114	154	333	373	9.90e-10	60.2
mes-MIR396b	LNC_000978	95.918	49	1	1	1	48	224	272	2.24e-15	78.7
mes-MIR396b	LNC_000978	97.297	37	1	0	91	127	333	369	6.27e-11	63.9
mes-MIR827	LNC_002431	94.118	34	2	0	56	89	289	322	8.73e-08	52.8
stu-MIR166b	LNC_008253	100.000	29	0	0	61	89	160	188	2.46e-08	54.7
stu-MIR166c	LNC_005910	100.000	30	0	0	54	83	422	451	6.08e-09	56.5
stu-MIR166c	LNC_002569	100.000	29	0	0	55	83	411	439	2.19e-08	54.7
stu-MIR166c	LNC_002568	100.000	29	0	0	55	83	395	423	2.19e-08	54.7
ppe-MIR156e	LNC_006480	97.619	84	2	0	1	84	716	799	1.28e-35	145
ppe-MIR156g	LNC_013148	95.181	83	3	1	1	82	154	236	3.47e-31	130
ppe-MIR156g	LNC_006510	95.181	83	3	1	1	82	118	200	3.47e-31	130
ppe-MIR166d	LNC_005910	100.000	51	0	0	116	166	416	466	2.96e-20	95.3
ppe-MIR166d	LNC_002569	98.182	55	0	1	3	57	249	302	2.96e-20	95.3
ppe-MIR166d	LNC_002569	94.118	51	3	0	116	166	404	454	2.98e-15	78.7
ppe-MIR166d	LNC_002568	98.182	55	0	1	3	57	233	286	2.96e-20	95.3
ppe-MIR166d	LNC_002568	94.118	51	3	0	116	166	388	438	2.98e-15	78.7
ppe-MIR166d	LNC_011729	97.222	36	1	0	122	157	641	676	3.00e-10	62.1
ppe-MIR166d	LNC_011729	100.000	29	0	0	12	40	509	537	5.02e-08	54.7
ppe-MIR166d	LNC_004407	100.000	29	0	0	12	40	373	401	5.02e-08	54.7
ppe-MIR166e	LNC_005910	97.222	36	1	0	123	158	422	457	2.88e-10	62.1
ppe-MIR166e	LNC_005910	100.000	29	0	0	3	31	278	306	4.81e-08	54.7
ppe-MIR166e	LNC_002569	97.143	35	1	0	124	158	411	445	1.03e-09	60.2
ppe-MIR166e	LNC_002569	100.000	29	0	0	3	31	258	286	4.81e-08	54.7
ppe-MIR166e	LNC_002568	97.143	35	1	0	124	158	395	429	1.03e-09	60.2
ppe-MIR166e	LNC_002568	100.000	29	0	0	3	31	242	270	4.81e-08	54.7
ppe-MIR167d	LNC_006096	92.453	106	7	1	1	105	147	252	3.61e-37	150
ppe-MIR167d	LNC_004754	90.566	106	9	1	1	105	131	236	7.81e-34	139
ppe-MIR169g	LNC_007023	92.857	70	3	1	3	70	352	421	8.32e-22	100
ppe-MIR169g	LNC_007023	93.617	47	3	0	19	65	58	104	6.52e-13	71.3
ppe-MIR169g	LNC_012538	95.082	61	3	0	10	70	571	631	1.08e-20	97.1
ppe-MIR169g	LNC_012538	93.617	47	3	0	19	65	268	314	6.52e-13	71.3
ppe-MIR169h	LNC_012538	91.489	47	4	0	15	61	580	626	2.45e-11	65.8
ppe-MIR169h	LNC_007023	91.489	47	4	0	15	61	370	416	2.45e-11	65.8
ppe-MIR169i	LNC_012538	91.935	62	5	0	16	77	253	314	5.93e-18	87.9
ppe-MIR169i	LNC_012538	90.909	55	5	0	25	79	574	628	4.62e-14	75.0
ppe-MIR169i	LNC_007023	91.935	62	5	0	16	77	43	104	5.93e-18	87.9
ppe-MIR169i	LNC_007023	90.909	55	5	0	25	79	364	418	4.62e-14	75.0
ppe-MIR169j	LNC_001173	95.062	81	3	1	1	81	67	146	1.32e-29	126
ppe-MIR393b	LNC_011877	100.000	36	0	0	1	36	168	203	3.74e-12	67.6
ppe-MIR393b	LNC_010403	100.000	36	0	0	1	36	108	143	3.74e-12	67.6
ppe-MIR399b	LNC_005268	97.222	36	1	0	84	119	279	314	2.03e-10	62.1
ppe-MIR399b	LNC_000076	97.222	36	1	0	84	119	156	191	2.03e-10	62.1
ppe-MIR399m	LNC_000146	95.918	49	2	0	74	122	29	77	5.77e-16	80.5
ppe-MIR399n	LNC_000146	96.078	51	2	0	72	122	27	77	4.46e-17	84.2
cpa-MIR156c	LNC_006394	93.103	87	6	0	1	87	268	354	1.35e-30	128
cpa-MIR156f	LNC_013148	97.674	43	1	0	61	103	196	238	2.18e-14	75.0
cpa-MIR156f	LNC_006510	97.674	43	1	0	61	103	160	202	2.18e-14	75.0
cpa-MIR166a	LNC_005910	97.059	34	1	0	91	124	418	451	2.76e-09	58.4
cpa-MIR166a	LNC_002569	100.000	29	0	0	96	124	411	439	3.57e-08	54.7
cpa-MIR166a	LNC_002568	100.000	29	0	0	96	124	395	423	3.57e-08	54.7
sly-MIR396a	LNC_000978	90.196	51	3	2	116	164	323	373	2.29e-11	65.8
gma-MIR399i	LNC_000076	100.000	28	0	0	1	28	78	105	8.61e-08	52.8
