# Supplementary material for: Genome-Wide Identification and Functional Prediction of Novel Drought-Responsive lncRNAs in Pyrus betulifolia
Source: Genes (Basel). 2018 Jun 20;9(6):311. doi: 10.3390/genes9060311 (PMC6027255; doi:10.3390/genes9060311)
Supplement: Supplementary file 1 [file genes-09-00311-s001.zip › Table S4 - The significantly different expressed lncRNAs between 24h and 48h compared to 0h of pyrus betulifolia under drought stress..xls]

24hVS0h	transcript_id	gene_id	gene_name	feature_id	h24_FPKM	h0_FPKM	log2(foldchange)	pvalue	qvalue	48hVS0h	transcript_id	gene_id	gene_name	feature_id	h48_FPKM	h0_FPKM	log2(foldchange)	pvalue	qvalue
	LNC_004541	XLOC_022526	-	70.1163703	68.371676	0	inf	5.91E-07	0.010779319		LNC_006930	XLOC_034585	-	0.236749791	0	4.651252	#NAME?	0.001060537	0.276444196
	LNC_007606	XLOC_037951	-	0.755444771	24.52456667	30.814043	-0.32936034	1.44E-05	0.07635593		LNC_007695	XLOC_038450	-	3.610144952	2.400572333	0	inf	0.001127359	0.276444196
	LNC_010010	XLOC_049492	-	2.434270915	13.35660733	5.018234333	1.412301854	0.000231656	0.077690144		LNC_001550	XLOC_007676	-	3.332406393	11.61392833	6.882620667	0.754826133	0.0017876	0.314768945
	LNC_010861	XLOC_053284	-	4.972797058	14.22828	2.585473667	2.460260755	0.000526531	0.078652369		LNC_006884	XLOC_034379	-	0.123127157	1.678331667	3.714270333	-1.146050977	0.00185151	0.314768945
	LNC_000699	XLOC_003390	-	0.292655055	1.038654	3.908907	-1.912050122	0.000561982	0.078652369		LNC_000699	XLOC_003390	-	0.171554164	1.201348333	3.908907	-1.702110737	0.001856843	0.314768945
	LNC_012475	XLOC_060564	-	12.51408653	25.23754367	1.184398667	4.413344825	0.000875873	0.09039091		LNC_006777	XLOC_033976	-	4.555411156	4.509814667	3.180301333	0.503904679	0.00252624	0.337770006
	LNC_003927	XLOC_019407	-	3.709584876	4.447742	0.599482333	2.891283961	0.000933307	0.090747756		LNC_000406	XLOC_002179	-	0.586687651	41.658872	36.07825267	0.207494308	0.002876629	0.348432918
	LNC_012166	XLOC_059298	-	0.36527194	0.327585667	2.265161333	-2.789669669	0.001061272	0.094825475		LNC_006185	XLOC_031169	-	0.380156256	2.064933333	3.629611333	-0.813719865	0.003036297	0.348432918
	LNC_007340	XLOC_036710	-	0.60414837	4.665167333	6.476639	-0.473316503	0.001061856	0.094825475		LNC_000805	XLOC_003880	-	6.216491911	1.822986667	5.144986667	-1.496863329	0.003640686	0.353499132
	LNC_006164	XLOC_031027	-	0.665590017	27.97148967	27.005934	0.050680644	0.001074326	0.094825475		LNC_001651	XLOC_008168	-	4.748882845	2.459663667	1.150274	1.096483498	0.004221204	0.355499149
	LNC_004971	XLOC_024783	-	3.440390358	7.609062	1.706197667	2.156933822	0.001096788	0.095042213		LNC_012575	XLOC_061018	-	0.182171282	3.873491333	9.132675333	-1.237403035	0.004769571	0.355499149
	LNC_003629	XLOC_018019	-	3.511229951	6.086364	1.069936	2.508056116	0.001120081	0.095042213		LNC_011127	XLOC_054455	-	5.001727821	6.7044	1.576855667	2.088057613	0.005220357	0.355499149
	LNC_007259	XLOC_036347	-	5.322645188	4.85456	0.179700333	4.755675551	0.001160971	0.095275566		LNC_001586	XLOC_007888	-	14.70358873	16.98116933	0.386092667	5.458844845	0.005414331	0.355499149
	LNC_005907	XLOC_029670	-	9.368361578	11.418749	0.518041	4.462194509	0.00127263	0.098841854		LNC_002700	XLOC_012996	-	3.010504624	2.595552333	0.048407667	5.744662211	0.005573832	0.355499149
	LNC_000119	XLOC_000676	-	6.088870668	5.910542	0.045805667	7.011620536	0.001351611	0.099788067		LNC_005823	XLOC_029193	-	0.029814213	0.660045	18.38860467	-4.800103815	0.005586153	0.355499149
	LNC_005267	XLOC_026466	-	4.881616675	3.943398	0.060065667	6.036754929	0.001827037	0.106885143		LNC_008024	XLOC_040107	-	0.258007569	80.56180067	267.8327943	-1.733164785	0.005764006	0.355499149
	LNC_000135	XLOC_000825	-	3.257311677	3.309334667	2.44408	0.437249688	0.002185388	0.1088263		LNC_005076	XLOC_025301	-	4.33495742	4.907072	1.068007667	2.199940436	0.005983414	0.355499149
	LNC_012047	XLOC_058716	-	5.913541245	6.543631	0.094413333	6.11495697	0.002224798	0.1088263		LNC_007212	XLOC_036150	-	5.382547189	5.491449333	1.105252	2.312811619	0.00602103	0.355499149
	LNC_001586	XLOC_007888	-	10.20738759	11.793654	0.386092667	4.932919812	0.002236226	0.1088263		LNC_012166	XLOC_059298	-	0.291685058	0.119809333	2.265161333	-4.240801602	0.006118884	0.355499149
	LNC_004291	XLOC_021306	-	3.16885572	2.489579	0.086044	4.854683392	0.002737719	0.113036436		LNC_004686	XLOC_023293	-	0.742566071	361.707621	309.4974163	0.224896629	0.007319313	0.365135481
	LNC_004775	XLOC_023644	-	0.399846264	0.466047	2.379455667	-2.352084214	0.003004425	0.114810807		LNC_010150	XLOC_050316	-	7.913319741	9.082972333	0.227203667	5.321106463	0.007606207	0.365135481
	LNC_004540	XLOC_022525	-	2.897955031	9.849021667	2.580419667	1.932374707	0.003107115	0.115501143		LNC_000135	XLOC_000825	-	8.018795594	3.122050667	2.44408	0.353202442	0.007760983	0.365135481
	LNC_000805	XLOC_003880	-	3.493671703	5.19201	5.144986667	0.013125824	0.003119806	0.115502418		LNC_007259	XLOC_036347	-	8.327034243	6.597754333	0.179700333	5.19831007	0.007858937	0.365135481
	LNC_005749	XLOC_028717	-	4.591491191	26.08809667	7.664409333	1.767145174	0.003152083	0.116037519		LNC_002841	XLOC_013921	-	0.222873702	0.504144	3.645130667	-2.854062753	0.008544861	0.365135481
	LNC_011140	XLOC_054525	-	4.689192896	4.075220333	0.116028333	5.134329013	0.003193363	0.116249284		LNC_001223	XLOC_005984	-	0.047816353	1.143785	2.346433	-1.036653376	0.008830511	0.365135481
	LNC_003460	XLOC_016976	-	0.363903645	0.530491333	2.971678333	-2.485876874	0.003346987	0.116810499		LNC_003895	XLOC_019245	-	5.008201501	3.628435	0.073750333	5.620554046	0.008950606	0.365135481
	LNC_005386	XLOC_026934	-	0.286325236	0.234419667	2.318415	-3.305973319	0.003406958	0.117868966		LNC_010861	XLOC_053284	-	10.62476535	20.76897233	2.585473667	3.005929316	0.009419753	0.365135481
	LNC_005343	XLOC_026772	-	0.473760651	2.665356667	5.217343	-0.968986681	0.003606801	0.120243892		LNC_010010	XLOC_049492	-	2.412484967	13.43071667	5.018234333	1.420284543	0.009576706	0.365135481
	LNC_003243	XLOC_015669	-	0.246172449	0.003558667	4.917897333	-10.4324891	0.003701716	0.121382832		LNC_009628	XLOC_047596	-	8.323460785	11.18048833	8.123461333	0.46081672	0.00972108	0.365135481
	LNC_000757	XLOC_003713	-	0.638274766	11.76084633	12.337441	-0.069051302	0.003886768	0.124458394		LNC_005386	XLOC_026934	-	0.176133421	0	2.318415	#NAME?	0.010676885	0.365135481
	LNC_009301	XLOC_045933	-	3.587436807	3.117733667	0.096566	5.012838562	0.003902755	0.124533376		LNC_003598	XLOC_017831	-	0.616877784	7.646615	11.82237233	-0.62862642	0.010709321	0.365135481
	LNC_003942	XLOC_019520	-	2.51105295	6.250462	2.982586667	1.06739877	0.003985276	0.125973111		LNC_005749	XLOC_028717	-	10.18175708	30.69319533	7.664409333	2.001672328	0.010904427	0.365135481
	LNC_011127	XLOC_054455	-	2.776430616	4.626173333	1.576855667	1.552768709	0.004515807	0.128391657		LNC_009760	XLOC_048263	-	2.105220541	6.296207	4.654788667	0.435767304	0.011205521	0.366355865
	LNC_004813	XLOC_023805	-	3.182722606	2.330139667	0.072276667	5.010742649	0.004612987	0.128391657		LNC_006962	XLOC_034745	-	3.199541285	2.649879	0.796139333	1.734833638	0.012087673	0.369782221
	LNC_000957	XLOC_004781	-	4.905913074	5.340914333	0.123557	5.433838091	0.005147572	0.132333255		LNC_003460	XLOC_016976	-	0.378622923	0.738607667	2.971678333	-2.008397818	0.012199657	0.369782221
	LNC_004684	XLOC_023271	-	2.284575719	12.66063667	3.658859	1.79088423	0.005202429	0.132333255		LNC_004775	XLOC_023644	-	0.312187288	0.106229667	2.379455667	-4.485372947	0.01249757	0.369782221
	LNC_002700	XLOC_012996	-	5.106032266	4.156036333	0.048407667	6.423828901	0.005613836	0.13561731		LNC_004406	XLOC_021929	-	0.335581508	3.880560667	4.084327	-0.073833267	0.012690163	0.369782221
	LNC_002841	XLOC_013921	-	0.347774738	0.937349667	3.645130667	-1.959311299	0.006025892	0.139331554		LNC_007605	XLOC_037945	-	0.194823713	11.16215833	20.34309267	-0.865923006	0.012899155	0.369782221
	LNC_008497	XLOC_042273	-	2.621925727	2.098766	0.149700333	3.809391985	0.006073918	0.139331554		LNC_005343	XLOC_026772	-	0.238279085	1.842587333	5.217343	-1.501582282	0.014102182	0.369782221
	LNC_009257	XLOC_045739	-	0.340641181	1.332258333	3.186545	-1.258119177	0.006730307	0.143768137		LNC_003700	XLOC_018406	-	0.137150562	3.663486333	3.558970333	0.041757327	0.014297105	0.369782221
	LNC_005579	XLOC_027896	-	0.357606039	0.795483333	2.296042333	-1.529245633	0.007047528	0.146896595		LNC_008573	XLOC_042632	-	16.30330561	47.49312467	56.941794	-0.26176927	0.014625991	0.369782221
	LNC_001937	XLOC_009656	-	2.963288535	3.612977667	0.402384333	3.166542296	0.007126722	0.147096777		LNC_006137	XLOC_030924	-	0.269971814	2.415247	3.195233	-0.403750401	0.014710472	0.369782221
	LNC_000933	XLOC_004698	-	2.753106512	3.36504	0.515537667	2.70647391	0.007393465	0.148454921		LNC_002054	XLOC_010114	-	0.449187383	4.961938333	4.311177	0.20282201	0.014988153	0.369978352
	LNC_006415	XLOC_032412	-	13.99683503	13.26932233	0.519698333	4.674276451	0.00740875	0.148505696		LNC_004541	XLOC_022526	-	37.94838944	63.06747933	0	inf	0.015071866	0.369978352
	LNC_009823	XLOC_048617	-	4.237480152	3.357784	0.063233	5.730687949	0.008046755	0.152455589		LNC_004405	XLOC_021929	-	89.10551911	1.73904	4.77709	-1.457840941	0.015158955	0.369978352
	LNC_003845	XLOC_018956	-	3.272261406	2.798651333	0.185195667	3.917609515	0.008095184	0.152455589		LNC_003890	XLOC_019201	-	1.956808684	14.557387	11.514962	0.33824177	0.01530722	0.370612122
	LNC_000652	XLOC_003187	-	0.18222188	0.451607	3.443465	-2.93072126	0.008210279	0.152847039		LNC_006415	XLOC_032412	-	49.47528356	23.87651267	0.519698333	5.521773894	0.015420669	0.370887193
	LNC_000406	XLOC_002179	-	0.672076886	31.91886467	36.07825267	-0.176720131	0.008211017	0.152847039		LNC_008223	XLOC_040903	-	0.233920692	0.734918	2.209397333	-1.587997701	0.01584118	0.373092783
	LNC_002234	XLOC_010944	-	2.81753211	2.197164333	0.089602667	4.615957299	0.009041077	0.158229186		LNC_000757	XLOC_003713	-	0.553887521	17.67921867	12.337441	0.519011331	0.016045358	0.375890546
	LNC_008168	XLOC_040661	-	0.410192258	1.255133	2.418925	-0.946525791	0.009172115	0.15857835		LNC_012923	XLOC_062900	-	0.170586765	2.354358667	6.182566667	-1.392871772	0.016483142	0.377248386
	LNC_000045	XLOC_000206	-	0.629043002	5.757087667	8.873396333	-0.624147227	0.009205673	0.158660947		LNC_000718	XLOC_003491	-	2.976040307	5.496968667	1.985429	1.469185486	0.016698164	0.377259407
	LNC_007725	XLOC_038516	-	0.387182125	0.753237667	2.528916333	-1.747342257	0.009598786	0.161439996		LNC_008168	XLOC_040661	-	0.140081498	1.046344667	2.418925	-1.209007884	0.018151208	0.382755372
	LNC_009628	XLOC_047596	-	3.550432336	13.62465933	8.123461333	0.746053675	0.009615356	0.161439996		LNC_007324	XLOC_036609	-	3.117341461	3.032516667	0.467730667	2.696765647	0.018447882	0.384937969
	LNC_002140	XLOC_010416	-	3.14382355	7.104723	1.081769	2.715385942	0.010208175	0.163072826		LNC_011485	XLOC_055993	-	1.792251927	7.782799333	3.861655	1.01106988	0.018730681	0.384937969
	LNC_011485	XLOC_055993	-	1.541230153	6.729566333	3.861655	0.801294258	0.010329139	0.163518135		LNC_010888	XLOC_053411	-	2.82348509	11.99580533	5.933963333	1.015462098	0.018758422	0.384937969
	LNC_000804	XLOC_003872	-	2.250251018	23030.69303	25825.63119	-0.165245784	0.010546337	0.163929108		LNC_003218	XLOC_015547	-	4.190117477	574.9708967	473.9864197	0.278643208	0.018765466	0.384937969
	LNC_006155	XLOC_030988	-	0.504671251	0.692474	2.536155667	-1.87281149	0.010776346	0.164710838		LNC_003629	XLOC_018019	-	3.329229696	5.866103	1.069936	2.454877901	0.019312636	0.387949494
	LNC_005076	XLOC_025301	-	3.945421362	5.431677667	1.068007667	2.346475865	0.011066949	0.166748871		LNC_002183	XLOC_010605	-	14.07174369	2.372019333	0.460390667	2.365185277	0.019569097	0.389927162
	LNC_003638	XLOC_018068	-	0.458640279	29.36218567	53.06022	-0.853671294	0.011082492	0.166748871		LNC_009182	XLOC_045382	-	8.939550291	5.727689	4.354348	0.395496447	0.020118591	0.389927162
	LNC_003767	XLOC_018554	-	0.302371663	1.025336667	2.125868667	-1.051954779	0.011091011	0.166748871		LNC_000678	XLOC_003316	-	6.135650913	4.568585333	4.201744	0.120759237	0.02119126	0.390598693
	LNC_008186	XLOC_040775	-	1.677109937	5.088012	5.526703667	-0.119317186	0.011239327	0.167804399		LNC_008896	XLOC_044183	-	4.221934998	15.01153267	8.283665333	0.857730109	0.021449132	0.392507544
	LNC_002908	XLOC_014230	-	0.54336787	17.222794	27.76856733	-0.68913354	0.012013729	0.16990811		LNC_012236	XLOC_059646	-	131.2152811	40.119779	2.300646667	4.124202322	0.022032747	0.394772388
	LNC_005775	XLOC_028845	-	2.686873879	1.893995	0.127485667	3.893025564	0.012071471	0.170186744		LNC_001504	XLOC_007433	-	0.141097692	15.67046767	33.55285333	-1.098387222	0.022191304	0.394772388
	LNC_001953	XLOC_009752	-	0.593632373	4.455617667	5.198241	-0.22239808	0.012702135	0.170844429		LNC_006464	XLOC_032622	-	0.17431814	0.670892333	1.953206333	-1.541691199	0.022266323	0.394772388
	LNC_000780	XLOC_003796	-	1.711423374	10.10870933	9.562258	0.080175571	0.012913941	0.170844429		LNC_008763	XLOC_043496	-	2.330130944	2.195240333	0.268285667	3.032537009	0.024160726	0.400980773
	LNC_006964	XLOC_034764	-	0.441879462	4.544490333	8.237221333	-0.85803925	0.012934269	0.170844429		LNC_006115	XLOC_030802	-	8.195477939	29.03354467	44.15859933	-0.604973693	0.024265887	0.400980773
	LNC_000181	XLOC_001008	-	0.585248801	5.024902	5.861433	-0.222157957	0.012996749	0.171194678		LNC_008545	XLOC_042537	-	3.237820313	2.174739667	2.496595667	-0.199119481	0.024421316	0.400980773
	LNC_002864	XLOC_014046	-	2.908973324	2.722151333	0.705053333	1.948942975	0.013098322	0.171376751		LNC_005719	XLOC_028537	-	2.376831542	4.145357333	1.123934667	1.882938293	0.02533186	0.404696205
	LNC_012025	XLOC_058606	-	3.025709013	3.049396	0.619971	2.298250875	0.014200816	0.17651065		LNC_003204	XLOC_015468	-	3.833326989	3.291569	2.040970667	0.689519993	0.025516519	0.404696205
	LNC_002793	XLOC_013616	-	0.735664048	5.434397333	7.616206667	-0.486952576	0.014341942	0.177110367		LNC_006189	XLOC_031203	-	0.744409263	329.9394427	286.469859	0.203817902	0.025565386	0.404696205
	LNC_008846	XLOC_043899	-	2.597364039	2.144856667	0.358027667	2.582738259	0.014815667	0.178924624		LNC_005566	XLOC_027807	-	0.379563334	2.775581	3.821928333	-0.46151093	0.02564891	0.404696205
	LNC_000106	XLOC_000609	-	3.279641276	20.97252733	7.3259	1.517422813	0.015353787	0.180001313		LNC_007264	XLOC_036374	-	3.747347444	3.510607667	2.747034333	0.353845833	0.025735844	0.404696205
	LNC_005863	XLOC_029440	-	0.515371141	9.452176	16.52696867	-0.806103736	0.015559994	0.181007656		LNC_008979	XLOC_044528	-	0.0923697	0.414601333	1.657125333	-1.998886061	0.025942401	0.404696205
	LNC_010684	XLOC_052346	-	0.508858332	3.617882667	3.977385333	-0.136674719	0.015843866	0.181958139		LNC_002930	XLOC_014336	-	0.426057374	67.45187133	55.48365033	0.281795761	0.026322453	0.406400297
	LNC_008895	XLOC_044169	-	1.425495979	19.21870467	25.25923733	-0.394299977	0.016062852	0.182894053		LNC_005017	XLOC_024965	-	0.305383763	2.443903333	3.023896	-0.307221301	0.026403497	0.406491617
	LNC_004356	XLOC_021627	-	4.462040527	257.9033787	331.6353227	-0.362767004	0.016346043	0.183689876		LNC_003195	XLOC_015420	-	0.25000449	14.67599	15.04808033	-0.036121629	0.026915728	0.408128281
	LNC_000768	XLOC_003743	-	3.356586367	6.665358333	0.961562	2.793230649	0.016594998	0.183689876		LNC_005863	XLOC_029440	-	0.206866127	5.622516667	16.52696867	-1.555534196	0.028031504	0.410296229
	LNC_005908	XLOC_029670	-	5.77119411	6.108847333	0.690108333	3.146005427	0.016640553	0.183689876		LNC_006964	XLOC_034764	-	0.299250982	2.699995333	8.237221333	-1.609200841	0.028120647	0.410296229
	LNC_008318	XLOC_041400	-	2.032678141	4.414596333	1.986586	1.151990276	0.016809549	0.183932992		LNC_008806	XLOC_043671	-	5.898181507	3.002141	0.757809667	1.986084289	0.028579549	0.410296229
	LNC_011700	XLOC_056988	-	1.422309085	8.766783667	6.256964	0.486584844	0.01684605	0.183932992		LNC_004401	XLOC_021910	-	0.313504297	2.213467333	5.876751	-1.40871069	0.029433099	0.410512482
	LNC_005108	XLOC_025505	-	0.725062407	8.532317	11.076534	-0.376497041	0.017672651	0.186451579		LNC_011140	XLOC_054525	-	6.952874166	5.360225667	0.116028333	5.52974469	0.02960797	0.410512482
	LNC_009956	XLOC_049212	-	0.509847051	1.794818333	3.901991	-1.120372625	0.017974865	0.186997097		LNC_011590	XLOC_056468	-	3.559979851	2.316293333	0.122439667	4.241675039	0.029718173	0.410512482
	LNC_009780	XLOC_048359	-	0.412203379	1.12028	1.811537667	-0.693355443	0.01831591	0.187146817		LNC_005952	XLOC_029911	-	0.215597723	0.349310667	1.685480333	-2.270577191	0.031359423	0.411936762
	LNC_001478	XLOC_007295	-	7.444840224	13.86567733	0.929468	3.898969087	0.018649551	0.187146817		LNC_006059	XLOC_030476	-	2.582463574	4.847000333	2.081719333	1.219316611	0.0320836	0.415114417
	LNC_006189	XLOC_031203	-	0.803074922	272.195933	286.469859	-0.073737842	0.01933995	0.18927226		LNC_006230	XLOC_031453	-	0.349788733	3.029448	3.288653667	-0.118442142	0.032354941	0.416439403
	LNC_010150	XLOC_050316	-	2.626603391	2.704287	0.227203667	3.573190247	0.020094643	0.190081387		LNC_011715	XLOC_057075	-	10.06068083	2.572488333	0.496732333	2.372623971	0.03240176	0.416579808
	LNC_010888	XLOC_053411	-	1.986060506	10.51306	5.933963333	0.825114733	0.020400664	0.191033199		LNC_009787	XLOC_048397	-	0.166882765	1.645424	6.260933333	-1.927918348	0.032775859	0.417892206
	LNC_004577	XLOC_022694	-	3.382708659	4.380531667	0.457181667	3.260266524	0.020403332	0.191033199		LNC_012475	XLOC_060564	-	8.598587359	22.61892733	1.184398667	4.255303837	0.033982015	0.422873512
	LNC_002054	XLOC_010114	-	0.439073227	2.871654667	4.311177	-0.586199528	0.020642447	0.191400075		LNC_005604	XLOC_027997	-	3.54969992	61.58934167	65.563698	-0.090216522	0.036156023	0.424518262
	LNC_009476	XLOC_046799	-	0.682883786	10.79825633	15.44562267	-0.516399663	0.02115298	0.193268818		LNC_005385	XLOC_026934	-	0.129611108	0.219427	3.454994333	-3.976870382	0.036688951	0.424518262
	LNC_012508	XLOC_060730	-	2.706639953	2.921223667	0.346574667	3.075334716	0.021571196	0.193268818		LNC_000119	XLOC_000676	-	4.129104357	5.192277	0.045805667	6.824697454	0.036728874	0.424518262
	LNC_004218	XLOC_020957	-	4.138993022	2.609115333	0.137336	4.247778963	0.021813062	0.193730783		LNC_008235	XLOC_040960	-	3.670481279	5.311359667	1.904844667	1.479407871	0.036759199	0.424518262
	LNC_012198	XLOC_059453	-	1.277374567	8.686926667	6.360146333	0.449785899	0.02201924	0.194231092		LNC_002695	XLOC_012963	-	0.67764223	8.984003667	5.685337333	0.660112564	0.036767171	0.424518262
	LNC_003903	XLOC_019290	-	3.219226207	6.762395333	1.742316333	1.956527777	0.022175357	0.194524015		LNC_008721	XLOC_043328	-	0.18765176	27.70498833	55.28401433	-0.996716618	0.036856738	0.424518262
	LNC_003470	XLOC_017018	-	0.363401956	0.393351667	2.083292	-2.404973464	0.022570275	0.195216419		LNC_001173	XLOC_005687	-	0.220525917	4.142022	9.370501667	-1.177791071	0.037245501	0.424518262
	LNC_006137	XLOC_030924	-	0.313211665	1.523742667	3.195233	-1.06830186	0.022581151	0.195216419		LNC_010117	XLOC_050130	-	2.268726242	1.430578667	2.547951333	-0.832738889	0.037562324	0.424518262
	LNC_002583	XLOC_012444	-	6.54077209	27.71776567	3.176224333	3.125426249	0.022711461	0.19534853		LNC_008450	XLOC_042033	-	1.835999031	4.894162	1.794656333	1.447354254	0.03797247	0.424518262
	LNC_001651	XLOC_008168	-	3.62677166	3.415688333	1.150274	1.570198783	0.023202339	0.195727468		LNC_009477	XLOC_046802	-	3.752527211	7.983136333	3.253237333	1.295079574	0.038144502	0.424518262
	LNC_004721	XLOC_023464	-	4.626487231	3.004942333	0.682119333	2.139241246	0.023416547	0.195727468		LNC_005269	XLOC_026469	-	3.309875243	2.374699667	0.028436667	6.383848891	0.038197606	0.424518262
	LNC_007258	XLOC_036346	-	2.497987168	2.123201333	0.284031333	2.902119185	0.023910958	0.197394111		LNC_009663	XLOC_047745	-	0.228793908	3.750716333	9.361352	-1.319550748	0.038317741	0.424518262
	LNC_004000	XLOC_019920	-	0.451659139	4.085087667	6.911075667	-0.758543236	0.024087418	0.197394111		LNC_005746	XLOC_028695	-	2.279637428	4.547855667	1.868153333	1.283573596	0.038902391	0.426257082
	LNC_004355	XLOC_021627	-	2.750467386	371.357132	427.2574107	-0.202298229	0.024236795	0.197574803		LNC_000415	XLOC_002211	-	3.563668512	2.602825333	1.011994667	1.362876814	0.039228335	0.426257082
	LNC_004776	XLOC_023646	-	0.388217526	1.022157	2.784919	-1.44601856	0.024270055	0.1975812		LNC_008486	XLOC_042178	-	0.13708308	0.133317	2.761276667	-4.372402783	0.040440732	0.427717489
	LNC_006230	XLOC_031453	-	0.584564573	2.673392	3.288653667	-0.298825688	0.025002745	0.198955818		LNC_007796	XLOC_038966	-	0.152039226	28.452926	86.07641067	-1.597040898	0.040493261	0.428041
	LNC_007926	XLOC_039685	-	0.464106504	1.761581667	3.037281	-0.785909029	0.025240806	0.199592671		LNC_000624	XLOC_003104	-	0.212225874	11.23151433	23.10524	-1.040667617	0.040523596	0.428041
	LNC_008223	XLOC_040903	-	0.391403044	0.935864	2.209397333	-1.239282096	0.025887103	0.200129704		LNC_001366	XLOC_006758	-	2.664963451	116.2932717	89.46924833	0.378303829	0.040648984	0.428361566
	LNC_009663	XLOC_047745	-	0.384475373	4.351668333	9.361352	-1.1051483	0.025960324	0.200129704		LNC_009183	XLOC_045382	-	3.294675679	14.74424	10.18087133	0.53429042	0.041756067	0.429431243
	LNC_003038	XLOC_014838	-	0.594884939	2.673971	4.087921	-0.612383497	0.02622227	0.201096169		LNC_002909	XLOC_014236	-	0.475974769	10.037535	13.25668	-0.401314494	0.041910005	0.429852164
	LNC_004931	XLOC_024519	-	1.166224091	21.51456667	20.542866	0.066676312	0.026326233	0.201217089		LNC_007363	XLOC_036813	-	0.343840651	9.258296333	12.52292067	-0.43575243	0.042444697	0.430600298
	LNC_006115	XLOC_030802	-	3.685257798	48.42091633	44.15859933	0.13293597	0.026610918	0.201871355		LNC_004465	XLOC_022205	-	2.429458792	6.546687667	2.029487667	1.689649579	0.042564506	0.430600298
	LNC_000695	XLOC_003370	-	1.589273952	9.821086333	3.445126333	1.511325725	0.026982305	0.202484234		LNC_004370	XLOC_021713	-	4.413331748	17.07989367	8.464011667	1.012885472	0.043287643	0.430600298
	LNC_004269	XLOC_021251	-	2.421190885	4.677952333	1.354977333	1.787608443	0.027095394	0.202759851		LNC_012525	XLOC_060770	-	2.789692339	5.074145	2.297437333	1.143139237	0.044071297	0.430600298
	LNC_007796	XLOC_038966	-	0.401951538	43.26539233	86.07641067	-0.992404434	0.027194635	0.202934668		LNC_003062	XLOC_014915	-	4.033609259	3.318550667	2.211926	0.58525018	0.044972747	0.430600298
	LNC_005624	XLOC_028073	-	4.085297869	2.640690333	0.739216333	1.836846591	0.027195825	0.202934668		LNC_011923	XLOC_058079	-	1.995957183	71.023094	43.45479333	0.708772886	0.044988018	0.430600298
	LNC_005604	XLOC_027997	-	2.150246959	70.96997467	65.563698	0.114311562	0.027605581	0.203496732		LNC_002914	XLOC_014266	-	6.674223455	5.285978667	0	inf	0.045603795	0.430600298
	LNC_006267	XLOC_031644	-	0.354920069	0.749897	2.124272333	-1.502204376	0.027691952	0.203496732		LNC_008170	XLOC_040674	-	7.362834607	0.635755667	1.643867333	-1.370549551	0.04597682	0.430600298
	LNC_001070	XLOC_005240	-	2.492573757	5.793032333	4.761327	0.282955003	0.028218336	0.20390204		LNC_009377	XLOC_046361	-	0.696456713	29.75412767	35.95336267	-0.273036889	0.046151697	0.430600298
	LNC_007605	XLOC_037945	-	0.498601324	15.29209767	20.34309267	-0.411752703	0.028352521	0.203942307		LNC_002965	XLOC_014533	-	0.602590589	15.46654933	24.254591	-0.649106492	0.047438281	0.430600298
	LNC_008486	XLOC_042178	-	0.268932245	0.291084333	2.761276667	-3.245826348	0.028358585	0.203942307		LNC_005579	XLOC_027896	-	0.166634648	1.576552667	2.296042333	-0.542375876	0.048267958	0.430600298
	LNC_005832	XLOC_029224	-	0.3987852	2.246186667	3.700288333	-0.720159866	0.028376838	0.203942307		LNC_005432	XLOC_027109	-	0.384398546	12.998422	15.92400533	-0.292866768	0.048638853	0.430600298
	LNC_011439	XLOC_055836	-	0.221366032	0	1.600461333	#NAME?	0.028873848	0.204544204		LNC_010221	XLOC_050499	-	0.152854146	0.172554333	1.865835333	-3.434699059	0.048978383	0.430600298
	LNC_012923	XLOC_062900	-	0.31124133	2.665225333	6.182566667	-1.213948379	0.028881988	0.204544204		LNC_009598	XLOC_047472	-	1.997718433	22.29682767	12.11414833	0.88014548	0.049100745	0.430600298
	LNC_003218	XLOC_015547	-	2.318922824	631.4261577	473.9864197	0.413768303	0.029005238	0.204544204		LNC_005344	XLOC_026772	-	0.143868874	1.660976667	9.316125667	-2.487698294	0.049143639	0.430600298
	LNC_002310	XLOC_011355	-	0.313483444	0.423783	2.193575	-2.371886414	0.029512687	0.205147415		LNC_007088	XLOC_035379	-	0.441680462	7.660624667	6.410047333	0.257127028	0.049447195	0.430600298
	LNC_005344	XLOC_026772	-	0.255404974	2.541463	9.316125667	-1.874070873	0.029774836	0.205500907		LNC_003351	XLOC_016323	-	2.4905503	26.02030967	15.401445	0.756572417	0.049669911	0.430600298
	LNC_002792	XLOC_013616	-	0.235554107	4.094824333	5.82959	-0.509592859	0.029790994	0.205500907		LNC_007838	XLOC_039178	-	1.998084038	2.603106667	0.557022333	2.224427352	0.049873684	0.430600298
	LNC_007291	XLOC_036473	-	1.600170124	45.809263	36.487173	0.328249976	0.031041986	0.208306474
	LNC_003913	XLOC_019339	-	8.749742172	7.377263667	0.193757667	5.250760497	0.031169889	0.208306474
	LNC_010567	XLOC_051901	-	4.996046422	3.818265333	1.880703667	1.021644812	0.031476099	0.208875672
	LNC_008014	XLOC_040064	-	1.378435642	995.958842	1119.023092	-0.168081778	0.032258845	0.210361758
	LNC_005566	XLOC_027807	-	0.194966031	0.974983667	3.821928333	-1.97085077	0.032623791	0.21074808
	LNC_003204	XLOC_015468	-	2.02747934	2.718237333	2.040970667	0.413415978	0.032803003	0.21074808
	LNC_007786	XLOC_038919	-	0.374845866	0.602368667	2.505566	-2.056417908	0.033204561	0.21074808
	LNC_008721	XLOC_043328	-	0.454811839	34.294414	55.28401433	-0.688888774	0.033310805	0.21074808
	LNC_011663	XLOC_056787	-	3.249170246	8.284048	2.209373667	1.906698474	0.033505938	0.21074808
	LNC_001345	XLOC_006612	-	1.709497856	50.15771333	53.142517	-0.083394982	0.034550717	0.211234465
	LNC_008351	XLOC_041527	-	0.447110608	0.172266	2.297939667	-3.737631029	0.034570062	0.211234465
	LNC_000058	XLOC_000262	-	2.55325259	2.418466	0.32341	2.902656062	0.035025277	0.212251247
	LNC_008498	XLOC_042277	-	0.618371616	3.602304333	4.285768667	-0.25063391	0.035536876	0.212694575
	LNC_006779	XLOC_033981	-	0.306489658	0.691582	1.121044333	-0.696871108	0.035544376	0.212694575
	LNC_011327	XLOC_055410	-	0.550071945	2.261621	1.942559	0.219398767	0.03631921	0.213836234
	LNC_003042	XLOC_014851	-	0.221478129	0.693364667	2.467796667	-1.831537304	0.038971624	0.215528496
	LNC_009577	XLOC_047353	-	1.592412645	71.12573733	93.02213167	-0.387202297	0.039103149	0.215528496
	LNC_011715	XLOC_057075	-	3.539961017	1.701923	0.496732333	1.776625204	0.039146604	0.215528496
	LNC_009524	XLOC_047009	-	0.421107716	0.770433333	2.459511333	-1.674629674	0.039206895	0.215528496
	LNC_005838	XLOC_029256	-	0.696046104	11.72478667	14.28846633	-0.285289399	0.039568388	0.215848169
	LNC_004370	XLOC_021713	-	1.851400584	11.573643	8.464011667	0.451429527	0.039585405	0.215848169
	LNC_000448	XLOC_002337	-	4.351922722	6.957431667	0.384370333	4.177985939	0.040037142	0.216051762
	LNC_012062	XLOC_058797	-	0.585033236	5.840027333	10.92020167	-0.902952473	0.040390761	0.216362238
	LNC_011923	XLOC_058079	-	1.971558068	70.537417	43.45479333	0.698873423	0.040605399	0.216475088
	LNC_000624	XLOC_003104	-	0.36047599	11.10114667	23.10524	-1.057511371	0.041023048	0.216904019
	LNC_010009	XLOC_049488	-	0.550095489	6.694926667	8.675873333	-0.373940737	0.041404411	0.217217548
	LNC_006613	XLOC_033256	-	2.7973168	1.974595667	0.169171	3.545003084	0.041763118	0.217217548
	LNC_003120	XLOC_015176	-	1.829106131	25.03089167	26.47028	-0.080663771	0.041766433	0.217217548
	LNC_008167	XLOC_040657	-	0.533100466	2.552536667	3.076416	-0.269318916	0.041793994	0.217217548
	LNC_009161	XLOC_045287	-	1.483561025	6.182990333	2.683728	1.20406629	0.042081886	0.217326391
	LNC_001559	XLOC_007723	-	1.463341694	26.44429267	27.380017	-0.050166956	0.042275304	0.217326391
	LNC_009093	XLOC_045068	-	0.38006864	2.418996333	4.865299333	-1.008119986	0.042346349	0.217326391
	LNC_001504	XLOC_007433	-	0.373153407	18.507865	33.55285333	-0.858296978	0.04235878	0.217326391
	LNC_005017	XLOC_024965	-	0.486978972	1.936012333	3.023896	-0.643320379	0.042376979	0.217326391
	LNC_003227	XLOC_015596	-	0.696163506	5.494469667	5.560158	-0.017145643	0.042608438	0.217458292
	LNC_006636	XLOC_033359	-	0.285725181	0.726622667	2.055853	-1.500458835	0.042687124	0.217530508
	LNC_000862	XLOC_004277	-	0.623527489	5.260861333	6.823868	-0.375290716	0.042728587	0.217530508
	LNC_006777	XLOC_033976	-	2.333998324	4.767841	3.180301333	0.584172658	0.042876337	0.217841368
	LNC_003700	XLOC_018406	-	0.43136345	4.113615667	3.558970333	0.208947103	0.043317711	0.218716212
	LNC_001213	XLOC_005947	-	2.290005816	4.031779333	5.180254667	-0.361606344	0.043434092	0.218737697
	LNC_000902	XLOC_004537	-	0.479109207	1.993347	3.086361333	-0.630714099	0.04427036	0.219579236
	LNC_010117	XLOC_050130	-	1.932306036	2.959758667	2.547951333	0.216141824	0.04427538	0.219579236
	LNC_004108	XLOC_020446	-	3.635711982	2.677102667	0.798077333	1.746072012	0.044308838	0.219579236
	LNC_003575	XLOC_017680	-	0.590327745	3.636090333	5.561692667	-0.613135983	0.044777667	0.220113647
	LNC_005385	XLOC_026934	-	0.229525592	1.194549	3.454994333	-1.532217311	0.045362039	0.221317279
	LNC_012575	XLOC_061018	-	0.353433613	6.041077667	9.132675333	-0.596231612	0.045571331	0.221318517
	LNC_011762	XLOC_057337	-	0.338829712	0.946339	1.992042	-1.073819078	0.045725814	0.221318517
	LNC_002873	XLOC_014069	-	3.582264886	1.671790333	1.125939333	0.570264828	0.046205829	0.221676813
	LNC_008979	XLOC_044528	-	0.286929573	0.633713	1.657125333	-1.386781206	0.046696378	0.22213419
	LNC_006412	XLOC_032399	-	0.622350221	4.755451333	6.033369	-0.343381548	0.046714183	0.22213419
	LNC_006721	XLOC_033702	-	0.566269213	1.298528333	3.255372667	-1.325945216	0.047831337	0.222822245
	LNC_000198	XLOC_001123	-	0.436996436	2.241382333	3.896676333	-0.797855339	0.048310912	0.223626637
	LNC_002183	XLOC_010605	-	5.676633854	2.427395333	0.460390667	2.398478598	0.048358576	0.223711087
	LNC_001743	XLOC_008573	-	3.352792376	9.513232	2.630470333	1.854614782	0.048405341	0.223711087
	LNC_000105	XLOC_000608	-	1.554726169	4.558805333	2.303453333	0.984857436	0.04854892	0.223711087
	LNC_009477	XLOC_046802	-	2.001678713	5.130265333	3.253237333	0.657157368	0.048736476	0.223772354
	LNC_008097	XLOC_040344	-	0.697819163	5.35952	5.973883667	-0.156565345	0.049208715	0.224349312
	LNC_009508	XLOC_046885	-	0.536379327	2.492827	3.962476	-0.668619433	0.049228523	0.224349312
	LNC_005432	XLOC_027109	-	0.554675222	11.44235933	15.92400533	-0.476818703	0.04980545	0.225409407
	LNC_009624	XLOC_047585	-	0.057874197	0.033178667	23.21461367	-9.450561646	0.021816408	0.403162235
	LNC_007461	XLOC_037233	-	2.065862129	15.874446	15.122131	0.070044787	0.022760197	0.403162235
	LNC_001210	XLOC_005927	-	2.480624138	5.602106	4.202814	0.414613672	0.025243989	0.403162235
	LNC_003561	XLOC_017611	-	2.624355062	4.508670333	2.96296	0.605662876	0.02577046	0.403162235
	LNC_000452	XLOC_002337	-	0.0490414	1.611005	2.555526333	-0.665659486	0.026126438	0.403162235
