# Supplementary material for: Genome-Wide Identification and Functional Prediction of Novel Drought-Responsive lncRNAs in Pyrus betulifolia
Source: Genes (Basel). 2018 Jun 20;9(6):311. doi: 10.3390/genes9060311 (PMC6027255; doi:10.3390/genes9060311)
Supplement: Supplementary file 1 [file genes-09-00311-s001.zip › Table S5 - Gene Ontology (GO) of putative target genes of differentially expressed lncRNA of 24hVS0h base on co-expression.xls]

GO_accession	Description	Term_type	Over_represented_pValue	Corrected_pValue	CAD_item	CAD_list	Bg_item	Bg_list	Gene_names	Gene_description
GO:0004298	threonine-type endopeptidase activity	molecular_function	7.5032e-13	1.6466e-09	26	7519	45	28560	Pbr020640,Pbr023314,Pbr031588,Pbr029026,Pbr012526,Pbr014500,Pbr030735,Pbr018760,Pbr040497,Pbr006127,Pbr040166,Pbr021440,Pbr011930,Pbr031184,Pbr015194,Pbr021480,Pbr041252,Pbr005934,Pbr042244,Pbr020142,Pbr011863,Pbr025805,Pbr031185,Pbr019488,Pbr037578,Pbr007517	-|-|-|-|-|-|-|-|-|-|-|-|-|-|-|-|-|-|-|-|-|-|-|-|-|-|
GO:0070003	threonine-type peptidase activity	molecular_function	7.5032e-13	1.6466e-09	26	7519	45	28560	Pbr011930,Pbr040166,Pbr021440,Pbr040497,Pbr006127,Pbr030735,Pbr014500,Pbr018760,Pbr012526,Pbr031588,Pbr029026,Pbr020640,Pbr023314,Pbr031185,Pbr019488,Pbr007517,Pbr037578,Pbr025805,Pbr011863,Pbr042244,Pbr020142,Pbr005934,Pbr041252,Pbr031184,Pbr015194,Pbr021480	-|-|-|-|-|-|-|-|-|-|-|-|-|-|-|-|-|-|-|-|-|-|-|-|-|-|
GO:0005839	proteasome core complex	cellular_component	4.6498e-11	6.8026e-08	26	7519	52	28560	Pbr025805,Pbr011863,Pbr042244,Pbr020142,Pbr031185,Pbr037578,Pbr019488,Pbr007517,Pbr015194,Pbr031184,Pbr021480,Pbr005934,Pbr041252,Pbr040497,Pbr006127,Pbr030735,Pbr018760,Pbr014500,Pbr011930,Pbr021440,Pbr040166,Pbr031588,Pbr012526,Pbr029026,Pbr020640,Pbr023314	-|-|-|-|-|-|-|-|-|-|-|-|-|-|-|-|-|-|-|-|-|-|-|-|-|-|
GO:0000502	proteasome complex	cellular_component	3.63e-10	3.983e-07	28	7519	63	28560	Pbr041252,Pbr005934,Pbr021480,Pbr027393,Pbr031184,Pbr015194,Pbr019488,Pbr007517,Pbr037578,Pbr031185,Pbr020142,Pbr010903,Pbr042244,Pbr011863,Pbr025805,Pbr023314,Pbr020640,Pbr029026,Pbr031588,Pbr012526,Pbr040166,Pbr021440,Pbr011930,Pbr014500,Pbr030735,Pbr018760,Pbr006127,Pbr040497	-|-|-|-|-|-|-|-|-|-|-|-|-|-|-|-|-|-|-|-|-|-|-|-|-|-|-|-|
GO:0003735	structural constituent of ribosome	molecular_function	3.4574e-09	3.0349e-06	123	7519	684	28560	Pbr010576,Pbr037497,Pbr014449,Pbr013162,Pbr018920,Pbr039516,Pbr019479,Pbr003253,Pbr003412,Pbr021360,Pbr016153,Pbr033710,Pbr030603,Pbr014413,Pbr012947,Pbr009142,Pbr027596,Pbr000027,Pbr023941,Pbr040025,Pbr027888,Pbr025103,Pbr001940,Pbr042920,Pbr007229,Pbr035703,Pbr013473,Pbr038605,Pbr026356,Pbr017210,Pbr008614,Pbr030838,Pbr024618,Pbr022893,Pbr014429,Pbr021460,Pbr023000,Pbr003601,Pbr026351,Pbr006418…	-|-|-|-|-|-|-|-|-|-|-|-|-|-|-|-|-|-|-|-|-|-|-|-|-|-|-|-|-|-|-|-|-|-|-|-|-|-|-|-|-|-|-|-|-|-|-|-|-|-|-|-|-|-|-|-|-|-|-|-|-|-|-|-|-|-|-|-|-|-|-|-|-|-|-|-|-|-|-|-|-|-|-|-|-|-|-|-|-|-|-|-|-|-|-|-|-|-|-|-|-|-|-|-|-|-|-|-|-|-|-|-|-|-|-|-|-|-|-|-|-|-|-|
GO:0005840	ribosome	cellular_component	4.8265e-09	3.1026e-06	122	7519	681	28560	Pbr019661,Pbr021518,Pbr042771,Pbr026351,Pbr006418,Pbr021361,Pbr003601,Pbr023000,Pbr021460,Pbr014429,Pbr037773,Pbr030927,Pbr038278,Pbr013534,Pbr038346,Pbr031113,Pbr015380,Pbr007740,Pbr042858,Pbr042027,Pbr016015,Pbr016873,Pbr037921,Pbr023805,Pbr024476,Pbr008288,Pbr039827,Pbr011656,Pbr006940,Pbr028359,Pbr016153,Pbr033710,Pbr021360,Pbr003412,Pbr003253,Pbr019479,Pbr018920,Pbr039516,Pbr013162,Pbr014449…	-|-|-|-|-|-|-|-|-|-|-|-|-|-|-|-|-|-|-|-|-|-|-|-|-|-|-|-|-|-|-|-|-|-|-|-|-|-|-|-|-|-|-|-|-|-|-|-|-|-|-|-|-|-|-|-|-|-|-|-|-|-|-|-|-|-|-|-|-|-|-|-|-|-|-|-|-|-|-|-|-|-|-|-|-|-|-|-|-|-|-|-|-|-|-|-|-|-|-|-|-|-|-|-|-|-|-|-|-|-|-|-|-|-|-|-|-|-|-|-|-|-|
GO:0044267	cellular protein metabolic process	biological_process	4.9483e-09	3.1026e-06	607	7519	4063	28560	Pbr037839,Pbr015036,Pbr027429,Pbr026318,Pbr014268,Pbr030735,Pbr041273,Pbr003079,Pbr040497,Pbr027218,Pbr016560,Pbr020475,Pbr033933,Pbr001329,Pbr015317,Pbr031280,Pbr006664,Pbr017071,Pbr037157,Pbr027319,Pbr041871,Pbr006430,Pbr002124,Pbr025505,Pbr032056,Pbr027873,Pbr042787,Pbr015558,Pbr038921,Pbr033489,Pbr041674,Pbr015524,Pbr014620,Pbr027937,Pbr028388,Pbr034412,Pbr023790,Pbr004957,Pbr023232,Pbr025644…	-|-|-|-|-|-|-|-|-|-|-|-|-|-|-|-|-|-|-|-|-|-|-|-|-|-|-|-|-|-|-|-|-|-|-|-|-|-|-|-|-|-|-|-|-|-|-|-|-|-|-|-|-|-|-|-|-|-|-|-|-|-|-|-|-|-|-|-|-|-|-|-|-|-|-|-|-|-|-|-|-|-|-|-|-|-|-|-|-|-|-|-|-|-|-|-|-|-|-|-|-|-|-|-|-|-|-|-|-|-|-|-|-|-|-|-|-|-|-|-|-|-|-|-|-|-|-|-|-|-|-|-|-|-|-|-|-|-|-|-|-|-|-|-|-|-|-|-|-|-|-|-|-|-|-|-|-|-|-|-|-|-|-|-|-|-|-|-|-|-|-|-|-|-|-|-|-|-|-|-|-|-|-|-|-|-|-|-|-|-|-|-|-|-|-|-|-|-|-|-…
GO:0030529	ribonucleoprotein complex	cellular_component	3.365e-08	1.8461e-05	149	7519	885	28560	Pbr008288,Pbr011656,Pbr024476,Pbr021815,Pbr016015,Pbr016873,Pbr037921,Pbr015380,Pbr007740,Pbr007627,Pbr013534,Pbr038278,Pbr037773,Pbr011767,Pbr026351,Pbr006418,Pbr021361,Pbr024263,Pbr019661,Pbr035703,Pbr013473,Pbr008614,Pbr026356,Pbr024618,Pbr037479,Pbr042920,Pbr030603,Pbr012947,Pbr014413,Pbr009142,Pbr040025,Pbr000027,Pbr037497,Pbr025482,Pbr003253,Pbr003412,Pbr029143,Pbr001329,Pbr006430,Pbr034657…	-|-|-|-|-|-|-|-|-|-|-|-|-|-|-|-|-|-|-|-|-|-|-|-|-|-|-|-|-|-|-|-|-|-|-|-|-|-|-|-|-|-|-|-|-|-|-|-|-|-|-|-|-|-|-|-|-|-|-|-|-|-|-|-|-|-|-|-|-|-|-|-|-|-|-|-|-|-|-|-|-|-|-|-|-|-|-|-|-|-|-|-|-|-|-|-|-|-|-|-|-|-|-|-|-|-|-|-|-|-|-|-|-|-|-|-|-|-|-|-|-|-|-|-|-|-|-|-|-|-|-|-|-|-|-|-|-|-|-|-|-|-|-|-|-|-|-|-|-|
GO:0043531	ADP binding	molecular_function	1.5398e-07	7.5091e-05	94	7519	429	28560	Pbr004621,Pbr003798,Pbr039001,Pbr001626,Pbr042178,Pbr038352,Pbr012793,Pbr024706,Pbr009939,Pbr024680,Pbr036248,Pbr002896,Pbr004624,Pbr018357,Pbr012704,Pbr011172,Pbr016325,Pbr025088,Pbr012060,Pbr017335,Pbr004887,Pbr035321,Pbr023227,Pbr011612,Pbr039975,Pbr026197,Pbr023817,Pbr025087,Pbr022033,Pbr024681,Pbr042691,Pbr003412,Pbr041167,Pbr013117,Pbr022876,Pbr017301,Pbr005639,Pbr016257,Pbr017038,Pbr024934…	-|-|-|-|-|-|-|-|-|-|-|-|-|-|-|-|-|-|-|-|-|-|-|-|-|-|-|-|-|-|-|-|-|-|-|-|-|-|-|-|-|-|-|-|-|-|-|-|-|-|-|-|-|-|-|-|-|-|-|-|-|-|-|-|-|-|-|-|-|-|-|-|-|-|-|-|-|-|-|-|-|-|-|-|-|-|-|-|-|-|-|-|-|-|
GO:0005509	calcium ion binding	molecular_function	3.2353e-07	0.000142	86	7519	438	28560	Pbr028524,Pbr036418,Pbr036114,Pbr021206,Pbr017027,Pbr027310,Pbr002360,Pbr033650,Pbr004930,Pbr026767,Pbr016456,Pbr029610,Pbr023934,Pbr000210,Pbr014083,Pbr005776,Pbr019368,Pbr017746,Pbr023408,Pbr013530,Pbr018803,Pbr034637,Pbr018253,Pbr000254,Pbr028327,Pbr019215,Pbr041834,Pbr007868,Pbr039046,Pbr017226,Pbr023960,Pbr019628,Pbr029603,Pbr014369,Pbr026445,Pbr017211,Pbr038169,Pbr031491,Pbr011295,Pbr011068…	-|-|-|-|-|-|-|-|-|-|-|-|-|-|-|-|-|-|-|-|-|-|-|-|-|-|-|-|-|-|-|-|-|-|-|-|-|-|-|-|-|-|-|-|-|-|-|-|-|-|-|-|-|-|-|-|-|-|-|-|-|-|-|-|-|-|-|-|-|-|-|-|-|-|-|-|-|-|-|-|-|-|-|-|-|-|
GO:0009654	oxygen evolving complex	cellular_component	3.978e-07	0.00015872	18	7519	45	28560	Pbr002360,Pbr033650,Pbr033219,Pbr004930,Pbr033766,Pbr011657,Pbr016456,Pbr041033,Pbr000210,Pbr026445,Pbr022840,Pbr017211,Pbr017226,Pbr028189,Pbr029610,Pbr019368,Pbr033791,Pbr014083	-|-|-|-|-|-|-|-|-|-|-|-|-|-|-|-|-|-|
GO:0032991	macromolecular complex	cellular_component	9.0405e-07	0.00033066	481	7519	3392	28560	Pbr029849,Pbr029415,Pbr006940,Pbr012117,Pbr011863,Pbr041327,Pbr015743,Pbr042027,Pbr042858,Pbr014895,Pbr016325,Pbr017128,Pbr025088,Pbr003855,Pbr041033,Pbr014001,Pbr022840,Pbr030927,Pbr010716,Pbr038346,Pbr016790,Pbr040281,Pbr031113,Pbr018715,Pbr021518,Pbr020640,Pbr039707,Pbr041516,Pbr019053,Pbr033791,Pbr037193,Pbr010517,Pbr000948,Pbr039072,Pbr019488,Pbr022234,Pbr030838,Pbr042230,Pbr033219,Pbr038605…	-|-|-|-|-|-|-|-|-|-|-|-|-|-|-|-|-|-|-|-|-|-|-|-|-|-|-|-|-|-|-|-|-|-|-|-|-|-|-|-|-|-|-|-|-|-|-|-|-|-|-|-|-|-|-|-|-|-|-|-|-|-|-|-|-|-|-|-|-|-|-|-|-|-|-|-|-|-|-|-|-|-|-|-|-|-|-|-|-|-|-|-|-|-|-|-|-|-|-|-|-|-|-|-|-|-|-|-|-|-|-|-|-|-|-|-|-|-|-|-|-|-|-|-|-|-|-|-|-|-|-|-|-|-|-|-|-|-|-|-|-|-|-|-|-|-|-|-|-|-|-|-|-|-|-|-|-|-|-|-|-|-|-|-|-|-|-|-|-|-|-|-|-|-|-|-|-|-|-|-|-|-|-|-|-|-|-|-|-|-|-|-|-|-|-|-|-|-|-|-…
GO:0030163	protein catabolic process	biological_process	1.1917e-06	0.00037543	47	7519	191	28560	Pbr024131,Pbr031588,Pbr027432,Pbr012526,Pbr030659,Pbr039103,Pbr024934,Pbr011930,Pbr021440,Pbr040166,Pbr007088,Pbr006127,Pbr042787,Pbr018760,Pbr014500,Pbr038983,Pbr005934,Pbr031184,Pbr021480,Pbr027393,Pbr019005,Pbr019488,Pbr037578,Pbr020142,Pbr020551,Pbr029026,Pbr039592,Pbr020640,Pbr023314,Pbr000697,Pbr024097,Pbr035780,Pbr003079,Pbr040497,Pbr035767,Pbr030735,Pbr041252,Pbr022367,Pbr015194,Pbr028843…	-|-|-|-|-|-|-|-|-|-|-|-|-|-|-|-|-|-|-|-|-|-|-|-|-|-|-|-|-|-|-|-|-|-|-|-|-|-|-|-|-|-|-|-|-|-|-|
GO:0044257	cellular protein catabolic process	biological_process	1.2831e-06	0.00037543	44	7519	175	28560	Pbr029026,Pbr020551,Pbr000697,Pbr023314,Pbr039592,Pbr020640,Pbr035780,Pbr035767,Pbr003079,Pbr040497,Pbr030735,Pbr041252,Pbr022367,Pbr028843,Pbr015194,Pbr041823,Pbr007517,Pbr031185,Pbr011863,Pbr014840,Pbr025805,Pbr042244,Pbr027432,Pbr031588,Pbr012526,Pbr024131,Pbr030659,Pbr039103,Pbr024934,Pbr011930,Pbr040166,Pbr021440,Pbr006127,Pbr038983,Pbr018760,Pbr014500,Pbr042787,Pbr005934,Pbr021480,Pbr019005…	-|-|-|-|-|-|-|-|-|-|-|-|-|-|-|-|-|-|-|-|-|-|-|-|-|-|-|-|-|-|-|-|-|-|-|-|-|-|-|-|-|-|-|-|
GO:0051603	proteolysis involved in cellular protein catabolic process	biological_process	1.2831e-06	0.00037543	44	7519	175	28560	Pbr006127,Pbr038983,Pbr042787,Pbr018760,Pbr014500,Pbr011930,Pbr021440,Pbr040166,Pbr039103,Pbr024934,Pbr012526,Pbr031588,Pbr027432,Pbr024131,Pbr030659,Pbr020142,Pbr019488,Pbr037578,Pbr021480,Pbr019005,Pbr031184,Pbr005934,Pbr003079,Pbr035767,Pbr040497,Pbr030735,Pbr035780,Pbr029026,Pbr020551,Pbr023314,Pbr000697,Pbr020640,Pbr039592,Pbr014840,Pbr025805,Pbr011863,Pbr042244,Pbr041823,Pbr007517,Pbr031185…	-|-|-|-|-|-|-|-|-|-|-|-|-|-|-|-|-|-|-|-|-|-|-|-|-|-|-|-|-|-|-|-|-|-|-|-|-|-|-|-|-|-|-|-|
GO:0006412	translation	biological_process	1.9495e-06	0.00053477	170	7519	1068	28560	Pbr042340,Pbr042867,Pbr029064,Pbr014405,Pbr021392,Pbr012022,Pbr011666,Pbr018438,Pbr025166,Pbr013147,Pbr024601,Pbr012383,Pbr003528,Pbr019734,Pbr039805,Pbr007874,Pbr014446,Pbr025787,Pbr030172,Pbr029173,Pbr027509,Pbr036787,Pbr003987,Pbr028448,Pbr025655,Pbr011443,Pbr024351,Pbr039052,Pbr029714,Pbr000764,Pbr010331,Pbr029632,Pbr023997,Pbr002784,Pbr010383,Pbr040622,Pbr008770,Pbr029094,Pbr004445,Pbr038087…	-|-|-|-|-|-|-|-|-|-|-|-|-|-|-|-|-|-|-|-|-|-|-|-|-|-|-|-|-|-|-|-|-|-|-|-|-|-|-|-|-|-|-|-|-|-|-|-|-|-|-|-|-|-|-|-|-|-|-|-|-|-|-|-|-|-|-|-|-|-|-|-|-|-|-|-|-|-|-|-|-|-|-|-|-|-|-|-|-|-|-|-|-|-|-|-|-|-|-|-|-|-|-|-|-|-|-|-|-|-|-|-|-|-|-|-|-|-|-|-|-|-|-|-|-|-|-|-|-|-|-|-|-|-|-|-|-|-|-|-|-|-|-|-|-|-|-|-|-|-|-|-|-|-|-|-|-|-|-|-|-|-|-|-|-|-|-|-|-|-|
GO:0044237	cellular metabolic process	biological_process	2.2795e-06	0.00058852	1436	7519	10865	28560	Pbr025643,Pbr001440,Pbr002790,Pbr040980,Pbr005860,Pbr041033,Pbr025138,Pbr002665,Pbr005379,Pbr018502,Pbr029415,Pbr033459,Pbr007866,Pbr006940,Pbr003027,Pbr004829,Pbr035270,Pbr011863,Pbr031584,Pbr011318,Pbr016909,Pbr036313,Pbr009581,Pbr018182,Pbr028431,Pbr017805,Pbr040274,Pbr032296,Pbr040193,Pbr016661,Pbr018918,Pbr007297,Pbr039042,Pbr038232,Pbr008597,Pbr022161,Pbr025103,Pbr005324,Pbr000341,Pbr028567…	-|-|-|-|-|-|-|-|-|-|-|-|-|-|-|-|-|-|-|-|-|-|-|-|-|-|-|-|-|-|-|-|-|-|-|-|-|-|-|-|-|-|-|-|-|-|-|-|-|-|-|-|-|-|-|-|-|-|-|-|-|-|-|-|-|-|-|-|-|-|-|-|-|-|-|-|-|-|-|-|-|-|-|-|-|-|-|-|-|-|-|-|-|-|-|-|-|-|-|-|-|-|-|-|-|-|-|-|-|-|-|-|-|-|-|-|-|-|-|-|-|-|-|-|-|-|-|-|-|-|-|-|-|-|-|-|-|-|-|-|-|-|-|-|-|-|-|-|-|-|-|-|-|-|-|-|-|-|-|-|-|-|-|-|-|-|-|-|-|-|-|-|-|-|-|-|-|-|-|-|-|-|-|-|-|-|-|-|-|-|-|-|-|-|-|-|-|-|-|-…
GO:0019538	protein metabolic process	biological_process	7.0437e-06	0.0017175	694	7519	4917	28560	Pbr022343,Pbr018438,Pbr013848,Pbr042340,Pbr010214,Pbr005934,Pbr024776,Pbr014329,Pbr035500,Pbr036114,Pbr019734,Pbr003528,Pbr028022,Pbr006651,Pbr037578,Pbr024601,Pbr039078,Pbr029826,Pbr034937,Pbr002767,Pbr006665,Pbr036787,Pbr021205,Pbr007088,Pbr034460,Pbr016823,Pbr019767,Pbr039052,Pbr028448,Pbr028387,Pbr033584,Pbr030121,Pbr028901,Pbr007517,Pbr023997,Pbr037598,Pbr023314,Pbr015046,Pbr031740,Pbr032288…	-|-|-|-|-|-|-|-|-|-|-|-|-|-|-|-|-|-|-|-|-|-|-|-|-|-|-|-|-|-|-|-|-|-|-|-|-|-|-|-|-|-|-|-|-|-|-|-|-|-|-|-|-|-|-|-|-|-|-|-|-|-|-|-|-|-|-|-|-|-|-|-|-|-|-|-|-|-|-|-|-|-|-|-|-|-|-|-|-|-|-|-|-|-|-|-|-|-|-|-|-|-|-|-|-|-|-|-|-|-|-|-|-|-|-|-|-|-|-|-|-|-|-|-|-|-|-|-|-|-|-|-|-|-|-|-|-|-|-|-|-|-|-|-|-|-|-|-|-|-|-|-|-|-|-|-|-|-|-|-|-|-|-|-|-|-|-|-|-|-|-|-|-|-|-|-|-|-|-|-|-|-|-|-|-|-|-|-|-|-|-|-|-|-|-|-|-|-|-|-…
GO:0044260	cellular macromolecule metabolic process	biological_process	1.0008e-05	0.0023119	1144	7519	8556	28560	Pbr009581,Pbr016909,Pbr036313,Pbr018182,Pbr031584,Pbr011318,Pbr017805,Pbr028431,Pbr016661,Pbr018918,Pbr040193,Pbr039042,Pbr007297,Pbr002790,Pbr001440,Pbr040980,Pbr025138,Pbr005860,Pbr018502,Pbr029415,Pbr033459,Pbr002665,Pbr005379,Pbr011863,Pbr006940,Pbr004829,Pbr003027,Pbr019479,Pbr005908,Pbr026589,Pbr025864,Pbr002714,Pbr023227,Pbr023941,Pbr027936,Pbr038983,Pbr000341,Pbr025103,Pbr005324,Pbr022161…	-|-|-|-|-|-|-|-|-|-|-|-|-|-|-|-|-|-|-|-|-|-|-|-|-|-|-|-|-|-|-|-|-|-|-|-|-|-|-|-|-|-|-|-|-|-|-|-|-|-|-|-|-|-|-|-|-|-|-|-|-|-|-|-|-|-|-|-|-|-|-|-|-|-|-|-|-|-|-|-|-|-|-|-|-|-|-|-|-|-|-|-|-|-|-|-|-|-|-|-|-|-|-|-|-|-|-|-|-|-|-|-|-|-|-|-|-|-|-|-|-|-|-|-|-|-|-|-|-|-|-|-|-|-|-|-|-|-|-|-|-|-|-|-|-|-|-|-|-|-|-|-|-|-|-|-|-|-|-|-|-|-|-|-|-|-|-|-|-|-|-|-|-|-|-|-|-|-|-|-|-|-|-|-|-|-|-|-|-|-|-|-|-|-|-|-|-|-|-|-…
GO:0071704	organic substance metabolic process	biological_process	1.9641e-05	0.0043102	1579	7519	12108	28560	Pbr008171,Pbr011912,Pbr008534,Pbr035545,Pbr003845,Pbr034140,Pbr024414,Pbr037479,Pbr042421,Pbr026356,Pbr001501,Pbr042617,Pbr018773,Pbr003927,Pbr011432,Pbr032372,Pbr001740,Pbr002075,Pbr024431,Pbr034872,Pbr035321,Pbr012094,Pbr012774,Pbr008653,Pbr028673,Pbr006573,Pbr015380,Pbr007294,Pbr007740,Pbr022918,Pbr014718,Pbr021464,Pbr027561,Pbr006554,Pbr031877,Pbr016944,Pbr015698,Pbr021815,Pbr016956,Pbr026108…	-|-|-|-|-|-|-|-|-|-|-|-|-|-|-|-|-|-|-|-|-|-|-|-|-|-|-|-|-|-|-|-|-|-|-|-|-|-|-|-|-|-|-|-|-|-|-|-|-|-|-|-|-|-|-|-|-|-|-|-|-|-|-|-|-|-|-|-|-|-|-|-|-|-|-|-|-|-|-|-|-|-|-|-|-|-|-|-|-|-|-|-|-|-|-|-|-|-|-|-|-|-|-|-|-|-|-|-|-|-|-|-|-|-|-|-|-|-|-|-|-|-|-|-|-|-|-|-|-|-|-|-|-|-|-|-|-|-|-|-|-|-|-|-|-|-|-|-|-|-|-|-|-|-|-|-|-|-|-|-|-|-|-|-|-|-|-|-|-|-|-|-|-|-|-|-|-|-|-|-|-|-|-|-|-|-|-|-|-|-|-|-|-|-|-|-|-|-|-|-…
GO:0044238	primary metabolic process	biological_process	2.8321e-05	0.005919	1522	7519	11640	28560	Pbr021303,Pbr014391,Pbr026690,Pbr011883,Pbr041369,Pbr015751,Pbr013691,Pbr015578,Pbr008494,Pbr017144,Pbr027432,Pbr027348,Pbr042237,Pbr022039,Pbr037923,Pbr018333,Pbr040490,Pbr026657,Pbr005542,Pbr037179,Pbr003956,Pbr030021,Pbr012473,Pbr022678,Pbr040910,Pbr028933,Pbr018623,Pbr025967,Pbr042655,Pbr002931,Pbr027044,Pbr014617,Pbr027956,Pbr031112,Pbr025669,Pbr018253,Pbr026775,Pbr024474,Pbr042293,Pbr002563…	-|-|-|-|-|-|-|-|-|-|-|-|-|-|-|-|-|-|-|-|-|-|-|-|-|-|-|-|-|-|-|-|-|-|-|-|-|-|-|-|-|-|-|-|-|-|-|-|-|-|-|-|-|-|-|-|-|-|-|-|-|-|-|-|-|-|-|-|-|-|-|-|-|-|-|-|-|-|-|-|-|-|-|-|-|-|-|-|-|-|-|-|-|-|-|-|-|-|-|-|-|-|-|-|-|-|-|-|-|-|-|-|-|-|-|-|-|-|-|-|-|-|-|-|-|-|-|-|-|-|-|-|-|-|-|-|-|-|-|-|-|-|-|-|-|-|-|-|-|-|-|-|-|-|-|-|-|-|-|-|-|-|-|-|-|-|-|-|-|-|-|-|-|-|-|-|-|-|-|-|-|-|-|-|-|-|-|-|-|-|-|-|-|-|-|-|-|-|-|-…
GO:0016853	isomerase activity	molecular_function	3.3776e-05	0.0067382	66	7519	338	28560	Pbr014239,Pbr017144,Pbr033489,Pbr025955,Pbr029100,Pbr018562,Pbr005305,Pbr039649,Pbr025505,Pbr010913,Pbr010402,Pbr023462,Pbr033969,Pbr021580,Pbr027176,Pbr001290,Pbr031096,Pbr035637,Pbr011272,Pbr001913,Pbr042797,Pbr029288,Pbr015046,Pbr013399,Pbr002818,Pbr014576,Pbr017944,Pbr020874,Pbr000368,Pbr010939,Pbr002563,Pbr001034,Pbr022903,Pbr015368,Pbr007309,Pbr033215,Pbr027936,Pbr029404,Pbr032600,Pbr012094…	-|-|-|-|-|-|-|-|-|-|-|-|-|-|-|-|-|-|-|-|-|-|-|-|-|-|-|-|-|-|-|-|-|-|-|-|-|-|-|-|-|-|-|-|-|-|-|-|-|-|-|-|-|-|-|-|-|-|-|-|-|-|-|-|-|-|
GO:0005198	structural molecule activity	molecular_function	7.5772e-05	0.014459	172	7519	1153	28560	Pbr008288,Pbr011656,Pbr037362,Pbr024476,Pbr016956,Pbr009255,Pbr041823,Pbr016015,Pbr016873,Pbr007740,Pbr038738,Pbr034590,Pbr015380,Pbr037773,Pbr013534,Pbr038278,Pbr002204,Pbr019661,Pbr006418,Pbr021361,Pbr026351,Pbr013473,Pbr035703,Pbr024618,Pbr008614,Pbr026356,Pbr042920,Pbr012947,Pbr014413,Pbr030603,Pbr040025,Pbr000027,Pbr009142,Pbr024010,Pbr019865,Pbr037497,Pbr030189,Pbr003412,Pbr017674,Pbr003253…	-|-|-|-|-|-|-|-|-|-|-|-|-|-|-|-|-|-|-|-|-|-|-|-|-|-|-|-|-|-|-|-|-|-|-|-|-|-|-|-|-|-|-|-|-|-|-|-|-|-|-|-|-|-|-|-|-|-|-|-|-|-|-|-|-|-|-|-|-|-|-|-|-|-|-|-|-|-|-|-|-|-|-|-|-|-|-|-|-|-|-|-|-|-|-|-|-|-|-|-|-|-|-|-|-|-|-|-|-|-|-|-|-|-|-|-|-|-|-|-|-|-|-|-|-|-|-|-|-|-|-|-|-|-|-|-|-|-|-|-|-|-|-|-|-|-|-|-|-|-|-|-|-|-|-|-|-|-|-|-|-|-|-|-|-|-|-|-|-|-|-|-|
GO:0009538	photosystem I reaction center	cellular_component	9.2784e-05	0.016532	7	7519	12	28560	Pbr019168,Pbr014580,Pbr028645,Pbr037072,Pbr021388,Pbr042856,Pbr028626	-|-|-|-|-|-|-|
GO:0005622	intracellular	cellular_component	9.417e-05	0.016532	801	7519	6049	28560	Pbr034055,Pbr041434,Pbr029973,Pbr040490,Pbr037923,Pbr001483,Pbr020488,Pbr035440,Pbr012473,Pbr041006,Pbr020041,Pbr023241,Pbr031059,Pbr000210,Pbr014391,Pbr041681,Pbr006167,Pbr015578,Pbr013691,Pbr022465,Pbr027432,Pbr000966,Pbr029815,Pbr030563,Pbr010764,Pbr003588,Pbr028645,Pbr025669,Pbr032805,Pbr015194,Pbr034657,Pbr013386,Pbr032299,Pbr016120,Pbr023960,Pbr011069,Pbr022678,Pbr040210,Pbr014687,Pbr018922…	-|-|-|-|-|-|-|-|-|-|-|-|-|-|-|-|-|-|-|-|-|-|-|-|-|-|-|-|-|-|-|-|-|-|-|-|-|-|-|-|-|-|-|-|-|-|-|-|-|-|-|-|-|-|-|-|-|-|-|-|-|-|-|-|-|-|-|-|-|-|-|-|-|-|-|-|-|-|-|-|-|-|-|-|-|-|-|-|-|-|-|-|-|-|-|-|-|-|-|-|-|-|-|-|-|-|-|-|-|-|-|-|-|-|-|-|-|-|-|-|-|-|-|-|-|-|-|-|-|-|-|-|-|-|-|-|-|-|-|-|-|-|-|-|-|-|-|-|-|-|-|-|-|-|-|-|-|-|-|-|-|-|-|-|-|-|-|-|-|-|-|-|-|-|-|-|-|-|-|-|-|-|-|-|-|-|-|-|-|-|-|-|-|-|-|-|-|-|-|-…
GO:0005737	cytoplasm	cellular_component	0.00010543	0.017419	387	7519	2764	28560	Pbr026617,Pbr038087,Pbr031740,Pbr009332,Pbr023465,Pbr010891,Pbr034447,Pbr028751,Pbr002121,Pbr002784,Pbr023997,Pbr010383,Pbr010503,Pbr017722,Pbr028448,Pbr010939,Pbr025655,Pbr000764,Pbr002818,Pbr029173,Pbr030172,Pbr006716,Pbr037781,Pbr041983,Pbr007874,Pbr038927,Pbr009426,Pbr019036,Pbr025787,Pbr005407,Pbr024601,Pbr031090,Pbr006533,Pbr025296,Pbr019734,Pbr039805,Pbr042340,Pbr029769,Pbr029064,Pbr028619…	-|-|-|-|-|-|-|-|-|-|-|-|-|-|-|-|-|-|-|-|-|-|-|-|-|-|-|-|-|-|-|-|-|-|-|-|-|-|-|-|-|-|-|-|-|-|-|-|-|-|-|-|-|-|-|-|-|-|-|-|-|-|-|-|-|-|-|-|-|-|-|-|-|-|-|-|-|-|-|-|-|-|-|-|-|-|-|-|-|-|-|-|-|-|-|-|-|-|-|-|-|-|-|-|-|-|-|-|-|-|-|-|-|-|-|-|-|-|-|-|-|-|-|-|-|-|-|-|-|-|-|-|-|-|-|-|-|-|-|-|-|-|-|-|-|-|-|-|-|-|-|-|-|-|-|-|-|-|-|-|-|-|-|-|-|-|-|-|-|-|-|-|-|-|-|-|-|-|-|-|-|-|-|-|-|-|-|-|-|-|-|-|-|-|-|-|-|-|-|-…
GO:0009987	cellular process	biological_process	0.00010716	0.017419	1911	7519	14927	28560	Pbr019504,Pbr025166,Pbr013847,Pbr025620,Pbr041925,Pbr012383,Pbr040009,Pbr001954,Pbr007035,Pbr008217,Pbr024131,Pbr014237,Pbr034066,Pbr027839,Pbr013169,Pbr005305,Pbr007344,Pbr015925,Pbr015492,Pbr022649,Pbr010046,Pbr011128,Pbr013502,Pbr007396,Pbr032319,Pbr014638,Pbr017074,Pbr015974,Pbr002750,Pbr035319,Pbr009745,Pbr029714,Pbr041834,Pbr004107,Pbr033829,Pbr020556,Pbr024739,Pbr030726,Pbr037092,Pbr026633…	-|-|-|-|-|-|-|-|-|-|-|-|-|-|-|-|-|-|-|-|-|-|-|-|-|-|-|-|-|-|-|-|-|-|-|-|-|-|-|-|-|-|-|-|-|-|-|-|-|-|-|-|-|-|-|-|-|-|-|-|-|-|-|-|-|-|-|-|-|-|-|-|-|-|-|-|-|-|-|-|-|-|-|-|-|-|-|-|-|-|-|-|-|-|-|-|-|-|-|-|-|-|-|-|-|-|-|-|-|-|-|-|-|-|-|-|-|-|-|-|-|-|-|-|-|-|-|-|-|-|-|-|-|-|-|-|-|-|-|-|-|-|-|-|-|-|-|-|-|-|-|-|-|-|-|-|-|-|-|-|-|-|-|-|-|-|-|-|-|-|-|-|-|-|-|-|-|-|-|-|-|-|-|-|-|-|-|-|-|-|-|-|-|-|-|-|-|-|-|-…
GO:0009521	photosystem	cellular_component	0.00011468	0.017977	43	7519	210	28560	Pbr029815,Pbr028645,Pbr013444,Pbr011657,Pbr041033,Pbr041327,Pbr017226,Pbr030973,Pbr022840,Pbr026445,Pbr015095,Pbr017211,Pbr021388,Pbr036746,Pbr019053,Pbr033791,Pbr041516,Pbr009064,Pbr024011,Pbr025296,Pbr028626,Pbr018773,Pbr019513,Pbr037072,Pbr033766,Pbr014580,Pbr002360,Pbr033650,Pbr033219,Pbr004930,Pbr016456,Pbr039970,Pbr042856,Pbr028189,Pbr029610,Pbr042127,Pbr031059,Pbr000210,Pbr009409,Pbr014083…	-|-|-|-|-|-|-|-|-|-|-|-|-|-|-|-|-|-|-|-|-|-|-|-|-|-|-|-|-|-|-|-|-|-|-|-|-|-|-|-|-|-|-|
GO:0009579	thylakoid	cellular_component	0.00016207	0.023173	50	7519	261	28560	Pbr033791,Pbr019053,Pbr041516,Pbr009064,Pbr018027,Pbr036746,Pbr021388,Pbr026445,Pbr015095,Pbr022840,Pbr017211,Pbr017226,Pbr030973,Pbr041327,Pbr034626,Pbr011657,Pbr041033,Pbr028645,Pbr023763,Pbr013444,Pbr036234,Pbr029815,Pbr023131,Pbr019368,Pbr019168,Pbr009409,Pbr014083,Pbr008921,Pbr031059,Pbr042127,Pbr000210,Pbr042856,Pbr028189,Pbr029610,Pbr039970,Pbr016456,Pbr014580,Pbr002360,Pbr033650,Pbr021370…	-|-|-|-|-|-|-|-|-|-|-|-|-|-|-|-|-|-|-|-|-|-|-|-|-|-|-|-|-|-|-|-|-|-|-|-|-|-|-|-|-|-|-|-|-|-|-|-|-|-|
GO:0044436	thylakoid part	cellular_component	0.00016207	0.023173	50	7519	261	28560	Pbr011657,Pbr034626,Pbr041033,Pbr041327,Pbr029815,Pbr036234,Pbr028645,Pbr023763,Pbr013444,Pbr018027,Pbr036746,Pbr021388,Pbr009064,Pbr019053,Pbr033791,Pbr041516,Pbr030973,Pbr017226,Pbr022840,Pbr026445,Pbr015095,Pbr017211,Pbr016456,Pbr039970,Pbr035500,Pbr019513,Pbr025296,Pbr024011,Pbr018773,Pbr028626,Pbr033766,Pbr037072,Pbr002360,Pbr014580,Pbr004930,Pbr033219,Pbr021370,Pbr033650,Pbr009409,Pbr014083…	-|-|-|-|-|-|-|-|-|-|-|-|-|-|-|-|-|-|-|-|-|-|-|-|-|-|-|-|-|-|-|-|-|-|-|-|-|-|-|-|-|-|-|-|-|-|-|-|-|-|
GO:0005578	proteinaceous extracellular matrix	cellular_component	0.00016582	0.023173	33	7519	155	28560	Pbr028524,Pbr036114,Pbr036418,Pbr017027,Pbr028710,Pbr024523,Pbr000971,Pbr017041,Pbr026767,Pbr025134,Pbr019818,Pbr039714,Pbr034024,Pbr023408,Pbr042825,Pbr038805,Pbr028327,Pbr013223,Pbr041834,Pbr025138,Pbr038858,Pbr039046,Pbr021903,Pbr019628,Pbr023960,Pbr014369,Pbr002292,Pbr038169,Pbr011068,Pbr033297,Pbr037537,Pbr015024,Pbr030420	-|-|-|-|-|-|-|-|-|-|-|-|-|-|-|-|-|-|-|-|-|-|-|-|-|-|-|-|-|-|-|-|-|
GO:0044265	cellular macromolecule catabolic process	biological_process	0.00016895	0.023173	48	7519	232	28560	Pbr041252,Pbr022367,Pbr025088,Pbr028843,Pbr015194,Pbr041823,Pbr007517,Pbr031185,Pbr014840,Pbr011863,Pbr025805,Pbr042244,Pbr029026,Pbr020551,Pbr023314,Pbr000697,Pbr039592,Pbr020640,Pbr025013,Pbr035780,Pbr003079,Pbr040497,Pbr035767,Pbr030735,Pbr005934,Pbr034631,Pbr019005,Pbr021480,Pbr031184,Pbr037578,Pbr019488,Pbr037923,Pbr020142,Pbr012526,Pbr031588,Pbr027432,Pbr024131,Pbr030659,Pbr039103,Pbr024934…	-|-|-|-|-|-|-|-|-|-|-|-|-|-|-|-|-|-|-|-|-|-|-|-|-|-|-|-|-|-|-|-|-|-|-|-|-|-|-|-|-|-|-|-|-|-|-|-|
GO:0019773	proteasome core complex, alpha-subunit complex	cellular_component	0.00018723	0.024244	10	7519	23	28560	Pbr020142,Pbr006127,Pbr007517,Pbr031185,Pbr021440,Pbr021480,Pbr031184,Pbr023314,Pbr031588,Pbr005934	-|-|-|-|-|-|-|-|-|-|
GO:0009523	photosystem II	cellular_component	0.00018876	0.024244	27	7519	113	28560	Pbr002360,Pbr013444,Pbr033219,Pbr033650,Pbr004930,Pbr025296,Pbr024011,Pbr019513,Pbr033766,Pbr039970,Pbr011657,Pbr041033,Pbr016456,Pbr026445,Pbr000210,Pbr022840,Pbr031059,Pbr017211,Pbr017226,Pbr029610,Pbr028189,Pbr041516,Pbr019368,Pbr033791,Pbr009064,Pbr009409,Pbr014083	-|-|-|-|-|-|-|-|-|-|-|-|-|-|-|-|-|-|-|-|-|-|-|-|-|-|-|
GO:1901575	organic substance catabolic process	biological_process	0.00019333	0.024244	105	7519	617	28560	Pbr022367,Pbr028843,Pbr025088,Pbr002917,Pbr041823,Pbr016071,Pbr005487,Pbr015620,Pbr011863,Pbr025805,Pbr014840,Pbr027178,Pbr042244,Pbr003204,Pbr024097,Pbr020640,Pbr041942,Pbr035780,Pbr041032,Pbr012806,Pbr022937,Pbr035767,Pbr021374,Pbr024919,Pbr000777,Pbr009765,Pbr027393,Pbr007562,Pbr015550,Pbr009786,Pbr005502,Pbr019488,Pbr020142,Pbr031588,Pbr012526,Pbr028764,Pbr025447,Pbr035260,Pbr030659,Pbr039103…	-|-|-|-|-|-|-|-|-|-|-|-|-|-|-|-|-|-|-|-|-|-|-|-|-|-|-|-|-|-|-|-|-|-|-|-|-|-|-|-|-|-|-|-|-|-|-|-|-|-|-|-|-|-|-|-|-|-|-|-|-|-|-|-|-|-|-|-|-|-|-|-|-|-|-|-|-|-|-|-|-|-|-|-|-|-|-|-|-|-|-|-|-|-|-|-|-|-|-|-|-|-|-|-|-|
GO:0043228	non-membrane-bounded organelle	cellular_component	0.00021811	0.025872	202	7519	1387	28560	Pbr035718,Pbr020475,Pbr017221,Pbr035637,Pbr018922,Pbr014687,Pbr038767,Pbr022449,Pbr003079,Pbr011069,Pbr041852,Pbr041273,Pbr026318,Pbr003549,Pbr034657,Pbr006430,Pbr040955,Pbr032805,Pbr031707,Pbr029143,Pbr001329,Pbr011752,Pbr010698,Pbr019751,Pbr003226,Pbr016951,Pbr038921,Pbr033130,Pbr036957,Pbr015558,Pbr013508,Pbr016095,Pbr020041,Pbr029276,Pbr012950,Pbr041006,Pbr012465,Pbr035833,Pbr021569,Pbr039576…	-|-|-|-|-|-|-|-|-|-|-|-|-|-|-|-|-|-|-|-|-|-|-|-|-|-|-|-|-|-|-|-|-|-|-|-|-|-|-|-|-|-|-|-|-|-|-|-|-|-|-|-|-|-|-|-|-|-|-|-|-|-|-|-|-|-|-|-|-|-|-|-|-|-|-|-|-|-|-|-|-|-|-|-|-|-|-|-|-|-|-|-|-|-|-|-|-|-|-|-|-|-|-|-|-|-|-|-|-|-|-|-|-|-|-|-|-|-|-|-|-|-|-|-|-|-|-|-|-|-|-|-|-|-|-|-|-|-|-|-|-|-|-|-|-|-|-|-|-|-|-|-|-|-|-|-|-|-|-|-|-|-|-|-|-|-|-|-|-|-|-|-|-|-|-|-|-|-|-|-|-|-|-|-|-|-|-|-|-|-|-|-|-|-|-|-|-|-|-|-…
GO:0043232	intracellular non-membrane-bounded organelle	cellular_component	0.00021811	0.025872	202	7519	1387	28560	Pbr013534,Pbr038278,Pbr037773,Pbr006418,Pbr026351,Pbr021361,Pbr019661,Pbr022428,Pbr019030,Pbr008288,Pbr011656,Pbr009255,Pbr030347,Pbr027753,Pbr024476,Pbr016015,Pbr016873,Pbr037921,Pbr018152,Pbr023740,Pbr015380,Pbr007740,Pbr034590,Pbr038738,Pbr008653,Pbr004671,Pbr030603,Pbr012947,Pbr014413,Pbr010224,Pbr022614,Pbr009142,Pbr020063,Pbr023804,Pbr040025,Pbr000027,Pbr037497,Pbr030189,Pbr019865,Pbr037796…	-|-|-|-|-|-|-|-|-|-|-|-|-|-|-|-|-|-|-|-|-|-|-|-|-|-|-|-|-|-|-|-|-|-|-|-|-|-|-|-|-|-|-|-|-|-|-|-|-|-|-|-|-|-|-|-|-|-|-|-|-|-|-|-|-|-|-|-|-|-|-|-|-|-|-|-|-|-|-|-|-|-|-|-|-|-|-|-|-|-|-|-|-|-|-|-|-|-|-|-|-|-|-|-|-|-|-|-|-|-|-|-|-|-|-|-|-|-|-|-|-|-|-|-|-|-|-|-|-|-|-|-|-|-|-|-|-|-|-|-|-|-|-|-|-|-|-|-|-|-|-|-|-|-|-|-|-|-|-|-|-|-|-|-|-|-|-|-|-|-|-|-|-|-|-|-|-|-|-|-|-|-|-|-|-|-|-|-|-|-|-|-|-|-|-|-|-|-|-|-…
GO:0043170	macromolecule metabolic process	biological_process	0.00028614	0.03305	1227	7519	9395	28560	Pbr025805,Pbr028359,Pbr023805,Pbr023747,Pbr002695,Pbr011727,Pbr003006,Pbr020797,Pbr037774,Pbr037052,Pbr009895,Pbr042666,Pbr039553,Pbr020676,Pbr008317,Pbr024619,Pbr014985,Pbr003601,Pbr029110,Pbr025965,Pbr005538,Pbr021460,Pbr010314,Pbr002572,Pbr030062,Pbr037819,Pbr009660,Pbr019011,Pbr006884,Pbr040572,Pbr001276,Pbr022893,Pbr018884,Pbr014179,Pbr017041,Pbr035317,Pbr033810,Pbr029003,Pbr032839,Pbr004646…	-|-|-|-|-|-|-|-|-|-|-|-|-|-|-|-|-|-|-|-|-|-|-|-|-|-|-|-|-|-|-|-|-|-|-|-|-|-|-|-|-|-|-|-|-|-|-|-|-|-|-|-|-|-|-|-|-|-|-|-|-|-|-|-|-|-|-|-|-|-|-|-|-|-|-|-|-|-|-|-|-|-|-|-|-|-|-|-|-|-|-|-|-|-|-|-|-|-|-|-|-|-|-|-|-|-|-|-|-|-|-|-|-|-|-|-|-|-|-|-|-|-|-|-|-|-|-|-|-|-|-|-|-|-|-|-|-|-|-|-|-|-|-|-|-|-|-|-|-|-|-|-|-|-|-|-|-|-|-|-|-|-|-|-|-|-|-|-|-|-|-|-|-|-|-|-|-|-|-|-|-|-|-|-|-|-|-|-|-|-|-|-|-|-|-|-|-|-|-|-…
GO:0044444	cytoplasmic part	cellular_component	0.00038509	0.043337	303	7519	2172	28560	Pbr034658,Pbr035133,Pbr008340,Pbr019372,Pbr013473,Pbr035703,Pbr024618,Pbr037497,Pbr006443,Pbr003253,Pbr004792,Pbr012947,Pbr000027,Pbr001055,Pbr024010,Pbr009142,Pbr027473,Pbr026816,Pbr012545,Pbr016873,Pbr016015,Pbr039135,Pbr037362,Pbr036248,Pbr024476,Pbr027753,Pbr030347,Pbr001039,Pbr028556,Pbr024314,Pbr010546,Pbr019661,Pbr009560,Pbr024263,Pbr006418,Pbr021361,Pbr012230,Pbr007627,Pbr028929,Pbr037773…	-|-|-|-|-|-|-|-|-|-|-|-|-|-|-|-|-|-|-|-|-|-|-|-|-|-|-|-|-|-|-|-|-|-|-|-|-|-|-|-|-|-|-|-|-|-|-|-|-|-|-|-|-|-|-|-|-|-|-|-|-|-|-|-|-|-|-|-|-|-|-|-|-|-|-|-|-|-|-|-|-|-|-|-|-|-|-|-|-|-|-|-|-|-|-|-|-|-|-|-|-|-|-|-|-|-|-|-|-|-|-|-|-|-|-|-|-|-|-|-|-|-|-|-|-|-|-|-|-|-|-|-|-|-|-|-|-|-|-|-|-|-|-|-|-|-|-|-|-|-|-|-|-|-|-|-|-|-|-|-|-|-|-|-|-|-|-|-|-|-|-|-|-|-|-|-|-|-|-|-|-|-|-|-|-|-|-|-|-|-|-|-|-|-|-|-|-|-|-|-…
GO:0044424	intracellular part	cellular_component	0.00040069	0.043965	770	7519	5867	28560	Pbr018438,Pbr034806,Pbr029769,Pbr005934,Pbr028619,Pbr042340,Pbr034846,Pbr019734,Pbr031090,Pbr035500,Pbr025296,Pbr002865,Pbr033650,Pbr005407,Pbr024601,Pbr037578,Pbr009294,Pbr019036,Pbr013953,Pbr035727,Pbr019168,Pbr038927,Pbr002767,Pbr025955,Pbr041983,Pbr006716,Pbr009270,Pbr038127,Pbr028387,Pbr041416,Pbr017722,Pbr020157,Pbr028448,Pbr005906,Pbr023997,Pbr007517,Pbr037661,Pbr010891,Pbr036874,Pbr034447…	-|-|-|-|-|-|-|-|-|-|-|-|-|-|-|-|-|-|-|-|-|-|-|-|-|-|-|-|-|-|-|-|-|-|-|-|-|-|-|-|-|-|-|-|-|-|-|-|-|-|-|-|-|-|-|-|-|-|-|-|-|-|-|-|-|-|-|-|-|-|-|-|-|-|-|-|-|-|-|-|-|-|-|-|-|-|-|-|-|-|-|-|-|-|-|-|-|-|-|-|-|-|-|-|-|-|-|-|-|-|-|-|-|-|-|-|-|-|-|-|-|-|-|-|-|-|-|-|-|-|-|-|-|-|-|-|-|-|-|-|-|-|-|-|-|-|-|-|-|-|-|-|-|-|-|-|-|-|-|-|-|-|-|-|-|-|-|-|-|-|-|-|-|-|-|-|-|-|-|-|-|-|-|-|-|-|-|-|-|-|-|-|-|-|-|-|-|-|-|-…
GO:0031012	extracellular matrix	cellular_component	0.00051117	0.052352	33	7519	165	28560	Pbr021903,Pbr019628,Pbr023960,Pbr014369,Pbr002292,Pbr038169,Pbr011068,Pbr037537,Pbr033297,Pbr015024,Pbr030420,Pbr023408,Pbr042825,Pbr038805,Pbr028327,Pbr013223,Pbr041834,Pbr038858,Pbr025138,Pbr039046,Pbr039714,Pbr034024,Pbr028524,Pbr036114,Pbr036418,Pbr017027,Pbr028710,Pbr024523,Pbr000971,Pbr026767,Pbr017041,Pbr025134,Pbr019818	-|-|-|-|-|-|-|-|-|-|-|-|-|-|-|-|-|-|-|-|-|-|-|-|-|-|-|-|-|-|-|-|-|
GO:0044724	single-organism carbohydrate catabolic process	biological_process	0.00052163	0.052352	25	7519	103	28560	Pbr028619,Pbr021374,Pbr007150,Pbr000777,Pbr002818,Pbr015118,Pbr007562,Pbr013372,Pbr015550,Pbr040797,Pbr016565,Pbr005502,Pbr005487,Pbr002563,Pbr027178,Pbr000099,Pbr025447,Pbr028764,Pbr035260,Pbr013399,Pbr031491,Pbr022226,Pbr012806,Pbr008761,Pbr031946	-|-|-|-|-|-|-|-|-|-|-|-|-|-|-|-|-|-|-|-|-|-|-|-|-|
GO:0006808	regulation of nitrogen utilization	biological_process	0.00054176	0.052352	7	7519	14	28560	Pbr008491,Pbr018654,Pbr016622,Pbr021572,Pbr003412,Pbr021515,Pbr008494	-|-|-|-|-|-|-|
GO:0019740	nitrogen utilization	biological_process	0.00054176	0.052352	7	7519	14	28560	Pbr018654,Pbr008491,Pbr021572,Pbr016622,Pbr003412,Pbr008494,Pbr021515	-|-|-|-|-|-|-|
GO:0042132	fructose 1,6-bisphosphate 1-phosphatase activity	molecular_function	0.00054266	0.052352	7	7519	13	28560	Pbr012401,Pbr010532,Pbr009476,Pbr011353,Pbr041091,Pbr033622,Pbr035932	-|-|-|-|-|-|-|
GO:0034357	photosynthetic membrane	cellular_component	0.00055163	0.052352	45	7519	242	28560	Pbr033766,Pbr037072,Pbr019513,Pbr024011,Pbr028626,Pbr018773,Pbr025296,Pbr004930,Pbr033650,Pbr033219,Pbr002360,Pbr014580,Pbr016456,Pbr039970,Pbr029610,Pbr028189,Pbr042856,Pbr000210,Pbr031059,Pbr042127,Pbr014083,Pbr009409,Pbr019168,Pbr019368,Pbr023131,Pbr029815,Pbr013444,Pbr023763,Pbr028645,Pbr041033,Pbr011657,Pbr041327,Pbr030973,Pbr017226,Pbr017211,Pbr026445,Pbr022840,Pbr015095,Pbr018027,Pbr036746…	-|-|-|-|-|-|-|-|-|-|-|-|-|-|-|-|-|-|-|-|-|-|-|-|-|-|-|-|-|-|-|-|-|-|-|-|-|-|-|-|-|-|-|-|-|
GO:0031419	cobalamin binding	molecular_function	0.00056062	0.052352	7	7519	16	28560	Pbr009299,Pbr009166,Pbr017006,Pbr038339,Pbr030909,Pbr013821,Pbr008534	-|-|-|-|-|-|-|
GO:0009522	photosystem I	cellular_component	0.00067197	0.061443	17	7519	64	28560	Pbr041327,Pbr037072,Pbr028626,Pbr018773,Pbr029815,Pbr033219,Pbr014580,Pbr028645,Pbr036746,Pbr021388,Pbr019053,Pbr019168,Pbr023131,Pbr017226,Pbr042856,Pbr015095,Pbr042127	-|-|-|-|-|-|-|-|-|-|-|-|-|-|-|-|-|
GO:0005996	monosaccharide metabolic process	biological_process	0.00073611	0.065934	35	7519	162	28560	Pbr013372,Pbr002818,Pbr011621,Pbr013028,Pbr002563,Pbr005487,Pbr021815,Pbr029849,Pbr040797,Pbr035637,Pbr035344,Pbr012494,Pbr007627,Pbr012806,Pbr013399,Pbr015550,Pbr007562,Pbr000777,Pbr015118,Pbr007150,Pbr021374,Pbr000099,Pbr005502,Pbr016565,Pbr029672,Pbr028764,Pbr025447,Pbr029404,Pbr031946,Pbr008761,Pbr025530,Pbr022226,Pbr015141,Pbr021303,Pbr029100	-|-|-|-|-|-|-|-|-|-|-|-|-|-|-|-|-|-|-|-|-|-|-|-|-|-|-|-|-|-|-|-|-|-|-|
GO:0070647	protein modification by small protein conjugation or removal	biological_process	0.0009452	0.08297	41	7519	194	28560	Pbr018623,Pbr037521,Pbr016655,Pbr013854,Pbr030927,Pbr009083,Pbr029110,Pbr008852,Pbr010314,Pbr014617,Pbr015195,Pbr022946,Pbr010503,Pbr028901,Pbr010331,Pbr034664,Pbr035814,Pbr001440,Pbr016092,Pbr003584,Pbr001013,Pbr005744,Pbr023706,Pbr000535,Pbr007269,Pbr032056,Pbr022649,Pbr001028,Pbr034872,Pbr024131,Pbr014709,Pbr024617,Pbr007351,Pbr007911,Pbr025219,Pbr031407,Pbr001330,Pbr014329,Pbr026702,Pbr022832…	-|-|-|-|-|-|-|-|-|-|-|-|-|-|-|-|-|-|-|-|-|-|-|-|-|-|-|-|-|-|-|-|-|-|-|-|-|-|-|-|-|
GO:0008097	5S rRNA binding	molecular_function	0.00099192	0.085363	4	7519	5	28560	Pbr007740,Pbr025103,Pbr007874,Pbr016873	-|-|-|-|
GO:0019318	hexose metabolic process	biological_process	0.0012555	0.10597	33	7519	155	28560	Pbr005502,Pbr016565,Pbr000099,Pbr021374,Pbr015550,Pbr007562,Pbr000777,Pbr015118,Pbr007150,Pbr015141,Pbr022226,Pbr029100,Pbr029404,Pbr031946,Pbr008761,Pbr025530,Pbr028764,Pbr025447,Pbr029672,Pbr021815,Pbr029849,Pbr040797,Pbr002563,Pbr005487,Pbr013028,Pbr013372,Pbr011621,Pbr012806,Pbr013399,Pbr007627,Pbr035637,Pbr012494,Pbr035344	-|-|-|-|-|-|-|-|-|-|-|-|-|-|-|-|-|-|-|-|-|-|-|-|-|-|-|-|-|-|-|-|-|
GO:0006313	transposition, DNA-mediated	biological_process	0.0013977	0.11359	14	7519	49	28560	Pbr014286,Pbr015383,Pbr034876,Pbr038436,Pbr017126,Pbr028949,Pbr041416,Pbr026780,Pbr028567,Pbr026279,Pbr018089,Pbr034468,Pbr006864,Pbr025308	-|-|-|-|-|-|-|-|-|-|-|-|-|-|
GO:0032196	transposition	biological_process	0.0013977	0.11359	14	7519	49	28560	Pbr034876,Pbr014286,Pbr015383,Pbr018089,Pbr026279,Pbr028567,Pbr034468,Pbr025308,Pbr006864,Pbr028949,Pbr017126,Pbr038436,Pbr026780,Pbr041416	-|-|-|-|-|-|-|-|-|-|-|-|-|-|
GO:0016832	aldehyde-lyase activity	molecular_function	0.0014235	0.11359	8	7519	19	28560	Pbr041888,Pbr005502,Pbr012806,Pbr007562,Pbr013372,Pbr001330,Pbr010314,Pbr028764	-|-|-|-|-|-|-|-|
GO:0016879	ligase activity, forming carbon-nitrogen bonds	molecular_function	0.0015073	0.1161	97	7519	624	28560	Pbr042280,Pbr023012,Pbr038047,Pbr037998,Pbr018497,Pbr021370,Pbr015349,Pbr042421,Pbr025772,Pbr003743,Pbr018884,Pbr038899,Pbr011751,Pbr033360,Pbr000694,Pbr004021,Pbr016092,Pbr007980,Pbr005744,Pbr020159,Pbr005064,Pbr000535,Pbr010303,Pbr021386,Pbr001466,Pbr026918,Pbr034872,Pbr040906,Pbr008270,Pbr024617,Pbr014709,Pbr026746,Pbr006554,Pbr003855,Pbr002436,Pbr017128,Pbr039979,Pbr004267,Pbr040905,Pbr035814…	-|-|-|-|-|-|-|-|-|-|-|-|-|-|-|-|-|-|-|-|-|-|-|-|-|-|-|-|-|-|-|-|-|-|-|-|-|-|-|-|-|-|-|-|-|-|-|-|-|-|-|-|-|-|-|-|-|-|-|-|-|-|-|-|-|-|-|-|-|-|-|-|-|-|-|-|-|-|-|-|-|-|-|-|-|-|-|-|-|-|-|-|-|-|-|-|-|
GO:0046365	monosaccharide catabolic process	biological_process	0.0015078	0.1161	21	7519	86	28560	Pbr005487,Pbr002563,Pbr000099,Pbr016565,Pbr040797,Pbr005502,Pbr007150,Pbr000777,Pbr002818,Pbr015118,Pbr007562,Pbr013372,Pbr015550,Pbr021374,Pbr031946,Pbr008761,Pbr013399,Pbr022226,Pbr012806,Pbr025447,Pbr028764	-|-|-|-|-|-|-|-|-|-|-|-|-|-|-|-|-|-|-|-|-|
GO:0009057	macromolecule catabolic process	biological_process	0.0015387	0.11644	60	7519	339	28560	Pbr041252,Pbr015194,Pbr033324,Pbr028843,Pbr025088,Pbr022367,Pbr011201,Pbr031185,Pbr007517,Pbr041823,Pbr042244,Pbr027178,Pbr014840,Pbr011863,Pbr025805,Pbr042891,Pbr020640,Pbr039592,Pbr023314,Pbr000697,Pbr024097,Pbr020551,Pbr029026,Pbr035780,Pbr025013,Pbr009764,Pbr030735,Pbr003079,Pbr040497,Pbr035767,Pbr009785,Pbr005934,Pbr034631,Pbr031184,Pbr027393,Pbr008610,Pbr009765,Pbr019005,Pbr021480,Pbr037923…	-|-|-|-|-|-|-|-|-|-|-|-|-|-|-|-|-|-|-|-|-|-|-|-|-|-|-|-|-|-|-|-|-|-|-|-|-|-|-|-|-|-|-|-|-|-|-|-|-|-|-|-|-|-|-|-|-|-|-|-|
GO:0006772	thiamine metabolic process	biological_process	0.0018028	0.12699	7	7519	16	28560	Pbr013847,Pbr039649,Pbr039564,Pbr009000,Pbr041292,Pbr026108,Pbr039650	-|-|-|-|-|-|-|
GO:0009228	thiamine biosynthetic process	biological_process	0.0018028	0.12699	7	7519	16	28560	Pbr039650,Pbr041292,Pbr026108,Pbr039564,Pbr013847,Pbr039649,Pbr009000	-|-|-|-|-|-|-|
GO:0042723	thiamine-containing compound metabolic process	biological_process	0.0018028	0.12699	7	7519	16	28560	Pbr026108,Pbr041292,Pbr039650,Pbr013847,Pbr039649,Pbr039564,Pbr009000	-|-|-|-|-|-|-|
GO:0042724	thiamine-containing compound biosynthetic process	biological_process	0.0018028	0.12699	7	7519	16	28560	Pbr026108,Pbr041292,Pbr039650,Pbr013847,Pbr039649,Pbr039564,Pbr009000	-|-|-|-|-|-|-|
GO:0006457	protein folding	biological_process	0.0018228	0.12699	41	7519	215	28560	Pbr010402,Pbr034658,Pbr039776,Pbr040013,Pbr008196,Pbr017144,Pbr033489,Pbr002767,Pbr002075,Pbr015368,Pbr007309,Pbr011488,Pbr030786,Pbr014391,Pbr025505,Pbr012062,Pbr011883,Pbr028387,Pbr029701,Pbr041871,Pbr017944,Pbr026633,Pbr025669,Pbr024476,Pbr007048,Pbr024474,Pbr002499,Pbr015089,Pbr042655,Pbr037819,Pbr025014,Pbr017262,Pbr021580,Pbr031112,Pbr017544,Pbr039111,Pbr000649,Pbr037839,Pbr042797,Pbr015046…	-|-|-|-|-|-|-|-|-|-|-|-|-|-|-|-|-|-|-|-|-|-|-|-|-|-|-|-|-|-|-|-|-|-|-|-|-|-|-|-|-|
GO:0010467	gene expression	biological_process	0.0018665	0.128	621	7519	4756	28560	Pbr036934,Pbr028399,Pbr029094,Pbr030208,Pbr018641,Pbr008549,Pbr007036,Pbr010604,Pbr029714,Pbr033829,Pbr010331,Pbr011443,Pbr039809,Pbr003552,Pbr040622,Pbr013952,Pbr000580,Pbr029632,Pbr011001,Pbr027839,Pbr008217,Pbr007035,Pbr007396,Pbr013502,Pbr007344,Pbr006330,Pbr030184,Pbr025166,Pbr005121,Pbr004360,Pbr041925,Pbr012383,Pbr020602,Pbr010517,Pbr020691,Pbr017262,Pbr012024,Pbr021518,Pbr041516,Pbr010341…	-|-|-|-|-|-|-|-|-|-|-|-|-|-|-|-|-|-|-|-|-|-|-|-|-|-|-|-|-|-|-|-|-|-|-|-|-|-|-|-|-|-|-|-|-|-|-|-|-|-|-|-|-|-|-|-|-|-|-|-|-|-|-|-|-|-|-|-|-|-|-|-|-|-|-|-|-|-|-|-|-|-|-|-|-|-|-|-|-|-|-|-|-|-|-|-|-|-|-|-|-|-|-|-|-|-|-|-|-|-|-|-|-|-|-|-|-|-|-|-|-|-|-|-|-|-|-|-|-|-|-|-|-|-|-|-|-|-|-|-|-|-|-|-|-|-|-|-|-|-|-|-|-|-|-|-|-|-|-|-|-|-|-|-|-|-|-|-|-|-|-|-|-|-|-|-|-|-|-|-|-|-|-|-|-|-|-|-|-|-|-|-|-|-|-|-|-|-|-|-…
GO:0006006	glucose metabolic process	biological_process	0.0019593	0.1323	24	7519	105	28560	Pbr005487,Pbr002563,Pbr000099,Pbr016565,Pbr040797,Pbr005502,Pbr007150,Pbr015118,Pbr000777,Pbr007562,Pbr013372,Pbr015550,Pbr021374,Pbr008761,Pbr031946,Pbr013399,Pbr015141,Pbr012806,Pbr022226,Pbr029672,Pbr012494,Pbr025447,Pbr028764,Pbr035637	-|-|-|-|-|-|-|-|-|-|-|-|-|-|-|-|-|-|-|-|-|-|-|-|
GO:0006364	rRNA processing	biological_process	0.0022249	0.14509	28	7519	131	28560	Pbr042782,Pbr015118,Pbr002937,Pbr024631,Pbr001926,Pbr030387,Pbr025296,Pbr000580,Pbr007365,Pbr023326,Pbr042230,Pbr010569,Pbr012898,Pbr038283,Pbr000190,Pbr035452,Pbr041674,Pbr012862,Pbr008327,Pbr019897,Pbr022444,Pbr008326,Pbr014001,Pbr000027,Pbr010869,Pbr027407,Pbr019881,Pbr027027	-|-|-|-|-|-|-|-|-|-|-|-|-|-|-|-|-|-|-|-|-|-|-|-|-|-|-|-|
GO:0016072	rRNA metabolic process	biological_process	0.0022249	0.14509	28	7519	131	28560	Pbr001926,Pbr024631,Pbr030387,Pbr002937,Pbr042782,Pbr015118,Pbr042230,Pbr007365,Pbr023326,Pbr010569,Pbr012898,Pbr025296,Pbr000580,Pbr041674,Pbr000190,Pbr038283,Pbr035452,Pbr000027,Pbr010869,Pbr014001,Pbr027027,Pbr027407,Pbr019881,Pbr008327,Pbr012862,Pbr008326,Pbr022444,Pbr019897	-|-|-|-|-|-|-|-|-|-|-|-|-|-|-|-|-|-|-|-|-|-|-|-|-|-|-|-|
GO:0015979	photosynthesis	biological_process	0.0022479	0.14509	50	7519	298	28560	Pbr035270,Pbr029815,Pbr013444,Pbr028645,Pbr041033,Pbr011657,Pbr041327,Pbr030973,Pbr011272,Pbr007267,Pbr017226,Pbr017211,Pbr022840,Pbr026445,Pbr015095,Pbr007431,Pbr036746,Pbr021388,Pbr009064,Pbr033791,Pbr041516,Pbr019053,Pbr033766,Pbr037072,Pbr019513,Pbr018773,Pbr024011,Pbr025296,Pbr028626,Pbr004930,Pbr033650,Pbr033219,Pbr014580,Pbr002360,Pbr016456,Pbr018021,Pbr039970,Pbr011836,Pbr028189,Pbr029610…	-|-|-|-|-|-|-|-|-|-|-|-|-|-|-|-|-|-|-|-|-|-|-|-|-|-|-|-|-|-|-|-|-|-|-|-|-|-|-|-|-|-|-|-|-|-|-|-|-|-|
GO:0000774	adenyl-nucleotide exchange factor activity	molecular_function	0.0023217	0.14768	12	7519	38	28560	Pbr029701,Pbr002767,Pbr042655,Pbr011488,Pbr034658,Pbr017262,Pbr039776,Pbr040013,Pbr000649,Pbr008196,Pbr029295,Pbr024474	-|-|-|-|-|-|-|-|-|-|-|-|
GO:0010109	regulation of photosynthesis	biological_process	0.002462	0.14802	4	7519	6	28560	Pbr033791,Pbr019368,Pbr022840,Pbr033766	-|-|-|-|
GO:0042548	regulation of photosynthesis, light reaction	biological_process	0.002462	0.14802	4	7519	6	28560	Pbr033766,Pbr019368,Pbr033791,Pbr022840	-|-|-|-|
GO:0042549	photosystem II stabilization	biological_process	0.002462	0.14802	4	7519	6	28560	Pbr022840,Pbr019368,Pbr033791,Pbr033766	-|-|-|-|
GO:0043467	regulation of generation of precursor metabolites and energy	biological_process	0.002462	0.14802	4	7519	6	28560	Pbr033766,Pbr019368,Pbr033791,Pbr022840	-|-|-|-|
GO:0006310	DNA recombination	biological_process	0.002518	0.14934	62	7519	340	28560	Pbr035730,Pbr032965,Pbr016956,Pbr030962,Pbr004206,Pbr042589,Pbr034876,Pbr004829,Pbr029744,Pbr041416,Pbr042755,Pbr002750,Pbr028949,Pbr038436,Pbr006273,Pbr012368,Pbr015383,Pbr008360,Pbr032922,Pbr013156,Pbr020379,Pbr022238,Pbr038640,Pbr020551,Pbr006864,Pbr037494,Pbr034468,Pbr005538,Pbr018089,Pbr026279,Pbr038668,Pbr009939,Pbr014286,Pbr013119,Pbr016347,Pbr005407,Pbr026271,Pbr042617,Pbr001609,Pbr032839…	-|-|-|-|-|-|-|-|-|-|-|-|-|-|-|-|-|-|-|-|-|-|-|-|-|-|-|-|-|-|-|-|-|-|-|-|-|-|-|-|-|-|-|-|-|-|-|-|-|-|-|-|-|-|-|-|-|-|-|-|-|-|
GO:0006007	glucose catabolic process	biological_process	0.0026638	0.15383	20	7519	84	28560	Pbr031946,Pbr008761,Pbr012806,Pbr022226,Pbr013399,Pbr025447,Pbr028764,Pbr000099,Pbr005487,Pbr002563,Pbr005502,Pbr040797,Pbr016565,Pbr007562,Pbr013372,Pbr015550,Pbr007150,Pbr000777,Pbr015118,Pbr021374	-|-|-|-|-|-|-|-|-|-|-|-|-|-|-|-|-|-|-|-|
GO:0019320	hexose catabolic process	biological_process	0.0026638	0.15383	20	7519	84	28560	Pbr028764,Pbr025447,Pbr031946,Pbr008761,Pbr013399,Pbr012806,Pbr022226,Pbr015118,Pbr000777,Pbr007150,Pbr015550,Pbr013372,Pbr007562,Pbr021374,Pbr002563,Pbr005487,Pbr000099,Pbr040797,Pbr016565,Pbr005502	-|-|-|-|-|-|-|-|-|-|-|-|-|-|-|-|-|-|-|-|
GO:0005623	cell	cellular_component	0.0028432	0.15998	842	7519	6555	28560	Pbr030802,Pbr009578,Pbr008653,Pbr010303,Pbr017335,Pbr039959,Pbr012171,Pbr009823,Pbr034872,Pbr025482,Pbr011184,Pbr037260,Pbr014782,Pbr017933,Pbr012526,Pbr018773,Pbr026819,Pbr018868,Pbr033766,Pbr042617,Pbr021370,Pbr026356,Pbr034140,Pbr024701,Pbr037479,Pbr032130,Pbr017423,Pbr009838,Pbr033770,Pbr035649,Pbr002528,Pbr011924,Pbr009396,Pbr030638,Pbr013166,Pbr034230,Pbr037113,Pbr021388,Pbr022428,Pbr041740…	-|-|-|-|-|-|-|-|-|-|-|-|-|-|-|-|-|-|-|-|-|-|-|-|-|-|-|-|-|-|-|-|-|-|-|-|-|-|-|-|-|-|-|-|-|-|-|-|-|-|-|-|-|-|-|-|-|-|-|-|-|-|-|-|-|-|-|-|-|-|-|-|-|-|-|-|-|-|-|-|-|-|-|-|-|-|-|-|-|-|-|-|-|-|-|-|-|-|-|-|-|-|-|-|-|-|-|-|-|-|-|-|-|-|-|-|-|-|-|-|-|-|-|-|-|-|-|-|-|-|-|-|-|-|-|-|-|-|-|-|-|-|-|-|-|-|-|-|-|-|-|-|-|-|-|-|-|-|-|-|-|-|-|-|-|-|-|-|-|-|-|-|-|-|-|-|-|-|-|-|-|-|-|-|-|-|-|-|-|-|-|-|-|-|-|-|-|-|-|-…
GO:0044464	cell part	cellular_component	0.0028432	0.15998	842	7519	6555	28560	Pbr019940,Pbr014405,Pbr007164,Pbr021392,Pbr021480,Pbr029064,Pbr011423,Pbr014828,Pbr039805,Pbr019513,Pbr006533,Pbr029315,Pbr025219,Pbr008768,Pbr025787,Pbr012602,Pbr007874,Pbr009426,Pbr037781,Pbr016467,Pbr010864,Pbr029173,Pbr030172,Pbr002818,Pbr010904,Pbr000764,Pbr031243,Pbr009055,Pbr014540,Pbr018766,Pbr025655,Pbr009384,Pbr010939,Pbr004206,Pbr010503,Pbr002784,Pbr010383,Pbr002121,Pbr028751,Pbr010325…	-|-|-|-|-|-|-|-|-|-|-|-|-|-|-|-|-|-|-|-|-|-|-|-|-|-|-|-|-|-|-|-|-|-|-|-|-|-|-|-|-|-|-|-|-|-|-|-|-|-|-|-|-|-|-|-|-|-|-|-|-|-|-|-|-|-|-|-|-|-|-|-|-|-|-|-|-|-|-|-|-|-|-|-|-|-|-|-|-|-|-|-|-|-|-|-|-|-|-|-|-|-|-|-|-|-|-|-|-|-|-|-|-|-|-|-|-|-|-|-|-|-|-|-|-|-|-|-|-|-|-|-|-|-|-|-|-|-|-|-|-|-|-|-|-|-|-|-|-|-|-|-|-|-|-|-|-|-|-|-|-|-|-|-|-|-|-|-|-|-|-|-|-|-|-|-|-|-|-|-|-|-|-|-|-|-|-|-|-|-|-|-|-|-|-|-|-|-|-|-…
GO:0004150	dihydroneopterin aldolase activity	molecular_function	0.00296	0.16432	3	7519	3	28560	Pbr001330,Pbr010314,Pbr041888	-|-|-|
GO:0004175	endopeptidase activity	molecular_function	0.0029951	0.16432	117	7519	754	28560	Pbr031185,Pbr007517,Pbr018592,Pbr039509,Pbr031707,Pbr024733,Pbr014235,Pbr033617,Pbr034111,Pbr008565,Pbr041252,Pbr015194,Pbr019964,Pbr006375,Pbr040358,Pbr021466,Pbr016232,Pbr021108,Pbr016150,Pbr031740,Pbr030735,Pbr024115,Pbr040234,Pbr026867,Pbr040497,Pbr023314,Pbr021515,Pbr029026,Pbr018654,Pbr026127,Pbr006975,Pbr023764,Pbr007738,Pbr018112,Pbr037578,Pbr036473,Pbr005320,Pbr005864,Pbr023847,Pbr040111…	-|-|-|-|-|-|-|-|-|-|-|-|-|-|-|-|-|-|-|-|-|-|-|-|-|-|-|-|-|-|-|-|-|-|-|-|-|-|-|-|-|-|-|-|-|-|-|-|-|-|-|-|-|-|-|-|-|-|-|-|-|-|-|-|-|-|-|-|-|-|-|-|-|-|-|-|-|-|-|-|-|-|-|-|-|-|-|-|-|-|-|-|-|-|-|-|-|-|-|-|-|-|-|-|-|-|-|-|-|-|-|-|-|-|-|-|-|
GO:0042126	nitrate metabolic process	biological_process	0.0032692	0.17288	6	7519	14	28560	Pbr015937,Pbr008534,Pbr008178,Pbr026767,Pbr028167,Pbr015024	-|-|-|-|-|-|
GO:0042128	nitrate assimilation	biological_process	0.0032692	0.17288	6	7519	14	28560	Pbr015024,Pbr028167,Pbr026767,Pbr008178,Pbr015937,Pbr008534	-|-|-|-|-|-|
GO:2001057	reactive nitrogen species metabolic process	biological_process	0.0032692	0.17288	6	7519	14	28560	Pbr008534,Pbr015937,Pbr008178,Pbr026767,Pbr015024,Pbr028167	-|-|-|-|-|-|
GO:0008152	metabolic process	biological_process	0.0043228	0.22587	1914	7519	15265	28560	Pbr030875,Pbr007874,Pbr008910,Pbr029047,Pbr017656,Pbr005776,Pbr003660,Pbr032764,Pbr012178,Pbr002838,Pbr010864,Pbr019130,Pbr010897,Pbr030172,Pbr001330,Pbr041712,Pbr019079,Pbr015019,Pbr031407,Pbr012518,Pbr010402,Pbr000251,Pbr014828,Pbr028179,Pbr006533,Pbr029315,Pbr025219,Pbr013147,Pbr036374,Pbr020146,Pbr011886,Pbr010325,Pbr000697,Pbr011272,Pbr038087,Pbr022010,Pbr031639,Pbr017449,Pbr026591,Pbr007498…	-|-|-|-|-|-|-|-|-|-|-|-|-|-|-|-|-|-|-|-|-|-|-|-|-|-|-|-|-|-|-|-|-|-|-|-|-|-|-|-|-|-|-|-|-|-|-|-|-|-|-|-|-|-|-|-|-|-|-|-|-|-|-|-|-|-|-|-|-|-|-|-|-|-|-|-|-|-|-|-|-|-|-|-|-|-|-|-|-|-|-|-|-|-|-|-|-|-|-|-|-|-|-|-|-|-|-|-|-|-|-|-|-|-|-|-|-|-|-|-|-|-|-|-|-|-|-|-|-|-|-|-|-|-|-|-|-|-|-|-|-|-|-|-|-|-|-|-|-|-|-|-|-|-|-|-|-|-|-|-|-|-|-|-|-|-|-|-|-|-|-|-|-|-|-|-|-|-|-|-|-|-|-|-|-|-|-|-|-|-|-|-|-|-|-|-|-|-|-|-…
GO:0014065	phosphatidylinositol 3-kinase cascade	biological_process	0.0050069	0.24151	4	7519	7	28560	Pbr015141,Pbr023206,Pbr018654,Pbr021572	-|-|-|-|
GO:0014066	regulation of phosphatidylinositol 3-kinase cascade	biological_process	0.0050069	0.24151	4	7519	7	28560	Pbr018654,Pbr023206,Pbr021572,Pbr015141	-|-|-|-|
GO:0014068	positive regulation of phosphatidylinositol 3-kinase cascade	biological_process	0.0050069	0.24151	4	7519	7	28560	Pbr023206,Pbr018654,Pbr021572,Pbr015141	-|-|-|-|
GO:0043548	phosphatidylinositol 3-kinase binding	molecular_function	0.0050069	0.24151	4	7519	7	28560	Pbr015141,Pbr021572,Pbr018654,Pbr023206	-|-|-|-|
GO:0048015	phosphatidylinositol-mediated signaling	biological_process	0.0050069	0.24151	4	7519	7	28560	Pbr015141,Pbr021572,Pbr018654,Pbr023206	-|-|-|-|
GO:0048017	inositol lipid-mediated signaling	biological_process	0.0050069	0.24151	4	7519	7	28560	Pbr015141,Pbr023206,Pbr018654,Pbr021572	-|-|-|-|
GO:0015643	toxic substance binding	molecular_function	0.0050074	0.24151	5	7519	10	28560	Pbr019791,Pbr010386,Pbr023934,Pbr024723,Pbr041167	-|-|-|-|-|
GO:0016052	carbohydrate catabolic process	biological_process	0.0058605	0.27958	29	7519	146	28560	Pbr008761,Pbr031946,Pbr022226,Pbr012806,Pbr013399,Pbr031491,Pbr035260,Pbr042891,Pbr025447,Pbr028764,Pbr027178,Pbr000099,Pbr005487,Pbr002563,Pbr005502,Pbr011201,Pbr016565,Pbr040797,Pbr007562,Pbr008610,Pbr013372,Pbr015550,Pbr033324,Pbr007150,Pbr002818,Pbr000777,Pbr015118,Pbr028619,Pbr021374	-|-|-|-|-|-|-|-|-|-|-|-|-|-|-|-|-|-|-|-|-|-|-|-|-|-|-|-|-|
GO:0006511	ubiquitin-dependent protein catabolic process	biological_process	0.0063421	0.2922	28	7519	145	28560	Pbr021440,Pbr035767,Pbr003079,Pbr006127,Pbr042787,Pbr038983,Pbr024131,Pbr020551,Pbr027432,Pbr031588,Pbr030659,Pbr039592,Pbr023314,Pbr000697,Pbr039103,Pbr035780,Pbr024934,Pbr041823,Pbr031185,Pbr007517,Pbr014840,Pbr020142,Pbr005934,Pbr022367,Pbr031184,Pbr028843,Pbr021480,Pbr019005	-|-|-|-|-|-|-|-|-|-|-|-|-|-|-|-|-|-|-|-|-|-|-|-|-|-|-|-|
GO:0019941	modification-dependent protein catabolic process	biological_process	0.0063421	0.2922	28	7519	145	28560	Pbr006127,Pbr003079,Pbr035767,Pbr038983,Pbr042787,Pbr021440,Pbr039103,Pbr024934,Pbr035780,Pbr027432,Pbr031588,Pbr020551,Pbr024131,Pbr023314,Pbr000697,Pbr030659,Pbr039592,Pbr014840,Pbr020142,Pbr041823,Pbr007517,Pbr031185,Pbr022367,Pbr028843,Pbr021480,Pbr019005,Pbr031184,Pbr005934	-|-|-|-|-|-|-|-|-|-|-|-|-|-|-|-|-|-|-|-|-|-|-|-|-|-|-|-|
GO:0043632	modification-dependent macromolecule catabolic process	biological_process	0.0063421	0.2922	28	7519	145	28560	Pbr006127,Pbr003079,Pbr035767,Pbr038983,Pbr042787,Pbr021440,Pbr039103,Pbr024934,Pbr035780,Pbr031588,Pbr027432,Pbr020551,Pbr024131,Pbr000697,Pbr023314,Pbr030659,Pbr039592,Pbr014840,Pbr020142,Pbr041823,Pbr007517,Pbr031185,Pbr022367,Pbr021480,Pbr028843,Pbr019005,Pbr031184,Pbr005934	-|-|-|-|-|-|-|-|-|-|-|-|-|-|-|-|-|-|-|-|-|-|-|-|-|-|-|-|
GO:0000413	protein peptidyl-prolyl isomerization	biological_process	0.0066653	0.2922	13	7519	51	28560	Pbr015046,Pbr042797,Pbr007048,Pbr025505,Pbr015368,Pbr021580,Pbr017944,Pbr039111,Pbr007309,Pbr033489,Pbr010402,Pbr017144,Pbr025014	-|-|-|-|-|-|-|-|-|-|-|-|-|
GO:0003755	peptidyl-prolyl cis-trans isomerase activity	molecular_function	0.0066653	0.2922	13	7519	51	28560	Pbr025014,Pbr033489,Pbr017144,Pbr010402,Pbr039111,Pbr017944,Pbr007309,Pbr015368,Pbr021580,Pbr007048,Pbr025505,Pbr015046,Pbr042797	-|-|-|-|-|-|-|-|-|-|-|-|-|
GO:0016859	cis-trans isomerase activity	molecular_function	0.0066653	0.2922	13	7519	51	28560	Pbr025014,Pbr033489,Pbr010402,Pbr017144,Pbr039111,Pbr017944,Pbr007309,Pbr015368,Pbr021580,Pbr007048,Pbr025505,Pbr015046,Pbr042797	-|-|-|-|-|-|-|-|-|-|-|-|-|
GO:0018208	peptidyl-proline modification	biological_process	0.0066653	0.2922	13	7519	51	28560	Pbr015368,Pbr021580,Pbr039111,Pbr017944,Pbr007309,Pbr033489,Pbr010402,Pbr017144,Pbr025014,Pbr015046,Pbr042797,Pbr007048,Pbr025505	-|-|-|-|-|-|-|-|-|-|-|-|-|
GO:0010340	carboxyl-O-methyltransferase activity	molecular_function	0.0067661	0.2922	11	7519	40	28560	Pbr019881,Pbr015036,Pbr026775,Pbr012178,Pbr027027,Pbr012898,Pbr030835,Pbr024021,Pbr041674,Pbr022343,Pbr042782	-|-|-|-|-|-|-|-|-|-|-|
GO:0051998	protein carboxyl O-methyltransferase activity	molecular_function	0.0067661	0.2922	11	7519	40	28560	Pbr027027,Pbr012898,Pbr015036,Pbr026775,Pbr012178,Pbr019881,Pbr024021,Pbr030835,Pbr041674,Pbr042782,Pbr022343	-|-|-|-|-|-|-|-|-|-|-|
GO:0032446	protein modification by small protein conjugation	biological_process	0.0067907	0.2922	26	7519	127	28560	Pbr016092,Pbr018623,Pbr003584,Pbr005744,Pbr016655,Pbr007269,Pbr013854,Pbr000535,Pbr032056,Pbr029110,Pbr034872,Pbr014617,Pbr014709,Pbr024131,Pbr024617,Pbr007911,Pbr015195,Pbr010503,Pbr025219,Pbr031407,Pbr010331,Pbr035814,Pbr014329,Pbr026702,Pbr010707,Pbr022832	-|-|-|-|-|-|-|-|-|-|-|-|-|-|-|-|-|-|-|-|-|-|-|-|-|-|
GO:0000049	tRNA binding	molecular_function	0.0069405	0.29575	10	7519	34	28560	Pbr003758,Pbr025655,Pbr002790,Pbr029800,Pbr034846,Pbr000764,Pbr021464,Pbr030172,Pbr001430,Pbr021265	-|-|-|-|-|-|-|-|-|-|
GO:0019783	small conjugating protein-specific protease activity	molecular_function	0.0074981	0.31643	10	7519	33	28560	Pbr014485,Pbr010707,Pbr034664,Pbr001028,Pbr008852,Pbr035780,Pbr022946,Pbr037521,Pbr001013,Pbr042787	-|-|-|-|-|-|-|-|-|-|
GO:0019751	polyol metabolic process	biological_process	0.0080109	0.33415	11	7519	42	28560	Pbr028619,Pbr024431,Pbr035260,Pbr040861,Pbr025955,Pbr023462,Pbr031410,Pbr033969,Pbr013861,Pbr034637,Pbr017975	-|-|-|-|-|-|-|-|-|-|-|
GO:0044272	sulfur compound biosynthetic process	biological_process	0.0080702	0.33415	16	7519	71	28560	Pbr041983,Pbr040763,Pbr039649,Pbr016682,Pbr039650,Pbr018549,Pbr027710,Pbr006554,Pbr013847,Pbr039564,Pbr026108,Pbr019030,Pbr009000,Pbr041292,Pbr027319,Pbr005028	-|-|-|-|-|-|-|-|-|-|-|-|-|-|-|-|
GO:0044281	small molecule metabolic process	biological_process	0.0085515	0.35077	213	7519	1496	28560	Pbr040763,Pbr005064,Pbr001055,Pbr036963,Pbr021265,Pbr004021,Pbr007489,Pbr020159,Pbr037260,Pbr024431,Pbr025447,Pbr039217,Pbr011432,Pbr036267,Pbr018966,Pbr042421,Pbr016412,Pbr008534,Pbr024684,Pbr008340,Pbr026475,Pbr004541,Pbr041888,Pbr010045,Pbr020913,Pbr029028,Pbr019551,Pbr029791,Pbr016632,Pbr039650,Pbr040150,Pbr015937,Pbr012435,Pbr031877,Pbr006554,Pbr006221,Pbr026108,Pbr019030,Pbr040905,Pbr031932…	-|-|-|-|-|-|-|-|-|-|-|-|-|-|-|-|-|-|-|-|-|-|-|-|-|-|-|-|-|-|-|-|-|-|-|-|-|-|-|-|-|-|-|-|-|-|-|-|-|-|-|-|-|-|-|-|-|-|-|-|-|-|-|-|-|-|-|-|-|-|-|-|-|-|-|-|-|-|-|-|-|-|-|-|-|-|-|-|-|-|-|-|-|-|-|-|-|-|-|-|-|-|-|-|-|-|-|-|-|-|-|-|-|-|-|-|-|-|-|-|-|-|-|-|-|-|-|-|-|-|-|-|-|-|-|-|-|-|-|-|-|-|-|-|-|-|-|-|-|-|-|-|-|-|-|-|-|-|-|-|-|-|-|-|-|-|-|-|-|-|-|-|-|-|-|-|-|-|-|-|-|-|-|-|-|-|-|-|-|-|-|-|-|-|-|-|-|-|-|-…
GO:0016874	ligase activity	molecular_function	0.0087114	0.35401	120	7519	815	28560	Pbr013453,Pbr023960,Pbr018623,Pbr014617,Pbr041337,Pbr010176,Pbr022823,Pbr011292,Pbr000096,Pbr026127,Pbr037661,Pbr010911,Pbr033096,Pbr018938,Pbr003588,Pbr015195,Pbr008770,Pbr010503,Pbr029775,Pbr013870,Pbr025655,Pbr017347,Pbr000764,Pbr010331,Pbr038127,Pbr034792,Pbr004772,Pbr032056,Pbr027873,Pbr030172,Pbr007269,Pbr003584,Pbr014749,Pbr024131,Pbr009394,Pbr028035,Pbr029315,Pbr025219,Pbr014828,Pbr025723…	-|-|-|-|-|-|-|-|-|-|-|-|-|-|-|-|-|-|-|-|-|-|-|-|-|-|-|-|-|-|-|-|-|-|-|-|-|-|-|-|-|-|-|-|-|-|-|-|-|-|-|-|-|-|-|-|-|-|-|-|-|-|-|-|-|-|-|-|-|-|-|-|-|-|-|-|-|-|-|-|-|-|-|-|-|-|-|-|-|-|-|-|-|-|-|-|-|-|-|-|-|-|-|-|-|-|-|-|-|-|-|-|-|-|-|-|-|-|-|-|
GO:0019898	extrinsic to membrane	cellular_component	0.0087918	0.35401	21	7519	103	28560	Pbr002360,Pbr033650,Pbr033219,Pbr004930,Pbr037468,Pbr018868,Pbr033766,Pbr018716,Pbr011657,Pbr016456,Pbr000210,Pbr026445,Pbr022840,Pbr017211,Pbr017226,Pbr028189,Pbr029610,Pbr019368,Pbr033791,Pbr012370,Pbr014083	-|-|-|-|-|-|-|-|-|-|-|-|-|-|-|-|-|-|-|-|-|
GO:0060590	ATPase regulator activity	molecular_function	0.0090391	0.36066	14	7519	56	28560	Pbr029701,Pbr002767,Pbr032932,Pbr042655,Pbr011488,Pbr034658,Pbr017262,Pbr040013,Pbr039776,Pbr000649,Pbr008196,Pbr021754,Pbr029295,Pbr024474	-|-|-|-|-|-|-|-|-|-|-|-|-|-|
GO:0004842	ubiquitin-protein ligase activity	molecular_function	0.0098813	0.38722	72	7519	486	28560	Pbr014895,Pbr035814,Pbr004267,Pbr039979,Pbr017128,Pbr002436,Pbr003855,Pbr026746,Pbr032635,Pbr003710,Pbr018293,Pbr039072,Pbr010716,Pbr016655,Pbr009396,Pbr013854,Pbr011751,Pbr038899,Pbr025772,Pbr003743,Pbr021370,Pbr015349,Pbr018497,Pbr037998,Pbr042280,Pbr024617,Pbr014709,Pbr008270,Pbr034872,Pbr021386,Pbr000535,Pbr010303,Pbr005744,Pbr007980,Pbr016092,Pbr033360,Pbr013870,Pbr017347,Pbr010331,Pbr038127…	-|-|-|-|-|-|-|-|-|-|-|-|-|-|-|-|-|-|-|-|-|-|-|-|-|-|-|-|-|-|-|-|-|-|-|-|-|-|-|-|-|-|-|-|-|-|-|-|-|-|-|-|-|-|-|-|-|-|-|-|-|-|-|-|-|-|-|-|-|-|-|-|
GO:0019787	small conjugating protein ligase activity	molecular_function	0.0098813	0.38722	72	7519	486	28560	Pbr034806,Pbr007164,Pbr031407,Pbr019940,Pbr014329,Pbr034350,Pbr026702,Pbr022832,Pbr010707,Pbr025723,Pbr007911,Pbr014828,Pbr025219,Pbr029315,Pbr028035,Pbr009394,Pbr024131,Pbr007269,Pbr032056,Pbr038127,Pbr034792,Pbr017347,Pbr010331,Pbr013870,Pbr010503,Pbr015195,Pbr029775,Pbr018938,Pbr003588,Pbr037661,Pbr010176,Pbr011292,Pbr022823,Pbr014617,Pbr018623,Pbr013453,Pbr025772,Pbr003743,Pbr038899,Pbr011751…	-|-|-|-|-|-|-|-|-|-|-|-|-|-|-|-|-|-|-|-|-|-|-|-|-|-|-|-|-|-|-|-|-|-|-|-|-|-|-|-|-|-|-|-|-|-|-|-|-|-|-|-|-|-|-|-|-|-|-|-|-|-|-|-|-|-|-|-|-|-|-|-|
GO:0019842	vitamin binding	molecular_function	0.011289	0.43849	14	7519	62	28560	Pbr013207,Pbr011188,Pbr009299,Pbr012601,Pbr007365,Pbr037092,Pbr017006,Pbr030909,Pbr013821,Pbr009166,Pbr005028,Pbr027319,Pbr008534,Pbr038339	-|-|-|-|-|-|-|-|-|-|-|-|-|-|
GO:0004789	thiamine-phosphate diphosphorylase activity	molecular_function	0.011638	0.44805	5	7519	12	28560	Pbr039649,Pbr039564,Pbr009000,Pbr026108,Pbr039650	-|-|-|-|-|
GO:0071941	nitrogen cycle metabolic process	biological_process	0.012096	0.45607	8	7519	27	28560	Pbr008178,Pbr015937,Pbr011773,Pbr015024,Pbr028167,Pbr026767,Pbr031112,Pbr008534	-|-|-|-|-|-|-|-|
GO:0016881	acid-amino acid ligase activity	molecular_function	0.012108	0.45607	78	7519	531	28560	Pbr028035,Pbr009394,Pbr024131,Pbr003584,Pbr007269,Pbr032056,Pbr034806,Pbr031407,Pbr007164,Pbr019940,Pbr014329,Pbr034350,Pbr022832,Pbr026702,Pbr010707,Pbr007911,Pbr025723,Pbr014828,Pbr025219,Pbr029315,Pbr010911,Pbr037661,Pbr010176,Pbr011292,Pbr022823,Pbr014617,Pbr018623,Pbr013453,Pbr038127,Pbr034792,Pbr017347,Pbr010331,Pbr013870,Pbr010503,Pbr015195,Pbr029775,Pbr018938,Pbr003588,Pbr026918,Pbr034872…	-|-|-|-|-|-|-|-|-|-|-|-|-|-|-|-|-|-|-|-|-|-|-|-|-|-|-|-|-|-|-|-|-|-|-|-|-|-|-|-|-|-|-|-|-|-|-|-|-|-|-|-|-|-|-|-|-|-|-|-|-|-|-|-|-|-|-|-|-|-|-|-|-|-|-|-|-|-|
GO:0034470	ncRNA processing	biological_process	0.0123	0.45607	64	7519	387	28560	Pbr021464,Pbr017364,Pbr002937,Pbr024631,Pbr030956,Pbr011415,Pbr019897,Pbr007297,Pbr019881,Pbr027027,Pbr014001,Pbr041032,Pbr026626,Pbr041486,Pbr008541,Pbr018884,Pbr042782,Pbr027037,Pbr030387,Pbr001926,Pbr029606,Pbr014305,Pbr004200,Pbr023326,Pbr007365,Pbr022893,Pbr024410,Pbr042230,Pbr035452,Pbr001466,Pbr011432,Pbr000027,Pbr010503,Pbr023548,Pbr002563,Pbr000580,Pbr012645,Pbr012898,Pbr038824,Pbr000190…	-|-|-|-|-|-|-|-|-|-|-|-|-|-|-|-|-|-|-|-|-|-|-|-|-|-|-|-|-|-|-|-|-|-|-|-|-|-|-|-|-|-|-|-|-|-|-|-|-|-|-|-|-|-|-|-|-|-|-|-|-|-|-|-|
GO:0006098	pentose-phosphate shunt	biological_process	0.012365	0.45607	4	7519	10	28560	Pbr013399,Pbr021374,Pbr016565,Pbr022226	-|-|-|-|
GO:0006740	NADPH regeneration	biological_process	0.012365	0.45607	4	7519	10	28560	Pbr022226,Pbr021374,Pbr013399,Pbr016565	-|-|-|-|
GO:0004332	fructose-bisphosphate aldolase activity	molecular_function	0.013986	0.51153	5	7519	13	28560	Pbr012806,Pbr005502,Pbr028764,Pbr013372,Pbr007562	-|-|-|-|-|
GO:0030554	adenyl nucleotide binding	molecular_function	0.014242	0.51661	576	7519	4125	28560	Pbr023740,Pbr011621,Pbr040276,Pbr028869,Pbr032965,Pbr036248,Pbr015473,Pbr030218,Pbr024097,Pbr038823,Pbr014660,Pbr002780,Pbr014535,Pbr007627,Pbr005649,Pbr011441,Pbr031561,Pbr034658,Pbr008491,Pbr003081,Pbr005028,Pbr003452,Pbr032131,Pbr018029,Pbr030492,Pbr040467,Pbr007448,Pbr036271,Pbr016257,Pbr012060,Pbr039003,Pbr033835,Pbr020758,Pbr025360,Pbr008923,Pbr028005,Pbr027640,Pbr029295,Pbr006062,Pbr033383…	-|-|-|-|-|-|-|-|-|-|-|-|-|-|-|-|-|-|-|-|-|-|-|-|-|-|-|-|-|-|-|-|-|-|-|-|-|-|-|-|-|-|-|-|-|-|-|-|-|-|-|-|-|-|-|-|-|-|-|-|-|-|-|-|-|-|-|-|-|-|-|-|-|-|-|-|-|-|-|-|-|-|-|-|-|-|-|-|-|-|-|-|-|-|-|-|-|-|-|-|-|-|-|-|-|-|-|-|-|-|-|-|-|-|-|-|-|-|-|-|-|-|-|-|-|-|-|-|-|-|-|-|-|-|-|-|-|-|-|-|-|-|-|-|-|-|-|-|-|-|-|-|-|-|-|-|-|-|-|-|-|-|-|-|-|-|-|-|-|-|-|-|-|-|-|-|-|-|-|-|-|-|-|-|-|-|-|-|-|-|-|-|-|-|-|-|-|-|-|-…
GO:0019203	carbohydrate phosphatase activity	molecular_function	0.015114	0.53525	7	7519	21	28560	Pbr035932,Pbr033622,Pbr041091,Pbr011353,Pbr009476,Pbr010532,Pbr012401	-|-|-|-|-|-|-|
GO:0050308	sugar-phosphatase activity	molecular_function	0.015114	0.53525	7	7519	21	28560	Pbr009476,Pbr010532,Pbr012401,Pbr033622,Pbr035932,Pbr041091,Pbr011353	-|-|-|-|-|-|-|
GO:0009058	biosynthetic process	biological_process	0.015122	0.53525	787	7519	6200	28560	Pbr039924,Pbr009660,Pbr009521,Pbr002572,Pbr008740,Pbr012370,Pbr023000,Pbr021460,Pbr014429,Pbr039491,Pbr008547,Pbr014985,Pbr003601,Pbr038668,Pbr008317,Pbr039553,Pbr031122,Pbr007298,Pbr042755,Pbr009895,Pbr024095,Pbr034587,Pbr030867,Pbr039100,Pbr023747,Pbr023805,Pbr019220,Pbr028359,Pbr004438,Pbr014112,Pbr042825,Pbr026829,Pbr022812,Pbr027710,Pbr030864,Pbr013162,Pbr001086,Pbr011488,Pbr019487,Pbr039386…	-|-|-|-|-|-|-|-|-|-|-|-|-|-|-|-|-|-|-|-|-|-|-|-|-|-|-|-|-|-|-|-|-|-|-|-|-|-|-|-|-|-|-|-|-|-|-|-|-|-|-|-|-|-|-|-|-|-|-|-|-|-|-|-|-|-|-|-|-|-|-|-|-|-|-|-|-|-|-|-|-|-|-|-|-|-|-|-|-|-|-|-|-|-|-|-|-|-|-|-|-|-|-|-|-|-|-|-|-|-|-|-|-|-|-|-|-|-|-|-|-|-|-|-|-|-|-|-|-|-|-|-|-|-|-|-|-|-|-|-|-|-|-|-|-|-|-|-|-|-|-|-|-|-|-|-|-|-|-|-|-|-|-|-|-|-|-|-|-|-|-|-|-|-|-|-|-|-|-|-|-|-|-|-|-|-|-|-|-|-|-|-|-|-|-|-|-|-|-|-…
GO:0036094	small molecule binding	molecular_function	0.015261	0.53585	705	7519	5140	28560	Pbr034125,Pbr025655,Pbr039120,Pbr028239,Pbr000764,Pbr002784,Pbr010503,Pbr004206,Pbr023408,Pbr012645,Pbr011262,Pbr038339,Pbr009332,Pbr041471,Pbr028751,Pbr010325,Pbr031639,Pbr007498,Pbr034312,Pbr023540,Pbr000251,Pbr014626,Pbr041712,Pbr019079,Pbr032747,Pbr035065,Pbr008910,Pbr029047,Pbr024734,Pbr041968,Pbr033943,Pbr030172,Pbr019130,Pbr013028,Pbr022215,Pbr012368,Pbr030956,Pbr039394,Pbr002896,Pbr033297…	-|-|-|-|-|-|-|-|-|-|-|-|-|-|-|-|-|-|-|-|-|-|-|-|-|-|-|-|-|-|-|-|-|-|-|-|-|-|-|-|-|-|-|-|-|-|-|-|-|-|-|-|-|-|-|-|-|-|-|-|-|-|-|-|-|-|-|-|-|-|-|-|-|-|-|-|-|-|-|-|-|-|-|-|-|-|-|-|-|-|-|-|-|-|-|-|-|-|-|-|-|-|-|-|-|-|-|-|-|-|-|-|-|-|-|-|-|-|-|-|-|-|-|-|-|-|-|-|-|-|-|-|-|-|-|-|-|-|-|-|-|-|-|-|-|-|-|-|-|-|-|-|-|-|-|-|-|-|-|-|-|-|-|-|-|-|-|-|-|-|-|-|-|-|-|-|-|-|-|-|-|-|-|-|-|-|-|-|-|-|-|-|-|-|-|-|-|-|-|-…
GO:0015994	chlorophyll metabolic process	biological_process	0.016203	0.56101	12	7519	52	28560	Pbr034033,Pbr025950,Pbr007267,Pbr028095,Pbr016071,Pbr010131,Pbr007431,Pbr041942,Pbr029847,Pbr003204,Pbr005873,Pbr001850	-|-|-|-|-|-|-|-|-|-|-|-|
GO:0019211	phosphatase activator activity	molecular_function	0.016233	0.56101	2	7519	2	28560	Pbr033969,Pbr023462	-|-|
GO:0006096	glycolysis	biological_process	0.016523	0.56657	16	7519	72	28560	Pbr012806,Pbr008761,Pbr031946,Pbr028764,Pbr025447,Pbr040797,Pbr005502,Pbr002563,Pbr005487,Pbr000099,Pbr015118,Pbr000777,Pbr007150,Pbr015550,Pbr013372,Pbr007562	-|-|-|-|-|-|-|-|-|-|-|-|-|-|-|-|
GO:0004345	glucose-6-phosphate dehydrogenase activity	molecular_function	0.016888	0.57458	4	7519	9	28560	Pbr035637,Pbr015141,Pbr012494,Pbr029672	-|-|-|-|
GO:0003908	methylated-DNA-[protein]-cysteine S-methyltransferase activity	molecular_function	0.0174	0.58745	2	7519	2	28560	Pbr023332,Pbr028980	-|-|
GO:0017076	purine nucleotide binding	molecular_function	0.017811	0.59673	611	7519	4415	28560	Pbr020247,Pbr008770,Pbr024424,Pbr012235,Pbr020906,Pbr008627,Pbr022693,Pbr027846,Pbr006273,Pbr011192,Pbr027254,Pbr004595,Pbr013667,Pbr038817,Pbr010825,Pbr014281,Pbr012862,Pbr025093,Pbr016375,Pbr020374,Pbr023414,Pbr032043,Pbr007887,Pbr003850,Pbr041999,Pbr000249,Pbr040978,Pbr041645,Pbr009000,Pbr001850,Pbr011666,Pbr011533,Pbr004620,Pbr014711,Pbr036931,Pbr003584,Pbr027509,Pbr022680,Pbr008748,Pbr023456…	-|-|-|-|-|-|-|-|-|-|-|-|-|-|-|-|-|-|-|-|-|-|-|-|-|-|-|-|-|-|-|-|-|-|-|-|-|-|-|-|-|-|-|-|-|-|-|-|-|-|-|-|-|-|-|-|-|-|-|-|-|-|-|-|-|-|-|-|-|-|-|-|-|-|-|-|-|-|-|-|-|-|-|-|-|-|-|-|-|-|-|-|-|-|-|-|-|-|-|-|-|-|-|-|-|-|-|-|-|-|-|-|-|-|-|-|-|-|-|-|-|-|-|-|-|-|-|-|-|-|-|-|-|-|-|-|-|-|-|-|-|-|-|-|-|-|-|-|-|-|-|-|-|-|-|-|-|-|-|-|-|-|-|-|-|-|-|-|-|-|-|-|-|-|-|-|-|-|-|-|-|-|-|-|-|-|-|-|-|-|-|-|-|-|-|-|-|-|-|-…
GO:0045116	protein neddylation	biological_process	0.018188	0.60404	2	7519	2	28560	Pbr029110,Pbr003584	-|-|
GO:0032940	secretion by cell	biological_process	0.018304	0.60404	27	7519	143	28560	Pbr013097,Pbr019081,Pbr036065,Pbr026379,Pbr001520,Pbr035133,Pbr026129,Pbr041623,Pbr002818,Pbr034869,Pbr002121,Pbr042421,Pbr035753,Pbr009332,Pbr006443,Pbr010546,Pbr023465,Pbr035718,Pbr035727,Pbr037184,Pbr031336,Pbr032697,Pbr022301,Pbr017996,Pbr028933,Pbr041903,Pbr033378	-|-|-|-|-|-|-|-|-|-|-|-|-|-|-|-|-|-|-|-|-|-|-|-|-|-|-|
GO:0043412	macromolecule modification	biological_process	0.018977	0.60665	391	7519	2811	28560	Pbr036114,Pbr035500,Pbr029315,Pbr025219,Pbr028022,Pbr006651,Pbr014626,Pbr019079,Pbr001330,Pbr022343,Pbr031407,Pbr014329,Pbr024776,Pbr010214,Pbr010402,Pbr034846,Pbr000251,Pbr021205,Pbr036787,Pbr006665,Pbr016823,Pbr012178,Pbr019130,Pbr018562,Pbr034937,Pbr033943,Pbr029826,Pbr010503,Pbr030121,Pbr023408,Pbr002784,Pbr002121,Pbr028901,Pbr039120,Pbr028239,Pbr033584,Pbr008035,Pbr015046,Pbr037598,Pbr040572…	-|-|-|-|-|-|-|-|-|-|-|-|-|-|-|-|-|-|-|-|-|-|-|-|-|-|-|-|-|-|-|-|-|-|-|-|-|-|-|-|-|-|-|-|-|-|-|-|-|-|-|-|-|-|-|-|-|-|-|-|-|-|-|-|-|-|-|-|-|-|-|-|-|-|-|-|-|-|-|-|-|-|-|-|-|-|-|-|-|-|-|-|-|-|-|-|-|-|-|-|-|-|-|-|-|-|-|-|-|-|-|-|-|-|-|-|-|-|-|-|-|-|-|-|-|-|-|-|-|-|-|-|-|-|-|-|-|-|-|-|-|-|-|-|-|-|-|-|-|-|-|-|-|-|-|-|-|-|-|-|-|-|-|-|-|-|-|-|-|-|-|-|-|-|-|-|-|-|-|-|-|-|-|-|-|-|-|-|-|-|-|-|-|-|-|-|-|-|-|-…
GO:0016567	protein ubiquitination	biological_process	0.019103	0.60665	24	7519	125	28560	Pbr035814,Pbr014329,Pbr022832,Pbr026702,Pbr010707,Pbr031407,Pbr010331,Pbr025219,Pbr007911,Pbr010503,Pbr015195,Pbr014617,Pbr014709,Pbr024131,Pbr024617,Pbr034872,Pbr016655,Pbr013854,Pbr007269,Pbr000535,Pbr032056,Pbr016092,Pbr018623,Pbr005744	-|-|-|-|-|-|-|-|-|-|-|-|-|-|-|-|-|-|-|-|-|-|-|-|
GO:0048472	threonine-phosphate decarboxylase activity	molecular_function	0.019109	0.60665	3	7519	5	28560	Pbr004541,Pbr035535,Pbr004568	-|-|-|
GO:0006575	cellular modified amino acid metabolic process	biological_process	0.019195	0.60665	17	7519	81	28560	Pbr005716,Pbr028762,Pbr010314,Pbr010911,Pbr019551,Pbr018549,Pbr005064,Pbr039553,Pbr038232,Pbr000694,Pbr041888,Pbr032700,Pbr001330,Pbr017066,Pbr039483,Pbr006554,Pbr036267	-|-|-|-|-|-|-|-|-|-|-|-|-|-|-|-|-|
GO:0032957	inositol trisphosphate metabolic process	biological_process	0.019766	0.60665	4	7519	10	28560	Pbr040861,Pbr013861,Pbr025955,Pbr031410	-|-|-|-|
GO:0043647	inositol phosphate metabolic process	biological_process	0.019766	0.60665	4	7519	10	28560	Pbr013861,Pbr031410,Pbr025955,Pbr040861	-|-|-|-|
GO:0047325	inositol tetrakisphosphate 1-kinase activity	molecular_function	0.019766	0.60665	4	7519	10	28560	Pbr040861,Pbr013861,Pbr025955,Pbr031410	-|-|-|-|
GO:0051765	inositol tetrakisphosphate kinase activity	molecular_function	0.019766	0.60665	4	7519	10	28560	Pbr040861,Pbr031410,Pbr025955,Pbr013861	-|-|-|-|
GO:0052725	inositol-1,3,4-trisphosphate 6-kinase activity	molecular_function	0.019766	0.60665	4	7519	10	28560	Pbr040861,Pbr031410,Pbr025955,Pbr013861	-|-|-|-|
GO:0052726	inositol-1,3,4-trisphosphate 5-kinase activity	molecular_function	0.019766	0.60665	4	7519	10	28560	Pbr040861,Pbr025955,Pbr031410,Pbr013861	-|-|-|-|
GO:0046903	secretion	biological_process	0.020024	0.6103	27	7519	144	28560	Pbr041903,Pbr028933,Pbr017996,Pbr033378,Pbr035718,Pbr006443,Pbr010546,Pbr009332,Pbr023465,Pbr037184,Pbr031336,Pbr032697,Pbr022301,Pbr035727,Pbr042421,Pbr002121,Pbr035753,Pbr036065,Pbr019081,Pbr026379,Pbr013097,Pbr002818,Pbr041623,Pbr034869,Pbr001520,Pbr035133,Pbr026129	-|-|-|-|-|-|-|-|-|-|-|-|-|-|-|-|-|-|-|-|-|-|-|-|-|-|-|
GO:0016861	intramolecular oxidoreductase activity, interconverting aldoses and ketoses	molecular_function	0.020591	0.62327	9	7519	37	28560	Pbr010913,Pbr002818,Pbr041170,Pbr021374,Pbr029404,Pbr013317,Pbr032600,Pbr013399,Pbr029100	-|-|-|-|-|-|-|-|-|
GO:0044723	single-organism carbohydrate metabolic process	biological_process	0.020903	0.62837	83	7519	526	28560	Pbr002818,Pbr029847,Pbr013372,Pbr000368,Pbr008175,Pbr008035,Pbr036386,Pbr002563,Pbr040797,Pbr002121,Pbr032090,Pbr012494,Pbr035637,Pbr003304,Pbr031491,Pbr004645,Pbr013399,Pbr015118,Pbr007150,Pbr017514,Pbr028619,Pbr000099,Pbr023462,Pbr016565,Pbr033969,Pbr030835,Pbr015751,Pbr036787,Pbr021303,Pbr029100,Pbr011621,Pbr003011,Pbr013634,Pbr013028,Pbr025643,Pbr028045,Pbr005487,Pbr002600,Pbr027178,Pbr013444…	-|-|-|-|-|-|-|-|-|-|-|-|-|-|-|-|-|-|-|-|-|-|-|-|-|-|-|-|-|-|-|-|-|-|-|-|-|-|-|-|-|-|-|-|-|-|-|-|-|-|-|-|-|-|-|-|-|-|-|-|-|-|-|-|-|-|-|-|-|-|-|-|-|-|-|-|-|-|-|-|-|-|-|
GO:0030435	sporulation resulting in formation of a cellular spore	biological_process	0.021769	0.64997	4	7519	9	28560	Pbr013386,Pbr003032,Pbr023456,Pbr014657	-|-|-|-|
GO:0006464	cellular protein modification process	biological_process	0.022466	0.65462	370	7519	2657	28560	Pbr035318,Pbr035545,Pbr034140,Pbr004408,Pbr024701,Pbr042782,Pbr008171,Pbr005432,Pbr010499,Pbr008653,Pbr005744,Pbr016092,Pbr040687,Pbr026481,Pbr028072,Pbr006705,Pbr014612,Pbr034872,Pbr012171,Pbr013700,Pbr021163,Pbr024617,Pbr039126,Pbr029788,Pbr002600,Pbr017418,Pbr016944,Pbr025542,Pbr042457,Pbr035710,Pbr007884,Pbr032041,Pbr037537,Pbr008852,Pbr019331,Pbr039111,Pbr016253,Pbr003204,Pbr038919,Pbr036640…	-|-|-|-|-|-|-|-|-|-|-|-|-|-|-|-|-|-|-|-|-|-|-|-|-|-|-|-|-|-|-|-|-|-|-|-|-|-|-|-|-|-|-|-|-|-|-|-|-|-|-|-|-|-|-|-|-|-|-|-|-|-|-|-|-|-|-|-|-|-|-|-|-|-|-|-|-|-|-|-|-|-|-|-|-|-|-|-|-|-|-|-|-|-|-|-|-|-|-|-|-|-|-|-|-|-|-|-|-|-|-|-|-|-|-|-|-|-|-|-|-|-|-|-|-|-|-|-|-|-|-|-|-|-|-|-|-|-|-|-|-|-|-|-|-|-|-|-|-|-|-|-|-|-|-|-|-|-|-|-|-|-|-|-|-|-|-|-|-|-|-|-|-|-|-|-|-|-|-|-|-|-|-|-|-|-|-|-|-|-|-|-|-|-|-|-|-|-|-|-…
GO:0036211	protein modification process	biological_process	0.022466	0.65462	370	7519	2657	28560	Pbr008852,Pbr037537,Pbr016253,Pbr039111,Pbr019331,Pbr003204,Pbr038919,Pbr007884,Pbr032041,Pbr025542,Pbr035710,Pbr042457,Pbr039126,Pbr002600,Pbr029788,Pbr017418,Pbr016944,Pbr034872,Pbr014612,Pbr012171,Pbr021163,Pbr013700,Pbr024617,Pbr005744,Pbr010499,Pbr008653,Pbr016092,Pbr028072,Pbr006705,Pbr026481,Pbr040687,Pbr035545,Pbr042782,Pbr004408,Pbr034140,Pbr024701,Pbr005432,Pbr008171,Pbr035318,Pbr033933…	-|-|-|-|-|-|-|-|-|-|-|-|-|-|-|-|-|-|-|-|-|-|-|-|-|-|-|-|-|-|-|-|-|-|-|-|-|-|-|-|-|-|-|-|-|-|-|-|-|-|-|-|-|-|-|-|-|-|-|-|-|-|-|-|-|-|-|-|-|-|-|-|-|-|-|-|-|-|-|-|-|-|-|-|-|-|-|-|-|-|-|-|-|-|-|-|-|-|-|-|-|-|-|-|-|-|-|-|-|-|-|-|-|-|-|-|-|-|-|-|-|-|-|-|-|-|-|-|-|-|-|-|-|-|-|-|-|-|-|-|-|-|-|-|-|-|-|-|-|-|-|-|-|-|-|-|-|-|-|-|-|-|-|-|-|-|-|-|-|-|-|-|-|-|-|-|-|-|-|-|-|-|-|-|-|-|-|-|-|-|-|-|-|-|-|-|-|-|-|-…
GO:0004719	protein-L-isoaspartate (D-aspartate) O-methyltransferase activity	molecular_function	0.022467	0.65462	8	7519	30	28560	Pbr041674,Pbr042782,Pbr022343,Pbr012898,Pbr027027,Pbr019881,Pbr030835,Pbr024021	-|-|-|-|-|-|-|-|
GO:0000166	nucleotide binding	molecular_function	0.022671	0.65462	695	7519	5085	28560	Pbr009838,Pbr032130,Pbr035545,Pbr024701,Pbr003848,Pbr042617,Pbr040200,Pbr013700,Pbr018412,Pbr011432,Pbr041167,Pbr022876,Pbr009823,Pbr017038,Pbr012171,Pbr017335,Pbr041531,Pbr035321,Pbr006705,Pbr008653,Pbr006573,Pbr024681,Pbr035710,Pbr004624,Pbr008012,Pbr010317,Pbr017364,Pbr029872,Pbr021464,Pbr040377,Pbr006554,Pbr000312,Pbr031877,Pbr021815,Pbr032524,Pbr016956,Pbr016944,Pbr026108,Pbr003701,Pbr039126…	-|-|-|-|-|-|-|-|-|-|-|-|-|-|-|-|-|-|-|-|-|-|-|-|-|-|-|-|-|-|-|-|-|-|-|-|-|-|-|-|-|-|-|-|-|-|-|-|-|-|-|-|-|-|-|-|-|-|-|-|-|-|-|-|-|-|-|-|-|-|-|-|-|-|-|-|-|-|-|-|-|-|-|-|-|-|-|-|-|-|-|-|-|-|-|-|-|-|-|-|-|-|-|-|-|-|-|-|-|-|-|-|-|-|-|-|-|-|-|-|-|-|-|-|-|-|-|-|-|-|-|-|-|-|-|-|-|-|-|-|-|-|-|-|-|-|-|-|-|-|-|-|-|-|-|-|-|-|-|-|-|-|-|-|-|-|-|-|-|-|-|-|-|-|-|-|-|-|-|-|-|-|-|-|-|-|-|-|-|-|-|-|-|-|-|-|-|-|-|-…
GO:1901265	nucleoside phosphate binding	molecular_function	0.022671	0.65462	695	7519	5085	28560	Pbr018395,Pbr015317,Pbr031280,Pbr006664,Pbr017071,Pbr035730,Pbr020711,Pbr031707,Pbr002124,Pbr027319,Pbr041871,Pbr025416,Pbr028579,Pbr016380,Pbr012264,Pbr027218,Pbr014268,Pbr015036,Pbr031491,Pbr013156,Pbr011169,Pbr027176,Pbr033933,Pbr012494,Pbr035718,Pbr016560,Pbr039378,Pbr015718,Pbr023232,Pbr004725,Pbr021659,Pbr019005,Pbr028694,Pbr028023,Pbr034033,Pbr020608,Pbr030925,Pbr039278,Pbr027873,Pbr028388…	-|-|-|-|-|-|-|-|-|-|-|-|-|-|-|-|-|-|-|-|-|-|-|-|-|-|-|-|-|-|-|-|-|-|-|-|-|-|-|-|-|-|-|-|-|-|-|-|-|-|-|-|-|-|-|-|-|-|-|-|-|-|-|-|-|-|-|-|-|-|-|-|-|-|-|-|-|-|-|-|-|-|-|-|-|-|-|-|-|-|-|-|-|-|-|-|-|-|-|-|-|-|-|-|-|-|-|-|-|-|-|-|-|-|-|-|-|-|-|-|-|-|-|-|-|-|-|-|-|-|-|-|-|-|-|-|-|-|-|-|-|-|-|-|-|-|-|-|-|-|-|-|-|-|-|-|-|-|-|-|-|-|-|-|-|-|-|-|-|-|-|-|-|-|-|-|-|-|-|-|-|-|-|-|-|-|-|-|-|-|-|-|-|-|-|-|-|-|-|-…
GO:0006066	alcohol metabolic process	biological_process	0.023118	0.66318	14	7519	66	28560	Pbr028619,Pbr040473,Pbr035260,Pbr024431,Pbr040150,Pbr040861,Pbr031410,Pbr025955,Pbr023462,Pbr034637,Pbr013861,Pbr033969,Pbr017975,Pbr036360	-|-|-|-|-|-|-|-|-|-|-|-|-|-|
GO:0034660	ncRNA metabolic process	biological_process	0.02352	0.67032	82	7519	521	28560	Pbr033297,Pbr011415,Pbr027027,Pbr019881,Pbr026626,Pbr041032,Pbr014001,Pbr019897,Pbr007297,Pbr010341,Pbr016968,Pbr031932,Pbr002790,Pbr024631,Pbr002937,Pbr017364,Pbr021464,Pbr031877,Pbr016007,Pbr030956,Pbr028216,Pbr011432,Pbr035452,Pbr001466,Pbr000027,Pbr039714,Pbr021265,Pbr029606,Pbr001926,Pbr030387,Pbr027037,Pbr008541,Pbr041486,Pbr018884,Pbr042782,Pbr042230,Pbr023326,Pbr024410,Pbr022893,Pbr007365…	-|-|-|-|-|-|-|-|-|-|-|-|-|-|-|-|-|-|-|-|-|-|-|-|-|-|-|-|-|-|-|-|-|-|-|-|-|-|-|-|-|-|-|-|-|-|-|-|-|-|-|-|-|-|-|-|-|-|-|-|-|-|-|-|-|-|-|-|-|-|-|-|-|-|-|-|-|-|-|-|-|-|
GO:0003916	DNA topoisomerase activity	molecular_function	0.023974	0.67885	13	7519	57	28560	Pbr018152,Pbr022428,Pbr035637,Pbr008012,Pbr031096,Pbr011272,Pbr027936,Pbr001913,Pbr022903,Pbr025955,Pbr039776,Pbr002695,Pbr005305	-|-|-|-|-|-|-|-|-|-|-|-|-|
GO:0019073	viral DNA genome packaging	biological_process	0.025553	0.71893	3	7519	6	28560	Pbr008494,Pbr007209,Pbr036271	-|-|-|
GO:0000725	recombinational repair	biological_process	0.025754	0.71894	3	7519	6	28560	Pbr002750,Pbr030962,Pbr027508	-|-|-|
GO:0006576	cellular biogenic amine metabolic process	biological_process	0.026045	0.71894	18	7519	87	28560	Pbr026690,Pbr039649,Pbr039650,Pbr024934,Pbr022236,Pbr038668,Pbr038640,Pbr020551,Pbr003452,Pbr036248,Pbr026108,Pbr011223,Pbr016101,Pbr010052,Pbr019005,Pbr010913,Pbr009745,Pbr009000	-|-|-|-|-|-|-|-|-|-|-|-|-|-|-|-|-|-|
GO:0044106	cellular amine metabolic process	biological_process	0.026045	0.71894	18	7519	87	28560	Pbr024934,Pbr038668,Pbr022236,Pbr039650,Pbr038640,Pbr020551,Pbr026690,Pbr039649,Pbr010052,Pbr019005,Pbr010913,Pbr016101,Pbr009745,Pbr009000,Pbr003452,Pbr026108,Pbr036248,Pbr011223	-|-|-|-|-|-|-|-|-|-|-|-|-|-|-|-|-|-|
GO:0048584	positive regulation of response to stimulus	biological_process	0.026681	0.73055	8	7519	30	28560	Pbr018654,Pbr021572,Pbr023206,Pbr014773,Pbr026763,Pbr035560,Pbr040679,Pbr015141	-|-|-|-|-|-|-|-|
GO:0019079	viral genome replication	biological_process	0.027261	0.73055	18	7519	90	28560	Pbr020551,Pbr003248,Pbr036113,Pbr010830,Pbr008188,Pbr016257,Pbr000752,Pbr024934,Pbr031059,Pbr013156,Pbr020608,Pbr015147,Pbr042755,Pbr028971,Pbr041482,Pbr006273,Pbr019005,Pbr004438	-|-|-|-|-|-|-|-|-|-|-|-|-|-|-|-|-|-|
GO:0009967	positive regulation of signal transduction	biological_process	0.027298	0.73055	6	7519	20	28560	Pbr023206,Pbr014773,Pbr018654,Pbr026763,Pbr021572,Pbr015141	-|-|-|-|-|-|
GO:0010647	positive regulation of cell communication	biological_process	0.027298	0.73055	6	7519	20	28560	Pbr021572,Pbr023206,Pbr014773,Pbr018654,Pbr026763,Pbr015141	-|-|-|-|-|-|
GO:0023056	positive regulation of signaling	biological_process	0.027298	0.73055	6	7519	20	28560	Pbr015141,Pbr021572,Pbr023206,Pbr018654,Pbr014773,Pbr026763	-|-|-|-|-|-|
GO:0009070	serine family amino acid biosynthetic process	biological_process	0.027834	0.73681	5	7519	16	28560	Pbr027710,Pbr009412,Pbr019030,Pbr012435,Pbr041983	-|-|-|-|-|
GO:0016833	oxo-acid-lyase activity	molecular_function	0.028009	0.73681	6	7519	19	28560	Pbr011328,Pbr006606,Pbr042291,Pbr018086,Pbr029769,Pbr031648	-|-|-|-|-|-|
GO:0004803	transposase activity	molecular_function	0.028035	0.73681	9	7519	37	28560	Pbr028567,Pbr018089,Pbr034468,Pbr025308,Pbr006864,Pbr017126,Pbr026780,Pbr041416,Pbr014286	-|-|-|-|-|-|-|-|-|
GO:0032559	adenyl ribonucleotide binding	molecular_function	0.028571	0.74641	566	7519	4093	28560	Pbr029003,Pbr014179,Pbr032288,Pbr018884,Pbr010052,Pbr017041,Pbr023912,Pbr035317,Pbr032839,Pbr013457,Pbr003070,Pbr024723,Pbr040572,Pbr012092,Pbr009962,Pbr001086,Pbr005365,Pbr026197,Pbr039975,Pbr028580,Pbr033239,Pbr023706,Pbr020797,Pbr037774,Pbr042755,Pbr018357,Pbr004438,Pbr005538,Pbr038668,Pbr025965,Pbr029110,Pbr035344,Pbr019011,Pbr023631,Pbr030062,Pbr001626,Pbr025680,Pbr020676,Pbr009126,Pbr042178…	-|-|-|-|-|-|-|-|-|-|-|-|-|-|-|-|-|-|-|-|-|-|-|-|-|-|-|-|-|-|-|-|-|-|-|-|-|-|-|-|-|-|-|-|-|-|-|-|-|-|-|-|-|-|-|-|-|-|-|-|-|-|-|-|-|-|-|-|-|-|-|-|-|-|-|-|-|-|-|-|-|-|-|-|-|-|-|-|-|-|-|-|-|-|-|-|-|-|-|-|-|-|-|-|-|-|-|-|-|-|-|-|-|-|-|-|-|-|-|-|-|-|-|-|-|-|-|-|-|-|-|-|-|-|-|-|-|-|-|-|-|-|-|-|-|-|-|-|-|-|-|-|-|-|-|-|-|-|-|-|-|-|-|-|-|-|-|-|-|-|-|-|-|-|-|-|-|-|-|-|-|-|-|-|-|-|-|-|-|-|-|-|-|-|-|-|-|-|-|-…
GO:0006106	fumarate metabolic process	biological_process	0.028796	0.74784	2	7519	3	28560	Pbr010669,Pbr000287	-|-|
GO:0019956	chemokine binding	molecular_function	0.029818	0.76939	3	7519	6	28560	Pbr009089,Pbr032540,Pbr041681	-|-|-|
GO:0016884	carbon-nitrogen ligase activity, with glutamine as amido-N-donor	molecular_function	0.030204	0.76939	7	7519	23	28560	Pbr041740,Pbr033096,Pbr042421,Pbr041337,Pbr004021,Pbr023012,Pbr000096	-|-|-|-|-|-|-|
GO:0016407	acetyltransferase activity	molecular_function	0.030301	0.76939	24	7519	135	28560	Pbr028480,Pbr004436,Pbr028734,Pbr022161,Pbr009384,Pbr020949,Pbr031280,Pbr015568,Pbr030468,Pbr019030,Pbr040173,Pbr013581,Pbr027710,Pbr014350,Pbr005694,Pbr013200,Pbr040150,Pbr040274,Pbr040473,Pbr022737,Pbr009679,Pbr007396,Pbr002893,Pbr041983	-|-|-|-|-|-|-|-|-|-|-|-|-|-|-|-|-|-|-|-|-|-|-|-|
GO:0004176	ATP-dependent peptidase activity	molecular_function	0.030327	0.76939	5	7519	15	28560	Pbr010100,Pbr007269,Pbr032839,Pbr005900,Pbr010097	-|-|-|-|-|
GO:0043167	ion binding	molecular_function	0.030618	0.77232	1114	7519	8618	28560	Pbr000254,Pbr018253,Pbr026775,Pbr025881,Pbr015195,Pbr010089,Pbr042293,Pbr002563,Pbr029505,Pbr016120,Pbr013386,Pbr028367,Pbr040910,Pbr022678,Pbr036198,Pbr018623,Pbr014617,Pbr027044,Pbr002931,Pbr034095,Pbr025967,Pbr024885,Pbr019478,Pbr011613,Pbr031112,Pbr037923,Pbr030267,Pbr034055,Pbr005542,Pbr026657,Pbr026690,Pbr019343,Pbr026967,Pbr029765,Pbr020792,Pbr001149,Pbr008494,Pbr012490,Pbr022039,Pbr032113…	-|-|-|-|-|-|-|-|-|-|-|-|-|-|-|-|-|-|-|-|-|-|-|-|-|-|-|-|-|-|-|-|-|-|-|-|-|-|-|-|-|-|-|-|-|-|-|-|-|-|-|-|-|-|-|-|-|-|-|-|-|-|-|-|-|-|-|-|-|-|-|-|-|-|-|-|-|-|-|-|-|-|-|-|-|-|-|-|-|-|-|-|-|-|-|-|-|-|-|-|-|-|-|-|-|-|-|-|-|-|-|-|-|-|-|-|-|-|-|-|-|-|-|-|-|-|-|-|-|-|-|-|-|-|-|-|-|-|-|-|-|-|-|-|-|-|-|-|-|-|-|-|-|-|-|-|-|-|-|-|-|-|-|-|-|-|-|-|-|-|-|-|-|-|-|-|-|-|-|-|-|-|-|-|-|-|-|-|-|-|-|-|-|-|-|-|-|-|-|-…
GO:0006265	DNA topological change	biological_process	0.0309	0.77496	12	7519	53	28560	Pbr018152,Pbr022428,Pbr035637,Pbr031096,Pbr008012,Pbr027936,Pbr001913,Pbr005305,Pbr005575,Pbr025955,Pbr022903,Pbr002695	-|-|-|-|-|-|-|-|-|-|-|-|
GO:0070071	proton-transporting two-sector ATPase complex assembly	biological_process	0.031334	0.77722	4	7519	12	28560	Pbr014773,Pbr037497,Pbr032251,Pbr014485	-|-|-|-|
GO:1901615	organic hydroxy compound metabolic process	biological_process	0.031344	0.77722	14	7519	69	28560	Pbr040150,Pbr040861,Pbr035260,Pbr024431,Pbr028619,Pbr040473,Pbr036360,Pbr017975,Pbr034637,Pbr013861,Pbr033969,Pbr031410,Pbr023462,Pbr025955	-|-|-|-|-|-|-|-|-|-|-|-|-|-|
GO:0016627	oxidoreductase activity, acting on the CH-CH group of donors	molecular_function	0.031713	0.78195	33	7519	192	28560	Pbr006059,Pbr014901,Pbr009578,Pbr021627,Pbr037260,Pbr005801,Pbr028467,Pbr035452,Pbr001483,Pbr041925,Pbr027868,Pbr028524,Pbr023847,Pbr038256,Pbr027037,Pbr025247,Pbr041835,Pbr041712,Pbr017219,Pbr007498,Pbr027385,Pbr013936,Pbr038232,Pbr009902,Pbr025845,Pbr038824,Pbr014112,Pbr002563,Pbr003075,Pbr040411,Pbr008850,Pbr025542,Pbr005802	-|-|-|-|-|-|-|-|-|-|-|-|-|-|-|-|-|-|-|-|-|-|-|-|-|-|-|-|-|-|-|-|-|
GO:0043436	oxoacid metabolic process	biological_process	0.032113	0.7855	133	7519	914	28560	Pbr005716,Pbr016181,Pbr005801,Pbr041955,Pbr014749,Pbr012604,Pbr027873,Pbr039649,Pbr041952,Pbr026472,Pbr026767,Pbr039483,Pbr022385,Pbr021569,Pbr008754,Pbr025114,Pbr023847,Pbr022667,Pbr001483,Pbr010911,Pbr025845,Pbr018086,Pbr041337,Pbr019533,Pbr009902,Pbr012157,Pbr028762,Pbr023960,Pbr027407,Pbr032700,Pbr040411,Pbr032299,Pbr003075,Pbr002563,Pbr041580,Pbr031985,Pbr009412,Pbr038410,Pbr011432,Pbr037260…	-|-|-|-|-|-|-|-|-|-|-|-|-|-|-|-|-|-|-|-|-|-|-|-|-|-|-|-|-|-|-|-|-|-|-|-|-|-|-|-|-|-|-|-|-|-|-|-|-|-|-|-|-|-|-|-|-|-|-|-|-|-|-|-|-|-|-|-|-|-|-|-|-|-|-|-|-|-|-|-|-|-|-|-|-|-|-|-|-|-|-|-|-|-|-|-|-|-|-|-|-|-|-|-|-|-|-|-|-|-|-|-|-|-|-|-|-|-|-|-|-|-|-|-|-|-|-|-|-|-|-|-|-|
GO:0008121	ubiquinol-cytochrome-c reductase activity	molecular_function	0.032393	0.7855	8	7519	32	28560	Pbr021897,Pbr015568,Pbr024411,Pbr040751,Pbr013166,Pbr037843,Pbr018638,Pbr018496	-|-|-|-|-|-|-|-|
GO:0016681	oxidoreductase activity, acting on diphenols and related substances as donors, cytochrome as acceptor	molecular_function	0.032393	0.7855	8	7519	32	28560	Pbr018638,Pbr018496,Pbr024411,Pbr015568,Pbr021897,Pbr037843,Pbr013166,Pbr040751	-|-|-|-|-|-|-|-|
GO:0006760	folic acid-containing compound metabolic process	biological_process	0.03292	0.79253	8	7519	30	28560	Pbr036267,Pbr000694,Pbr041888,Pbr038232,Pbr005716,Pbr039483,Pbr001330,Pbr010314	-|-|-|-|-|-|-|-|
GO:0071103	DNA conformation change	biological_process	0.033044	0.79253	24	7519	132	28560	Pbr022903,Pbr002695,Pbr029415,Pbr036935,Pbr022127,Pbr008012,Pbr018152,Pbr035440,Pbr009055,Pbr030831,Pbr025955,Pbr005575,Pbr005305,Pbr030344,Pbr001913,Pbr027936,Pbr007209,Pbr008494,Pbr011453,Pbr019011,Pbr022428,Pbr031096,Pbr035637,Pbr036271	-|-|-|-|-|-|-|-|-|-|-|-|-|-|-|-|-|-|-|-|-|-|-|-|
GO:0008443	phosphofructokinase activity	molecular_function	0.033306	0.79446	11	7519	46	28560	Pbr013028,Pbr035344,Pbr015550,Pbr015118,Pbr011621,Pbr021815,Pbr000099,Pbr008761,Pbr031946,Pbr007627,Pbr025530	-|-|-|-|-|-|-|-|-|-|-|
GO:0006082	organic acid metabolic process	biological_process	0.033948	0.80538	133	7519	916	28560	Pbr024919,Pbr022893,Pbr038126,Pbr028710,Pbr016682,Pbr028216,Pbr018549,Pbr027710,Pbr005694,Pbr022226,Pbr018100,Pbr017012,Pbr000287,Pbr039714,Pbr000694,Pbr002790,Pbr040110,Pbr039100,Pbr038153,Pbr016007,Pbr008178,Pbr007866,Pbr014112,Pbr021518,Pbr015024,Pbr010314,Pbr004667,Pbr040274,Pbr033297,Pbr012370,Pbr032296,Pbr041032,Pbr013936,Pbr031122,Pbr010341,Pbr039553,Pbr021652,Pbr038232,Pbr025247,Pbr032449…	-|-|-|-|-|-|-|-|-|-|-|-|-|-|-|-|-|-|-|-|-|-|-|-|-|-|-|-|-|-|-|-|-|-|-|-|-|-|-|-|-|-|-|-|-|-|-|-|-|-|-|-|-|-|-|-|-|-|-|-|-|-|-|-|-|-|-|-|-|-|-|-|-|-|-|-|-|-|-|-|-|-|-|-|-|-|-|-|-|-|-|-|-|-|-|-|-|-|-|-|-|-|-|-|-|-|-|-|-|-|-|-|-|-|-|-|-|-|-|-|-|-|-|-|-|-|-|-|-|-|-|-|-|
GO:0043234	protein complex	cellular_component	0.034781	0.82072	332	7519	2535	28560	Pbr010630,Pbr028556,Pbr010546,Pbr009560,Pbr030364,Pbr013854,Pbr027027,Pbr018716,Pbr026816,Pbr004267,Pbr034590,Pbr010903,Pbr026746,Pbr030347,Pbr023763,Pbr013444,Pbr009409,Pbr019865,Pbr030189,Pbr006443,Pbr023131,Pbr039217,Pbr014709,Pbr004792,Pbr012256,Pbr022614,Pbr028189,Pbr004671,Pbr023804,Pbr001055,Pbr020063,Pbr024010,Pbr000776,Pbr025748,Pbr003091,Pbr035133,Pbr040520,Pbr038899,Pbr019372,Pbr008340…	-|-|-|-|-|-|-|-|-|-|-|-|-|-|-|-|-|-|-|-|-|-|-|-|-|-|-|-|-|-|-|-|-|-|-|-|-|-|-|-|-|-|-|-|-|-|-|-|-|-|-|-|-|-|-|-|-|-|-|-|-|-|-|-|-|-|-|-|-|-|-|-|-|-|-|-|-|-|-|-|-|-|-|-|-|-|-|-|-|-|-|-|-|-|-|-|-|-|-|-|-|-|-|-|-|-|-|-|-|-|-|-|-|-|-|-|-|-|-|-|-|-|-|-|-|-|-|-|-|-|-|-|-|-|-|-|-|-|-|-|-|-|-|-|-|-|-|-|-|-|-|-|-|-|-|-|-|-|-|-|-|-|-|-|-|-|-|-|-|-|-|-|-|-|-|-|-|-|-|-|-|-|-|-|-|-|-|-|-|-|-|-|-|-|-|-|-|-|-|-…
GO:0044391	ribosomal subunit	cellular_component	0.035072	0.82317	7	7519	29	28560	Pbr036957,Pbr035833,Pbr018920,Pbr023997,Pbr009142,Pbr038767,Pbr018922	-|-|-|-|-|-|-|
GO:0051186	cofactor metabolic process	biological_process	0.036082	0.83192	53	7519	340	28560	Pbr003204,Pbr009902,Pbr039491,Pbr010314,Pbr041471,Pbr007431,Pbr041942,Pbr027429,Pbr013399,Pbr027385,Pbr007498,Pbr007267,Pbr038232,Pbr041888,Pbr028095,Pbr005873,Pbr018022,Pbr032700,Pbr020556,Pbr027319,Pbr005802,Pbr029847,Pbr025542,Pbr008850,Pbr010131,Pbr016071,Pbr036248,Pbr014112,Pbr005716,Pbr019875,Pbr005801,Pbr018549,Pbr008293,Pbr022226,Pbr034033,Pbr041270,Pbr000694,Pbr029769,Pbr010645,Pbr021374…	-|-|-|-|-|-|-|-|-|-|-|-|-|-|-|-|-|-|-|-|-|-|-|-|-|-|-|-|-|-|-|-|-|-|-|-|-|-|-|-|-|-|-|-|-|-|-|-|-|-|-|-|-|
GO:0003723	RNA binding	molecular_function	0.036129	0.83192	163	7519	1148	28560	Pbr008534,Pbr001824,Pbr001609,Pbr011441,Pbr000569,Pbr042782,Pbr032585,Pbr037272,Pbr035703,Pbr042617,Pbr012299,Pbr010830,Pbr004451,Pbr041167,Pbr000729,Pbr024934,Pbr016257,Pbr033215,Pbr012829,Pbr040025,Pbr014346,Pbr019284,Pbr007209,Pbr021265,Pbr012947,Pbr001430,Pbr008012,Pbr007740,Pbr016292,Pbr003758,Pbr021464,Pbr016873,Pbr011456,Pbr003631,Pbr021815,Pbr028961,Pbr032965,Pbr027561,Pbr011656,Pbr041518…	-|-|-|-|-|-|-|-|-|-|-|-|-|-|-|-|-|-|-|-|-|-|-|-|-|-|-|-|-|-|-|-|-|-|-|-|-|-|-|-|-|-|-|-|-|-|-|-|-|-|-|-|-|-|-|-|-|-|-|-|-|-|-|-|-|-|-|-|-|-|-|-|-|-|-|-|-|-|-|-|-|-|-|-|-|-|-|-|-|-|-|-|-|-|-|-|-|-|-|-|-|-|-|-|-|-|-|-|-|-|-|-|-|-|-|-|-|-|-|-|-|-|-|-|-|-|-|-|-|-|-|-|-|-|-|-|-|-|-|-|-|-|-|-|-|-|-|-|-|-|-|-|-|-|-|-|-|-|-|-|-|-|-|
GO:0015969	guanosine tetraphosphate metabolic process	biological_process	0.036203	0.83192	3	7519	6	28560	Pbr016412,Pbr018300,Pbr042637	-|-|-|
GO:0034035	purine ribonucleoside bisphosphate metabolic process	biological_process	0.036203	0.83192	3	7519	6	28560	Pbr018300,Pbr042637,Pbr016412	-|-|-|
GO:0003855	3-dehydroquinate dehydratase activity	molecular_function	0.036864	0.8373	3	7519	6	28560	Pbr024116,Pbr034125,Pbr006578	-|-|-|
GO:0016413	O-acetyltransferase activity	molecular_function	0.037368	0.8373	6	7519	22	28560	Pbr041983,Pbr040473,Pbr027710,Pbr031280,Pbr040150,Pbr019030	-|-|-|-|-|-|
GO:0018193	peptidyl-amino acid modification	biological_process	0.037648	0.8373	15	7519	75	28560	Pbr015368,Pbr021580,Pbr017944,Pbr039111,Pbr007309,Pbr033489,Pbr017144,Pbr010402,Pbr022161,Pbr025014,Pbr039553,Pbr015046,Pbr042797,Pbr007048,Pbr025505	-|-|-|-|-|-|-|-|-|-|-|-|-|-|-|
GO:0000145	exocyst	cellular_component	0.037929	0.8373	16	7519	79	28560	Pbr002121,Pbr035753,Pbr013097,Pbr036065,Pbr026129,Pbr035133,Pbr001520,Pbr002818,Pbr017996,Pbr033378,Pbr023465,Pbr009332,Pbr006443,Pbr010546,Pbr022301,Pbr037184	-|-|-|-|-|-|-|-|-|-|-|-|-|-|-|-|
GO:0007034	vacuolar transport	biological_process	0.038016	0.8373	7	7519	27	28560	Pbr008844,Pbr028673,Pbr041512,Pbr007309,Pbr010716,Pbr031698,Pbr034877	-|-|-|-|-|-|-|
GO:0019200	carbohydrate kinase activity	molecular_function	0.038046	0.8373	11	7519	47	28560	Pbr031946,Pbr008761,Pbr000099,Pbr025530,Pbr007627,Pbr021815,Pbr015550,Pbr011621,Pbr015118,Pbr035344,Pbr013028	-|-|-|-|-|-|-|-|-|-|-|
GO:0001883	purine nucleoside binding	molecular_function	0.038155	0.8373	599	7519	4375	28560	Pbr010214,Pbr010071,Pbr013848,Pbr042119,Pbr028022,Pbr005407,Pbr006651,Pbr041724,Pbr017559,Pbr036114,Pbr031090,Pbr002767,Pbr034937,Pbr035727,Pbr030840,Pbr025955,Pbr016823,Pbr021205,Pbr006665,Pbr032326,Pbr026379,Pbr033584,Pbr021458,Pbr016329,Pbr042181,Pbr030121,Pbr037598,Pbr037785,Pbr034447,Pbr011705,Pbr031410,Pbr032839,Pbr013457,Pbr003070,Pbr024723,Pbr029003,Pbr032288,Pbr014179,Pbr018884,Pbr017041…	-|-|-|-|-|-|-|-|-|-|-|-|-|-|-|-|-|-|-|-|-|-|-|-|-|-|-|-|-|-|-|-|-|-|-|-|-|-|-|-|-|-|-|-|-|-|-|-|-|-|-|-|-|-|-|-|-|-|-|-|-|-|-|-|-|-|-|-|-|-|-|-|-|-|-|-|-|-|-|-|-|-|-|-|-|-|-|-|-|-|-|-|-|-|-|-|-|-|-|-|-|-|-|-|-|-|-|-|-|-|-|-|-|-|-|-|-|-|-|-|-|-|-|-|-|-|-|-|-|-|-|-|-|-|-|-|-|-|-|-|-|-|-|-|-|-|-|-|-|-|-|-|-|-|-|-|-|-|-|-|-|-|-|-|-|-|-|-|-|-|-|-|-|-|-|-|-|-|-|-|-|-|-|-|-|-|-|-|-|-|-|-|-|-|-|-|-|-|-|-…
GO:0032549	ribonucleoside binding	molecular_function	0.038155	0.8373	599	7519	4375	28560	Pbr042457,Pbr031932,Pbr035657,Pbr004391,Pbr040905,Pbr004294,Pbr017418,Pbr024680,Pbr032961,Pbr017818,Pbr038919,Pbr041073,Pbr016253,Pbr012271,Pbr020379,Pbr007884,Pbr001824,Pbr016622,Pbr004408,Pbr039776,Pbr019925,Pbr041074,Pbr016412,Pbr035318,Pbr021163,Pbr003412,Pbr042691,Pbr013921,Pbr014612,Pbr009890,Pbr024934,Pbr014346,Pbr040687,Pbr026481,Pbr010499,Pbr023817,Pbr028579,Pbr016380,Pbr002124,Pbr027319…	-|-|-|-|-|-|-|-|-|-|-|-|-|-|-|-|-|-|-|-|-|-|-|-|-|-|-|-|-|-|-|-|-|-|-|-|-|-|-|-|-|-|-|-|-|-|-|-|-|-|-|-|-|-|-|-|-|-|-|-|-|-|-|-|-|-|-|-|-|-|-|-|-|-|-|-|-|-|-|-|-|-|-|-|-|-|-|-|-|-|-|-|-|-|-|-|-|-|-|-|-|-|-|-|-|-|-|-|-|-|-|-|-|-|-|-|-|-|-|-|-|-|-|-|-|-|-|-|-|-|-|-|-|-|-|-|-|-|-|-|-|-|-|-|-|-|-|-|-|-|-|-|-|-|-|-|-|-|-|-|-|-|-|-|-|-|-|-|-|-|-|-|-|-|-|-|-|-|-|-|-|-|-|-|-|-|-|-|-|-|-|-|-|-|-|-|-|-|-|-…
GO:0032550	purine ribonucleoside binding	molecular_function	0.038155	0.8373	599	7519	4375	28560	Pbr013634,Pbr016101,Pbr041572,Pbr023799,Pbr016968,Pbr040625,Pbr016483,Pbr010686,Pbr008569,Pbr028863,Pbr028556,Pbr019516,Pbr012925,Pbr025157,Pbr012793,Pbr019705,Pbr005127,Pbr037773,Pbr025748,Pbr023500,Pbr037272,Pbr009513,Pbr028990,Pbr027756,Pbr006326,Pbr010830,Pbr022028,Pbr039217,Pbr000081,Pbr021265,Pbr018216,Pbr020159,Pbr004671,Pbr011612,Pbr041782,Pbr016780,Pbr008293,Pbr024413,Pbr033172,Pbr007868…	-|-|-|-|-|-|-|-|-|-|-|-|-|-|-|-|-|-|-|-|-|-|-|-|-|-|-|-|-|-|-|-|-|-|-|-|-|-|-|-|-|-|-|-|-|-|-|-|-|-|-|-|-|-|-|-|-|-|-|-|-|-|-|-|-|-|-|-|-|-|-|-|-|-|-|-|-|-|-|-|-|-|-|-|-|-|-|-|-|-|-|-|-|-|-|-|-|-|-|-|-|-|-|-|-|-|-|-|-|-|-|-|-|-|-|-|-|-|-|-|-|-|-|-|-|-|-|-|-|-|-|-|-|-|-|-|-|-|-|-|-|-|-|-|-|-|-|-|-|-|-|-|-|-|-|-|-|-|-|-|-|-|-|-|-|-|-|-|-|-|-|-|-|-|-|-|-|-|-|-|-|-|-|-|-|-|-|-|-|-|-|-|-|-|-|-|-|-|-|-…
GO:0032555	purine ribonucleotide binding	molecular_function	0.038708	0.84139	599	7519	4376	28560	Pbr029776,Pbr033297,Pbr037601,Pbr028280,Pbr024706,Pbr041630,Pbr015348,Pbr017219,Pbr026847,Pbr033175,Pbr007033,Pbr022215,Pbr013028,Pbr012368,Pbr039394,Pbr002896,Pbr008194,Pbr035135,Pbr032267,Pbr039714,Pbr019144,Pbr025530,Pbr002855,Pbr015318,Pbr041765,Pbr028418,Pbr007365,Pbr013119,Pbr026062,Pbr022856,Pbr005251,Pbr038047,Pbr013585,Pbr009332,Pbr011262,Pbr010325,Pbr041471,Pbr028751,Pbr034312,Pbr031639…	-|-|-|-|-|-|-|-|-|-|-|-|-|-|-|-|-|-|-|-|-|-|-|-|-|-|-|-|-|-|-|-|-|-|-|-|-|-|-|-|-|-|-|-|-|-|-|-|-|-|-|-|-|-|-|-|-|-|-|-|-|-|-|-|-|-|-|-|-|-|-|-|-|-|-|-|-|-|-|-|-|-|-|-|-|-|-|-|-|-|-|-|-|-|-|-|-|-|-|-|-|-|-|-|-|-|-|-|-|-|-|-|-|-|-|-|-|-|-|-|-|-|-|-|-|-|-|-|-|-|-|-|-|-|-|-|-|-|-|-|-|-|-|-|-|-|-|-|-|-|-|-|-|-|-|-|-|-|-|-|-|-|-|-|-|-|-|-|-|-|-|-|-|-|-|-|-|-|-|-|-|-|-|-|-|-|-|-|-|-|-|-|-|-|-|-|-|-|-|-…
GO:0016579	protein deubiquitination	biological_process	0.038916	0.84139	15	7519	67	28560	Pbr009083,Pbr022649,Pbr030927,Pbr023706,Pbr028901,Pbr001013,Pbr022946,Pbr037521,Pbr007351,Pbr001440,Pbr034664,Pbr010314,Pbr008852,Pbr001330,Pbr001028	-|-|-|-|-|-|-|-|-|-|-|-|-|-|-|
GO:0070646	protein modification by small protein removal	biological_process	0.038916	0.84139	15	7519	67	28560	Pbr022649,Pbr009083,Pbr028901,Pbr023706,Pbr030927,Pbr022946,Pbr037521,Pbr001013,Pbr007351,Pbr034664,Pbr001440,Pbr001028,Pbr008852,Pbr010314,Pbr001330	-|-|-|-|-|-|-|-|-|-|-|-|-|-|-|
GO:0070011	peptidase activity, acting on L-amino acid peptides	molecular_function	0.039131	0.84189	152	7519	1086	28560	Pbr005321,Pbr008852,Pbr042892,Pbr022238,Pbr017352,Pbr007357,Pbr017600,Pbr015620,Pbr042244,Pbr008746,Pbr012526,Pbr000771,Pbr039276,Pbr011930,Pbr021440,Pbr000027,Pbr012774,Pbr025216,Pbr006573,Pbr022582,Pbr024916,Pbr036468,Pbr022045,Pbr000561,Pbr024565,Pbr021370,Pbr011010,Pbr016771,Pbr019925,Pbr010097,Pbr020142,Pbr029026,Pbr021515,Pbr023764,Pbr018654,Pbr026463,Pbr026867,Pbr040497,Pbr019628,Pbr030735…	-|-|-|-|-|-|-|-|-|-|-|-|-|-|-|-|-|-|-|-|-|-|-|-|-|-|-|-|-|-|-|-|-|-|-|-|-|-|-|-|-|-|-|-|-|-|-|-|-|-|-|-|-|-|-|-|-|-|-|-|-|-|-|-|-|-|-|-|-|-|-|-|-|-|-|-|-|-|-|-|-|-|-|-|-|-|-|-|-|-|-|-|-|-|-|-|-|-|-|-|-|-|-|-|-|-|-|-|-|-|-|-|-|-|-|-|-|-|-|-|-|-|-|-|-|-|-|-|-|-|-|-|-|-|-|-|-|-|-|-|-|-|-|-|-|-|-|-|-|-|-|-|
GO:0001882	nucleoside binding	molecular_function	0.040509	0.84731	599	7519	4379	28560	Pbr030172,Pbr019130,Pbr024734,Pbr033943,Pbr035065,Pbr008910,Pbr029047,Pbr014626,Pbr019079,Pbr032747,Pbr000251,Pbr031639,Pbr034312,Pbr041471,Pbr028751,Pbr010325,Pbr011262,Pbr009332,Pbr010503,Pbr004206,Pbr023408,Pbr002784,Pbr039120,Pbr000764,Pbr028239,Pbr025655,Pbr025530,Pbr019144,Pbr039714,Pbr032267,Pbr035135,Pbr008194,Pbr038047,Pbr013585,Pbr005251,Pbr022856,Pbr028418,Pbr007365,Pbr013119,Pbr026062…	-|-|-|-|-|-|-|-|-|-|-|-|-|-|-|-|-|-|-|-|-|-|-|-|-|-|-|-|-|-|-|-|-|-|-|-|-|-|-|-|-|-|-|-|-|-|-|-|-|-|-|-|-|-|-|-|-|-|-|-|-|-|-|-|-|-|-|-|-|-|-|-|-|-|-|-|-|-|-|-|-|-|-|-|-|-|-|-|-|-|-|-|-|-|-|-|-|-|-|-|-|-|-|-|-|-|-|-|-|-|-|-|-|-|-|-|-|-|-|-|-|-|-|-|-|-|-|-|-|-|-|-|-|-|-|-|-|-|-|-|-|-|-|-|-|-|-|-|-|-|-|-|-|-|-|-|-|-|-|-|-|-|-|-|-|-|-|-|-|-|-|-|-|-|-|-|-|-|-|-|-|-|-|-|-|-|-|-|-|-|-|-|-|-|-|-|-|-|-|-…
GO:0072527	pyrimidine-containing compound metabolic process	biological_process	0.041488	0.84731	16	7519	81	28560	Pbr012435,Pbr041807,Pbr013847,Pbr039564,Pbr022667,Pbr038047,Pbr026108,Pbr009000,Pbr026031,Pbr005028,Pbr041292,Pbr027319,Pbr039649,Pbr027596,Pbr037426,Pbr039650	-|-|-|-|-|-|-|-|-|-|-|-|-|-|-|-|
GO:0003746	translation elongation factor activity	molecular_function	0.041535	0.84731	10	7519	46	28560	Pbr008549,Pbr003528,Pbr027560,Pbr037272,Pbr042825,Pbr026591,Pbr027561,Pbr029929,Pbr014405,Pbr008194	-|-|-|-|-|-|-|-|-|-|
GO:0008320	protein transmembrane transporter activity	molecular_function	0.041689	0.84731	2	7519	3	28560	Pbr035727,Pbr035718	-|-|
GO:0015450	P-P-bond-hydrolysis-driven protein transmembrane transporter activity	molecular_function	0.041689	0.84731	2	7519	3	28560	Pbr035718,Pbr035727	-|-|
GO:0046406	magnesium protoporphyrin IX methyltransferase activity	molecular_function	0.041978	0.84731	3	7519	7	28560	Pbr034033,Pbr029847,Pbr010131	-|-|-|
GO:0000724	double-strand break repair via homologous recombination	biological_process	0.042172	0.84731	2	7519	3	28560	Pbr030962,Pbr027508	-|-|
GO:0000307	cyclin-dependent protein kinase holoenzyme complex	cellular_component	0.042209	0.84731	2	7519	3	28560	Pbr015633,Pbr029922	-|-|
GO:0016533	cyclin-dependent protein kinase 5 holoenzyme complex	cellular_component	0.042209	0.84731	2	7519	3	28560	Pbr015633,Pbr029922	-|-|
GO:0016534	cyclin-dependent protein kinase 5 activator activity	molecular_function	0.042209	0.84731	2	7519	3	28560	Pbr015633,Pbr029922	-|-|
GO:0019209	kinase activator activity	molecular_function	0.042209	0.84731	2	7519	3	28560	Pbr029922,Pbr015633	-|-|
GO:0019908	nuclear cyclin-dependent protein kinase holoenzyme complex	cellular_component	0.042209	0.84731	2	7519	3	28560	Pbr029922,Pbr015633	-|-|
GO:0030295	protein kinase activator activity	molecular_function	0.042209	0.84731	2	7519	3	28560	Pbr029922,Pbr015633	-|-|
GO:0043539	protein serine/threonine kinase activator activity	molecular_function	0.042209	0.84731	2	7519	3	28560	Pbr029922,Pbr015633	-|-|
GO:0008150	biological_process	biological_process	0.042433	0.84731	2491	7519	20383	28560	Pbr041852,Pbr027410,Pbr032922,Pbr009798,Pbr008277,Pbr030246,Pbr034865,Pbr009764,Pbr018397,Pbr023504,Pbr011068,Pbr022704,Pbr002357,Pbr034456,Pbr027201,Pbr010698,Pbr001952,Pbr022321,Pbr021781,Pbr041292,Pbr040955,Pbr019964,Pbr033172,Pbr007868,Pbr013188,Pbr011177,Pbr035647,Pbr019368,Pbr029414,Pbr002342,Pbr032418,Pbr025308,Pbr000306,Pbr022832,Pbr028971,Pbr012465,Pbr005051,Pbr019705,Pbr030364,Pbr042291…	-|-|-|-|-|-|-|-|-|-|-|-|-|-|-|-|-|-|-|-|-|-|-|-|-|-|-|-|-|-|-|-|-|-|-|-|-|-|-|-|-|-|-|-|-|-|-|-|-|-|-|-|-|-|-|-|-|-|-|-|-|-|-|-|-|-|-|-|-|-|-|-|-|-|-|-|-|-|-|-|-|-|-|-|-|-|-|-|-|-|-|-|-|-|-|-|-|-|-|-|-|-|-|-|-|-|-|-|-|-|-|-|-|-|-|-|-|-|-|-|-|-|-|-|-|-|-|-|-|-|-|-|-|-|-|-|-|-|-|-|-|-|-|-|-|-|-|-|-|-|-|-|-|-|-|-|-|-|-|-|-|-|-|-|-|-|-|-|-|-|-|-|-|-|-|-|-|-|-|-|-|-|-|-|-|-|-|-|-|-|-|-|-|-|-|-|-|-|-|-…
GO:0008757	S-adenosylmethionine-dependent methyltransferase activity	molecular_function	0.042611	0.84731	22	7519	120	28560	Pbr002937,Pbr036386,Pbr022343,Pbr029847,Pbr042782,Pbr026775,Pbr038797,Pbr012898,Pbr023326,Pbr010131,Pbr007738,Pbr023548,Pbr041674,Pbr014402,Pbr019881,Pbr015036,Pbr012178,Pbr027027,Pbr026626,Pbr030835,Pbr034033,Pbr024021	-|-|-|-|-|-|-|-|-|-|-|-|-|-|-|-|-|-|-|-|-|-|
GO:0001071	nucleic acid binding transcription factor activity	molecular_function	0.042858	0.84731	148	7519	1118	28560	Pbr011488,Pbr000980,Pbr027726,Pbr011145,Pbr026554,Pbr030748,Pbr028567,Pbr023838,Pbr012685,Pbr007829,Pbr038791,Pbr034174,Pbr004448,Pbr006884,Pbr021302,Pbr030862,Pbr024467,Pbr000398,Pbr010517,Pbr017262,Pbr002572,Pbr008639,Pbr012024,Pbr006883,Pbr024732,Pbr005860,Pbr029701,Pbr034761,Pbr001334,Pbr005379,Pbr032608,Pbr023747,Pbr021041,Pbr027839,Pbr013953,Pbr023902,Pbr013631,Pbr008217,Pbr007035,Pbr003660…	-|-|-|-|-|-|-|-|-|-|-|-|-|-|-|-|-|-|-|-|-|-|-|-|-|-|-|-|-|-|-|-|-|-|-|-|-|-|-|-|-|-|-|-|-|-|-|-|-|-|-|-|-|-|-|-|-|-|-|-|-|-|-|-|-|-|-|-|-|-|-|-|-|-|-|-|-|-|-|-|-|-|-|-|-|-|-|-|-|-|-|-|-|-|-|-|-|-|-|-|-|-|-|-|-|-|-|-|-|-|-|-|-|-|-|-|-|-|-|-|-|-|-|-|-|-|-|-|-|-|-|-|-|-|-|-|-|-|-|-|-|-|-|-|-|-|-|-|
GO:0003700	sequence-specific DNA binding transcription factor activity	molecular_function	0.042858	0.84731	148	7519	1118	28560	Pbr010904,Pbr024746,Pbr005909,Pbr023051,Pbr002685,Pbr016049,Pbr011001,Pbr017391,Pbr028399,Pbr023544,Pbr030208,Pbr035066,Pbr005390,Pbr018641,Pbr041453,Pbr014657,Pbr015019,Pbr006046,Pbr005121,Pbr005446,Pbr010809,Pbr019494,Pbr020602,Pbr012686,Pbr031557,Pbr009294,Pbr013953,Pbr027839,Pbr023902,Pbr007035,Pbr013631,Pbr008217,Pbr015939,Pbr003660,Pbr029330,Pbr006330,Pbr032764,Pbr018562,Pbr029055,Pbr005860…	-|-|-|-|-|-|-|-|-|-|-|-|-|-|-|-|-|-|-|-|-|-|-|-|-|-|-|-|-|-|-|-|-|-|-|-|-|-|-|-|-|-|-|-|-|-|-|-|-|-|-|-|-|-|-|-|-|-|-|-|-|-|-|-|-|-|-|-|-|-|-|-|-|-|-|-|-|-|-|-|-|-|-|-|-|-|-|-|-|-|-|-|-|-|-|-|-|-|-|-|-|-|-|-|-|-|-|-|-|-|-|-|-|-|-|-|-|-|-|-|-|-|-|-|-|-|-|-|-|-|-|-|-|-|-|-|-|-|-|-|-|-|-|-|-|-|-|-|
GO:0009427	bacterial-type flagellum basal body, distal rod, L ring	cellular_component	0.043129	0.84885	2	7519	4	28560	Pbr011881,Pbr028729	-|-|
GO:0010207	photosystem II assembly	biological_process	0.043625	0.85306	3	7519	8	28560	Pbr011836,Pbr018021,Pbr011272	-|-|-|
GO:0016717	oxidoreductase activity, acting on paired donors, with oxidation of a pair of donors resulting in the reduction of molecular oxygen to two molecules of water	molecular_function	0.043751	0.85306	6	7519	23	28560	Pbr016120,Pbr021630,Pbr041952,Pbr010914,Pbr041955,Pbr019574	-|-|-|-|-|-|
GO:0016929	SUMO-specific protease activity	molecular_function	0.044704	0.85306	5	7519	16	28560	Pbr037521,Pbr022946,Pbr008852,Pbr034664,Pbr014485	-|-|-|-|-|
GO:0032183	SUMO binding	molecular_function	0.044704	0.85306	5	7519	16	28560	Pbr008852,Pbr037521,Pbr022946,Pbr034664,Pbr014485	-|-|-|-|-|
GO:0070122	isopeptidase activity	molecular_function	0.044704	0.85306	5	7519	16	28560	Pbr008852,Pbr037521,Pbr022946,Pbr034664,Pbr014485	-|-|-|-|-|
GO:0070138	small conjugating protein-specific isopeptidase activity	molecular_function	0.044704	0.85306	5	7519	16	28560	Pbr014485,Pbr034664,Pbr037521,Pbr022946,Pbr008852	-|-|-|-|-|
GO:0070140	SUMO-specific isopeptidase activity	molecular_function	0.044704	0.85306	5	7519	16	28560	Pbr034664,Pbr014485,Pbr008852,Pbr022946,Pbr037521	-|-|-|-|-|
GO:0045095	keratin filament	cellular_component	0.04642	0.87773	4	7519	11	28560	Pbr003552,Pbr023232,Pbr008653,Pbr019865	-|-|-|-|
GO:1901700	response to oxygen-containing compound	biological_process	0.046759	0.87773	5	7519	18	28560	Pbr014235,Pbr040482,Pbr040481,Pbr030802,Pbr014773	-|-|-|-|-|
GO:0005850	eukaryotic translation initiation factor 2 complex	cellular_component	0.046803	0.87773	2	7519	3	28560	Pbr009560,Pbr010939	-|-|
GO:0009758	carbohydrate utilization	biological_process	0.046996	0.87773	2	7519	3	28560	Pbr025348,Pbr039103	-|-|
GO:0050053	levansucrase activity	molecular_function	0.046996	0.87773	2	7519	3	28560	Pbr039103,Pbr025348	-|-|
GO:0005515	protein binding	molecular_function	0.047273	0.87894	973	7519	7599	28560	Pbr039483,Pbr019436,Pbr030021,Pbr028404,Pbr026472,Pbr026657,Pbr035447,Pbr010707,Pbr026702,Pbr030200,Pbr041006,Pbr030267,Pbr008196,Pbr007911,Pbr034988,Pbr018954,Pbr013163,Pbr015160,Pbr023462,Pbr009166,Pbr013642,Pbr037213,Pbr032113,Pbr019862,Pbr022039,Pbr028433,Pbr034380,Pbr005231,Pbr022465,Pbr041620,Pbr008494,Pbr001149,Pbr027220,Pbr029765,Pbr015303,Pbr026690,Pbr024551,Pbr031059,Pbr041681,Pbr004472…	-|-|-|-|-|-|-|-|-|-|-|-|-|-|-|-|-|-|-|-|-|-|-|-|-|-|-|-|-|-|-|-|-|-|-|-|-|-|-|-|-|-|-|-|-|-|-|-|-|-|-|-|-|-|-|-|-|-|-|-|-|-|-|-|-|-|-|-|-|-|-|-|-|-|-|-|-|-|-|-|-|-|-|-|-|-|-|-|-|-|-|-|-|-|-|-|-|-|-|-|-|-|-|-|-|-|-|-|-|-|-|-|-|-|-|-|-|-|-|-|-|-|-|-|-|-|-|-|-|-|-|-|-|-|-|-|-|-|-|-|-|-|-|-|-|-|-|-|-|-|-|-|-|-|-|-|-|-|-|-|-|-|-|-|-|-|-|-|-|-|-|-|-|-|-|-|-|-|-|-|-|-|-|-|-|-|-|-|-|-|-|-|-|-|-|-|-|-|-|-…
GO:0015995	chlorophyll biosynthetic process	biological_process	0.047462	0.87894	5	7519	17	28560	Pbr010131,Pbr007267,Pbr007431,Pbr034033,Pbr029847	-|-|-|-|-|
GO:0006544	glycine metabolic process	biological_process	0.048372	0.89203	3	7519	7	28560	Pbr024919,Pbr012435,Pbr009412	-|-|-|
GO:0016695	oxidoreductase activity, acting on hydrogen as donor	molecular_function	0.048677	0.8939	2	7519	3	28560	Pbr013338,Pbr001278	-|-|
GO:0004174	electron-transferring-flavoprotein dehydrogenase activity	molecular_function	0.049257	0.89694	2	7519	3	28560	Pbr012264,Pbr017171	-|-|
GO:0016649	oxidoreductase activity, acting on the CH-NH group of donors, quinone or similar compound as acceptor	molecular_function	0.049257	0.89694	2	7519	3	28560	Pbr012264,Pbr017171	-|-|
GO:0047200	tetrahydrodipicolinate N-acetyltransferase activity	molecular_function	0.04993	0.89694	2	7519	3	28560	Pbr028734,Pbr009384	-|-|
GO:0006545	glycine biosynthetic process	biological_process	0.04995	0.89694	2	7519	3	28560	Pbr012435,Pbr009412	-|-|
GO:0004115	3',5'-cyclic-AMP phosphodiesterase activity	molecular_function	0.050465	0.89694	3	7519	7	28560	Pbr029626,Pbr005087,Pbr005095	-|-|-|
GO:0006198	cAMP catabolic process	biological_process	0.050465	0.89694	3	7519	7	28560	Pbr005095,Pbr005087,Pbr029626	-|-|-|
GO:0072528	pyrimidine-containing compound biosynthetic process	biological_process	0.050634	0.89694	14	7519	70	28560	Pbr038047,Pbr022667,Pbr026108,Pbr039564,Pbr013847,Pbr012435,Pbr039649,Pbr027596,Pbr005028,Pbr027319,Pbr039650,Pbr041292,Pbr026031,Pbr009000	-|-|-|-|-|-|-|-|-|-|-|-|-|-|
GO:0016679	oxidoreductase activity, acting on diphenols and related substances as donors	molecular_function	0.050672	0.89694	12	7519	60	28560	Pbr018638,Pbr018027,Pbr018496,Pbr011943,Pbr000326,Pbr015568,Pbr041270,Pbr021897,Pbr024411,Pbr037843,Pbr013166,Pbr040751	-|-|-|-|-|-|-|-|-|-|-|-|
GO:0008883	glutamyl-tRNA reductase activity	molecular_function	0.050681	0.89694	3	7519	8	28560	Pbr009902,Pbr007498,Pbr014112	-|-|-|
GO:0031072	heat shock protein binding	molecular_function	0.051088	0.90051	10	7519	48	28560	Pbr032633,Pbr029297,Pbr001373,Pbr017406,Pbr031656,Pbr029567,Pbr010630,Pbr038832,Pbr015168,Pbr027834	-|-|-|-|-|-|-|-|-|-|
GO:0016860	intramolecular oxidoreductase activity	molecular_function	0.051429	0.90239	9	7519	43	28560	Pbr021374,Pbr010913,Pbr041170,Pbr002818,Pbr013399,Pbr029100,Pbr032600,Pbr013317,Pbr029404	-|-|-|-|-|-|-|-|-|
GO:0008384	IkappaB kinase activity	molecular_function	0.051621	0.90239	2	7519	3	28560	Pbr011192,Pbr028338	-|-|
GO:0032553	ribonucleotide binding	molecular_function	0.051812	0.90239	603	7519	4432	28560	Pbr038919,Pbr041073,Pbr016253,Pbr012271,Pbr020379,Pbr007884,Pbr042457,Pbr031932,Pbr035657,Pbr004391,Pbr040905,Pbr004294,Pbr024680,Pbr017418,Pbr032961,Pbr017818,Pbr021163,Pbr042691,Pbr003412,Pbr013921,Pbr014612,Pbr009890,Pbr024934,Pbr040687,Pbr014346,Pbr026481,Pbr010499,Pbr023817,Pbr001824,Pbr016622,Pbr004408,Pbr039776,Pbr019925,Pbr016412,Pbr041074,Pbr035318,Pbr035718,Pbr016560,Pbr011169,Pbr027176…	-|-|-|-|-|-|-|-|-|-|-|-|-|-|-|-|-|-|-|-|-|-|-|-|-|-|-|-|-|-|-|-|-|-|-|-|-|-|-|-|-|-|-|-|-|-|-|-|-|-|-|-|-|-|-|-|-|-|-|-|-|-|-|-|-|-|-|-|-|-|-|-|-|-|-|-|-|-|-|-|-|-|-|-|-|-|-|-|-|-|-|-|-|-|-|-|-|-|-|-|-|-|-|-|-|-|-|-|-|-|-|-|-|-|-|-|-|-|-|-|-|-|-|-|-|-|-|-|-|-|-|-|-|-|-|-|-|-|-|-|-|-|-|-|-|-|-|-|-|-|-|-|-|-|-|-|-|-|-|-|-|-|-|-|-|-|-|-|-|-|-|-|-|-|-|-|-|-|-|-|-|-|-|-|-|-|-|-|-|-|-|-|-|-|-|-|-|-|-|-…
GO:0009308	amine metabolic process	biological_process	0.053753	0.9247	22	7519	122	28560	Pbr024934,Pbr038668,Pbr022236,Pbr039650,Pbr038640,Pbr023069,Pbr020551,Pbr026690,Pbr039649,Pbr036963,Pbr019005,Pbr010052,Pbr010913,Pbr016101,Pbr009745,Pbr009000,Pbr005906,Pbr003452,Pbr026108,Pbr036248,Pbr038230,Pbr011223	-|-|-|-|-|-|-|-|-|-|-|-|-|-|-|-|-|-|-|-|-|-|
GO:0006446	regulation of translational initiation	biological_process	0.053936	0.9247	4	7519	13	28560	Pbr036787,Pbr021388,Pbr026679,Pbr030472	-|-|-|-|
GO:0008190	eukaryotic initiation factor 4E binding	molecular_function	0.053936	0.9247	4	7519	13	28560	Pbr021388,Pbr036787,Pbr030472,Pbr026679	-|-|-|-|
GO:0045947	negative regulation of translational initiation	biological_process	0.053936	0.9247	4	7519	13	28560	Pbr030472,Pbr026679,Pbr021388,Pbr036787	-|-|-|-|
GO:0046058	cAMP metabolic process	biological_process	0.05472	0.9345	5	7519	18	28560	Pbr029626,Pbr005087,Pbr005095,Pbr042270,Pbr014237	-|-|-|-|-|
GO:0030170	pyridoxal phosphate binding	molecular_function	0.056348	0.95857	23	7519	131	28560	Pbr026912,Pbr040358,Pbr040110,Pbr010645,Pbr024919,Pbr027177,Pbr041580,Pbr023243,Pbr041017,Pbr038270,Pbr013991,Pbr011885,Pbr029893,Pbr017805,Pbr004667,Pbr022812,Pbr011613,Pbr011886,Pbr035641,Pbr037119,Pbr036191,Pbr014600,Pbr026626	-|-|-|-|-|-|-|-|-|-|-|-|-|-|-|-|-|-|-|-|-|-|-|
GO:0043934	sporulation	biological_process	0.057527	0.97485	7	7519	30	28560	Pbr003032,Pbr013386,Pbr000027,Pbr023456,Pbr014657,Pbr005864,Pbr040358	-|-|-|-|-|-|-|
GO:1901576	organic substance biosynthetic process	biological_process	0.058303	0.9842	740	7519	5944	28560	Pbr005716,Pbr013642,Pbr031059,Pbr026690,Pbr014749,Pbr015751,Pbr037179,Pbr003956,Pbr039483,Pbr026472,Pbr024864,Pbr012473,Pbr001483,Pbr020488,Pbr023462,Pbr018333,Pbr023847,Pbr021875,Pbr040490,Pbr034988,Pbr041434,Pbr020642,Pbr019533,Pbr002931,Pbr014687,Pbr027956,Pbr034468,Pbr022678,Pbr011069,Pbr023960,Pbr033617,Pbr013386,Pbr016120,Pbr032299,Pbr036688,Pbr032805,Pbr040411,Pbr021358,Pbr034657,Pbr039564…	-|-|-|-|-|-|-|-|-|-|-|-|-|-|-|-|-|-|-|-|-|-|-|-|-|-|-|-|-|-|-|-|-|-|-|-|-|-|-|-|-|-|-|-|-|-|-|-|-|-|-|-|-|-|-|-|-|-|-|-|-|-|-|-|-|-|-|-|-|-|-|-|-|-|-|-|-|-|-|-|-|-|-|-|-|-|-|-|-|-|-|-|-|-|-|-|-|-|-|-|-|-|-|-|-|-|-|-|-|-|-|-|-|-|-|-|-|-|-|-|-|-|-|-|-|-|-|-|-|-|-|-|-|-|-|-|-|-|-|-|-|-|-|-|-|-|-|-|-|-|-|-|-|-|-|-|-|-|-|-|-|-|-|-|-|-|-|-|-|-|-|-|-|-|-|-|-|-|-|-|-|-|-|-|-|-|-|-|-|-|-|-|-|-|-|-|-|-|-|-…
GO:0008374	O-acyltransferase activity	molecular_function	0.059123	0.99161	13	7519	65	28560	Pbr041983,Pbr019647,Pbr019030,Pbr004243,Pbr031280,Pbr006533,Pbr012438,Pbr040473,Pbr031701,Pbr026829,Pbr040150,Pbr026669,Pbr027710	-|-|-|-|-|-|-|-|-|-|-|-|-|
GO:0004620	phospholipase activity	molecular_function	0.059269	0.99161	4	7519	13	28560	Pbr035765,Pbr009527,Pbr042198,Pbr010903	-|-|-|-|
GO:0006887	exocytosis	biological_process	0.059814	0.99161	19	7519	103	28560	Pbr022301,Pbr032697,Pbr037184,Pbr023465,Pbr006443,Pbr009332,Pbr010546,Pbr033378,Pbr017996,Pbr041903,Pbr035133,Pbr026129,Pbr001520,Pbr002818,Pbr013097,Pbr026379,Pbr036065,Pbr035753,Pbr002121	-|-|-|-|-|-|-|-|-|-|-|-|-|-|-|-|-|-|-|
GO:0004869	cysteine-type endopeptidase inhibitor activity	molecular_function	0.059922	0.99161	4	7519	17	28560	Pbr022100,Pbr012770,Pbr041701,Pbr000055	-|-|-|-|
GO:0005681	spliceosomal complex	cellular_component	0.060318	0.99161	9	7519	46	28560	Pbr011767,Pbr019143,Pbr012954,Pbr015578,Pbr013691,Pbr008958,Pbr013508,Pbr035809,Pbr034198	-|-|-|-|-|-|-|-|-|
GO:0004435	phosphatidylinositol phospholipase C activity	molecular_function	0.060783	0.99161	3	7519	8	28560	Pbr010903,Pbr042198,Pbr009527	-|-|-|
GO:0004629	phospholipase C activity	molecular_function	0.060783	0.99161	3	7519	8	28560	Pbr042198,Pbr010903,Pbr009527	-|-|-|
GO:0006396	RNA processing	biological_process	0.061174	0.99161	107	7519	744	28560	Pbr012368,Pbr021464,Pbr024631,Pbr017364,Pbr002937,Pbr034876,Pbr034198,Pbr003631,Pbr030956,Pbr017805,Pbr011767,Pbr011415,Pbr019897,Pbr020357,Pbr007297,Pbr013317,Pbr027027,Pbr019881,Pbr041032,Pbr026626,Pbr014001,Pbr008541,Pbr041486,Pbr003845,Pbr042782,Pbr018884,Pbr001609,Pbr029606,Pbr030387,Pbr001926,Pbr027037,Pbr008597,Pbr014305,Pbr004200,Pbr003186,Pbr042230,Pbr009962,Pbr024410,Pbr023326,Pbr007365…	-|-|-|-|-|-|-|-|-|-|-|-|-|-|-|-|-|-|-|-|-|-|-|-|-|-|-|-|-|-|-|-|-|-|-|-|-|-|-|-|-|-|-|-|-|-|-|-|-|-|-|-|-|-|-|-|-|-|-|-|-|-|-|-|-|-|-|-|-|-|-|-|-|-|-|-|-|-|-|-|-|-|-|-|-|-|-|-|-|-|-|-|-|-|-|-|-|-|-|-|-|-|-|-|-|-|-|
GO:0004555	alpha,alpha-trehalase activity	molecular_function	0.061504	0.99161	2	7519	4	28560	Pbr035106,Pbr031491	-|-|
GO:0015927	trehalase activity	molecular_function	0.061504	0.99161	2	7519	4	28560	Pbr031491,Pbr035106	-|-|
GO:0009678	hydrogen-translocating pyrophosphatase activity	molecular_function	0.061682	0.99161	5	7519	17	28560	Pbr026789,Pbr029379,Pbr023462,Pbr016422,Pbr028917	-|-|-|-|-|
GO:0000314	organellar small ribosomal subunit	cellular_component	0.061905	0.99161	4	7519	14	28560	Pbr018922,Pbr035833,Pbr009142,Pbr018920	-|-|-|-|
GO:0005763	mitochondrial small ribosomal subunit	cellular_component	0.061905	0.99161	4	7519	14	28560	Pbr018920,Pbr009142,Pbr035833,Pbr018922	-|-|-|-|
GO:0015935	small ribosomal subunit	cellular_component	0.061905	0.99161	4	7519	14	28560	Pbr018920,Pbr009142,Pbr035833,Pbr018922	-|-|-|-|
GO:0006338	chromatin remodeling	biological_process	0.062512	0.99769	22	7519	133	28560	Pbr010331,Pbr001520,Pbr025360,Pbr011441,Pbr031050,Pbr035963,Pbr033383,Pbr000275,Pbr001952,Pbr009823,Pbr008748,Pbr019687,Pbr020726,Pbr018029,Pbr037796,Pbr014709,Pbr011262,Pbr022028,Pbr012264,Pbr034770,Pbr022010,Pbr000268	-|-|-|-|-|-|-|-|-|-|-|-|-|-|-|-|-|-|-|-|-|-|
GO:0042254	ribosome biogenesis	biological_process	0.063369	0.99879	30	7519	183	28560	Pbr027027,Pbr019881,Pbr027407,Pbr010869,Pbr000027,Pbr014001,Pbr008326,Pbr022444,Pbr019897,Pbr008327,Pbr012862,Pbr041674,Pbr035452,Pbr001739,Pbr000190,Pbr038283,Pbr010569,Pbr012898,Pbr042230,Pbr007365,Pbr023326,Pbr000580,Pbr025296,Pbr010698,Pbr024631,Pbr001926,Pbr030387,Pbr002937,Pbr015118,Pbr042782	-|-|-|-|-|-|-|-|-|-|-|-|-|-|-|-|-|-|-|-|-|-|-|-|-|-|-|-|-|-|
GO:0006739	NADP metabolic process	biological_process	0.063887	0.99879	6	7519	24	28560	Pbr039491,Pbr013399,Pbr021374,Pbr016565,Pbr018022,Pbr022226	-|-|-|-|-|-|
GO:0016616	oxidoreductase activity, acting on the CH-OH group of donors, NAD or NADP as acceptor	molecular_function	0.064023	0.99879	65	7519	439	28560	Pbr034125,Pbr040411,Pbr005802,Pbr020556,Pbr020711,Pbr022903,Pbr009902,Pbr035637,Pbr017959,Pbr012494,Pbr024116,Pbr025845,Pbr027385,Pbr007498,Pbr005931,Pbr027407,Pbr013454,Pbr000218,Pbr041712,Pbr013912,Pbr016565,Pbr039378,Pbr006578,Pbr035064,Pbr021222,Pbr025114,Pbr013490,Pbr022520,Pbr022525,Pbr005801,Pbr012630,Pbr014158,Pbr007298,Pbr007866,Pbr002917,Pbr022402,Pbr016356,Pbr014112,Pbr024294,Pbr009660…	-|-|-|-|-|-|-|-|-|-|-|-|-|-|-|-|-|-|-|-|-|-|-|-|-|-|-|-|-|-|-|-|-|-|-|-|-|-|-|-|-|-|-|-|-|-|-|-|-|-|-|-|-|-|-|-|-|-|-|-|-|-|-|-|-|
GO:0022613	ribonucleoprotein complex biogenesis	biological_process	0.064207	0.99879	33	7519	204	28560	Pbr001926,Pbr030387,Pbr042782,Pbr015118,Pbr042230,Pbr007365,Pbr023326,Pbr010569,Pbr025296,Pbr041674,Pbr001196,Pbr038283,Pbr035452,Pbr000027,Pbr010869,Pbr008327,Pbr022444,Pbr024631,Pbr002937,Pbr012898,Pbr010698,Pbr000580,Pbr000190,Pbr001739,Pbr014001,Pbr013317,Pbr027027,Pbr019881,Pbr027407,Pbr031740,Pbr012862,Pbr008326,Pbr019897	-|-|-|-|-|-|-|-|-|-|-|-|-|-|-|-|-|-|-|-|-|-|-|-|-|-|-|-|-|-|-|-|-|
GO:0043461	proton-transporting ATP synthase complex assembly	biological_process	0.064238	0.99879	2	7519	4	28560	Pbr032251,Pbr014485	-|-|
GO:0070272	proton-transporting ATP synthase complex biogenesis	biological_process	0.064238	0.99879	2	7519	4	28560	Pbr032251,Pbr014485	-|-|
GO:0004834	tryptophan synthase activity	molecular_function	0.06425	0.99879	2	7519	4	28560	Pbr039649,Pbr039650	-|-|
GO:0000302	response to reactive oxygen species	biological_process	0.064794	0.99879	2	7519	4	28560	Pbr030802,Pbr014235	-|-|
GO:1901031	regulation of response to reactive oxygen species	biological_process	0.064794	0.99879	2	7519	4	28560	Pbr014235,Pbr030802	-|-|
GO:0005984	disaccharide metabolic process	biological_process	0.064856	0.99879	14	7519	69	28560	Pbr032090,Pbr017514,Pbr035106,Pbr039508,Pbr012737,Pbr008035,Pbr000530,Pbr009578,Pbr015751,Pbr031491,Pbr027868,Pbr022714,Pbr014902,Pbr021657	-|-|-|-|-|-|-|-|-|-|-|-|-|-|
GO:0005759	mitochondrial matrix	cellular_component	0.065741	1	8	7519	40	28560	Pbr009142,Pbr041017,Pbr009426,Pbr010645,Pbr018920,Pbr035833,Pbr018922,Pbr035889	-|-|-|-|-|-|-|-|
GO:0000275	mitochondrial proton-transporting ATP synthase complex, catalytic core F(1)	cellular_component	0.065954	1	4	7519	14	28560	Pbr028751,Pbr040281,Pbr013386,Pbr024095	-|-|-|-|
GO:0006414	translational elongation	biological_process	0.066113	1	10	7519	50	28560	Pbr008194,Pbr029929,Pbr014405,Pbr026591,Pbr027561,Pbr008549,Pbr003528,Pbr027560,Pbr037272,Pbr042825	-|-|-|-|-|-|-|-|-|-|
GO:0016857	racemase and epimerase activity, acting on carbohydrates and derivatives	molecular_function	0.067363	1	6	7519	26	28560	Pbr030133,Pbr039649,Pbr027936,Pbr039650,Pbr002563,Pbr027176	-|-|-|-|-|-|
GO:0016298	lipase activity	molecular_function	0.068136	1	6	7519	24	28560	Pbr042198,Pbr010903,Pbr009527,Pbr015620,Pbr035765,Pbr002631	-|-|-|-|-|-|
GO:0000087	M phase of mitotic cell cycle	biological_process	0.068154	1	1	7519	1	28560	Pbr005432	-|
GO:0032182	small conjugating protein binding	molecular_function	0.071019	1	8	7519	36	28560	Pbr011612,Pbr014828,Pbr022946,Pbr037521,Pbr022802,Pbr034664,Pbr014485,Pbr008852	-|-|-|-|-|-|-|-|
GO:0005471	ATP:ADP antiporter activity	molecular_function	0.071078	1	2	7519	4	28560	Pbr036059,Pbr019925	-|-|
GO:0009056	catabolic process	biological_process	0.071114	1	126	7519	921	28560	Pbr025950,Pbr005087,Pbr008196,Pbr000099,Pbr016565,Pbr037578,Pbr037923,Pbr007150,Pbr015118,Pbr008484,Pbr041712,Pbr019005,Pbr037242,Pbr008610,Pbr021480,Pbr031184,Pbr016109,Pbr009785,Pbr005934,Pbr028619,Pbr034631,Pbr006046,Pbr001850,Pbr006127,Pbr014500,Pbr021754,Pbr042787,Pbr007088,Pbr040166,Pbr005095,Pbr019751,Pbr027432,Pbr024131,Pbr016181,Pbr002563,Pbr029626,Pbr040797,Pbr007517,Pbr031185,Pbr011201…	-|-|-|-|-|-|-|-|-|-|-|-|-|-|-|-|-|-|-|-|-|-|-|-|-|-|-|-|-|-|-|-|-|-|-|-|-|-|-|-|-|-|-|-|-|-|-|-|-|-|-|-|-|-|-|-|-|-|-|-|-|-|-|-|-|-|-|-|-|-|-|-|-|-|-|-|-|-|-|-|-|-|-|-|-|-|-|-|-|-|-|-|-|-|-|-|-|-|-|-|-|-|-|-|-|-|-|-|-|-|-|-|-|-|-|-|-|-|-|-|-|-|-|-|-|-|
GO:0009378	four-way junction helicase activity	molecular_function	0.071149	1	37	7519	217	28560	Pbr013119,Pbr026271,Pbr042617,Pbr032839,Pbr028971,Pbr013848,Pbr041367,Pbr010052,Pbr019005,Pbr011612,Pbr031059,Pbr019144,Pbr020608,Pbr008910,Pbr010830,Pbr022039,Pbr017301,Pbr024934,Pbr016257,Pbr035730,Pbr032965,Pbr016956,Pbr004206,Pbr004829,Pbr029744,Pbr042755,Pbr006273,Pbr008360,Pbr032922,Pbr013156,Pbr020379,Pbr022238,Pbr038640,Pbr020551,Pbr005538,Pbr038668,Pbr009939	-|-|-|-|-|-|-|-|-|-|-|-|-|-|-|-|-|-|-|-|-|-|-|-|-|-|-|-|-|-|-|-|-|-|-|-|-|
GO:0004764	shikimate 3-dehydrogenase (NADP+) activity	molecular_function	0.071313	1	3	7519	8	28560	Pbr034125,Pbr024116,Pbr006578	-|-|-|
GO:0004427	inorganic diphosphatase activity	molecular_function	0.071698	1	7	7519	29	28560	Pbr034055,Pbr026789,Pbr026819,Pbr029379,Pbr028917,Pbr023462,Pbr016422	-|-|-|-|-|-|-|
GO:0044249	cellular biosynthetic process	biological_process	0.072855	1	712	7519	5735	28560	Pbr001329,Pbr031707,Pbr002460,Pbr027319,Pbr006430,Pbr028579,Pbr019022,Pbr037157,Pbr009070,Pbr026318,Pbr014268,Pbr041273,Pbr012264,Pbr013156,Pbr032491,Pbr015036,Pbr027429,Pbr022301,Pbr007431,Pbr027347,Pbr020475,Pbr022667,Pbr034412,Pbr023790,Pbr040121,Pbr004957,Pbr022894,Pbr023232,Pbr025644,Pbr019005,Pbr013255,Pbr009810,Pbr030925,Pbr015558,Pbr020608,Pbr011474,Pbr034033,Pbr015119,Pbr027873,Pbr038921…	-|-|-|-|-|-|-|-|-|-|-|-|-|-|-|-|-|-|-|-|-|-|-|-|-|-|-|-|-|-|-|-|-|-|-|-|-|-|-|-|-|-|-|-|-|-|-|-|-|-|-|-|-|-|-|-|-|-|-|-|-|-|-|-|-|-|-|-|-|-|-|-|-|-|-|-|-|-|-|-|-|-|-|-|-|-|-|-|-|-|-|-|-|-|-|-|-|-|-|-|-|-|-|-|-|-|-|-|-|-|-|-|-|-|-|-|-|-|-|-|-|-|-|-|-|-|-|-|-|-|-|-|-|-|-|-|-|-|-|-|-|-|-|-|-|-|-|-|-|-|-|-|-|-|-|-|-|-|-|-|-|-|-|-|-|-|-|-|-|-|-|-|-|-|-|-|-|-|-|-|-|-|-|-|-|-|-|-|-|-|-|-|-|-|-|-|-|-|-|-…
GO:0003872	6-phosphofructokinase activity	molecular_function	0.072855	1	5	7519	17	28560	Pbr015118,Pbr008761,Pbr031946,Pbr015550,Pbr000099	-|-|-|-|-|
GO:0009214	cyclic nucleotide catabolic process	biological_process	0.073952	1	3	7519	8	28560	Pbr005087,Pbr029626,Pbr005095	-|-|-|
GO:0004556	alpha-amylase activity	molecular_function	0.075423	1	4	7519	13	28560	Pbr005776,Pbr003019,Pbr003011,Pbr029603	-|-|-|-|
GO:0051640	organelle localization	biological_process	0.075797	1	3	7519	9	28560	Pbr014773,Pbr018954,Pbr016951	-|-|-|
GO:0043168	anion binding	molecular_function	0.075946	1	677	7519	5048	28560	Pbr036191,Pbr026945,Pbr019751,Pbr000752,Pbr016865,Pbr006645,Pbr041270,Pbr028980,Pbr008774,Pbr020420,Pbr000205,Pbr041835,Pbr037508,Pbr014773,Pbr039199,Pbr020551,Pbr020485,Pbr003572,Pbr019499,Pbr015408,Pbr036059,Pbr022802,Pbr033835,Pbr020758,Pbr039003,Pbr025360,Pbr028005,Pbr008923,Pbr033383,Pbr013530,Pbr017076,Pbr027640,Pbr006062,Pbr030492,Pbr018029,Pbr016257,Pbr036271,Pbr014215,Pbr007448,Pbr040467…	-|-|-|-|-|-|-|-|-|-|-|-|-|-|-|-|-|-|-|-|-|-|-|-|-|-|-|-|-|-|-|-|-|-|-|-|-|-|-|-|-|-|-|-|-|-|-|-|-|-|-|-|-|-|-|-|-|-|-|-|-|-|-|-|-|-|-|-|-|-|-|-|-|-|-|-|-|-|-|-|-|-|-|-|-|-|-|-|-|-|-|-|-|-|-|-|-|-|-|-|-|-|-|-|-|-|-|-|-|-|-|-|-|-|-|-|-|-|-|-|-|-|-|-|-|-|-|-|-|-|-|-|-|-|-|-|-|-|-|-|-|-|-|-|-|-|-|-|-|-|-|-|-|-|-|-|-|-|-|-|-|-|-|-|-|-|-|-|-|-|-|-|-|-|-|-|-|-|-|-|-|-|-|-|-|-|-|-|-|-|-|-|-|-|-|-|-|-|-|-…
GO:0005337	nucleoside transmembrane transporter activity	molecular_function	0.076506	1	4	7519	13	28560	Pbr011266,Pbr000265,Pbr034875,Pbr001524	-|-|-|-|
GO:0008312	7S RNA binding	molecular_function	0.077906	1	6	7519	25	28560	Pbr035344,Pbr024263,Pbr029849,Pbr021815,Pbr024739,Pbr007627	-|-|-|-|-|-|
GO:0048500	signal recognition particle	cellular_component	0.077906	1	6	7519	25	28560	Pbr024263,Pbr035344,Pbr029849,Pbr021815,Pbr007627,Pbr024739	-|-|-|-|-|-|
GO:0006725	cellular aromatic compound metabolic process	biological_process	0.078536	1	703	7519	5581	28560	Pbr005324,Pbr021374,Pbr022161,Pbr008597,Pbr041367,Pbr041486,Pbr012685,Pbr028567,Pbr039255,Pbr003186,Pbr024467,Pbr030838,Pbr022234,Pbr042230,Pbr005502,Pbr020828,Pbr022332,Pbr000980,Pbr017301,Pbr040906,Pbr030748,Pbr025864,Pbr023227,Pbr026554,Pbr027936,Pbr022826,Pbr002790,Pbr025138,Pbr005860,Pbr016325,Pbr018502,Pbr032608,Pbr033459,Pbr029415,Pbr005379,Pbr003027,Pbr004829,Pbr009581,Pbr037193,Pbr038640…	-|-|-|-|-|-|-|-|-|-|-|-|-|-|-|-|-|-|-|-|-|-|-|-|-|-|-|-|-|-|-|-|-|-|-|-|-|-|-|-|-|-|-|-|-|-|-|-|-|-|-|-|-|-|-|-|-|-|-|-|-|-|-|-|-|-|-|-|-|-|-|-|-|-|-|-|-|-|-|-|-|-|-|-|-|-|-|-|-|-|-|-|-|-|-|-|-|-|-|-|-|-|-|-|-|-|-|-|-|-|-|-|-|-|-|-|-|-|-|-|-|-|-|-|-|-|-|-|-|-|-|-|-|-|-|-|-|-|-|-|-|-|-|-|-|-|-|-|-|-|-|-|-|-|-|-|-|-|-|-|-|-|-|-|-|-|-|-|-|-|-|-|-|-|-|-|-|-|-|-|-|-|-|-|-|-|-|-|-|-|-|-|-|-|-|-|-|-|-|-…
GO:0051087	chaperone binding	molecular_function	0.078583	1	11	7519	55	28560	Pbr002767,Pbr042655,Pbr029701,Pbr017262,Pbr034658,Pbr011488,Pbr040013,Pbr039776,Pbr000649,Pbr024474,Pbr008196	-|-|-|-|-|-|-|-|-|-|-|
GO:0016192	vesicle-mediated transport	biological_process	0.078628	1	92	7519	630	28560	Pbr027561,Pbr006554,Pbr007334,Pbr026816,Pbr014506,Pbr012545,Pbr027968,Pbr001278,Pbr029604,Pbr002565,Pbr002528,Pbr010546,Pbr006861,Pbr006523,Pbr042083,Pbr010517,Pbr007246,Pbr021256,Pbr022045,Pbr030387,Pbr024701,Pbr026129,Pbr035133,Pbr001520,Pbr016523,Pbr024010,Pbr025482,Pbr021148,Pbr006443,Pbr042284,Pbr004792,Pbr039959,Pbr035248,Pbr011488,Pbr026037,Pbr003228,Pbr034872,Pbr034637,Pbr002121,Pbr000930…	-|-|-|-|-|-|-|-|-|-|-|-|-|-|-|-|-|-|-|-|-|-|-|-|-|-|-|-|-|-|-|-|-|-|-|-|-|-|-|-|-|-|-|-|-|-|-|-|-|-|-|-|-|-|-|-|-|-|-|-|-|-|-|-|-|-|-|-|-|-|-|-|-|-|-|-|-|-|-|-|-|-|-|-|-|-|-|-|-|-|-|-|
GO:0016614	oxidoreductase activity, acting on CH-OH group of donors	molecular_function	0.078991	1	70	7519	480	28560	Pbr034125,Pbr040411,Pbr020556,Pbr005802,Pbr020711,Pbr022903,Pbr035637,Pbr009902,Pbr017959,Pbr012494,Pbr025845,Pbr024116,Pbr007498,Pbr027385,Pbr005931,Pbr027407,Pbr013454,Pbr000218,Pbr041712,Pbr013912,Pbr016565,Pbr039378,Pbr006578,Pbr035064,Pbr021222,Pbr025114,Pbr013490,Pbr022520,Pbr022525,Pbr012630,Pbr005801,Pbr020792,Pbr014158,Pbr007298,Pbr011510,Pbr040377,Pbr007866,Pbr002917,Pbr016356,Pbr022402…	-|-|-|-|-|-|-|-|-|-|-|-|-|-|-|-|-|-|-|-|-|-|-|-|-|-|-|-|-|-|-|-|-|-|-|-|-|-|-|-|-|-|-|-|-|-|-|-|-|-|-|-|-|-|-|-|-|-|-|-|-|-|-|-|-|-|-|-|-|-|
GO:0031929	TOR signaling cascade	biological_process	0.07917	1	2	7519	4	28560	Pbr014773,Pbr039319	-|-|
GO:0032006	regulation of TOR signaling cascade	biological_process	0.07917	1	2	7519	4	28560	Pbr039319,Pbr014773	-|-|
GO:0009512	cytochrome b6f complex	cellular_component	0.079604	1	5	7519	19	28560	Pbr021370,Pbr008921,Pbr035500,Pbr034626,Pbr036234	-|-|-|-|-|
GO:0050776	regulation of immune response	biological_process	0.079979	1	7	7519	34	28560	Pbr023206,Pbr018654,Pbr027237,Pbr035560,Pbr021572,Pbr040679,Pbr015141	-|-|-|-|-|-|-|
GO:0019988	charged-tRNA amino acid modification	biological_process	0.081142	1	3	7519	8	28560	Pbr008541,Pbr015524,Pbr024410	-|-|-|
GO:0043399	tRNA A64-2'-O-ribosylphosphate transferase activity	molecular_function	0.081142	1	3	7519	8	28560	Pbr008541,Pbr024410,Pbr015524	-|-|-|
GO:0004190	aspartic-type endopeptidase activity	molecular_function	0.081329	1	35	7519	230	28560	Pbr037786,Pbr014235,Pbr017600,Pbr024733,Pbr040358,Pbr019964,Pbr036469,Pbr021108,Pbr008565,Pbr033617,Pbr034111,Pbr017352,Pbr018505,Pbr005575,Pbr027978,Pbr026127,Pbr038133,Pbr005864,Pbr036473,Pbr002191,Pbr012954,Pbr018121,Pbr036468,Pbr024916,Pbr022582,Pbr006697,Pbr013508,Pbr019144,Pbr025216,Pbr000027,Pbr029100,Pbr019767,Pbr008958,Pbr012315,Pbr031289	-|-|-|-|-|-|-|-|-|-|-|-|-|-|-|-|-|-|-|-|-|-|-|-|-|-|-|-|-|-|-|-|-|-|-|
GO:0070001	aspartic-type peptidase activity	molecular_function	0.081329	1	35	7519	230	28560	Pbr005575,Pbr018505,Pbr027978,Pbr017352,Pbr038133,Pbr026127,Pbr024733,Pbr014235,Pbr017600,Pbr037786,Pbr034111,Pbr033617,Pbr008565,Pbr019964,Pbr040358,Pbr021108,Pbr036469,Pbr000027,Pbr019767,Pbr029100,Pbr013508,Pbr006697,Pbr025216,Pbr019144,Pbr012315,Pbr008958,Pbr031289,Pbr002191,Pbr036473,Pbr005864,Pbr022582,Pbr024916,Pbr036468,Pbr012954,Pbr018121	-|-|-|-|-|-|-|-|-|-|-|-|-|-|-|-|-|-|-|-|-|-|-|-|-|-|-|-|-|-|-|-|-|-|-|
GO:0004352	glutamate dehydrogenase (NAD+) activity	molecular_function	0.08144	1	1	7519	1	28560	Pbr000287	-|
GO:0006103	2-oxoglutarate metabolic process	biological_process	0.08144	1	1	7519	1	28560	Pbr000287	-|
GO:0016639	oxidoreductase activity, acting on the CH-NH2 group of donors, NAD or NADP as acceptor	molecular_function	0.08144	1	1	7519	1	28560	Pbr000287	-|
GO:0019551	glutamate catabolic process to 2-oxoglutarate	biological_process	0.08144	1	1	7519	1	28560	Pbr000287	-|
GO:0019072	viral genome packaging	biological_process	0.081897	1	3	7519	9	28560	Pbr008494,Pbr036271,Pbr007209	-|-|-|
GO:0034645	cellular macromolecule biosynthetic process	biological_process	0.082101	1	569	7519	4594	28560	Pbr030864,Pbr011488,Pbr001086,Pbr013162,Pbr019487,Pbr039386,Pbr004646,Pbr038791,Pbr018300,Pbr033810,Pbr010052,Pbr038797,Pbr000398,Pbr022893,Pbr006884,Pbr039924,Pbr002572,Pbr009521,Pbr009660,Pbr014429,Pbr021460,Pbr023000,Pbr014985,Pbr008547,Pbr003601,Pbr038668,Pbr008317,Pbr042755,Pbr009895,Pbr034587,Pbr023747,Pbr019220,Pbr023805,Pbr028359,Pbr042825,Pbr004438,Pbr002767,Pbr038927,Pbr013953,Pbr034937…	-|-|-|-|-|-|-|-|-|-|-|-|-|-|-|-|-|-|-|-|-|-|-|-|-|-|-|-|-|-|-|-|-|-|-|-|-|-|-|-|-|-|-|-|-|-|-|-|-|-|-|-|-|-|-|-|-|-|-|-|-|-|-|-|-|-|-|-|-|-|-|-|-|-|-|-|-|-|-|-|-|-|-|-|-|-|-|-|-|-|-|-|-|-|-|-|-|-|-|-|-|-|-|-|-|-|-|-|-|-|-|-|-|-|-|-|-|-|-|-|-|-|-|-|-|-|-|-|-|-|-|-|-|-|-|-|-|-|-|-|-|-|-|-|-|-|-|-|-|-|-|-|-|-|-|-|-|-|-|-|-|-|-|-|-|-|-|-|-|-|-|-|-|-|-|-|-|-|-|-|-|-|-|-|-|-|-|-|-|-|-|-|-|-|-|-|-|-|-|-…
GO:1901564	organonitrogen compound metabolic process	biological_process	0.082961	1	201	7519	1505	28560	Pbr000144,Pbr013399,Pbr027429,Pbr028095,Pbr023960,Pbr007267,Pbr009902,Pbr012157,Pbr028762,Pbr020551,Pbr025845,Pbr041337,Pbr037426,Pbr009764,Pbr007431,Pbr010911,Pbr039564,Pbr035535,Pbr009412,Pbr031985,Pbr029626,Pbr002563,Pbr003075,Pbr013386,Pbr040411,Pbr029847,Pbr027319,Pbr041292,Pbr032700,Pbr039649,Pbr027873,Pbr029654,Pbr014749,Pbr012604,Pbr026690,Pbr034033,Pbr016181,Pbr005801,Pbr005716,Pbr042270…	-|-|-|-|-|-|-|-|-|-|-|-|-|-|-|-|-|-|-|-|-|-|-|-|-|-|-|-|-|-|-|-|-|-|-|-|-|-|-|-|-|-|-|-|-|-|-|-|-|-|-|-|-|-|-|-|-|-|-|-|-|-|-|-|-|-|-|-|-|-|-|-|-|-|-|-|-|-|-|-|-|-|-|-|-|-|-|-|-|-|-|-|-|-|-|-|-|-|-|-|-|-|-|-|-|-|-|-|-|-|-|-|-|-|-|-|-|-|-|-|-|-|-|-|-|-|-|-|-|-|-|-|-|-|-|-|-|-|-|-|-|-|-|-|-|-|-|-|-|-|-|-|-|-|-|-|-|-|-|-|-|-|-|-|-|-|-|-|-|-|-|-|-|-|-|-|-|-|-|-|-|-|-|-|-|-|-|-|-|-|-|-|-|-|-|-|-|-|-|-…
GO:0008918	lipopolysaccharide 3-alpha-galactosyltransferase activity	molecular_function	0.082984	1	2	7519	4	28560	Pbr004645,Pbr004646	-|-|
GO:0035250	UDP-galactosyltransferase activity	molecular_function	0.082984	1	2	7519	4	28560	Pbr004646,Pbr004645	-|-|
GO:0007217	tachykinin receptor signaling pathway	biological_process	0.083207	1	4	7519	15	28560	Pbr015024,Pbr026767,Pbr012265,Pbr040028	-|-|-|-|
GO:0033108	mitochondrial respiratory chain complex assembly	biological_process	0.084151	1	4	7519	15	28560	Pbr029110,Pbr038304,Pbr017403,Pbr014710	-|-|-|-|
GO:0000042	protein targeting to Golgi	biological_process	0.084342	1	3	7519	8	28560	Pbr001278,Pbr029604,Pbr014506	-|-|-|
GO:0000301	retrograde transport, vesicle recycling within Golgi	biological_process	0.084342	1	3	7519	8	28560	Pbr001278,Pbr014506,Pbr029604	-|-|-|
GO:0034067	protein localization to Golgi apparatus	biological_process	0.084342	1	3	7519	8	28560	Pbr029604,Pbr014506,Pbr001278	-|-|-|
GO:0072600	establishment of protein localization to Golgi	biological_process	0.084342	1	3	7519	8	28560	Pbr001278,Pbr014506,Pbr029604	-|-|-|
GO:0009187	cyclic nucleotide metabolic process	biological_process	0.084507	1	5	7519	20	28560	Pbr042270,Pbr005095,Pbr005087,Pbr029626,Pbr014237	-|-|-|-|-|
GO:0043631	RNA polyadenylation	biological_process	0.086133	1	5	7519	19	28560	Pbr031713,Pbr013188,Pbr022826,Pbr008765,Pbr030021	-|-|-|-|-|
GO:0005524	ATP binding	molecular_function	0.086151	1	535	7519	3938	28560	Pbr041270,Pbr006645,Pbr000752,Pbr016865,Pbr026945,Pbr019751,Pbr014773,Pbr000205,Pbr037508,Pbr028980,Pbr020420,Pbr008774,Pbr036059,Pbr015408,Pbr022802,Pbr003572,Pbr019499,Pbr039199,Pbr020485,Pbr020551,Pbr017076,Pbr033383,Pbr013530,Pbr006062,Pbr027640,Pbr028005,Pbr008923,Pbr025360,Pbr033835,Pbr020758,Pbr039003,Pbr012060,Pbr016257,Pbr036271,Pbr007448,Pbr040467,Pbr030492,Pbr018029,Pbr032131,Pbr003452…	-|-|-|-|-|-|-|-|-|-|-|-|-|-|-|-|-|-|-|-|-|-|-|-|-|-|-|-|-|-|-|-|-|-|-|-|-|-|-|-|-|-|-|-|-|-|-|-|-|-|-|-|-|-|-|-|-|-|-|-|-|-|-|-|-|-|-|-|-|-|-|-|-|-|-|-|-|-|-|-|-|-|-|-|-|-|-|-|-|-|-|-|-|-|-|-|-|-|-|-|-|-|-|-|-|-|-|-|-|-|-|-|-|-|-|-|-|-|-|-|-|-|-|-|-|-|-|-|-|-|-|-|-|-|-|-|-|-|-|-|-|-|-|-|-|-|-|-|-|-|-|-|-|-|-|-|-|-|-|-|-|-|-|-|-|-|-|-|-|-|-|-|-|-|-|-|-|-|-|-|-|-|-|-|-|-|-|-|-|-|-|-|-|-|-|-|-|-|-|-…
GO:0008080	N-acetyltransferase activity	molecular_function	0.086239	1	18	7519	107	28560	Pbr002893,Pbr022737,Pbr009679,Pbr007396,Pbr013581,Pbr014350,Pbr005694,Pbr013200,Pbr040274,Pbr040173,Pbr020949,Pbr030468,Pbr015568,Pbr028734,Pbr009384,Pbr022161,Pbr028480,Pbr004436	-|-|-|-|-|-|-|-|-|-|-|-|-|-|-|-|-|-|
GO:0006520	cellular amino acid metabolic process	biological_process	0.086519	1	87	7519	597	28560	Pbr028762,Pbr012157,Pbr025845,Pbr041337,Pbr008015,Pbr034447,Pbr010911,Pbr026892,Pbr023960,Pbr003075,Pbr025655,Pbr039052,Pbr008850,Pbr040411,Pbr032700,Pbr000764,Pbr038270,Pbr013991,Pbr009412,Pbr031985,Pbr002563,Pbr006606,Pbr008770,Pbr016181,Pbr005716,Pbr039649,Pbr030172,Pbr027873,Pbr041983,Pbr006059,Pbr012604,Pbr014749,Pbr008754,Pbr025247,Pbr010913,Pbr039483,Pbr001330,Pbr017066,Pbr001483,Pbr023243…	-|-|-|-|-|-|-|-|-|-|-|-|-|-|-|-|-|-|-|-|-|-|-|-|-|-|-|-|-|-|-|-|-|-|-|-|-|-|-|-|-|-|-|-|-|-|-|-|-|-|-|-|-|-|-|-|-|-|-|-|-|-|-|-|-|-|-|-|-|-|-|-|-|-|-|-|-|-|-|-|-|-|-|-|-|-|-|
GO:0034755	iron ion transmembrane transport	biological_process	0.086674	1	3	7519	9	28560	Pbr020063,Pbr016434,Pbr012602	-|-|-|
GO:0051536	iron-sulfur cluster binding	molecular_function	0.087167	1	29	7519	184	28560	Pbr006942,Pbr003364,Pbr037685,Pbr012601,Pbr026892,Pbr026538,Pbr002838,Pbr021579,Pbr036948,Pbr018027,Pbr021508,Pbr032250,Pbr011658,Pbr019149,Pbr001937,Pbr021897,Pbr017212,Pbr040385,Pbr013847,Pbr031126,Pbr037843,Pbr040411,Pbr002636,Pbr003523,Pbr018638,Pbr028949,Pbr012276,Pbr014401,Pbr014487	-|-|-|-|-|-|-|-|-|-|-|-|-|-|-|-|-|-|-|-|-|-|-|-|-|-|-|-|-|
GO:0051540	metal cluster binding	molecular_function	0.087167	1	29	7519	184	28560	Pbr002838,Pbr021579,Pbr036948,Pbr026538,Pbr012601,Pbr037685,Pbr026892,Pbr003364,Pbr006942,Pbr019149,Pbr021508,Pbr032250,Pbr011658,Pbr018027,Pbr031126,Pbr037843,Pbr040385,Pbr013847,Pbr021897,Pbr017212,Pbr001937,Pbr014401,Pbr014487,Pbr028949,Pbr012276,Pbr018638,Pbr040411,Pbr003523,Pbr002636	-|-|-|-|-|-|-|-|-|-|-|-|-|-|-|-|-|-|-|-|-|-|-|-|-|-|-|-|-|
GO:0004652	polynucleotide adenylyltransferase activity	molecular_function	0.087377	1	4	7519	13	28560	Pbr030021,Pbr008765,Pbr022826,Pbr013188	-|-|-|-|
GO:0048583	regulation of response to stimulus	biological_process	0.088161	1	19	7519	114	28560	Pbr013601,Pbr021572,Pbr023206,Pbr014773,Pbr040679,Pbr041833,Pbr014235,Pbr009409,Pbr014687,Pbr018654,Pbr027237,Pbr025787,Pbr039319,Pbr030802,Pbr026763,Pbr035560,Pbr015141,Pbr003076,Pbr031879	-|-|-|-|-|-|-|-|-|-|-|-|-|-|-|-|-|-|-|
GO:0009084	glutamine family amino acid biosynthetic process	biological_process	0.08818	1	7	7519	30	28560	Pbr037260,Pbr001483,Pbr025247,Pbr029791,Pbr005694,Pbr016632,Pbr014749	-|-|-|-|-|-|-|
GO:0030983	mismatched DNA binding	molecular_function	0.088564	1	11	7519	54	28560	Pbr035727,Pbr028694,Pbr010325,Pbr022680,Pbr035718,Pbr026379,Pbr022693,Pbr030838,Pbr039394,Pbr020247,Pbr024619	-|-|-|-|-|-|-|-|-|-|-|
GO:0042398	cellular modified amino acid biosynthetic process	biological_process	0.088736	1	12	7519	64	28560	Pbr005716,Pbr028762,Pbr010911,Pbr032700,Pbr018549,Pbr039483,Pbr006554,Pbr036267,Pbr005064,Pbr039553,Pbr038232,Pbr000694	-|-|-|-|-|-|-|-|-|-|-|-|
GO:0042720	mitochondrial inner membrane peptidase complex	cellular_component	0.089075	1	3	7519	9	28560	Pbr000947,Pbr000948,Pbr014342	-|-|-|
GO:0004843	ubiquitin-specific protease activity	molecular_function	0.090283	1	4	7519	13	28560	Pbr042787,Pbr035780,Pbr001013,Pbr001028	-|-|-|-|
GO:0044283	small molecule biosynthetic process	biological_process	0.090897	1	79	7519	559	28560	Pbr009412,Pbr002563,Pbr039564,Pbr035535,Pbr040411,Pbr039052,Pbr041292,Pbr032700,Pbr003075,Pbr032299,Pbr026892,Pbr034447,Pbr041471,Pbr010911,Pbr028762,Pbr025845,Pbr019533,Pbr023847,Pbr028524,Pbr033969,Pbr001483,Pbr013847,Pbr023462,Pbr039483,Pbr022385,Pbr026472,Pbr021569,Pbr011943,Pbr032449,Pbr009000,Pbr025247,Pbr029769,Pbr006059,Pbr041270,Pbr014749,Pbr039649,Pbr041983,Pbr019143,Pbr019875,Pbr005716…	-|-|-|-|-|-|-|-|-|-|-|-|-|-|-|-|-|-|-|-|-|-|-|-|-|-|-|-|-|-|-|-|-|-|-|-|-|-|-|-|-|-|-|-|-|-|-|-|-|-|-|-|-|-|-|-|-|-|-|-|-|-|-|-|-|-|-|-|-|-|-|-|-|-|-|-|-|-|-|
GO:0009123	nucleoside monophosphate metabolic process	biological_process	0.091132	1	7	7519	34	28560	Pbr036418,Pbr020159,Pbr040906,Pbr012435,Pbr040905,Pbr041337,Pbr027596	-|-|-|-|-|-|-|
GO:0009124	nucleoside monophosphate biosynthetic process	biological_process	0.091132	1	7	7519	34	28560	Pbr040905,Pbr012435,Pbr027596,Pbr041337,Pbr036418,Pbr040906,Pbr020159	-|-|-|-|-|-|-|
GO:0006281	DNA repair	biological_process	0.09174	1	82	7519	555	28560	Pbr032839,Pbr034377,Pbr040405,Pbr041367,Pbr010052,Pbr031589,Pbr003848,Pbr013119,Pbr030838,Pbr026271,Pbr042617,Pbr014782,Pbr010830,Pbr030659,Pbr006326,Pbr017301,Pbr022876,Pbr024934,Pbr016257,Pbr023804,Pbr011612,Pbr019144,Pbr027508,Pbr029744,Pbr042755,Pbr035657,Pbr012368,Pbr028843,Pbr018502,Pbr032965,Pbr039394,Pbr016956,Pbr004829,Pbr038640,Pbr009581,Pbr037494,Pbr005538,Pbr038668,Pbr009939,Pbr029386…	-|-|-|-|-|-|-|-|-|-|-|-|-|-|-|-|-|-|-|-|-|-|-|-|-|-|-|-|-|-|-|-|-|-|-|-|-|-|-|-|-|-|-|-|-|-|-|-|-|-|-|-|-|-|-|-|-|-|-|-|-|-|-|-|-|-|-|-|-|-|-|-|-|-|-|-|-|-|-|-|-|-|
GO:0009059	macromolecule biosynthetic process	biological_process	0.093181	1	572	7519	4629	28560	Pbr022332,Pbr000980,Pbr039516,Pbr019479,Pbr014449,Pbr026554,Pbr023941,Pbr023227,Pbr030748,Pbr025864,Pbr022161,Pbr025103,Pbr005324,Pbr016567,Pbr028567,Pbr012685,Pbr030838,Pbr005502,Pbr038605,Pbr003186,Pbr024467,Pbr020828,Pbr030207,Pbr031584,Pbr008639,Pbr037193,Pbr016909,Pbr018182,Pbr038640,Pbr030927,Pbr016661,Pbr024732,Pbr002790,Pbr005860,Pbr016325,Pbr025138,Pbr005379,Pbr032608,Pbr033459,Pbr006940…	-|-|-|-|-|-|-|-|-|-|-|-|-|-|-|-|-|-|-|-|-|-|-|-|-|-|-|-|-|-|-|-|-|-|-|-|-|-|-|-|-|-|-|-|-|-|-|-|-|-|-|-|-|-|-|-|-|-|-|-|-|-|-|-|-|-|-|-|-|-|-|-|-|-|-|-|-|-|-|-|-|-|-|-|-|-|-|-|-|-|-|-|-|-|-|-|-|-|-|-|-|-|-|-|-|-|-|-|-|-|-|-|-|-|-|-|-|-|-|-|-|-|-|-|-|-|-|-|-|-|-|-|-|-|-|-|-|-|-|-|-|-|-|-|-|-|-|-|-|-|-|-|-|-|-|-|-|-|-|-|-|-|-|-|-|-|-|-|-|-|-|-|-|-|-|-|-|-|-|-|-|-|-|-|-|-|-|-|-|-|-|-|-|-|-|-|-|-|-|-…
GO:0006542	glutamine biosynthetic process	biological_process	0.093413	1	3	7519	9	28560	Pbr029791,Pbr014749,Pbr016632	-|-|-|
GO:0008652	cellular amino acid biosynthetic process	biological_process	0.094025	1	44	7519	290	28560	Pbr014749,Pbr000694,Pbr006059,Pbr004021,Pbr041983,Pbr005064,Pbr039649,Pbr018100,Pbr005694,Pbr018549,Pbr027710,Pbr005716,Pbr037260,Pbr023847,Pbr028524,Pbr036267,Pbr042421,Pbr001483,Pbr039483,Pbr025247,Pbr039553,Pbr026892,Pbr010045,Pbr038232,Pbr013936,Pbr016632,Pbr010911,Pbr039650,Pbr040274,Pbr029791,Pbr034447,Pbr025845,Pbr028762,Pbr029028,Pbr002563,Pbr019030,Pbr009412,Pbr014112,Pbr006554,Pbr012435…	-|-|-|-|-|-|-|-|-|-|-|-|-|-|-|-|-|-|-|-|-|-|-|-|-|-|-|-|-|-|-|-|-|-|-|-|-|-|-|-|-|-|-|-|
GO:0019752	carboxylic acid metabolic process	biological_process	0.094806	1	125	7519	894	28560	Pbr024919,Pbr026475,Pbr036267,Pbr042421,Pbr018966,Pbr038126,Pbr022893,Pbr028710,Pbr028216,Pbr011432,Pbr037260,Pbr005694,Pbr018549,Pbr027710,Pbr017012,Pbr005064,Pbr022226,Pbr018100,Pbr007489,Pbr039714,Pbr000694,Pbr000287,Pbr004021,Pbr021265,Pbr031932,Pbr016968,Pbr002790,Pbr038153,Pbr039100,Pbr040110,Pbr021464,Pbr006554,Pbr016007,Pbr031877,Pbr007866,Pbr012435,Pbr019030,Pbr014112,Pbr021518,Pbr020913…	-|-|-|-|-|-|-|-|-|-|-|-|-|-|-|-|-|-|-|-|-|-|-|-|-|-|-|-|-|-|-|-|-|-|-|-|-|-|-|-|-|-|-|-|-|-|-|-|-|-|-|-|-|-|-|-|-|-|-|-|-|-|-|-|-|-|-|-|-|-|-|-|-|-|-|-|-|-|-|-|-|-|-|-|-|-|-|-|-|-|-|-|-|-|-|-|-|-|-|-|-|-|-|-|-|-|-|-|-|-|-|-|-|-|-|-|-|-|-|-|-|-|-|-|-|
GO:0005991	trehalose metabolic process	biological_process	0.095303	1	7	7519	31	28560	Pbr031491,Pbr039508,Pbr012737,Pbr000530,Pbr017514,Pbr015751,Pbr035106	-|-|-|-|-|-|-|
GO:0004751	ribose-5-phosphate isomerase activity	molecular_function	0.095454	1	2	7519	6	28560	Pbr013399,Pbr021374	-|-|
GO:0009052	pentose-phosphate shunt, non-oxidative branch	biological_process	0.095454	1	2	7519	6	28560	Pbr021374,Pbr013399	-|-|
GO:0004645	phosphorylase activity	molecular_function	0.097312	1	2	7519	4	28560	Pbr042329,Pbr016213	-|-|
GO:0008184	glycogen phosphorylase activity	molecular_function	0.097312	1	2	7519	4	28560	Pbr016213,Pbr042329	-|-|
GO:0009311	oligosaccharide metabolic process	biological_process	0.097803	1	18	7519	101	28560	Pbr017514,Pbr029847,Pbr008035,Pbr036386,Pbr000530,Pbr014902,Pbr027868,Pbr022714,Pbr032090,Pbr035106,Pbr039508,Pbr012737,Pbr009578,Pbr030835,Pbr015751,Pbr021657,Pbr019881,Pbr031491	-|-|-|-|-|-|-|-|-|-|-|-|-|-|-|-|-|-|
GO:0016153	urocanate hydratase activity	molecular_function	0.097808	1	1	7519	1	28560	Pbr035818	-|
GO:1901605	alpha-amino acid metabolic process	biological_process	0.097826	1	45	7519	298	28560	Pbr026892,Pbr039553,Pbr038232,Pbr010045,Pbr041888,Pbr013936,Pbr010314,Pbr016632,Pbr039650,Pbr029791,Pbr025845,Pbr041337,Pbr012157,Pbr006606,Pbr002563,Pbr019030,Pbr009412,Pbr014112,Pbr012435,Pbr040411,Pbr003075,Pbr014749,Pbr000694,Pbr000287,Pbr006059,Pbr004021,Pbr041983,Pbr039649,Pbr018100,Pbr005694,Pbr027710,Pbr005716,Pbr037260,Pbr016181,Pbr028524,Pbr022667,Pbr023847,Pbr036267,Pbr042421,Pbr001483…	-|-|-|-|-|-|-|-|-|-|-|-|-|-|-|-|-|-|-|-|-|-|-|-|-|-|-|-|-|-|-|-|-|-|-|-|-|-|-|-|-|-|-|-|-|
GO:0009306	protein secretion	biological_process	0.097889	1	8	7519	40	28560	Pbr019081,Pbr035718,Pbr035727,Pbr034869,Pbr041623,Pbr031336,Pbr028933,Pbr042421	-|-|-|-|-|-|-|-|
GO:0006298	mismatch repair	biological_process	0.098048	1	12	7519	62	28560	Pbr035727,Pbr028694,Pbr010325,Pbr040405,Pbr022680,Pbr035718,Pbr026379,Pbr022693,Pbr030838,Pbr039394,Pbr020247,Pbr024619	-|-|-|-|-|-|-|-|-|-|-|-|
GO:0005540	hyaluronic acid binding	molecular_function	0.098066	1	1	7519	1	28560	Pbr011626	-|
GO:1901607	alpha-amino acid biosynthetic process	biological_process	0.098448	1	34	7519	219	28560	Pbr029791,Pbr039650,Pbr016632,Pbr025845,Pbr010045,Pbr038232,Pbr026892,Pbr039553,Pbr013936,Pbr040411,Pbr003075,Pbr014112,Pbr009412,Pbr019030,Pbr002563,Pbr012435,Pbr027710,Pbr005694,Pbr037260,Pbr005716,Pbr004021,Pbr006059,Pbr000694,Pbr014749,Pbr018100,Pbr039649,Pbr041983,Pbr039483,Pbr025247,Pbr023847,Pbr028524,Pbr001483,Pbr042421,Pbr036267	-|-|-|-|-|-|-|-|-|-|-|-|-|-|-|-|-|-|-|-|-|-|-|-|-|-|-|-|-|-|-|-|-|-|
GO:0050789	regulation of biological process	biological_process	0.099246	1	575	7519	4596	28560	Pbr022402,Pbr038805,Pbr005256,Pbr017296,Pbr001334,Pbr029701,Pbr018022,Pbr002761,Pbr036469,Pbr028480,Pbr022840,Pbr012265,Pbr037347,Pbr006883,Pbr033791,Pbr041516,Pbr030616,Pbr012024,Pbr017262,Pbr010517,Pbr039726,Pbr027868,Pbr030862,Pbr040679,Pbr028710,Pbr004448,Pbr034174,Pbr035706,Pbr007829,Pbr039077,Pbr023838,Pbr020905,Pbr000773,Pbr030909,Pbr018100,Pbr035560,Pbr027854,Pbr003020,Pbr011001,Pbr028338…	-|-|-|-|-|-|-|-|-|-|-|-|-|-|-|-|-|-|-|-|-|-|-|-|-|-|-|-|-|-|-|-|-|-|-|-|-|-|-|-|-|-|-|-|-|-|-|-|-|-|-|-|-|-|-|-|-|-|-|-|-|-|-|-|-|-|-|-|-|-|-|-|-|-|-|-|-|-|-|-|-|-|-|-|-|-|-|-|-|-|-|-|-|-|-|-|-|-|-|-|-|-|-|-|-|-|-|-|-|-|-|-|-|-|-|-|-|-|-|-|-|-|-|-|-|-|-|-|-|-|-|-|-|-|-|-|-|-|-|-|-|-|-|-|-|-|-|-|-|-|-|-|-|-|-|-|-|-|-|-|-|-|-|-|-|-|-|-|-|-|-|-|-|-|-|-|-|-|-|-|-|-|-|-|-|-|-|-|-|-|-|-|-|-|-|-|-|-|-|-…
GO:0002682	regulation of immune system process	biological_process	0.09964	1	8	7519	43	28560	Pbr035560,Pbr040679,Pbr023206,Pbr015141,Pbr021572,Pbr027237,Pbr018654,Pbr027937	-|-|-|-|-|-|-|-|
GO:0019904	protein domain specific binding	molecular_function	0.10105	1	3	7519	9	28560	Pbr001954,Pbr017608,Pbr007640	-|-|-|
GO:0010257	NADH dehydrogenase complex assembly	biological_process	0.10135	1	2	7519	5	28560	Pbr017403,Pbr038304	-|-|
GO:0032981	mitochondrial respiratory chain complex I assembly	biological_process	0.10135	1	2	7519	5	28560	Pbr017403,Pbr038304	-|-|
GO:0097031	mitochondrial respiratory chain complex I biogenesis	biological_process	0.10135	1	2	7519	5	28560	Pbr038304,Pbr017403	-|-|
GO:0004523	ribonuclease H activity	molecular_function	0.10173	1	3	7519	10	28560	Pbr002624,Pbr001588,Pbr028901	-|-|-|
GO:0007165	signal transduction	biological_process	0.10239	1	193	7519	1443	28560	Pbr002818,Pbr041834,Pbr009270,Pbr009745,Pbr018766,Pbr005909,Pbr040028,Pbr039046,Pbr009527,Pbr020906,Pbr023408,Pbr005906,Pbr023206,Pbr033825,Pbr016329,Pbr028338,Pbr016390,Pbr010325,Pbr032043,Pbr018027,Pbr035066,Pbr030420,Pbr027722,Pbr014369,Pbr012862,Pbr038817,Pbr038169,Pbr008360,Pbr003076,Pbr014339,Pbr032747,Pbr009000,Pbr010071,Pbr042021,Pbr028524,Pbr036418,Pbr036114,Pbr008250,Pbr031414,Pbr035727…	-|-|-|-|-|-|-|-|-|-|-|-|-|-|-|-|-|-|-|-|-|-|-|-|-|-|-|-|-|-|-|-|-|-|-|-|-|-|-|-|-|-|-|-|-|-|-|-|-|-|-|-|-|-|-|-|-|-|-|-|-|-|-|-|-|-|-|-|-|-|-|-|-|-|-|-|-|-|-|-|-|-|-|-|-|-|-|-|-|-|-|-|-|-|-|-|-|-|-|-|-|-|-|-|-|-|-|-|-|-|-|-|-|-|-|-|-|-|-|-|-|-|-|-|-|-|-|-|-|-|-|-|-|-|-|-|-|-|-|-|-|-|-|-|-|-|-|-|-|-|-|-|-|-|-|-|-|-|-|-|-|-|-|-|-|-|-|-|-|-|-|-|-|-|-|-|-|-|-|-|-|-|-|-|-|-|-|-|-|-|-|-|-|
GO:0051766	inositol trisphosphate kinase activity	molecular_function	0.10301	1	4	7519	17	28560	Pbr040861,Pbr013861,Pbr025955,Pbr031410	-|-|-|-|
GO:0015996	chlorophyll catabolic process	biological_process	0.1041	1	7	7519	35	28560	Pbr041942,Pbr028095,Pbr025950,Pbr016071,Pbr001850,Pbr005873,Pbr003204	-|-|-|-|-|-|-|
GO:0047746	chlorophyllase activity	molecular_function	0.1041	1	7	7519	35	28560	Pbr003204,Pbr001850,Pbr005873,Pbr016071,Pbr025950,Pbr028095,Pbr041942	-|-|-|-|-|-|-|
GO:0008233	peptidase activity	molecular_function	0.10422	1	159	7519	1182	28560	Pbr040166,Pbr007269,Pbr010898,Pbr016581,Pbr029100,Pbr013508,Pbr042787,Pbr006697,Pbr041270,Pbr006127,Pbr026388,Pbr008958,Pbr031289,Pbr042458,Pbr005773,Pbr031336,Pbr018112,Pbr036473,Pbr023847,Pbr005864,Pbr010707,Pbr034631,Pbr014485,Pbr036921,Pbr012954,Pbr018121,Pbr026463,Pbr030735,Pbr040234,Pbr026867,Pbr040497,Pbr019628,Pbr021515,Pbr027044,Pbr029026,Pbr018654,Pbr023764,Pbr024733,Pbr031707,Pbr001662…	-|-|-|-|-|-|-|-|-|-|-|-|-|-|-|-|-|-|-|-|-|-|-|-|-|-|-|-|-|-|-|-|-|-|-|-|-|-|-|-|-|-|-|-|-|-|-|-|-|-|-|-|-|-|-|-|-|-|-|-|-|-|-|-|-|-|-|-|-|-|-|-|-|-|-|-|-|-|-|-|-|-|-|-|-|-|-|-|-|-|-|-|-|-|-|-|-|-|-|-|-|-|-|-|-|-|-|-|-|-|-|-|-|-|-|-|-|-|-|-|-|-|-|-|-|-|-|-|-|-|-|-|-|-|-|-|-|-|-|-|-|-|-|-|-|-|-|-|-|-|-|-|-|-|-|-|-|-|-|
GO:0033013	tetrapyrrole metabolic process	biological_process	0.10506	1	35	7519	240	28560	Pbr041017,Pbr028922,Pbr004568,Pbr025950,Pbr041712,Pbr001850,Pbr027037,Pbr010645,Pbr034033,Pbr039649,Pbr036963,Pbr014446,Pbr019143,Pbr005801,Pbr014112,Pbr035535,Pbr016071,Pbr010131,Pbr029847,Pbr008850,Pbr025542,Pbr005802,Pbr005873,Pbr028095,Pbr007267,Pbr027385,Pbr007498,Pbr004541,Pbr041942,Pbr041471,Pbr007431,Pbr039650,Pbr008740,Pbr009902,Pbr003204	-|-|-|-|-|-|-|-|-|-|-|-|-|-|-|-|-|-|-|-|-|-|-|-|-|-|-|-|-|-|-|-|-|-|-|
GO:0008880	glucuronate isomerase activity	molecular_function	0.10595	1	1	7519	1	28560	Pbr002818	-|
GO:0006568	tryptophan metabolic process	biological_process	0.10666	1	3	7519	10	28560	Pbr010913,Pbr039650,Pbr039649	-|-|-|
GO:0006586	indolalkylamine metabolic process	biological_process	0.10666	1	3	7519	10	28560	Pbr039650,Pbr010913,Pbr039649	-|-|-|
GO:0042430	indole-containing compound metabolic process	biological_process	0.10666	1	3	7519	10	28560	Pbr039649,Pbr039650,Pbr010913	-|-|-|
GO:0006325	chromatin organization	biological_process	0.1075	1	32	7519	215	28560	Pbr020726,Pbr008748,Pbr009823,Pbr022028,Pbr011453,Pbr014709,Pbr018029,Pbr037796,Pbr000268,Pbr030831,Pbr001520,Pbr035440,Pbr022161,Pbr031050,Pbr022127,Pbr011441,Pbr015568,Pbr007738,Pbr028752,Pbr000275,Pbr019687,Pbr011262,Pbr034770,Pbr012264,Pbr022010,Pbr009055,Pbr025360,Pbr010331,Pbr035963,Pbr033383,Pbr001952,Pbr029415	-|-|-|-|-|-|-|-|-|-|-|-|-|-|-|-|-|-|-|-|-|-|-|-|-|-|-|-|-|-|-|-|
GO:0035639	purine ribonucleoside triphosphate binding	molecular_function	0.1077	1	568	7519	4221	28560	Pbr018038,Pbr020726,Pbr023456,Pbr008748,Pbr026497,Pbr022680,Pbr027509,Pbr003584,Pbr036931,Pbr014711,Pbr004620,Pbr011533,Pbr011666,Pbr001850,Pbr009000,Pbr041645,Pbr000249,Pbr040978,Pbr003850,Pbr041999,Pbr023414,Pbr032043,Pbr020374,Pbr016375,Pbr012862,Pbr025093,Pbr010825,Pbr027254,Pbr013667,Pbr006273,Pbr011192,Pbr027846,Pbr020906,Pbr012235,Pbr008627,Pbr022693,Pbr008770,Pbr024424,Pbr020247,Pbr005639…	-|-|-|-|-|-|-|-|-|-|-|-|-|-|-|-|-|-|-|-|-|-|-|-|-|-|-|-|-|-|-|-|-|-|-|-|-|-|-|-|-|-|-|-|-|-|-|-|-|-|-|-|-|-|-|-|-|-|-|-|-|-|-|-|-|-|-|-|-|-|-|-|-|-|-|-|-|-|-|-|-|-|-|-|-|-|-|-|-|-|-|-|-|-|-|-|-|-|-|-|-|-|-|-|-|-|-|-|-|-|-|-|-|-|-|-|-|-|-|-|-|-|-|-|-|-|-|-|-|-|-|-|-|-|-|-|-|-|-|-|-|-|-|-|-|-|-|-|-|-|-|-|-|-|-|-|-|-|-|-|-|-|-|-|-|-|-|-|-|-|-|-|-|-|-|-|-|-|-|-|-|-|-|-|-|-|-|-|-|-|-|-|-|-|-|-|-|-|-|-…
GO:0043648	dicarboxylic acid metabolic process	biological_process	0.10837	1	11	7519	59	28560	Pbr038232,Pbr000287,Pbr014112,Pbr006059,Pbr001483,Pbr038410,Pbr013936,Pbr010669,Pbr025247,Pbr025845,Pbr037260	-|-|-|-|-|-|-|-|-|-|-|
GO:0016410	N-acyltransferase activity	molecular_function	0.1088	1	20	7519	128	28560	Pbr030468,Pbr015568,Pbr020949,Pbr041017,Pbr040173,Pbr004436,Pbr028480,Pbr010645,Pbr022161,Pbr009384,Pbr028734,Pbr022737,Pbr009679,Pbr007396,Pbr002893,Pbr005694,Pbr040274,Pbr013200,Pbr013581,Pbr014350	-|-|-|-|-|-|-|-|-|-|-|-|-|-|-|-|-|-|-|-|
GO:0000150	recombinase activity	molecular_function	0.10912	1	3	7519	9	28560	Pbr014950,Pbr016347,Pbr001609	-|-|-|
GO:0030153	bacteriocin immunity	biological_process	0.10914	1	3	7519	9	28560	Pbr019791,Pbr010386,Pbr023934	-|-|-|
GO:0005882	intermediate filament	cellular_component	0.10958	1	12	7519	65	28560	Pbr019865,Pbr037242,Pbr018771,Pbr030189,Pbr034590,Pbr038738,Pbr019751,Pbr003549,Pbr003552,Pbr008653,Pbr023232,Pbr009255	-|-|-|-|-|-|-|-|-|-|-|-|
GO:0045111	intermediate filament cytoskeleton	cellular_component	0.10958	1	12	7519	65	28560	Pbr003552,Pbr003549,Pbr019751,Pbr034590,Pbr038738,Pbr030189,Pbr018771,Pbr019865,Pbr037242,Pbr023232,Pbr009255,Pbr008653	-|-|-|-|-|-|-|-|-|-|-|-|
GO:0030975	thiamine binding	molecular_function	0.10994	1	2	7519	5	28560	Pbr027319,Pbr005028	-|-|
GO:0042558	pteridine-containing compound metabolic process	biological_process	0.11	1	8	7519	40	28560	Pbr036267,Pbr038232,Pbr000694,Pbr041888,Pbr005716,Pbr001330,Pbr010314,Pbr039483	-|-|-|-|-|-|-|-|
GO:0010740	positive regulation of intracellular protein kinase cascade	biological_process	0.11044	1	2	7519	5	28560	Pbr026763,Pbr014773	-|-|
GO:0017148	negative regulation of translation	biological_process	0.11048	1	6	7519	30	28560	Pbr018182,Pbr030472,Pbr026679,Pbr041346,Pbr021388,Pbr036787	-|-|-|-|-|-|
GO:0008276	protein methyltransferase activity	molecular_function	0.11197	1	12	7519	66	28560	Pbr041674,Pbr042782,Pbr022343,Pbr012898,Pbr027027,Pbr026775,Pbr015036,Pbr019881,Pbr012178,Pbr007738,Pbr030835,Pbr024021	-|-|-|-|-|-|-|-|-|-|-|-|
GO:0046872	metal ion binding	molecular_function	0.11198	1	501	7519	4015	28560	Pbr025447,Pbr011453,Pbr015213,Pbr010248,Pbr033895,Pbr006326,Pbr014215,Pbr036200,Pbr008293,Pbr000027,Pbr032633,Pbr020159,Pbr028189,Pbr010224,Pbr020302,Pbr004684,Pbr003860,Pbr038899,Pbr025748,Pbr029767,Pbr015349,Pbr018966,Pbr041911,Pbr041274,Pbr009476,Pbr007579,Pbr034107,Pbr042280,Pbr017484,Pbr033995,Pbr015320,Pbr017990,Pbr004541,Pbr002292,Pbr042291,Pbr013854,Pbr010045,Pbr021903,Pbr005051,Pbr032036…	-|-|-|-|-|-|-|-|-|-|-|-|-|-|-|-|-|-|-|-|-|-|-|-|-|-|-|-|-|-|-|-|-|-|-|-|-|-|-|-|-|-|-|-|-|-|-|-|-|-|-|-|-|-|-|-|-|-|-|-|-|-|-|-|-|-|-|-|-|-|-|-|-|-|-|-|-|-|-|-|-|-|-|-|-|-|-|-|-|-|-|-|-|-|-|-|-|-|-|-|-|-|-|-|-|-|-|-|-|-|-|-|-|-|-|-|-|-|-|-|-|-|-|-|-|-|-|-|-|-|-|-|-|-|-|-|-|-|-|-|-|-|-|-|-|-|-|-|-|-|-|-|-|-|-|-|-|-|-|-|-|-|-|-|-|-|-|-|-|-|-|-|-|-|-|-|-|-|-|-|-|-|-|-|-|-|-|-|-|-|-|-|-|-|-|-|-|-|-|-…
GO:0019478	D-amino acid catabolic process	biological_process	0.11204	1	1	7519	1	28560	Pbr016181	-|
GO:0046416	D-amino acid metabolic process	biological_process	0.11204	1	1	7519	1	28560	Pbr016181	-|
GO:0043138	3'-5' DNA helicase activity	molecular_function	0.11421	1	3	7519	9	28560	Pbr035657,Pbr006326,Pbr041005	-|-|-|
GO:0043140	ATP-dependent 3'-5' DNA helicase activity	molecular_function	0.11421	1	3	7519	9	28560	Pbr035657,Pbr006326,Pbr041005	-|-|-|
GO:0046933	proton-transporting ATP synthase activity, rotational mechanism	molecular_function	0.11472	1	6	7519	36	28560	Pbr041516,Pbr020157,Pbr000144,Pbr024095,Pbr040281,Pbr030867	-|-|-|-|-|-|
GO:0009966	regulation of signal transduction	biological_process	0.11478	1	13	7519	72	28560	Pbr031879,Pbr041833,Pbr015141,Pbr003076,Pbr035560,Pbr026763,Pbr014773,Pbr023206,Pbr039319,Pbr021572,Pbr013601,Pbr018654,Pbr009409	-|-|-|-|-|-|-|-|-|-|-|-|-|
GO:0009975	cyclase activity	molecular_function	0.11511	1	4	7519	16	28560	Pbr014237,Pbr012188,Pbr042270,Pbr009217	-|-|-|-|
GO:0044769	ATPase activity, coupled to transmembrane movement of ions, rotational mechanism	molecular_function	0.11555	1	7	7519	42	28560	Pbr030867,Pbr040281,Pbr000144,Pbr024095,Pbr020157,Pbr026725,Pbr041516	-|-|-|-|-|-|-|
GO:0050661	NADP binding	molecular_function	0.11574	1	14	7519	82	28560	Pbr002917,Pbr016565,Pbr037092,Pbr022893,Pbr007498,Pbr022226,Pbr015141,Pbr014112,Pbr012494,Pbr009902,Pbr035637,Pbr009240,Pbr029672,Pbr008015	-|-|-|-|-|-|-|-|-|-|-|-|-|-|
GO:0030908	protein splicing	biological_process	0.11599	1	1	7519	1	28560	Pbr039078	-|
GO:0008033	tRNA processing	biological_process	0.11664	1	42	7519	275	28560	Pbr002937,Pbr017364,Pbr021464,Pbr030956,Pbr012645,Pbr010503,Pbr023548,Pbr002563,Pbr025845,Pbr002357,Pbr024116,Pbr011415,Pbr038824,Pbr027385,Pbr041032,Pbr026626,Pbr019881,Pbr027407,Pbr027027,Pbr007297,Pbr002624,Pbr034846,Pbr027037,Pbr029606,Pbr042782,Pbr018884,Pbr041486,Pbr041712,Pbr008541,Pbr024410,Pbr022893,Pbr032798,Pbr041925,Pbr023847,Pbr004200,Pbr014305,Pbr011432,Pbr015524,Pbr001466,Pbr014402…	-|-|-|-|-|-|-|-|-|-|-|-|-|-|-|-|-|-|-|-|-|-|-|-|-|-|-|-|-|-|-|-|-|-|-|-|-|-|-|-|-|-|
GO:0006004	fucose metabolic process	biological_process	0.11686	1	2	7519	7	28560	Pbr029404,Pbr029100	-|-|
GO:0008736	L-fucose isomerase activity	molecular_function	0.11686	1	2	7519	7	28560	Pbr029404,Pbr029100	-|-|
GO:0006733	oxidoreduction coenzyme metabolic process	biological_process	0.11751	1	10	7519	53	28560	Pbr041270,Pbr022226,Pbr016565,Pbr013399,Pbr039491,Pbr019875,Pbr011943,Pbr018022,Pbr029769,Pbr021374	-|-|-|-|-|-|-|-|-|-|
GO:0006790	sulfur compound metabolic process	biological_process	0.11757	1	23	7519	143	28560	Pbr009000,Pbr005028,Pbr027319,Pbr017066,Pbr041292,Pbr039564,Pbr013847,Pbr021815,Pbr006554,Pbr019030,Pbr026108,Pbr012490,Pbr035344,Pbr016682,Pbr027710,Pbr018549,Pbr019551,Pbr039650,Pbr039649,Pbr040763,Pbr041983,Pbr032326,Pbr007627	-|-|-|-|-|-|-|-|-|-|-|-|-|-|-|-|-|-|-|-|-|-|-|
GO:0005253	anion channel activity	molecular_function	0.11761	1	5	7519	22	28560	Pbr014540,Pbr000043,Pbr017331,Pbr014432,Pbr003103	-|-|-|-|-|
GO:0019321	pentose metabolic process	biological_process	0.1179	1	3	7519	11	28560	Pbr021374,Pbr013399,Pbr021303	-|-|-|
GO:0046149	pigment catabolic process	biological_process	0.11802	1	7	7519	36	28560	Pbr003204,Pbr005873,Pbr001850,Pbr016071,Pbr025950,Pbr041942,Pbr028095	-|-|-|-|-|-|-|
GO:0003880	protein C-terminal carboxyl O-methyltransferase activity	molecular_function	0.11958	1	3	7519	10	28560	Pbr015036,Pbr026775,Pbr012178	-|-|-|
GO:0004671	protein C-terminal S-isoprenylcysteine carboxyl O-methyltransferase activity	molecular_function	0.11958	1	3	7519	10	28560	Pbr026775,Pbr015036,Pbr012178	-|-|-|
GO:0006481	C-terminal protein methylation	biological_process	0.11958	1	3	7519	10	28560	Pbr015036,Pbr012178,Pbr026775	-|-|-|
GO:0018410	C-terminal protein amino acid modification	biological_process	0.11958	1	3	7519	10	28560	Pbr015036,Pbr012178,Pbr026775	-|-|-|
GO:0043687	post-translational protein modification	biological_process	0.11958	1	3	7519	10	28560	Pbr012178,Pbr015036,Pbr026775	-|-|-|
GO:0046483	heterocycle metabolic process	biological_process	0.11996	1	698	7519	5586	28560	Pbr013631,Pbr023902,Pbr017656,Pbr008910,Pbr030172,Pbr018562,Pbr032764,Pbr010864,Pbr040795,Pbr016467,Pbr038543,Pbr037781,Pbr003660,Pbr009216,Pbr015019,Pbr033600,Pbr001330,Pbr041712,Pbr027848,Pbr008768,Pbr013147,Pbr012686,Pbr029315,Pbr025219,Pbr028922,Pbr039805,Pbr010809,Pbr014828,Pbr010325,Pbr041471,Pbr028751,Pbr041453,Pbr007498,Pbr031639,Pbr005390,Pbr011272,Pbr008326,Pbr002685,Pbr039046,Pbr008035…	-|-|-|-|-|-|-|-|-|-|-|-|-|-|-|-|-|-|-|-|-|-|-|-|-|-|-|-|-|-|-|-|-|-|-|-|-|-|-|-|-|-|-|-|-|-|-|-|-|-|-|-|-|-|-|-|-|-|-|-|-|-|-|-|-|-|-|-|-|-|-|-|-|-|-|-|-|-|-|-|-|-|-|-|-|-|-|-|-|-|-|-|-|-|-|-|-|-|-|-|-|-|-|-|-|-|-|-|-|-|-|-|-|-|-|-|-|-|-|-|-|-|-|-|-|-|-|-|-|-|-|-|-|-|-|-|-|-|-|-|-|-|-|-|-|-|-|-|-|-|-|-|-|-|-|-|-|-|-|-|-|-|-|-|-|-|-|-|-|-|-|-|-|-|-|-|-|-|-|-|-|-|-|-|-|-|-|-|-|-|-|-|-|-|-|-|-|-|-|-…
GO:0031145	anaphase-promoting complex-dependent proteasomal ubiquitin-dependent protein catabolic process	biological_process	0.12005	1	1	7519	2	28560	Pbr003079	-|
GO:0050794	regulation of cellular process	biological_process	0.12104	1	551	7519	4411	28560	Pbr034468,Pbr040210,Pbr027956,Pbr034095,Pbr002931,Pbr020642,Pbr023960,Pbr022678,Pbr021466,Pbr036688,Pbr016120,Pbr010089,Pbr003716,Pbr014859,Pbr026775,Pbr006389,Pbr040223,Pbr013642,Pbr027348,Pbr027432,Pbr013691,Pbr026690,Pbr041681,Pbr031059,Pbr012127,Pbr024864,Pbr037179,Pbr034988,Pbr018954,Pbr021875,Pbr030267,Pbr018333,Pbr015912,Pbr037537,Pbr021388,Pbr038352,Pbr022238,Pbr002528,Pbr038858,Pbr014718…	-|-|-|-|-|-|-|-|-|-|-|-|-|-|-|-|-|-|-|-|-|-|-|-|-|-|-|-|-|-|-|-|-|-|-|-|-|-|-|-|-|-|-|-|-|-|-|-|-|-|-|-|-|-|-|-|-|-|-|-|-|-|-|-|-|-|-|-|-|-|-|-|-|-|-|-|-|-|-|-|-|-|-|-|-|-|-|-|-|-|-|-|-|-|-|-|-|-|-|-|-|-|-|-|-|-|-|-|-|-|-|-|-|-|-|-|-|-|-|-|-|-|-|-|-|-|-|-|-|-|-|-|-|-|-|-|-|-|-|-|-|-|-|-|-|-|-|-|-|-|-|-|-|-|-|-|-|-|-|-|-|-|-|-|-|-|-|-|-|-|-|-|-|-|-|-|-|-|-|-|-|-|-|-|-|-|-|-|-|-|-|-|-|-|-|-|-|-|-|-…
GO:0006807	nitrogen compound metabolic process	biological_process	0.12149	1	762	7519	6101	28560	Pbr002767,Pbr038927,Pbr035727,Pbr029826,Pbr013953,Pbr025955,Pbr007383,Pbr030882,Pbr041983,Pbr036787,Pbr013848,Pbr034846,Pbr014657,Pbr005407,Pbr009294,Pbr031557,Pbr012438,Pbr025296,Pbr002865,Pbr000407,Pbr005446,Pbr024116,Pbr042637,Pbr008015,Pbr000190,Pbr034447,Pbr023082,Pbr027385,Pbr038169,Pbr031740,Pbr041417,Pbr002624,Pbr026892,Pbr001913,Pbr020157,Pbr017722,Pbr040028,Pbr028387,Pbr026379,Pbr041416…	-|-|-|-|-|-|-|-|-|-|-|-|-|-|-|-|-|-|-|-|-|-|-|-|-|-|-|-|-|-|-|-|-|-|-|-|-|-|-|-|-|-|-|-|-|-|-|-|-|-|-|-|-|-|-|-|-|-|-|-|-|-|-|-|-|-|-|-|-|-|-|-|-|-|-|-|-|-|-|-|-|-|-|-|-|-|-|-|-|-|-|-|-|-|-|-|-|-|-|-|-|-|-|-|-|-|-|-|-|-|-|-|-|-|-|-|-|-|-|-|-|-|-|-|-|-|-|-|-|-|-|-|-|-|-|-|-|-|-|-|-|-|-|-|-|-|-|-|-|-|-|-|-|-|-|-|-|-|-|-|-|-|-|-|-|-|-|-|-|-|-|-|-|-|-|-|-|-|-|-|-|-|-|-|-|-|-|-|-|-|-|-|-|-|-|-|-|-|-|-…
GO:0044275	cellular carbohydrate catabolic process	biological_process	0.12162	1	4	7519	17	28560	Pbr027178,Pbr028619,Pbr031491,Pbr035260	-|-|-|-|
GO:0004665	prephenate dehydrogenase (NADP+) activity	molecular_function	0.12169	1	3	7519	10	28560	Pbr003075,Pbr028524,Pbr040411	-|-|-|
GO:0006571	tyrosine biosynthetic process	biological_process	0.12169	1	3	7519	10	28560	Pbr003075,Pbr040411,Pbr028524	-|-|-|
GO:0008977	prephenate dehydrogenase activity	molecular_function	0.12169	1	3	7519	10	28560	Pbr040411,Pbr028524,Pbr003075	-|-|-|
GO:0005217	intracellular ligand-gated ion channel activity	molecular_function	0.12205	1	8	7519	43	28560	Pbr002342,Pbr034936,Pbr014235,Pbr029100,Pbr040210,Pbr037213,Pbr018766,Pbr033617	-|-|-|-|-|-|-|-|
GO:0005218	intracellular ligand-gated calcium channel activity	molecular_function	0.12205	1	8	7519	43	28560	Pbr029100,Pbr014235,Pbr034936,Pbr002342,Pbr033617,Pbr018766,Pbr037213,Pbr040210	-|-|-|-|-|-|-|-|
GO:0005219	ryanodine-sensitive calcium-release channel activity	molecular_function	0.12205	1	8	7519	43	28560	Pbr018766,Pbr033617,Pbr037213,Pbr040210,Pbr034936,Pbr014235,Pbr029100,Pbr002342	-|-|-|-|-|-|-|-|
GO:0015278	calcium-release channel activity	molecular_function	0.12205	1	8	7519	43	28560	Pbr018766,Pbr033617,Pbr037213,Pbr040210,Pbr029100,Pbr014235,Pbr034936,Pbr002342	-|-|-|-|-|-|-|-|
GO:0047396	glycosylphosphatidylinositol diacylglycerol-lyase activity	molecular_function	0.12214	1	1	7519	1	28560	Pbr012188	-|
GO:2001141	regulation of RNA biosynthetic process	biological_process	0.1236	1	307	7519	2442	28560	Pbr018641,Pbr010604,Pbr036934,Pbr028399,Pbr030208,Pbr035066,Pbr023544,Pbr031164,Pbr013952,Pbr008674,Pbr017391,Pbr011001,Pbr014235,Pbr011192,Pbr033829,Pbr024746,Pbr006273,Pbr023051,Pbr003552,Pbr007396,Pbr013502,Pbr015939,Pbr029055,Pbr029330,Pbr006330,Pbr030184,Pbr027839,Pbr025290,Pbr008217,Pbr007035,Pbr021952,Pbr019494,Pbr020602,Pbr004360,Pbr006046,Pbr005121,Pbr006883,Pbr016661,Pbr024732,Pbr010517…	-|-|-|-|-|-|-|-|-|-|-|-|-|-|-|-|-|-|-|-|-|-|-|-|-|-|-|-|-|-|-|-|-|-|-|-|-|-|-|-|-|-|-|-|-|-|-|-|-|-|-|-|-|-|-|-|-|-|-|-|-|-|-|-|-|-|-|-|-|-|-|-|-|-|-|-|-|-|-|-|-|-|-|-|-|-|-|-|-|-|-|-|-|-|-|-|-|-|-|-|-|-|-|-|-|-|-|-|-|-|-|-|-|-|-|-|-|-|-|-|-|-|-|-|-|-|-|-|-|-|-|-|-|-|-|-|-|-|-|-|-|-|-|-|-|-|-|-|-|-|-|-|-|-|-|-|-|-|-|-|-|-|-|-|-|-|-|-|-|-|-|-|-|-|-|-|-|-|-|-|-|-|-|-|-|-|-|-|-|-|-|-|-|-|-|-|-|-|-|-…
GO:0043169	cation binding	molecular_function	0.12421	1	504	7519	4047	28560	Pbr000540,Pbr040338,Pbr038339,Pbr011295,Pbr042830,Pbr037661,Pbr029500,Pbr041453,Pbr009984,Pbr031410,Pbr017449,Pbr038169,Pbr022010,Pbr015324,Pbr017226,Pbr014369,Pbr023540,Pbr012771,Pbr039046,Pbr030397,Pbr038127,Pbr010904,Pbr025622,Pbr018592,Pbr040797,Pbr023408,Pbr039426,Pbr010503,Pbr005776,Pbr017656,Pbr005268,Pbr019636,Pbr029047,Pbr041968,Pbr004399,Pbr042193,Pbr030875,Pbr016838,Pbr039012,Pbr010897…	-|-|-|-|-|-|-|-|-|-|-|-|-|-|-|-|-|-|-|-|-|-|-|-|-|-|-|-|-|-|-|-|-|-|-|-|-|-|-|-|-|-|-|-|-|-|-|-|-|-|-|-|-|-|-|-|-|-|-|-|-|-|-|-|-|-|-|-|-|-|-|-|-|-|-|-|-|-|-|-|-|-|-|-|-|-|-|-|-|-|-|-|-|-|-|-|-|-|-|-|-|-|-|-|-|-|-|-|-|-|-|-|-|-|-|-|-|-|-|-|-|-|-|-|-|-|-|-|-|-|-|-|-|-|-|-|-|-|-|-|-|-|-|-|-|-|-|-|-|-|-|-|-|-|-|-|-|-|-|-|-|-|-|-|-|-|-|-|-|-|-|-|-|-|-|-|-|-|-|-|-|-|-|-|-|-|-|-|-|-|-|-|-|-|-|-|-|-|-|-…
GO:0009426	bacterial-type flagellum basal body, distal rod	cellular_component	0.12432	1	2	7519	6	28560	Pbr028729,Pbr011881	-|-|
GO:0030694	bacterial-type flagellum basal body, rod	cellular_component	0.12432	1	2	7519	6	28560	Pbr028729,Pbr011881	-|-|
GO:0006040	amino sugar metabolic process	biological_process	0.12477	1	8	7519	47	28560	Pbr002563,Pbr009786,Pbr039649,Pbr009764,Pbr039650,Pbr009765,Pbr029826,Pbr009785	-|-|-|-|-|-|-|-|
GO:0051252	regulation of RNA metabolic process	biological_process	0.12488	1	307	7519	2443	28560	Pbr019220,Pbr021041,Pbr023747,Pbr011450,Pbr034761,Pbr042755,Pbr034587,Pbr007033,Pbr002572,Pbr038668,Pbr000398,Pbr032736,Pbr015364,Pbr029155,Pbr021302,Pbr006884,Pbr018300,Pbr038791,Pbr010052,Pbr039789,Pbr032223,Pbr033810,Pbr011145,Pbr004646,Pbr019144,Pbr025143,Pbr027726,Pbr019487,Pbr001086,Pbr011488,Pbr026249,Pbr016049,Pbr040028,Pbr002685,Pbr005909,Pbr009270,Pbr010904,Pbr041453,Pbr005390,Pbr041417…	-|-|-|-|-|-|-|-|-|-|-|-|-|-|-|-|-|-|-|-|-|-|-|-|-|-|-|-|-|-|-|-|-|-|-|-|-|-|-|-|-|-|-|-|-|-|-|-|-|-|-|-|-|-|-|-|-|-|-|-|-|-|-|-|-|-|-|-|-|-|-|-|-|-|-|-|-|-|-|-|-|-|-|-|-|-|-|-|-|-|-|-|-|-|-|-|-|-|-|-|-|-|-|-|-|-|-|-|-|-|-|-|-|-|-|-|-|-|-|-|-|-|-|-|-|-|-|-|-|-|-|-|-|-|-|-|-|-|-|-|-|-|-|-|-|-|-|-|-|-|-|-|-|-|-|-|-|-|-|-|-|-|-|-|-|-|-|-|-|-|-|-|-|-|-|-|-|-|-|-|-|-|-|-|-|-|-|-|-|-|-|-|-|-|-|-|-|-|-|-…
GO:0001700	embryonic development via the syncytial blastoderm	biological_process	0.12671	1	1	7519	1	28560	Pbr015582	-|
GO:0009792	embryo development ending in birth or egg hatching	biological_process	0.12671	1	1	7519	1	28560	Pbr015582	-|
GO:0004615	phosphomannomutase activity	molecular_function	0.12721	1	2	7519	5	28560	Pbr001290,Pbr024684	-|-|
GO:0009226	nucleotide-sugar biosynthetic process	biological_process	0.12721	1	2	7519	5	28560	Pbr024684,Pbr001290	-|-|
GO:0009298	GDP-mannose biosynthetic process	biological_process	0.12721	1	2	7519	5	28560	Pbr024684,Pbr001290	-|-|
GO:0019673	GDP-mannose metabolic process	biological_process	0.12721	1	2	7519	5	28560	Pbr024684,Pbr001290	-|-|
GO:0019725	cellular homeostasis	biological_process	0.12721	1	36	7519	256	28560	Pbr013691,Pbr016221,Pbr022794,Pbr037213,Pbr003020,Pbr022789,Pbr029100,Pbr023787,Pbr034446,Pbr007703,Pbr012214,Pbr000208,Pbr005811,Pbr035809,Pbr016203,Pbr035084,Pbr002342,Pbr019635,Pbr014824,Pbr003010,Pbr039726,Pbr040210,Pbr008562,Pbr011218,Pbr034936,Pbr007051,Pbr028929,Pbr033617,Pbr005794,Pbr018766,Pbr021466,Pbr030956,Pbr016415,Pbr014235,Pbr022835,Pbr014825	-|-|-|-|-|-|-|-|-|-|-|-|-|-|-|-|-|-|-|-|-|-|-|-|-|-|-|-|-|-|-|-|-|-|-|-|
GO:0030131	clathrin adaptor complex	cellular_component	0.12761	1	4	7519	15	28560	Pbr004792,Pbr027968,Pbr012436,Pbr034860	-|-|-|-|
GO:0005637	nuclear inner membrane	cellular_component	0.12812	1	2	7519	5	28560	Pbr029414,Pbr006776	-|-|
GO:0005639	integral to nuclear inner membrane	cellular_component	0.12812	1	2	7519	5	28560	Pbr006776,Pbr029414	-|-|
GO:0031229	intrinsic to nuclear inner membrane	cellular_component	0.12812	1	2	7519	5	28560	Pbr029414,Pbr006776	-|-|
GO:0044453	nuclear membrane part	cellular_component	0.12812	1	2	7519	5	28560	Pbr029414,Pbr006776	-|-|
GO:0045454	cell redox homeostasis	biological_process	0.12875	1	28	7519	195	28560	Pbr035809,Pbr022835,Pbr014825,Pbr016203,Pbr035084,Pbr016415,Pbr000208,Pbr030956,Pbr005811,Pbr021466,Pbr005794,Pbr012214,Pbr007703,Pbr007051,Pbr028929,Pbr022789,Pbr011218,Pbr034446,Pbr023787,Pbr003020,Pbr039726,Pbr008562,Pbr016221,Pbr019635,Pbr013691,Pbr014824,Pbr022794,Pbr003010	-|-|-|-|-|-|-|-|-|-|-|-|-|-|-|-|-|-|-|-|-|-|-|-|-|-|-|-|
GO:0008830	dTDP-4-dehydrorhamnose 3,5-epimerase activity	molecular_function	0.12927	1	2	7519	5	28560	Pbr027936,Pbr027176	-|-|
GO:0016854	racemase and epimerase activity	molecular_function	0.12937	1	7	7519	37	28560	Pbr030133,Pbr039649,Pbr027176,Pbr039650,Pbr001034,Pbr027936,Pbr002563	-|-|-|-|-|-|-|
GO:0016157	sucrose synthase activity	molecular_function	0.12963	1	7	7519	32	28560	Pbr014902,Pbr008035,Pbr021657,Pbr027868,Pbr022714,Pbr009578,Pbr032090	-|-|-|-|-|-|-|
GO:0006355	regulation of transcription, DNA-dependent	biological_process	0.12966	1	306	7519	2438	28560	Pbr012685,Pbr023838,Pbr028567,Pbr034174,Pbr007829,Pbr039077,Pbr022161,Pbr020828,Pbr004448,Pbr024467,Pbr003186,Pbr027868,Pbr005502,Pbr030862,Pbr022332,Pbr000980,Pbr030748,Pbr025864,Pbr023227,Pbr018100,Pbr026554,Pbr016325,Pbr028480,Pbr005860,Pbr029701,Pbr003027,Pbr001334,Pbr017296,Pbr033459,Pbr032608,Pbr005379,Pbr017262,Pbr010517,Pbr038640,Pbr041516,Pbr037193,Pbr008639,Pbr012024,Pbr006883,Pbr024732…	-|-|-|-|-|-|-|-|-|-|-|-|-|-|-|-|-|-|-|-|-|-|-|-|-|-|-|-|-|-|-|-|-|-|-|-|-|-|-|-|-|-|-|-|-|-|-|-|-|-|-|-|-|-|-|-|-|-|-|-|-|-|-|-|-|-|-|-|-|-|-|-|-|-|-|-|-|-|-|-|-|-|-|-|-|-|-|-|-|-|-|-|-|-|-|-|-|-|-|-|-|-|-|-|-|-|-|-|-|-|-|-|-|-|-|-|-|-|-|-|-|-|-|-|-|-|-|-|-|-|-|-|-|-|-|-|-|-|-|-|-|-|-|-|-|-|-|-|-|-|-|-|-|-|-|-|-|-|-|-|-|-|-|-|-|-|-|-|-|-|-|-|-|-|-|-|-|-|-|-|-|-|-|-|-|-|-|-|-|-|-|-|-|-|-|-|-|-|-|-…
GO:0019955	cytokine binding	molecular_function	0.12974	1	3	7519	10	28560	Pbr009089,Pbr041681,Pbr032540	-|-|-|
GO:0009225	nucleotide-sugar metabolic process	biological_process	0.131	1	3	7519	10	28560	Pbr029826,Pbr024684,Pbr001290	-|-|-|
GO:0042651	thylakoid membrane	cellular_component	0.13156	1	7	7519	41	28560	Pbr023763,Pbr033219,Pbr018773,Pbr018027,Pbr036746,Pbr017226,Pbr041033	-|-|-|-|-|-|-|
GO:0008813	chorismate lyase activity	molecular_function	0.13214	1	1	7519	1	28560	Pbr029769	-|
GO:0002685	regulation of leukocyte migration	biological_process	0.13266	1	1	7519	1	28560	Pbr035560	-|
GO:0050854	regulation of antigen receptor-mediated signaling pathway	biological_process	0.13266	1	1	7519	1	28560	Pbr035560	-|
GO:0050855	regulation of B cell receptor signaling pathway	biological_process	0.13266	1	1	7519	1	28560	Pbr035560	-|
GO:0050900	leukocyte migration	biological_process	0.13266	1	1	7519	1	28560	Pbr035560	-|
GO:0072676	lymphocyte migration	biological_process	0.13266	1	1	7519	1	28560	Pbr035560	-|
GO:2000401	regulation of lymphocyte migration	biological_process	0.13266	1	1	7519	1	28560	Pbr035560	-|
GO:0008811	chloramphenicol O-acetyltransferase activity	molecular_function	0.13306	1	1	7519	1	28560	Pbr031280	-|
GO:0046417	chorismate metabolic process	biological_process	0.13309	1	1	7519	1	28560	Pbr038410	-|
GO:1901360	organic cyclic compound metabolic process	biological_process	0.13322	1	721	7519	5785	28560	Pbr035718,Pbr027347,Pbr022301,Pbr007431,Pbr032491,Pbr015036,Pbr027429,Pbr013156,Pbr012264,Pbr009070,Pbr019022,Pbr028579,Pbr027319,Pbr002460,Pbr035730,Pbr031707,Pbr041674,Pbr003226,Pbr016951,Pbr015524,Pbr022520,Pbr037914,Pbr005801,Pbr022525,Pbr038283,Pbr034104,Pbr027873,Pbr015119,Pbr020608,Pbr011474,Pbr034033,Pbr023895,Pbr030925,Pbr034631,Pbr014401,Pbr009810,Pbr013255,Pbr000218,Pbr019005,Pbr028694…	-|-|-|-|-|-|-|-|-|-|-|-|-|-|-|-|-|-|-|-|-|-|-|-|-|-|-|-|-|-|-|-|-|-|-|-|-|-|-|-|-|-|-|-|-|-|-|-|-|-|-|-|-|-|-|-|-|-|-|-|-|-|-|-|-|-|-|-|-|-|-|-|-|-|-|-|-|-|-|-|-|-|-|-|-|-|-|-|-|-|-|-|-|-|-|-|-|-|-|-|-|-|-|-|-|-|-|-|-|-|-|-|-|-|-|-|-|-|-|-|-|-|-|-|-|-|-|-|-|-|-|-|-|-|-|-|-|-|-|-|-|-|-|-|-|-|-|-|-|-|-|-|-|-|-|-|-|-|-|-|-|-|-|-|-|-|-|-|-|-|-|-|-|-|-|-|-|-|-|-|-|-|-|-|-|-|-|-|-|-|-|-|-|-|-|-|-|-|-|-…
GO:0002253	activation of immune response	biological_process	0.13341	1	2	7519	5	28560	Pbr035560,Pbr040679	-|-|
GO:0002429	immune response-activating cell surface receptor signaling pathway	biological_process	0.13341	1	2	7519	5	28560	Pbr040679,Pbr035560	-|-|
GO:0002757	immune response-activating signal transduction	biological_process	0.13341	1	2	7519	5	28560	Pbr035560,Pbr040679	-|-|
GO:0002768	immune response-regulating cell surface receptor signaling pathway	biological_process	0.13341	1	2	7519	5	28560	Pbr040679,Pbr035560	-|-|
GO:0050851	antigen receptor-mediated signaling pathway	biological_process	0.13341	1	2	7519	5	28560	Pbr040679,Pbr035560	-|-|
GO:0043229	intracellular organelle	cellular_component	0.13342	1	569	7519	4632	28560	Pbr040490,Pbr041434,Pbr020488,Pbr037923,Pbr012473,Pbr035440,Pbr041006,Pbr023241,Pbr020041,Pbr041681,Pbr006167,Pbr027432,Pbr015578,Pbr013691,Pbr022465,Pbr030563,Pbr000966,Pbr003588,Pbr010764,Pbr034657,Pbr032805,Pbr016120,Pbr032299,Pbr013386,Pbr011069,Pbr022678,Pbr018922,Pbr014687,Pbr002931,Pbr008652,Pbr042617,Pbr018773,Pbr026356,Pbr032130,Pbr034140,Pbr009838,Pbr017423,Pbr008653,Pbr030802,Pbr017335…	-|-|-|-|-|-|-|-|-|-|-|-|-|-|-|-|-|-|-|-|-|-|-|-|-|-|-|-|-|-|-|-|-|-|-|-|-|-|-|-|-|-|-|-|-|-|-|-|-|-|-|-|-|-|-|-|-|-|-|-|-|-|-|-|-|-|-|-|-|-|-|-|-|-|-|-|-|-|-|-|-|-|-|-|-|-|-|-|-|-|-|-|-|-|-|-|-|-|-|-|-|-|-|-|-|-|-|-|-|-|-|-|-|-|-|-|-|-|-|-|-|-|-|-|-|-|-|-|-|-|-|-|-|-|-|-|-|-|-|-|-|-|-|-|-|-|-|-|-|-|-|-|-|-|-|-|-|-|-|-|-|-|-|-|-|-|-|-|-|-|-|-|-|-|-|-|-|-|-|-|-|-|-|-|-|-|-|-|-|-|-|-|-|-|-|-|-|-|-|-…
GO:0043021	ribonucleoprotein complex binding	molecular_function	0.13361	1	7	7519	36	28560	Pbr024739,Pbr019818,Pbr001739,Pbr029929,Pbr007365,Pbr037923,Pbr029849	-|-|-|-|-|-|-|
GO:0008901	ferredoxin hydrogenase activity	molecular_function	0.13375	1	1	7519	1	28560	Pbr001278	-|
GO:0016699	oxidoreductase activity, acting on hydrogen as donor, iron-sulfur protein as acceptor	molecular_function	0.13375	1	1	7519	1	28560	Pbr001278	-|
GO:0004334	fumarylacetoacetase activity	molecular_function	0.13377	1	1	7519	1	28560	Pbr031985	-|
GO:0016822	hydrolase activity, acting on acid carbon-carbon bonds	molecular_function	0.13377	1	1	7519	1	28560	Pbr031985	-|
GO:0016823	hydrolase activity, acting on acid carbon-carbon bonds, in ketonic substances	molecular_function	0.13377	1	1	7519	1	28560	Pbr031985	-|
GO:0051537	2 iron, 2 sulfur cluster binding	molecular_function	0.13384	1	10	7519	57	28560	Pbr040411,Pbr018027,Pbr021508,Pbr018638,Pbr021579,Pbr002838,Pbr037843,Pbr003364,Pbr037685,Pbr021897	-|-|-|-|-|-|-|-|-|-|
GO:0023052	signaling	biological_process	0.13388	1	193	7519	1459	28560	Pbr033825,Pbr016329,Pbr028338,Pbr009527,Pbr020906,Pbr005906,Pbr023408,Pbr023206,Pbr009745,Pbr005909,Pbr018766,Pbr040028,Pbr039046,Pbr002818,Pbr041834,Pbr009270,Pbr038817,Pbr038169,Pbr008360,Pbr003076,Pbr027722,Pbr014369,Pbr012862,Pbr035066,Pbr030420,Pbr016390,Pbr010325,Pbr018027,Pbr032043,Pbr028524,Pbr036114,Pbr036418,Pbr009000,Pbr042021,Pbr010071,Pbr014339,Pbr032747,Pbr030840,Pbr022649,Pbr014711…	-|-|-|-|-|-|-|-|-|-|-|-|-|-|-|-|-|-|-|-|-|-|-|-|-|-|-|-|-|-|-|-|-|-|-|-|-|-|-|-|-|-|-|-|-|-|-|-|-|-|-|-|-|-|-|-|-|-|-|-|-|-|-|-|-|-|-|-|-|-|-|-|-|-|-|-|-|-|-|-|-|-|-|-|-|-|-|-|-|-|-|-|-|-|-|-|-|-|-|-|-|-|-|-|-|-|-|-|-|-|-|-|-|-|-|-|-|-|-|-|-|-|-|-|-|-|-|-|-|-|-|-|-|-|-|-|-|-|-|-|-|-|-|-|-|-|-|-|-|-|-|-|-|-|-|-|-|-|-|-|-|-|-|-|-|-|-|-|-|-|-|-|-|-|-|-|-|-|-|-|-|-|-|-|-|-|-|-|-|-|-|-|-|
GO:0044700	single organism signaling	biological_process	0.13388	1	193	7519	1459	28560	Pbr037347,Pbr039042,Pbr026847,Pbr012265,Pbr016661,Pbr021398,Pbr038668,Pbr008562,Pbr015024,Pbr024706,Pbr005538,Pbr033297,Pbr012370,Pbr038640,Pbr042825,Pbr004829,Pbr002896,Pbr038805,Pbr005256,Pbr034864,Pbr025138,Pbr002761,Pbr037774,Pbr036469,Pbr034587,Pbr005794,Pbr018022,Pbr021027,Pbr039714,Pbr008044,Pbr037767,Pbr035560,Pbr025530,Pbr039386,Pbr030105,Pbr023227,Pbr030909,Pbr013821,Pbr005639,Pbr024068…	-|-|-|-|-|-|-|-|-|-|-|-|-|-|-|-|-|-|-|-|-|-|-|-|-|-|-|-|-|-|-|-|-|-|-|-|-|-|-|-|-|-|-|-|-|-|-|-|-|-|-|-|-|-|-|-|-|-|-|-|-|-|-|-|-|-|-|-|-|-|-|-|-|-|-|-|-|-|-|-|-|-|-|-|-|-|-|-|-|-|-|-|-|-|-|-|-|-|-|-|-|-|-|-|-|-|-|-|-|-|-|-|-|-|-|-|-|-|-|-|-|-|-|-|-|-|-|-|-|-|-|-|-|-|-|-|-|-|-|-|-|-|-|-|-|-|-|-|-|-|-|-|-|-|-|-|-|-|-|-|-|-|-|-|-|-|-|-|-|-|-|-|-|-|-|-|-|-|-|-|-|-|-|-|-|-|-|-|-|-|-|-|-|
GO:0008849	enterochelin esterase activity	molecular_function	0.13448	1	1	7519	1	28560	Pbr026197	-|
GO:0016645	oxidoreductase activity, acting on the CH-NH group of donors	molecular_function	0.13449	1	11	7519	59	28560	Pbr039483,Pbr017171,Pbr038230,Pbr012435,Pbr036267,Pbr005906,Pbr009412,Pbr019897,Pbr038232,Pbr012264,Pbr013338	-|-|-|-|-|-|-|-|-|-|-|
GO:0007213	G-protein coupled acetylcholine receptor signaling pathway	biological_process	0.13568	1	1	7519	1	28560	Pbr000027	-|
GO:0043113	receptor clustering	biological_process	0.13568	1	1	7519	1	28560	Pbr000027	-|
GO:0043236	laminin binding	molecular_function	0.13568	1	1	7519	1	28560	Pbr000027	-|
GO:0072657	protein localization to membrane	biological_process	0.13568	1	1	7519	1	28560	Pbr000027	-|
GO:0010646	regulation of cell communication	biological_process	0.13576	1	13	7519	74	28560	Pbr021572,Pbr039319,Pbr018654,Pbr009409,Pbr013601,Pbr041833,Pbr031879,Pbr015141,Pbr003076,Pbr035560,Pbr023206,Pbr014773,Pbr026763	-|-|-|-|-|-|-|-|-|-|-|-|-|
GO:0006413	translational initiation	biological_process	0.13577	1	13	7519	81	28560	Pbr036787,Pbr037272,Pbr017296,Pbr008549,Pbr013147,Pbr026679,Pbr039052,Pbr020691,Pbr000569,Pbr021388,Pbr008194,Pbr030472,Pbr016909	-|-|-|-|-|-|-|-|-|-|-|-|-|
GO:0005993	trehalose catabolic process	biological_process	0.13587	1	1	7519	1	28560	Pbr031491	-|
GO:0009313	oligosaccharide catabolic process	biological_process	0.13587	1	1	7519	1	28560	Pbr031491	-|
GO:0046352	disaccharide catabolic process	biological_process	0.13587	1	1	7519	1	28560	Pbr031491	-|
GO:0043226	organelle	cellular_component	0.1361	1	569	7519	4634	28560	Pbr026640,Pbr018332,Pbr013508,Pbr036957,Pbr000947,Pbr019143,Pbr019751,Pbr009394,Pbr042275,Pbr002525,Pbr014773,Pbr004930,Pbr009085,Pbr039985,Pbr039576,Pbr012802,Pbr037242,Pbr026767,Pbr012954,Pbr035833,Pbr015480,Pbr036830,Pbr014342,Pbr017221,Pbr031648,Pbr010176,Pbr035637,Pbr029295,Pbr013530,Pbr033383,Pbr029143,Pbr025360,Pbr013870,Pbr012947,Pbr009142,Pbr011427,Pbr019865,Pbr015305,Pbr011453,Pbr018029…	-|-|-|-|-|-|-|-|-|-|-|-|-|-|-|-|-|-|-|-|-|-|-|-|-|-|-|-|-|-|-|-|-|-|-|-|-|-|-|-|-|-|-|-|-|-|-|-|-|-|-|-|-|-|-|-|-|-|-|-|-|-|-|-|-|-|-|-|-|-|-|-|-|-|-|-|-|-|-|-|-|-|-|-|-|-|-|-|-|-|-|-|-|-|-|-|-|-|-|-|-|-|-|-|-|-|-|-|-|-|-|-|-|-|-|-|-|-|-|-|-|-|-|-|-|-|-|-|-|-|-|-|-|-|-|-|-|-|-|-|-|-|-|-|-|-|-|-|-|-|-|-|-|-|-|-|-|-|-|-|-|-|-|-|-|-|-|-|-|-|-|-|-|-|-|-|-|-|-|-|-|-|-|-|-|-|-|-|-|-|-|-|-|-|-|-|-|-|-|-…
GO:0006874	cellular calcium ion homeostasis	biological_process	0.1371	1	8	7519	44	28560	Pbr018766,Pbr033617,Pbr037213,Pbr040210,Pbr034936,Pbr014235,Pbr029100,Pbr002342	-|-|-|-|-|-|-|-|
GO:0055074	calcium ion homeostasis	biological_process	0.1371	1	8	7519	44	28560	Pbr018766,Pbr033617,Pbr037213,Pbr040210,Pbr029100,Pbr014235,Pbr034936,Pbr002342	-|-|-|-|-|-|-|-|
GO:0072503	cellular divalent inorganic cation homeostasis	biological_process	0.1371	1	8	7519	44	28560	Pbr033617,Pbr018766,Pbr040210,Pbr037213,Pbr014235,Pbr029100,Pbr034936,Pbr002342	-|-|-|-|-|-|-|-|
GO:0072507	divalent inorganic cation homeostasis	biological_process	0.1371	1	8	7519	44	28560	Pbr033617,Pbr018766,Pbr037213,Pbr040210,Pbr034936,Pbr014235,Pbr029100,Pbr002342	-|-|-|-|-|-|-|-|
GO:0051015	actin filament binding	molecular_function	0.13748	1	2	7519	7	28560	Pbr039154,Pbr039155	-|-|
GO:0030255	protein secretion by the type IV secretion system	biological_process	0.13771	1	1	7519	1	28560	Pbr034869	-|
GO:0044097	secretion by the type IV secretion system	biological_process	0.13771	1	1	7519	1	28560	Pbr034869	-|
GO:0046912	transferase activity, transferring acyl groups, acyl groups converted into alkyl on transfer	molecular_function	0.13861	1	5	7519	21	28560	Pbr015038,Pbr005571,Pbr004985,Pbr023764,Pbr026892	-|-|-|-|-|
GO:0001733	galactosylceramide sulfotransferase activity	molecular_function	0.13884	1	1	7519	1	28560	Pbr027473	-|
GO:0050694	galactose 3-O-sulfotransferase activity	molecular_function	0.13884	1	1	7519	1	28560	Pbr027473	-|
GO:0009117	nucleotide metabolic process	biological_process	0.13944	1	49	7519	359	28560	Pbr001290,Pbr041516,Pbr042637,Pbr041337,Pbr028751,Pbr039491,Pbr039820,Pbr013399,Pbr031639,Pbr000144,Pbr040281,Pbr026031,Pbr018022,Pbr013386,Pbr024095,Pbr040905,Pbr020157,Pbr020556,Pbr030867,Pbr012435,Pbr006221,Pbr029626,Pbr009412,Pbr014237,Pbr039217,Pbr027854,Pbr040906,Pbr042270,Pbr005095,Pbr005135,Pbr029826,Pbr027596,Pbr029654,Pbr001055,Pbr022226,Pbr020159,Pbr021754,Pbr021374,Pbr008340,Pbr018300…	-|-|-|-|-|-|-|-|-|-|-|-|-|-|-|-|-|-|-|-|-|-|-|-|-|-|-|-|-|-|-|-|-|-|-|-|-|-|-|-|-|-|-|-|-|-|-|-|-|
GO:0003678	DNA helicase activity	molecular_function	0.13971	1	47	7519	304	28560	Pbr042755,Pbr029744,Pbr035657,Pbr011192,Pbr002163,Pbr006273,Pbr032965,Pbr035730,Pbr016956,Pbr034954,Pbr004206,Pbr004829,Pbr020551,Pbr038640,Pbr005538,Pbr041471,Pbr009939,Pbr038668,Pbr008360,Pbr032922,Pbr013156,Pbr022238,Pbr020379,Pbr032839,Pbr020420,Pbr013848,Pbr028971,Pbr041367,Pbr025748,Pbr010052,Pbr019005,Pbr013119,Pbr042617,Pbr003850,Pbr026271,Pbr008910,Pbr010830,Pbr022039,Pbr017301,Pbr006326…	-|-|-|-|-|-|-|-|-|-|-|-|-|-|-|-|-|-|-|-|-|-|-|-|-|-|-|-|-|-|-|-|-|-|-|-|-|-|-|-|-|-|-|-|-|-|-|
GO:0051716	cellular response to stimulus	biological_process	0.13998	1	270	7519	2050	28560	Pbr017041,Pbr010052,Pbr018884,Pbr025134,Pbr040405,Pbr030076,Pbr024723,Pbr002855,Pbr032839,Pbr038047,Pbr013119,Pbr024523,Pbr000971,Pbr024068,Pbr037767,Pbr008044,Pbr039714,Pbr019144,Pbr025530,Pbr027508,Pbr030105,Pbr039386,Pbr037774,Pbr034587,Pbr012368,Pbr034864,Pbr005794,Pbr029744,Pbr042755,Pbr002896,Pbr042825,Pbr039394,Pbr008562,Pbr038668,Pbr033297,Pbr012370,Pbr024706,Pbr015024,Pbr005538,Pbr026847…	-|-|-|-|-|-|-|-|-|-|-|-|-|-|-|-|-|-|-|-|-|-|-|-|-|-|-|-|-|-|-|-|-|-|-|-|-|-|-|-|-|-|-|-|-|-|-|-|-|-|-|-|-|-|-|-|-|-|-|-|-|-|-|-|-|-|-|-|-|-|-|-|-|-|-|-|-|-|-|-|-|-|-|-|-|-|-|-|-|-|-|-|-|-|-|-|-|-|-|-|-|-|-|-|-|-|-|-|-|-|-|-|-|-|-|-|-|-|-|-|-|-|-|-|-|-|-|-|-|-|-|-|-|-|-|-|-|-|-|-|-|-|-|-|-|-|-|-|-|-|-|-|-|-|-|-|-|-|-|-|-|-|-|-|-|-|-|-|-|-|-|-|-|-|-|-|-|-|-|-|-|-|-|-|-|-|-|-|-|-|-|-|-|-|-|-|-|-|-|-…
GO:0001919	regulation of receptor recycling	biological_process	0.14032	1	1	7519	1	28560	Pbr014773	-|
GO:0007040	lysosome organization	biological_process	0.14032	1	1	7519	1	28560	Pbr014773	-|
GO:0032008	positive regulation of TOR signaling cascade	biological_process	0.14032	1	1	7519	1	28560	Pbr014773	-|
GO:0032439	endosome localization	biological_process	0.14032	1	1	7519	1	28560	Pbr014773	-|
GO:0042632	cholesterol homeostasis	biological_process	0.14032	1	1	7519	1	28560	Pbr014773	-|
GO:0043200	response to amino acid stimulus	biological_process	0.14032	1	1	7519	1	28560	Pbr014773	-|
GO:0043410	positive regulation of MAPK cascade	biological_process	0.14032	1	1	7519	1	28560	Pbr014773	-|
GO:0055088	lipid homeostasis	biological_process	0.14032	1	1	7519	1	28560	Pbr014773	-|
GO:0055092	sterol homeostasis	biological_process	0.14032	1	1	7519	1	28560	Pbr014773	-|
GO:0071230	cellular response to amino acid stimulus	biological_process	0.14032	1	1	7519	1	28560	Pbr014773	-|
GO:0071417	cellular response to organonitrogen compound	biological_process	0.14032	1	1	7519	1	28560	Pbr014773	-|
GO:1901699	cellular response to nitrogen compound	biological_process	0.14032	1	1	7519	1	28560	Pbr014773	-|
GO:1901701	cellular response to oxygen-containing compound	biological_process	0.14032	1	1	7519	1	28560	Pbr014773	-|
GO:0001765	membrane raft assembly	biological_process	0.14162	1	2	7519	5	28560	Pbr040274,Pbr003987	-|-|
GO:0031579	membrane raft organization	biological_process	0.14162	1	2	7519	5	28560	Pbr003987,Pbr040274	-|-|
GO:0070836	caveola assembly	biological_process	0.14162	1	2	7519	5	28560	Pbr003987,Pbr040274	-|-|
GO:0004814	arginine-tRNA ligase activity	molecular_function	0.14234	1	2	7519	5	28560	Pbr016968,Pbr016007	-|-|
GO:0006420	arginyl-tRNA aminoacylation	biological_process	0.14234	1	2	7519	5	28560	Pbr016007,Pbr016968	-|-|
GO:0044711	single-organism biosynthetic process	biological_process	0.14289	1	80	7519	583	28560	Pbr010911,Pbr041471,Pbr034447,Pbr019533,Pbr025845,Pbr028762,Pbr031648,Pbr026892,Pbr041292,Pbr032700,Pbr040411,Pbr039052,Pbr032299,Pbr003075,Pbr002563,Pbr009412,Pbr035535,Pbr039564,Pbr019143,Pbr005716,Pbr019875,Pbr014749,Pbr041270,Pbr006059,Pbr041983,Pbr039649,Pbr026472,Pbr039483,Pbr022385,Pbr029769,Pbr009000,Pbr025247,Pbr032449,Pbr011943,Pbr021569,Pbr023847,Pbr028524,Pbr023462,Pbr001483,Pbr033969…	-|-|-|-|-|-|-|-|-|-|-|-|-|-|-|-|-|-|-|-|-|-|-|-|-|-|-|-|-|-|-|-|-|-|-|-|-|-|-|-|-|-|-|-|-|-|-|-|-|-|-|-|-|-|-|-|-|-|-|-|-|-|-|-|-|-|-|-|-|-|-|-|-|-|-|-|-|-|-|-|
GO:0000154	rRNA modification	biological_process	0.14384	1	6	7519	28	28560	Pbr041674,Pbr002937,Pbr023326,Pbr022444,Pbr019897,Pbr038283	-|-|-|-|-|-|
GO:0031167	rRNA methylation	biological_process	0.14384	1	6	7519	28	28560	Pbr041674,Pbr023326,Pbr002937,Pbr022444,Pbr019897,Pbr038283	-|-|-|-|-|-|
GO:0004371	glycerone kinase activity	molecular_function	0.14412	1	3	7519	11	28560	Pbr024431,Pbr034637,Pbr017975	-|-|-|
GO:0006071	glycerol metabolic process	biological_process	0.14412	1	3	7519	11	28560	Pbr034637,Pbr024431,Pbr017975	-|-|-|
GO:0019843	rRNA binding	molecular_function	0.14688	1	6	7519	33	28560	Pbr016591,Pbr040025,Pbr007740,Pbr007874,Pbr025103,Pbr016873	-|-|-|-|-|-|
GO:0000151	ubiquitin ligase complex	cellular_component	0.14738	1	46	7519	366	28560	Pbr013453,Pbr009396,Pbr013854,Pbr010716,Pbr003079,Pbr010176,Pbr011292,Pbr022823,Pbr032635,Pbr003710,Pbr037661,Pbr039072,Pbr026746,Pbr018938,Pbr003588,Pbr035814,Pbr013870,Pbr014895,Pbr034792,Pbr039979,Pbr038127,Pbr017128,Pbr003855,Pbr002436,Pbr004267,Pbr010303,Pbr021386,Pbr033360,Pbr007980,Pbr009394,Pbr008270,Pbr024131,Pbr028035,Pbr015349,Pbr029315,Pbr025723,Pbr037998,Pbr042280,Pbr014828,Pbr034350…	-|-|-|-|-|-|-|-|-|-|-|-|-|-|-|-|-|-|-|-|-|-|-|-|-|-|-|-|-|-|-|-|-|-|-|-|-|-|-|-|-|-|-|-|-|-|
GO:0006732	coenzyme metabolic process	biological_process	0.14814	1	27	7519	180	28560	Pbr041270,Pbr038232,Pbr041888,Pbr000694,Pbr013399,Pbr027429,Pbr022226,Pbr041471,Pbr010314,Pbr039491,Pbr018549,Pbr005716,Pbr019875,Pbr036248,Pbr016565,Pbr036267,Pbr027319,Pbr020556,Pbr001330,Pbr032700,Pbr005028,Pbr039483,Pbr021374,Pbr029769,Pbr028734,Pbr018022,Pbr011943	-|-|-|-|-|-|-|-|-|-|-|-|-|-|-|-|-|-|-|-|-|-|-|-|-|-|-|
GO:0016620	oxidoreductase activity, acting on the aldehyde or oxo group of donors, NAD or NADP as acceptor	molecular_function	0.14879	1	12	7519	71	28560	Pbr015084,Pbr007498,Pbr038232,Pbr006059,Pbr014112,Pbr007298,Pbr038761,Pbr022520,Pbr009902,Pbr029028,Pbr022525,Pbr034447	-|-|-|-|-|-|-|-|-|-|-|-|
GO:0004356	glutamate-ammonia ligase activity	molecular_function	0.14937	1	3	7519	11	28560	Pbr029791,Pbr016632,Pbr014749	-|-|-|
GO:0016211	ammonia ligase activity	molecular_function	0.14937	1	3	7519	11	28560	Pbr029791,Pbr014749,Pbr016632	-|-|-|
GO:0016880	acid-ammonia (or amide) ligase activity	molecular_function	0.14937	1	3	7519	11	28560	Pbr016632,Pbr014749,Pbr029791	-|-|-|
GO:0047474	long-chain fatty acid luciferin component ligase activity	molecular_function	0.14939	1	1	7519	2	28560	Pbr004772	-|
GO:0016773	phosphotransferase activity, alcohol group as acceptor	molecular_function	0.14989	1	323	7519	2399	28560	Pbr016253,Pbr037537,Pbr038919,Pbr003204,Pbr007884,Pbr025056,Pbr010317,Pbr036227,Pbr042457,Pbr035710,Pbr039126,Pbr016944,Pbr021815,Pbr017418,Pbr012171,Pbr009890,Pbr014612,Pbr024431,Pbr021163,Pbr013700,Pbr008653,Pbr010499,Pbr040687,Pbr026481,Pbr006705,Pbr004408,Pbr024701,Pbr035545,Pbr000777,Pbr040775,Pbr035318,Pbr040267,Pbr021256,Pbr033933,Pbr016560,Pbr025967,Pbr027044,Pbr023960,Pbr027218,Pbr040910…	-|-|-|-|-|-|-|-|-|-|-|-|-|-|-|-|-|-|-|-|-|-|-|-|-|-|-|-|-|-|-|-|-|-|-|-|-|-|-|-|-|-|-|-|-|-|-|-|-|-|-|-|-|-|-|-|-|-|-|-|-|-|-|-|-|-|-|-|-|-|-|-|-|-|-|-|-|-|-|-|-|-|-|-|-|-|-|-|-|-|-|-|-|-|-|-|-|-|-|-|-|-|-|-|-|-|-|-|-|-|-|-|-|-|-|-|-|-|-|-|-|-|-|-|-|-|-|-|-|-|-|-|-|-|-|-|-|-|-|-|-|-|-|-|-|-|-|-|-|-|-|-|-|-|-|-|-|-|-|-|-|-|-|-|-|-|-|-|-|-|-|-|-|-|-|-|-|-|-|-|-|-|-|-|-|-|-|-|-|-|-|-|-|-|-|-|-|-|-|-…
GO:0006020	inositol metabolic process	biological_process	0.15016	1	4	7519	18	28560	Pbr023462,Pbr028619,Pbr033969,Pbr035260	-|-|-|-|
GO:0006778	porphyrin-containing compound metabolic process	biological_process	0.15055	1	23	7519	152	28560	Pbr003204,Pbr005801,Pbr009902,Pbr007431,Pbr041942,Pbr027385,Pbr007498,Pbr034033,Pbr007267,Pbr028095,Pbr010645,Pbr001850,Pbr005873,Pbr027037,Pbr041712,Pbr005802,Pbr029847,Pbr008850,Pbr016071,Pbr010131,Pbr025950,Pbr041017,Pbr014112	-|-|-|-|-|-|-|-|-|-|-|-|-|-|-|-|-|-|-|-|-|-|-|
GO:0065004	protein-DNA complex assembly	biological_process	0.15178	1	13	7519	84	28560	Pbr029415,Pbr007140,Pbr041852,Pbr017722,Pbr039707,Pbr023051,Pbr029016,Pbr022127,Pbr011453,Pbr011488,Pbr009055,Pbr030831,Pbr033600	-|-|-|-|-|-|-|-|-|-|-|-|-|
GO:0071824	protein-DNA complex subunit organization	biological_process	0.15178	1	13	7519	84	28560	Pbr029415,Pbr007140,Pbr041852,Pbr017722,Pbr039707,Pbr023051,Pbr029016,Pbr022127,Pbr011453,Pbr011488,Pbr030831,Pbr009055,Pbr033600	-|-|-|-|-|-|-|-|-|-|-|-|-|
GO:0003724	RNA helicase activity	molecular_function	0.15194	1	33	7519	212	28560	Pbr042755,Pbr025416,Pbr006273,Pbr039394,Pbr021815,Pbr032965,Pbr002896,Pbr005321,Pbr020551,Pbr019011,Pbr038640,Pbr035344,Pbr038668,Pbr013156,Pbr024619,Pbr007627,Pbr020379,Pbr028971,Pbr028734,Pbr032839,Pbr001824,Pbr019005,Pbr010052,Pbr042617,Pbr026271,Pbr010830,Pbr019751,Pbr016257,Pbr024934,Pbr031059,Pbr030344,Pbr020608,Pbr019144	-|-|-|-|-|-|-|-|-|-|-|-|-|-|-|-|-|-|-|-|-|-|-|-|-|-|-|-|-|-|-|-|-|
GO:0000902	cell morphogenesis	biological_process	0.15268	1	12	7519	69	28560	Pbr041325,Pbr007374,Pbr032362,Pbr036806,Pbr007033,Pbr018954,Pbr021719,Pbr029529,Pbr035102,Pbr037901,Pbr009890,Pbr034587	-|-|-|-|-|-|-|-|-|-|-|-|
GO:0032989	cellular component morphogenesis	biological_process	0.15268	1	12	7519	69	28560	Pbr029529,Pbr021719,Pbr007033,Pbr018954,Pbr036806,Pbr032362,Pbr007374,Pbr041325,Pbr009890,Pbr034587,Pbr037901,Pbr035102	-|-|-|-|-|-|-|-|-|-|-|-|
GO:0006399	tRNA metabolic process	biological_process	0.15298	1	60	7519	409	28560	Pbr012645,Pbr002563,Pbr010503,Pbr008770,Pbr023548,Pbr030956,Pbr031877,Pbr016007,Pbr021464,Pbr000764,Pbr002790,Pbr017364,Pbr002937,Pbr031932,Pbr025655,Pbr016968,Pbr007297,Pbr010341,Pbr002624,Pbr023960,Pbr026626,Pbr041032,Pbr027385,Pbr027027,Pbr027407,Pbr019881,Pbr011415,Pbr033297,Pbr038824,Pbr025845,Pbr002357,Pbr024116,Pbr004200,Pbr023847,Pbr028710,Pbr014305,Pbr032798,Pbr024410,Pbr022893,Pbr041925…	-|-|-|-|-|-|-|-|-|-|-|-|-|-|-|-|-|-|-|-|-|-|-|-|-|-|-|-|-|-|-|-|-|-|-|-|-|-|-|-|-|-|-|-|-|-|-|-|-|-|-|-|-|-|-|-|-|-|-|-|
GO:0009229	thiamine diphosphate biosynthetic process	biological_process	0.15326	1	2	7519	6	28560	Pbr005028,Pbr027319	-|-|
GO:0042357	thiamine diphosphate metabolic process	biological_process	0.15326	1	2	7519	6	28560	Pbr005028,Pbr027319	-|-|
GO:0010468	regulation of gene expression	biological_process	0.15327	1	329	7519	2637	28560	Pbr007829,Pbr022161,Pbr039077,Pbr034174,Pbr016567,Pbr028567,Pbr023838,Pbr012685,Pbr005502,Pbr030862,Pbr027868,Pbr003186,Pbr024467,Pbr004448,Pbr020828,Pbr022332,Pbr000980,Pbr023227,Pbr026554,Pbr018100,Pbr030748,Pbr025864,Pbr029701,Pbr028480,Pbr005860,Pbr016325,Pbr005379,Pbr032608,Pbr033459,Pbr017296,Pbr003027,Pbr001334,Pbr008639,Pbr012024,Pbr037193,Pbr018182,Pbr041516,Pbr038640,Pbr010517,Pbr017262…	-|-|-|-|-|-|-|-|-|-|-|-|-|-|-|-|-|-|-|-|-|-|-|-|-|-|-|-|-|-|-|-|-|-|-|-|-|-|-|-|-|-|-|-|-|-|-|-|-|-|-|-|-|-|-|-|-|-|-|-|-|-|-|-|-|-|-|-|-|-|-|-|-|-|-|-|-|-|-|-|-|-|-|-|-|-|-|-|-|-|-|-|-|-|-|-|-|-|-|-|-|-|-|-|-|-|-|-|-|-|-|-|-|-|-|-|-|-|-|-|-|-|-|-|-|-|-|-|-|-|-|-|-|-|-|-|-|-|-|-|-|-|-|-|-|-|-|-|-|-|-|-|-|-|-|-|-|-|-|-|-|-|-|-|-|-|-|-|-|-|-|-|-|-|-|-|-|-|-|-|-|-|-|-|-|-|-|-|-|-|-|-|-|-|-|-|-|-|-|-…
GO:0005786	signal recognition particle, endoplasmic reticulum targeting	cellular_component	0.15353	1	3	7519	11	28560	Pbr024739,Pbr024263,Pbr029849	-|-|-|
GO:0030942	endoplasmic reticulum signal peptide binding	molecular_function	0.15353	1	3	7519	11	28560	Pbr024739,Pbr024263,Pbr029849	-|-|-|
GO:0006827	high-affinity iron ion transport	biological_process	0.15382	1	2	7519	6	28560	Pbr020063,Pbr012602	-|-|
GO:0033573	high affinity iron permease complex	cellular_component	0.15382	1	2	7519	6	28560	Pbr020063,Pbr012602	-|-|
GO:0006570	tyrosine metabolic process	biological_process	0.154	1	3	7519	11	28560	Pbr028524,Pbr040411,Pbr003075	-|-|-|
GO:0004576	oligosaccharyl transferase activity	molecular_function	0.15497	1	3	7519	11	28560	Pbr028284,Pbr035962,Pbr028072	-|-|-|
GO:0016747	transferase activity, transferring acyl groups other than amino-acyl groups	molecular_function	0.15753	1	60	7519	451	28560	Pbr035698,Pbr031122,Pbr032296,Pbr006835,Pbr013200,Pbr040150,Pbr040274,Pbr013581,Pbr014350,Pbr019533,Pbr009545,Pbr020913,Pbr030888,Pbr019030,Pbr031280,Pbr004243,Pbr040173,Pbr005916,Pbr038153,Pbr026669,Pbr036246,Pbr028480,Pbr032299,Pbr009384,Pbr022737,Pbr009679,Pbr036247,Pbr007396,Pbr002893,Pbr017012,Pbr041983,Pbr026185,Pbr005694,Pbr039566,Pbr026829,Pbr035647,Pbr027710,Pbr040473,Pbr031701,Pbr030468…	-|-|-|-|-|-|-|-|-|-|-|-|-|-|-|-|-|-|-|-|-|-|-|-|-|-|-|-|-|-|-|-|-|-|-|-|-|-|-|-|-|-|-|-|-|-|-|-|-|-|-|-|-|-|-|-|-|-|-|-|
GO:0004114	3',5'-cyclic-nucleotide phosphodiesterase activity	molecular_function	0.15754	1	3	7519	11	28560	Pbr029626,Pbr005087,Pbr005095	-|-|-|
GO:0051276	chromosome organization	biological_process	0.15761	1	46	7519	330	28560	Pbr029016,Pbr017722,Pbr035963,Pbr023051,Pbr042105,Pbr010331,Pbr025360,Pbr009055,Pbr029415,Pbr001952,Pbr019030,Pbr033383,Pbr019011,Pbr011262,Pbr039707,Pbr019687,Pbr022010,Pbr041852,Pbr012264,Pbr034770,Pbr007140,Pbr011441,Pbr022127,Pbr020420,Pbr031050,Pbr022161,Pbr035440,Pbr033600,Pbr001520,Pbr030831,Pbr000275,Pbr001501,Pbr028752,Pbr007738,Pbr015568,Pbr018029,Pbr037796,Pbr014709,Pbr011453,Pbr022028…	-|-|-|-|-|-|-|-|-|-|-|-|-|-|-|-|-|-|-|-|-|-|-|-|-|-|-|-|-|-|-|-|-|-|-|-|-|-|-|-|-|-|-|-|-|-|
GO:0005451	monovalent cation:hydrogen antiporter activity	molecular_function	0.15763	1	3	7519	12	28560	Pbr005744,Pbr009412,Pbr008280	-|-|-|
GO:0015491	cation:cation antiporter activity	molecular_function	0.15763	1	3	7519	12	28560	Pbr005744,Pbr009412,Pbr008280	-|-|-|
GO:0006536	glutamate metabolic process	biological_process	0.15813	1	4	7519	17	28560	Pbr000287,Pbr001483,Pbr037260,Pbr025247	-|-|-|-|
GO:0003873	6-phosphofructo-2-kinase activity	molecular_function	0.15882	1	6	7519	29	28560	Pbr013028,Pbr035344,Pbr021815,Pbr007627,Pbr011621,Pbr025530	-|-|-|-|-|-|
GO:0006000	fructose metabolic process	biological_process	0.15882	1	6	7519	29	28560	Pbr035344,Pbr013028,Pbr021815,Pbr011621,Pbr025530,Pbr007627	-|-|-|-|-|-|
GO:0006535	cysteine biosynthetic process from serine	biological_process	0.15896	1	3	7519	13	28560	Pbr027710,Pbr019030,Pbr041983	-|-|-|
GO:0006563	L-serine metabolic process	biological_process	0.15896	1	3	7519	13	28560	Pbr019030,Pbr027710,Pbr041983	-|-|-|
GO:0009001	serine O-acetyltransferase activity	molecular_function	0.15896	1	3	7519	13	28560	Pbr041983,Pbr027710,Pbr019030	-|-|-|
GO:0016412	serine O-acyltransferase activity	molecular_function	0.15896	1	3	7519	13	28560	Pbr027710,Pbr019030,Pbr041983	-|-|-|
GO:0019344	cysteine biosynthetic process	biological_process	0.15896	1	3	7519	13	28560	Pbr027710,Pbr019030,Pbr041983	-|-|-|
GO:0000152	nuclear ubiquitin ligase complex	cellular_component	0.15932	1	45	7519	361	28560	Pbr034806,Pbr007164,Pbr025772,Pbr003743,Pbr038899,Pbr019940,Pbr034350,Pbr037998,Pbr025723,Pbr042280,Pbr014828,Pbr015349,Pbr029315,Pbr028035,Pbr009394,Pbr008270,Pbr033360,Pbr007980,Pbr010303,Pbr021386,Pbr038127,Pbr039979,Pbr034792,Pbr017128,Pbr002436,Pbr003855,Pbr004267,Pbr035814,Pbr013870,Pbr014895,Pbr026746,Pbr018938,Pbr003588,Pbr039072,Pbr037661,Pbr010176,Pbr022823,Pbr011292,Pbr032635,Pbr003710…	-|-|-|-|-|-|-|-|-|-|-|-|-|-|-|-|-|-|-|-|-|-|-|-|-|-|-|-|-|-|-|-|-|-|-|-|-|-|-|-|-|-|-|-|-|
GO:0005680	anaphase-promoting complex	cellular_component	0.15932	1	45	7519	361	28560	Pbr003588,Pbr026746,Pbr018938,Pbr014895,Pbr013870,Pbr035814,Pbr004267,Pbr003855,Pbr002436,Pbr017128,Pbr039979,Pbr038127,Pbr034792,Pbr010716,Pbr013453,Pbr013854,Pbr009396,Pbr003079,Pbr003710,Pbr032635,Pbr011292,Pbr022823,Pbr010176,Pbr037661,Pbr039072,Pbr029315,Pbr015349,Pbr014828,Pbr042280,Pbr037998,Pbr025723,Pbr034350,Pbr019940,Pbr038899,Pbr007164,Pbr025772,Pbr003743,Pbr034806,Pbr021386,Pbr010303…	-|-|-|-|-|-|-|-|-|-|-|-|-|-|-|-|-|-|-|-|-|-|-|-|-|-|-|-|-|-|-|-|-|-|-|-|-|-|-|-|-|-|-|-|-|
GO:0031461	cullin-RING ubiquitin ligase complex	cellular_component	0.15932	1	45	7519	361	28560	Pbr009394,Pbr008270,Pbr028035,Pbr021386,Pbr010303,Pbr007980,Pbr033360,Pbr034350,Pbr038899,Pbr019940,Pbr034806,Pbr025772,Pbr007164,Pbr003743,Pbr015349,Pbr029315,Pbr014828,Pbr037998,Pbr025723,Pbr042280,Pbr003710,Pbr032635,Pbr010176,Pbr022823,Pbr011292,Pbr037661,Pbr039072,Pbr010716,Pbr013453,Pbr013854,Pbr009396,Pbr003079,Pbr013870,Pbr014895,Pbr035814,Pbr004267,Pbr038127,Pbr039979,Pbr034792,Pbr017128…	-|-|-|-|-|-|-|-|-|-|-|-|-|-|-|-|-|-|-|-|-|-|-|-|-|-|-|-|-|-|-|-|-|-|-|-|-|-|-|-|-|-|-|-|-|
GO:0045261	proton-transporting ATP synthase complex, catalytic core F(1)	cellular_component	0.16018	1	6	7519	38	28560	Pbr013386,Pbr024095,Pbr000144,Pbr020157,Pbr028751,Pbr040281	-|-|-|-|-|-|
GO:0022611	dormancy process	biological_process	0.16099	1	1	7519	1	28560	Pbr014540	-|
GO:0003743	translation initiation factor activity	molecular_function	0.16108	1	14	7519	91	28560	Pbr020691,Pbr000569,Pbr016909,Pbr009560,Pbr010939,Pbr008194,Pbr008549,Pbr013502,Pbr037272,Pbr017296,Pbr031740,Pbr040114,Pbr011456,Pbr013147	-|-|-|-|-|-|-|-|-|-|-|-|-|-|
GO:0005758	mitochondrial intermembrane space	cellular_component	0.16127	1	2	7519	8	28560	Pbr006533,Pbr017423	-|-|
GO:0016530	metallochaperone activity	molecular_function	0.16127	1	2	7519	8	28560	Pbr017423,Pbr006533	-|-|
GO:0016531	copper chaperone activity	molecular_function	0.16127	1	2	7519	8	28560	Pbr017423,Pbr006533	-|-|
GO:0031970	organelle envelope lumen	cellular_component	0.16127	1	2	7519	8	28560	Pbr017423,Pbr006533	-|-|
GO:0034457	Mpp10 complex	cellular_component	0.16159	1	3	7519	12	28560	Pbr014001,Pbr030387,Pbr001926	-|-|-|
GO:0004476	mannose-6-phosphate isomerase activity	molecular_function	0.16236	1	2	7519	6	28560	Pbr013317,Pbr032600	-|-|
GO:0008135	translation factor activity, nucleic acid binding	molecular_function	0.16271	1	23	7519	157	28560	Pbr003987,Pbr010939,Pbr042867,Pbr014405,Pbr000569,Pbr027561,Pbr011456,Pbr013147,Pbr003528,Pbr042825,Pbr017296,Pbr037272,Pbr016909,Pbr009560,Pbr008194,Pbr029929,Pbr020691,Pbr026591,Pbr031740,Pbr040114,Pbr008549,Pbr027560,Pbr013502	-|-|-|-|-|-|-|-|-|-|-|-|-|-|-|-|-|-|-|-|-|-|-|
GO:0044455	mitochondrial membrane part	cellular_component	0.16278	1	23	7519	155	28560	Pbr013973,Pbr013386,Pbr024095,Pbr019372,Pbr037128,Pbr016508,Pbr031115,Pbr016347,Pbr032714,Pbr032945,Pbr014342,Pbr000948,Pbr028556,Pbr000947,Pbr000302,Pbr028751,Pbr033384,Pbr016826,Pbr033770,Pbr040281,Pbr011924,Pbr023241,Pbr001055	-|-|-|-|-|-|-|-|-|-|-|-|-|-|-|-|-|-|-|-|-|-|-|
GO:0019219	regulation of nucleobase-containing compound metabolic process	biological_process	0.16365	1	309	7519	2483	28560	Pbr005390,Pbr041417,Pbr041453,Pbr009270,Pbr010904,Pbr002685,Pbr040028,Pbr005909,Pbr016049,Pbr013953,Pbr013631,Pbr023902,Pbr036787,Pbr003660,Pbr018562,Pbr030882,Pbr040795,Pbr032764,Pbr010864,Pbr016467,Pbr015019,Pbr014657,Pbr013848,Pbr002865,Pbr039805,Pbr010809,Pbr005446,Pbr000407,Pbr009294,Pbr027848,Pbr008768,Pbr013147,Pbr031557,Pbr012686,Pbr038668,Pbr002572,Pbr007033,Pbr034587,Pbr034761,Pbr042755…	-|-|-|-|-|-|-|-|-|-|-|-|-|-|-|-|-|-|-|-|-|-|-|-|-|-|-|-|-|-|-|-|-|-|-|-|-|-|-|-|-|-|-|-|-|-|-|-|-|-|-|-|-|-|-|-|-|-|-|-|-|-|-|-|-|-|-|-|-|-|-|-|-|-|-|-|-|-|-|-|-|-|-|-|-|-|-|-|-|-|-|-|-|-|-|-|-|-|-|-|-|-|-|-|-|-|-|-|-|-|-|-|-|-|-|-|-|-|-|-|-|-|-|-|-|-|-|-|-|-|-|-|-|-|-|-|-|-|-|-|-|-|-|-|-|-|-|-|-|-|-|-|-|-|-|-|-|-|-|-|-|-|-|-|-|-|-|-|-|-|-|-|-|-|-|-|-|-|-|-|-|-|-|-|-|-|-|-|-|-|-|-|-|-|-|-|-|-|-|-…
GO:0051171	regulation of nitrogen compound metabolic process	biological_process	0.16365	1	309	7519	2483	28560	Pbr010604,Pbr018641,Pbr023544,Pbr031164,Pbr030208,Pbr035066,Pbr028399,Pbr036934,Pbr014235,Pbr011001,Pbr017391,Pbr008674,Pbr013952,Pbr003552,Pbr023051,Pbr006273,Pbr033829,Pbr024746,Pbr011192,Pbr030184,Pbr006330,Pbr029330,Pbr029055,Pbr015939,Pbr013502,Pbr007396,Pbr021754,Pbr021952,Pbr007035,Pbr008217,Pbr025290,Pbr027839,Pbr020602,Pbr004360,Pbr019494,Pbr005121,Pbr006046,Pbr024732,Pbr016661,Pbr006883…	-|-|-|-|-|-|-|-|-|-|-|-|-|-|-|-|-|-|-|-|-|-|-|-|-|-|-|-|-|-|-|-|-|-|-|-|-|-|-|-|-|-|-|-|-|-|-|-|-|-|-|-|-|-|-|-|-|-|-|-|-|-|-|-|-|-|-|-|-|-|-|-|-|-|-|-|-|-|-|-|-|-|-|-|-|-|-|-|-|-|-|-|-|-|-|-|-|-|-|-|-|-|-|-|-|-|-|-|-|-|-|-|-|-|-|-|-|-|-|-|-|-|-|-|-|-|-|-|-|-|-|-|-|-|-|-|-|-|-|-|-|-|-|-|-|-|-|-|-|-|-|-|-|-|-|-|-|-|-|-|-|-|-|-|-|-|-|-|-|-|-|-|-|-|-|-|-|-|-|-|-|-|-|-|-|-|-|-|-|-|-|-|-|-|-|-|-|-|-|-…
GO:0006029	proteoglycan metabolic process	biological_process	0.16633	1	2	7519	6	28560	Pbr040763,Pbr016682	-|-|
GO:0015012	heparan sulfate proteoglycan biosynthetic process	biological_process	0.16633	1	2	7519	6	28560	Pbr016682,Pbr040763	-|-|
GO:0030166	proteoglycan biosynthetic process	biological_process	0.16633	1	2	7519	6	28560	Pbr040763,Pbr016682	-|-|
GO:0030201	heparan sulfate proteoglycan metabolic process	biological_process	0.16633	1	2	7519	6	28560	Pbr040763,Pbr016682	-|-|
GO:0009150	purine ribonucleotide metabolic process	biological_process	0.16651	1	33	7519	243	28560	Pbr006221,Pbr029626,Pbr020556,Pbr030867,Pbr026031,Pbr013386,Pbr024095,Pbr020157,Pbr040905,Pbr040281,Pbr031639,Pbr000144,Pbr028751,Pbr039820,Pbr042637,Pbr041516,Pbr041337,Pbr016412,Pbr005087,Pbr036418,Pbr022234,Pbr016347,Pbr018300,Pbr008340,Pbr020159,Pbr001055,Pbr040906,Pbr042270,Pbr005095,Pbr005135,Pbr014237,Pbr039217,Pbr027854	-|-|-|-|-|-|-|-|-|-|-|-|-|-|-|-|-|-|-|-|-|-|-|-|-|-|-|-|-|-|-|-|-|
GO:0004568	chitinase activity	molecular_function	0.1676	1	4	7519	21	28560	Pbr009765,Pbr009764,Pbr009786,Pbr009785	-|-|-|-|
GO:0022884	macromolecule transmembrane transporter activity	molecular_function	0.16779	1	4	7519	17	28560	Pbr035727,Pbr035718,Pbr038169,Pbr039046	-|-|-|-|
GO:0017150	tRNA dihydrouridine synthase activity	molecular_function	0.16891	1	4	7519	18	28560	Pbr002563,Pbr038824,Pbr023847,Pbr041925	-|-|-|-|
GO:0023051	regulation of signaling	biological_process	0.1692	1	13	7519	77	28560	Pbr021572,Pbr039319,Pbr018654,Pbr009409,Pbr013601,Pbr035560,Pbr014773,Pbr023206,Pbr026763,Pbr031879,Pbr041833,Pbr003076,Pbr015141	-|-|-|-|-|-|-|-|-|-|-|-|-|
GO:0046813	virion attachment, binding of host cell surface receptor	biological_process	0.16979	1	2	7519	6	28560	Pbr002161,Pbr010787	-|-|
GO:0006753	nucleoside phosphate metabolic process	biological_process	0.16985	1	49	7519	366	28560	Pbr022667,Pbr038047,Pbr005087,Pbr016412,Pbr036418,Pbr016565,Pbr022234,Pbr016347,Pbr018300,Pbr021374,Pbr008340,Pbr024684,Pbr020159,Pbr021754,Pbr027596,Pbr029654,Pbr001055,Pbr022226,Pbr040906,Pbr042270,Pbr005135,Pbr005095,Pbr029826,Pbr014237,Pbr039217,Pbr027854,Pbr029626,Pbr009412,Pbr006221,Pbr012435,Pbr020556,Pbr030867,Pbr026031,Pbr013386,Pbr018022,Pbr040905,Pbr024095,Pbr020157,Pbr040281,Pbr013399…	-|-|-|-|-|-|-|-|-|-|-|-|-|-|-|-|-|-|-|-|-|-|-|-|-|-|-|-|-|-|-|-|-|-|-|-|-|-|-|-|-|-|-|-|-|-|-|-|-|
GO:0008653	lipopolysaccharide metabolic process	biological_process	0.17007	1	2	7519	6	28560	Pbr004645,Pbr004646	-|-|
GO:0009103	lipopolysaccharide biosynthetic process	biological_process	0.17007	1	2	7519	6	28560	Pbr004645,Pbr004646	-|-|
GO:0031625	ubiquitin protein ligase binding	molecular_function	0.17019	1	4	7519	19	28560	Pbr014840,Pbr039103,Pbr035767,Pbr039592	-|-|-|-|
GO:0044389	small conjugating protein ligase binding	molecular_function	0.17019	1	4	7519	19	28560	Pbr039592,Pbr014840,Pbr039103,Pbr035767	-|-|-|-|
GO:0009126	purine nucleoside monophosphate metabolic process	biological_process	0.17054	1	5	7519	26	28560	Pbr040905,Pbr041337,Pbr036418,Pbr040906,Pbr020159	-|-|-|-|-|
GO:0009127	purine nucleoside monophosphate biosynthetic process	biological_process	0.17054	1	5	7519	26	28560	Pbr036418,Pbr040906,Pbr020159,Pbr040905,Pbr041337	-|-|-|-|-|
GO:0009167	purine ribonucleoside monophosphate metabolic process	biological_process	0.17054	1	5	7519	26	28560	Pbr040905,Pbr041337,Pbr036418,Pbr020159,Pbr040906	-|-|-|-|-|
GO:0009168	purine ribonucleoside monophosphate biosynthetic process	biological_process	0.17054	1	5	7519	26	28560	Pbr020159,Pbr040906,Pbr036418,Pbr041337,Pbr040905	-|-|-|-|-|
GO:0042555	MCM complex	cellular_component	0.17163	1	2	7519	6	28560	Pbr025748,Pbr003850	-|-|
GO:0009889	regulation of biosynthetic process	biological_process	0.17203	1	324	7519	2609	28560	Pbr013642,Pbr016951,Pbr011474,Pbr020608,Pbr026690,Pbr031059,Pbr015119,Pbr013255,Pbr019005,Pbr024864,Pbr009810,Pbr037179,Pbr021875,Pbr034988,Pbr040121,Pbr022894,Pbr023232,Pbr018333,Pbr027956,Pbr022301,Pbr034468,Pbr020642,Pbr027347,Pbr002931,Pbr009070,Pbr012264,Pbr022678,Pbr013156,Pbr032491,Pbr015036,Pbr002460,Pbr036688,Pbr028579,Pbr003716,Pbr031707,Pbr006389,Pbr026775,Pbr012171,Pbr024934,Pbr035452…	-|-|-|-|-|-|-|-|-|-|-|-|-|-|-|-|-|-|-|-|-|-|-|-|-|-|-|-|-|-|-|-|-|-|-|-|-|-|-|-|-|-|-|-|-|-|-|-|-|-|-|-|-|-|-|-|-|-|-|-|-|-|-|-|-|-|-|-|-|-|-|-|-|-|-|-|-|-|-|-|-|-|-|-|-|-|-|-|-|-|-|-|-|-|-|-|-|-|-|-|-|-|-|-|-|-|-|-|-|-|-|-|-|-|-|-|-|-|-|-|-|-|-|-|-|-|-|-|-|-|-|-|-|-|-|-|-|-|-|-|-|-|-|-|-|-|-|-|-|-|-|-|-|-|-|-|-|-|-|-|-|-|-|-|-|-|-|-|-|-|-|-|-|-|-|-|-|-|-|-|-|-|-|-|-|-|-|-|-|-|-|-|-|-|-|-|-|-|-|-…
GO:0010556	regulation of macromolecule biosynthetic process	biological_process	0.17203	1	324	7519	2609	28560	Pbr010830,Pbr042284,Pbr016257,Pbr010357,Pbr014120,Pbr011427,Pbr015549,Pbr010224,Pbr007672,Pbr040222,Pbr010333,Pbr003026,Pbr018966,Pbr014160,Pbr033866,Pbr037272,Pbr015568,Pbr021210,Pbr023899,Pbr034115,Pbr029929,Pbr004885,Pbr013854,Pbr042291,Pbr006526,Pbr005051,Pbr012230,Pbr014535,Pbr018403,Pbr032229,Pbr032164,Pbr013715,Pbr013924,Pbr019775,Pbr030347,Pbr032965,Pbr015699,Pbr026679,Pbr036248,Pbr033430…	-|-|-|-|-|-|-|-|-|-|-|-|-|-|-|-|-|-|-|-|-|-|-|-|-|-|-|-|-|-|-|-|-|-|-|-|-|-|-|-|-|-|-|-|-|-|-|-|-|-|-|-|-|-|-|-|-|-|-|-|-|-|-|-|-|-|-|-|-|-|-|-|-|-|-|-|-|-|-|-|-|-|-|-|-|-|-|-|-|-|-|-|-|-|-|-|-|-|-|-|-|-|-|-|-|-|-|-|-|-|-|-|-|-|-|-|-|-|-|-|-|-|-|-|-|-|-|-|-|-|-|-|-|-|-|-|-|-|-|-|-|-|-|-|-|-|-|-|-|-|-|-|-|-|-|-|-|-|-|-|-|-|-|-|-|-|-|-|-|-|-|-|-|-|-|-|-|-|-|-|-|-|-|-|-|-|-|-|-|-|-|-|-|-|-|-|-|-|-|-…
GO:0031326	regulation of cellular biosynthetic process	biological_process	0.17203	1	324	7519	2609	28560	Pbr016049,Pbr005909,Pbr002685,Pbr040028,Pbr010904,Pbr009270,Pbr041453,Pbr041417,Pbr005390,Pbr031557,Pbr012686,Pbr027848,Pbr009294,Pbr013147,Pbr008768,Pbr039805,Pbr010809,Pbr005446,Pbr000407,Pbr002865,Pbr013848,Pbr015019,Pbr014657,Pbr032764,Pbr030882,Pbr040795,Pbr010864,Pbr016467,Pbr018562,Pbr036787,Pbr003660,Pbr013631,Pbr023902,Pbr013953,Pbr021041,Pbr023747,Pbr019220,Pbr011450,Pbr042755,Pbr034761…	-|-|-|-|-|-|-|-|-|-|-|-|-|-|-|-|-|-|-|-|-|-|-|-|-|-|-|-|-|-|-|-|-|-|-|-|-|-|-|-|-|-|-|-|-|-|-|-|-|-|-|-|-|-|-|-|-|-|-|-|-|-|-|-|-|-|-|-|-|-|-|-|-|-|-|-|-|-|-|-|-|-|-|-|-|-|-|-|-|-|-|-|-|-|-|-|-|-|-|-|-|-|-|-|-|-|-|-|-|-|-|-|-|-|-|-|-|-|-|-|-|-|-|-|-|-|-|-|-|-|-|-|-|-|-|-|-|-|-|-|-|-|-|-|-|-|-|-|-|-|-|-|-|-|-|-|-|-|-|-|-|-|-|-|-|-|-|-|-|-|-|-|-|-|-|-|-|-|-|-|-|-|-|-|-|-|-|-|-|-|-|-|-|-|-|-|-|-|-|-…
GO:0009072	aromatic amino acid family metabolic process	biological_process	0.17214	1	9	7519	49	28560	Pbr003075,Pbr040274,Pbr039650,Pbr010913,Pbr040411,Pbr039052,Pbr039649,Pbr031985,Pbr028524	-|-|-|-|-|-|-|-|-|
GO:0009259	ribonucleotide metabolic process	biological_process	0.17248	1	33	7519	244	28560	Pbr036418,Pbr005087,Pbr016412,Pbr022234,Pbr016347,Pbr018300,Pbr008340,Pbr020159,Pbr001055,Pbr005135,Pbr005095,Pbr040906,Pbr042270,Pbr039217,Pbr014237,Pbr027854,Pbr029626,Pbr006221,Pbr030867,Pbr020556,Pbr026031,Pbr040905,Pbr020157,Pbr024095,Pbr013386,Pbr040281,Pbr031639,Pbr000144,Pbr028751,Pbr039820,Pbr041337,Pbr042637,Pbr041516	-|-|-|-|-|-|-|-|-|-|-|-|-|-|-|-|-|-|-|-|-|-|-|-|-|-|-|-|-|-|-|-|-|
GO:0019693	ribose phosphate metabolic process	biological_process	0.17248	1	33	7519	244	28560	Pbr039820,Pbr028751,Pbr041337,Pbr042637,Pbr041516,Pbr040281,Pbr000144,Pbr031639,Pbr030867,Pbr020556,Pbr020157,Pbr024095,Pbr040905,Pbr013386,Pbr026031,Pbr029626,Pbr006221,Pbr005095,Pbr005135,Pbr042270,Pbr040906,Pbr027854,Pbr039217,Pbr014237,Pbr020159,Pbr001055,Pbr018300,Pbr008340,Pbr036418,Pbr005087,Pbr016412,Pbr022234,Pbr016347	-|-|-|-|-|-|-|-|-|-|-|-|-|-|-|-|-|-|-|-|-|-|-|-|-|-|-|-|-|-|-|-|-|
GO:0044380	protein localization to cytoskeleton	biological_process	0.17326	1	4	7519	18	28560	Pbr001121,Pbr009255,Pbr015058,Pbr038738	-|-|-|-|
GO:0071988	protein localization to spindle pole body	biological_process	0.17326	1	4	7519	18	28560	Pbr015058,Pbr009255,Pbr001121,Pbr038738	-|-|-|-|
GO:0060589	nucleoside-triphosphatase regulator activity	molecular_function	0.17365	1	26	7519	169	28560	Pbr021754,Pbr028831,Pbr020281,Pbr000649,Pbr017262,Pbr002608,Pbr016838,Pbr009409,Pbr011488,Pbr024131,Pbr042655,Pbr032932,Pbr002767,Pbr003528,Pbr024474,Pbr029295,Pbr008196,Pbr037488,Pbr040013,Pbr011381,Pbr039776,Pbr041833,Pbr006789,Pbr038936,Pbr034658,Pbr029701	-|-|-|-|-|-|-|-|-|-|-|-|-|-|-|-|-|-|-|-|-|-|-|-|-|-|
GO:0016852	sirohydrochlorin cobaltochelatase activity	molecular_function	0.17368	1	2	7519	7	28560	Pbr039650,Pbr039649	-|-|
GO:0003870	5-aminolevulinate synthase activity	molecular_function	0.17373	1	2	7519	8	28560	Pbr010645,Pbr041017	-|-|
GO:0071806	protein transmembrane transport	biological_process	0.17472	1	7	7519	41	28560	Pbr034869,Pbr028556,Pbr031336,Pbr011924,Pbr023241,Pbr032945,Pbr037128	-|-|-|-|-|-|-|
GO:0030150	protein import into mitochondrial matrix	biological_process	0.17582	1	3	7519	14	28560	Pbr023241,Pbr011924,Pbr032945	-|-|-|
GO:0034641	cellular nitrogen compound metabolic process	biological_process	0.17633	1	701	7519	5653	28560	Pbr041137,Pbr026725,Pbr030387,Pbr021120,Pbr032223,Pbr039789,Pbr008541,Pbr040405,Pbr039903,Pbr026129,Pbr023326,Pbr007365,Pbr013119,Pbr014305,Pbr029155,Pbr021302,Pbr032736,Pbr038047,Pbr004568,Pbr015364,Pbr011347,Pbr025143,Pbr027726,Pbr026249,Pbr018549,Pbr027596,Pbr011145,Pbr012513,Pbr019144,Pbr039714,Pbr034761,Pbr012368,Pbr021041,Pbr030956,Pbr039394,Pbr011450,Pbr034198,Pbr033297,Pbr019881,Pbr026626…	-|-|-|-|-|-|-|-|-|-|-|-|-|-|-|-|-|-|-|-|-|-|-|-|-|-|-|-|-|-|-|-|-|-|-|-|-|-|-|-|-|-|-|-|-|-|-|-|-|-|-|-|-|-|-|-|-|-|-|-|-|-|-|-|-|-|-|-|-|-|-|-|-|-|-|-|-|-|-|-|-|-|-|-|-|-|-|-|-|-|-|-|-|-|-|-|-|-|-|-|-|-|-|-|-|-|-|-|-|-|-|-|-|-|-|-|-|-|-|-|-|-|-|-|-|-|-|-|-|-|-|-|-|-|-|-|-|-|-|-|-|-|-|-|-|-|-|-|-|-|-|-|-|-|-|-|-|-|-|-|-|-|-|-|-|-|-|-|-|-|-|-|-|-|-|-|-|-|-|-|-|-|-|-|-|-|-|-|-|-|-|-|-|-|-|-|-|-|-|-…
GO:0031369	translation initiation factor binding	molecular_function	0.17762	1	4	7519	19	28560	Pbr021388,Pbr036787,Pbr026679,Pbr030472	-|-|-|-|
GO:0060255	regulation of macromolecule metabolic process	biological_process	0.17766	1	334	7519	2693	28560	Pbr028567,Pbr012685,Pbr023838,Pbr022161,Pbr007829,Pbr039077,Pbr016567,Pbr034174,Pbr004448,Pbr020828,Pbr005502,Pbr030862,Pbr003186,Pbr024467,Pbr027868,Pbr022332,Pbr000980,Pbr023227,Pbr026554,Pbr018100,Pbr025864,Pbr030748,Pbr016325,Pbr028480,Pbr005860,Pbr029701,Pbr001334,Pbr003027,Pbr017296,Pbr005379,Pbr033459,Pbr032608,Pbr010517,Pbr017262,Pbr012024,Pbr008639,Pbr038640,Pbr041516,Pbr037193,Pbr018182…	-|-|-|-|-|-|-|-|-|-|-|-|-|-|-|-|-|-|-|-|-|-|-|-|-|-|-|-|-|-|-|-|-|-|-|-|-|-|-|-|-|-|-|-|-|-|-|-|-|-|-|-|-|-|-|-|-|-|-|-|-|-|-|-|-|-|-|-|-|-|-|-|-|-|-|-|-|-|-|-|-|-|-|-|-|-|-|-|-|-|-|-|-|-|-|-|-|-|-|-|-|-|-|-|-|-|-|-|-|-|-|-|-|-|-|-|-|-|-|-|-|-|-|-|-|-|-|-|-|-|-|-|-|-|-|-|-|-|-|-|-|-|-|-|-|-|-|-|-|-|-|-|-|-|-|-|-|-|-|-|-|-|-|-|-|-|-|-|-|-|-|-|-|-|-|-|-|-|-|-|-|-|-|-|-|-|-|-|-|-|-|-|-|-|-|-|-|-|-|-…
GO:0004779	sulfate adenylyltransferase activity	molecular_function	0.17769	1	2	7519	6	28560	Pbr003032,Pbr014657	-|-|
GO:0004781	sulfate adenylyltransferase (ATP) activity	molecular_function	0.17769	1	2	7519	6	28560	Pbr003032,Pbr014657	-|-|
GO:0030151	molybdenum ion binding	molecular_function	0.17811	1	6	7519	32	28560	Pbr010248,Pbr008534,Pbr008178,Pbr019005,Pbr011773,Pbr028167	-|-|-|-|-|-|
GO:2000112	regulation of cellular macromolecule biosynthetic process	biological_process	0.17943	1	323	7519	2605	28560	Pbr012715,Pbr041005,Pbr039302,Pbr025184,Pbr041405,Pbr033430,Pbr041506,Pbr001554,Pbr013508,Pbr029100,Pbr040437,Pbr012802,Pbr037242,Pbr028980,Pbr028971,Pbr008754,Pbr016109,Pbr037414,Pbr002342,Pbr036766,Pbr013927,Pbr009089,Pbr004930,Pbr018089,Pbr018397,Pbr030246,Pbr009902,Pbr031648,Pbr030092,Pbr008540,Pbr033453,Pbr030472,Pbr020551,Pbr041852,Pbr033225,Pbr015502,Pbr041158,Pbr027410,Pbr004645,Pbr021781…	-|-|-|-|-|-|-|-|-|-|-|-|-|-|-|-|-|-|-|-|-|-|-|-|-|-|-|-|-|-|-|-|-|-|-|-|-|-|-|-|-|-|-|-|-|-|-|-|-|-|-|-|-|-|-|-|-|-|-|-|-|-|-|-|-|-|-|-|-|-|-|-|-|-|-|-|-|-|-|-|-|-|-|-|-|-|-|-|-|-|-|-|-|-|-|-|-|-|-|-|-|-|-|-|-|-|-|-|-|-|-|-|-|-|-|-|-|-|-|-|-|-|-|-|-|-|-|-|-|-|-|-|-|-|-|-|-|-|-|-|-|-|-|-|-|-|-|-|-|-|-|-|-|-|-|-|-|-|-|-|-|-|-|-|-|-|-|-|-|-|-|-|-|-|-|-|-|-|-|-|-|-|-|-|-|-|-|-|-|-|-|-|-|-|-|-|-|-|-|-…
GO:0030141	secretory granule	cellular_component	0.17958	1	2	7519	6	28560	Pbr037362,Pbr032922	-|-|
GO:0016010	dystrophin-associated glycoprotein complex	cellular_component	0.18167	1	3	7519	12	28560	Pbr026886,Pbr041765,Pbr026884	-|-|-|
GO:0003674	molecular_function	molecular_function	0.18229	1	3045	7519	25236	28560	Pbr033791,Pbr012024,Pbr008351,Pbr027964,Pbr022448,Pbr017740,Pbr009531,Pbr012265,Pbr005575,Pbr012806,Pbr022509,Pbr034583,Pbr031113,Pbr033334,Pbr037347,Pbr016790,Pbr037047,Pbr036469,Pbr008178,Pbr042288,Pbr038805,Pbr026789,Pbr039176,Pbr008270,Pbr002605,Pbr027854,Pbr005694,Pbr040740,Pbr005900,Pbr028868,Pbr018100,Pbr015084,Pbr025087,Pbr031276,Pbr034174,Pbr031050,Pbr010645,Pbr007229,Pbr028734,Pbr039077…	-|-|-|-|-|-|-|-|-|-|-|-|-|-|-|-|-|-|-|-|-|-|-|-|-|-|-|-|-|-|-|-|-|-|-|-|-|-|-|-|-|-|-|-|-|-|-|-|-|-|-|-|-|-|-|-|-|-|-|-|-|-|-|-|-|-|-|-|-|-|-|-|-|-|-|-|-|-|-|-|-|-|-|-|-|-|-|-|-|-|-|-|-|-|-|-|-|-|-|-|-|-|-|-|-|-|-|-|-|-|-|-|-|-|-|-|-|-|-|-|-|-|-|-|-|-|-|-|-|-|-|-|-|-|-|-|-|-|-|-|-|-|-|-|-|-|-|-|-|-|-|-|-|-|-|-|-|-|-|-|-|-|-|-|-|-|-|-|-|-|-|-|-|-|-|-|-|-|-|-|-|-|-|-|-|-|-|-|-|-|-|-|-|-|-|-|-|-|-|-…
GO:0006787	porphyrin-containing compound catabolic process	biological_process	0.1824	1	7	7519	40	28560	Pbr003204,Pbr005873,Pbr001850,Pbr016071,Pbr025950,Pbr041942,Pbr028095	-|-|-|-|-|-|-|
GO:0033015	tetrapyrrole catabolic process	biological_process	0.1824	1	7	7519	40	28560	Pbr016071,Pbr001850,Pbr005873,Pbr003204,Pbr028095,Pbr041942,Pbr025950	-|-|-|-|-|-|-|
GO:0019362	pyridine nucleotide metabolic process	biological_process	0.18318	1	6	7519	32	28560	Pbr018022,Pbr022226,Pbr013399,Pbr021374,Pbr016565,Pbr039491	-|-|-|-|-|-|
GO:0046496	nicotinamide nucleotide metabolic process	biological_process	0.18318	1	6	7519	32	28560	Pbr039491,Pbr022226,Pbr018022,Pbr016565,Pbr013399,Pbr021374	-|-|-|-|-|-|
GO:0004143	diacylglycerol kinase activity	molecular_function	0.18354	1	4	7519	18	28560	Pbr033729,Pbr030105,Pbr018022,Pbr023504	-|-|-|-|
GO:0016568	chromatin modification	biological_process	0.18373	1	25	7519	173	28560	Pbr015568,Pbr033383,Pbr001952,Pbr000275,Pbr007738,Pbr010331,Pbr001520,Pbr025360,Pbr011441,Pbr031050,Pbr035963,Pbr022161,Pbr012264,Pbr034770,Pbr022010,Pbr000268,Pbr009823,Pbr008748,Pbr019687,Pbr020726,Pbr037796,Pbr014709,Pbr018029,Pbr011262,Pbr022028	-|-|-|-|-|-|-|-|-|-|-|-|-|-|-|-|-|-|-|-|-|-|-|-|-|
GO:0009154	purine ribonucleotide catabolic process	biological_process	0.18707	1	3	7519	12	28560	Pbr005095,Pbr029626,Pbr005087	-|-|-|
GO:0009261	ribonucleotide catabolic process	biological_process	0.18707	1	3	7519	12	28560	Pbr005095,Pbr029626,Pbr005087	-|-|-|
GO:0030337	DNA polymerase processivity factor activity	molecular_function	0.18716	1	3	7519	14	28560	Pbr003248,Pbr036113,Pbr008188	-|-|-|
GO:0009152	purine ribonucleotide biosynthetic process	biological_process	0.18788	1	24	7519	176	28560	Pbr006221,Pbr036418,Pbr016347,Pbr022234,Pbr030867,Pbr013386,Pbr024095,Pbr040905,Pbr020157,Pbr026031,Pbr008340,Pbr020159,Pbr040281,Pbr001055,Pbr000144,Pbr039820,Pbr040906,Pbr042270,Pbr028751,Pbr005135,Pbr027854,Pbr014237,Pbr041516,Pbr041337	-|-|-|-|-|-|-|-|-|-|-|-|-|-|-|-|-|-|-|-|-|-|-|-|
GO:1901068	guanosine-containing compound metabolic process	biological_process	0.18806	1	5	7519	24	28560	Pbr016412,Pbr018300,Pbr026031,Pbr042637,Pbr041337	-|-|-|-|-|
GO:0006508	proteolysis	biological_process	0.18837	1	122	7519	928	28560	Pbr036921,Pbr005934,Pbr013848,Pbr018121,Pbr031184,Pbr008610,Pbr019005,Pbr021480,Pbr034877,Pbr036473,Pbr013847,Pbr007738,Pbr018112,Pbr037578,Pbr005320,Pbr035590,Pbr005864,Pbr040111,Pbr024131,Pbr005773,Pbr027432,Pbr031336,Pbr016581,Pbr010898,Pbr019767,Pbr040166,Pbr007269,Pbr034460,Pbr030497,Pbr026388,Pbr006127,Pbr014500,Pbr042787,Pbr006697,Pbr001662,Pbr041252,Pbr016232,Pbr015194,Pbr019964,Pbr006375…	-|-|-|-|-|-|-|-|-|-|-|-|-|-|-|-|-|-|-|-|-|-|-|-|-|-|-|-|-|-|-|-|-|-|-|-|-|-|-|-|-|-|-|-|-|-|-|-|-|-|-|-|-|-|-|-|-|-|-|-|-|-|-|-|-|-|-|-|-|-|-|-|-|-|-|-|-|-|-|-|-|-|-|-|-|-|-|-|-|-|-|-|-|-|-|-|-|-|-|-|-|-|-|-|-|-|-|-|-|-|-|-|-|-|-|-|-|-|-|-|-|-|
GO:0004386	helicase activity	molecular_function	0.18882	1	68	7519	468	28560	Pbr022238,Pbr020379,Pbr007627,Pbr024619,Pbr038668,Pbr009939,Pbr005538,Pbr005321,Pbr035344,Pbr038640,Pbr019011,Pbr002896,Pbr004829,Pbr004438,Pbr034954,Pbr021815,Pbr039394,Pbr016956,Pbr028517,Pbr032965,Pbr011510,Pbr035657,Pbr029744,Pbr042755,Pbr019144,Pbr011612,Pbr030344,Pbr024934,Pbr016257,Pbr017301,Pbr006326,Pbr018003,Pbr010830,Pbr026271,Pbr042617,Pbr013119,Pbr010052,Pbr025748,Pbr041367,Pbr041482…	-|-|-|-|-|-|-|-|-|-|-|-|-|-|-|-|-|-|-|-|-|-|-|-|-|-|-|-|-|-|-|-|-|-|-|-|-|-|-|-|-|-|-|-|-|-|-|-|-|-|-|-|-|-|-|-|-|-|-|-|-|-|-|-|-|-|-|-|
GO:0009451	RNA modification	biological_process	0.18888	1	21	7519	137	28560	Pbr004386,Pbr032798,Pbr023326,Pbr024410,Pbr020874,Pbr008541,Pbr016292,Pbr002937,Pbr034846,Pbr001609,Pbr022444,Pbr019897,Pbr026626,Pbr018562,Pbr027027,Pbr019881,Pbr033215,Pbr038283,Pbr014402,Pbr015524,Pbr041674	-|-|-|-|-|-|-|-|-|-|-|-|-|-|-|-|-|-|-|-|-|
GO:0034599	cellular response to oxidative stress	biological_process	0.18948	1	2	7519	7	28560	Pbr036746,Pbr018773	-|-|
GO:0009156	ribonucleoside monophosphate biosynthetic process	biological_process	0.19054	1	5	7519	27	28560	Pbr041337,Pbr040905,Pbr020159,Pbr040906,Pbr036418	-|-|-|-|-|
GO:0009161	ribonucleoside monophosphate metabolic process	biological_process	0.19054	1	5	7519	27	28560	Pbr041337,Pbr040905,Pbr040906,Pbr020159,Pbr036418	-|-|-|-|-|
GO:0065007	biological regulation	biological_process	0.19063	1	594	7519	4813	28560	Pbr014369,Pbr041417,Pbr038169,Pbr009270,Pbr040028,Pbr005906,Pbr016329,Pbr033825,Pbr035727,Pbr013953,Pbr036787,Pbr030840,Pbr030882,Pbr014657,Pbr013848,Pbr010071,Pbr029769,Pbr036114,Pbr002865,Pbr000407,Pbr005446,Pbr009294,Pbr031557,Pbr038668,Pbr030273,Pbr005538,Pbr012370,Pbr002572,Pbr037774,Pbr034587,Pbr005794,Pbr037052,Pbr042755,Pbr042825,Pbr019220,Pbr023747,Pbr019487,Pbr001086,Pbr011488,Pbr016221…	-|-|-|-|-|-|-|-|-|-|-|-|-|-|-|-|-|-|-|-|-|-|-|-|-|-|-|-|-|-|-|-|-|-|-|-|-|-|-|-|-|-|-|-|-|-|-|-|-|-|-|-|-|-|-|-|-|-|-|-|-|-|-|-|-|-|-|-|-|-|-|-|-|-|-|-|-|-|-|-|-|-|-|-|-|-|-|-|-|-|-|-|-|-|-|-|-|-|-|-|-|-|-|-|-|-|-|-|-|-|-|-|-|-|-|-|-|-|-|-|-|-|-|-|-|-|-|-|-|-|-|-|-|-|-|-|-|-|-|-|-|-|-|-|-|-|-|-|-|-|-|-|-|-|-|-|-|-|-|-|-|-|-|-|-|-|-|-|-|-|-|-|-|-|-|-|-|-|-|-|-|-|-|-|-|-|-|-|-|-|-|-|-|-|-|-|-|-|-|-…
GO:0005047	signal recognition particle binding	molecular_function	0.19102	1	5	7519	26	28560	Pbr007365,Pbr029849,Pbr037923,Pbr019818,Pbr024739	-|-|-|-|-|
GO:0004357	glutamate-cysteine ligase activity	molecular_function	0.1911	1	2	7519	6	28560	Pbr005064,Pbr010911	-|-|
GO:0003885	D-arabinono-1,4-lactone oxidase activity	molecular_function	0.19152	1	2	7519	6	28560	Pbr003701,Pbr040377	-|-|
GO:0016899	oxidoreductase activity, acting on the CH-OH group of donors, oxygen as acceptor	molecular_function	0.19152	1	2	7519	6	28560	Pbr040377,Pbr003701	-|-|
GO:0008173	RNA methyltransferase activity	molecular_function	0.19217	1	11	7519	66	28560	Pbr002937,Pbr014402,Pbr029847,Pbr012898,Pbr027027,Pbr003186,Pbr019881,Pbr026626,Pbr003631,Pbr023326,Pbr023548	-|-|-|-|-|-|-|-|-|-|-|
GO:0005938	cell cortex	cellular_component	0.19233	1	19	7519	121	28560	Pbr035753,Pbr002121,Pbr027753,Pbr035133,Pbr026129,Pbr001520,Pbr002818,Pbr013097,Pbr036065,Pbr033378,Pbr003079,Pbr017996,Pbr022301,Pbr037184,Pbr023465,Pbr041740,Pbr009332,Pbr006443,Pbr010546	-|-|-|-|-|-|-|-|-|-|-|-|-|-|-|-|-|-|-|
GO:0034622	cellular macromolecular complex assembly	biological_process	0.19268	1	48	7519	354	28560	Pbr009055,Pbr029016,Pbr023051,Pbr017722,Pbr027959,Pbr029415,Pbr032251,Pbr027753,Pbr001739,Pbr010325,Pbr029110,Pbr029427,Pbr039707,Pbr003079,Pbr011272,Pbr041852,Pbr007140,Pbr031740,Pbr013317,Pbr027968,Pbr018021,Pbr033600,Pbr030831,Pbr003091,Pbr017403,Pbr011836,Pbr014485,Pbr022926,Pbr022127,Pbr020014,Pbr018954,Pbr038304,Pbr014773,Pbr037497,Pbr033130,Pbr001196,Pbr011488,Pbr011453,Pbr004792,Pbr027854…	-|-|-|-|-|-|-|-|-|-|-|-|-|-|-|-|-|-|-|-|-|-|-|-|-|-|-|-|-|-|-|-|-|-|-|-|-|-|-|-|-|-|-|-|-|-|-|-|
GO:0006188	IMP biosynthetic process	biological_process	0.1949	1	4	7519	21	28560	Pbr040906,Pbr020159,Pbr036418,Pbr040905	-|-|-|-|
GO:0046040	IMP metabolic process	biological_process	0.1949	1	4	7519	21	28560	Pbr040906,Pbr020159,Pbr036418,Pbr040905	-|-|-|-|
GO:0009260	ribonucleotide biosynthetic process	biological_process	0.19552	1	24	7519	177	28560	Pbr006221,Pbr036418,Pbr016347,Pbr022234,Pbr030867,Pbr026031,Pbr008340,Pbr020157,Pbr040905,Pbr024095,Pbr013386,Pbr020159,Pbr040281,Pbr000144,Pbr001055,Pbr005135,Pbr040906,Pbr042270,Pbr028751,Pbr039820,Pbr041337,Pbr014237,Pbr041516,Pbr027854	-|-|-|-|-|-|-|-|-|-|-|-|-|-|-|-|-|-|-|-|-|-|-|-|
GO:0046390	ribose phosphate biosynthetic process	biological_process	0.19552	1	24	7519	177	28560	Pbr016347,Pbr022234,Pbr006221,Pbr036418,Pbr026031,Pbr008340,Pbr013386,Pbr040905,Pbr024095,Pbr020157,Pbr030867,Pbr001055,Pbr000144,Pbr020159,Pbr040281,Pbr014237,Pbr041516,Pbr041337,Pbr027854,Pbr028751,Pbr040906,Pbr042270,Pbr005135,Pbr039820	-|-|-|-|-|-|-|-|-|-|-|-|-|-|-|-|-|-|-|-|-|-|-|-|
GO:0051382	kinetochore assembly	biological_process	0.19578	1	7	7519	43	28560	Pbr029016,Pbr023051,Pbr017722,Pbr033600,Pbr041852,Pbr007140,Pbr011488	-|-|-|-|-|-|-|
GO:0051383	kinetochore organization	biological_process	0.19578	1	7	7519	43	28560	Pbr033600,Pbr041852,Pbr007140,Pbr011488,Pbr029016,Pbr023051,Pbr017722	-|-|-|-|-|-|-|
GO:0030686	90S preribosome	cellular_component	0.19624	1	3	7519	13	28560	Pbr014001,Pbr030387,Pbr001926	-|-|-|
GO:0030479	actin cortical patch	cellular_component	0.19647	1	1	7519	2	28560	Pbr003079	-|
GO:0030863	cortical cytoskeleton	cellular_component	0.19647	1	1	7519	2	28560	Pbr003079	-|
GO:0030864	cortical actin cytoskeleton	cellular_component	0.19647	1	1	7519	2	28560	Pbr003079	-|
GO:0016301	kinase activity	molecular_function	0.197	1	334	7519	2505	28560	Pbr035344,Pbr019011,Pbr023631,Pbr030062,Pbr005538,Pbr039491,Pbr037601,Pbr033297,Pbr029776,Pbr025965,Pbr032264,Pbr015348,Pbr025680,Pbr020676,Pbr009126,Pbr033175,Pbr013028,Pbr042755,Pbr020797,Pbr037774,Pbr035135,Pbr033239,Pbr032267,Pbr030105,Pbr025530,Pbr039714,Pbr028580,Pbr003070,Pbr013457,Pbr030076,Pbr041765,Pbr029003,Pbr015318,Pbr014179,Pbr032288,Pbr023912,Pbr010052,Pbr017041,Pbr035317,Pbr012092…	-|-|-|-|-|-|-|-|-|-|-|-|-|-|-|-|-|-|-|-|-|-|-|-|-|-|-|-|-|-|-|-|-|-|-|-|-|-|-|-|-|-|-|-|-|-|-|-|-|-|-|-|-|-|-|-|-|-|-|-|-|-|-|-|-|-|-|-|-|-|-|-|-|-|-|-|-|-|-|-|-|-|-|-|-|-|-|-|-|-|-|-|-|-|-|-|-|-|-|-|-|-|-|-|-|-|-|-|-|-|-|-|-|-|-|-|-|-|-|-|-|-|-|-|-|-|-|-|-|-|-|-|-|-|-|-|-|-|-|-|-|-|-|-|-|-|-|-|-|-|-|-|-|-|-|-|-|-|-|-|-|-|-|-|-|-|-|-|-|-|-|-|-|-|-|-|-|-|-|-|-|-|-|-|-|-|-|-|-|-|-|-|-|-|-|-|-|-|-|-…
GO:0070070	proton-transporting V-type ATPase complex assembly	biological_process	0.19749	1	2	7519	8	28560	Pbr037497,Pbr014773	-|-|
GO:0070072	vacuolar proton-transporting V-type ATPase complex assembly	biological_process	0.19749	1	2	7519	8	28560	Pbr037497,Pbr014773	-|-|
GO:0030119	AP-type membrane coat adaptor complex	cellular_component	0.19752	1	5	7519	24	28560	Pbr004792,Pbr012436,Pbr027968,Pbr034860,Pbr027508	-|-|-|-|-|
GO:0016887	ATPase activity	molecular_function	0.19947	1	104	7519	742	28560	Pbr000144,Pbr013156,Pbr032922,Pbr031096,Pbr008652,Pbr025845,Pbr020551,Pbr023414,Pbr041471,Pbr028751,Pbr022903,Pbr031707,Pbr035730,Pbr006062,Pbr020157,Pbr013386,Pbr026379,Pbr009745,Pbr013667,Pbr011192,Pbr006273,Pbr007269,Pbr005305,Pbr031059,Pbr039278,Pbr010046,Pbr027509,Pbr032326,Pbr026690,Pbr020608,Pbr002767,Pbr041005,Pbr013169,Pbr011223,Pbr010071,Pbr013848,Pbr028971,Pbr030500,Pbr009000,Pbr028694…	-|-|-|-|-|-|-|-|-|-|-|-|-|-|-|-|-|-|-|-|-|-|-|-|-|-|-|-|-|-|-|-|-|-|-|-|-|-|-|-|-|-|-|-|-|-|-|-|-|-|-|-|-|-|-|-|-|-|-|-|-|-|-|-|-|-|-|-|-|-|-|-|-|-|-|-|-|-|-|-|-|-|-|-|-|-|-|-|-|-|-|-|-|-|-|-|-|-|-|-|-|-|-|-|
GO:0008649	rRNA methyltransferase activity	molecular_function	0.20013	1	3	7519	13	28560	Pbr019881,Pbr012898,Pbr023326	-|-|-|
GO:0070566	adenylyltransferase activity	molecular_function	0.20076	1	8	7519	44	28560	Pbr041337,Pbr014657,Pbr030021,Pbr013188,Pbr014727,Pbr003032,Pbr008765,Pbr022826	-|-|-|-|-|-|-|-|
GO:0015276	ligand-gated ion channel activity	molecular_function	0.20095	1	17	7519	112	28560	Pbr015081,Pbr040210,Pbr037213,Pbr036685,Pbr039042,Pbr036451,Pbr029100,Pbr034936,Pbr037341,Pbr018095,Pbr033617,Pbr018766,Pbr002342,Pbr011753,Pbr002228,Pbr036455,Pbr014235	-|-|-|-|-|-|-|-|-|-|-|-|-|-|-|-|-|
GO:0022834	ligand-gated channel activity	molecular_function	0.20095	1	17	7519	112	28560	Pbr040210,Pbr015081,Pbr037213,Pbr029100,Pbr034936,Pbr036451,Pbr039042,Pbr036685,Pbr018766,Pbr033617,Pbr018095,Pbr037341,Pbr014235,Pbr036455,Pbr002342,Pbr002228,Pbr011753	-|-|-|-|-|-|-|-|-|-|-|-|-|-|-|-|-|
GO:0050290	sphingomyelin phosphodiesterase D activity	molecular_function	0.20126	1	1	7519	2	28560	Pbr035765	-|
GO:0010627	regulation of intracellular protein kinase cascade	biological_process	0.20137	1	2	7519	7	28560	Pbr014773,Pbr026763	-|-|
GO:0004177	aminopeptidase activity	molecular_function	0.20144	1	7	7519	38	28560	Pbr005321,Pbr036921,Pbr005320,Pbr016232,Pbr026388,Pbr007357,Pbr019628	-|-|-|-|-|-|-|
GO:0016053	organic acid biosynthetic process	biological_process	0.20164	1	60	7519	438	28560	Pbr028524,Pbr023847,Pbr001483,Pbr042421,Pbr018966,Pbr036267,Pbr022385,Pbr039483,Pbr026475,Pbr026472,Pbr021569,Pbr032449,Pbr025247,Pbr004021,Pbr006059,Pbr000694,Pbr014749,Pbr018100,Pbr005064,Pbr039649,Pbr041983,Pbr017012,Pbr027710,Pbr018549,Pbr005694,Pbr037260,Pbr005716,Pbr014112,Pbr009412,Pbr019030,Pbr002563,Pbr012435,Pbr006554,Pbr040411,Pbr039052,Pbr039100,Pbr038153,Pbr032700,Pbr003075,Pbr032299…	-|-|-|-|-|-|-|-|-|-|-|-|-|-|-|-|-|-|-|-|-|-|-|-|-|-|-|-|-|-|-|-|-|-|-|-|-|-|-|-|-|-|-|-|-|-|-|-|-|-|-|-|-|-|-|-|-|-|-|-|
GO:0046394	carboxylic acid biosynthetic process	biological_process	0.20164	1	60	7519	438	28560	Pbr037260,Pbr005716,Pbr018549,Pbr027710,Pbr005694,Pbr039649,Pbr005064,Pbr018100,Pbr017012,Pbr041983,Pbr000694,Pbr004021,Pbr006059,Pbr014749,Pbr021569,Pbr025247,Pbr032449,Pbr039483,Pbr022385,Pbr026472,Pbr026475,Pbr001483,Pbr036267,Pbr018966,Pbr042421,Pbr023847,Pbr028524,Pbr021518,Pbr028762,Pbr020913,Pbr029028,Pbr019533,Pbr025845,Pbr029791,Pbr034447,Pbr010911,Pbr016632,Pbr039650,Pbr040274,Pbr012370…	-|-|-|-|-|-|-|-|-|-|-|-|-|-|-|-|-|-|-|-|-|-|-|-|-|-|-|-|-|-|-|-|-|-|-|-|-|-|-|-|-|-|-|-|-|-|-|-|-|-|-|-|-|-|-|-|-|-|-|-|
GO:0051187	cofactor catabolic process	biological_process	0.20225	1	7	7519	41	28560	Pbr003204,Pbr001850,Pbr005873,Pbr016071,Pbr025950,Pbr028095,Pbr041942	-|-|-|-|-|-|-|
GO:1901566	organonitrogen compound biosynthetic process	biological_process	0.20265	1	110	7519	842	28560	Pbr028922,Pbr022667,Pbr028524,Pbr023847,Pbr036418,Pbr013847,Pbr001483,Pbr016347,Pbr041712,Pbr039483,Pbr009000,Pbr025247,Pbr014749,Pbr034033,Pbr006059,Pbr041983,Pbr039649,Pbr042270,Pbr019143,Pbr005135,Pbr005716,Pbr014237,Pbr005801,Pbr002563,Pbr009412,Pbr039564,Pbr035535,Pbr005802,Pbr027319,Pbr041292,Pbr032700,Pbr039052,Pbr008850,Pbr040411,Pbr029847,Pbr026031,Pbr013386,Pbr003075,Pbr020157,Pbr007267…	-|-|-|-|-|-|-|-|-|-|-|-|-|-|-|-|-|-|-|-|-|-|-|-|-|-|-|-|-|-|-|-|-|-|-|-|-|-|-|-|-|-|-|-|-|-|-|-|-|-|-|-|-|-|-|-|-|-|-|-|-|-|-|-|-|-|-|-|-|-|-|-|-|-|-|-|-|-|-|-|-|-|-|-|-|-|-|-|-|-|-|-|-|-|-|-|-|-|-|-|-|-|-|-|-|-|-|-|-|-|
GO:0006231	dTMP biosynthetic process	biological_process	0.20271	1	2	7519	7	28560	Pbr027596,Pbr012435	-|-|
GO:0009157	deoxyribonucleoside monophosphate biosynthetic process	biological_process	0.20271	1	2	7519	7	28560	Pbr027596,Pbr012435	-|-|
GO:0009162	deoxyribonucleoside monophosphate metabolic process	biological_process	0.20271	1	2	7519	7	28560	Pbr012435,Pbr027596	-|-|
GO:0009176	pyrimidine deoxyribonucleoside monophosphate metabolic process	biological_process	0.20271	1	2	7519	7	28560	Pbr027596,Pbr012435	-|-|
GO:0009177	pyrimidine deoxyribonucleoside monophosphate biosynthetic process	biological_process	0.20271	1	2	7519	7	28560	Pbr027596,Pbr012435	-|-|
GO:0009221	pyrimidine deoxyribonucleotide biosynthetic process	biological_process	0.20271	1	2	7519	7	28560	Pbr027596,Pbr012435	-|-|
GO:0009263	deoxyribonucleotide biosynthetic process	biological_process	0.20271	1	2	7519	7	28560	Pbr012435,Pbr027596	-|-|
GO:0009265	2'-deoxyribonucleotide biosynthetic process	biological_process	0.20271	1	2	7519	7	28560	Pbr027596,Pbr012435	-|-|
GO:0042083	5,10-methylenetetrahydrofolate-dependent methyltransferase activity	molecular_function	0.20271	1	2	7519	7	28560	Pbr012435,Pbr027596	-|-|
GO:0046073	dTMP metabolic process	biological_process	0.20271	1	2	7519	7	28560	Pbr027596,Pbr012435	-|-|
GO:0046385	deoxyribose phosphate biosynthetic process	biological_process	0.20271	1	2	7519	7	28560	Pbr012435,Pbr027596	-|-|
GO:0006766	vitamin metabolic process	biological_process	0.20334	1	17	7519	118	28560	Pbr035535,Pbr013847,Pbr039564,Pbr014727,Pbr004568,Pbr026108,Pbr009000,Pbr041292,Pbr032700,Pbr039649,Pbr004541,Pbr036963,Pbr025447,Pbr014446,Pbr019143,Pbr041471,Pbr039650	-|-|-|-|-|-|-|-|-|-|-|-|-|-|-|-|-|
GO:0006767	water-soluble vitamin metabolic process	biological_process	0.20334	1	17	7519	118	28560	Pbr014446,Pbr019143,Pbr041471,Pbr039650,Pbr025447,Pbr039649,Pbr004541,Pbr036963,Pbr041292,Pbr032700,Pbr009000,Pbr004568,Pbr026108,Pbr035535,Pbr013847,Pbr039564,Pbr014727	-|-|-|-|-|-|-|-|-|-|-|-|-|-|-|-|-|
GO:0000281	mitotic cytokinesis	biological_process	0.20388	1	1	7519	2	28560	Pbr016951	-|
GO:0040001	establishment of mitotic spindle localization	biological_process	0.20388	1	1	7519	2	28560	Pbr016951	-|
GO:0051293	establishment of spindle localization	biological_process	0.20388	1	1	7519	2	28560	Pbr016951	-|
GO:0051653	spindle localization	biological_process	0.20388	1	1	7519	2	28560	Pbr016951	-|
GO:0008013	beta-catenin binding	molecular_function	0.20452	1	3	7519	12	28560	Pbr010630,Pbr021027,Pbr016661	-|-|-|
GO:0004315	3-oxoacyl-[acyl-carrier-protein] synthase activity	molecular_function	0.20568	1	10	7519	64	28560	Pbr020913,Pbr019533,Pbr032449,Pbr022385,Pbr038153,Pbr026472,Pbr026475,Pbr032296,Pbr017012,Pbr031122	-|-|-|-|-|-|-|-|-|-|
GO:1901363	heterocyclic compound binding	molecular_function	0.20807	1	1197	7519	9540	28560	Pbr013117,Pbr021627,Pbr028216,Pbr011029,Pbr001466,Pbr026918,Pbr029672,Pbr029800,Pbr007829,Pbr035706,Pbr035320,Pbr020905,Pbr027868,Pbr028710,Pbr004386,Pbr026271,Pbr010517,Pbr040861,Pbr017262,Pbr014001,Pbr004621,Pbr027709,Pbr009268,Pbr010341,Pbr034770,Pbr007086,Pbr012704,Pbr017128,Pbr019821,Pbr016071,Pbr016007,Pbr001334,Pbr032114,Pbr042035,Pbr013861,Pbr030184,Pbr006330,Pbr000842,Pbr014968,Pbr019818…	-|-|-|-|-|-|-|-|-|-|-|-|-|-|-|-|-|-|-|-|-|-|-|-|-|-|-|-|-|-|-|-|-|-|-|-|-|-|-|-|-|-|-|-|-|-|-|-|-|-|-|-|-|-|-|-|-|-|-|-|-|-|-|-|-|-|-|-|-|-|-|-|-|-|-|-|-|-|-|-|-|-|-|-|-|-|-|-|-|-|-|-|-|-|-|-|-|-|-|-|-|-|-|-|-|-|-|-|-|-|-|-|-|-|-|-|-|-|-|-|-|-|-|-|-|-|-|-|-|-|-|-|-|-|-|-|-|-|-|-|-|-|-|-|-|-|-|-|-|-|-|-|-|-|-|-|-|-|-|-|-|-|-|-|-|-|-|-|-|-|-|-|-|-|-|-|-|-|-|-|-|-|-|-|-|-|-|-|-|-|-|-|-|-|-|-|-|-|-|-…
GO:0070603	SWI/SNF superfamily-type complex	cellular_component	0.20819	1	4	7519	19	28560	Pbr000275,Pbr014709,Pbr031403,Pbr010331	-|-|-|-|
GO:0097159	organic cyclic compound binding	molecular_function	0.20882	1	1197	7519	9541	28560	Pbr025622,Pbr002784,Pbr002121,Pbr010503,Pbr012645,Pbr023408,Pbr029016,Pbr034125,Pbr002685,Pbr028239,Pbr027657,Pbr039120,Pbr022010,Pbr017449,Pbr031639,Pbr026591,Pbr041453,Pbr007498,Pbr011272,Pbr023540,Pbr011262,Pbr009332,Pbr016471,Pbr010325,Pbr029315,Pbr040943,Pbr013147,Pbr000251,Pbr019079,Pbr041712,Pbr015019,Pbr012518,Pbr010864,Pbr019130,Pbr010897,Pbr030172,Pbr003660,Pbr008910,Pbr029047,Pbr036086…	-|-|-|-|-|-|-|-|-|-|-|-|-|-|-|-|-|-|-|-|-|-|-|-|-|-|-|-|-|-|-|-|-|-|-|-|-|-|-|-|-|-|-|-|-|-|-|-|-|-|-|-|-|-|-|-|-|-|-|-|-|-|-|-|-|-|-|-|-|-|-|-|-|-|-|-|-|-|-|-|-|-|-|-|-|-|-|-|-|-|-|-|-|-|-|-|-|-|-|-|-|-|-|-|-|-|-|-|-|-|-|-|-|-|-|-|-|-|-|-|-|-|-|-|-|-|-|-|-|-|-|-|-|-|-|-|-|-|-|-|-|-|-|-|-|-|-|-|-|-|-|-|-|-|-|-|-|-|-|-|-|-|-|-|-|-|-|-|-|-|-|-|-|-|-|-|-|-|-|-|-|-|-|-|-|-|-|-|-|-|-|-|-|-|-|-|-|-|-|-…
GO:0006195	purine nucleotide catabolic process	biological_process	0.20967	1	4	7519	20	28560	Pbr005087,Pbr029626,Pbr021754,Pbr005095	-|-|-|-|
GO:0072523	purine-containing compound catabolic process	biological_process	0.20967	1	4	7519	20	28560	Pbr005095,Pbr005087,Pbr021754,Pbr029626	-|-|-|-|
GO:0007156	homophilic cell adhesion	biological_process	0.21053	1	1	7519	2	28560	Pbr004326	-|
GO:0006974	response to DNA damage stimulus	biological_process	0.21115	1	84	7519	606	28560	Pbr020379,Pbr022238,Pbr024619,Pbr018918,Pbr029386,Pbr009939,Pbr038668,Pbr005538,Pbr037494,Pbr009581,Pbr038640,Pbr004829,Pbr016956,Pbr039394,Pbr032965,Pbr030347,Pbr018502,Pbr028843,Pbr012368,Pbr035657,Pbr042755,Pbr029744,Pbr027508,Pbr019144,Pbr023804,Pbr011612,Pbr016257,Pbr024934,Pbr022876,Pbr017301,Pbr006326,Pbr030659,Pbr010830,Pbr014782,Pbr042617,Pbr026271,Pbr013119,Pbr030838,Pbr003848,Pbr031589…	-|-|-|-|-|-|-|-|-|-|-|-|-|-|-|-|-|-|-|-|-|-|-|-|-|-|-|-|-|-|-|-|-|-|-|-|-|-|-|-|-|-|-|-|-|-|-|-|-|-|-|-|-|-|-|-|-|-|-|-|-|-|-|-|-|-|-|-|-|-|-|-|-|-|-|-|-|-|-|-|-|-|-|-|
GO:0007243	intracellular protein kinase cascade	biological_process	0.21126	1	3	7519	13	28560	Pbr026763,Pbr015582,Pbr014773	-|-|-|
GO:0009404	toxin metabolic process	biological_process	0.21151	1	4	7519	19	28560	Pbr019791,Pbr010386,Pbr023934,Pbr031648	-|-|-|-|
GO:0008168	methyltransferase activity	molecular_function	0.21257	1	75	7519	564	28560	Pbr024574,Pbr026626,Pbr022509,Pbr021362,Pbr019881,Pbr027027,Pbr019897,Pbr002418,Pbr040610,Pbr010131,Pbr012435,Pbr015937,Pbr003631,Pbr009957,Pbr029788,Pbr011450,Pbr034027,Pbr002937,Pbr027552,Pbr024631,Pbr036141,Pbr011078,Pbr027596,Pbr024923,Pbr024021,Pbr012134,Pbr035452,Pbr023326,Pbr007365,Pbr042026,Pbr003186,Pbr038797,Pbr002017,Pbr019925,Pbr003070,Pbr001609,Pbr042782,Pbr015036,Pbr027407,Pbr008326…	-|-|-|-|-|-|-|-|-|-|-|-|-|-|-|-|-|-|-|-|-|-|-|-|-|-|-|-|-|-|-|-|-|-|-|-|-|-|-|-|-|-|-|-|-|-|-|-|-|-|-|-|-|-|-|-|-|-|-|-|-|-|-|-|-|-|-|-|-|-|-|-|-|-|-|
GO:0008746	NAD(P)+ transhydrogenase activity	molecular_function	0.21438	1	1	7519	2	28560	Pbr037092	-|
GO:0008750	NAD(P)+ transhydrogenase (AB-specific) activity	molecular_function	0.21438	1	1	7519	2	28560	Pbr037092	-|
GO:0016652	oxidoreductase activity, acting on NAD(P)H, NAD(P) as acceptor	molecular_function	0.21438	1	1	7519	2	28560	Pbr037092	-|
GO:0005539	glycosaminoglycan binding	molecular_function	0.21472	1	2	7519	7	28560	Pbr035828,Pbr011626	-|-|
GO:0090544	BAF-type complex	cellular_component	0.21624	1	3	7519	13	28560	Pbr000275,Pbr014709,Pbr010331	-|-|-|
GO:0010243	response to organonitrogen compound	biological_process	0.21643	1	1	7519	2	28560	Pbr014773	-|
GO:0006754	ATP biosynthetic process	biological_process	0.21742	1	16	7519	117	28560	Pbr030867,Pbr024095,Pbr020157,Pbr013386,Pbr008340,Pbr006221,Pbr022234,Pbr016347,Pbr039820,Pbr005135,Pbr028751,Pbr027854,Pbr041516,Pbr040281,Pbr000144,Pbr001055	-|-|-|-|-|-|-|-|-|-|-|-|-|-|-|-|
GO:0050795	regulation of behavior	biological_process	0.22155	1	2	7519	7	28560	Pbr014687,Pbr025787	-|-|
GO:0050920	regulation of chemotaxis	biological_process	0.22155	1	2	7519	7	28560	Pbr025787,Pbr014687	-|-|
GO:0045300	acyl-[acyl-carrier-protein] desaturase activity	molecular_function	0.22193	1	2	7519	8	28560	Pbr041952,Pbr041955	-|-|
GO:0015934	large ribosomal subunit	cellular_component	0.22195	1	3	7519	15	28560	Pbr023997,Pbr036957,Pbr038767	-|-|-|
GO:0034508	centromere complex assembly	biological_process	0.22224	1	8	7519	52	28560	Pbr033600,Pbr011488,Pbr029016,Pbr023051,Pbr039707,Pbr017722,Pbr041852,Pbr007140	-|-|-|-|-|-|-|-|
GO:0006959	humoral immune response	biological_process	0.22297	1	1	7519	3	28560	Pbr030273	-|
GO:0042381	hemolymph coagulation	biological_process	0.22297	1	1	7519	3	28560	Pbr030273	-|
GO:0030029	actin filament-based process	biological_process	0.22318	1	8	7519	50	28560	Pbr010835,Pbr003091,Pbr033130,Pbr032056,Pbr016095,Pbr034827,Pbr003079,Pbr018954	-|-|-|-|-|-|-|-|
GO:0030036	actin cytoskeleton organization	biological_process	0.22318	1	8	7519	50	28560	Pbr033130,Pbr010835,Pbr003091,Pbr032056,Pbr003079,Pbr018954,Pbr016095,Pbr034827	-|-|-|-|-|-|-|-|
GO:0019087	transformation of host cell by virus	biological_process	0.22346	1	6	7519	33	28560	Pbr016232,Pbr011121,Pbr012370,Pbr026554,Pbr000285,Pbr016007	-|-|-|-|-|-|
GO:0006626	protein targeting to mitochondrion	biological_process	0.2238	1	5	7519	29	28560	Pbr011924,Pbr023241,Pbr028556,Pbr037128,Pbr032945	-|-|-|-|-|
GO:0070585	protein localization to mitochondrion	biological_process	0.2238	1	5	7519	29	28560	Pbr032945,Pbr037128,Pbr028556,Pbr011924,Pbr023241	-|-|-|-|-|
GO:0072655	establishment of protein localization to mitochondrion	biological_process	0.2238	1	5	7519	29	28560	Pbr032945,Pbr037128,Pbr028556,Pbr011924,Pbr023241	-|-|-|-|-|
GO:0005488	binding	molecular_function	0.22408	1	2103	7519	17141	28560	Pbr031656,Pbr005365,Pbr026780,Pbr033239,Pbr028410,Pbr018884,Pbr032839,Pbr022893,Pbr005538,Pbr025965,Pbr019011,Pbr002572,Pbr039553,Pbr020676,Pbr020473,Pbr024619,Pbr033820,Pbr002545,Pbr041015,Pbr009895,Pbr012915,Pbr026911,Pbr037052,Pbr006440,Pbr039990,Pbr042128,Pbr023747,Pbr039012,Pbr016838,Pbr002767,Pbr038927,Pbr007714,Pbr021205,Pbr006665,Pbr030840,Pbr007383,Pbr006716,Pbr019575,Pbr014657,Pbr029769…	-|-|-|-|-|-|-|-|-|-|-|-|-|-|-|-|-|-|-|-|-|-|-|-|-|-|-|-|-|-|-|-|-|-|-|-|-|-|-|-|-|-|-|-|-|-|-|-|-|-|-|-|-|-|-|-|-|-|-|-|-|-|-|-|-|-|-|-|-|-|-|-|-|-|-|-|-|-|-|-|-|-|-|-|-|-|-|-|-|-|-|-|-|-|-|-|-|-|-|-|-|-|-|-|-|-|-|-|-|-|-|-|-|-|-|-|-|-|-|-|-|-|-|-|-|-|-|-|-|-|-|-|-|-|-|-|-|-|-|-|-|-|-|-|-|-|-|-|-|-|-|-|-|-|-|-|-|-|-|-|-|-|-|-|-|-|-|-|-|-|-|-|-|-|-|-|-|-|-|-|-|-|-|-|-|-|-|-|-|-|-|-|-|-|-|-|-|-|-|-…
GO:0016337	cell-cell adhesion	biological_process	0.22419	1	2	7519	7	28560	Pbr004829,Pbr004326	-|-|
GO:0051656	establishment of organelle localization	biological_process	0.22426	1	2	7519	8	28560	Pbr018954,Pbr016951	-|-|
GO:0016749	N-succinyltransferase activity	molecular_function	0.22483	1	2	7519	9	28560	Pbr010645,Pbr041017	-|-|
GO:0009142	nucleoside triphosphate biosynthetic process	biological_process	0.22492	1	17	7519	125	28560	Pbr040281,Pbr001055,Pbr000144,Pbr028751,Pbr005135,Pbr039820,Pbr041516,Pbr027854,Pbr006221,Pbr016347,Pbr022234,Pbr030867,Pbr026031,Pbr008340,Pbr013386,Pbr024095,Pbr020157	-|-|-|-|-|-|-|-|-|-|-|-|-|-|-|-|-|
GO:0009145	purine nucleoside triphosphate biosynthetic process	biological_process	0.22492	1	17	7519	125	28560	Pbr041516,Pbr027854,Pbr005135,Pbr028751,Pbr039820,Pbr000144,Pbr001055,Pbr040281,Pbr026031,Pbr008340,Pbr024095,Pbr020157,Pbr013386,Pbr030867,Pbr016347,Pbr022234,Pbr006221	-|-|-|-|-|-|-|-|-|-|-|-|-|-|-|-|-|
GO:0009201	ribonucleoside triphosphate biosynthetic process	biological_process	0.22492	1	17	7519	125	28560	Pbr040281,Pbr001055,Pbr000144,Pbr039820,Pbr028751,Pbr005135,Pbr027854,Pbr041516,Pbr006221,Pbr022234,Pbr016347,Pbr030867,Pbr013386,Pbr024095,Pbr020157,Pbr008340,Pbr026031	-|-|-|-|-|-|-|-|-|-|-|-|-|-|-|-|-|
GO:0009206	purine ribonucleoside triphosphate biosynthetic process	biological_process	0.22492	1	17	7519	125	28560	Pbr006221,Pbr022234,Pbr016347,Pbr030867,Pbr013386,Pbr024095,Pbr020157,Pbr026031,Pbr008340,Pbr040281,Pbr001055,Pbr000144,Pbr039820,Pbr028751,Pbr005135,Pbr027854,Pbr041516	-|-|-|-|-|-|-|-|-|-|-|-|-|-|-|-|-|
GO:0008171	O-methyltransferase activity	molecular_function	0.22543	1	14	7519	95	28560	Pbr042782,Pbr029847,Pbr022343,Pbr041674,Pbr034033,Pbr030835,Pbr024021,Pbr012898,Pbr027027,Pbr026775,Pbr015036,Pbr019881,Pbr012178,Pbr010131	-|-|-|-|-|-|-|-|-|-|-|-|-|-|
GO:0005664	nuclear origin of replication recognition complex	cellular_component	0.22674	1	3	7519	13	28560	Pbr003226,Pbr041137,Pbr028387	-|-|-|
GO:0032269	negative regulation of cellular protein metabolic process	biological_process	0.22806	1	6	7519	36	28560	Pbr021388,Pbr041346,Pbr036787,Pbr018182,Pbr026679,Pbr030472	-|-|-|-|-|-|
GO:0051248	negative regulation of protein metabolic process	biological_process	0.22806	1	6	7519	36	28560	Pbr018182,Pbr026679,Pbr030472,Pbr041346,Pbr021388,Pbr036787	-|-|-|-|-|-|
GO:0004820	glycine-tRNA ligase activity	molecular_function	0.2295	1	1	7519	2	28560	Pbr016007	-|
GO:0006426	glycyl-tRNA aminoacylation	biological_process	0.2295	1	1	7519	2	28560	Pbr016007	-|
GO:0016765	transferase activity, transferring alkyl or aryl (other than methyl) groups	molecular_function	0.22956	1	16	7519	108	28560	Pbr026108,Pbr028922,Pbr039564,Pbr012116,Pbr002163,Pbr010052,Pbr009000,Pbr017364,Pbr024508,Pbr019452,Pbr002714,Pbr039649,Pbr039650,Pbr040274,Pbr018549,Pbr025845	-|-|-|-|-|-|-|-|-|-|-|-|-|-|-|-|
GO:0006063	uronic acid metabolic process	biological_process	0.23021	1	1	7519	2	28560	Pbr002818	-|
GO:0006064	glucuronate catabolic process	biological_process	0.23021	1	1	7519	2	28560	Pbr002818	-|
GO:0019585	glucuronate metabolic process	biological_process	0.23021	1	1	7519	2	28560	Pbr002818	-|
GO:0015159	polysaccharide transmembrane transporter activity	molecular_function	0.23032	1	2	7519	7	28560	Pbr039046,Pbr038169	-|-|
GO:0015774	polysaccharide transport	biological_process	0.23032	1	2	7519	7	28560	Pbr039046,Pbr038169	-|-|
GO:0033037	polysaccharide localization	biological_process	0.23032	1	2	7519	7	28560	Pbr039046,Pbr038169	-|-|
GO:0004312	fatty acid synthase activity	molecular_function	0.23086	1	10	7519	66	28560	Pbr022385,Pbr026475,Pbr026472,Pbr038153,Pbr020913,Pbr032449,Pbr019533,Pbr031122,Pbr032296,Pbr017012	-|-|-|-|-|-|-|-|-|-|
GO:0044429	mitochondrial part	cellular_component	0.23177	1	45	7519	342	28560	Pbr016508,Pbr028908,Pbr032714,Pbr031115,Pbr030347,Pbr013973,Pbr024095,Pbr013386,Pbr039135,Pbr037128,Pbr032299,Pbr033770,Pbr011924,Pbr040281,Pbr012230,Pbr015480,Pbr013166,Pbr014342,Pbr001039,Pbr035889,Pbr000948,Pbr028556,Pbr028751,Pbr024314,Pbr018922,Pbr000302,Pbr016826,Pbr041017,Pbr006533,Pbr009756,Pbr016347,Pbr032945,Pbr017423,Pbr035833,Pbr019372,Pbr010645,Pbr023241,Pbr001055,Pbr017335,Pbr009142…	-|-|-|-|-|-|-|-|-|-|-|-|-|-|-|-|-|-|-|-|-|-|-|-|-|-|-|-|-|-|-|-|-|-|-|-|-|-|-|-|-|-|-|-|-|
GO:0044448	cell cortex part	cellular_component	0.23291	1	18	7519	118	28560	Pbr006443,Pbr009332,Pbr010546,Pbr023465,Pbr037184,Pbr022301,Pbr017996,Pbr033378,Pbr003079,Pbr013097,Pbr036065,Pbr001520,Pbr026129,Pbr035133,Pbr002818,Pbr027753,Pbr002121,Pbr035753	-|-|-|-|-|-|-|-|-|-|-|-|-|-|-|-|-|-|
GO:0005247	voltage-gated chloride channel activity	molecular_function	0.23395	1	4	7519	21	28560	Pbr014432,Pbr003103,Pbr000043,Pbr017331	-|-|-|-|
GO:0005254	chloride channel activity	molecular_function	0.23395	1	4	7519	21	28560	Pbr014432,Pbr003103,Pbr017331,Pbr000043	-|-|-|-|
GO:0006821	chloride transport	biological_process	0.23395	1	4	7519	21	28560	Pbr000043,Pbr017331,Pbr014432,Pbr003103	-|-|-|-|
GO:0008308	voltage-gated anion channel activity	molecular_function	0.23395	1	4	7519	21	28560	Pbr014432,Pbr003103,Pbr017331,Pbr000043	-|-|-|-|
GO:0015108	chloride transmembrane transporter activity	molecular_function	0.23395	1	4	7519	21	28560	Pbr000043,Pbr017331,Pbr014432,Pbr003103	-|-|-|-|
GO:0006050	mannosamine metabolic process	biological_process	0.23472	1	3	7519	16	28560	Pbr039649,Pbr039650,Pbr002563	-|-|-|
GO:0006051	N-acetylmannosamine metabolic process	biological_process	0.23472	1	3	7519	16	28560	Pbr039649,Pbr002563,Pbr039650	-|-|-|
GO:0047465	N-acylglucosamine-6-phosphate 2-epimerase activity	molecular_function	0.23472	1	3	7519	16	28560	Pbr002563,Pbr039650,Pbr039649	-|-|-|
GO:0047487	oligogalacturonide lyase activity	molecular_function	0.23585	1	1	7519	2	28560	Pbr008610	-|
GO:0005275	amine transmembrane transporter activity	molecular_function	0.2365	1	1	7519	2	28560	Pbr005802	-|
GO:0015665	alcohol transmembrane transporter activity	molecular_function	0.2365	1	1	7519	2	28560	Pbr005802	-|
GO:0015695	organic cation transport	biological_process	0.2365	1	1	7519	2	28560	Pbr005802	-|
GO:0015837	amine transport	biological_process	0.2365	1	1	7519	2	28560	Pbr005802	-|
GO:0015850	organic hydroxy compound transport	biological_process	0.2365	1	1	7519	2	28560	Pbr005802	-|
GO:0034228	ethanolamine transmembrane transporter activity	molecular_function	0.2365	1	1	7519	2	28560	Pbr005802	-|
GO:0034229	ethanolamine transport	biological_process	0.2365	1	1	7519	2	28560	Pbr005802	-|
GO:1901618	organic hydroxy compound transmembrane transporter activity	molecular_function	0.2365	1	1	7519	2	28560	Pbr005802	-|
GO:0048037	cofactor binding	molecular_function	0.23668	1	133	7519	1021	28560	Pbr036191,Pbr022520,Pbr005801,Pbr022525,Pbr020792,Pbr012601,Pbr034033,Pbr041835,Pbr000218,Pbr026912,Pbr023847,Pbr039378,Pbr006578,Pbr035064,Pbr021222,Pbr011188,Pbr011613,Pbr019478,Pbr035637,Pbr009902,Pbr012494,Pbr002357,Pbr014600,Pbr027407,Pbr040358,Pbr040411,Pbr022321,Pbr002563,Pbr041580,Pbr031347,Pbr020711,Pbr037119,Pbr017851,Pbr011432,Pbr016458,Pbr027774,Pbr014901,Pbr015141,Pbr036963,Pbr041531…	-|-|-|-|-|-|-|-|-|-|-|-|-|-|-|-|-|-|-|-|-|-|-|-|-|-|-|-|-|-|-|-|-|-|-|-|-|-|-|-|-|-|-|-|-|-|-|-|-|-|-|-|-|-|-|-|-|-|-|-|-|-|-|-|-|-|-|-|-|-|-|-|-|-|-|-|-|-|-|-|-|-|-|-|-|-|-|-|-|-|-|-|-|-|-|-|-|-|-|-|-|-|-|-|-|-|-|-|-|-|-|-|-|-|-|-|-|-|-|-|-|-|-|-|-|-|-|-|-|-|-|-|-|
GO:0004864	protein phosphatase inhibitor activity	molecular_function	0.23722	1	3	7519	15	28560	Pbr021386,Pbr018766,Pbr040210	-|-|-|
GO:0019212	phosphatase inhibitor activity	molecular_function	0.23722	1	3	7519	15	28560	Pbr040210,Pbr018766,Pbr021386	-|-|-|
GO:0009617	response to bacterium	biological_process	0.23875	1	12	7519	80	28560	Pbr002838,Pbr029167,Pbr034583,Pbr034295,Pbr035765,Pbr028066,Pbr002775,Pbr031584,Pbr033130,Pbr034792,Pbr038127,Pbr013393	-|-|-|-|-|-|-|-|-|-|-|-|
GO:0042742	defense response to bacterium	biological_process	0.23875	1	12	7519	80	28560	Pbr031584,Pbr002775,Pbr013393,Pbr034792,Pbr038127,Pbr033130,Pbr034295,Pbr034583,Pbr029167,Pbr002838,Pbr028066,Pbr035765	-|-|-|-|-|-|-|-|-|-|-|-|
GO:0004146	dihydrofolate reductase activity	molecular_function	0.23877	1	2	7519	7	28560	Pbr012435,Pbr009412	-|-|
GO:0009110	vitamin biosynthetic process	biological_process	0.24056	1	16	7519	114	28560	Pbr025447,Pbr039650,Pbr041471,Pbr019143,Pbr039649,Pbr004541,Pbr036963,Pbr009000,Pbr032700,Pbr041292,Pbr039564,Pbr013847,Pbr035535,Pbr014727,Pbr004568,Pbr026108	-|-|-|-|-|-|-|-|-|-|-|-|-|-|-|-|
GO:0042364	water-soluble vitamin biosynthetic process	biological_process	0.24056	1	16	7519	114	28560	Pbr025447,Pbr041471,Pbr039650,Pbr019143,Pbr036963,Pbr004541,Pbr039649,Pbr009000,Pbr041292,Pbr032700,Pbr014727,Pbr039564,Pbr013847,Pbr035535,Pbr026108,Pbr004568	-|-|-|-|-|-|-|-|-|-|-|-|-|-|-|-|
GO:0044767	single-organism developmental process	biological_process	0.24087	1	27	7519	201	28560	Pbr018954,Pbr021719,Pbr005864,Pbr003032,Pbr036806,Pbr014657,Pbr034587,Pbr035440,Pbr022343,Pbr040358,Pbr005247,Pbr037901,Pbr005473,Pbr013386,Pbr035833,Pbr007033,Pbr029529,Pbr015582,Pbr032362,Pbr000027,Pbr041932,Pbr041325,Pbr007374,Pbr023456,Pbr009890,Pbr027348,Pbr035102	-|-|-|-|-|-|-|-|-|-|-|-|-|-|-|-|-|-|-|-|-|-|-|-|-|-|-|
GO:0022610	biological adhesion	biological_process	0.24105	1	22	7519	155	28560	Pbr004326,Pbr010787,Pbr016790,Pbr008761,Pbr006186,Pbr041932,Pbr030189,Pbr003633,Pbr005639,Pbr018549,Pbr040210,Pbr018086,Pbr034066,Pbr002161,Pbr018954,Pbr038149,Pbr004829,Pbr030267,Pbr009255,Pbr003307,Pbr011626,Pbr005473	-|-|-|-|-|-|-|-|-|-|-|-|-|-|-|-|-|-|-|-|-|-|
GO:0001518	voltage-gated sodium channel complex	cellular_component	0.24133	1	2	7519	7	28560	Pbr039386,Pbr027176	-|-|
GO:0005248	voltage-gated sodium channel activity	molecular_function	0.24133	1	2	7519	7	28560	Pbr039386,Pbr027176	-|-|
GO:0034706	sodium channel complex	cellular_component	0.24133	1	2	7519	7	28560	Pbr027176,Pbr039386	-|-|
GO:0048856	anatomical structure development	biological_process	0.24151	1	29	7519	220	28560	Pbr037901,Pbr013386,Pbr035833,Pbr023921,Pbr005473,Pbr035440,Pbr034587,Pbr014657,Pbr005247,Pbr022343,Pbr036806,Pbr003032,Pbr026906,Pbr021719,Pbr018954,Pbr042589,Pbr019738,Pbr009951,Pbr035102,Pbr023456,Pbr009890,Pbr027348,Pbr032362,Pbr007374,Pbr041932,Pbr041325,Pbr029529,Pbr007033,Pbr015582	-|-|-|-|-|-|-|-|-|-|-|-|-|-|-|-|-|-|-|-|-|-|-|-|-|-|-|-|-|
GO:0003824	catalytic activity	molecular_function	0.24169	1	1728	7519	13928	28560	Pbr021027,Pbr035963,Pbr041170,Pbr011510,Pbr011172,Pbr028517,Pbr021343,Pbr029979,Pbr012117,Pbr011024,Pbr038640,Pbr014715,Pbr039707,Pbr030207,Pbr036705,Pbr030220,Pbr039072,Pbr013936,Pbr006288,Pbr021374,Pbr027177,Pbr011751,Pbr036064,Pbr024572,Pbr007833,Pbr041367,Pbr021572,Pbr001520,Pbr002636,Pbr036196,Pbr003186,Pbr024180,Pbr036364,Pbr005502,Pbr030938,Pbr030468,Pbr028425,Pbr037875,Pbr017301,Pbr016148…	-|-|-|-|-|-|-|-|-|-|-|-|-|-|-|-|-|-|-|-|-|-|-|-|-|-|-|-|-|-|-|-|-|-|-|-|-|-|-|-|-|-|-|-|-|-|-|-|-|-|-|-|-|-|-|-|-|-|-|-|-|-|-|-|-|-|-|-|-|-|-|-|-|-|-|-|-|-|-|-|-|-|-|-|-|-|-|-|-|-|-|-|-|-|-|-|-|-|-|-|-|-|-|-|-|-|-|-|-|-|-|-|-|-|-|-|-|-|-|-|-|-|-|-|-|-|-|-|-|-|-|-|-|-|-|-|-|-|-|-|-|-|-|-|-|-|-|-|-|-|-|-|-|-|-|-|-|-|-|-|-|-|-|-|-|-|-|-|-|-|-|-|-|-|-|-|-|-|-|-|-|-|-|-|-|-|-|-|-|-|-|-|-|-|-|-|-|-|-|-…
GO:0006400	tRNA modification	biological_process	0.24181	1	9	7519	54	28560	Pbr014402,Pbr008541,Pbr015524,Pbr034846,Pbr019881,Pbr027027,Pbr024410,Pbr026626,Pbr032798	-|-|-|-|-|-|-|-|-|
GO:0033179	proton-transporting V-type ATPase, V0 domain	cellular_component	0.24303	1	13	7519	87	28560	Pbr023804,Pbr030364,Pbr016790,Pbr031988,Pbr033927,Pbr023544,Pbr023051,Pbr021108,Pbr010517,Pbr000776,Pbr011488,Pbr008276,Pbr012802	-|-|-|-|-|-|-|-|-|-|-|-|-|
GO:0006796	phosphate-containing compound metabolic process	biological_process	0.24308	1	362	7519	2785	28560	Pbr008293,Pbr016780,Pbr041782,Pbr001055,Pbr020159,Pbr004671,Pbr000081,Pbr039217,Pbr000052,Pbr030492,Pbr007448,Pbr027756,Pbr036271,Pbr009513,Pbr008340,Pbr023500,Pbr031561,Pbr005028,Pbr003081,Pbr014660,Pbr002780,Pbr014535,Pbr005127,Pbr019705,Pbr030218,Pbr024097,Pbr025157,Pbr038823,Pbr019516,Pbr012925,Pbr028863,Pbr018077,Pbr010686,Pbr033729,Pbr031255,Pbr015473,Pbr036248,Pbr040625,Pbr004243,Pbr006221…	-|-|-|-|-|-|-|-|-|-|-|-|-|-|-|-|-|-|-|-|-|-|-|-|-|-|-|-|-|-|-|-|-|-|-|-|-|-|-|-|-|-|-|-|-|-|-|-|-|-|-|-|-|-|-|-|-|-|-|-|-|-|-|-|-|-|-|-|-|-|-|-|-|-|-|-|-|-|-|-|-|-|-|-|-|-|-|-|-|-|-|-|-|-|-|-|-|-|-|-|-|-|-|-|-|-|-|-|-|-|-|-|-|-|-|-|-|-|-|-|-|-|-|-|-|-|-|-|-|-|-|-|-|-|-|-|-|-|-|-|-|-|-|-|-|-|-|-|-|-|-|-|-|-|-|-|-|-|-|-|-|-|-|-|-|-|-|-|-|-|-|-|-|-|-|-|-|-|-|-|-|-|-|-|-|-|-|-|-|-|-|-|-|-|-|-|-|-|-|-…
GO:0019400	alditol metabolic process	biological_process	0.24321	1	3	7519	14	28560	Pbr017975,Pbr024431,Pbr034637	-|-|-|
GO:0005742	mitochondrial outer membrane translocase complex	cellular_component	0.24324	1	7	7519	44	28560	Pbr037128,Pbr019372,Pbr016508,Pbr023241,Pbr011924,Pbr028556,Pbr033770	-|-|-|-|-|-|-|
GO:0003848	2-amino-4-hydroxy-6-hydroxymethyldihydropteridine diphosphokinase activity	molecular_function	0.24342	1	1	7519	2	28560	Pbr005716	-|
GO:0015399	primary active transmembrane transporter activity	molecular_function	0.24422	1	24	7519	167	28560	Pbr023462,Pbr036248,Pbr026789,Pbr030500,Pbr016422,Pbr028917,Pbr026379,Pbr020157,Pbr024095,Pbr026725,Pbr030867,Pbr042119,Pbr028694,Pbr029379,Pbr000144,Pbr040281,Pbr002528,Pbr032326,Pbr035718,Pbr041516,Pbr013169,Pbr013921,Pbr040467,Pbr035727	-|-|-|-|-|-|-|-|-|-|-|-|-|-|-|-|-|-|-|-|-|-|-|-|
GO:0015405	P-P-bond-hydrolysis-driven transmembrane transporter activity	molecular_function	0.24422	1	24	7519	167	28560	Pbr035727,Pbr040467,Pbr013921,Pbr013169,Pbr035718,Pbr041516,Pbr032326,Pbr002528,Pbr040281,Pbr000144,Pbr028694,Pbr029379,Pbr030867,Pbr042119,Pbr024095,Pbr020157,Pbr026725,Pbr030500,Pbr028917,Pbr016422,Pbr026379,Pbr026789,Pbr036248,Pbr023462	-|-|-|-|-|-|-|-|-|-|-|-|-|-|-|-|-|-|-|-|-|-|-|-|
GO:0019310	inositol catabolic process	biological_process	0.24448	1	2	7519	9	28560	Pbr035260,Pbr028619	-|-|
GO:0046164	alcohol catabolic process	biological_process	0.24448	1	2	7519	9	28560	Pbr028619,Pbr035260	-|-|
GO:0046174	polyol catabolic process	biological_process	0.24448	1	2	7519	9	28560	Pbr035260,Pbr028619	-|-|
GO:0050113	inositol oxygenase activity	molecular_function	0.24448	1	2	7519	9	28560	Pbr028619,Pbr035260	-|-|
GO:1901616	organic hydroxy compound catabolic process	biological_process	0.24448	1	2	7519	9	28560	Pbr035260,Pbr028619	-|-|
GO:0031323	regulation of cellular metabolic process	biological_process	0.24538	1	334	7519	2727	28560	Pbr016049,Pbr009270,Pbr010904,Pbr040028,Pbr002685,Pbr005909,Pbr005390,Pbr041417,Pbr041453,Pbr002865,Pbr039805,Pbr010809,Pbr000407,Pbr005446,Pbr027848,Pbr009294,Pbr013147,Pbr008768,Pbr031557,Pbr012686,Pbr015019,Pbr014657,Pbr013848,Pbr036787,Pbr003660,Pbr018562,Pbr030882,Pbr040795,Pbr032764,Pbr010864,Pbr016467,Pbr013953,Pbr013631,Pbr023902,Pbr011450,Pbr019220,Pbr021041,Pbr023747,Pbr034437,Pbr034587…	-|-|-|-|-|-|-|-|-|-|-|-|-|-|-|-|-|-|-|-|-|-|-|-|-|-|-|-|-|-|-|-|-|-|-|-|-|-|-|-|-|-|-|-|-|-|-|-|-|-|-|-|-|-|-|-|-|-|-|-|-|-|-|-|-|-|-|-|-|-|-|-|-|-|-|-|-|-|-|-|-|-|-|-|-|-|-|-|-|-|-|-|-|-|-|-|-|-|-|-|-|-|-|-|-|-|-|-|-|-|-|-|-|-|-|-|-|-|-|-|-|-|-|-|-|-|-|-|-|-|-|-|-|-|-|-|-|-|-|-|-|-|-|-|-|-|-|-|-|-|-|-|-|-|-|-|-|-|-|-|-|-|-|-|-|-|-|-|-|-|-|-|-|-|-|-|-|-|-|-|-|-|-|-|-|-|-|-|-|-|-|-|-|-|-|-|-|-|-|-…
GO:0031099	regeneration	biological_process	0.24562	1	2	7519	8	28560	Pbr005473,Pbr041932	-|-|
GO:0042246	tissue regeneration	biological_process	0.24562	1	2	7519	8	28560	Pbr005473,Pbr041932	-|-|
GO:0048589	developmental growth	biological_process	0.24562	1	2	7519	8	28560	Pbr005473,Pbr041932	-|-|
GO:0042440	pigment metabolic process	biological_process	0.24583	1	27	7519	190	28560	Pbr010131,Pbr016071,Pbr004200,Pbr014112,Pbr025950,Pbr005873,Pbr029606,Pbr001850,Pbr027037,Pbr008850,Pbr029847,Pbr041712,Pbr005802,Pbr041486,Pbr007498,Pbr027385,Pbr007297,Pbr028095,Pbr034033,Pbr007267,Pbr005801,Pbr009902,Pbr002357,Pbr003204,Pbr011432,Pbr041942,Pbr007431	-|-|-|-|-|-|-|-|-|-|-|-|-|-|-|-|-|-|-|-|-|-|-|-|-|-|-|
GO:0006323	DNA packaging	biological_process	0.24658	1	12	7519	79	28560	Pbr030831,Pbr009055,Pbr036271,Pbr035440,Pbr011453,Pbr019011,Pbr022127,Pbr008494,Pbr007209,Pbr036935,Pbr030344,Pbr029415	-|-|-|-|-|-|-|-|-|-|-|-|
GO:0004144	diacylglycerol O-acyltransferase activity	molecular_function	0.2467	1	3	7519	13	28560	Pbr026829,Pbr012438,Pbr006533	-|-|-|
GO:0016411	acylglycerol O-acyltransferase activity	molecular_function	0.2467	1	3	7519	13	28560	Pbr026829,Pbr006533,Pbr012438	-|-|-|
GO:0009129	pyrimidine nucleoside monophosphate metabolic process	biological_process	0.24678	1	2	7519	8	28560	Pbr027596,Pbr012435	-|-|
GO:0009130	pyrimidine nucleoside monophosphate biosynthetic process	biological_process	0.24678	1	2	7519	8	28560	Pbr027596,Pbr012435	-|-|
GO:0006139	nucleobase-containing compound metabolic process	biological_process	0.24723	1	646	7519	5247	28560	Pbr002528,Pbr022238,Pbr009939,Pbr022428,Pbr030179,Pbr038352,Pbr042589,Pbr034876,Pbr016956,Pbr015698,Pbr031877,Pbr033937,Pbr021464,Pbr001362,Pbr014718,Pbr018152,Pbr022918,Pbr038436,Pbr017364,Pbr008012,Pbr007294,Pbr028949,Pbr001430,Pbr013092,Pbr028673,Pbr035321,Pbr012171,Pbr022876,Pbr035452,Pbr030659,Pbr025482,Pbr017933,Pbr011432,Pbr014782,Pbr003927,Pbr018773,Pbr042617,Pbr001501,Pbr003848,Pbr037479…	-|-|-|-|-|-|-|-|-|-|-|-|-|-|-|-|-|-|-|-|-|-|-|-|-|-|-|-|-|-|-|-|-|-|-|-|-|-|-|-|-|-|-|-|-|-|-|-|-|-|-|-|-|-|-|-|-|-|-|-|-|-|-|-|-|-|-|-|-|-|-|-|-|-|-|-|-|-|-|-|-|-|-|-|-|-|-|-|-|-|-|-|-|-|-|-|-|-|-|-|-|-|-|-|-|-|-|-|-|-|-|-|-|-|-|-|-|-|-|-|-|-|-|-|-|-|-|-|-|-|-|-|-|-|-|-|-|-|-|-|-|-|-|-|-|-|-|-|-|-|-|-|-|-|-|-|-|-|-|-|-|-|-|-|-|-|-|-|-|-|-|-|-|-|-|-|-|-|-|-|-|-|-|-|-|-|-|-|-|-|-|-|-|-|-|-|-|-|-|-…
GO:0071804	cellular potassium ion transport	biological_process	0.24783	1	5	7519	25	28560	Pbr034865,Pbr039138,Pbr034864,Pbr038767,Pbr017934	-|-|-|-|-|
GO:0071805	potassium ion transmembrane transport	biological_process	0.24783	1	5	7519	25	28560	Pbr017934,Pbr038767,Pbr039138,Pbr034865,Pbr034864	-|-|-|-|-|
GO:0009165	nucleotide biosynthetic process	biological_process	0.24787	1	34	7519	257	28560	Pbr001055,Pbr027596,Pbr029654,Pbr020159,Pbr027854,Pbr014237,Pbr040906,Pbr042270,Pbr005135,Pbr022234,Pbr016347,Pbr038047,Pbr022667,Pbr036418,Pbr024684,Pbr008340,Pbr000144,Pbr040281,Pbr041516,Pbr001290,Pbr041337,Pbr039820,Pbr028751,Pbr039491,Pbr012435,Pbr009412,Pbr006221,Pbr018022,Pbr013386,Pbr040905,Pbr020157,Pbr024095,Pbr026031,Pbr030867	-|-|-|-|-|-|-|-|-|-|-|-|-|-|-|-|-|-|-|-|-|-|-|-|-|-|-|-|-|-|-|-|-|-|
GO:1901293	nucleoside phosphate biosynthetic process	biological_process	0.24787	1	34	7519	257	28560	Pbr036418,Pbr038047,Pbr022667,Pbr016347,Pbr022234,Pbr024684,Pbr008340,Pbr020159,Pbr001055,Pbr029654,Pbr027596,Pbr005135,Pbr040906,Pbr042270,Pbr027854,Pbr014237,Pbr006221,Pbr009412,Pbr012435,Pbr030867,Pbr040905,Pbr024095,Pbr020157,Pbr013386,Pbr018022,Pbr026031,Pbr040281,Pbr000144,Pbr039820,Pbr039491,Pbr028751,Pbr041337,Pbr001290,Pbr041516	-|-|-|-|-|-|-|-|-|-|-|-|-|-|-|-|-|-|-|-|-|-|-|-|-|-|-|-|-|-|-|-|-|-|
GO:0016011	dystroglycan complex	cellular_component	0.24807	1	2	7519	8	28560	Pbr026886,Pbr026884	-|-|
GO:0016012	sarcoglycan complex	cellular_component	0.24807	1	2	7519	8	28560	Pbr026886,Pbr026884	-|-|
GO:0005272	sodium channel activity	molecular_function	0.24854	1	3	7519	13	28560	Pbr039386,Pbr000027,Pbr027176	-|-|-|
GO:0097367	carbohydrate derivative binding	molecular_function	0.24884	1	5	7519	27	28560	Pbr020302,Pbr011626,Pbr035828,Pbr002075,Pbr024476	-|-|-|-|-|
GO:0018537	coenzyme F420-dependent N5,N10-methenyltetrahydromethanopterin reductase activity	molecular_function	0.24889	1	1	7519	2	28560	Pbr013338	-|
GO:0046995	oxidoreductase activity, acting on hydrogen as donor, with other known acceptors	molecular_function	0.24889	1	1	7519	2	28560	Pbr013338	-|
GO:0047068	N5,N10-methenyltetrahydromethanopterin hydrogenase activity	molecular_function	0.24889	1	1	7519	2	28560	Pbr013338	-|
GO:0048040	UDP-glucuronate decarboxylase activity	molecular_function	0.25048	1	1	7519	2	28560	Pbr009384	-|
GO:0009069	serine family amino acid metabolic process	biological_process	0.25052	1	6	7519	36	28560	Pbr027710,Pbr009412,Pbr019030,Pbr012435,Pbr024919,Pbr041983	-|-|-|-|-|-|
GO:0006658	phosphatidylserine metabolic process	biological_process	0.25058	1	1	7519	2	28560	Pbr028762	-|
GO:0006659	phosphatidylserine biosynthetic process	biological_process	0.25058	1	1	7519	2	28560	Pbr028762	-|
GO:0031123	RNA 3'-end processing	biological_process	0.25068	1	6	7519	34	28560	Pbr013188,Pbr009962,Pbr031713,Pbr030021,Pbr008765,Pbr022826	-|-|-|-|-|-|
GO:0046961	proton-transporting ATPase activity, rotational mechanism	molecular_function	0.25073	1	5	7519	35	28560	Pbr040281,Pbr000144,Pbr024095,Pbr020157,Pbr026725	-|-|-|-|-|
GO:0016708	oxidoreductase activity, acting on paired donors, with incorporation or reduction of molecular oxygen, NAD(P)H as one donor, and incorporation of two atoms of oxygen into one donor	molecular_function	0.25073	1	1	7519	2	28560	Pbr040411	-|
GO:0009555	pollen development	biological_process	0.25122	1	1	7519	2	28560	Pbr026906	-|
GO:0048229	gametophyte development	biological_process	0.25122	1	1	7519	2	28560	Pbr026906	-|
GO:1901135	carbohydrate derivative metabolic process	biological_process	0.25233	1	93	7519	717	28560	Pbr030867,Pbr013634,Pbr025692,Pbr040905,Pbr024095,Pbr031255,Pbr028045,Pbr004243,Pbr002600,Pbr006221,Pbr002917,Pbr012435,Pbr039650,Pbr028284,Pbr008547,Pbr014985,Pbr041516,Pbr009521,Pbr007652,Pbr040281,Pbr022937,Pbr032041,Pbr041032,Pbr034140,Pbr009765,Pbr039255,Pbr008340,Pbr018300,Pbr024684,Pbr016412,Pbr009786,Pbr022234,Pbr040906,Pbr018549,Pbr036170,Pbr016682,Pbr039217,Pbr027854,Pbr020159,Pbr004646…	-|-|-|-|-|-|-|-|-|-|-|-|-|-|-|-|-|-|-|-|-|-|-|-|-|-|-|-|-|-|-|-|-|-|-|-|-|-|-|-|-|-|-|-|-|-|-|-|-|-|-|-|-|-|-|-|-|-|-|-|-|-|-|-|-|-|-|-|-|-|-|-|-|-|-|-|-|-|-|-|-|-|-|-|-|-|-|-|-|-|-|-|-|
GO:0030118	clathrin coat	cellular_component	0.25255	1	6	7519	32	28560	Pbr003228,Pbr010891,Pbr004792,Pbr027968,Pbr012436,Pbr034860	-|-|-|-|-|-|
GO:0001514	selenocysteine incorporation	biological_process	0.25273	1	3	7519	15	28560	Pbr037272,Pbr008549,Pbr008194	-|-|-|
GO:0006451	translational readthrough	biological_process	0.25273	1	3	7519	15	28560	Pbr008194,Pbr037272,Pbr008549	-|-|-|
GO:0003689	DNA clamp loader activity	molecular_function	0.25285	1	2	7519	7	28560	Pbr002767,Pbr032130	-|-|
GO:0005657	replication fork	cellular_component	0.25285	1	2	7519	7	28560	Pbr002767,Pbr032130	-|-|
GO:0005663	DNA replication factor C complex	cellular_component	0.25285	1	2	7519	7	28560	Pbr032130,Pbr002767	-|-|
GO:0033170	protein-DNA loading ATPase activity	molecular_function	0.25285	1	2	7519	7	28560	Pbr002767,Pbr032130	-|-|
GO:0042752	regulation of circadian rhythm	biological_process	0.25318	1	1	7519	3	28560	Pbr036934	-|
GO:0042754	negative regulation of circadian rhythm	biological_process	0.25318	1	1	7519	3	28560	Pbr036934	-|
GO:0050853	B cell receptor signaling pathway	biological_process	0.25385	1	1	7519	2	28560	Pbr035560	-|
GO:0009295	nucleoid	cellular_component	0.25428	1	2	7519	7	28560	Pbr019011,Pbr030344	-|-|
GO:0006793	phosphorus metabolic process	biological_process	0.25489	1	362	7519	2791	28560	Pbr030220,Pbr040861,Pbr028431,Pbr022448,Pbr036313,Pbr014715,Pbr041516,Pbr036705,Pbr002418,Pbr011318,Pbr039042,Pbr040281,Pbr010341,Pbr009531,Pbr040193,Pbr012265,Pbr021027,Pbr040980,Pbr018022,Pbr032114,Pbr018502,Pbr029979,Pbr002665,Pbr016071,Pbr029672,Pbr040906,Pbr001466,Pbr026589,Pbr027854,Pbr028868,Pbr000341,Pbr035320,Pbr021374,Pbr035706,Pbr028734,Pbr028710,Pbr040679,Pbr004973,Pbr028425,Pbr041498…	-|-|-|-|-|-|-|-|-|-|-|-|-|-|-|-|-|-|-|-|-|-|-|-|-|-|-|-|-|-|-|-|-|-|-|-|-|-|-|-|-|-|-|-|-|-|-|-|-|-|-|-|-|-|-|-|-|-|-|-|-|-|-|-|-|-|-|-|-|-|-|-|-|-|-|-|-|-|-|-|-|-|-|-|-|-|-|-|-|-|-|-|-|-|-|-|-|-|-|-|-|-|-|-|-|-|-|-|-|-|-|-|-|-|-|-|-|-|-|-|-|-|-|-|-|-|-|-|-|-|-|-|-|-|-|-|-|-|-|-|-|-|-|-|-|-|-|-|-|-|-|-|-|-|-|-|-|-|-|-|-|-|-|-|-|-|-|-|-|-|-|-|-|-|-|-|-|-|-|-|-|-|-|-|-|-|-|-|-|-|-|-|-|-|-|-|-|-|-|-…
GO:0006818	hydrogen transport	biological_process	0.25524	1	45	7519	346	28560	Pbr040009,Pbr023462,Pbr016347,Pbr022234,Pbr022130,Pbr000776,Pbr012802,Pbr029379,Pbr028917,Pbr008340,Pbr029417,Pbr026725,Pbr005744,Pbr007023,Pbr001055,Pbr023804,Pbr005135,Pbr008276,Pbr011488,Pbr039959,Pbr039217,Pbr027854,Pbr029295,Pbr009412,Pbr006221,Pbr026789,Pbr030867,Pbr021108,Pbr016422,Pbr033927,Pbr024095,Pbr020157,Pbr013386,Pbr023051,Pbr040281,Pbr030364,Pbr016790,Pbr031988,Pbr031639,Pbr000144…	-|-|-|-|-|-|-|-|-|-|-|-|-|-|-|-|-|-|-|-|-|-|-|-|-|-|-|-|-|-|-|-|-|-|-|-|-|-|-|-|-|-|-|-|-|
GO:0015992	proton transport	biological_process	0.25524	1	45	7519	346	28560	Pbr029295,Pbr009412,Pbr006221,Pbr026789,Pbr016422,Pbr033927,Pbr024095,Pbr020157,Pbr023051,Pbr013386,Pbr030867,Pbr021108,Pbr031639,Pbr000144,Pbr040281,Pbr016790,Pbr030364,Pbr031988,Pbr023544,Pbr041516,Pbr028751,Pbr039820,Pbr010517,Pbr023462,Pbr016347,Pbr022234,Pbr022130,Pbr040009,Pbr028917,Pbr008340,Pbr029417,Pbr026725,Pbr000776,Pbr012802,Pbr029379,Pbr007023,Pbr023804,Pbr001055,Pbr005744,Pbr039217…	-|-|-|-|-|-|-|-|-|-|-|-|-|-|-|-|-|-|-|-|-|-|-|-|-|-|-|-|-|-|-|-|-|-|-|-|-|-|-|-|-|-|-|-|-|
GO:0015932	nucleobase-containing compound transmembrane transporter activity	molecular_function	0.25532	1	4	7519	20	28560	Pbr034875,Pbr001524,Pbr011266,Pbr000265	-|-|-|-|
GO:1901136	carbohydrate derivative catabolic process	biological_process	0.25534	1	12	7519	81	28560	Pbr022937,Pbr029626,Pbr005087,Pbr002917,Pbr041032,Pbr009786,Pbr005095,Pbr041712,Pbr009764,Pbr040411,Pbr009765,Pbr009785	-|-|-|-|-|-|-|-|-|-|-|-|
GO:0016559	peroxisome fission	biological_process	0.25569	1	2	7519	11	28560	Pbr020101,Pbr012723	-|-|
GO:1901681	sulfur compound binding	molecular_function	0.25571	1	9	7519	55	28560	Pbr035828,Pbr037092,Pbr007365,Pbr013207,Pbr011188,Pbr012601,Pbr005028,Pbr027319,Pbr019818	-|-|-|-|-|-|-|-|-|
GO:0008081	phosphoric diester hydrolase activity	molecular_function	0.25588	1	9	7519	55	28560	Pbr042198,Pbr021867,Pbr005095,Pbr025914,Pbr005087,Pbr010903,Pbr029626,Pbr009527,Pbr035765	-|-|-|-|-|-|-|-|-|
GO:0022836	gated channel activity	molecular_function	0.25594	1	26	7519	187	28560	Pbr014432,Pbr033617,Pbr028853,Pbr018766,Pbr037341,Pbr017331,Pbr018095,Pbr036455,Pbr014235,Pbr002342,Pbr011753,Pbr002228,Pbr037213,Pbr040210,Pbr015081,Pbr027176,Pbr032113,Pbr039386,Pbr003103,Pbr029100,Pbr032118,Pbr034936,Pbr000043,Pbr036685,Pbr039042,Pbr036451	-|-|-|-|-|-|-|-|-|-|-|-|-|-|-|-|-|-|-|-|-|-|-|-|-|-|
GO:0022839	ion gated channel activity	molecular_function	0.25594	1	26	7519	187	28560	Pbr037213,Pbr040210,Pbr015081,Pbr027176,Pbr032113,Pbr039386,Pbr003103,Pbr029100,Pbr032118,Pbr034936,Pbr000043,Pbr036685,Pbr036451,Pbr039042,Pbr014432,Pbr033617,Pbr028853,Pbr018766,Pbr037341,Pbr017331,Pbr018095,Pbr036455,Pbr014235,Pbr002342,Pbr011753,Pbr002228	-|-|-|-|-|-|-|-|-|-|-|-|-|-|-|-|-|-|-|-|-|-|-|-|-|-|
GO:0030234	enzyme regulator activity	molecular_function	0.25615	1	70	7519	554	28560	Pbr016838,Pbr037896,Pbr032932,Pbr024131,Pbr008494,Pbr003670,Pbr002767,Pbr025184,Pbr037895,Pbr021754,Pbr038936,Pbr003528,Pbr037488,Pbr008196,Pbr023462,Pbr040013,Pbr033969,Pbr031112,Pbr018654,Pbr040210,Pbr021900,Pbr042655,Pbr000055,Pbr021515,Pbr009873,Pbr022100,Pbr012770,Pbr018766,Pbr014556,Pbr024474,Pbr029295,Pbr017071,Pbr017076,Pbr009409,Pbr011488,Pbr003412,Pbr030417,Pbr036113,Pbr029922,Pbr021386…	-|-|-|-|-|-|-|-|-|-|-|-|-|-|-|-|-|-|-|-|-|-|-|-|-|-|-|-|-|-|-|-|-|-|-|-|-|-|-|-|-|-|-|-|-|-|-|-|-|-|-|-|-|-|-|-|-|-|-|-|-|-|-|-|-|-|-|-|-|-|
GO:0008094	DNA-dependent ATPase activity	molecular_function	0.25653	1	11	7519	69	28560	Pbr008012,Pbr035657,Pbr031096,Pbr002767,Pbr041005,Pbr011192,Pbr032130,Pbr006326,Pbr005305,Pbr022903,Pbr039776	-|-|-|-|-|-|-|-|-|-|-|
GO:1901565	organonitrogen compound catabolic process	biological_process	0.25668	1	18	7519	131	28560	Pbr009765,Pbr009785,Pbr024919,Pbr005873,Pbr001850,Pbr025950,Pbr029626,Pbr005087,Pbr009786,Pbr016071,Pbr005095,Pbr009764,Pbr041942,Pbr003204,Pbr016181,Pbr000287,Pbr021754,Pbr028095	-|-|-|-|-|-|-|-|-|-|-|-|-|-|-|-|-|-|
GO:0030254	protein secretion by the type III secretion system	biological_process	0.25682	1	1	7519	2	28560	Pbr031336	-|
GO:0030257	type III protein secretion system complex	cellular_component	0.25682	1	1	7519	2	28560	Pbr031336	-|
GO:0009396	folic acid-containing compound biosynthetic process	biological_process	0.25723	1	5	7519	27	28560	Pbr000694,Pbr039483,Pbr038232,Pbr036267,Pbr005716	-|-|-|-|-|
GO:0009237	siderophore metabolic process	biological_process	0.25787	1	1	7519	2	28560	Pbr014727	-|
GO:0015343	siderophore transmembrane transporter activity	molecular_function	0.25787	1	1	7519	2	28560	Pbr014727	-|
GO:0015603	iron chelate transmembrane transporter activity	molecular_function	0.25787	1	1	7519	2	28560	Pbr014727	-|
GO:0019290	siderophore biosynthetic process	biological_process	0.25787	1	1	7519	2	28560	Pbr014727	-|
GO:0042927	siderophore transporter activity	molecular_function	0.25787	1	1	7519	2	28560	Pbr014727	-|
GO:0009064	glutamine family amino acid metabolic process	biological_process	0.25819	1	12	7519	75	28560	Pbr029791,Pbr005694,Pbr016632,Pbr012157,Pbr037260,Pbr025247,Pbr041337,Pbr022667,Pbr000287,Pbr014749,Pbr006606,Pbr001483	-|-|-|-|-|-|-|-|-|-|-|-|
GO:0044248	cellular catabolic process	biological_process	0.25961	1	89	7519	693	28560	Pbr030735,Pbr028095,Pbr003079,Pbr040497,Pbr039592,Pbr000697,Pbr031648,Pbr023314,Pbr020551,Pbr029026,Pbr021515,Pbr025013,Pbr009764,Pbr031185,Pbr007517,Pbr029626,Pbr005873,Pbr023051,Pbr041252,Pbr015194,Pbr040411,Pbr002818,Pbr040166,Pbr014500,Pbr021754,Pbr042787,Pbr006127,Pbr016181,Pbr024131,Pbr027432,Pbr019751,Pbr005095,Pbr037923,Pbr037578,Pbr005087,Pbr008196,Pbr025950,Pbr001850,Pbr006046,Pbr034631…	-|-|-|-|-|-|-|-|-|-|-|-|-|-|-|-|-|-|-|-|-|-|-|-|-|-|-|-|-|-|-|-|-|-|-|-|-|-|-|-|-|-|-|-|-|-|-|-|-|-|-|-|-|-|-|-|-|-|-|-|-|-|-|-|-|-|-|-|-|-|-|-|-|-|-|-|-|-|-|-|-|-|-|-|-|-|-|-|-|
GO:0007623	circadian rhythm	biological_process	0.25984	1	3	7519	15	28560	Pbr012518,Pbr036934,Pbr009085	-|-|-|
GO:0006538	glutamate catabolic process	biological_process	0.26053	1	1	7519	3	28560	Pbr000287	-|
GO:0043649	dicarboxylic acid catabolic process	biological_process	0.26053	1	1	7519	3	28560	Pbr000287	-|
GO:0051191	prosthetic group biosynthetic process	biological_process	0.26084	1	1	7519	2	28560	Pbr008293	-|
GO:0015097	mercury ion transmembrane transporter activity	molecular_function	0.26085	1	2	7519	9	28560	Pbr027408,Pbr017881	-|-|
GO:0015694	mercury ion transport	biological_process	0.26085	1	2	7519	9	28560	Pbr017881,Pbr027408	-|-|
GO:0046689	response to mercury ion	biological_process	0.26085	1	2	7519	9	28560	Pbr027408,Pbr017881	-|-|
GO:0050787	detoxification of mercury ion	biological_process	0.26085	1	2	7519	9	28560	Pbr027408,Pbr017881	-|-|
GO:0019001	guanyl nucleotide binding	molecular_function	0.26115	1	105	7519	770	28560	Pbr038640,Pbr019011,Pbr035344,Pbr029028,Pbr005538,Pbr028556,Pbr029776,Pbr038668,Pbr041073,Pbr021398,Pbr033820,Pbr026847,Pbr021953,Pbr002528,Pbr006288,Pbr007627,Pbr007033,Pbr037347,Pbr023799,Pbr013028,Pbr017364,Pbr016101,Pbr011172,Pbr004294,Pbr001053,Pbr021815,Pbr039394,Pbr002665,Pbr036248,Pbr026108,Pbr017818,Pbr004829,Pbr008194,Pbr006326,Pbr013921,Pbr040467,Pbr009890,Pbr014215,Pbr030344,Pbr014346…	-|-|-|-|-|-|-|-|-|-|-|-|-|-|-|-|-|-|-|-|-|-|-|-|-|-|-|-|-|-|-|-|-|-|-|-|-|-|-|-|-|-|-|-|-|-|-|-|-|-|-|-|-|-|-|-|-|-|-|-|-|-|-|-|-|-|-|-|-|-|-|-|-|-|-|-|-|-|-|-|-|-|-|-|-|-|-|-|-|-|-|-|-|-|-|-|-|-|-|-|-|-|-|-|-|
GO:0006163	purine nucleotide metabolic process	biological_process	0.26154	1	34	7519	266	28560	Pbr031639,Pbr000144,Pbr040281,Pbr042637,Pbr041516,Pbr041337,Pbr028751,Pbr039820,Pbr006221,Pbr029626,Pbr026031,Pbr013386,Pbr024095,Pbr020157,Pbr040905,Pbr020556,Pbr030867,Pbr001055,Pbr020159,Pbr021754,Pbr014237,Pbr039217,Pbr027854,Pbr040906,Pbr042270,Pbr005135,Pbr005095,Pbr016347,Pbr022234,Pbr016412,Pbr005087,Pbr036418,Pbr008340,Pbr018300	-|-|-|-|-|-|-|-|-|-|-|-|-|-|-|-|-|-|-|-|-|-|-|-|-|-|-|-|-|-|-|-|-|-|
GO:0042623	ATPase activity, coupled	molecular_function	0.2625	1	35	7519	251	28560	Pbr040281,Pbr002528,Pbr000144,Pbr031096,Pbr041516,Pbr004438,Pbr036248,Pbr022903,Pbr030867,Pbr011192,Pbr020157,Pbr024095,Pbr035657,Pbr008012,Pbr026379,Pbr032326,Pbr005305,Pbr007269,Pbr041005,Pbr005900,Pbr006326,Pbr013921,Pbr013169,Pbr040467,Pbr002767,Pbr010097,Pbr010100,Pbr039776,Pbr028694,Pbr032130,Pbr041482,Pbr042119,Pbr026725,Pbr030500,Pbr032839	-|-|-|-|-|-|-|-|-|-|-|-|-|-|-|-|-|-|-|-|-|-|-|-|-|-|-|-|-|-|-|-|-|-|-|
GO:0065003	macromolecular complex assembly	biological_process	0.26277	1	61	7519	472	28560	Pbr018954,Pbr038304,Pbr014773,Pbr014485,Pbr011836,Pbr041006,Pbr022926,Pbr020014,Pbr022127,Pbr018021,Pbr033600,Pbr003091,Pbr017403,Pbr030831,Pbr012954,Pbr031879,Pbr016978,Pbr008921,Pbr014710,Pbr015150,Pbr027508,Pbr004671,Pbr028673,Pbr012256,Pbr011453,Pbr004792,Pbr027854,Pbr008958,Pbr033130,Pbr037497,Pbr001196,Pbr011488,Pbr029415,Pbr009255,Pbr032251,Pbr027753,Pbr027959,Pbr029744,Pbr029016,Pbr018190…	-|-|-|-|-|-|-|-|-|-|-|-|-|-|-|-|-|-|-|-|-|-|-|-|-|-|-|-|-|-|-|-|-|-|-|-|-|-|-|-|-|-|-|-|-|-|-|-|-|-|-|-|-|-|-|-|-|-|-|-|-|
GO:0006032	chitin catabolic process	biological_process	0.26298	1	4	7519	25	28560	Pbr009785,Pbr009786,Pbr009764,Pbr009765	-|-|-|-|
GO:0046348	amino sugar catabolic process	biological_process	0.26298	1	4	7519	25	28560	Pbr009786,Pbr009785,Pbr009765,Pbr009764	-|-|-|-|
GO:1901072	glucosamine-containing compound catabolic process	biological_process	0.26298	1	4	7519	25	28560	Pbr009765,Pbr009764,Pbr009786,Pbr009785	-|-|-|-|
GO:0007205	protein kinase C-activating G-protein coupled receptor signaling pathway	biological_process	0.26379	1	3	7519	13	28560	Pbr030105,Pbr018022,Pbr023504	-|-|-|
GO:0080090	regulation of primary metabolic process	biological_process	0.26427	1	328	7519	2685	28560	Pbr005909,Pbr040028,Pbr002685,Pbr010904,Pbr009270,Pbr016049,Pbr041453,Pbr041417,Pbr005390,Pbr013848,Pbr015019,Pbr014657,Pbr031557,Pbr012686,Pbr009294,Pbr027848,Pbr008768,Pbr013147,Pbr039805,Pbr010809,Pbr000407,Pbr005446,Pbr002865,Pbr013631,Pbr023902,Pbr013953,Pbr032764,Pbr030882,Pbr040795,Pbr010864,Pbr016467,Pbr018562,Pbr036787,Pbr003660,Pbr042755,Pbr037052,Pbr034761,Pbr034587,Pbr034437,Pbr021041…	-|-|-|-|-|-|-|-|-|-|-|-|-|-|-|-|-|-|-|-|-|-|-|-|-|-|-|-|-|-|-|-|-|-|-|-|-|-|-|-|-|-|-|-|-|-|-|-|-|-|-|-|-|-|-|-|-|-|-|-|-|-|-|-|-|-|-|-|-|-|-|-|-|-|-|-|-|-|-|-|-|-|-|-|-|-|-|-|-|-|-|-|-|-|-|-|-|-|-|-|-|-|-|-|-|-|-|-|-|-|-|-|-|-|-|-|-|-|-|-|-|-|-|-|-|-|-|-|-|-|-|-|-|-|-|-|-|-|-|-|-|-|-|-|-|-|-|-|-|-|-|-|-|-|-|-|-|-|-|-|-|-|-|-|-|-|-|-|-|-|-|-|-|-|-|-|-|-|-|-|-|-|-|-|-|-|-|-|-|-|-|-|-|-|-|-|-|-|-|-…
GO:0009235	cobalamin metabolic process	biological_process	0.265	1	9	7519	62	28560	Pbr004541,Pbr036963,Pbr035535,Pbr039649,Pbr004568,Pbr039650,Pbr041471,Pbr019143,Pbr014446	-|-|-|-|-|-|-|-|-|
GO:0009399	nitrogen fixation	biological_process	0.26531	1	2	7519	8	28560	Pbr031112,Pbr011773	-|-|
GO:0001533	cornified envelope	cellular_component	0.26535	1	1	7519	3	28560	Pbr011626	-|
GO:0019438	aromatic compound biosynthetic process	biological_process	0.26571	1	430	7519	3540	28560	Pbr041471,Pbr028751,Pbr027385,Pbr041453,Pbr007498,Pbr038169,Pbr005390,Pbr041417,Pbr040028,Pbr002685,Pbr020157,Pbr039046,Pbr005909,Pbr009270,Pbr039052,Pbr010904,Pbr016049,Pbr013631,Pbr023902,Pbr017656,Pbr038927,Pbr013953,Pbr018562,Pbr030882,Pbr007383,Pbr032764,Pbr041983,Pbr040795,Pbr010864,Pbr016467,Pbr038543,Pbr036787,Pbr003660,Pbr034846,Pbr013848,Pbr015019,Pbr014657,Pbr041712,Pbr027848,Pbr009294…	-|-|-|-|-|-|-|-|-|-|-|-|-|-|-|-|-|-|-|-|-|-|-|-|-|-|-|-|-|-|-|-|-|-|-|-|-|-|-|-|-|-|-|-|-|-|-|-|-|-|-|-|-|-|-|-|-|-|-|-|-|-|-|-|-|-|-|-|-|-|-|-|-|-|-|-|-|-|-|-|-|-|-|-|-|-|-|-|-|-|-|-|-|-|-|-|-|-|-|-|-|-|-|-|-|-|-|-|-|-|-|-|-|-|-|-|-|-|-|-|-|-|-|-|-|-|-|-|-|-|-|-|-|-|-|-|-|-|-|-|-|-|-|-|-|-|-|-|-|-|-|-|-|-|-|-|-|-|-|-|-|-|-|-|-|-|-|-|-|-|-|-|-|-|-|-|-|-|-|-|-|-|-|-|-|-|-|-|-|-|-|-|-|-|-|-|-|-|-|-…
GO:0019748	secondary metabolic process	biological_process	0.26644	1	7	7519	41	28560	Pbr023934,Pbr031648,Pbr014727,Pbr010386,Pbr027181,Pbr019791,Pbr025680	-|-|-|-|-|-|-|
GO:0000313	organellar ribosome	cellular_component	0.26656	1	4	7519	23	28560	Pbr018922,Pbr018920,Pbr009142,Pbr035833	-|-|-|-|
GO:0005761	mitochondrial ribosome	cellular_component	0.26656	1	4	7519	23	28560	Pbr018922,Pbr009142,Pbr018920,Pbr035833	-|-|-|-|
GO:0045259	proton-transporting ATP synthase complex	cellular_component	0.26714	1	13	7519	98	28560	Pbr040281,Pbr022234,Pbr000144,Pbr016347,Pbr001055,Pbr039820,Pbr005135,Pbr028751,Pbr024095,Pbr020157,Pbr027854,Pbr013386,Pbr008340	-|-|-|-|-|-|-|-|-|-|-|-|-|
GO:0005887	integral to plasma membrane	cellular_component	0.26806	1	13	7519	86	28560	Pbr038797,Pbr039386,Pbr009756,Pbr021039,Pbr040572,Pbr035698,Pbr040978,Pbr026657,Pbr008652,Pbr011423,Pbr039138,Pbr027176,Pbr014540	-|-|-|-|-|-|-|-|-|-|-|-|-|
GO:0002200	somatic diversification of immune receptors	biological_process	0.26848	1	1	7519	2	28560	Pbr042589	-|
GO:0002520	immune system development	biological_process	0.26848	1	1	7519	2	28560	Pbr042589	-|
GO:0002562	somatic diversification of immune receptors via germline recombination within a single locus	biological_process	0.26848	1	1	7519	2	28560	Pbr042589	-|
GO:0016444	somatic cell DNA recombination	biological_process	0.26848	1	1	7519	2	28560	Pbr042589	-|
GO:0033151	V(D)J recombination	biological_process	0.26848	1	1	7519	2	28560	Pbr042589	-|
GO:0009318	exodeoxyribonuclease VII complex	cellular_component	0.27041	1	1	7519	2	28560	Pbr025088	-|
GO:0055036	virion membrane	cellular_component	0.27071	1	3	7519	15	28560	Pbr021515,Pbr021572,Pbr018654	-|-|-|
GO:0008641	small protein activating enzyme activity	molecular_function	0.27254	1	6	7519	34	28560	Pbr007267,Pbr003584,Pbr029110,Pbr014112,Pbr013912,Pbr009902	-|-|-|-|-|-|
GO:0005741	mitochondrial outer membrane	cellular_component	0.27395	1	18	7519	128	28560	Pbr031115,Pbr030347,Pbr028908,Pbr016508,Pbr009756,Pbr039135,Pbr019372,Pbr037128,Pbr015480,Pbr017335,Pbr033770,Pbr011924,Pbr012230,Pbr023241,Pbr027854,Pbr001039,Pbr028556,Pbr024314	-|-|-|-|-|-|-|-|-|-|-|-|-|-|-|-|-|-|
GO:0031968	organelle outer membrane	cellular_component	0.27395	1	18	7519	128	28560	Pbr017335,Pbr015480,Pbr023241,Pbr011924,Pbr012230,Pbr033770,Pbr027854,Pbr024314,Pbr028556,Pbr001039,Pbr030347,Pbr031115,Pbr009756,Pbr028908,Pbr016508,Pbr019372,Pbr037128,Pbr039135	-|-|-|-|-|-|-|-|-|-|-|-|-|-|-|-|-|-|
GO:0008239	dipeptidyl-peptidase activity	molecular_function	0.27513	1	4	7519	21	28560	Pbr005321,Pbr019628,Pbr016232,Pbr005320	-|-|-|-|
GO:0070009	serine-type aminopeptidase activity	molecular_function	0.27513	1	4	7519	21	28560	Pbr005321,Pbr005320,Pbr016232,Pbr019628	-|-|-|-|
GO:0016746	transferase activity, transferring acyl groups	molecular_function	0.27586	1	74	7519	579	28560	Pbr039566,Pbr005694,Pbr026829,Pbr027710,Pbr017012,Pbr026185,Pbr015038,Pbr010645,Pbr028734,Pbr022161,Pbr032298,Pbr038899,Pbr026475,Pbr034140,Pbr038126,Pbr042806,Pbr030468,Pbr015568,Pbr020949,Pbr041017,Pbr020913,Pbr009545,Pbr040150,Pbr013200,Pbr040274,Pbr019551,Pbr019331,Pbr032296,Pbr006835,Pbr031122,Pbr038153,Pbr026669,Pbr028480,Pbr036246,Pbr040173,Pbr019030,Pbr004243,Pbr040473,Pbr031701,Pbr035647…	-|-|-|-|-|-|-|-|-|-|-|-|-|-|-|-|-|-|-|-|-|-|-|-|-|-|-|-|-|-|-|-|-|-|-|-|-|-|-|-|-|-|-|-|-|-|-|-|-|-|-|-|-|-|-|-|-|-|-|-|-|-|-|-|-|-|-|-|-|-|-|-|-|-|
GO:0043623	cellular protein complex assembly	biological_process	0.27613	1	38	7519	288	28560	Pbr004792,Pbr027854,Pbr037497,Pbr033130,Pbr011488,Pbr031879,Pbr016978,Pbr014710,Pbr008921,Pbr027508,Pbr015150,Pbr012256,Pbr028673,Pbr022926,Pbr020014,Pbr011836,Pbr014485,Pbr018021,Pbr033600,Pbr003091,Pbr017403,Pbr018954,Pbr014773,Pbr038304,Pbr029427,Pbr010325,Pbr029110,Pbr027968,Pbr041852,Pbr011272,Pbr003079,Pbr007140,Pbr029016,Pbr017722,Pbr023051,Pbr027753,Pbr032251,Pbr027959	-|-|-|-|-|-|-|-|-|-|-|-|-|-|-|-|-|-|-|-|-|-|-|-|-|-|-|-|-|-|-|-|-|-|-|-|-|-|
GO:0019637	organophosphate metabolic process	biological_process	0.27644	1	91	7519	707	28560	Pbr031410,Pbr013399,Pbr031639,Pbr027429,Pbr012188,Pbr026463,Pbr000144,Pbr028095,Pbr011214,Pbr014268,Pbr001290,Pbr042637,Pbr041337,Pbr028762,Pbr041471,Pbr028751,Pbr039820,Pbr004206,Pbr009412,Pbr029626,Pbr026031,Pbr013386,Pbr005873,Pbr020157,Pbr020556,Pbr027319,Pbr040411,Pbr025955,Pbr029654,Pbr013861,Pbr021754,Pbr014237,Pbr029047,Pbr042270,Pbr034937,Pbr005095,Pbr005135,Pbr029826,Pbr001359,Pbr016565…	-|-|-|-|-|-|-|-|-|-|-|-|-|-|-|-|-|-|-|-|-|-|-|-|-|-|-|-|-|-|-|-|-|-|-|-|-|-|-|-|-|-|-|-|-|-|-|-|-|-|-|-|-|-|-|-|-|-|-|-|-|-|-|-|-|-|-|-|-|-|-|-|-|-|-|-|-|-|-|-|-|-|-|-|-|-|-|-|-|-|-|
GO:0090304	nucleic acid metabolic process	biological_process	0.27812	1	593	7519	4819	28560	Pbr008768,Pbr013147,Pbr027848,Pbr029315,Pbr012686,Pbr025219,Pbr014828,Pbr010809,Pbr039805,Pbr041712,Pbr033600,Pbr015019,Pbr018562,Pbr030172,Pbr038543,Pbr037781,Pbr016467,Pbr010864,Pbr032764,Pbr040795,Pbr003660,Pbr023902,Pbr013631,Pbr008910,Pbr017656,Pbr034374,Pbr012645,Pbr016049,Pbr004206,Pbr030962,Pbr010503,Pbr039046,Pbr002685,Pbr025655,Pbr005909,Pbr008035,Pbr009055,Pbr010904,Pbr000764,Pbr041453…	-|-|-|-|-|-|-|-|-|-|-|-|-|-|-|-|-|-|-|-|-|-|-|-|-|-|-|-|-|-|-|-|-|-|-|-|-|-|-|-|-|-|-|-|-|-|-|-|-|-|-|-|-|-|-|-|-|-|-|-|-|-|-|-|-|-|-|-|-|-|-|-|-|-|-|-|-|-|-|-|-|-|-|-|-|-|-|-|-|-|-|-|-|-|-|-|-|-|-|-|-|-|-|-|-|-|-|-|-|-|-|-|-|-|-|-|-|-|-|-|-|-|-|-|-|-|-|-|-|-|-|-|-|-|-|-|-|-|-|-|-|-|-|-|-|-|-|-|-|-|-|-|-|-|-|-|-|-|-|-|-|-|-|-|-|-|-|-|-|-|-|-|-|-|-|-|-|-|-|-|-|-|-|-|-|-|-|-|-|-|-|-|-|-|-|-|-|-|-|-…
GO:0005992	trehalose biosynthetic process	biological_process	0.27874	1	5	7519	27	28560	Pbr012737,Pbr039508,Pbr000530,Pbr015751,Pbr017514	-|-|-|-|-|
GO:0031965	nuclear membrane	cellular_component	0.28032	1	2	7519	8	28560	Pbr006776,Pbr029414	-|-|
GO:0003980	UDP-glucose:glycoprotein glucosyltransferase activity	molecular_function	0.28103	1	1	7519	2	28560	Pbr002121	-|
GO:0006213	pyrimidine nucleoside metabolic process	biological_process	0.28112	1	3	7519	15	28560	Pbr041807,Pbr026031,Pbr037426	-|-|-|
GO:0006537	glutamate biosynthetic process	biological_process	0.28112	1	3	7519	14	28560	Pbr025247,Pbr001483,Pbr037260	-|-|-|
GO:0015930	glutamate synthase activity	molecular_function	0.28112	1	3	7519	14	28560	Pbr001483,Pbr037260,Pbr025247	-|-|-|
GO:0043650	dicarboxylic acid biosynthetic process	biological_process	0.28112	1	3	7519	14	28560	Pbr025247,Pbr037260,Pbr001483	-|-|-|
GO:0005525	GTP binding	molecular_function	0.28144	1	103	7519	759	28560	Pbr025416,Pbr013386,Pbr014875,Pbr009745,Pbr026379,Pbr010698,Pbr020906,Pbr006062,Pbr018395,Pbr005157,Pbr016329,Pbr028338,Pbr035730,Pbr034447,Pbr001160,Pbr023414,Pbr032043,Pbr028751,Pbr041471,Pbr038860,Pbr034095,Pbr008549,Pbr032922,Pbr032747,Pbr035009,Pbr028694,Pbr042119,Pbr019818,Pbr010071,Pbr009000,Pbr037923,Pbr011223,Pbr027348,Pbr013169,Pbr016865,Pbr034937,Pbr012490,Pbr035065,Pbr032326,Pbr026690…	-|-|-|-|-|-|-|-|-|-|-|-|-|-|-|-|-|-|-|-|-|-|-|-|-|-|-|-|-|-|-|-|-|-|-|-|-|-|-|-|-|-|-|-|-|-|-|-|-|-|-|-|-|-|-|-|-|-|-|-|-|-|-|-|-|-|-|-|-|-|-|-|-|-|-|-|-|-|-|-|-|-|-|-|-|-|-|-|-|-|-|-|-|-|-|-|-|-|-|-|-|-|-|
GO:0044085	cellular component biogenesis	biological_process	0.28161	1	116	7519	911	28560	Pbr031879,Pbr016978,Pbr037781,Pbr010869,Pbr015150,Pbr022444,Pbr008327,Pbr041674,Pbr008494,Pbr008958,Pbr033130,Pbr038283,Pbr031126,Pbr010569,Pbr022894,Pbr018954,Pbr038304,Pbr025296,Pbr014773,Pbr041006,Pbr016109,Pbr014485,Pbr006046,Pbr033600,Pbr015118,Pbr017403,Pbr012954,Pbr027407,Pbr031740,Pbr011272,Pbr003079,Pbr008326,Pbr041852,Pbr012862,Pbr008652,Pbr001739,Pbr010325,Pbr010309,Pbr000190,Pbr029427…	-|-|-|-|-|-|-|-|-|-|-|-|-|-|-|-|-|-|-|-|-|-|-|-|-|-|-|-|-|-|-|-|-|-|-|-|-|-|-|-|-|-|-|-|-|-|-|-|-|-|-|-|-|-|-|-|-|-|-|-|-|-|-|-|-|-|-|-|-|-|-|-|-|-|-|-|-|-|-|-|-|-|-|-|-|-|-|-|-|-|-|-|-|-|-|-|-|-|-|-|-|-|-|-|-|-|-|-|-|-|-|-|-|-|-|-|
GO:0000105	histidine biosynthetic process	biological_process	0.28289	1	8	7519	51	28560	Pbr039649,Pbr001483,Pbr023847,Pbr010045,Pbr002563,Pbr037260,Pbr025247,Pbr039650	-|-|-|-|-|-|-|-|
GO:0006547	histidine metabolic process	biological_process	0.28289	1	8	7519	51	28560	Pbr039649,Pbr001483,Pbr023847,Pbr010045,Pbr002563,Pbr037260,Pbr025247,Pbr039650	-|-|-|-|-|-|-|-|
GO:0052803	imidazole-containing compound metabolic process	biological_process	0.28289	1	8	7519	51	28560	Pbr002563,Pbr010045,Pbr023847,Pbr001483,Pbr039649,Pbr039650,Pbr025247,Pbr037260	-|-|-|-|-|-|-|-|
GO:0004026	alcohol O-acetyltransferase activity	molecular_function	0.28289	1	2	7519	8	28560	Pbr040473,Pbr040150	-|-|
GO:0034318	alcohol O-acyltransferase activity	molecular_function	0.28289	1	2	7519	8	28560	Pbr040150,Pbr040473	-|-|
GO:0016849	phosphorus-oxygen lyase activity	molecular_function	0.28295	1	4	7519	22	28560	Pbr042270,Pbr018884,Pbr014237,Pbr012188	-|-|-|-|
GO:0009982	pseudouridine synthase activity	molecular_function	0.28391	1	5	7519	30	28560	Pbr020874,Pbr033215,Pbr004386,Pbr016292,Pbr018562	-|-|-|-|-|
GO:1901505	carbohydrate derivative transporter activity	molecular_function	0.28516	1	6	7519	36	28560	Pbr001524,Pbr034875,Pbr000265,Pbr020700,Pbr011266,Pbr033159	-|-|-|-|-|-|
GO:0019829	cation-transporting ATPase activity	molecular_function	0.28553	1	7	7519	52	28560	Pbr026725,Pbr020157,Pbr000144,Pbr024095,Pbr041516,Pbr030867,Pbr040281	-|-|-|-|-|-|-|
GO:0042625	ATPase activity, coupled to transmembrane movement of ions	molecular_function	0.28553	1	7	7519	52	28560	Pbr026725,Pbr020157,Pbr000144,Pbr024095,Pbr041516,Pbr040281,Pbr030867	-|-|-|-|-|-|-|
GO:0006749	glutathione metabolic process	biological_process	0.2856	1	3	7519	16	28560	Pbr006554,Pbr019551,Pbr017066	-|-|-|
GO:0072519	parasitism	biological_process	0.28577	1	2	7519	8	28560	Pbr029775,Pbr011751	-|-|
GO:0003840	gamma-glutamyltransferase activity	molecular_function	0.28639	1	2	7519	9	28560	Pbr017066,Pbr019551	-|-|
GO:0004402	histone acetyltransferase activity	molecular_function	0.28743	1	3	7519	14	28560	Pbr022161,Pbr007396,Pbr015568	-|-|-|
GO:0005985	sucrose metabolic process	biological_process	0.28825	1	7	7519	40	28560	Pbr027868,Pbr022714,Pbr008035,Pbr021657,Pbr014902,Pbr032090,Pbr009578	-|-|-|-|-|-|-|
GO:0006333	chromatin assembly or disassembly	biological_process	0.28968	1	6	7519	39	28560	Pbr030831,Pbr009055,Pbr022127,Pbr011453,Pbr029415,Pbr028752	-|-|-|-|-|-|
GO:0006743	ubiquinone metabolic process	biological_process	0.29005	1	4	7519	21	28560	Pbr011943,Pbr019875,Pbr029769,Pbr041270	-|-|-|-|
GO:0006744	ubiquinone biosynthetic process	biological_process	0.29005	1	4	7519	21	28560	Pbr029769,Pbr019875,Pbr011943,Pbr041270	-|-|-|-|
GO:0031226	intrinsic to plasma membrane	cellular_component	0.29073	1	13	7519	88	28560	Pbr039138,Pbr014540,Pbr027176,Pbr008652,Pbr011423,Pbr026657,Pbr040572,Pbr035698,Pbr009756,Pbr021039,Pbr040978,Pbr038797,Pbr039386	-|-|-|-|-|-|-|-|-|-|-|-|-|
GO:0016628	oxidoreductase activity, acting on the CH-CH group of donors, NAD or NADP as acceptor	molecular_function	0.29105	1	16	7519	110	28560	Pbr003075,Pbr027037,Pbr040411,Pbr008850,Pbr041712,Pbr005802,Pbr014112,Pbr028524,Pbr005801,Pbr009902,Pbr025845,Pbr007498,Pbr027385,Pbr013936,Pbr006059,Pbr038232	-|-|-|-|-|-|-|-|-|-|-|-|-|-|-|-|
GO:0006030	chitin metabolic process	biological_process	0.29146	1	4	7519	26	28560	Pbr009786,Pbr009785,Pbr009765,Pbr009764	-|-|-|-|
GO:1901071	glucosamine-containing compound metabolic process	biological_process	0.29146	1	4	7519	26	28560	Pbr009786,Pbr009785,Pbr009765,Pbr009764	-|-|-|-|
GO:0016701	oxidoreductase activity, acting on single donors with incorporation of molecular oxygen	molecular_function	0.2918	1	17	7519	119	28560	Pbr004541,Pbr005350,Pbr002838,Pbr036787,Pbr035260,Pbr037260,Pbr020413,Pbr011409,Pbr026356,Pbr001483,Pbr008100,Pbr002563,Pbr004568,Pbr028619,Pbr025247,Pbr026514,Pbr026513	-|-|-|-|-|-|-|-|-|-|-|-|-|-|-|-|-|
GO:0032561	guanyl ribonucleotide binding	molecular_function	0.29195	1	103	7519	761	28560	Pbr038860,Pbr034095,Pbr034447,Pbr023414,Pbr001160,Pbr032043,Pbr041471,Pbr028751,Pbr032922,Pbr008549,Pbr013386,Pbr014875,Pbr009745,Pbr026379,Pbr025416,Pbr016329,Pbr028338,Pbr035730,Pbr010698,Pbr020906,Pbr018395,Pbr006062,Pbr005157,Pbr012490,Pbr035065,Pbr027348,Pbr013169,Pbr016865,Pbr034937,Pbr010046,Pbr030840,Pbr032326,Pbr026690,Pbr010071,Pbr009000,Pbr032747,Pbr035009,Pbr028694,Pbr042119,Pbr019818…	-|-|-|-|-|-|-|-|-|-|-|-|-|-|-|-|-|-|-|-|-|-|-|-|-|-|-|-|-|-|-|-|-|-|-|-|-|-|-|-|-|-|-|-|-|-|-|-|-|-|-|-|-|-|-|-|-|-|-|-|-|-|-|-|-|-|-|-|-|-|-|-|-|-|-|-|-|-|-|-|-|-|-|-|-|-|-|-|-|-|-|-|-|-|-|-|-|-|-|-|-|-|-|
GO:0016866	intramolecular transferase activity	molecular_function	0.29257	1	12	7519	84	28560	Pbr001290,Pbr000368,Pbr024684,Pbr016292,Pbr013898,Pbr020874,Pbr033215,Pbr014576,Pbr012094,Pbr018562,Pbr009299,Pbr004386	-|-|-|-|-|-|-|-|-|-|-|-|
GO:0015985	energy coupled proton transport, down electrochemical gradient	biological_process	0.29368	1	14	7519	108	28560	Pbr024095,Pbr020157,Pbr027854,Pbr008340,Pbr041516,Pbr039820,Pbr030867,Pbr005135,Pbr000144,Pbr022234,Pbr016347,Pbr001055,Pbr006221,Pbr040281	-|-|-|-|-|-|-|-|-|-|-|-|-|-|
GO:0015986	ATP synthesis coupled proton transport	biological_process	0.29368	1	14	7519	108	28560	Pbr024095,Pbr020157,Pbr027854,Pbr041516,Pbr008340,Pbr039820,Pbr005135,Pbr030867,Pbr022234,Pbr000144,Pbr016347,Pbr001055,Pbr006221,Pbr040281	-|-|-|-|-|-|-|-|-|-|-|-|-|-|
GO:0071855	neuropeptide receptor binding	molecular_function	0.29369	1	2	7519	10	28560	Pbr031206,Pbr013228	-|-|
GO:0010851	cyclase regulator activity	molecular_function	0.2949	1	1	7519	3	28560	Pbr025184	-|
GO:0010853	cyclase activator activity	molecular_function	0.2949	1	1	7519	3	28560	Pbr025184	-|
GO:0030249	guanylate cyclase regulator activity	molecular_function	0.2949	1	1	7519	3	28560	Pbr025184	-|
GO:0030250	guanylate cyclase activator activity	molecular_function	0.2949	1	1	7519	3	28560	Pbr025184	-|
GO:0044452	nucleolar part	cellular_component	0.2956	1	3	7519	16	28560	Pbr030387,Pbr001926,Pbr014001	-|-|-|
GO:0040012	regulation of locomotion	biological_process	0.29611	1	4	7519	23	28560	Pbr014687,Pbr025787,Pbr035560,Pbr018954	-|-|-|-|
GO:0019222	regulation of metabolic process	biological_process	0.29733	1	347	7519	2851	28560	Pbr013953,Pbr013631,Pbr023902,Pbr036787,Pbr003660,Pbr018562,Pbr030882,Pbr040795,Pbr032764,Pbr010864,Pbr016467,Pbr012518,Pbr015019,Pbr014657,Pbr013848,Pbr002865,Pbr039805,Pbr010809,Pbr005446,Pbr000407,Pbr009294,Pbr027848,Pbr008768,Pbr013147,Pbr031557,Pbr012686,Pbr005390,Pbr041417,Pbr041453,Pbr009270,Pbr010904,Pbr002685,Pbr009384,Pbr040028,Pbr005909,Pbr016049,Pbr001086,Pbr011488,Pbr019487,Pbr026249…	-|-|-|-|-|-|-|-|-|-|-|-|-|-|-|-|-|-|-|-|-|-|-|-|-|-|-|-|-|-|-|-|-|-|-|-|-|-|-|-|-|-|-|-|-|-|-|-|-|-|-|-|-|-|-|-|-|-|-|-|-|-|-|-|-|-|-|-|-|-|-|-|-|-|-|-|-|-|-|-|-|-|-|-|-|-|-|-|-|-|-|-|-|-|-|-|-|-|-|-|-|-|-|-|-|-|-|-|-|-|-|-|-|-|-|-|-|-|-|-|-|-|-|-|-|-|-|-|-|-|-|-|-|-|-|-|-|-|-|-|-|-|-|-|-|-|-|-|-|-|-|-|-|-|-|-|-|-|-|-|-|-|-|-|-|-|-|-|-|-|-|-|-|-|-|-|-|-|-|-|-|-|-|-|-|-|-|-|-|-|-|-|-|-|-|-|-|-|-|-…
GO:0033014	tetrapyrrole biosynthetic process	biological_process	0.29827	1	25	7519	188	28560	Pbr014112,Pbr004568,Pbr028922,Pbr035535,Pbr010131,Pbr041712,Pbr005802,Pbr008850,Pbr029847,Pbr025542,Pbr027037,Pbr034033,Pbr007267,Pbr036963,Pbr004541,Pbr039649,Pbr007498,Pbr027385,Pbr019143,Pbr007431,Pbr041471,Pbr039650,Pbr008740,Pbr005801,Pbr009902	-|-|-|-|-|-|-|-|-|-|-|-|-|-|-|-|-|-|-|-|-|-|-|-|-|
GO:0019184	nonribosomal peptide biosynthetic process	biological_process	0.29901	1	2	7519	9	28560	Pbr014727,Pbr006554	-|-|
GO:0055086	nucleobase-containing small molecule metabolic process	biological_process	0.29999	1	55	7519	433	28560	Pbr036418,Pbr016412,Pbr038047,Pbr005087,Pbr022667,Pbr016347,Pbr022234,Pbr016565,Pbr039255,Pbr024684,Pbr018300,Pbr009216,Pbr008340,Pbr021374,Pbr021754,Pbr020159,Pbr022226,Pbr001055,Pbr029654,Pbr027596,Pbr018549,Pbr029826,Pbr005135,Pbr005095,Pbr040906,Pbr042270,Pbr027854,Pbr039217,Pbr014237,Pbr029626,Pbr006221,Pbr009412,Pbr041807,Pbr012435,Pbr030867,Pbr020556,Pbr024095,Pbr040905,Pbr020157,Pbr013386…	-|-|-|-|-|-|-|-|-|-|-|-|-|-|-|-|-|-|-|-|-|-|-|-|-|-|-|-|-|-|-|-|-|-|-|-|-|-|-|-|-|-|-|-|-|-|-|-|-|-|-|-|-|-|-|
GO:0005262	calcium channel activity	molecular_function	0.30038	1	8	7519	53	28560	Pbr033617,Pbr018766,Pbr037213,Pbr040210,Pbr029100,Pbr014235,Pbr034936,Pbr002342	-|-|-|-|-|-|-|-|
GO:0048511	rhythmic process	biological_process	0.3012	1	4	7519	23	28560	Pbr019737,Pbr009085,Pbr036934,Pbr012518	-|-|-|-|
GO:1901698	response to nitrogen compound	biological_process	0.30161	1	1	7519	3	28560	Pbr014773	-|
GO:0008544	epidermis development	biological_process	0.30209	1	3	7519	19	28560	Pbr019738,Pbr023921,Pbr009951	-|-|-|
GO:0043588	skin development	biological_process	0.30209	1	3	7519	19	28560	Pbr019738,Pbr023921,Pbr009951	-|-|-|
GO:0034227	tRNA thio-modification	biological_process	0.30317	1	2	7519	9	28560	Pbr034846,Pbr032798	-|-|
GO:0019062	viral attachment to host cell	biological_process	0.30426	1	2	7519	9	28560	Pbr010787,Pbr002161	-|-|
GO:0044650	adhesion of symbiont to host cell	biological_process	0.30426	1	2	7519	9	28560	Pbr002161,Pbr010787	-|-|
GO:2001070	starch binding	molecular_function	0.30613	1	4	7519	22	28560	Pbr039576,Pbr011621,Pbr013028,Pbr042284	-|-|-|-|
GO:0016818	hydrolase activity, acting on acid anhydrides, in phosphorus-containing anhydrides	molecular_function	0.30644	1	200	7519	1512	28560	Pbr003850,Pbr035823,Pbr035009,Pbr042119,Pbr019818,Pbr000979,Pbr013848,Pbr010071,Pbr028917,Pbr009000,Pbr030500,Pbr041645,Pbr032326,Pbr027509,Pbr031045,Pbr005305,Pbr030840,Pbr010046,Pbr020726,Pbr013169,Pbr008748,Pbr002767,Pbr035065,Pbr008910,Pbr020906,Pbr004206,Pbr028338,Pbr022903,Pbr013667,Pbr002163,Pbr006273,Pbr011192,Pbr020157,Pbr009745,Pbr026379,Pbr016422,Pbr038817,Pbr008360,Pbr023414,Pbr032043…	-|-|-|-|-|-|-|-|-|-|-|-|-|-|-|-|-|-|-|-|-|-|-|-|-|-|-|-|-|-|-|-|-|-|-|-|-|-|-|-|-|-|-|-|-|-|-|-|-|-|-|-|-|-|-|-|-|-|-|-|-|-|-|-|-|-|-|-|-|-|-|-|-|-|-|-|-|-|-|-|-|-|-|-|-|-|-|-|-|-|-|-|-|-|-|-|-|-|-|-|-|-|-|-|-|-|-|-|-|-|-|-|-|-|-|-|-|-|-|-|-|-|-|-|-|-|-|-|-|-|-|-|-|-|-|-|-|-|-|-|-|-|-|-|-|-|-|-|-|-|-|-|-|-|-|-|-|-|-|-|-|-|-|-|-|-|-|-|-|-|-|-|-|-|-|-|-|-|-|-|-|-|-|-|-|-|-|-|-|-|-|-|-|-|-|-|-|-|-|-|
GO:0097196	Shu complex	cellular_component	0.30702	1	1	7519	3	28560	Pbr002750	-|
GO:0000795	synaptonemal complex	cellular_component	0.3072	1	1	7519	3	28560	Pbr019030	-|
GO:0007128	meiotic prophase I	biological_process	0.3072	1	1	7519	3	28560	Pbr019030	-|
GO:0051324	prophase	biological_process	0.3072	1	1	7519	3	28560	Pbr019030	-|
GO:0008378	galactosyltransferase activity	molecular_function	0.30753	1	6	7519	35	28560	Pbr013634,Pbr004646,Pbr014985,Pbr008547,Pbr026724,Pbr004645	-|-|-|-|-|-|
GO:0008242	omega peptidase activity	molecular_function	0.30845	1	2	7519	10	28560	Pbr036353,Pbr001926	-|-|
GO:0015385	sodium:hydrogen antiporter activity	molecular_function	0.30875	1	2	7519	9	28560	Pbr005744,Pbr008280	-|-|
GO:0006468	protein phosphorylation	biological_process	0.30995	1	256	7519	1948	28560	Pbr013457,Pbr003070,Pbr015318,Pbr014179,Pbr032288,Pbr035317,Pbr023912,Pbr017041,Pbr041765,Pbr029003,Pbr026062,Pbr028418,Pbr012092,Pbr005251,Pbr022856,Pbr013585,Pbr040572,Pbr035135,Pbr033239,Pbr032267,Pbr039714,Pbr028580,Pbr037052,Pbr020797,Pbr037774,Pbr023631,Pbr030062,Pbr029776,Pbr025965,Pbr037601,Pbr033297,Pbr015348,Pbr033175,Pbr009126,Pbr020676,Pbr025680,Pbr000251,Pbr010214,Pbr019079,Pbr014626…	-|-|-|-|-|-|-|-|-|-|-|-|-|-|-|-|-|-|-|-|-|-|-|-|-|-|-|-|-|-|-|-|-|-|-|-|-|-|-|-|-|-|-|-|-|-|-|-|-|-|-|-|-|-|-|-|-|-|-|-|-|-|-|-|-|-|-|-|-|-|-|-|-|-|-|-|-|-|-|-|-|-|-|-|-|-|-|-|-|-|-|-|-|-|-|-|-|-|-|-|-|-|-|-|-|-|-|-|-|-|-|-|-|-|-|-|-|-|-|-|-|-|-|-|-|-|-|-|-|-|-|-|-|-|-|-|-|-|-|-|-|-|-|-|-|-|-|-|-|-|-|-|-|-|-|-|-|-|-|-|-|-|-|-|-|-|-|-|-|-|-|-|-|-|-|-|-|-|-|-|-|-|-|-|-|-|-|-|-|-|-|-|-|-|-|-|-|-|-|-…
GO:0030597	RNA glycosylase activity	molecular_function	0.30996	1	2	7519	11	28560	Pbr041346,Pbr018182	-|-|
GO:0030598	rRNA N-glycosylase activity	molecular_function	0.30996	1	2	7519	11	28560	Pbr041346,Pbr018182	-|-|
GO:0051213	dioxygenase activity	molecular_function	0.31115	1	14	7519	98	28560	Pbr036787,Pbr004568,Pbr008100,Pbr026356,Pbr009957,Pbr011409,Pbr004541,Pbr005350,Pbr020413,Pbr035133,Pbr040411,Pbr026513,Pbr026514,Pbr005268	-|-|-|-|-|-|-|-|-|-|-|-|-|-|
GO:0005890	sodium:potassium-exchanging ATPase complex	cellular_component	0.31184	1	1	7519	3	28560	Pbr035698	-|
GO:0046422	violaxanthin de-epoxidase activity	molecular_function	0.31201	1	2	7519	9	28560	Pbr011170,Pbr031090	-|-|
GO:0004252	serine-type endopeptidase activity	molecular_function	0.31204	1	30	7519	221	28560	Pbr000561,Pbr030387,Pbr022045,Pbr032839,Pbr011727,Pbr006375,Pbr016232,Pbr003006,Pbr021572,Pbr011010,Pbr039509,Pbr018592,Pbr005320,Pbr030645,Pbr000771,Pbr005321,Pbr021515,Pbr005773,Pbr042458,Pbr018654,Pbr023000,Pbr006975,Pbr008713,Pbr031336,Pbr035441,Pbr029100,Pbr039276,Pbr040234,Pbr024115,Pbr017234	-|-|-|-|-|-|-|-|-|-|-|-|-|-|-|-|-|-|-|-|-|-|-|-|-|-|-|-|-|-|
GO:0072521	purine-containing compound metabolic process	biological_process	0.31274	1	35	7519	281	28560	Pbr018549,Pbr040906,Pbr042270,Pbr005095,Pbr005135,Pbr027854,Pbr014237,Pbr039217,Pbr021754,Pbr020159,Pbr001055,Pbr018300,Pbr008340,Pbr016412,Pbr005087,Pbr036418,Pbr022234,Pbr016347,Pbr039820,Pbr028751,Pbr042637,Pbr041516,Pbr041337,Pbr040281,Pbr000144,Pbr031639,Pbr020556,Pbr030867,Pbr013386,Pbr020157,Pbr040905,Pbr024095,Pbr026031,Pbr029626,Pbr006221	-|-|-|-|-|-|-|-|-|-|-|-|-|-|-|-|-|-|-|-|-|-|-|-|-|-|-|-|-|-|-|-|-|-|-|
GO:0033176	proton-transporting V-type ATPase complex	cellular_component	0.31295	1	17	7519	119	28560	Pbr023544,Pbr008276,Pbr010517,Pbr011488,Pbr039959,Pbr023804,Pbr016790,Pbr030364,Pbr031988,Pbr005744,Pbr023051,Pbr033927,Pbr000776,Pbr012802,Pbr021108,Pbr029295,Pbr040009	-|-|-|-|-|-|-|-|-|-|-|-|-|-|-|-|-|
GO:0030865	cortical cytoskeleton organization	biological_process	0.31363	1	1	7519	3	28560	Pbr016095	-|
GO:0030866	cortical actin cytoskeleton organization	biological_process	0.31363	1	1	7519	3	28560	Pbr016095	-|
GO:0004640	phosphoribosylanthranilate isomerase activity	molecular_function	0.31382	1	1	7519	3	28560	Pbr010913	-|
GO:0003830	beta-1,4-mannosylglycoprotein 4-beta-N-acetylglucosaminyltransferase activity	molecular_function	0.31506	1	1	7519	3	28560	Pbr036170	-|
GO:0006397	mRNA processing	biological_process	0.31549	1	29	7519	217	28560	Pbr013317,Pbr031740,Pbr007344,Pbr020357,Pbr013508,Pbr036475,Pbr023895,Pbr013691,Pbr021329,Pbr015578,Pbr019143,Pbr011767,Pbr017805,Pbr034104,Pbr001196,Pbr025219,Pbr009962,Pbr031713,Pbr009294,Pbr034876,Pbr011752,Pbr014828,Pbr035809,Pbr034198,Pbr039809,Pbr030387,Pbr017722,Pbr012368,Pbr003845	-|-|-|-|-|-|-|-|-|-|-|-|-|-|-|-|-|-|-|-|-|-|-|-|-|-|-|-|-|
GO:0033865	nucleoside bisphosphate metabolic process	biological_process	0.31556	1	4	7519	24	28560	Pbr018300,Pbr042637,Pbr020556,Pbr016412	-|-|-|-|
GO:0033875	ribonucleoside bisphosphate metabolic process	biological_process	0.31556	1	4	7519	24	28560	Pbr020556,Pbr016412,Pbr018300,Pbr042637	-|-|-|-|
GO:0034032	purine nucleoside bisphosphate metabolic process	biological_process	0.31556	1	4	7519	24	28560	Pbr018300,Pbr042637,Pbr020556,Pbr016412	-|-|-|-|
GO:0006164	purine nucleotide biosynthetic process	biological_process	0.31578	1	24	7519	191	28560	Pbr000144,Pbr001055,Pbr040281,Pbr020159,Pbr041337,Pbr014237,Pbr041516,Pbr027854,Pbr005135,Pbr040906,Pbr028751,Pbr042270,Pbr039820,Pbr016347,Pbr022234,Pbr036418,Pbr006221,Pbr008340,Pbr026031,Pbr024095,Pbr040905,Pbr020157,Pbr013386,Pbr030867	-|-|-|-|-|-|-|-|-|-|-|-|-|-|-|-|-|-|-|-|-|-|-|-|
GO:0006826	iron ion transport	biological_process	0.31611	1	18	7519	123	28560	Pbr020063,Pbr014346,Pbr026847,Pbr026197,Pbr034095,Pbr035065,Pbr016865,Pbr032043,Pbr012602,Pbr001053,Pbr011223,Pbr017818,Pbr003315,Pbr026108,Pbr009000,Pbr016434,Pbr010071,Pbr035009	-|-|-|-|-|-|-|-|-|-|-|-|-|-|-|-|-|-|
GO:0000772	mating pheromone activity	molecular_function	0.31714	1	4	7519	24	28560	Pbr029429,Pbr002121,Pbr002075,Pbr030387	-|-|-|-|
GO:0072594	establishment of protein localization to organelle	biological_process	0.31761	1	22	7519	156	28560	Pbr035344,Pbr038640,Pbr024263,Pbr038668,Pbr028556,Pbr001278,Pbr029604,Pbr011924,Pbr006288,Pbr023241,Pbr007627,Pbr026690,Pbr013028,Pbr037128,Pbr010052,Pbr024739,Pbr014506,Pbr007365,Pbr021815,Pbr029849,Pbr032945,Pbr026271	-|-|-|-|-|-|-|-|-|-|-|-|-|-|-|-|-|-|-|-|-|-|
GO:0008839	4-hydroxy-tetrahydrodipicolinate reductase	molecular_function	0.31765	1	5	7519	30	28560	Pbr013936,Pbr025845,Pbr014112,Pbr006059,Pbr038232	-|-|-|-|-|
GO:0030414	peptidase inhibitor activity	molecular_function	0.31952	1	11	7519	85	28560	Pbr012770,Pbr037896,Pbr022100,Pbr030417,Pbr041701,Pbr000055,Pbr021900,Pbr030364,Pbr037895,Pbr025135,Pbr018077	-|-|-|-|-|-|-|-|-|-|-|
GO:0061134	peptidase regulator activity	molecular_function	0.31952	1	11	7519	85	28560	Pbr030417,Pbr041701,Pbr021900,Pbr000055,Pbr037896,Pbr012770,Pbr022100,Pbr025135,Pbr018077,Pbr030364,Pbr037895	-|-|-|-|-|-|-|-|-|-|-|
GO:0004417	hydroxyethylthiazole kinase activity	molecular_function	0.32144	1	1	7519	3	28560	Pbr041292	-|
GO:0004512	inositol-3-phosphate synthase activity	molecular_function	0.32204	1	2	7519	9	28560	Pbr023462,Pbr033969	-|-|
GO:0006021	inositol biosynthetic process	biological_process	0.32204	1	2	7519	9	28560	Pbr033969,Pbr023462	-|-|
GO:0046173	polyol biosynthetic process	biological_process	0.32204	1	2	7519	9	28560	Pbr033969,Pbr023462	-|-|
GO:0015031	protein transport	biological_process	0.32208	1	146	7519	1127	28560	Pbr026633,Pbr034637,Pbr002121,Pbr004206,Pbr012941,Pbr034609,Pbr001730,Pbr005873,Pbr024739,Pbr012436,Pbr023082,Pbr027431,Pbr038632,Pbr011214,Pbr030695,Pbr023544,Pbr028264,Pbr025348,Pbr010891,Pbr005439,Pbr024776,Pbr019818,Pbr011128,Pbr037781,Pbr006716,Pbr039859,Pbr006049,Pbr035271,Pbr034860,Pbr031414,Pbr035727,Pbr029849,Pbr037128,Pbr013028,Pbr015743,Pbr034869,Pbr014506,Pbr021045,Pbr001278,Pbr002565…	-|-|-|-|-|-|-|-|-|-|-|-|-|-|-|-|-|-|-|-|-|-|-|-|-|-|-|-|-|-|-|-|-|-|-|-|-|-|-|-|-|-|-|-|-|-|-|-|-|-|-|-|-|-|-|-|-|-|-|-|-|-|-|-|-|-|-|-|-|-|-|-|-|-|-|-|-|-|-|-|-|-|-|-|-|-|-|-|-|-|-|-|-|-|-|-|-|-|-|-|-|-|-|-|-|-|-|-|-|-|-|-|-|-|-|-|-|-|-|-|-|-|-|-|-|-|-|-|-|-|-|-|-|-|-|-|-|-|-|-|-|-|-|-|-|-|
GO:0045184	establishment of protein localization	biological_process	0.32208	1	146	7519	1127	28560	Pbr041320,Pbr003228,Pbr028340,Pbr011488,Pbr005908,Pbr026271,Pbr009756,Pbr007365,Pbr021572,Pbr010052,Pbr004876,Pbr030387,Pbr002565,Pbr006288,Pbr021045,Pbr001278,Pbr042083,Pbr007246,Pbr038668,Pbr038640,Pbr006861,Pbr035344,Pbr006523,Pbr029849,Pbr034869,Pbr014506,Pbr037128,Pbr013028,Pbr015743,Pbr006049,Pbr011128,Pbr037781,Pbr006716,Pbr039859,Pbr031414,Pbr035727,Pbr035271,Pbr034860,Pbr005439,Pbr019818…	-|-|-|-|-|-|-|-|-|-|-|-|-|-|-|-|-|-|-|-|-|-|-|-|-|-|-|-|-|-|-|-|-|-|-|-|-|-|-|-|-|-|-|-|-|-|-|-|-|-|-|-|-|-|-|-|-|-|-|-|-|-|-|-|-|-|-|-|-|-|-|-|-|-|-|-|-|-|-|-|-|-|-|-|-|-|-|-|-|-|-|-|-|-|-|-|-|-|-|-|-|-|-|-|-|-|-|-|-|-|-|-|-|-|-|-|-|-|-|-|-|-|-|-|-|-|-|-|-|-|-|-|-|-|-|-|-|-|-|-|-|-|-|-|-|-|
GO:0004616	phosphogluconate dehydrogenase (decarboxylating) activity	molecular_function	0.3224	1	11	7519	75	28560	Pbr009902,Pbr005801,Pbr024116,Pbr040411,Pbr005802,Pbr007498,Pbr022226,Pbr027407,Pbr016565,Pbr014112,Pbr029953	-|-|-|-|-|-|-|-|-|-|-|
GO:0042375	quinone cofactor metabolic process	biological_process	0.32377	1	4	7519	22	28560	Pbr041270,Pbr029769,Pbr019875,Pbr011943	-|-|-|-|
GO:0045426	quinone cofactor biosynthetic process	biological_process	0.32377	1	4	7519	22	28560	Pbr019875,Pbr011943,Pbr029769,Pbr041270	-|-|-|-|
GO:0015889	cobalamin transport	biological_process	0.32403	1	1	7519	3	28560	Pbr009166	-|
GO:0003854	3-beta-hydroxy-delta5-steroid dehydrogenase activity	molecular_function	0.3241	1	23	7519	171	28560	Pbr013454,Pbr007298,Pbr024414,Pbr000218,Pbr022903,Pbr022402,Pbr003261,Pbr042026,Pbr035064,Pbr002017,Pbr013435,Pbr025845,Pbr017959,Pbr022525,Pbr017851,Pbr009660,Pbr022520,Pbr027964,Pbr021362,Pbr005931,Pbr014158,Pbr027042,Pbr038232	-|-|-|-|-|-|-|-|-|-|-|-|-|-|-|-|-|-|-|-|-|-|-|
GO:0016229	steroid dehydrogenase activity	molecular_function	0.3241	1	23	7519	171	28560	Pbr027964,Pbr013435,Pbr025845,Pbr017959,Pbr017851,Pbr022525,Pbr022520,Pbr009660,Pbr038232,Pbr021362,Pbr005931,Pbr014158,Pbr027042,Pbr024414,Pbr000218,Pbr013454,Pbr007298,Pbr035064,Pbr002017,Pbr022402,Pbr022903,Pbr003261,Pbr042026	-|-|-|-|-|-|-|-|-|-|-|-|-|-|-|-|-|-|-|-|-|-|-|
GO:0033764	steroid dehydrogenase activity, acting on the CH-OH group of donors, NAD or NADP as acceptor	molecular_function	0.3241	1	23	7519	171	28560	Pbr027042,Pbr014158,Pbr005931,Pbr021362,Pbr038232,Pbr009660,Pbr022520,Pbr017851,Pbr022525,Pbr017959,Pbr013435,Pbr025845,Pbr027964,Pbr042026,Pbr003261,Pbr022402,Pbr022903,Pbr002017,Pbr035064,Pbr007298,Pbr013454,Pbr000218,Pbr024414	-|-|-|-|-|-|-|-|-|-|-|-|-|-|-|-|-|-|-|-|-|-|-|
GO:0032865	ERMES complex	cellular_component	0.3241	1	1	7519	3	28560	Pbr031115	-|
GO:0044232	organelle membrane contact site	cellular_component	0.3241	1	1	7519	3	28560	Pbr031115	-|
GO:0044233	ER-mitochondrion membrane contact site	cellular_component	0.3241	1	1	7519	3	28560	Pbr031115	-|
GO:0008535	respiratory chain complex IV assembly	biological_process	0.32471	1	2	7519	10	28560	Pbr014710,Pbr029110	-|-|
GO:0033617	mitochondrial respiratory chain complex IV assembly	biological_process	0.32471	1	2	7519	10	28560	Pbr029110,Pbr014710	-|-|
GO:0006629	lipid metabolic process	biological_process	0.32535	1	139	7519	1084	28560	Pbr042198,Pbr029636,Pbr032299,Pbr008175,Pbr002357,Pbr025845,Pbr019533,Pbr028762,Pbr009902,Pbr014268,Pbr026282,Pbr034329,Pbr028095,Pbr004645,Pbr027407,Pbr009798,Pbr026463,Pbr026472,Pbr026884,Pbr008484,Pbr018121,Pbr000218,Pbr022385,Pbr021569,Pbr025950,Pbr025114,Pbr011188,Pbr032300,Pbr035064,Pbr023462,Pbr005182,Pbr034412,Pbr000013,Pbr019647,Pbr030846,Pbr042237,Pbr001359,Pbr005801,Pbr022525,Pbr022520…	-|-|-|-|-|-|-|-|-|-|-|-|-|-|-|-|-|-|-|-|-|-|-|-|-|-|-|-|-|-|-|-|-|-|-|-|-|-|-|-|-|-|-|-|-|-|-|-|-|-|-|-|-|-|-|-|-|-|-|-|-|-|-|-|-|-|-|-|-|-|-|-|-|-|-|-|-|-|-|-|-|-|-|-|-|-|-|-|-|-|-|-|-|-|-|-|-|-|-|-|-|-|-|-|-|-|-|-|-|-|-|-|-|-|-|-|-|-|-|-|-|-|-|-|-|-|-|-|-|-|-|-|-|-|-|-|-|-|-|
GO:0080134	regulation of response to stress	biological_process	0.32537	1	3	7519	22	28560	Pbr014235,Pbr027237,Pbr030802	-|-|-|
GO:0009236	cobalamin biosynthetic process	biological_process	0.3256	1	8	7519	58	28560	Pbr041471,Pbr039650,Pbr019143,Pbr035535,Pbr039649,Pbr004541,Pbr036963,Pbr004568	-|-|-|-|-|-|-|-|
GO:0016830	carbon-carbon lyase activity	molecular_function	0.32596	1	25	7519	186	28560	Pbr010314,Pbr022236,Pbr035641,Pbr018086,Pbr028764,Pbr031648,Pbr011328,Pbr027508,Pbr041888,Pbr042291,Pbr004541,Pbr012806,Pbr001330,Pbr013372,Pbr007562,Pbr029769,Pbr009384,Pbr006606,Pbr041580,Pbr004568,Pbr022693,Pbr023243,Pbr005502,Pbr010849,Pbr035535	-|-|-|-|-|-|-|-|-|-|-|-|-|-|-|-|-|-|-|-|-|-|-|-|-|
GO:0030838	positive regulation of actin filament polymerization	biological_process	0.32641	1	3	7519	17	28560	Pbr018954,Pbr033130,Pbr003091	-|-|-|
GO:0031334	positive regulation of protein complex assembly	biological_process	0.32641	1	3	7519	17	28560	Pbr003091,Pbr018954,Pbr033130	-|-|-|
GO:0032273	positive regulation of protein polymerization	biological_process	0.32641	1	3	7519	17	28560	Pbr003091,Pbr018954,Pbr033130	-|-|-|
GO:0034314	Arp2/3 complex-mediated actin nucleation	biological_process	0.32641	1	3	7519	17	28560	Pbr033130,Pbr018954,Pbr003091	-|-|-|
GO:0045010	actin nucleation	biological_process	0.32641	1	3	7519	17	28560	Pbr003091,Pbr033130,Pbr018954	-|-|-|
GO:0044743	intracellular protein transmembrane import	biological_process	0.3278	1	5	7519	34	28560	Pbr037128,Pbr032945,Pbr011924,Pbr023241,Pbr028556	-|-|-|-|-|
GO:0065002	intracellular protein transmembrane transport	biological_process	0.3278	1	5	7519	34	28560	Pbr023241,Pbr011924,Pbr028556,Pbr037128,Pbr032945	-|-|-|-|-|
GO:0000377	RNA splicing, via transesterification reactions with bulged adenosine as nucleophile	biological_process	0.32791	1	11	7519	80	28560	Pbr013691,Pbr015578,Pbr011767,Pbr019143,Pbr001196,Pbr031740,Pbr013317,Pbr007344,Pbr035809,Pbr034198,Pbr013508	-|-|-|-|-|-|-|-|-|-|-|
GO:0000398	mRNA splicing, via spliceosome	biological_process	0.32791	1	11	7519	80	28560	Pbr013317,Pbr031740,Pbr007344,Pbr035809,Pbr013508,Pbr034198,Pbr013691,Pbr015578,Pbr019143,Pbr011767,Pbr001196	-|-|-|-|-|-|-|-|-|-|-|
GO:0009888	tissue development	biological_process	0.32798	1	6	7519	41	28560	Pbr009951,Pbr023921,Pbr005473,Pbr041932,Pbr035440,Pbr019738	-|-|-|-|-|-|
GO:0005744	mitochondrial inner membrane presequence translocase complex	cellular_component	0.32846	1	1	7519	3	28560	Pbr032945	-|
GO:1901137	carbohydrate derivative biosynthetic process	biological_process	0.32874	1	54	7519	419	28560	Pbr009521,Pbr007652,Pbr028762,Pbr001290,Pbr041516,Pbr041337,Pbr028284,Pbr008547,Pbr014985,Pbr039820,Pbr028751,Pbr000144,Pbr032041,Pbr004645,Pbr014268,Pbr040281,Pbr013386,Pbr024095,Pbr040905,Pbr020157,Pbr026031,Pbr013634,Pbr030867,Pbr002121,Pbr012435,Pbr002600,Pbr006221,Pbr028045,Pbr027854,Pbr036170,Pbr014237,Pbr016682,Pbr018549,Pbr040906,Pbr042270,Pbr034937,Pbr005135,Pbr001055,Pbr026724,Pbr028072…	-|-|-|-|-|-|-|-|-|-|-|-|-|-|-|-|-|-|-|-|-|-|-|-|-|-|-|-|-|-|-|-|-|-|-|-|-|-|-|-|-|-|-|-|-|-|-|-|-|-|-|-|-|-|
GO:0044406	adhesion to host	biological_process	0.32925	1	2	7519	10	28560	Pbr002161,Pbr010787	-|-|
GO:0051825	adhesion to other organism involved in symbiotic interaction	biological_process	0.32925	1	2	7519	10	28560	Pbr002161,Pbr010787	-|-|
GO:0016310	phosphorylation	biological_process	0.33017	1	267	7519	2042	28560	Pbr008774,Pbr000306,Pbr000205,Pbr037508,Pbr032418,Pbr025501,Pbr014773,Pbr018120,Pbr017027,Pbr010252,Pbr026945,Pbr019875,Pbr029153,Pbr032869,Pbr023431,Pbr002127,Pbr007266,Pbr031879,Pbr006645,Pbr019316,Pbr007868,Pbr020758,Pbr033172,Pbr037509,Pbr024413,Pbr027181,Pbr008923,Pbr017076,Pbr013530,Pbr010949,Pbr027201,Pbr011752,Pbr020485,Pbr016826,Pbr003572,Pbr008277,Pbr019499,Pbr010911,Pbr001409,Pbr015408…	-|-|-|-|-|-|-|-|-|-|-|-|-|-|-|-|-|-|-|-|-|-|-|-|-|-|-|-|-|-|-|-|-|-|-|-|-|-|-|-|-|-|-|-|-|-|-|-|-|-|-|-|-|-|-|-|-|-|-|-|-|-|-|-|-|-|-|-|-|-|-|-|-|-|-|-|-|-|-|-|-|-|-|-|-|-|-|-|-|-|-|-|-|-|-|-|-|-|-|-|-|-|-|-|-|-|-|-|-|-|-|-|-|-|-|-|-|-|-|-|-|-|-|-|-|-|-|-|-|-|-|-|-|-|-|-|-|-|-|-|-|-|-|-|-|-|-|-|-|-|-|-|-|-|-|-|-|-|-|-|-|-|-|-|-|-|-|-|-|-|-|-|-|-|-|-|-|-|-|-|-|-|-|-|-|-|-|-|-|-|-|-|-|-|-|-|-|-|-|-…
GO:0005381	iron ion transmembrane transporter activity	molecular_function	0.33022	1	18	7519	124	28560	Pbr035009,Pbr016434,Pbr010071,Pbr009000,Pbr017818,Pbr003315,Pbr026108,Pbr001053,Pbr011223,Pbr014727,Pbr032043,Pbr012602,Pbr016865,Pbr035065,Pbr034095,Pbr014346,Pbr026847,Pbr020063	-|-|-|-|-|-|-|-|-|-|-|-|-|-|-|-|-|-|
GO:0003993	acid phosphatase activity	molecular_function	0.33031	1	9	7519	58	28560	Pbr001355,Pbr024885,Pbr012692,Pbr014215,Pbr015704,Pbr041274,Pbr007579,Pbr009561,Pbr025475	-|-|-|-|-|-|-|-|-|
GO:0006259	DNA metabolic process	biological_process	0.33044	1	173	7519	1357	28560	Pbr033600,Pbr013848,Pbr006046,Pbr012438,Pbr003850,Pbr005407,Pbr035727,Pbr022680,Pbr008910,Pbr002767,Pbr023332,Pbr005305,Pbr037781,Pbr025955,Pbr006330,Pbr009055,Pbr042105,Pbr006273,Pbr021108,Pbr017722,Pbr023051,Pbr002750,Pbr028387,Pbr008035,Pbr041416,Pbr026379,Pbr036935,Pbr022693,Pbr030962,Pbr004206,Pbr034374,Pbr022903,Pbr014235,Pbr020247,Pbr010325,Pbr025013,Pbr041471,Pbr006864,Pbr031096,Pbr011272…	-|-|-|-|-|-|-|-|-|-|-|-|-|-|-|-|-|-|-|-|-|-|-|-|-|-|-|-|-|-|-|-|-|-|-|-|-|-|-|-|-|-|-|-|-|-|-|-|-|-|-|-|-|-|-|-|-|-|-|-|-|-|-|-|-|-|-|-|-|-|-|-|-|-|-|-|-|-|-|-|-|-|-|-|-|-|-|-|-|-|-|-|-|-|-|-|-|-|-|-|-|-|-|-|-|-|-|-|-|-|-|-|-|-|-|-|-|-|-|-|-|-|-|-|-|-|-|-|-|-|-|-|-|-|-|-|-|-|-|-|-|-|-|-|-|-|-|-|-|-|-|-|-|-|-|-|-|-|-|-|-|-|-|-|-|-|-|-|-|-|-|-|-|
GO:0046992	oxidoreductase activity, acting on X-H and Y-H to form an X-Y bond	molecular_function	0.33231	1	1	7519	3	28560	Pbr031988	-|
GO:0050485	oxidoreductase activity, acting on X-H and Y-H to form an X-Y bond, with a disulfide as acceptor	molecular_function	0.33231	1	1	7519	3	28560	Pbr031988	-|
GO:0004451	isocitrate lyase activity	molecular_function	0.33348	1	1	7519	3	28560	Pbr018086	-|
GO:0016423	tRNA (guanine) methyltransferase activity	molecular_function	0.33358	1	5	7519	30	28560	Pbr014402,Pbr023548,Pbr002937,Pbr026626,Pbr019881	-|-|-|-|-|
GO:0000014	single-stranded DNA specific endodeoxyribonuclease activity	molecular_function	0.33434	1	1	7519	3	28560	Pbr023804	-|
GO:0008104	protein localization	biological_process	0.3347	1	158	7519	1223	28560	Pbr041629,Pbr004792,Pbr042284,Pbr011453,Pbr017933,Pbr034017,Pbr021148,Pbr025482,Pbr002075,Pbr034872,Pbr039959,Pbr035248,Pbr020063,Pbr024010,Pbr017335,Pbr000027,Pbr000301,Pbr019372,Pbr042351,Pbr016523,Pbr035133,Pbr024701,Pbr034658,Pbr042421,Pbr015058,Pbr024263,Pbr041740,Pbr028556,Pbr004885,Pbr037113,Pbr027968,Pbr012230,Pbr007627,Pbr011924,Pbr002528,Pbr033770,Pbr021896,Pbr029604,Pbr019081,Pbr034590…	-|-|-|-|-|-|-|-|-|-|-|-|-|-|-|-|-|-|-|-|-|-|-|-|-|-|-|-|-|-|-|-|-|-|-|-|-|-|-|-|-|-|-|-|-|-|-|-|-|-|-|-|-|-|-|-|-|-|-|-|-|-|-|-|-|-|-|-|-|-|-|-|-|-|-|-|-|-|-|-|-|-|-|-|-|-|-|-|-|-|-|-|-|-|-|-|-|-|-|-|-|-|-|-|-|-|-|-|-|-|-|-|-|-|-|-|-|-|-|-|-|-|-|-|-|-|-|-|-|-|-|-|-|-|-|-|-|-|-|-|-|-|-|-|-|-|-|-|-|-|-|-|-|-|-|-|-|-|
GO:0018580	nitronate monooxygenase activity	molecular_function	0.33624	1	4	7519	24	28560	Pbr025247,Pbr001483,Pbr037260,Pbr002563	-|-|-|-|
GO:0010393	galacturonan metabolic process	biological_process	0.3369	1	1	7519	3	28560	Pbr008610	-|
GO:0045488	pectin metabolic process	biological_process	0.3369	1	1	7519	3	28560	Pbr008610	-|
GO:0045490	pectin catabolic process	biological_process	0.3369	1	1	7519	3	28560	Pbr008610	-|
GO:0004715	non-membrane spanning protein tyrosine kinase activity	molecular_function	0.33748	1	1	7519	3	28560	Pbr013389	-|
GO:0010309	acireductone dioxygenase [iron(II)-requiring] activity	molecular_function	0.3391	1	3	7519	17	28560	Pbr036787,Pbr026513,Pbr026514	-|-|-|
GO:0000165	MAPK cascade	biological_process	0.33921	1	1	7519	3	28560	Pbr014773	-|
GO:0043408	regulation of MAPK cascade	biological_process	0.33921	1	1	7519	3	28560	Pbr014773	-|
GO:0042592	homeostatic process	biological_process	0.33988	1	39	7519	308	28560	Pbr022835,Pbr014825,Pbr030956,Pbr016415,Pbr014235,Pbr021466,Pbr033617,Pbr005794,Pbr018766,Pbr007051,Pbr028929,Pbr011218,Pbr034936,Pbr008562,Pbr040210,Pbr039726,Pbr019635,Pbr003010,Pbr014824,Pbr035809,Pbr014773,Pbr016203,Pbr002342,Pbr035084,Pbr000208,Pbr001501,Pbr005811,Pbr020420,Pbr012214,Pbr007703,Pbr022789,Pbr023787,Pbr029100,Pbr034446,Pbr037213,Pbr003020,Pbr013691,Pbr016221,Pbr022794	-|-|-|-|-|-|-|-|-|-|-|-|-|-|-|-|-|-|-|-|-|-|-|-|-|-|-|-|-|-|-|-|-|-|-|-|-|-|-|
GO:0032784	regulation of DNA-dependent transcription, elongation	biological_process	0.34023	1	4	7519	24	28560	Pbr012171,Pbr029386,Pbr021386,Pbr010864	-|-|-|-|
GO:0016646	oxidoreductase activity, acting on the CH-NH group of donors, NAD or NADP as acceptor	molecular_function	0.34052	1	5	7519	30	28560	Pbr039483,Pbr009412,Pbr038232,Pbr012435,Pbr036267	-|-|-|-|-|
GO:2000574	regulation of microtubule motor activity	biological_process	0.34158	1	1	7519	3	28560	Pbr037038	-|
GO:2000575	negative regulation of microtubule motor activity	biological_process	0.34158	1	1	7519	3	28560	Pbr037038	-|
GO:0016872	intramolecular lyase activity	molecular_function	0.34283	1	4	7519	25	28560	Pbr029288,Pbr033969,Pbr023462,Pbr003752	-|-|-|-|
GO:0033554	cellular response to stress	biological_process	0.3434	1	88	7519	664	28560	Pbr008360,Pbr032922,Pbr023082,Pbr013156,Pbr025013,Pbr041471,Pbr010325,Pbr035718,Pbr020551,Pbr004206,Pbr030962,Pbr022693,Pbr020247,Pbr035730,Pbr034374,Pbr006273,Pbr010184,Pbr021108,Pbr014540,Pbr002750,Pbr026379,Pbr017722,Pbr020608,Pbr018332,Pbr031059,Pbr023332,Pbr022039,Pbr035727,Pbr041005,Pbr008910,Pbr022680,Pbr005407,Pbr033600,Pbr028694,Pbr019005,Pbr020420,Pbr016109,Pbr014401,Pbr013848,Pbr028971…	-|-|-|-|-|-|-|-|-|-|-|-|-|-|-|-|-|-|-|-|-|-|-|-|-|-|-|-|-|-|-|-|-|-|-|-|-|-|-|-|-|-|-|-|-|-|-|-|-|-|-|-|-|-|-|-|-|-|-|-|-|-|-|-|-|-|-|-|-|-|-|-|-|-|-|-|-|-|-|-|-|-|-|-|-|-|-|-|
GO:0005785	signal recognition particle receptor complex	cellular_component	0.34344	1	3	7519	18	28560	Pbr019818,Pbr037923,Pbr007365	-|-|-|
GO:0051321	meiotic cell cycle	biological_process	0.34351	1	4	7519	24	28560	Pbr012025,Pbr019030,Pbr016434,Pbr001954	-|-|-|-|
GO:0043570	maintenance of DNA repeat elements	biological_process	0.34355	1	1	7519	3	28560	Pbr042105	-|
GO:0043571	maintenance of CRISPR repeat elements	biological_process	0.34355	1	1	7519	3	28560	Pbr042105	-|
GO:0004672	protein kinase activity	molecular_function	0.3439	1	272	7519	2081	28560	Pbr036114,Pbr028022,Pbr006651,Pbr014626,Pbr019079,Pbr000251,Pbr010214,Pbr006665,Pbr021205,Pbr019130,Pbr016823,Pbr033943,Pbr030121,Pbr023408,Pbr002784,Pbr039120,Pbr028239,Pbr033584,Pbr037598,Pbr013585,Pbr040572,Pbr028418,Pbr026062,Pbr022856,Pbr005251,Pbr012092,Pbr035317,Pbr023912,Pbr017041,Pbr015318,Pbr032288,Pbr014179,Pbr029003,Pbr041765,Pbr030076,Pbr013457,Pbr003070,Pbr028580,Pbr039714,Pbr032267…	-|-|-|-|-|-|-|-|-|-|-|-|-|-|-|-|-|-|-|-|-|-|-|-|-|-|-|-|-|-|-|-|-|-|-|-|-|-|-|-|-|-|-|-|-|-|-|-|-|-|-|-|-|-|-|-|-|-|-|-|-|-|-|-|-|-|-|-|-|-|-|-|-|-|-|-|-|-|-|-|-|-|-|-|-|-|-|-|-|-|-|-|-|-|-|-|-|-|-|-|-|-|-|-|-|-|-|-|-|-|-|-|-|-|-|-|-|-|-|-|-|-|-|-|-|-|-|-|-|-|-|-|-|-|-|-|-|-|-|-|-|-|-|-|-|-|-|-|-|-|-|-|-|-|-|-|-|-|-|-|-|-|-|-|-|-|-|-|-|-|-|-|-|-|-|-|-|-|-|-|-|-|-|-|-|-|-|-|-|-|-|-|-|-|-|-|-|-|-|-…
GO:0032101	regulation of response to external stimulus	biological_process	0.34399	1	2	7519	10	28560	Pbr025787,Pbr014687	-|-|
GO:1901362	organic cyclic compound biosynthetic process	biological_process	0.34456	1	455	7519	3779	28560	Pbr028971,Pbr008754,Pbr037242,Pbr012802,Pbr004930,Pbr036766,Pbr009089,Pbr016347,Pbr013927,Pbr009085,Pbr002342,Pbr037414,Pbr041405,Pbr025184,Pbr033430,Pbr041506,Pbr001554,Pbr042270,Pbr005135,Pbr019143,Pbr039302,Pbr012715,Pbr041005,Pbr029100,Pbr040437,Pbr029654,Pbr039649,Pbr026388,Pbr013508,Pbr029429,Pbr019521,Pbr003075,Pbr003720,Pbr041292,Pbr021781,Pbr027181,Pbr029847,Pbr028327,Pbr006887,Pbr035535…	-|-|-|-|-|-|-|-|-|-|-|-|-|-|-|-|-|-|-|-|-|-|-|-|-|-|-|-|-|-|-|-|-|-|-|-|-|-|-|-|-|-|-|-|-|-|-|-|-|-|-|-|-|-|-|-|-|-|-|-|-|-|-|-|-|-|-|-|-|-|-|-|-|-|-|-|-|-|-|-|-|-|-|-|-|-|-|-|-|-|-|-|-|-|-|-|-|-|-|-|-|-|-|-|-|-|-|-|-|-|-|-|-|-|-|-|-|-|-|-|-|-|-|-|-|-|-|-|-|-|-|-|-|-|-|-|-|-|-|-|-|-|-|-|-|-|-|-|-|-|-|-|-|-|-|-|-|-|-|-|-|-|-|-|-|-|-|-|-|-|-|-|-|-|-|-|-|-|-|-|-|-|-|-|-|-|-|-|-|-|-|-|-|-|-|-|-|-|-|-…
GO:0004799	thymidylate synthase activity	molecular_function	0.34465	1	1	7519	3	28560	Pbr012435	-|
GO:0016817	hydrolase activity, acting on acid anhydrides	molecular_function	0.34554	1	213	7519	1628	28560	Pbr023353,Pbr020551,Pbr038860,Pbr034095,Pbr025845,Pbr008652,Pbr012264,Pbr032922,Pbr013156,Pbr000144,Pbr007700,Pbr025416,Pbr025360,Pbr004412,Pbr013386,Pbr014875,Pbr006062,Pbr029295,Pbr033383,Pbr035730,Pbr031707,Pbr010764,Pbr001952,Pbr022039,Pbr016865,Pbr041005,Pbr015351,Pbr019751,Pbr012490,Pbr034380,Pbr026690,Pbr020608,Pbr000268,Pbr039278,Pbr007269,Pbr031059,Pbr029379,Pbr019005,Pbr028694,Pbr020420…	-|-|-|-|-|-|-|-|-|-|-|-|-|-|-|-|-|-|-|-|-|-|-|-|-|-|-|-|-|-|-|-|-|-|-|-|-|-|-|-|-|-|-|-|-|-|-|-|-|-|-|-|-|-|-|-|-|-|-|-|-|-|-|-|-|-|-|-|-|-|-|-|-|-|-|-|-|-|-|-|-|-|-|-|-|-|-|-|-|-|-|-|-|-|-|-|-|-|-|-|-|-|-|-|-|-|-|-|-|-|-|-|-|-|-|-|-|-|-|-|-|-|-|-|-|-|-|-|-|-|-|-|-|-|-|-|-|-|-|-|-|-|-|-|-|-|-|-|-|-|-|-|-|-|-|-|-|-|-|-|-|-|-|-|-|-|-|-|-|-|-|-|-|-|-|-|-|-|-|-|-|-|-|-|-|-|-|-|-|-|-|-|-|-|-|-|-|-|-|-…
GO:0007155	cell adhesion	biological_process	0.34582	1	20	7519	149	28560	Pbr030189,Pbr003633,Pbr005639,Pbr018549,Pbr040210,Pbr018086,Pbr034066,Pbr004326,Pbr016790,Pbr008761,Pbr006186,Pbr041932,Pbr005473,Pbr018954,Pbr038149,Pbr004829,Pbr030267,Pbr003307,Pbr009255,Pbr011626	-|-|-|-|-|-|-|-|-|-|-|-|-|-|-|-|-|-|-|-|
GO:0005227	calcium activated cation channel activity	molecular_function	0.34822	1	3	7519	18	28560	Pbr032113,Pbr028853,Pbr032118	-|-|-|
GO:0015269	calcium-activated potassium channel activity	molecular_function	0.34822	1	3	7519	18	28560	Pbr032113,Pbr028853,Pbr032118	-|-|-|
GO:0008380	RNA splicing	biological_process	0.34906	1	15	7519	112	28560	Pbr012954,Pbr001196,Pbr019143,Pbr011767,Pbr008958,Pbr013691,Pbr008597,Pbr025482,Pbr015578,Pbr034198,Pbr035809,Pbr013508,Pbr007344,Pbr013317,Pbr031740	-|-|-|-|-|-|-|-|-|-|-|-|-|-|-|
GO:0016741	transferase activity, transferring one-carbon groups	molecular_function	0.34934	1	76	7519	597	28560	Pbr029788,Pbr034027,Pbr011450,Pbr040610,Pbr010131,Pbr012435,Pbr015937,Pbr003631,Pbr009957,Pbr036141,Pbr027552,Pbr002937,Pbr024631,Pbr019897,Pbr024574,Pbr022509,Pbr026626,Pbr019881,Pbr021362,Pbr027027,Pbr002418,Pbr002017,Pbr019925,Pbr042026,Pbr023326,Pbr007365,Pbr003186,Pbr038797,Pbr042782,Pbr003070,Pbr001609,Pbr024021,Pbr012134,Pbr011078,Pbr027596,Pbr024923,Pbr035452,Pbr036234,Pbr023548,Pbr026775…	-|-|-|-|-|-|-|-|-|-|-|-|-|-|-|-|-|-|-|-|-|-|-|-|-|-|-|-|-|-|-|-|-|-|-|-|-|-|-|-|-|-|-|-|-|-|-|-|-|-|-|-|-|-|-|-|-|-|-|-|-|-|-|-|-|-|-|-|-|-|-|-|-|-|-|-|
GO:0009916	alternative oxidase activity	molecular_function	0.35063	1	2	7519	10	28560	Pbr041270,Pbr011943	-|-|
GO:0002764	immune response-regulating signaling pathway	biological_process	0.35065	1	2	7519	9	28560	Pbr035560,Pbr040679	-|-|
GO:0016462	pyrophosphatase activity	molecular_function	0.35116	1	181	7519	1368	28560	Pbr011192,Pbr002163,Pbr006273,Pbr013667,Pbr016422,Pbr026379,Pbr009745,Pbr020157,Pbr004206,Pbr020906,Pbr022903,Pbr028338,Pbr041471,Pbr028751,Pbr032043,Pbr023414,Pbr031096,Pbr008360,Pbr038817,Pbr000979,Pbr019818,Pbr042119,Pbr035009,Pbr009000,Pbr041645,Pbr030500,Pbr028917,Pbr013848,Pbr010071,Pbr003850,Pbr035823,Pbr013169,Pbr035065,Pbr008910,Pbr002767,Pbr031045,Pbr027509,Pbr032326,Pbr010046,Pbr030840…	-|-|-|-|-|-|-|-|-|-|-|-|-|-|-|-|-|-|-|-|-|-|-|-|-|-|-|-|-|-|-|-|-|-|-|-|-|-|-|-|-|-|-|-|-|-|-|-|-|-|-|-|-|-|-|-|-|-|-|-|-|-|-|-|-|-|-|-|-|-|-|-|-|-|-|-|-|-|-|-|-|-|-|-|-|-|-|-|-|-|-|-|-|-|-|-|-|-|-|-|-|-|-|-|-|-|-|-|-|-|-|-|-|-|-|-|-|-|-|-|-|-|-|-|-|-|-|-|-|-|-|-|-|-|-|-|-|-|-|-|-|-|-|-|-|-|-|-|-|-|-|-|-|-|-|-|-|-|-|-|-|-|-|-|-|-|-|-|-|-|-|-|-|-|-|-|-|-|-|-|-|
GO:0043022	ribosome binding	molecular_function	0.35144	1	2	7519	10	28560	Pbr001739,Pbr029929	-|-|
GO:0004161	dimethylallyltranstransferase activity	molecular_function	0.35238	1	4	7519	24	28560	Pbr025845,Pbr017364,Pbr002163,Pbr010052	-|-|-|-|
GO:0008175	tRNA methyltransferase activity	molecular_function	0.35244	1	6	7519	38	28560	Pbr014402,Pbr023548,Pbr002937,Pbr026626,Pbr019881,Pbr027027	-|-|-|-|-|-|
GO:0006334	nucleosome assembly	biological_process	0.35283	1	5	7519	34	28560	Pbr011453,Pbr029415,Pbr022127,Pbr009055,Pbr030831	-|-|-|-|-|
GO:0031497	chromatin assembly	biological_process	0.35283	1	5	7519	34	28560	Pbr030831,Pbr009055,Pbr022127,Pbr011453,Pbr029415	-|-|-|-|-|
GO:0034728	nucleosome organization	biological_process	0.35283	1	5	7519	34	28560	Pbr022127,Pbr029415,Pbr011453,Pbr009055,Pbr030831	-|-|-|-|-|
GO:0016868	intramolecular transferase activity, phosphotransferases	molecular_function	0.35309	1	5	7519	31	28560	Pbr024684,Pbr001290,Pbr012094,Pbr014576,Pbr013898	-|-|-|-|-|
GO:0006461	protein complex assembly	biological_process	0.35534	1	51	7519	406	28560	Pbr022926,Pbr020014,Pbr041006,Pbr014485,Pbr011836,Pbr012954,Pbr003091,Pbr017403,Pbr033600,Pbr018021,Pbr014773,Pbr038304,Pbr018954,Pbr008958,Pbr027854,Pbr004792,Pbr011488,Pbr033130,Pbr037497,Pbr014710,Pbr008921,Pbr031879,Pbr016978,Pbr012256,Pbr028673,Pbr027508,Pbr004671,Pbr015150,Pbr016746,Pbr017722,Pbr038738,Pbr023051,Pbr029016,Pbr018190,Pbr029744,Pbr027753,Pbr032251,Pbr009255,Pbr027959,Pbr008652…	-|-|-|-|-|-|-|-|-|-|-|-|-|-|-|-|-|-|-|-|-|-|-|-|-|-|-|-|-|-|-|-|-|-|-|-|-|-|-|-|-|-|-|-|-|-|-|-|-|-|-|
GO:0032259	methylation	biological_process	0.35537	1	21	7519	151	28560	Pbr001609,Pbr002937,Pbr027552,Pbr017126,Pbr042782,Pbr022343,Pbr038797,Pbr026775,Pbr007738,Pbr023326,Pbr029788,Pbr041674,Pbr012352,Pbr038283,Pbr027027,Pbr012178,Pbr015036,Pbr019881,Pbr022444,Pbr030835,Pbr019897	-|-|-|-|-|-|-|-|-|-|-|-|-|-|-|-|-|-|-|-|-|
GO:0006418	tRNA aminoacylation for protein translation	biological_process	0.35647	1	19	7519	130	28560	Pbr030172,Pbr027873,Pbr039714,Pbr021265,Pbr010341,Pbr023960,Pbr028216,Pbr033297,Pbr031877,Pbr016007,Pbr028710,Pbr008770,Pbr008754,Pbr002790,Pbr031932,Pbr016968,Pbr025655,Pbr021464,Pbr000764	-|-|-|-|-|-|-|-|-|-|-|-|-|-|-|-|-|-|-|
GO:0015085	calcium ion transmembrane transporter activity	molecular_function	0.35752	1	8	7519	56	28560	Pbr018766,Pbr033617,Pbr037213,Pbr040210,Pbr014235,Pbr029100,Pbr034936,Pbr002342	-|-|-|-|-|-|-|-|
GO:0004016	adenylate cyclase activity	molecular_function	0.35804	1	2	7519	11	28560	Pbr042270,Pbr014237	-|-|
GO:0006171	cAMP biosynthetic process	biological_process	0.35804	1	2	7519	11	28560	Pbr042270,Pbr014237	-|-|
GO:0042451	purine nucleoside biosynthetic process	biological_process	0.3582	1	19	7519	153	28560	Pbr026031,Pbr008340,Pbr020157,Pbr024095,Pbr013386,Pbr030867,Pbr022234,Pbr016347,Pbr006221,Pbr041337,Pbr041516,Pbr027854,Pbr005135,Pbr028751,Pbr018549,Pbr039820,Pbr000144,Pbr001055,Pbr040281	-|-|-|-|-|-|-|-|-|-|-|-|-|-|-|-|-|-|-|
GO:0046129	purine ribonucleoside biosynthetic process	biological_process	0.3582	1	19	7519	153	28560	Pbr030867,Pbr026031,Pbr008340,Pbr013386,Pbr020157,Pbr024095,Pbr006221,Pbr016347,Pbr022234,Pbr028751,Pbr005135,Pbr039820,Pbr018549,Pbr041516,Pbr041337,Pbr027854,Pbr040281,Pbr001055,Pbr000144	-|-|-|-|-|-|-|-|-|-|-|-|-|-|-|-|-|-|-|
GO:0006026	aminoglycan catabolic process	biological_process	0.35821	1	4	7519	29	28560	Pbr009785,Pbr009786,Pbr009764,Pbr009765	-|-|-|-|
GO:0016740	transferase activity	molecular_function	0.35831	1	676	7519	5372	28560	Pbr022666,Pbr024445,Pbr018714,Pbr011170,Pbr004985,Pbr013389,Pbr007036,Pbr022807,Pbr006516,Pbr032127,Pbr002163,Pbr025963,Pbr014638,Pbr017074,Pbr040615,Pbr003552,Pbr041490,Pbr026031,Pbr035319,Pbr013952,Pbr036234,Pbr000580,Pbr030726,Pbr028338,Pbr041807,Pbr038270,Pbr013991,Pbr023777,Pbr042329,Pbr040288,Pbr013169,Pbr031701,Pbr009679,Pbr007396,Pbr000842,Pbr014968,Pbr023332,Pbr042035,Pbr013861,Pbr015492…	-|-|-|-|-|-|-|-|-|-|-|-|-|-|-|-|-|-|-|-|-|-|-|-|-|-|-|-|-|-|-|-|-|-|-|-|-|-|-|-|-|-|-|-|-|-|-|-|-|-|-|-|-|-|-|-|-|-|-|-|-|-|-|-|-|-|-|-|-|-|-|-|-|-|-|-|-|-|-|-|-|-|-|-|-|-|-|-|-|-|-|-|-|-|-|-|-|-|-|-|-|-|-|-|-|-|-|-|-|-|-|-|-|-|-|-|-|-|-|-|-|-|-|-|-|-|-|-|-|-|-|-|-|-|-|-|-|-|-|-|-|-|-|-|-|-|-|-|-|-|-|-|-|-|-|-|-|-|-|-|-|-|-|-|-|-|-|-|-|-|-|-|-|-|-|-|-|-|-|-|-|-|-|-|-|-|-|-|-|-|-|-|-|-|-|-|-|-|-|-…
GO:0007157	heterophilic cell-cell adhesion	biological_process	0.35887	1	1	7519	3	28560	Pbr004829	-|
GO:0051188	cofactor biosynthetic process	biological_process	0.35912	1	36	7519	270	28560	Pbr038232,Pbr007267,Pbr007498,Pbr027385,Pbr027429,Pbr039491,Pbr007431,Pbr041471,Pbr009902,Pbr014112,Pbr036248,Pbr010131,Pbr029847,Pbr008850,Pbr025542,Pbr032700,Pbr005802,Pbr027319,Pbr018022,Pbr000694,Pbr034033,Pbr041270,Pbr008293,Pbr018549,Pbr019875,Pbr005801,Pbr005716,Pbr036267,Pbr014727,Pbr039483,Pbr005028,Pbr041712,Pbr011943,Pbr028734,Pbr027037,Pbr029769	-|-|-|-|-|-|-|-|-|-|-|-|-|-|-|-|-|-|-|-|-|-|-|-|-|-|-|-|-|-|-|-|-|-|-|-|
GO:0009976	tocopherol cyclase activity	molecular_function	0.35976	1	1	7519	3	28560	Pbr009217	-|
GO:0052646	alditol phosphate metabolic process	biological_process	0.36018	1	6	7519	38	28560	Pbr041032,Pbr028762,Pbr002917,Pbr040411,Pbr041712,Pbr022937	-|-|-|-|-|-|
GO:0018130	heterocycle biosynthetic process	biological_process	0.3604	1	429	7519	3573	28560	Pbr009000,Pbr025247,Pbr006046,Pbr005121,Pbr036418,Pbr019494,Pbr013847,Pbr004360,Pbr020602,Pbr027839,Pbr025290,Pbr008217,Pbr007035,Pbr021952,Pbr014237,Pbr013502,Pbr007396,Pbr015939,Pbr029055,Pbr029330,Pbr006330,Pbr030184,Pbr008850,Pbr011192,Pbr033829,Pbr005802,Pbr024746,Pbr006273,Pbr023051,Pbr003552,Pbr026031,Pbr013952,Pbr008674,Pbr017391,Pbr022903,Pbr011001,Pbr014235,Pbr039820,Pbr036934,Pbr028399…	-|-|-|-|-|-|-|-|-|-|-|-|-|-|-|-|-|-|-|-|-|-|-|-|-|-|-|-|-|-|-|-|-|-|-|-|-|-|-|-|-|-|-|-|-|-|-|-|-|-|-|-|-|-|-|-|-|-|-|-|-|-|-|-|-|-|-|-|-|-|-|-|-|-|-|-|-|-|-|-|-|-|-|-|-|-|-|-|-|-|-|-|-|-|-|-|-|-|-|-|-|-|-|-|-|-|-|-|-|-|-|-|-|-|-|-|-|-|-|-|-|-|-|-|-|-|-|-|-|-|-|-|-|-|-|-|-|-|-|-|-|-|-|-|-|-|-|-|-|-|-|-|-|-|-|-|-|-|-|-|-|-|-|-|-|-|-|-|-|-|-|-|-|-|-|-|-|-|-|-|-|-|-|-|-|-|-|-|-|-|-|-|-|-|-|-|-|-|-|-…
GO:0043066	negative regulation of apoptotic process	biological_process	0.36104	1	3	7519	18	28560	Pbr017418,Pbr027432,Pbr000697	-|-|-|
GO:0043069	negative regulation of programmed cell death	biological_process	0.36104	1	3	7519	18	28560	Pbr027432,Pbr017418,Pbr000697	-|-|-|
GO:0060548	negative regulation of cell death	biological_process	0.36104	1	3	7519	18	28560	Pbr027432,Pbr017418,Pbr000697	-|-|-|
GO:0009425	bacterial-type flagellum basal body	cellular_component	0.36236	1	2	7519	12	28560	Pbr028729,Pbr011881	-|-|
GO:0006906	vesicle fusion	biological_process	0.36252	1	1	7519	3	28560	Pbr012545	-|
GO:0048280	vesicle fusion with Golgi apparatus	biological_process	0.36252	1	1	7519	3	28560	Pbr012545	-|
GO:0007154	cell communication	biological_process	0.36276	1	209	7519	1654	28560	Pbr017041,Pbr000773,Pbr025134,Pbr018884,Pbr020905,Pbr030076,Pbr021572,Pbr024723,Pbr035706,Pbr002855,Pbr038047,Pbr004448,Pbr004973,Pbr040679,Pbr028710,Pbr024523,Pbr000971,Pbr005639,Pbr024068,Pbr027854,Pbr037767,Pbr008044,Pbr039714,Pbr025530,Pbr035560,Pbr039386,Pbr030105,Pbr023227,Pbr030909,Pbr013821,Pbr036469,Pbr034587,Pbr037774,Pbr025138,Pbr002761,Pbr034864,Pbr018022,Pbr005794,Pbr021027,Pbr002896…	-|-|-|-|-|-|-|-|-|-|-|-|-|-|-|-|-|-|-|-|-|-|-|-|-|-|-|-|-|-|-|-|-|-|-|-|-|-|-|-|-|-|-|-|-|-|-|-|-|-|-|-|-|-|-|-|-|-|-|-|-|-|-|-|-|-|-|-|-|-|-|-|-|-|-|-|-|-|-|-|-|-|-|-|-|-|-|-|-|-|-|-|-|-|-|-|-|-|-|-|-|-|-|-|-|-|-|-|-|-|-|-|-|-|-|-|-|-|-|-|-|-|-|-|-|-|-|-|-|-|-|-|-|-|-|-|-|-|-|-|-|-|-|-|-|-|-|-|-|-|-|-|-|-|-|-|-|-|-|-|-|-|-|-|-|-|-|-|-|-|-|-|-|-|-|-|-|-|-|-|-|-|-|-|-|-|-|-|-|-|-|-|-|-|-|-|-|-|-|-…
GO:0003810	protein-glutamine gamma-glutamyltransferase activity	molecular_function	0.36292	1	1	7519	3	28560	Pbr019331	-|
GO:0018149	peptide cross-linking	biological_process	0.36292	1	1	7519	3	28560	Pbr019331	-|
GO:0008483	transaminase activity	molecular_function	0.36308	1	3	7519	16	28560	Pbr026912,Pbr014600,Pbr038270	-|-|-|
GO:0016703	oxidoreductase activity, acting on single donors with incorporation of molecular oxygen, incorporation of one atom of oxygen (internal monooxygenases or internal mixed function oxidases)	molecular_function	0.36541	1	5	7519	32	28560	Pbr001483,Pbr037260,Pbr002838,Pbr025247,Pbr002563	-|-|-|-|-|
GO:0001669	acrosomal vesicle	cellular_component	0.36549	1	1	7519	3	28560	Pbr032922	-|
GO:0043190	ATP-binding cassette (ABC) transporter complex	cellular_component	0.36581	1	1	7519	4	28560	Pbr011705	-|
GO:0016070	RNA metabolic process	biological_process	0.36618	1	473	7519	3892	28560	Pbr041516,Pbr038640,Pbr037193,Pbr012024,Pbr008639,Pbr030207,Pbr017805,Pbr017262,Pbr010517,Pbr016661,Pbr024732,Pbr014001,Pbr010341,Pbr006883,Pbr007297,Pbr024631,Pbr029701,Pbr002790,Pbr025138,Pbr016325,Pbr028480,Pbr005860,Pbr033459,Pbr016007,Pbr032608,Pbr038805,Pbr005379,Pbr001334,Pbr003027,Pbr017296,Pbr028216,Pbr022332,Pbr000980,Pbr001196,Pbr001466,Pbr030748,Pbr025864,Pbr018100,Pbr026554,Pbr023227…	-|-|-|-|-|-|-|-|-|-|-|-|-|-|-|-|-|-|-|-|-|-|-|-|-|-|-|-|-|-|-|-|-|-|-|-|-|-|-|-|-|-|-|-|-|-|-|-|-|-|-|-|-|-|-|-|-|-|-|-|-|-|-|-|-|-|-|-|-|-|-|-|-|-|-|-|-|-|-|-|-|-|-|-|-|-|-|-|-|-|-|-|-|-|-|-|-|-|-|-|-|-|-|-|-|-|-|-|-|-|-|-|-|-|-|-|-|-|-|-|-|-|-|-|-|-|-|-|-|-|-|-|-|-|-|-|-|-|-|-|-|-|-|-|-|-|-|-|-|-|-|-|-|-|-|-|-|-|-|-|-|-|-|-|-|-|-|-|-|-|-|-|-|-|-|-|-|-|-|-|-|-|-|-|-|-|-|-|-|-|-|-|-|-|-|-|-|-|-|-…
GO:0010212	response to ionizing radiation	biological_process	0.36633	1	1	7519	3	28560	Pbr018332	-|
GO:0071214	cellular response to abiotic stimulus	biological_process	0.36633	1	1	7519	3	28560	Pbr018332	-|
GO:0071478	cellular response to radiation	biological_process	0.36633	1	1	7519	3	28560	Pbr018332	-|
GO:0071479	cellular response to ionizing radiation	biological_process	0.36633	1	1	7519	3	28560	Pbr018332	-|
GO:0009891	positive regulation of biosynthetic process	biological_process	0.36711	1	9	7519	63	28560	Pbr027868,Pbr029386,Pbr021386,Pbr010864,Pbr027347,Pbr038352,Pbr002931,Pbr008540,Pbr029929	-|-|-|-|-|-|-|-|-|
GO:0010557	positive regulation of macromolecule biosynthetic process	biological_process	0.36711	1	9	7519	63	28560	Pbr038352,Pbr002931,Pbr008540,Pbr027347,Pbr029929,Pbr027868,Pbr021386,Pbr010864,Pbr029386	-|-|-|-|-|-|-|-|-|
GO:0031328	positive regulation of cellular biosynthetic process	biological_process	0.36711	1	9	7519	63	28560	Pbr029386,Pbr021386,Pbr010864,Pbr027868,Pbr027347,Pbr008540,Pbr002931,Pbr038352,Pbr029929	-|-|-|-|-|-|-|-|-|
GO:0032065	cortical protein anchoring	biological_process	0.36768	1	1	7519	3	28560	Pbr041740	-|
GO:0051220	cytoplasmic sequestering of protein	biological_process	0.36768	1	1	7519	3	28560	Pbr041740	-|
GO:0051224	negative regulation of protein transport	biological_process	0.36768	1	1	7519	3	28560	Pbr041740	-|
GO:0009415	response to water stimulus	biological_process	0.36861	1	2	7519	11	28560	Pbr040481,Pbr040482	-|-|
GO:0005516	calmodulin binding	molecular_function	0.36992	1	9	7519	62	28560	Pbr029979,Pbr033219,Pbr018773,Pbr023540,Pbr017226,Pbr024083,Pbr028935,Pbr000368,Pbr036746	-|-|-|-|-|-|-|-|-|
GO:0051641	cellular localization	biological_process	0.37095	1	168	7519	1309	28560	Pbr031698,Pbr027508,Pbr003228,Pbr026037,Pbr028340,Pbr011488,Pbr007365,Pbr026271,Pbr009756,Pbr030387,Pbr041765,Pbr026129,Pbr010052,Pbr001520,Pbr010716,Pbr001278,Pbr002565,Pbr006288,Pbr001121,Pbr038640,Pbr035344,Pbr006861,Pbr006523,Pbr042083,Pbr010517,Pbr038668,Pbr007246,Pbr029849,Pbr037128,Pbr013028,Pbr033746,Pbr015743,Pbr034869,Pbr014506,Pbr011128,Pbr037781,Pbr006716,Pbr039859,Pbr013025,Pbr034860…	-|-|-|-|-|-|-|-|-|-|-|-|-|-|-|-|-|-|-|-|-|-|-|-|-|-|-|-|-|-|-|-|-|-|-|-|-|-|-|-|-|-|-|-|-|-|-|-|-|-|-|-|-|-|-|-|-|-|-|-|-|-|-|-|-|-|-|-|-|-|-|-|-|-|-|-|-|-|-|-|-|-|-|-|-|-|-|-|-|-|-|-|-|-|-|-|-|-|-|-|-|-|-|-|-|-|-|-|-|-|-|-|-|-|-|-|-|-|-|-|-|-|-|-|-|-|-|-|-|-|-|-|-|-|-|-|-|-|-|-|-|-|-|-|-|-|-|-|-|-|-|-|-|-|-|-|-|-|-|-|-|-|-|-|-|-|-|-|
GO:0016903	oxidoreductase activity, acting on the aldehyde or oxo group of donors	molecular_function	0.3712	1	13	7519	94	28560	Pbr007498,Pbr015084,Pbr014112,Pbr006059,Pbr038232,Pbr011188,Pbr022520,Pbr009902,Pbr029028,Pbr022525,Pbr038761,Pbr007298,Pbr034447	-|-|-|-|-|-|-|-|-|-|-|-|-|
GO:0004367	glycerol-3-phosphate dehydrogenase [NAD+] activity	molecular_function	0.37205	1	2	7519	10	28560	Pbr022937,Pbr002917	-|-|
GO:0005975	carbohydrate metabolic process	biological_process	0.37209	1	172	7519	1345	28560	Pbr028179,Pbr033969,Pbr032373,Pbr016565,Pbr036806,Pbr008610,Pbr007150,Pbr017514,Pbr028619,Pbr036787,Pbr030835,Pbr023783,Pbr035041,Pbr015001,Pbr042329,Pbr019036,Pbr005776,Pbr035655,Pbr034637,Pbr002121,Pbr011201,Pbr040797,Pbr013372,Pbr041834,Pbr014576,Pbr025963,Pbr002818,Pbr036386,Pbr008035,Pbr000368,Pbr012862,Pbr005390,Pbr003304,Pbr032469,Pbr029603,Pbr005304,Pbr032090,Pbr036857,Pbr042891,Pbr041726…	-|-|-|-|-|-|-|-|-|-|-|-|-|-|-|-|-|-|-|-|-|-|-|-|-|-|-|-|-|-|-|-|-|-|-|-|-|-|-|-|-|-|-|-|-|-|-|-|-|-|-|-|-|-|-|-|-|-|-|-|-|-|-|-|-|-|-|-|-|-|-|-|-|-|-|-|-|-|-|-|-|-|-|-|-|-|-|-|-|-|-|-|-|-|-|-|-|-|-|-|-|-|-|-|-|-|-|-|-|-|-|-|-|-|-|-|-|-|-|-|-|-|-|-|-|-|-|-|-|-|-|-|-|-|-|-|-|-|-|-|-|-|-|-|-|-|-|-|-|-|-|-|-|-|-|-|-|-|-|-|-|-|-|-|-|-|-|-|-|-|-|-|
GO:0015074	DNA integration	biological_process	0.3729	1	4	7519	27	28560	Pbr028949,Pbr002360,Pbr039707,Pbr026129	-|-|-|-|
GO:0006449	regulation of translational termination	biological_process	0.37374	1	1	7519	4	28560	Pbr029929	-|
GO:0006452	translational frameshifting	biological_process	0.37374	1	1	7519	4	28560	Pbr029929	-|
GO:0043243	positive regulation of protein complex disassembly	biological_process	0.37374	1	1	7519	4	28560	Pbr029929	-|
GO:0045727	positive regulation of translation	biological_process	0.37374	1	1	7519	4	28560	Pbr029929	-|
GO:0045901	positive regulation of translational elongation	biological_process	0.37374	1	1	7519	4	28560	Pbr029929	-|
GO:0045905	positive regulation of translational termination	biological_process	0.37374	1	1	7519	4	28560	Pbr029929	-|
GO:0031854	orexigenic neuropeptide QRFP receptor binding	molecular_function	0.37441	1	1	7519	4	28560	Pbr031206	-|
GO:0007423	sensory organ development	biological_process	0.3748	1	1	7519	4	28560	Pbr027348	-|
GO:0046165	alcohol biosynthetic process	biological_process	0.37493	1	2	7519	10	28560	Pbr023462,Pbr033969	-|-|
GO:0070271	protein complex biogenesis	biological_process	0.37521	1	51	7519	409	28560	Pbr038304,Pbr014773,Pbr018954,Pbr011836,Pbr014485,Pbr041006,Pbr020014,Pbr022926,Pbr003091,Pbr017403,Pbr012954,Pbr018021,Pbr033600,Pbr008921,Pbr014710,Pbr016978,Pbr031879,Pbr028673,Pbr012256,Pbr015150,Pbr004671,Pbr027508,Pbr027854,Pbr008958,Pbr004792,Pbr011488,Pbr037497,Pbr033130,Pbr032251,Pbr027753,Pbr009255,Pbr027959,Pbr023051,Pbr038738,Pbr016746,Pbr017722,Pbr029744,Pbr029016,Pbr018190,Pbr027968…	-|-|-|-|-|-|-|-|-|-|-|-|-|-|-|-|-|-|-|-|-|-|-|-|-|-|-|-|-|-|-|-|-|-|-|-|-|-|-|-|-|-|-|-|-|-|-|-|-|-|-|
GO:0043933	macromolecular complex subunit organization	biological_process	0.37558	1	65	7519	523	28560	Pbr008921,Pbr014710,Pbr028673,Pbr012256,Pbr004671,Pbr027508,Pbr027854,Pbr004792,Pbr011453,Pbr011488,Pbr001196,Pbr037497,Pbr011836,Pbr022127,Pbr022926,Pbr020014,Pbr003091,Pbr030831,Pbr018021,Pbr013317,Pbr027968,Pbr007140,Pbr039707,Pbr001121,Pbr015058,Pbr029110,Pbr029929,Pbr027753,Pbr029415,Pbr009255,Pbr011450,Pbr038738,Pbr016746,Pbr029744,Pbr031879,Pbr016978,Pbr015150,Pbr008958,Pbr033130,Pbr038304…	-|-|-|-|-|-|-|-|-|-|-|-|-|-|-|-|-|-|-|-|-|-|-|-|-|-|-|-|-|-|-|-|-|-|-|-|-|-|-|-|-|-|-|-|-|-|-|-|-|-|-|-|-|-|-|-|-|-|-|-|-|-|-|-|-|
GO:0008270	zinc ion binding	molecular_function	0.37761	1	219	7519	1798	28560	Pbr018293,Pbr017484,Pbr023807,Pbr016253,Pbr015719,Pbr029386,Pbr013317,Pbr034230,Pbr012271,Pbr009396,Pbr013854,Pbr022238,Pbr002528,Pbr005051,Pbr010843,Pbr020281,Pbr028831,Pbr019081,Pbr036681,Pbr021979,Pbr008012,Pbr026782,Pbr040007,Pbr004267,Pbr027473,Pbr039979,Pbr002436,Pbr005118,Pbr024409,Pbr013444,Pbr041823,Pbr000312,Pbr026746,Pbr011453,Pbr024617,Pbr021148,Pbr041167,Pbr006326,Pbr034872,Pbr033895…	-|-|-|-|-|-|-|-|-|-|-|-|-|-|-|-|-|-|-|-|-|-|-|-|-|-|-|-|-|-|-|-|-|-|-|-|-|-|-|-|-|-|-|-|-|-|-|-|-|-|-|-|-|-|-|-|-|-|-|-|-|-|-|-|-|-|-|-|-|-|-|-|-|-|-|-|-|-|-|-|-|-|-|-|-|-|-|-|-|-|-|-|-|-|-|-|-|-|-|-|-|-|-|-|-|-|-|-|-|-|-|-|-|-|-|-|-|-|-|-|-|-|-|-|-|-|-|-|-|-|-|-|-|-|-|-|-|-|-|-|-|-|-|-|-|-|-|-|-|-|-|-|-|-|-|-|-|-|-|-|-|-|-|-|-|-|-|-|-|-|-|-|-|-|-|-|-|-|-|-|-|-|-|-|-|-|-|-|-|-|-|-|-|-|-|-|-|-|-|-…
GO:0009166	nucleotide catabolic process	biological_process	0.37808	1	4	7519	26	28560	Pbr005095,Pbr021754,Pbr029626,Pbr005087	-|-|-|-|
GO:1901292	nucleoside phosphate catabolic process	biological_process	0.37808	1	4	7519	26	28560	Pbr005095,Pbr021754,Pbr029626,Pbr005087	-|-|-|-|
GO:0042578	phosphoric ester hydrolase activity	molecular_function	0.37848	1	39	7519	287	28560	Pbr011353,Pbr010532,Pbr024885,Pbr012692,Pbr012401,Pbr010903,Pbr029626,Pbr009527,Pbr035765,Pbr042198,Pbr021867,Pbr025542,Pbr015704,Pbr028869,Pbr012368,Pbr007447,Pbr008102,Pbr009561,Pbr025475,Pbr032319,Pbr033622,Pbr014215,Pbr024068,Pbr005095,Pbr011453,Pbr005087,Pbr035932,Pbr041091,Pbr036640,Pbr040679,Pbr007579,Pbr024410,Pbr009476,Pbr041274,Pbr025914,Pbr025219,Pbr001355,Pbr014401,Pbr005432	-|-|-|-|-|-|-|-|-|-|-|-|-|-|-|-|-|-|-|-|-|-|-|-|-|-|-|-|-|-|-|-|-|-|-|-|-|-|-|
GO:0016772	transferase activity, transferring phosphorus-containing groups	molecular_function	0.37865	1	418	7519	3247	28560	Pbr030121,Pbr023408,Pbr002784,Pbr040797,Pbr028901,Pbr039120,Pbr028239,Pbr033584,Pbr039046,Pbr031410,Pbr038169,Pbr041471,Pbr020146,Pbr028823,Pbr037598,Pbr036114,Pbr031090,Pbr029315,Pbr028022,Pbr006651,Pbr014626,Pbr019079,Pbr014657,Pbr010214,Pbr000251,Pbr013848,Pbr021205,Pbr032326,Pbr006665,Pbr007383,Pbr016823,Pbr038543,Pbr025955,Pbr019130,Pbr033943,Pbr017656,Pbr038927,Pbr029047,Pbr039673,Pbr037774…	-|-|-|-|-|-|-|-|-|-|-|-|-|-|-|-|-|-|-|-|-|-|-|-|-|-|-|-|-|-|-|-|-|-|-|-|-|-|-|-|-|-|-|-|-|-|-|-|-|-|-|-|-|-|-|-|-|-|-|-|-|-|-|-|-|-|-|-|-|-|-|-|-|-|-|-|-|-|-|-|-|-|-|-|-|-|-|-|-|-|-|-|-|-|-|-|-|-|-|-|-|-|-|-|-|-|-|-|-|-|-|-|-|-|-|-|-|-|-|-|-|-|-|-|-|-|-|-|-|-|-|-|-|-|-|-|-|-|-|-|-|-|-|-|-|-|-|-|-|-|-|-|-|-|-|-|-|-|-|-|-|-|-|-|-|-|-|-|-|-|-|-|-|-|-|-|-|-|-|-|-|-|-|-|-|-|-|-|-|-|-|-|-|-|-|-|-|-|-|-…
GO:0050797	thymidylate synthase (FAD) activity	molecular_function	0.37921	1	1	7519	4	28560	Pbr027596	-|
GO:0003918	DNA topoisomerase type II (ATP-hydrolyzing) activity	molecular_function	0.3796	1	5	7519	32	28560	Pbr039776,Pbr022903,Pbr031096,Pbr008012,Pbr005305	-|-|-|-|-|
GO:0061505	DNA topoisomerase II activity	molecular_function	0.3796	1	5	7519	32	28560	Pbr005305,Pbr008012,Pbr031096,Pbr022903,Pbr039776	-|-|-|-|-|
GO:0051649	establishment of localization in cell	biological_process	0.38004	1	155	7519	1211	28560	Pbr029849,Pbr037128,Pbr013028,Pbr033746,Pbr015743,Pbr014506,Pbr034869,Pbr001278,Pbr010716,Pbr006288,Pbr002565,Pbr006523,Pbr035344,Pbr006861,Pbr038640,Pbr010517,Pbr007246,Pbr038668,Pbr042083,Pbr007365,Pbr009756,Pbr026271,Pbr030387,Pbr001520,Pbr010052,Pbr026129,Pbr031698,Pbr027508,Pbr003228,Pbr026037,Pbr011488,Pbr028340,Pbr002121,Pbr034637,Pbr004206,Pbr034609,Pbr001730,Pbr012941,Pbr026379,Pbr005873…	-|-|-|-|-|-|-|-|-|-|-|-|-|-|-|-|-|-|-|-|-|-|-|-|-|-|-|-|-|-|-|-|-|-|-|-|-|-|-|-|-|-|-|-|-|-|-|-|-|-|-|-|-|-|-|-|-|-|-|-|-|-|-|-|-|-|-|-|-|-|-|-|-|-|-|-|-|-|-|-|-|-|-|-|-|-|-|-|-|-|-|-|-|-|-|-|-|-|-|-|-|-|-|-|-|-|-|-|-|-|-|-|-|-|-|-|-|-|-|-|-|-|-|-|-|-|-|-|-|-|-|-|-|-|-|-|-|-|-|-|-|-|-|-|-|-|-|-|-|-|-|-|-|-|-|
GO:0072522	purine-containing compound biosynthetic process	biological_process	0.38034	1	25	7519	206	28560	Pbr030867,Pbr013386,Pbr024095,Pbr040905,Pbr020157,Pbr026031,Pbr008340,Pbr006221,Pbr036418,Pbr022234,Pbr016347,Pbr039820,Pbr018549,Pbr040906,Pbr028751,Pbr042270,Pbr005135,Pbr027854,Pbr014237,Pbr041516,Pbr041337,Pbr020159,Pbr040281,Pbr001055,Pbr000144	-|-|-|-|-|-|-|-|-|-|-|-|-|-|-|-|-|-|-|-|-|-|-|-|-|
GO:0042559	pteridine-containing compound biosynthetic process	biological_process	0.38111	1	5	7519	33	28560	Pbr038232,Pbr000694,Pbr039483,Pbr036267,Pbr005716	-|-|-|-|-|
GO:0002684	positive regulation of immune system process	biological_process	0.38154	1	2	7519	10	28560	Pbr035560,Pbr040679	-|-|
GO:0050778	positive regulation of immune response	biological_process	0.38154	1	2	7519	10	28560	Pbr035560,Pbr040679	-|-|
GO:0090407	organophosphate biosynthetic process	biological_process	0.38172	1	53	7519	423	28560	Pbr024684,Pbr028734,Pbr032139,Pbr008340,Pbr005028,Pbr034140,Pbr033969,Pbr022234,Pbr016347,Pbr034412,Pbr023462,Pbr036418,Pbr035500,Pbr022667,Pbr038047,Pbr007711,Pbr027854,Pbr014237,Pbr005135,Pbr040906,Pbr042270,Pbr034937,Pbr001055,Pbr029654,Pbr027596,Pbr020159,Pbr020157,Pbr024095,Pbr040905,Pbr013386,Pbr018022,Pbr026031,Pbr030867,Pbr027319,Pbr012435,Pbr033729,Pbr009412,Pbr006221,Pbr036248,Pbr028762…	-|-|-|-|-|-|-|-|-|-|-|-|-|-|-|-|-|-|-|-|-|-|-|-|-|-|-|-|-|-|-|-|-|-|-|-|-|-|-|-|-|-|-|-|-|-|-|-|-|-|-|-|-|
GO:0007249	I-kappaB kinase/NF-kappaB cascade	biological_process	0.38186	1	1	7519	4	28560	Pbr026763	-|
GO:0043122	regulation of I-kappaB kinase/NF-kappaB cascade	biological_process	0.38186	1	1	7519	4	28560	Pbr026763	-|
GO:0043123	positive regulation of I-kappaB kinase/NF-kappaB cascade	biological_process	0.38186	1	1	7519	4	28560	Pbr026763	-|
GO:0004112	cyclic-nucleotide phosphodiesterase activity	molecular_function	0.38261	1	3	7519	18	28560	Pbr005095,Pbr029626,Pbr005087	-|-|-|
GO:0004743	pyruvate kinase activity	molecular_function	0.38314	1	4	7519	26	28560	Pbr002563,Pbr000777,Pbr040797,Pbr025447	-|-|-|-|
GO:0000375	RNA splicing, via transesterification reactions	biological_process	0.38448	1	13	7519	99	28560	Pbr008597,Pbr013691,Pbr025482,Pbr015578,Pbr001196,Pbr011767,Pbr019143,Pbr007344,Pbr031740,Pbr013317,Pbr034198,Pbr035809,Pbr013508	-|-|-|-|-|-|-|-|-|-|-|-|-|
GO:0030173	integral to Golgi membrane	cellular_component	0.38747	1	2	7519	10	28560	Pbr041852,Pbr011488	-|-|
GO:0031228	intrinsic to Golgi membrane	cellular_component	0.38747	1	2	7519	10	28560	Pbr011488,Pbr041852	-|-|
GO:0004420	hydroxymethylglutaryl-CoA reductase (NADPH) activity	molecular_function	0.38772	1	1	7519	5	28560	Pbr020556	-|
GO:1901661	quinone metabolic process	biological_process	0.38773	1	4	7519	24	28560	Pbr041270,Pbr019875,Pbr011943,Pbr029769	-|-|-|-|
GO:1901663	quinone biosynthetic process	biological_process	0.38773	1	4	7519	24	28560	Pbr041270,Pbr019875,Pbr011943,Pbr029769	-|-|-|-|
GO:0009219	pyrimidine deoxyribonucleotide metabolic process	biological_process	0.39026	1	2	7519	11	28560	Pbr012435,Pbr027596	-|-|
GO:0009394	2'-deoxyribonucleotide metabolic process	biological_process	0.39026	1	2	7519	11	28560	Pbr027596,Pbr012435	-|-|
GO:0019692	deoxyribose phosphate metabolic process	biological_process	0.39026	1	2	7519	11	28560	Pbr012435,Pbr027596	-|-|
GO:0048878	chemical homeostasis	biological_process	0.39048	1	9	7519	66	28560	Pbr018766,Pbr033617,Pbr037213,Pbr040210,Pbr029100,Pbr014235,Pbr034936,Pbr002342,Pbr014773	-|-|-|-|-|-|-|-|-|
GO:0019385	methanogenesis, from acetate	biological_process	0.39077	1	1	7519	4	28560	Pbr037092	-|
GO:0009061	anaerobic respiration	biological_process	0.39088	1	7	7519	48	28560	Pbr013338,Pbr034447,Pbr001278,Pbr002418,Pbr037092,Pbr029028,Pbr022509	-|-|-|-|-|-|-|
GO:0015947	methane metabolic process	biological_process	0.39088	1	7	7519	48	28560	Pbr001278,Pbr037092,Pbr029028,Pbr002418,Pbr022509,Pbr013338,Pbr034447	-|-|-|-|-|-|-|
GO:0015948	methanogenesis	biological_process	0.39088	1	7	7519	48	28560	Pbr001278,Pbr022509,Pbr029028,Pbr037092,Pbr002418,Pbr013338,Pbr034447	-|-|-|-|-|-|-|
GO:0015975	energy derivation by oxidation of reduced inorganic compounds	biological_process	0.39088	1	7	7519	48	28560	Pbr001278,Pbr022509,Pbr037092,Pbr002418,Pbr029028,Pbr013338,Pbr034447	-|-|-|-|-|-|-|
GO:0043446	cellular alkane metabolic process	biological_process	0.39088	1	7	7519	48	28560	Pbr013338,Pbr034447,Pbr001278,Pbr022509,Pbr002418,Pbr037092,Pbr029028	-|-|-|-|-|-|-|
GO:0043447	alkane biosynthetic process	biological_process	0.39088	1	7	7519	48	28560	Pbr001278,Pbr037092,Pbr029028,Pbr002418,Pbr022509,Pbr013338,Pbr034447	-|-|-|-|-|-|-|
GO:0030436	asexual sporulation	biological_process	0.39114	1	3	7519	20	28560	Pbr005864,Pbr040358,Pbr000027	-|-|-|
GO:0000015	phosphopyruvate hydratase complex	cellular_component	0.39147	1	2	7519	10	28560	Pbr007150,Pbr005487	-|-|
GO:0004634	phosphopyruvate hydratase activity	molecular_function	0.39147	1	2	7519	10	28560	Pbr007150,Pbr005487	-|-|
GO:0006694	steroid biosynthetic process	biological_process	0.3926	1	23	7519	178	28560	Pbr035064,Pbr002017,Pbr022903,Pbr022402,Pbr042026,Pbr003261,Pbr000218,Pbr024414,Pbr007298,Pbr013454,Pbr038232,Pbr021362,Pbr014158,Pbr027042,Pbr005931,Pbr027964,Pbr017959,Pbr013435,Pbr025845,Pbr022520,Pbr009660,Pbr022525,Pbr017851	-|-|-|-|-|-|-|-|-|-|-|-|-|-|-|-|-|-|-|-|-|-|-|
GO:0006551	leucine metabolic process	biological_process	0.39265	1	2	7519	12	28560	Pbr018100,Pbr026892	-|-|
GO:0009098	leucine biosynthetic process	biological_process	0.39265	1	2	7519	12	28560	Pbr026892,Pbr018100	-|-|
GO:0044212	transcription regulatory region DNA binding	molecular_function	0.39276	1	2	7519	11	28560	Pbr042128,Pbr012518	-|-|
GO:0000041	transition metal ion transport	biological_process	0.39291	1	23	7519	174	28560	Pbr027408,Pbr001053,Pbr011223,Pbr026108,Pbr003315,Pbr017818,Pbr006533,Pbr009000,Pbr010071,Pbr017423,Pbr016434,Pbr035009,Pbr020063,Pbr008293,Pbr026847,Pbr014346,Pbr026197,Pbr035065,Pbr034095,Pbr017881,Pbr016865,Pbr032043,Pbr012602	-|-|-|-|-|-|-|-|-|-|-|-|-|-|-|-|-|-|-|-|-|-|-|
GO:0046434	organophosphate catabolic process	biological_process	0.39313	1	9	7519	64	28560	Pbr041032,Pbr002917,Pbr005087,Pbr029626,Pbr021754,Pbr022937,Pbr040411,Pbr041712,Pbr005095	-|-|-|-|-|-|-|-|-|
GO:0004866	endopeptidase inhibitor activity	molecular_function	0.39372	1	9	7519	74	28560	Pbr037895,Pbr025135,Pbr012770,Pbr037896,Pbr022100,Pbr030417,Pbr041701,Pbr021900,Pbr000055	-|-|-|-|-|-|-|-|-|
GO:0061135	endopeptidase regulator activity	molecular_function	0.39372	1	9	7519	74	28560	Pbr041701,Pbr000055,Pbr021900,Pbr030417,Pbr022100,Pbr037896,Pbr012770,Pbr025135,Pbr037895	-|-|-|-|-|-|-|-|-|
GO:0019784	NEDD8-specific protease activity	molecular_function	0.39467	1	1	7519	4	28560	Pbr010707	-|
GO:0004713	protein tyrosine kinase activity	molecular_function	0.39497	1	2	7519	11	28560	Pbr013389,Pbr031879	-|-|
GO:0000052	citrulline metabolic process	biological_process	0.39561	1	1	7519	4	28560	Pbr039553	-|
GO:0018101	peptidyl-citrulline biosynthetic process from peptidyl-arginine	biological_process	0.39561	1	1	7519	4	28560	Pbr039553	-|
GO:0018195	peptidyl-arginine modification	biological_process	0.39561	1	1	7519	4	28560	Pbr039553	-|
GO:0019240	citrulline biosynthetic process	biological_process	0.39561	1	1	7519	4	28560	Pbr039553	-|
GO:0006873	cellular ion homeostasis	biological_process	0.3962	1	8	7519	59	28560	Pbr037213,Pbr040210,Pbr033617,Pbr018766,Pbr002342,Pbr014235,Pbr029100,Pbr034936	-|-|-|-|-|-|-|-|
GO:0006875	cellular metal ion homeostasis	biological_process	0.3962	1	8	7519	59	28560	Pbr018766,Pbr033617,Pbr037213,Pbr040210,Pbr034936,Pbr029100,Pbr014235,Pbr002342	-|-|-|-|-|-|-|-|
GO:0030003	cellular cation homeostasis	biological_process	0.3962	1	8	7519	59	28560	Pbr040210,Pbr037213,Pbr033617,Pbr018766,Pbr002342,Pbr014235,Pbr029100,Pbr034936	-|-|-|-|-|-|-|-|
GO:0006541	glutamine metabolic process	biological_process	0.39848	1	7	7519	46	28560	Pbr012157,Pbr041337,Pbr029791,Pbr022667,Pbr006606,Pbr016632,Pbr014749	-|-|-|-|-|-|-|
GO:0042162	telomeric DNA binding	molecular_function	0.3995	1	1	7519	4	28560	Pbr004624	-|
GO:0008376	acetylgalactosaminyltransferase activity	molecular_function	0.40027	1	1	7519	4	28560	Pbr038927	-|
GO:0031984	organelle subcompartment	cellular_component	0.40027	1	1	7519	4	28560	Pbr038927	-|
GO:0031985	Golgi cisterna	cellular_component	0.40027	1	1	7519	4	28560	Pbr038927	-|
GO:0032580	Golgi cisterna membrane	cellular_component	0.40027	1	1	7519	4	28560	Pbr038927	-|
GO:0016769	transferase activity, transferring nitrogenous groups	molecular_function	0.40212	1	3	7519	18	28560	Pbr026912,Pbr014600,Pbr038270	-|-|-|
GO:0043752	adenosylcobinamide kinase activity	molecular_function	0.40279	1	1	7519	4	28560	Pbr041471	-|
GO:0008064	regulation of actin polymerization or depolymerization	biological_process	0.40283	1	4	7519	27	28560	Pbr033130,Pbr018954,Pbr003079,Pbr003091	-|-|-|-|
GO:0008154	actin polymerization or depolymerization	biological_process	0.40283	1	4	7519	27	28560	Pbr003079,Pbr018954,Pbr033130,Pbr003091	-|-|-|-|
GO:0030041	actin filament polymerization	biological_process	0.40283	1	4	7519	27	28560	Pbr003091,Pbr018954,Pbr003079,Pbr033130	-|-|-|-|
GO:0030832	regulation of actin filament length	biological_process	0.40283	1	4	7519	27	28560	Pbr033130,Pbr003079,Pbr018954,Pbr003091	-|-|-|-|
GO:0030833	regulation of actin filament polymerization	biological_process	0.40283	1	4	7519	27	28560	Pbr003091,Pbr018954,Pbr003079,Pbr033130	-|-|-|-|
GO:0032271	regulation of protein polymerization	biological_process	0.40283	1	4	7519	27	28560	Pbr033130,Pbr003079,Pbr018954,Pbr003091	-|-|-|-|
GO:0032535	regulation of cellular component size	biological_process	0.40283	1	4	7519	27	28560	Pbr003091,Pbr033130,Pbr003079,Pbr018954	-|-|-|-|
GO:0032956	regulation of actin cytoskeleton organization	biological_process	0.40283	1	4	7519	27	28560	Pbr003091,Pbr033130,Pbr003079,Pbr018954	-|-|-|-|
GO:0032970	regulation of actin filament-based process	biological_process	0.40283	1	4	7519	27	28560	Pbr033130,Pbr003079,Pbr018954,Pbr003091	-|-|-|-|
GO:0043254	regulation of protein complex assembly	biological_process	0.40283	1	4	7519	27	28560	Pbr003091,Pbr033130,Pbr018954,Pbr003079	-|-|-|-|
GO:0004375	glycine dehydrogenase (decarboxylating) activity	molecular_function	0.40298	1	1	7519	4	28560	Pbr024919	-|
GO:0006546	glycine catabolic process	biological_process	0.40298	1	1	7519	4	28560	Pbr024919	-|
GO:0009071	serine family amino acid catabolic process	biological_process	0.40298	1	1	7519	4	28560	Pbr024919	-|
GO:0016642	oxidoreductase activity, acting on the CH-NH2 group of donors, disulfide as acceptor	molecular_function	0.40298	1	1	7519	4	28560	Pbr024919	-|
GO:0000079	regulation of cyclin-dependent protein serine/threonine kinase activity	biological_process	0.40308	1	2	7519	13	28560	Pbr037052,Pbr018077	-|-|
GO:0071900	regulation of protein serine/threonine kinase activity	biological_process	0.40308	1	2	7519	13	28560	Pbr037052,Pbr018077	-|-|
GO:0033177	proton-transporting two-sector ATPase complex, proton-transporting domain	cellular_component	0.40394	1	23	7519	184	28560	Pbr016790,Pbr030364,Pbr031988,Pbr007023,Pbr001055,Pbr023804,Pbr005135,Pbr008276,Pbr010517,Pbr039820,Pbr011488,Pbr023544,Pbr027854,Pbr022130,Pbr016347,Pbr022234,Pbr021108,Pbr000776,Pbr012802,Pbr033927,Pbr008340,Pbr029417,Pbr023051	-|-|-|-|-|-|-|-|-|-|-|-|-|-|-|-|-|-|-|-|-|-|-|
GO:0048518	positive regulation of biological process	biological_process	0.40448	1	30	7519	235	28560	Pbr021041,Pbr027868,Pbr018954,Pbr040679,Pbr023206,Pbr014773,Pbr006046,Pbr040520,Pbr021572,Pbr012545,Pbr003091,Pbr021386,Pbr010864,Pbr029386,Pbr015141,Pbr035560,Pbr026763,Pbr008540,Pbr009951,Pbr019782,Pbr032932,Pbr002931,Pbr038352,Pbr027347,Pbr033130,Pbr029929,Pbr017262,Pbr011488,Pbr010517,Pbr018654	-|-|-|-|-|-|-|-|-|-|-|-|-|-|-|-|-|-|-|-|-|-|-|-|-|-|-|-|-|-|
GO:0009507	chloroplast	cellular_component	0.40606	1	9	7519	64	28560	Pbr013257,Pbr005407,Pbr030638,Pbr025296,Pbr031090,Pbr011170,Pbr004391,Pbr009064,Pbr010052	-|-|-|-|-|-|-|-|-|
GO:0009536	plastid	cellular_component	0.40606	1	9	7519	64	28560	Pbr010052,Pbr009064,Pbr011170,Pbr004391,Pbr025296,Pbr031090,Pbr030638,Pbr013257,Pbr005407	-|-|-|-|-|-|-|-|-|
GO:0004812	aminoacyl-tRNA ligase activity	molecular_function	0.40614	1	18	7519	127	28560	Pbr033297,Pbr028216,Pbr010341,Pbr021265,Pbr039714,Pbr023960,Pbr030172,Pbr027873,Pbr021464,Pbr000764,Pbr002790,Pbr016968,Pbr031932,Pbr025655,Pbr008770,Pbr028710,Pbr016007,Pbr031877	-|-|-|-|-|-|-|-|-|-|-|-|-|-|-|-|-|-|
GO:0005234	extracellular-glutamate-gated ion channel activity	molecular_function	0.40617	1	6	7519	38	28560	Pbr018095,Pbr011753,Pbr036451,Pbr037341,Pbr015081,Pbr036455	-|-|-|-|-|-|
GO:0010374	stomatal complex development	biological_process	0.40673	1	1	7519	5	28560	Pbr009951	-|
GO:0045682	regulation of epidermis development	biological_process	0.40673	1	1	7519	5	28560	Pbr009951	-|
GO:0045684	positive regulation of epidermis development	biological_process	0.40673	1	1	7519	5	28560	Pbr009951	-|
GO:0048580	regulation of post-embryonic development	biological_process	0.40673	1	1	7519	5	28560	Pbr009951	-|
GO:0048582	positive regulation of post-embryonic development	biological_process	0.40673	1	1	7519	5	28560	Pbr009951	-|
GO:2000038	regulation of stomatal complex development	biological_process	0.40673	1	1	7519	5	28560	Pbr009951	-|
GO:2000123	positive regulation of stomatal complex development	biological_process	0.40673	1	1	7519	5	28560	Pbr009951	-|
GO:0009190	cyclic nucleotide biosynthetic process	biological_process	0.40793	1	2	7519	12	28560	Pbr042270,Pbr014237	-|-|
GO:0052652	cyclic purine nucleotide metabolic process	biological_process	0.40793	1	2	7519	12	28560	Pbr042270,Pbr014237	-|-|
GO:0031505	fungal-type cell wall organization	biological_process	0.40883	1	1	7519	4	28560	Pbr024619	-|
GO:0071852	fungal-type cell wall organization or biogenesis	biological_process	0.40883	1	1	7519	4	28560	Pbr024619	-|
GO:0004809	tRNA (guanine-N2-)-methyltransferase activity	molecular_function	0.40949	1	2	7519	10	28560	Pbr023548,Pbr002937	-|-|
GO:0007186	G-protein coupled receptor signaling pathway	biological_process	0.40955	1	30	7519	225	28560	Pbr012370,Pbr040223,Pbr015024,Pbr008250,Pbr023504,Pbr025530,Pbr038817,Pbr030840,Pbr013861,Pbr030105,Pbr012265,Pbr000027,Pbr034864,Pbr026767,Pbr018716,Pbr000773,Pbr001824,Pbr040028,Pbr018022,Pbr035706,Pbr006062,Pbr003452,Pbr018868,Pbr019925,Pbr020906,Pbr001053,Pbr033825,Pbr019775,Pbr028338,Pbr041911	-|-|-|-|-|-|-|-|-|-|-|-|-|-|-|-|-|-|-|-|-|-|-|-|-|-|-|-|-|-|
GO:0044271	cellular nitrogen compound biosynthetic process	biological_process	0.41031	1	425	7519	3561	28560	Pbr042755,Pbr009895,Pbr034761,Pbr024095,Pbr034587,Pbr030867,Pbr021041,Pbr023747,Pbr019220,Pbr011450,Pbr004438,Pbr014112,Pbr039924,Pbr002572,Pbr008740,Pbr039491,Pbr038668,Pbr007033,Pbr018300,Pbr038791,Pbr026725,Pbr021120,Pbr039789,Pbr032223,Pbr033810,Pbr010052,Pbr039903,Pbr000398,Pbr029155,Pbr006884,Pbr021302,Pbr038047,Pbr004568,Pbr015364,Pbr032736,Pbr025143,Pbr027726,Pbr026249,Pbr001086,Pbr019487…	-|-|-|-|-|-|-|-|-|-|-|-|-|-|-|-|-|-|-|-|-|-|-|-|-|-|-|-|-|-|-|-|-|-|-|-|-|-|-|-|-|-|-|-|-|-|-|-|-|-|-|-|-|-|-|-|-|-|-|-|-|-|-|-|-|-|-|-|-|-|-|-|-|-|-|-|-|-|-|-|-|-|-|-|-|-|-|-|-|-|-|-|-|-|-|-|-|-|-|-|-|-|-|-|-|-|-|-|-|-|-|-|-|-|-|-|-|-|-|-|-|-|-|-|-|-|-|-|-|-|-|-|-|-|-|-|-|-|-|-|-|-|-|-|-|-|-|-|-|-|-|-|-|-|-|-|-|-|-|-|-|-|-|-|-|-|-|-|-|-|-|-|-|-|-|-|-|-|-|-|-|-|-|-|-|-|-|-|-|-|-|-|-|-|-|-|-|-|-|-…
GO:0015035	protein disulfide oxidoreductase activity	molecular_function	0.41113	1	12	7519	102	28560	Pbr014824,Pbr022794,Pbr012214,Pbr016221,Pbr008562,Pbr005811,Pbr011218,Pbr022789,Pbr016203,Pbr035084,Pbr014825,Pbr035809	-|-|-|-|-|-|-|-|-|-|-|-|
GO:0015036	disulfide oxidoreductase activity	molecular_function	0.41113	1	12	7519	102	28560	Pbr035809,Pbr014825,Pbr035084,Pbr016203,Pbr011218,Pbr022789,Pbr005811,Pbr008562,Pbr016221,Pbr022794,Pbr014824,Pbr012214	-|-|-|-|-|-|-|-|-|-|-|-|
GO:0008703	5-amino-6-(5-phosphoribosylamino)uracil reductase activity	molecular_function	0.41177	1	1	7519	4	28560	Pbr025447	-|
GO:0005791	rough endoplasmic reticulum	cellular_component	0.41253	1	3	7519	20	28560	Pbr019818,Pbr007365,Pbr037923	-|-|-|
GO:0030867	rough endoplasmic reticulum membrane	cellular_component	0.41253	1	3	7519	20	28560	Pbr019818,Pbr037923,Pbr007365	-|-|-|
GO:0009163	nucleoside biosynthetic process	biological_process	0.41302	1	19	7519	157	28560	Pbr039820,Pbr018549,Pbr005135,Pbr028751,Pbr027854,Pbr041337,Pbr041516,Pbr040281,Pbr000144,Pbr001055,Pbr030867,Pbr020157,Pbr024095,Pbr013386,Pbr008340,Pbr026031,Pbr006221,Pbr016347,Pbr022234	-|-|-|-|-|-|-|-|-|-|-|-|-|-|-|-|-|-|-|
GO:0042455	ribonucleoside biosynthetic process	biological_process	0.41302	1	19	7519	157	28560	Pbr006221,Pbr016347,Pbr022234,Pbr030867,Pbr008340,Pbr026031,Pbr024095,Pbr020157,Pbr013386,Pbr040281,Pbr000144,Pbr001055,Pbr005135,Pbr028751,Pbr018549,Pbr039820,Pbr041337,Pbr041516,Pbr027854	-|-|-|-|-|-|-|-|-|-|-|-|-|-|-|-|-|-|-|
GO:0006779	porphyrin-containing compound biosynthetic process	biological_process	0.41456	1	14	7519	104	28560	Pbr014112,Pbr034033,Pbr007267,Pbr010131,Pbr007498,Pbr027385,Pbr029847,Pbr008850,Pbr041712,Pbr007431,Pbr005802,Pbr005801,Pbr009902,Pbr027037	-|-|-|-|-|-|-|-|-|-|-|-|-|-|
GO:0051189	prosthetic group metabolic process	biological_process	0.4152	1	5	7519	32	28560	Pbr041471,Pbr036248,Pbr028734,Pbr008293,Pbr027429	-|-|-|-|-|
GO:0003864	3-methyl-2-oxobutanoate hydroxymethyltransferase activity	molecular_function	0.41585	1	1	7519	4	28560	Pbr032700	-|
GO:0046148	pigment biosynthetic process	biological_process	0.41663	1	20	7519	150	28560	Pbr007431,Pbr002357,Pbr011432,Pbr005801,Pbr009902,Pbr034033,Pbr007267,Pbr007297,Pbr007498,Pbr027385,Pbr041712,Pbr005802,Pbr041486,Pbr008850,Pbr029847,Pbr029606,Pbr027037,Pbr004200,Pbr014112,Pbr010131	-|-|-|-|-|-|-|-|-|-|-|-|-|-|-|-|-|-|-|-|
GO:0045158	electron transporter, transferring electrons within cytochrome b6/f complex of photosystem II activity	molecular_function	0.41735	1	1	7519	4	28560	Pbr008921	-|
GO:0016160	amylase activity	molecular_function	0.41743	1	7	7519	49	28560	Pbr029603,Pbr003011,Pbr033324,Pbr011201,Pbr042891,Pbr003019,Pbr005776	-|-|-|-|-|-|-|
GO:0042181	ketone biosynthetic process	biological_process	0.41876	1	4	7519	25	28560	Pbr011943,Pbr019875,Pbr029769,Pbr041270	-|-|-|-|
GO:0005739	mitochondrion	cellular_component	0.41895	1	57	7519	475	28560	Pbr021754,Pbr023241,Pbr001055,Pbr014710,Pbr009142,Pbr017335,Pbr041005,Pbr000947,Pbr027854,Pbr008958,Pbr041405,Pbr009426,Pbr018920,Pbr033384,Pbr039516,Pbr006533,Pbr041017,Pbr009756,Pbr016347,Pbr032945,Pbr012954,Pbr017423,Pbr035833,Pbr019372,Pbr010645,Pbr031276,Pbr033770,Pbr040281,Pbr029603,Pbr012230,Pbr011924,Pbr015480,Pbr013166,Pbr014342,Pbr029110,Pbr001039,Pbr035889,Pbr028751,Pbr028556,Pbr000948…	-|-|-|-|-|-|-|-|-|-|-|-|-|-|-|-|-|-|-|-|-|-|-|-|-|-|-|-|-|-|-|-|-|-|-|-|-|-|-|-|-|-|-|-|-|-|-|-|-|-|-|-|-|-|-|-|-|
GO:0016426	tRNA (adenine) methyltransferase activity	molecular_function	0.41935	1	1	7519	4	28560	Pbr027027	-|
GO:0016429	tRNA (adenine-N1-)-methyltransferase activity	molecular_function	0.41935	1	1	7519	4	28560	Pbr027027	-|
GO:0008942	nitrite reductase [NAD(P)H] activity	molecular_function	0.42101	1	1	7519	4	28560	Pbr015937	-|
GO:0016661	oxidoreductase activity, acting on other nitrogenous compounds as donors	molecular_function	0.42101	1	1	7519	4	28560	Pbr015937	-|
GO:0046857	oxidoreductase activity, acting on other nitrogenous compounds as donors, with NAD or NADP as acceptor	molecular_function	0.42101	1	1	7519	4	28560	Pbr015937	-|
GO:0003857	3-hydroxyacyl-CoA dehydrogenase activity	molecular_function	0.42227	1	11	7519	82	28560	Pbr027385,Pbr041032,Pbr022226,Pbr007866,Pbr027407,Pbr016565,Pbr025114,Pbr009902,Pbr005801,Pbr011432,Pbr005802	-|-|-|-|-|-|-|-|-|-|-|
GO:0005231	excitatory extracellular ligand-gated ion channel activity	molecular_function	0.42304	1	6	7519	39	28560	Pbr011753,Pbr018095,Pbr036451,Pbr015081,Pbr037341,Pbr036455	-|-|-|-|-|-|
GO:1901659	glycosyl compound biosynthetic process	biological_process	0.42312	1	19	7519	158	28560	Pbr001055,Pbr000144,Pbr040281,Pbr027854,Pbr041516,Pbr041337,Pbr018549,Pbr039820,Pbr028751,Pbr005135,Pbr016347,Pbr022234,Pbr006221,Pbr013386,Pbr020157,Pbr024095,Pbr008340,Pbr026031,Pbr030867	-|-|-|-|-|-|-|-|-|-|-|-|-|-|-|-|-|-|-|
GO:0022618	ribonucleoprotein complex assembly	biological_process	0.42316	1	4	7519	26	28560	Pbr001739,Pbr001196,Pbr013317,Pbr031740	-|-|-|-|
GO:0005834	heterotrimeric G-protein complex	cellular_component	0.42365	1	3	7519	19	28560	Pbr012370,Pbr018868,Pbr018716	-|-|-|
GO:0019897	extrinsic to plasma membrane	cellular_component	0.42365	1	3	7519	19	28560	Pbr018716,Pbr018868,Pbr012370	-|-|-|
GO:0031234	extrinsic to internal side of plasma membrane	cellular_component	0.42365	1	3	7519	19	28560	Pbr018868,Pbr012370,Pbr018716	-|-|-|
GO:0006955	immune response	biological_process	0.42385	1	15	7519	118	28560	Pbr015141,Pbr023882,Pbr023206,Pbr040679,Pbr035560,Pbr033594,Pbr023875,Pbr030273,Pbr027237,Pbr018654,Pbr027937,Pbr003633,Pbr006806,Pbr004885,Pbr021572	-|-|-|-|-|-|-|-|-|-|-|-|-|-|-|
GO:0032786	positive regulation of DNA-dependent transcription, elongation	biological_process	0.42627	1	3	7519	19	28560	Pbr021386,Pbr010864,Pbr029386	-|-|-|
GO:0032968	positive regulation of transcription elongation from RNA polymerase II promoter	biological_process	0.42627	1	3	7519	19	28560	Pbr021386,Pbr029386,Pbr010864	-|-|-|
GO:0034243	regulation of transcription elongation from RNA polymerase II promoter	biological_process	0.42627	1	3	7519	19	28560	Pbr029386,Pbr021386,Pbr010864	-|-|-|
GO:0016255	attachment of GPI anchor to protein	biological_process	0.42784	1	2	7519	11	28560	Pbr032041,Pbr014268	-|-|
GO:0010024	phytochromobilin biosynthetic process	biological_process	0.42859	1	1	7519	4	28560	Pbr025542	-|
GO:0016636	oxidoreductase activity, acting on the CH-CH group of donors, iron-sulfur protein as acceptor	molecular_function	0.42859	1	1	7519	4	28560	Pbr025542	-|
GO:0050897	cobalt ion binding	molecular_function	0.42859	1	1	7519	4	28560	Pbr025542	-|
GO:0051202	phytochromobilin metabolic process	biological_process	0.42859	1	1	7519	4	28560	Pbr025542	-|
GO:0004806	triglyceride lipase activity	molecular_function	0.42862	1	2	7519	11	28560	Pbr002631,Pbr015620	-|-|
GO:0045087	innate immune response	biological_process	0.42902	1	2	7519	17	28560	Pbr030273,Pbr027237	-|-|
GO:0031966	mitochondrial membrane	cellular_component	0.42945	1	35	7519	282	28560	Pbr024095,Pbr013386,Pbr039135,Pbr037128,Pbr032299,Pbr013973,Pbr032714,Pbr031115,Pbr030347,Pbr028908,Pbr016508,Pbr016826,Pbr001039,Pbr014342,Pbr028556,Pbr000948,Pbr024314,Pbr028751,Pbr000302,Pbr015480,Pbr013166,Pbr033770,Pbr040281,Pbr011924,Pbr012230,Pbr019372,Pbr016347,Pbr032945,Pbr009756,Pbr027854,Pbr033384,Pbr000947,Pbr001055,Pbr017335,Pbr023241	-|-|-|-|-|-|-|-|-|-|-|-|-|-|-|-|-|-|-|-|-|-|-|-|-|-|-|-|-|-|-|-|-|-|-|
GO:0006047	UDP-N-acetylglucosamine metabolic process	biological_process	0.42995	1	1	7519	4	28560	Pbr029826	-|
GO:0001881	receptor recycling	biological_process	0.43012	1	1	7519	4	28560	Pbr014773	-|
GO:0001510	RNA methylation	biological_process	0.43068	1	8	7519	56	28560	Pbr023326,Pbr027027,Pbr019897,Pbr022444,Pbr002937,Pbr001609,Pbr041674,Pbr038283	-|-|-|-|-|-|-|-|
GO:0017048	Rho GTPase binding	molecular_function	0.431	1	2	7519	12	28560	Pbr032056,Pbr010835	-|-|
GO:0005186	pheromone activity	molecular_function	0.43119	1	4	7519	28	28560	Pbr029429,Pbr002075,Pbr030387,Pbr002121	-|-|-|-|
GO:0016682	oxidoreductase activity, acting on diphenols and related substances as donors, oxygen as acceptor	molecular_function	0.43172	1	3	7519	20	28560	Pbr041270,Pbr000326,Pbr011943	-|-|-|
GO:0005853	eukaryotic translation elongation factor 1 complex	cellular_component	0.4331	1	1	7519	6	28560	Pbr042825	-|
GO:0050852	T cell receptor signaling pathway	biological_process	0.43344	1	1	7519	4	28560	Pbr040679	-|
GO:0005732	small nucleolar ribonucleoprotein complex	cellular_component	0.43388	1	3	7519	21	28560	Pbr014001,Pbr030387,Pbr001926	-|-|-|
GO:0019082	viral protein processing	biological_process	0.43431	1	3	7519	19	28560	Pbr011885,Pbr011886,Pbr016232	-|-|-|
GO:0005129	granulocyte macrophage colony-stimulating factor receptor binding	molecular_function	0.43453	1	1	7519	4	28560	Pbr003633	-|
GO:0042803	protein homodimerization activity	molecular_function	0.4347	1	16	7519	120	28560	Pbr000649,Pbr017262,Pbr011488,Pbr042655,Pbr014782,Pbr002767,Pbr024474,Pbr008196,Pbr040013,Pbr039776,Pbr012545,Pbr034658,Pbr004624,Pbr029701,Pbr040980,Pbr034590	-|-|-|-|-|-|-|-|-|-|-|-|-|-|-|-|
GO:0055082	cellular chemical homeostasis	biological_process	0.43533	1	8	7519	61	28560	Pbr002342,Pbr034936,Pbr029100,Pbr014235,Pbr040210,Pbr037213,Pbr033617,Pbr018766	-|-|-|-|-|-|-|-|
GO:0046782	regulation of viral transcription	biological_process	0.43541	1	1	7519	4	28560	Pbr016661	-|
GO:0005575	cellular_component	cellular_component	0.436	1	1381	7519	11469	28560	Pbr032309,Pbr040955,Pbr030402,Pbr019957,Pbr027181,Pbr007868,Pbr004901,Pbr026910,Pbr023513,Pbr010698,Pbr034210,Pbr036455,Pbr001952,Pbr035535,Pbr038767,Pbr018397,Pbr029427,Pbr011068,Pbr034865,Pbr030246,Pbr035102,Pbr038099,Pbr008837,Pbr028380,Pbr041852,Pbr032922,Pbr013453,Pbr027410,Pbr004645,Pbr021569,Pbr012465,Pbr013264,Pbr016109,Pbr029007,Pbr005864,Pbr002342,Pbr016347,Pbr021585,Pbr001359,Pbr011177…	-|-|-|-|-|-|-|-|-|-|-|-|-|-|-|-|-|-|-|-|-|-|-|-|-|-|-|-|-|-|-|-|-|-|-|-|-|-|-|-|-|-|-|-|-|-|-|-|-|-|-|-|-|-|-|-|-|-|-|-|-|-|-|-|-|-|-|-|-|-|-|-|-|-|-|-|-|-|-|-|-|-|-|-|-|-|-|-|-|-|-|-|-|-|-|-|-|-|-|-|-|-|-|-|-|-|-|-|-|-|-|-|-|-|-|-|-|-|-|-|-|-|-|-|-|-|-|-|-|-|-|-|-|-|-|-|-|-|-|-|-|-|-|-|-|-|-|-|-|-|-|-|-|-|-|-|-|-|-|-|-|-|-|-|-|-|-|-|-|-|-|-|-|-|-|-|-|-|-|-|-|-|-|-|-|-|-|-|-|-|-|-|-|-|-|-|-|-|-|-…
GO:0001664	G-protein coupled receptor binding	molecular_function	0.43623	1	3	7519	20	28560	Pbr024919,Pbr031206,Pbr013228	-|-|-|
GO:0019954	asexual reproduction	biological_process	0.43637	1	16	7519	131	28560	Pbr017262,Pbr011488,Pbr041852,Pbr016948,Pbr031570,Pbr037781,Pbr000027,Pbr040358,Pbr003652,Pbr006046,Pbr023051,Pbr029701,Pbr005864,Pbr021041,Pbr022894,Pbr011456	-|-|-|-|-|-|-|-|-|-|-|-|-|-|-|-|
GO:0005885	Arp2/3 protein complex	cellular_component	0.43735	1	2	7519	12	28560	Pbr033130,Pbr003091	-|-|
GO:0043414	macromolecule methylation	biological_process	0.43755	1	16	7519	119	28560	Pbr027027,Pbr015036,Pbr012178,Pbr022444,Pbr019897,Pbr030835,Pbr041674,Pbr038283,Pbr007738,Pbr023326,Pbr038797,Pbr026775,Pbr029788,Pbr017126,Pbr002937,Pbr001609	-|-|-|-|-|-|-|-|-|-|-|-|-|-|-|-|
GO:0006777	Mo-molybdopterin cofactor biosynthetic process	biological_process	0.43779	1	4	7519	26	28560	Pbr036248,Pbr041471,Pbr028734,Pbr027429	-|-|-|-|
GO:0019720	Mo-molybdopterin cofactor metabolic process	biological_process	0.43779	1	4	7519	26	28560	Pbr041471,Pbr036248,Pbr028734,Pbr027429	-|-|-|-|
GO:0097223	sperm part	cellular_component	0.43832	1	1	7519	4	28560	Pbr032922	-|
GO:0004089	carbonate dehydratase activity	molecular_function	0.4384	1	2	7519	11	28560	Pbr019343,Pbr024409	-|-|
GO:0004358	glutamate N-acetyltransferase activity	molecular_function	0.43889	1	1	7519	4	28560	Pbr005694	-|
GO:0007016	cytoskeletal anchoring at plasma membrane	biological_process	0.43915	1	1	7519	4	28560	Pbr041765	-|
GO:0055065	metal ion homeostasis	biological_process	0.44001	1	8	7519	61	28560	Pbr037213,Pbr040210,Pbr018766,Pbr033617,Pbr002342,Pbr014235,Pbr029100,Pbr034936	-|-|-|-|-|-|-|-|
GO:0016638	oxidoreductase activity, acting on the CH-NH2 group of donors	molecular_function	0.44331	1	8	7519	58	28560	Pbr000287,Pbr026259,Pbr036963,Pbr001483,Pbr025247,Pbr024919,Pbr023069,Pbr037260	-|-|-|-|-|-|-|-|
GO:0003995	acyl-CoA dehydrogenase activity	molecular_function	0.44337	1	3	7519	19	28560	Pbr041835,Pbr014901,Pbr021627	-|-|-|
GO:0005740	mitochondrial envelope	cellular_component	0.44364	1	37	7519	302	28560	Pbr016347,Pbr032945,Pbr006533,Pbr009756,Pbr017423,Pbr019372,Pbr001055,Pbr017335,Pbr023241,Pbr027854,Pbr033384,Pbr000947,Pbr032714,Pbr031115,Pbr030347,Pbr016508,Pbr028908,Pbr024095,Pbr039135,Pbr013386,Pbr037128,Pbr032299,Pbr013973,Pbr015480,Pbr013166,Pbr033770,Pbr040281,Pbr011924,Pbr012230,Pbr016826,Pbr001039,Pbr014342,Pbr024314,Pbr028556,Pbr000948,Pbr028751,Pbr000302	-|-|-|-|-|-|-|-|-|-|-|-|-|-|-|-|-|-|-|-|-|-|-|-|-|-|-|-|-|-|-|-|-|-|-|-|-|
GO:0008202	steroid metabolic process	biological_process	0.44392	1	23	7519	183	28560	Pbr000218,Pbr024414,Pbr007298,Pbr013454,Pbr035064,Pbr002017,Pbr022402,Pbr022903,Pbr042026,Pbr003261,Pbr027964,Pbr017959,Pbr025845,Pbr013435,Pbr022520,Pbr009660,Pbr017851,Pbr022525,Pbr038232,Pbr021362,Pbr027042,Pbr014158,Pbr005931	-|-|-|-|-|-|-|-|-|-|-|-|-|-|-|-|-|-|-|-|-|-|-|
GO:0000334	3-hydroxyanthranilate 3,4-dioxygenase activity	molecular_function	0.44413	1	1	7519	5	28560	Pbr026356	-|
GO:0043130	ubiquitin binding	molecular_function	0.4443	1	3	7519	20	28560	Pbr022802,Pbr014828,Pbr011612	-|-|-|
GO:0050151	oleate hydratase activity	molecular_function	0.44434	1	2	7519	11	28560	Pbr022893,Pbr027385	-|-|
GO:0017111	nucleoside-triphosphatase activity	molecular_function	0.44458	1	174	7519	1336	28560	Pbr017335,Pbr023804,Pbr028019,Pbr011612,Pbr014346,Pbr041167,Pbr011881,Pbr010830,Pbr022876,Pbr013921,Pbr040467,Pbr006326,Pbr016257,Pbr024934,Pbr039776,Pbr041911,Pbr042617,Pbr003452,Pbr010097,Pbr028990,Pbr001824,Pbr032130,Pbr025748,Pbr002528,Pbr007627,Pbr022238,Pbr020379,Pbr005321,Pbr028556,Pbr009939,Pbr032965,Pbr008569,Pbr001053,Pbr016956,Pbr021815,Pbr026108,Pbr036248,Pbr017818,Pbr023799,Pbr035657…	-|-|-|-|-|-|-|-|-|-|-|-|-|-|-|-|-|-|-|-|-|-|-|-|-|-|-|-|-|-|-|-|-|-|-|-|-|-|-|-|-|-|-|-|-|-|-|-|-|-|-|-|-|-|-|-|-|-|-|-|-|-|-|-|-|-|-|-|-|-|-|-|-|-|-|-|-|-|-|-|-|-|-|-|-|-|-|-|-|-|-|-|-|-|-|-|-|-|-|-|-|-|-|-|-|-|-|-|-|-|-|-|-|-|-|-|-|-|-|-|-|-|-|-|-|-|-|-|-|-|-|-|-|-|-|-|-|-|-|-|-|-|-|-|-|-|-|-|-|-|-|-|-|-|-|-|-|-|-|-|-|-|-|-|-|-|-|-|-|-|-|-|-|-|
GO:0008565	protein transporter activity	molecular_function	0.44486	1	11	7519	86	28560	Pbr037781,Pbr032192,Pbr023688,Pbr021515,Pbr035718,Pbr033617,Pbr012545,Pbr021572,Pbr040358,Pbr035727,Pbr018654	-|-|-|-|-|-|-|-|-|-|-|
GO:0006895	Golgi to endosome transport	biological_process	0.44516	1	1	7519	5	28560	Pbr018954	-|
GO:0006903	vesicle targeting	biological_process	0.44516	1	1	7519	5	28560	Pbr018954	-|
GO:0007162	negative regulation of cell adhesion	biological_process	0.44516	1	1	7519	5	28560	Pbr018954	-|
GO:0010721	negative regulation of cell development	biological_process	0.44516	1	1	7519	5	28560	Pbr018954	-|
GO:0010769	regulation of cell morphogenesis involved in differentiation	biological_process	0.44516	1	1	7519	5	28560	Pbr018954	-|
GO:0010771	negative regulation of cell morphogenesis involved in differentiation	biological_process	0.44516	1	1	7519	5	28560	Pbr018954	-|
GO:0010810	regulation of cell-substrate adhesion	biological_process	0.44516	1	1	7519	5	28560	Pbr018954	-|
GO:0010812	negative regulation of cell-substrate adhesion	biological_process	0.44516	1	1	7519	5	28560	Pbr018954	-|
GO:0034315	regulation of Arp2/3 complex-mediated actin nucleation	biological_process	0.44516	1	1	7519	5	28560	Pbr018954	-|
GO:0034446	substrate adhesion-dependent cell spreading	biological_process	0.44516	1	1	7519	5	28560	Pbr018954	-|
GO:0035650	AP-1 adaptor complex binding	molecular_function	0.44516	1	1	7519	5	28560	Pbr018954	-|
GO:0045596	negative regulation of cell differentiation	biological_process	0.44516	1	1	7519	5	28560	Pbr018954	-|
GO:0048199	vesicle targeting, to, from or within Golgi	biological_process	0.44516	1	1	7519	5	28560	Pbr018954	-|
GO:0048203	vesicle targeting, trans-Golgi to endosome	biological_process	0.44516	1	1	7519	5	28560	Pbr018954	-|
GO:0051093	negative regulation of developmental process	biological_process	0.44516	1	1	7519	5	28560	Pbr018954	-|
GO:0051125	regulation of actin nucleation	biological_process	0.44516	1	1	7519	5	28560	Pbr018954	-|
GO:0060284	regulation of cell development	biological_process	0.44516	1	1	7519	5	28560	Pbr018954	-|
GO:1900024	regulation of substrate adhesion-dependent cell spreading	biological_process	0.44516	1	1	7519	5	28560	Pbr018954	-|
GO:1900025	negative regulation of substrate adhesion-dependent cell spreading	biological_process	0.44516	1	1	7519	5	28560	Pbr018954	-|
GO:1901617	organic hydroxy compound biosynthetic process	biological_process	0.44646	1	2	7519	12	28560	Pbr023462,Pbr033969	-|-|
GO:0045935	positive regulation of nucleobase-containing compound metabolic process	biological_process	0.44695	1	8	7519	59	28560	Pbr027347,Pbr002931,Pbr038352,Pbr008540,Pbr027868,Pbr029386,Pbr021386,Pbr010864	-|-|-|-|-|-|-|-|
GO:0051173	positive regulation of nitrogen compound metabolic process	biological_process	0.44695	1	8	7519	59	28560	Pbr027347,Pbr008540,Pbr002931,Pbr038352,Pbr021386,Pbr010864,Pbr029386,Pbr027868	-|-|-|-|-|-|-|-|
GO:0051254	positive regulation of RNA metabolic process	biological_process	0.44695	1	8	7519	59	28560	Pbr021386,Pbr010864,Pbr029386,Pbr027868,Pbr008540,Pbr038352,Pbr002931,Pbr027347	-|-|-|-|-|-|-|-|
GO:0046351	disaccharide biosynthetic process	biological_process	0.44701	1	5	7519	33	28560	Pbr012737,Pbr039508,Pbr000530,Pbr015751,Pbr017514	-|-|-|-|-|
GO:0005849	mRNA cleavage factor complex	cellular_component	0.44724	1	1	7519	5	28560	Pbr031713	-|
GO:0006378	mRNA polyadenylation	biological_process	0.44724	1	1	7519	5	28560	Pbr031713	-|
GO:0043038	amino acid activation	biological_process	0.44728	1	19	7519	137	28560	Pbr030172,Pbr027873,Pbr010341,Pbr021265,Pbr039714,Pbr023960,Pbr028216,Pbr033297,Pbr031877,Pbr016007,Pbr008770,Pbr028710,Pbr002790,Pbr008754,Pbr016968,Pbr025655,Pbr031932,Pbr021464,Pbr000764	-|-|-|-|-|-|-|-|-|-|-|-|-|-|-|-|-|-|-|
GO:0043039	tRNA aminoacylation	biological_process	0.44728	1	19	7519	137	28560	Pbr016007,Pbr031877,Pbr028710,Pbr008770,Pbr008754,Pbr002790,Pbr016968,Pbr025655,Pbr031932,Pbr021464,Pbr000764,Pbr030172,Pbr027873,Pbr039714,Pbr010341,Pbr021265,Pbr023960,Pbr028216,Pbr033297	-|-|-|-|-|-|-|-|-|-|-|-|-|-|-|-|-|-|-|
GO:0004488	methylenetetrahydrofolate dehydrogenase (NADP+) activity	molecular_function	0.44908	1	3	7519	19	28560	Pbr036267,Pbr039483,Pbr038232	-|-|-|
GO:0071822	protein complex subunit organization	biological_process	0.44926	1	55	7519	451	28560	Pbr009255,Pbr032251,Pbr027753,Pbr011450,Pbr027959,Pbr029744,Pbr018190,Pbr029016,Pbr023051,Pbr003987,Pbr038738,Pbr016746,Pbr017722,Pbr027968,Pbr011272,Pbr041852,Pbr003079,Pbr007140,Pbr001121,Pbr015058,Pbr008652,Pbr029929,Pbr010325,Pbr029110,Pbr010309,Pbr029427,Pbr018954,Pbr038304,Pbr014773,Pbr041006,Pbr014485,Pbr011836,Pbr022926,Pbr020014,Pbr042867,Pbr018021,Pbr033600,Pbr017403,Pbr003091,Pbr012954…	-|-|-|-|-|-|-|-|-|-|-|-|-|-|-|-|-|-|-|-|-|-|-|-|-|-|-|-|-|-|-|-|-|-|-|-|-|-|-|-|-|-|-|-|-|-|-|-|-|-|-|-|-|-|-|
GO:0008176	tRNA (guanine-N7-)-methyltransferase activity	molecular_function	0.44934	1	3	7519	20	28560	Pbr014402,Pbr026626,Pbr019881	-|-|-|
GO:0005730	nucleolus	cellular_component	0.44934	1	5	7519	36	28560	Pbr025296,Pbr010698,Pbr014001,Pbr030387,Pbr001926	-|-|-|-|-|
GO:0009065	glutamine family amino acid catabolic process	biological_process	0.45034	1	1	7519	5	28560	Pbr000287	-|
GO:0097034	mitochondrial respiratory chain complex IV biogenesis	biological_process	0.45081	1	2	7519	13	28560	Pbr014710,Pbr029110	-|-|
GO:0003697	single-stranded DNA binding	molecular_function	0.45146	1	7	7519	50	28560	Pbr003848,Pbr006046,Pbr041471,Pbr022876,Pbr023847,Pbr030864,Pbr012064	-|-|-|-|-|-|-|
GO:0007006	mitochondrial membrane organization	biological_process	0.45191	1	3	7519	20	28560	Pbr037128,Pbr000302,Pbr028556	-|-|-|
GO:0003852	2-isopropylmalate synthase activity	molecular_function	0.45253	1	1	7519	4	28560	Pbr026892	-|
GO:0044421	extracellular region part	cellular_component	0.45257	1	53	7519	444	28560	Pbr001359,Pbr030864,Pbr012171,Pbr034024,Pbr027854,Pbr015150,Pbr039714,Pbr012256,Pbr019818,Pbr000569,Pbr025134,Pbr026767,Pbr017041,Pbr006046,Pbr038791,Pbr028710,Pbr017027,Pbr036114,Pbr036418,Pbr028524,Pbr020602,Pbr000971,Pbr024523,Pbr040121,Pbr015024,Pbr033297,Pbr037537,Pbr011068,Pbr029427,Pbr030420,Pbr027347,Pbr030616,Pbr014369,Pbr019628,Pbr023960,Pbr021903,Pbr038169,Pbr002292,Pbr033225,Pbr038858…	-|-|-|-|-|-|-|-|-|-|-|-|-|-|-|-|-|-|-|-|-|-|-|-|-|-|-|-|-|-|-|-|-|-|-|-|-|-|-|-|-|-|-|-|-|-|-|-|-|-|-|-|-|
GO:0005750	mitochondrial respiratory chain complex III	cellular_component	0.45277	1	2	7519	13	28560	Pbr013973,Pbr016826	-|-|
GO:0006122	mitochondrial electron transport, ubiquinol to cytochrome c	biological_process	0.45277	1	2	7519	13	28560	Pbr016826,Pbr013973	-|-|
GO:0045275	respiratory chain complex III	cellular_component	0.45277	1	2	7519	13	28560	Pbr013973,Pbr016826	-|-|
GO:0050896	response to stimulus	biological_process	0.45313	1	383	7519	3170	28560	Pbr040223,Pbr033130,Pbr022039,Pbr027937,Pbr027348,Pbr011748,Pbr020725,Pbr020608,Pbr031059,Pbr013228,Pbr012127,Pbr028694,Pbr019005,Pbr009810,Pbr014401,Pbr034988,Pbr033217,Pbr030267,Pbr034608,Pbr015912,Pbr018654,Pbr027176,Pbr014687,Pbr040210,Pbr034095,Pbr035718,Pbr022736,Pbr019782,Pbr040482,Pbr023960,Pbr034295,Pbr022678,Pbr013156,Pbr041871,Pbr021501,Pbr025416,Pbr016120,Pbr016380,Pbr010089,Pbr018395…	-|-|-|-|-|-|-|-|-|-|-|-|-|-|-|-|-|-|-|-|-|-|-|-|-|-|-|-|-|-|-|-|-|-|-|-|-|-|-|-|-|-|-|-|-|-|-|-|-|-|-|-|-|-|-|-|-|-|-|-|-|-|-|-|-|-|-|-|-|-|-|-|-|-|-|-|-|-|-|-|-|-|-|-|-|-|-|-|-|-|-|-|-|-|-|-|-|-|-|-|-|-|-|-|-|-|-|-|-|-|-|-|-|-|-|-|-|-|-|-|-|-|-|-|-|-|-|-|-|-|-|-|-|-|-|-|-|-|-|-|-|-|-|-|-|-|-|-|-|-|-|-|-|-|-|-|-|-|-|-|-|-|-|-|-|-|-|-|-|-|-|-|-|-|-|-|-|-|-|-|-|-|-|-|-|-|-|-|-|-|-|-|-|-|-|-|-|-|-|-…
GO:0009653	anatomical structure morphogenesis	biological_process	0.4532	1	18	7519	149	28560	Pbr013386,Pbr037901,Pbr022343,Pbr005247,Pbr014657,Pbr034587,Pbr036806,Pbr003032,Pbr018954,Pbr021719,Pbr035102,Pbr009890,Pbr023456,Pbr041325,Pbr007374,Pbr032362,Pbr007033,Pbr029529	-|-|-|-|-|-|-|-|-|-|-|-|-|-|-|-|-|-|
GO:0034654	nucleobase-containing compound biosynthetic process	biological_process	0.45321	1	384	7519	3240	28560	Pbr027848,Pbr009294,Pbr013147,Pbr008768,Pbr031557,Pbr029315,Pbr012686,Pbr002865,Pbr039805,Pbr010809,Pbr005446,Pbr000407,Pbr034846,Pbr013848,Pbr015019,Pbr014657,Pbr018562,Pbr030882,Pbr007383,Pbr041983,Pbr040795,Pbr032764,Pbr010864,Pbr016467,Pbr038543,Pbr036787,Pbr003660,Pbr013631,Pbr023902,Pbr038927,Pbr017656,Pbr013953,Pbr016049,Pbr002685,Pbr040028,Pbr039046,Pbr020157,Pbr005909,Pbr009270,Pbr010904…	-|-|-|-|-|-|-|-|-|-|-|-|-|-|-|-|-|-|-|-|-|-|-|-|-|-|-|-|-|-|-|-|-|-|-|-|-|-|-|-|-|-|-|-|-|-|-|-|-|-|-|-|-|-|-|-|-|-|-|-|-|-|-|-|-|-|-|-|-|-|-|-|-|-|-|-|-|-|-|-|-|-|-|-|-|-|-|-|-|-|-|-|-|-|-|-|-|-|-|-|-|-|-|-|-|-|-|-|-|-|-|-|-|-|-|-|-|-|-|-|-|-|-|-|-|-|-|-|-|-|-|-|-|-|-|-|-|-|-|-|-|-|-|-|-|-|-|-|-|-|-|-|-|-|-|-|-|-|-|-|-|-|-|-|-|-|-|-|-|-|-|-|-|-|-|-|-|-|-|-|-|-|-|-|-|-|-|-|-|-|-|-|-|-|-|-|-|-|-|-…
GO:0016791	phosphatase activity	molecular_function	0.45366	1	28	7519	212	28560	Pbr012401,Pbr011453,Pbr033622,Pbr014215,Pbr012692,Pbr024885,Pbr024068,Pbr010532,Pbr025475,Pbr009561,Pbr032319,Pbr011353,Pbr005432,Pbr014401,Pbr008102,Pbr001355,Pbr015704,Pbr025542,Pbr012368,Pbr041274,Pbr024410,Pbr009476,Pbr025219,Pbr041091,Pbr035932,Pbr040679,Pbr007579,Pbr036640	-|-|-|-|-|-|-|-|-|-|-|-|-|-|-|-|-|-|-|-|-|-|-|-|-|-|-|-|
GO:0030133	transport vesicle	cellular_component	0.45498	1	13	7519	96	28560	Pbr030563,Pbr002528,Pbr006716,Pbr027561,Pbr010891,Pbr039820,Pbr006167,Pbr026816,Pbr003228,Pbr028264,Pbr021148,Pbr003668,Pbr008340	-|-|-|-|-|-|-|-|-|-|-|-|-|
GO:0052855	ADP-dependent NAD(P)H-hydrate dehydratase activity	molecular_function	0.45599	1	1	7519	5	28560	Pbr041292	-|
GO:0009312	oligosaccharide biosynthetic process	biological_process	0.45624	1	9	7519	65	28560	Pbr019881,Pbr030835,Pbr015751,Pbr012737,Pbr039508,Pbr036386,Pbr000530,Pbr017514,Pbr029847	-|-|-|-|-|-|-|-|-|
GO:0005779	integral to peroxisomal membrane	cellular_component	0.45672	1	2	7519	15	28560	Pbr020101,Pbr012723	-|-|
GO:0031231	intrinsic to peroxisomal membrane	cellular_component	0.45672	1	2	7519	15	28560	Pbr020101,Pbr012723	-|-|
GO:0016836	hydro-lyase activity	molecular_function	0.45729	1	15	7519	113	28560	Pbr034125,Pbr024116,Pbr008740,Pbr035818,Pbr007150,Pbr039650,Pbr041292,Pbr024409,Pbr027385,Pbr022893,Pbr015468,Pbr039649,Pbr005487,Pbr019343,Pbr006578	-|-|-|-|-|-|-|-|-|-|-|-|-|-|-|
GO:0005770	late endosome	cellular_component	0.45736	1	1	7519	5	28560	Pbr014773	-|
GO:0010008	endosome membrane	cellular_component	0.45736	1	1	7519	5	28560	Pbr014773	-|
GO:0031902	late endosome membrane	cellular_component	0.45736	1	1	7519	5	28560	Pbr014773	-|
GO:0045121	membrane raft	cellular_component	0.45736	1	1	7519	5	28560	Pbr014773	-|
GO:0071986	Ragulator complex	cellular_component	0.45736	1	1	7519	5	28560	Pbr014773	-|
GO:0003682	chromatin binding	molecular_function	0.45866	1	11	7519	84	28560	Pbr022840,Pbr019220,Pbr005157,Pbr013278,Pbr038748,Pbr020530,Pbr013508,Pbr010224,Pbr005324,Pbr025143,Pbr031050	-|-|-|-|-|-|-|-|-|-|-|
GO:0007610	behavior	biological_process	0.4592	1	4	7519	27	28560	Pbr039725,Pbr025787,Pbr014687,Pbr000773	-|-|-|-|
GO:0043385	mycotoxin metabolic process	biological_process	0.46017	1	1	7519	5	28560	Pbr031648	-|
GO:0043386	mycotoxin biosynthetic process	biological_process	0.46017	1	1	7519	5	28560	Pbr031648	-|
GO:0045122	aflatoxin biosynthetic process	biological_process	0.46017	1	1	7519	5	28560	Pbr031648	-|
GO:0046222	aflatoxin metabolic process	biological_process	0.46017	1	1	7519	5	28560	Pbr031648	-|
GO:1901376	organic heteropentacyclic compound metabolic process	biological_process	0.46017	1	1	7519	5	28560	Pbr031648	-|
GO:1901378	organic heteropentacyclic compound biosynthetic process	biological_process	0.46017	1	1	7519	5	28560	Pbr031648	-|
GO:0009898	internal side of plasma membrane	cellular_component	0.46062	1	3	7519	20	28560	Pbr012370,Pbr018868,Pbr018716	-|-|-|
GO:0050801	ion homeostasis	biological_process	0.46075	1	8	7519	62	28560	Pbr018766,Pbr033617,Pbr040210,Pbr037213,Pbr034936,Pbr014235,Pbr029100,Pbr002342	-|-|-|-|-|-|-|-|
GO:0055080	cation homeostasis	biological_process	0.46075	1	8	7519	62	28560	Pbr037213,Pbr040210,Pbr018766,Pbr033617,Pbr002342,Pbr014235,Pbr029100,Pbr034936	-|-|-|-|-|-|-|-|
GO:0006839	mitochondrial transport	biological_process	0.46151	1	5	7519	39	28560	Pbr032945,Pbr037128,Pbr028556,Pbr023241,Pbr011924	-|-|-|-|-|
GO:0004066	asparagine synthase (glutamine-hydrolyzing) activity	molecular_function	0.46167	1	2	7519	11	28560	Pbr004021,Pbr042421	-|-|
GO:0006528	asparagine metabolic process	biological_process	0.46167	1	2	7519	11	28560	Pbr042421,Pbr004021	-|-|
GO:0006529	asparagine biosynthetic process	biological_process	0.46167	1	2	7519	11	28560	Pbr004021,Pbr042421	-|-|
GO:0042278	purine nucleoside metabolic process	biological_process	0.46295	1	25	7519	213	28560	Pbr016412,Pbr006221,Pbr016347,Pbr022234,Pbr020556,Pbr030867,Pbr013386,Pbr024095,Pbr020157,Pbr026031,Pbr018300,Pbr008340,Pbr040281,Pbr001055,Pbr000144,Pbr031639,Pbr039820,Pbr018549,Pbr028751,Pbr005135,Pbr027854,Pbr042637,Pbr041516,Pbr039217,Pbr041337	-|-|-|-|-|-|-|-|-|-|-|-|-|-|-|-|-|-|-|-|-|-|-|-|-|
GO:0046128	purine ribonucleoside metabolic process	biological_process	0.46295	1	25	7519	213	28560	Pbr042637,Pbr041516,Pbr041337,Pbr039217,Pbr027854,Pbr028751,Pbr005135,Pbr018549,Pbr039820,Pbr031639,Pbr001055,Pbr000144,Pbr040281,Pbr026031,Pbr008340,Pbr018300,Pbr013386,Pbr020157,Pbr024095,Pbr020556,Pbr030867,Pbr016347,Pbr022234,Pbr016412,Pbr006221	-|-|-|-|-|-|-|-|-|-|-|-|-|-|-|-|-|-|-|-|-|-|-|-|-|
GO:0030976	thiamine pyrophosphate binding	molecular_function	0.46351	1	5	7519	35	28560	Pbr037092,Pbr007365,Pbr013207,Pbr012601,Pbr011188	-|-|-|-|-|
GO:0005747	mitochondrial respiratory chain complex I	cellular_component	0.46379	1	2	7519	12	28560	Pbr032714,Pbr033384	-|-|
GO:0030964	NADH dehydrogenase complex	cellular_component	0.46379	1	2	7519	12	28560	Pbr033384,Pbr032714	-|-|
GO:0045271	respiratory chain complex I	cellular_component	0.46379	1	2	7519	12	28560	Pbr032714,Pbr033384	-|-|
GO:0031967	organelle envelope	cellular_component	0.46544	1	41	7519	335	28560	Pbr010184,Pbr031243,Pbr013973,Pbr037128,Pbr032299,Pbr024095,Pbr039135,Pbr013386,Pbr028908,Pbr016508,Pbr030347,Pbr032714,Pbr031115,Pbr028556,Pbr028751,Pbr000948,Pbr000302,Pbr024314,Pbr014342,Pbr001039,Pbr016826,Pbr011924,Pbr040281,Pbr012230,Pbr033770,Pbr013166,Pbr015480,Pbr006776,Pbr019372,Pbr017423,Pbr009756,Pbr006533,Pbr032945,Pbr016347,Pbr000947,Pbr033384,Pbr029414,Pbr027854,Pbr023241,Pbr017335…	-|-|-|-|-|-|-|-|-|-|-|-|-|-|-|-|-|-|-|-|-|-|-|-|-|-|-|-|-|-|-|-|-|-|-|-|-|-|-|-|-|
GO:0019825	oxygen binding	molecular_function	0.46664	1	2	7519	14	28560	Pbr029480,Pbr016471	-|-|
GO:0008134	transcription factor binding	molecular_function	0.46689	1	32	7519	241	28560	Pbr042617,Pbr013848,Pbr028971,Pbr010052,Pbr019005,Pbr031059,Pbr023227,Pbr026690,Pbr020608,Pbr019144,Pbr014782,Pbr010830,Pbr016257,Pbr024934,Pbr032965,Pbr016956,Pbr027640,Pbr042755,Pbr029701,Pbr034590,Pbr040980,Pbr012545,Pbr006273,Pbr013156,Pbr002528,Pbr022238,Pbr020379,Pbr020551,Pbr038640,Pbr017262,Pbr012370,Pbr038668	-|-|-|-|-|-|-|-|-|-|-|-|-|-|-|-|-|-|-|-|-|-|-|-|-|-|-|-|-|-|-|-|
GO:0009289	pilus	cellular_component	0.46776	1	1	7519	5	28560	Pbr005639	-|
GO:0006534	cysteine metabolic process	biological_process	0.46857	1	3	7519	22	28560	Pbr027710,Pbr019030,Pbr041983	-|-|-|
GO:0000990	core RNA polymerase binding transcription factor activity	molecular_function	0.46917	1	6	7519	44	28560	Pbr035753,Pbr012264,Pbr021302,Pbr012230,Pbr010357,Pbr040222	-|-|-|-|-|-|
GO:0000996	core DNA-dependent RNA polymerase binding promoter specificity activity	molecular_function	0.46917	1	6	7519	44	28560	Pbr012230,Pbr012264,Pbr021302,Pbr035753,Pbr010357,Pbr040222	-|-|-|-|-|-|
GO:0016987	sigma factor activity	molecular_function	0.46917	1	6	7519	44	28560	Pbr012264,Pbr012230,Pbr021302,Pbr035753,Pbr010357,Pbr040222	-|-|-|-|-|-|
GO:0008061	chitin binding	molecular_function	0.47318	1	3	7519	20	28560	Pbr024476,Pbr002075,Pbr020302	-|-|-|
GO:0046332	SMAD binding	molecular_function	0.4742	1	1	7519	5	28560	Pbr017171	-|
GO:0006888	ER to Golgi vesicle-mediated transport	biological_process	0.47453	1	11	7519	82	28560	Pbr006716,Pbr027561,Pbr002528,Pbr030563,Pbr028264,Pbr021148,Pbr021900,Pbr003668,Pbr026816,Pbr006167,Pbr026037	-|-|-|-|-|-|-|-|-|-|-|
GO:0043161	proteasomal ubiquitin-dependent protein catabolic process	biological_process	0.47579	1	3	7519	21	28560	Pbr003079,Pbr028843,Pbr030659	-|-|-|
GO:0042176	regulation of protein catabolic process	biological_process	0.47598	1	1	7519	5	28560	Pbr027393	-|
GO:0050662	coenzyme binding	molecular_function	0.47604	1	105	7519	851	28560	Pbr000218,Pbr041835,Pbr041712,Pbr023847,Pbr039378,Pbr006578,Pbr035064,Pbr021222,Pbr011188,Pbr013912,Pbr041925,Pbr016565,Pbr022520,Pbr005801,Pbr022525,Pbr020792,Pbr006253,Pbr006059,Pbr012601,Pbr034033,Pbr014158,Pbr040411,Pbr022321,Pbr020556,Pbr005802,Pbr026031,Pbr034125,Pbr005906,Pbr012645,Pbr002563,Pbr037092,Pbr031347,Pbr022903,Pbr020711,Pbr008015,Pbr038824,Pbr019478,Pbr009902,Pbr035637,Pbr012494…	-|-|-|-|-|-|-|-|-|-|-|-|-|-|-|-|-|-|-|-|-|-|-|-|-|-|-|-|-|-|-|-|-|-|-|-|-|-|-|-|-|-|-|-|-|-|-|-|-|-|-|-|-|-|-|-|-|-|-|-|-|-|-|-|-|-|-|-|-|-|-|-|-|-|-|-|-|-|-|-|-|-|-|-|-|-|-|-|-|-|-|-|-|-|-|-|-|-|-|-|-|-|-|-|-|
GO:0004932	mating-type factor pheromone receptor activity	molecular_function	0.47711	1	1	7519	5	28560	Pbr035706	-|
GO:0016778	diphosphotransferase activity	molecular_function	0.47713	1	2	7519	12	28560	Pbr029654,Pbr005716	-|-|
GO:0015099	nickel cation transmembrane transporter activity	molecular_function	0.47714	1	1	7519	5	28560	Pbr008293	-|
GO:0015675	nickel cation transport	biological_process	0.47714	1	1	7519	5	28560	Pbr008293	-|
GO:0035444	nickel cation transmembrane transport	biological_process	0.47714	1	1	7519	5	28560	Pbr008293	-|
GO:0060478	acrosomal vesicle exocytosis	biological_process	0.47753	1	1	7519	5	28560	Pbr026379	-|
GO:0009036	Type II site-specific deoxyribonuclease activity	molecular_function	0.47859	1	4	7519	29	28560	Pbr042230,Pbr008035,Pbr028673,Pbr033217	-|-|-|-|
GO:0015666	restriction endodeoxyribonuclease activity	molecular_function	0.47859	1	4	7519	29	28560	Pbr042230,Pbr008035,Pbr028673,Pbr033217	-|-|-|-|
GO:0000975	regulatory region DNA binding	molecular_function	0.4787	1	2	7519	13	28560	Pbr042128,Pbr012518	-|-|
GO:0001067	regulatory region nucleic acid binding	molecular_function	0.4787	1	2	7519	13	28560	Pbr012518,Pbr042128	-|-|
GO:0005242	inward rectifier potassium channel activity	molecular_function	0.47907	1	1	7519	5	28560	Pbr039042	-|
GO:0033925	mannosyl-glycoprotein endo-beta-N-acetylglucosaminidase activity	molecular_function	0.4797	1	1	7519	5	28560	Pbr019036	-|
GO:0032994	protein-lipid complex	cellular_component	0.48115	1	1	7519	5	28560	Pbr036141	-|
GO:0034358	plasma lipoprotein particle	cellular_component	0.48115	1	1	7519	5	28560	Pbr036141	-|
GO:0042627	chylomicron	cellular_component	0.48115	1	1	7519	5	28560	Pbr036141	-|
GO:0015459	potassium channel regulator activity	molecular_function	0.4816	1	2	7519	14	28560	Pbr011318,Pbr018078	-|-|
GO:0019870	potassium channel inhibitor activity	molecular_function	0.4816	1	2	7519	14	28560	Pbr018078,Pbr011318	-|-|
GO:0004826	phenylalanine-tRNA ligase activity	molecular_function	0.48188	1	2	7519	12	28560	Pbr010341,Pbr021464	-|-|
GO:0016667	oxidoreductase activity, acting on a sulfur group of donors	molecular_function	0.48262	1	18	7519	158	28560	Pbr005811,Pbr005974,Pbr030856,Pbr014825,Pbr016203,Pbr035084,Pbr035809,Pbr012214,Pbr005794,Pbr011218,Pbr028933,Pbr022789,Pbr014824,Pbr022794,Pbr041506,Pbr016221,Pbr001369,Pbr008562	-|-|-|-|-|-|-|-|-|-|-|-|-|-|-|-|-|-|
GO:0008677	2-dehydropantoate 2-reductase activity	molecular_function	0.48266	1	6	7519	44	28560	Pbr009902,Pbr007498,Pbr041032,Pbr041712,Pbr014112,Pbr040411	-|-|-|-|-|-|
GO:0008113	peptide-methionine (S)-S-oxide reductase activity	molecular_function	0.48277	1	1	7519	5	28560	Pbr001369	-|
GO:0016998	cell wall macromolecule catabolic process	biological_process	0.48423	1	4	7519	34	28560	Pbr009785,Pbr009786,Pbr009764,Pbr009765	-|-|-|-|
GO:0003684	damaged DNA binding	molecular_function	0.48445	1	4	7519	27	28560	Pbr028843,Pbr031589,Pbr029386,Pbr030659	-|-|-|-|
GO:0044459	plasma membrane part	cellular_component	0.48612	1	24	7519	184	28560	Pbr018716,Pbr014540,Pbr041765,Pbr026884,Pbr011423,Pbr026657,Pbr040978,Pbr040572,Pbr018868,Pbr009756,Pbr021039,Pbr038797,Pbr010891,Pbr012602,Pbr027176,Pbr003228,Pbr012370,Pbr039138,Pbr008652,Pbr026886,Pbr035698,Pbr003304,Pbr039386,Pbr020063	-|-|-|-|-|-|-|-|-|-|-|-|-|-|-|-|-|-|-|-|-|-|-|-|
GO:0007005	mitochondrion organization	biological_process	0.4864	1	15	7519	121	28560	Pbr037128,Pbr018293,Pbr027854,Pbr028556,Pbr000302,Pbr017347,Pbr017403,Pbr029110,Pbr021370,Pbr032945,Pbr014710,Pbr031115,Pbr023241,Pbr011924,Pbr038304	-|-|-|-|-|-|-|-|-|-|-|-|-|-|-|
GO:0019439	aromatic compound catabolic process	biological_process	0.4867	1	17	7519	134	28560	Pbr005087,Pbr029626,Pbr025950,Pbr016071,Pbr037923,Pbr025088,Pbr040411,Pbr005873,Pbr001850,Pbr034631,Pbr028095,Pbr021754,Pbr041942,Pbr005095,Pbr025013,Pbr031648,Pbr003204	-|-|-|-|-|-|-|-|-|-|-|-|-|-|-|-|-|
GO:0072524	pyridine-containing compound metabolic process	biological_process	0.48706	1	6	7519	49	28560	Pbr018022,Pbr022226,Pbr013399,Pbr021374,Pbr016565,Pbr039491	-|-|-|-|-|-|
GO:0006950	response to stress	biological_process	0.48729	1	173	7519	1429	28560	Pbr002956,Pbr017296,Pbr004829,Pbr013312,Pbr007179,Pbr018502,Pbr007426,Pbr026326,Pbr029979,Pbr039394,Pbr012368,Pbr030796,Pbr042755,Pbr029744,Pbr022809,Pbr000256,Pbr018918,Pbr024619,Pbr034583,Pbr005538,Pbr037494,Pbr000948,Pbr038668,Pbr030273,Pbr009581,Pbr038640,Pbr031584,Pbr026271,Pbr030838,Pbr042230,Pbr013119,Pbr041367,Pbr040405,Pbr010052,Pbr032839,Pbr001926,Pbr027508,Pbr019144,Pbr041932,Pbr017301…	-|-|-|-|-|-|-|-|-|-|-|-|-|-|-|-|-|-|-|-|-|-|-|-|-|-|-|-|-|-|-|-|-|-|-|-|-|-|-|-|-|-|-|-|-|-|-|-|-|-|-|-|-|-|-|-|-|-|-|-|-|-|-|-|-|-|-|-|-|-|-|-|-|-|-|-|-|-|-|-|-|-|-|-|-|-|-|-|-|-|-|-|-|-|-|-|-|-|-|-|-|-|-|-|-|-|-|-|-|-|-|-|-|-|-|-|-|-|-|-|-|-|-|-|-|-|-|-|-|-|-|-|-|-|-|-|-|-|-|-|-|-|-|-|-|-|-|-|-|-|-|-|-|-|-|-|-|-|-|-|-|-|-|-|-|-|-|-|-|-|-|-|-|
GO:0009317	acetyl-CoA carboxylase complex	cellular_component	0.48808	1	1	7519	5	28560	Pbr012370	-|
GO:0031704	apelin receptor binding	molecular_function	0.48837	1	1	7519	6	28560	Pbr013228	-|
GO:0016197	endosomal transport	biological_process	0.48957	1	3	7519	20	28560	Pbr027508,Pbr018954,Pbr023688	-|-|-|
GO:0006270	DNA replication initiation	biological_process	0.4897	1	13	7519	109	28560	Pbr011272,Pbr003850,Pbr027978,Pbr038797,Pbr014235,Pbr031740,Pbr011427,Pbr042105,Pbr021108,Pbr025748,Pbr033617,Pbr008639,Pbr028980	-|-|-|-|-|-|-|-|-|-|-|-|-|
GO:0000287	magnesium ion binding	molecular_function	0.49009	1	26	7519	210	28560	Pbr028673,Pbr020159,Pbr012601,Pbr010045,Pbr013861,Pbr029654,Pbr025955,Pbr031410,Pbr040861,Pbr042270,Pbr040906,Pbr025447,Pbr014237,Pbr034055,Pbr036418,Pbr026819,Pbr002563,Pbr008100,Pbr005487,Pbr037092,Pbr007365,Pbr040797,Pbr021464,Pbr000777,Pbr007150,Pbr040905	-|-|-|-|-|-|-|-|-|-|-|-|-|-|-|-|-|-|-|-|-|-|-|-|-|-|
GO:0007166	cell surface receptor signaling pathway	biological_process	0.49045	1	39	7519	305	28560	Pbr028338,Pbr019775,Pbr033825,Pbr001053,Pbr005906,Pbr020906,Pbr006062,Pbr040028,Pbr018022,Pbr021027,Pbr018716,Pbr034864,Pbr036469,Pbr012265,Pbr038817,Pbr016661,Pbr023504,Pbr015024,Pbr012370,Pbr041911,Pbr040679,Pbr017334,Pbr019925,Pbr018868,Pbr003452,Pbr035706,Pbr036468,Pbr001824,Pbr000773,Pbr026767,Pbr000027,Pbr013861,Pbr030105,Pbr030840,Pbr035560,Pbr025530,Pbr027348,Pbr008250,Pbr040223	-|-|-|-|-|-|-|-|-|-|-|-|-|-|-|-|-|-|-|-|-|-|-|-|-|-|-|-|-|-|-|-|-|-|-|-|-|-|-|
GO:0035556	intracellular signal transduction	biological_process	0.49079	1	55	7519	437	28560	Pbr042198,Pbr025416,Pbr016101,Pbr005794,Pbr023799,Pbr009745,Pbr023206,Pbr010903,Pbr020906,Pbr026108,Pbr009527,Pbr018395,Pbr017818,Pbr016329,Pbr041833,Pbr001053,Pbr018027,Pbr032043,Pbr038668,Pbr018654,Pbr008562,Pbr023504,Pbr005538,Pbr038860,Pbr034095,Pbr022736,Pbr038640,Pbr037347,Pbr026763,Pbr026847,Pbr021398,Pbr032747,Pbr021572,Pbr020905,Pbr010071,Pbr042021,Pbr012214,Pbr009000,Pbr001824,Pbr028990…	-|-|-|-|-|-|-|-|-|-|-|-|-|-|-|-|-|-|-|-|-|-|-|-|-|-|-|-|-|-|-|-|-|-|-|-|-|-|-|-|-|-|-|-|-|-|-|-|-|-|-|-|-|-|-|
GO:0006432	phenylalanyl-tRNA aminoacylation	biological_process	0.49184	1	2	7519	12	28560	Pbr021464,Pbr010341	-|-|
GO:0001101	response to acid	biological_process	0.49237	1	1	7519	5	28560	Pbr014773	-|
GO:0071229	cellular response to acid	biological_process	0.49237	1	1	7519	5	28560	Pbr014773	-|
GO:0009073	aromatic amino acid family biosynthetic process	biological_process	0.49273	1	5	7519	35	28560	Pbr003075,Pbr040274,Pbr040411,Pbr039052,Pbr028524	-|-|-|-|-|
GO:0019354	siroheme biosynthetic process	biological_process	0.49361	1	9	7519	69	28560	Pbr041712,Pbr005802,Pbr008850,Pbr005801,Pbr009902,Pbr027037,Pbr014112,Pbr027385,Pbr007498	-|-|-|-|-|-|-|-|-|
GO:0043115	precorrin-2 dehydrogenase activity	molecular_function	0.49361	1	9	7519	69	28560	Pbr014112,Pbr027385,Pbr007498,Pbr008850,Pbr005802,Pbr041712,Pbr009902,Pbr027037,Pbr005801	-|-|-|-|-|-|-|-|-|
GO:0046156	siroheme metabolic process	biological_process	0.49361	1	9	7519	69	28560	Pbr007498,Pbr027385,Pbr014112,Pbr027037,Pbr009902,Pbr005801,Pbr008850,Pbr005802,Pbr041712	-|-|-|-|-|-|-|-|-|
GO:0031491	nucleosome binding	molecular_function	0.49369	1	1	7519	5	28560	Pbr031050	-|
GO:0006597	spermine biosynthetic process	biological_process	0.49502	1	1	7519	6	28560	Pbr022236	-|
GO:0008215	spermine metabolic process	biological_process	0.49502	1	1	7519	6	28560	Pbr022236	-|
GO:0006891	intra-Golgi vesicle-mediated transport	biological_process	0.49502	1	5	7519	35	28560	Pbr001278,Pbr014506,Pbr041852,Pbr011488,Pbr029604	-|-|-|-|-|
GO:0016469	proton-transporting two-sector ATPase complex	cellular_component	0.49553	1	36	7519	304	28560	Pbr000776,Pbr012802,Pbr029417,Pbr026725,Pbr008340,Pbr040009,Pbr022130,Pbr022234,Pbr016347,Pbr011488,Pbr008276,Pbr039959,Pbr005135,Pbr027854,Pbr039217,Pbr005744,Pbr001055,Pbr023804,Pbr007023,Pbr021108,Pbr024095,Pbr020157,Pbr023051,Pbr013386,Pbr033927,Pbr029295,Pbr039820,Pbr010517,Pbr028751,Pbr023544,Pbr016790,Pbr030364,Pbr031988,Pbr040281,Pbr000144,Pbr031639	-|-|-|-|-|-|-|-|-|-|-|-|-|-|-|-|-|-|-|-|-|-|-|-|-|-|-|-|-|-|-|-|-|-|-|-|
GO:0006072	glycerol-3-phosphate metabolic process	biological_process	0.49571	1	5	7519	36	28560	Pbr041712,Pbr022937,Pbr040411,Pbr002917,Pbr041032	-|-|-|-|-|
GO:0046168	glycerol-3-phosphate catabolic process	biological_process	0.49571	1	5	7519	36	28560	Pbr041032,Pbr002917,Pbr040411,Pbr022937,Pbr041712	-|-|-|-|-|
GO:0002376	immune system process	biological_process	0.49614	1	17	7519	140	28560	Pbr023206,Pbr040679,Pbr042589,Pbr021572,Pbr006806,Pbr015141,Pbr023882,Pbr026763,Pbr035560,Pbr023875,Pbr033594,Pbr030273,Pbr027237,Pbr018654,Pbr027937,Pbr004885,Pbr003633	-|-|-|-|-|-|-|-|-|-|-|-|-|-|-|-|-|
GO:0034450	ubiquitin-ubiquitin ligase activity	molecular_function	0.49696	1	1	7519	5	28560	Pbr024131	-|
GO:0019915	lipid storage	biological_process	0.49803	1	1	7519	6	28560	Pbr036830	-|
GO:0019866	organelle inner membrane	cellular_component	0.49837	1	19	7519	156	28560	Pbr000948,Pbr000302,Pbr028751,Pbr000947,Pbr014342,Pbr033384,Pbr016826,Pbr029414,Pbr040281,Pbr013166,Pbr001055,Pbr006776,Pbr013973,Pbr032299,Pbr024095,Pbr013386,Pbr032945,Pbr032714,Pbr016347	-|-|-|-|-|-|-|-|-|-|-|-|-|-|-|-|-|-|-|
GO:0010604	positive regulation of macromolecule metabolic process	biological_process	0.4985	1	9	7519	71	28560	Pbr029929,Pbr008540,Pbr002931,Pbr038352,Pbr027347,Pbr010864,Pbr021386,Pbr029386,Pbr027868	-|-|-|-|-|-|-|-|-|
GO:0033036	macromolecule localization	biological_process	0.49873	1	170	7519	1365	28560	Pbr038668,Pbr007246,Pbr042083,Pbr006523,Pbr006861,Pbr001121,Pbr035344,Pbr038640,Pbr006288,Pbr002565,Pbr001278,Pbr021045,Pbr014506,Pbr034869,Pbr015743,Pbr037128,Pbr013028,Pbr029849,Pbr033159,Pbr011488,Pbr028340,Pbr003228,Pbr027854,Pbr005908,Pbr036908,Pbr041320,Pbr010052,Pbr021572,Pbr041765,Pbr030387,Pbr004876,Pbr009756,Pbr026271,Pbr007365,Pbr010891,Pbr010325,Pbr025348,Pbr028264,Pbr030695,Pbr023544…	-|-|-|-|-|-|-|-|-|-|-|-|-|-|-|-|-|-|-|-|-|-|-|-|-|-|-|-|-|-|-|-|-|-|-|-|-|-|-|-|-|-|-|-|-|-|-|-|-|-|-|-|-|-|-|-|-|-|-|-|-|-|-|-|-|-|-|-|-|-|-|-|-|-|-|-|-|-|-|-|-|-|-|-|-|-|-|-|-|-|-|-|-|-|-|-|-|-|-|-|-|-|-|-|-|-|-|-|-|-|-|-|-|-|-|-|-|-|-|-|-|-|-|-|-|-|-|-|-|-|-|-|-|-|-|-|-|-|-|-|-|-|-|-|-|-|-|-|-|-|-|-|-|-|-|-|-|-|-|-|-|-|-|-|-|-|-|-|-|-|
GO:0042255	ribosome assembly	biological_process	0.49908	1	1	7519	5	28560	Pbr001739	-|
GO:0042256	mature ribosome assembly	biological_process	0.49908	1	1	7519	5	28560	Pbr001739	-|
GO:0048522	positive regulation of cellular process	biological_process	0.49909	1	27	7519	220	28560	Pbr010864,Pbr021386,Pbr029386,Pbr015141,Pbr026763,Pbr019782,Pbr008540,Pbr038352,Pbr002931,Pbr032932,Pbr027347,Pbr033130,Pbr017262,Pbr029929,Pbr011488,Pbr010517,Pbr018654,Pbr021041,Pbr027868,Pbr018954,Pbr023206,Pbr014773,Pbr006046,Pbr021572,Pbr012545,Pbr040520,Pbr003091	-|-|-|-|-|-|-|-|-|-|-|-|-|-|-|-|-|-|-|-|-|-|-|-|-|-|-|
GO:0016875	ligase activity, forming carbon-oxygen bonds	molecular_function	0.49983	1	18	7519	134	28560	Pbr023960,Pbr021265,Pbr010341,Pbr039714,Pbr027873,Pbr030172,Pbr033297,Pbr028216,Pbr008770,Pbr028710,Pbr031877,Pbr016007,Pbr000764,Pbr021464,Pbr016968,Pbr031932,Pbr025655,Pbr002790	-|-|-|-|-|-|-|-|-|-|-|-|-|-|-|-|-|-|
GO:0016876	ligase activity, forming aminoacyl-tRNA and related compounds	molecular_function	0.49983	1	18	7519	134	28560	Pbr030172,Pbr027873,Pbr010341,Pbr021265,Pbr039714,Pbr023960,Pbr028216,Pbr033297,Pbr031877,Pbr016007,Pbr008770,Pbr028710,Pbr002790,Pbr025655,Pbr016968,Pbr031932,Pbr021464,Pbr000764	-|-|-|-|-|-|-|-|-|-|-|-|-|-|-|-|-|-|
GO:0032922	circadian regulation of gene expression	biological_process	0.50048	1	1	7519	5	28560	Pbr012518	-|
GO:0051180	vitamin transport	biological_process	0.50069	1	1	7519	5	28560	Pbr009166	-|
GO:0008610	lipid biosynthetic process	biological_process	0.5014	1	73	7519	592	28560	Pbr018966,Pbr042026,Pbr003261,Pbr002017,Pbr004200,Pbr029606,Pbr041486,Pbr026475,Pbr032298,Pbr034140,Pbr018884,Pbr024414,Pbr017012,Pbr026185,Pbr004646,Pbr011432,Pbr017851,Pbr026829,Pbr022402,Pbr033729,Pbr007298,Pbr038153,Pbr039100,Pbr021362,Pbr032041,Pbr027042,Pbr032296,Pbr038232,Pbr024547,Pbr031122,Pbr007297,Pbr013435,Pbr009660,Pbr009521,Pbr021518,Pbr020913,Pbr012370,Pbr027964,Pbr023462,Pbr034412…	-|-|-|-|-|-|-|-|-|-|-|-|-|-|-|-|-|-|-|-|-|-|-|-|-|-|-|-|-|-|-|-|-|-|-|-|-|-|-|-|-|-|-|-|-|-|-|-|-|-|-|-|-|-|-|-|-|-|-|-|-|-|-|-|-|-|-|-|-|-|-|-|-|
GO:0009432	SOS response	biological_process	0.50145	1	4	7519	28	28560	Pbr041471,Pbr022876,Pbr014540,Pbr003848	-|-|-|-|
GO:0006351	transcription, DNA-dependent	biological_process	0.5023	1	349	7519	2958	28560	Pbr005909,Pbr040028,Pbr002685,Pbr039046,Pbr010904,Pbr009270,Pbr016049,Pbr038169,Pbr041453,Pbr041417,Pbr005390,Pbr034846,Pbr013848,Pbr015019,Pbr014657,Pbr031557,Pbr029315,Pbr012686,Pbr009294,Pbr027848,Pbr013147,Pbr008768,Pbr039805,Pbr005446,Pbr010809,Pbr000407,Pbr002865,Pbr017656,Pbr038927,Pbr013631,Pbr023902,Pbr013953,Pbr041983,Pbr030882,Pbr007383,Pbr032764,Pbr040795,Pbr010864,Pbr016467,Pbr038543…	-|-|-|-|-|-|-|-|-|-|-|-|-|-|-|-|-|-|-|-|-|-|-|-|-|-|-|-|-|-|-|-|-|-|-|-|-|-|-|-|-|-|-|-|-|-|-|-|-|-|-|-|-|-|-|-|-|-|-|-|-|-|-|-|-|-|-|-|-|-|-|-|-|-|-|-|-|-|-|-|-|-|-|-|-|-|-|-|-|-|-|-|-|-|-|-|-|-|-|-|-|-|-|-|-|-|-|-|-|-|-|-|-|-|-|-|-|-|-|-|-|-|-|-|-|-|-|-|-|-|-|-|-|-|-|-|-|-|-|-|-|-|-|-|-|-|-|-|-|-|-|-|-|-|-|-|-|-|-|-|-|-|-|-|-|-|-|-|-|-|-|-|-|-|-|-|-|-|-|-|-|-|-|-|-|-|-|-|-|-|-|-|-|-|-|-|-|-|-|-…
GO:0006022	aminoglycan metabolic process	biological_process	0.50403	1	6	7519	50	28560	Pbr009765,Pbr009764,Pbr040763,Pbr009786,Pbr016682,Pbr009785	-|-|-|-|-|-|
GO:0016730	oxidoreductase activity, acting on iron-sulfur proteins as donors	molecular_function	0.50424	1	3	7519	21	28560	Pbr023485,Pbr001278,Pbr015582	-|-|-|
GO:0000245	spliceosomal complex assembly	biological_process	0.50519	1	3	7519	21	28560	Pbr031740,Pbr013317,Pbr001196	-|-|-|
GO:0019013	viral nucleocapsid	cellular_component	0.50606	1	6	7519	48	28560	Pbr037347,Pbr029938,Pbr021108,Pbr030387,Pbr013045,Pbr027744	-|-|-|-|-|-|
GO:0006952	defense response	biological_process	0.50681	1	43	7519	380	28560	Pbr001359,Pbr013393,Pbr004509,Pbr027237,Pbr030797,Pbr033130,Pbr000947,Pbr000771,Pbr029047,Pbr011748,Pbr014237,Pbr028673,Pbr002838,Pbr001926,Pbr009810,Pbr033217,Pbr042230,Pbr011333,Pbr020909,Pbr036115,Pbr014342,Pbr030273,Pbr000948,Pbr031584,Pbr030179,Pbr002775,Pbr023544,Pbr016202,Pbr019782,Pbr028066,Pbr026763,Pbr034295,Pbr034583,Pbr029167,Pbr032041,Pbr034792,Pbr038127,Pbr030796,Pbr008035,Pbr009495…	-|-|-|-|-|-|-|-|-|-|-|-|-|-|-|-|-|-|-|-|-|-|-|-|-|-|-|-|-|-|-|-|-|-|-|-|-|-|-|-|-|-|-|
GO:0046915	transition metal ion transmembrane transporter activity	molecular_function	0.50791	1	21	7519	166	28560	Pbr011223,Pbr001053,Pbr014727,Pbr027408,Pbr003315,Pbr017818,Pbr026108,Pbr009000,Pbr016434,Pbr010071,Pbr035009,Pbr008293,Pbr020063,Pbr014346,Pbr026847,Pbr034095,Pbr035065,Pbr017881,Pbr016865,Pbr032043,Pbr012602	-|-|-|-|-|-|-|-|-|-|-|-|-|-|-|-|-|-|-|-|-|
GO:1901070	guanosine-containing compound biosynthetic process	biological_process	0.50816	1	2	7519	13	28560	Pbr026031,Pbr041337	-|-|
GO:0007008	outer mitochondrial membrane organization	biological_process	0.50818	1	2	7519	14	28560	Pbr028556,Pbr037128	-|-|
GO:0045040	protein import into mitochondrial outer membrane	biological_process	0.50818	1	2	7519	14	28560	Pbr037128,Pbr028556	-|-|
GO:0046873	metal ion transmembrane transporter activity	molecular_function	0.50838	1	60	7519	482	28560	Pbr039042,Pbr007794,Pbr021323,Pbr034936,Pbr003856,Pbr026847,Pbr034865,Pbr017881,Pbr017262,Pbr038767,Pbr040210,Pbr025209,Pbr032043,Pbr027176,Pbr034095,Pbr008639,Pbr012117,Pbr017818,Pbr026108,Pbr022693,Pbr013207,Pbr014235,Pbr001053,Pbr010849,Pbr034864,Pbr006856,Pbr028853,Pbr018766,Pbr029701,Pbr033617,Pbr005744,Pbr017934,Pbr008293,Pbr029100,Pbr032118,Pbr020063,Pbr039386,Pbr014346,Pbr031520,Pbr000027…	-|-|-|-|-|-|-|-|-|-|-|-|-|-|-|-|-|-|-|-|-|-|-|-|-|-|-|-|-|-|-|-|-|-|-|-|-|-|-|-|-|-|-|-|-|-|-|-|-|-|-|-|-|-|-|-|-|-|-|-|
GO:0015081	sodium ion transmembrane transporter activity	molecular_function	0.50897	1	7	7519	54	28560	Pbr008280,Pbr039386,Pbr000027,Pbr010849,Pbr005744,Pbr027176,Pbr022693	-|-|-|-|-|-|-|
GO:0003922	GMP synthase (glutamine-hydrolyzing) activity	molecular_function	0.51003	1	1	7519	5	28560	Pbr041337	-|
GO:0006177	GMP biosynthetic process	biological_process	0.51003	1	1	7519	5	28560	Pbr041337	-|
GO:0046037	GMP metabolic process	biological_process	0.51003	1	1	7519	5	28560	Pbr041337	-|
GO:0016702	oxidoreductase activity, acting on single donors with incorporation of molecular oxygen, incorporation of two atoms of oxygen	molecular_function	0.51077	1	10	7519	78	28560	Pbr008100,Pbr036787,Pbr004568,Pbr011409,Pbr005350,Pbr004541,Pbr026356,Pbr020413,Pbr026514,Pbr026513	-|-|-|-|-|-|-|-|-|-|
GO:0009119	ribonucleoside metabolic process	biological_process	0.51078	1	25	7519	217	28560	Pbr016347,Pbr022234,Pbr016412,Pbr006221,Pbr018300,Pbr026031,Pbr008340,Pbr013386,Pbr024095,Pbr020157,Pbr020556,Pbr030867,Pbr031639,Pbr001055,Pbr000144,Pbr040281,Pbr042637,Pbr041516,Pbr041337,Pbr039217,Pbr027854,Pbr028751,Pbr005135,Pbr039820,Pbr018549	-|-|-|-|-|-|-|-|-|-|-|-|-|-|-|-|-|-|-|-|-|-|-|-|-|
GO:0009116	nucleoside metabolic process	biological_process	0.51162	1	32	7519	273	28560	Pbr041807,Pbr006221,Pbr020157,Pbr024095,Pbr013386,Pbr025692,Pbr026031,Pbr030867,Pbr020556,Pbr000144,Pbr031639,Pbr040281,Pbr041337,Pbr042637,Pbr041516,Pbr039820,Pbr037426,Pbr028751,Pbr016347,Pbr022234,Pbr016412,Pbr008340,Pbr009216,Pbr018300,Pbr039255,Pbr001055,Pbr029654,Pbr021754,Pbr027854,Pbr039217,Pbr018549,Pbr005135	-|-|-|-|-|-|-|-|-|-|-|-|-|-|-|-|-|-|-|-|-|-|-|-|-|-|-|-|-|-|-|-|
GO:0000785	chromatin	cellular_component	0.51264	1	5	7519	43	28560	Pbr009055,Pbr031403,Pbr030831,Pbr022127,Pbr029415	-|-|-|-|-|
GO:0010498	proteasomal protein catabolic process	biological_process	0.51342	1	3	7519	22	28560	Pbr028843,Pbr003079,Pbr030659	-|-|-|
GO:0009095	aromatic amino acid family biosynthetic process, prephenate pathway	biological_process	0.51358	1	3	7519	21	28560	Pbr003075,Pbr040411,Pbr028524	-|-|-|
GO:0008144	drug binding	molecular_function	0.51379	1	1	7519	5	28560	Pbr034631	-|
GO:0031589	cell-substrate adhesion	biological_process	0.51488	1	1	7519	6	28560	Pbr018954	-|
GO:0009101	glycoprotein biosynthetic process	biological_process	0.51529	1	14	7519	107	28560	Pbr016682,Pbr036170,Pbr007652,Pbr013634,Pbr014985,Pbr008547,Pbr028284,Pbr040763,Pbr028072,Pbr002121,Pbr026724,Pbr028045,Pbr002600,Pbr036787	-|-|-|-|-|-|-|-|-|-|-|-|-|-|
GO:0051648	vesicle localization	biological_process	0.51584	1	1	7519	6	28560	Pbr018954	-|
GO:0051650	establishment of vesicle localization	biological_process	0.51584	1	1	7519	6	28560	Pbr018954	-|
GO:0030683	evasion or tolerance by virus of host immune response	biological_process	0.51593	1	3	7519	21	28560	Pbr001359,Pbr014237,Pbr001926	-|-|-|
GO:0033202	DNA helicase complex	cellular_component	0.51655	1	2	7519	13	28560	Pbr004206,Pbr031403	-|-|
GO:0005086	ARF guanyl-nucleotide exchange factor activity	molecular_function	0.51713	1	2	7519	12	28560	Pbr041833,Pbr009409	-|-|
GO:0032011	ARF protein signal transduction	biological_process	0.51713	1	2	7519	12	28560	Pbr041833,Pbr009409	-|-|
GO:0032012	regulation of ARF protein signal transduction	biological_process	0.51713	1	2	7519	12	28560	Pbr009409,Pbr041833	-|-|
GO:0012507	ER to Golgi transport vesicle membrane	cellular_component	0.51715	1	9	7519	68	28560	Pbr027561,Pbr006716,Pbr030563,Pbr002528,Pbr003668,Pbr028264,Pbr021148,Pbr006167,Pbr026816	-|-|-|-|-|-|-|-|-|
GO:0030127	COPII vesicle coat	cellular_component	0.51715	1	9	7519	68	28560	Pbr003668,Pbr028264,Pbr021148,Pbr006167,Pbr026816,Pbr027561,Pbr006716,Pbr002528,Pbr030563	-|-|-|-|-|-|-|-|-|
GO:0030134	ER to Golgi transport vesicle	cellular_component	0.51715	1	9	7519	68	28560	Pbr002528,Pbr030563,Pbr027561,Pbr006716,Pbr026816,Pbr006167,Pbr003668,Pbr021148,Pbr028264	-|-|-|-|-|-|-|-|-|
GO:0009733	response to auxin stimulus	biological_process	0.51724	1	9	7519	121	28560	Pbr041090,Pbr040905,Pbr018404,Pbr021811,Pbr040906,Pbr020564,Pbr034608,Pbr020801,Pbr024944	-|-|-|-|-|-|-|-|-|
GO:0046660	female sex differentiation	biological_process	0.51769	1	1	7519	6	28560	Pbr009294	-|
GO:0016023	cytoplasmic membrane-bounded vesicle	cellular_component	0.51784	1	17	7519	131	28560	Pbr026816,Pbr008340,Pbr009838,Pbr037362,Pbr030563,Pbr027561,Pbr042083,Pbr006167,Pbr010891,Pbr039820,Pbr003228,Pbr021148,Pbr028264,Pbr003668,Pbr002528,Pbr032922,Pbr006716	-|-|-|-|-|-|-|-|-|-|-|-|-|-|-|-|-|
GO:0017007	protein-bilin linkage	biological_process	0.51785	1	1	7519	5	28560	Pbr029826	-|
GO:0017009	protein-phycocyanobilin linkage	biological_process	0.51785	1	1	7519	5	28560	Pbr029826	-|
GO:1901657	glycosyl compound metabolic process	biological_process	0.51927	1	32	7519	274	28560	Pbr020556,Pbr030867,Pbr025692,Pbr026031,Pbr013386,Pbr020157,Pbr024095,Pbr006221,Pbr041807,Pbr028751,Pbr037426,Pbr039820,Pbr042637,Pbr041516,Pbr041337,Pbr040281,Pbr031639,Pbr000144,Pbr039255,Pbr009216,Pbr018300,Pbr008340,Pbr016412,Pbr022234,Pbr016347,Pbr005135,Pbr018549,Pbr039217,Pbr027854,Pbr021754,Pbr029654,Pbr001055	-|-|-|-|-|-|-|-|-|-|-|-|-|-|-|-|-|-|-|-|-|-|-|-|-|-|-|-|-|-|-|-|
GO:0031410	cytoplasmic vesicle	cellular_component	0.51949	1	19	7519	148	28560	Pbr009838,Pbr008340,Pbr026816,Pbr027561,Pbr030563,Pbr037362,Pbr011752,Pbr003668,Pbr042458,Pbr021148,Pbr028264,Pbr003228,Pbr006167,Pbr042083,Pbr010891,Pbr039820,Pbr032922,Pbr006716,Pbr002528	-|-|-|-|-|-|-|-|-|-|-|-|-|-|-|-|-|-|-|
[truncated: 1,450 more rows]
