# Supplementary material for: Genome-Wide Identification and Functional Prediction of Novel Drought-Responsive lncRNAs in Pyrus betulifolia
Source: Genes (Basel). 2018 Jun 20;9(6):311. doi: 10.3390/genes9060311 (PMC6027255; doi:10.3390/genes9060311)
Supplement: Supplementary file 1 [file genes-09-00311-s001.zip › Table S6 - Gene Ontology (GO) of putative target genes of differentially expressed lncRNA of 48hVS0h base on co-expression.xls]

GO_accession	Description	Term_type	Over_represented_pValue	Corrected_pValue	CAD_item	CAD_list	Bg_item	Bg_list	Gene_names	Gene_description
GO:0030529	ribonucleoprotein complex	cellular_component	6.719e-09	2.4995e-05	159	7927	885	28560	Pbr010447,Pbr016258,Pbr014687,Pbr031386,Pbr028188,Pbr014449,Pbr007740,Pbr039516,Pbr025660,Pbr014429,Pbr034203,Pbr023294,Pbr024434,Pbr012383,Pbr008952,Pbr014413,Pbr008099,Pbr015558,Pbr039095,Pbr021361,Pbr011656,Pbr037247,Pbr029632,Pbr006940,Pbr012473,Pbr015380,Pbr007229,Pbr031940,Pbr021460,Pbr038087,Pbr008288,Pbr023997,Pbr039952,Pbr010383,Pbr039576,Pbr006418,Pbr032819,Pbr039971,Pbr003601,Pbr021031…	-|-|-|-|-|-|-|-|-|-|-|-|-|-|-|-|-|-|-|-|-|-|-|-|-|-|-|-|-|-|-|-|-|-|-|-|-|-|-|-|-|-|-|-|-|-|-|-|-|-|-|-|-|-|-|-|-|-|-|-|-|-|-|-|-|-|-|-|-|-|-|-|-|-|-|-|-|-|-|-|-|-|-|-|-|-|-|-|-|-|-|-|-|-|-|-|-|-|-|-|-|-|-|-|-|-|-|-|-|-|-|-|-|-|-|-|-|-|-|-|-|-|-|-|-|-|-|-|-|-|-|-|-|-|-|-|-|-|-|-|-|-|-|-|-|-|-|-|-|-|-|-|-|-|-|-|-|-|-|
GO:0032991	macromolecular complex	cellular_component	1.139e-08	2.4995e-05	526	7927	3392	28560	Pbr039157,Pbr032130,Pbr011488,Pbr025772,Pbr023294,Pbr018063,Pbr011456,Pbr012497,Pbr010630,Pbr006127,Pbr039516,Pbr025660,Pbr014429,Pbr002818,Pbr031386,Pbr010891,Pbr021388,Pbr039971,Pbr040281,Pbr005356,Pbr024601,Pbr013530,Pbr021653,Pbr023241,Pbr013689,Pbr016879,Pbr031940,Pbr038087,Pbr040520,Pbr030364,Pbr008276,Pbr008560,Pbr017128,Pbr010604,Pbr023630,Pbr042827,Pbr012954,Pbr022127,Pbr031988,Pbr033005…	-|-|-|-|-|-|-|-|-|-|-|-|-|-|-|-|-|-|-|-|-|-|-|-|-|-|-|-|-|-|-|-|-|-|-|-|-|-|-|-|-|-|-|-|-|-|-|-|-|-|-|-|-|-|-|-|-|-|-|-|-|-|-|-|-|-|-|-|-|-|-|-|-|-|-|-|-|-|-|-|-|-|-|-|-|-|-|-|-|-|-|-|-|-|-|-|-|-|-|-|-|-|-|-|-|-|-|-|-|-|-|-|-|-|-|-|-|-|-|-|-|-|-|-|-|-|-|-|-|-|-|-|-|-|-|-|-|-|-|-|-|-|-|-|-|-|-|-|-|-|-|-|-|-|-|-|-|-|-|-|-|-|-|-|-|-|-|-|-|-|-|-|-|-|-|-|-|-|-|-|-|-|-|-|-|-|-|-|-|-|-|-|-|-|-|-|-|-|-|-…
GO:0005840	ribosome	cellular_component	7.7267e-08	0.00011121	122	7927	681	28560	Pbr033404,Pbr037773,Pbr032805,Pbr032324,Pbr022893,Pbr016873,Pbr035703,Pbr008420,Pbr014446,Pbr038346,Pbr029276,Pbr017210,Pbr039805,Pbr006430,Pbr016153,Pbr007874,Pbr027596,Pbr042920,Pbr026351,Pbr034202,Pbr016015,Pbr003253,Pbr029064,Pbr011666,Pbr026617,Pbr008614,Pbr037591,Pbr026323,Pbr000814,Pbr011069,Pbr019479,Pbr019734,Pbr013473,Pbr004957,Pbr011622,Pbr017305,Pbr029143,Pbr018438,Pbr023000,Pbr026575…	-|-|-|-|-|-|-|-|-|-|-|-|-|-|-|-|-|-|-|-|-|-|-|-|-|-|-|-|-|-|-|-|-|-|-|-|-|-|-|-|-|-|-|-|-|-|-|-|-|-|-|-|-|-|-|-|-|-|-|-|-|-|-|-|-|-|-|-|-|-|-|-|-|-|-|-|-|-|-|-|-|-|-|-|-|-|-|-|-|-|-|-|-|-|-|-|-|-|-|-|-|-|-|-|-|-|-|-|-|-|-|-|-|-|-|-|-|-|-|-|-|-|
GO:0003735	structural constituent of ribosome	molecular_function	1.0136e-07	0.00011121	122	7927	684	28560	Pbr037773,Pbr033404,Pbr032324,Pbr032805,Pbr016873,Pbr022893,Pbr008420,Pbr014446,Pbr035703,Pbr038346,Pbr029276,Pbr017210,Pbr039805,Pbr027596,Pbr006430,Pbr007874,Pbr016153,Pbr042920,Pbr026351,Pbr016015,Pbr034202,Pbr009301,Pbr003253,Pbr029064,Pbr011666,Pbr037591,Pbr026323,Pbr008614,Pbr000814,Pbr001940,Pbr011069,Pbr019479,Pbr019734,Pbr013473,Pbr004957,Pbr017305,Pbr011622,Pbr026575,Pbr018438,Pbr029143…	-|-|-|-|-|-|-|-|-|-|-|-|-|-|-|-|-|-|-|-|-|-|-|-|-|-|-|-|-|-|-|-|-|-|-|-|-|-|-|-|-|-|-|-|-|-|-|-|-|-|-|-|-|-|-|-|-|-|-|-|-|-|-|-|-|-|-|-|-|-|-|-|-|-|-|-|-|-|-|-|-|-|-|-|-|-|-|-|-|-|-|-|-|-|-|-|-|-|-|-|-|-|-|-|-|-|-|-|-|-|-|-|-|-|-|-|-|-|-|-|-|-|
GO:0005622	intracellular	cellular_component	4.9671e-07	0.00043602	883	7927	6049	28560	Pbr025285,Pbr035809,Pbr007135,Pbr040490,Pbr033616,Pbr016838,Pbr005619,Pbr029295,Pbr016456,Pbr021569,Pbr017979,Pbr020726,Pbr019143,Pbr003132,Pbr041983,Pbr030831,Pbr015364,Pbr011347,Pbr004307,Pbr041026,Pbr013639,Pbr003478,Pbr019185,Pbr000574,Pbr011935,Pbr003199,Pbr041472,Pbr019038,Pbr022962,Pbr022678,Pbr026446,Pbr026158,Pbr033710,Pbr014083,Pbr017379,Pbr007495,Pbr018920,Pbr024737,Pbr008501,Pbr001952…	-|-|-|-|-|-|-|-|-|-|-|-|-|-|-|-|-|-|-|-|-|-|-|-|-|-|-|-|-|-|-|-|-|-|-|-|-|-|-|-|-|-|-|-|-|-|-|-|-|-|-|-|-|-|-|-|-|-|-|-|-|-|-|-|-|-|-|-|-|-|-|-|-|-|-|-|-|-|-|-|-|-|-|-|-|-|-|-|-|-|-|-|-|-|-|-|-|-|-|-|-|-|-|-|-|-|-|-|-|-|-|-|-|-|-|-|-|-|-|-|-|-|-|-|-|-|-|-|-|-|-|-|-|-|-|-|-|-|-|-|-|-|-|-|-|-|-|-|-|-|-|-|-|-|-|-|-|-|-|-|-|-|-|-|-|-|-|-|-|-|-|-|-|-|-|-|-|-|-|-|-|-|-|-|-|-|-|-|-|-|-|-|-|-|-|-|-|-|-|-…
GO:0044424	intracellular part	cellular_component	1.6202e-06	0.0011852	855	7927	5867	28560	Pbr022028,Pbr002910,Pbr013533,Pbr003987,Pbr021518,Pbr015024,Pbr033900,Pbr028044,Pbr026746,Pbr028163,Pbr019038,Pbr022962,Pbr026446,Pbr022678,Pbr033710,Pbr026158,Pbr017379,Pbr014083,Pbr007495,Pbr024737,Pbr008501,Pbr018920,Pbr037044,Pbr001952,Pbr011863,Pbr003179,Pbr007471,Pbr020726,Pbr019143,Pbr041983,Pbr003132,Pbr011347,Pbr030831,Pbr015364,Pbr041026,Pbr013639,Pbr003478,Pbr019185,Pbr004307,Pbr000574…	-|-|-|-|-|-|-|-|-|-|-|-|-|-|-|-|-|-|-|-|-|-|-|-|-|-|-|-|-|-|-|-|-|-|-|-|-|-|-|-|-|-|-|-|-|-|-|-|-|-|-|-|-|-|-|-|-|-|-|-|-|-|-|-|-|-|-|-|-|-|-|-|-|-|-|-|-|-|-|-|-|-|-|-|-|-|-|-|-|-|-|-|-|-|-|-|-|-|-|-|-|-|-|-|-|-|-|-|-|-|-|-|-|-|-|-|-|-|-|-|-|-|-|-|-|-|-|-|-|-|-|-|-|-|-|-|-|-|-|-|-|-|-|-|-|-|-|-|-|-|-|-|-|-|-|-|-|-|-|-|-|-|-|-|-|-|-|-|-|-|-|-|-|-|-|-|-|-|-|-|-|-|-|-|-|-|-|-|-|-|-|-|-|-|-|-|-|-|-|-…
GO:0042254	ribosome biogenesis	biological_process	2.6439e-06	0.0016577	48	7927	183	28560	Pbr010039,Pbr009496,Pbr000190,Pbr025449,Pbr008327,Pbr039971,Pbr042230,Pbr024631,Pbr041936,Pbr002971,Pbr005356,Pbr003287,Pbr018535,Pbr012441,Pbr019881,Pbr014860,Pbr023326,Pbr015118,Pbr007365,Pbr032522,Pbr041265,Pbr040204,Pbr029980,Pbr006069,Pbr027352,Pbr011935,Pbr003991,Pbr001739,Pbr001926,Pbr000293,Pbr021662,Pbr041674,Pbr042782,Pbr035452,Pbr025296,Pbr014001,Pbr010869,Pbr031195,Pbr030697,Pbr034949…	-|-|-|-|-|-|-|-|-|-|-|-|-|-|-|-|-|-|-|-|-|-|-|-|-|-|-|-|-|-|-|-|-|-|-|-|-|-|-|-|-|-|-|-|-|-|-|-|
GO:0009538	photosystem I reaction center	cellular_component	1.0442e-05	0.0054257	8	7927	12	28560	Pbr042856,Pbr014580,Pbr037072,Pbr008101,Pbr019168,Pbr028626,Pbr021388,Pbr028645	-|-|-|-|-|-|-|-|
GO:0006364	rRNA processing	biological_process	1.2362e-05	0.0054257	36	7927	131	28560	Pbr027352,Pbr003991,Pbr011935,Pbr001926,Pbr042782,Pbr041674,Pbr035452,Pbr025296,Pbr014001,Pbr010869,Pbr031195,Pbr034949,Pbr018537,Pbr027027,Pbr022444,Pbr027407,Pbr012898,Pbr008327,Pbr000190,Pbr025449,Pbr039971,Pbr042230,Pbr024631,Pbr041936,Pbr002971,Pbr005356,Pbr012441,Pbr019881,Pbr018535,Pbr014860,Pbr023326,Pbr015118,Pbr007365,Pbr041265,Pbr040204,Pbr006069	-|-|-|-|-|-|-|-|-|-|-|-|-|-|-|-|-|-|-|-|-|-|-|-|-|-|-|-|-|-|-|-|-|-|-|-|
GO:0016072	rRNA metabolic process	biological_process	1.2362e-05	0.0054257	36	7927	131	28560	Pbr027352,Pbr001926,Pbr011935,Pbr003991,Pbr035452,Pbr042782,Pbr041674,Pbr014001,Pbr025296,Pbr010869,Pbr031195,Pbr027027,Pbr018537,Pbr034949,Pbr022444,Pbr012898,Pbr027407,Pbr025449,Pbr008327,Pbr000190,Pbr042230,Pbr024631,Pbr039971,Pbr002971,Pbr041936,Pbr005356,Pbr012441,Pbr019881,Pbr018535,Pbr015118,Pbr014860,Pbr023326,Pbr007365,Pbr040204,Pbr006069,Pbr041265	-|-|-|-|-|-|-|-|-|-|-|-|-|-|-|-|-|-|-|-|-|-|-|-|-|-|-|-|-|-|-|-|-|-|-|-|
GO:0022613	ribonucleoprotein complex biogenesis	biological_process	1.4013e-05	0.0055912	50	7927	204	28560	Pbr012441,Pbr018535,Pbr019881,Pbr003287,Pbr031740,Pbr015118,Pbr023326,Pbr014860,Pbr007365,Pbr029980,Pbr040204,Pbr006069,Pbr032522,Pbr041265,Pbr025449,Pbr000190,Pbr008327,Pbr009496,Pbr010039,Pbr024631,Pbr042230,Pbr039971,Pbr005356,Pbr041936,Pbr002971,Pbr001196,Pbr030697,Pbr031195,Pbr010869,Pbr027027,Pbr011332,Pbr010698,Pbr018537,Pbr034949,Pbr022444,Pbr012898,Pbr011312,Pbr027407,Pbr027352,Pbr000293…	-|-|-|-|-|-|-|-|-|-|-|-|-|-|-|-|-|-|-|-|-|-|-|-|-|-|-|-|-|-|-|-|-|-|-|-|-|-|-|-|-|-|-|-|-|-|-|-|-|-|
GO:0005737	cytoplasm	cellular_component	1.7486e-05	0.0063957	421	7927	2764	28560	Pbr003393,Pbr014268,Pbr035703,Pbr009560,Pbr011763,Pbr016007,Pbr027710,Pbr000948,Pbr028619,Pbr034631,Pbr018467,Pbr018884,Pbr000856,Pbr037819,Pbr010446,Pbr016015,Pbr025669,Pbr012129,Pbr019881,Pbr006757,Pbr032945,Pbr036899,Pbr028908,Pbr020101,Pbr037591,Pbr042699,Pbr024684,Pbr003079,Pbr010546,Pbr029639,Pbr001290,Pbr009838,Pbr030347,Pbr030172,Pbr024351,Pbr013144,Pbr030952,Pbr020021,Pbr029110,Pbr023790…	-|-|-|-|-|-|-|-|-|-|-|-|-|-|-|-|-|-|-|-|-|-|-|-|-|-|-|-|-|-|-|-|-|-|-|-|-|-|-|-|-|-|-|-|-|-|-|-|-|-|-|-|-|-|-|-|-|-|-|-|-|-|-|-|-|-|-|-|-|-|-|-|-|-|-|-|-|-|-|-|-|-|-|-|-|-|-|-|-|-|-|-|-|-|-|-|-|-|-|-|-|-|-|-|-|-|-|-|-|-|-|-|-|-|-|-|-|-|-|-|-|-|-|-|-|-|-|-|-|-|-|-|-|-|-|-|-|-|-|-|-|-|-|-|-|-|-|-|-|-|-|-|-|-|-|-|-|-|-|-|-|-|-|-|-|-|-|-|-|-|-|-|-|-|-|-|-|-|-|-|-|-|-|-|-|-|-|-|-|-|-|-|-|-|-|-|-|-|-|-…
GO:0009123	nucleoside monophosphate metabolic process	biological_process	2.3522e-05	0.007374	14	7927	34	28560	Pbr004752,Pbr020159,Pbr024628,Pbr012435,Pbr036465,Pbr041337,Pbr029921,Pbr013722,Pbr027596,Pbr005088,Pbr035529,Pbr040905,Pbr036418,Pbr040906	-|-|-|-|-|-|-|-|-|-|-|-|-|-|
GO:0009124	nucleoside monophosphate biosynthetic process	biological_process	2.3522e-05	0.007374	14	7927	34	28560	Pbr040906,Pbr040905,Pbr036418,Pbr005088,Pbr035529,Pbr013722,Pbr027596,Pbr041337,Pbr029921,Pbr036465,Pbr012435,Pbr004752,Pbr020159,Pbr024628	-|-|-|-|-|-|-|-|-|-|-|-|-|-|
GO:0010035	response to inorganic substance	biological_process	3.8862e-05	0.011371	16	7927	46	28560	Pbr008584,Pbr042257,Pbr002413,Pbr026678,Pbr042259,Pbr025361,Pbr042255,Pbr040484,Pbr040482,Pbr012003,Pbr040356,Pbr040481,Pbr027408,Pbr008586,Pbr017881,Pbr040480	-|-|-|-|-|-|-|-|-|-|-|-|-|-|-|-|
GO:0004298	threonine-type endopeptidase activity	molecular_function	5.3491e-05	0.01381	17	7927	45	28560	Pbr019488,Pbr018760,Pbr031185,Pbr011863,Pbr041252,Pbr006127,Pbr023314,Pbr033616,Pbr021440,Pbr007517,Pbr025805,Pbr012526,Pbr020640,Pbr021480,Pbr020142,Pbr031588,Pbr030735	-|-|-|-|-|-|-|-|-|-|-|-|-|-|-|-|-|
GO:0070003	threonine-type peptidase activity	molecular_function	5.3491e-05	0.01381	17	7927	45	28560	Pbr021480,Pbr031588,Pbr030735,Pbr020142,Pbr007517,Pbr021440,Pbr012526,Pbr025805,Pbr020640,Pbr006127,Pbr033616,Pbr023314,Pbr019488,Pbr011863,Pbr041252,Pbr018760,Pbr031185	-|-|-|-|-|-|-|-|-|-|-|-|-|-|-|-|-|
GO:0044260	cellular macromolecule metabolic process	biological_process	5.858e-05	0.014284	1223	7927	8556	28560	Pbr020551,Pbr012062,Pbr010869,Pbr018554,Pbr027640,Pbr021360,Pbr010503,Pbr028023,Pbr037508,Pbr000398,Pbr004265,Pbr006630,Pbr016049,Pbr038797,Pbr001440,Pbr001037,Pbr003314,Pbr011030,Pbr020485,Pbr000367,Pbr039248,Pbr023805,Pbr011752,Pbr001334,Pbr002780,Pbr008765,Pbr016682,Pbr012802,Pbr010576,Pbr030218,Pbr041137,Pbr033225,Pbr016641,Pbr029625,Pbr019331,Pbr013722,Pbr022444,Pbr010830,Pbr029788,Pbr019011…	-|-|-|-|-|-|-|-|-|-|-|-|-|-|-|-|-|-|-|-|-|-|-|-|-|-|-|-|-|-|-|-|-|-|-|-|-|-|-|-|-|-|-|-|-|-|-|-|-|-|-|-|-|-|-|-|-|-|-|-|-|-|-|-|-|-|-|-|-|-|-|-|-|-|-|-|-|-|-|-|-|-|-|-|-|-|-|-|-|-|-|-|-|-|-|-|-|-|-|-|-|-|-|-|-|-|-|-|-|-|-|-|-|-|-|-|-|-|-|-|-|-|-|-|-|-|-|-|-|-|-|-|-|-|-|-|-|-|-|-|-|-|-|-|-|-|-|-|-|-|-|-|-|-|-|-|-|-|-|-|-|-|-|-|-|-|-|-|-|-|-|-|-|-|-|-|-|-|-|-|-|-|-|-|-|-|-|-|-|-|-|-|-|-|-|-|-|-|-|-…
GO:0007034	vacuolar transport	biological_process	6.4624e-05	0.014928	12	7927	27	28560	Pbr028673,Pbr026423,Pbr027720,Pbr008844,Pbr034877,Pbr015561,Pbr001664,Pbr041512,Pbr031698,Pbr037985,Pbr025076,Pbr010716	-|-|-|-|-|-|-|-|-|-|-|-|
GO:0009654	oxygen evolving complex	cellular_component	9.0156e-05	0.017914	15	7927	45	28560	Pbr004930,Pbr033766,Pbr014083,Pbr041033,Pbr017226,Pbr016456,Pbr022840,Pbr033791,Pbr006941,Pbr000210,Pbr017211,Pbr002360,Pbr011657,Pbr029610,Pbr033219	-|-|-|-|-|-|-|-|-|-|-|-|-|-|-|
GO:0005623	cell	cellular_component	9.0522e-05	0.017914	928	7927	6555	28560	Pbr009560,Pbr014540,Pbr031588,Pbr003393,Pbr015956,Pbr027710,Pbr018152,Pbr034626,Pbr002715,Pbr034631,Pbr028619,Pbr028831,Pbr029872,Pbr018884,Pbr011453,Pbr012129,Pbr016015,Pbr025669,Pbr037819,Pbr016120,Pbr036899,Pbr006557,Pbr019881,Pbr006757,Pbr028908,Pbr019111,Pbr022614,Pbr037038,Pbr004901,Pbr020101,Pbr041765,Pbr003079,Pbr003743,Pbr034846,Pbr022428,Pbr030172,Pbr032266,Pbr030347,Pbr009838,Pbr029639…	-|-|-|-|-|-|-|-|-|-|-|-|-|-|-|-|-|-|-|-|-|-|-|-|-|-|-|-|-|-|-|-|-|-|-|-|-|-|-|-|-|-|-|-|-|-|-|-|-|-|-|-|-|-|-|-|-|-|-|-|-|-|-|-|-|-|-|-|-|-|-|-|-|-|-|-|-|-|-|-|-|-|-|-|-|-|-|-|-|-|-|-|-|-|-|-|-|-|-|-|-|-|-|-|-|-|-|-|-|-|-|-|-|-|-|-|-|-|-|-|-|-|-|-|-|-|-|-|-|-|-|-|-|-|-|-|-|-|-|-|-|-|-|-|-|-|-|-|-|-|-|-|-|-|-|-|-|-|-|-|-|-|-|-|-|-|-|-|-|-|-|-|-|-|-|-|-|-|-|-|-|-|-|-|-|-|-|-|-|-|-|-|-|-|-|-|-|-|-|-…
GO:0044464	cell part	cellular_component	9.0522e-05	0.017914	928	7927	6555	28560	Pbr032945,Pbr030948,Pbr036234,Pbr008597,Pbr010446,Pbr014896,Pbr034111,Pbr028620,Pbr000856,Pbr025805,Pbr000948,Pbr025449,Pbr034104,Pbr018467,Pbr042127,Pbr011763,Pbr022161,Pbr016007,Pbr016026,Pbr004021,Pbr014268,Pbr035703,Pbr008404,Pbr038544,Pbr031195,Pbr028339,Pbr005961,Pbr029110,Pbr000697,Pbr023740,Pbr023790,Pbr013144,Pbr041620,Pbr024351,Pbr030952,Pbr020021,Pbr025864,Pbr028812,Pbr019022,Pbr001290…	-|-|-|-|-|-|-|-|-|-|-|-|-|-|-|-|-|-|-|-|-|-|-|-|-|-|-|-|-|-|-|-|-|-|-|-|-|-|-|-|-|-|-|-|-|-|-|-|-|-|-|-|-|-|-|-|-|-|-|-|-|-|-|-|-|-|-|-|-|-|-|-|-|-|-|-|-|-|-|-|-|-|-|-|-|-|-|-|-|-|-|-|-|-|-|-|-|-|-|-|-|-|-|-|-|-|-|-|-|-|-|-|-|-|-|-|-|-|-|-|-|-|-|-|-|-|-|-|-|-|-|-|-|-|-|-|-|-|-|-|-|-|-|-|-|-|-|-|-|-|-|-|-|-|-|-|-|-|-|-|-|-|-|-|-|-|-|-|-|-|-|-|-|-|-|-|-|-|-|-|-|-|-|-|-|-|-|-|-|-|-|-|-|-|-|-|-|-|-|-…
GO:0006412	translation	biological_process	9.3875e-05	0.017914	170	7927	1068	28560	Pbr040955,Pbr016424,Pbr003987,Pbr010576,Pbr042858,Pbr013162,Pbr021518,Pbr008194,Pbr026318,Pbr029714,Pbr040622,Pbr024618,Pbr012022,Pbr033710,Pbr013534,Pbr026446,Pbr030164,Pbr028216,Pbr025166,Pbr012947,Pbr037497,Pbr007495,Pbr023805,Pbr020327,Pbr018866,Pbr019517,Pbr021392,Pbr023846,Pbr014405,Pbr039052,Pbr019185,Pbr016909,Pbr037087,Pbr040490,Pbr005619,Pbr022496,Pbr038900,Pbr042027,Pbr021360,Pbr019661…	-|-|-|-|-|-|-|-|-|-|-|-|-|-|-|-|-|-|-|-|-|-|-|-|-|-|-|-|-|-|-|-|-|-|-|-|-|-|-|-|-|-|-|-|-|-|-|-|-|-|-|-|-|-|-|-|-|-|-|-|-|-|-|-|-|-|-|-|-|-|-|-|-|-|-|-|-|-|-|-|-|-|-|-|-|-|-|-|-|-|-|-|-|-|-|-|-|-|-|-|-|-|-|-|-|-|-|-|-|-|-|-|-|-|-|-|-|-|-|-|-|-|-|-|-|-|-|-|-|-|-|-|-|-|-|-|-|-|-|-|-|-|-|-|-|-|-|-|-|-|-|-|-|-|-|-|-|-|-|-|-|-|-|-|-|-|-|-|-|-|
GO:0010467	gene expression	biological_process	0.00011038	0.01842	683	7927	4756	28560	Pbr014402,Pbr023895,Pbr002910,Pbr013533,Pbr000363,Pbr003987,Pbr021518,Pbr002563,Pbr027037,Pbr036934,Pbr022678,Pbr026446,Pbr026158,Pbr033710,Pbr007495,Pbr017379,Pbr005110,Pbr014860,Pbr019143,Pbr003132,Pbr041983,Pbr027839,Pbr015364,Pbr011347,Pbr041026,Pbr019185,Pbr011935,Pbr003199,Pbr031704,Pbr022708,Pbr035809,Pbr036973,Pbr042019,Pbr040490,Pbr026249,Pbr005619,Pbr003660,Pbr017979,Pbr028567,Pbr005909…	-|-|-|-|-|-|-|-|-|-|-|-|-|-|-|-|-|-|-|-|-|-|-|-|-|-|-|-|-|-|-|-|-|-|-|-|-|-|-|-|-|-|-|-|-|-|-|-|-|-|-|-|-|-|-|-|-|-|-|-|-|-|-|-|-|-|-|-|-|-|-|-|-|-|-|-|-|-|-|-|-|-|-|-|-|-|-|-|-|-|-|-|-|-|-|-|-|-|-|-|-|-|-|-|-|-|-|-|-|-|-|-|-|-|-|-|-|-|-|-|-|-|-|-|-|-|-|-|-|-|-|-|-|-|-|-|-|-|-|-|-|-|-|-|-|-|-|-|-|-|-|-|-|-|-|-|-|-|-|-|-|-|-|-|-|-|-|-|-|-|-|-|-|-|-|-|-|-|-|-|-|-|-|-|-|-|-|-|-|-|-|-|-|-|-|-|-|-|-|-…
GO:0009126	purine nucleoside monophosphate metabolic process	biological_process	0.00011751	0.01842	11	7927	26	28560	Pbr036418,Pbr040905,Pbr040906,Pbr036465,Pbr020159,Pbr024628,Pbr004752,Pbr013722,Pbr005088,Pbr035529,Pbr041337	-|-|-|-|-|-|-|-|-|-|-|
GO:0009127	purine nucleoside monophosphate biosynthetic process	biological_process	0.00011751	0.01842	11	7927	26	28560	Pbr041337,Pbr005088,Pbr035529,Pbr013722,Pbr004752,Pbr020159,Pbr024628,Pbr036465,Pbr040906,Pbr036418,Pbr040905	-|-|-|-|-|-|-|-|-|-|-|
GO:0009167	purine ribonucleoside monophosphate metabolic process	biological_process	0.00011751	0.01842	11	7927	26	28560	Pbr036418,Pbr040905,Pbr040906,Pbr036465,Pbr020159,Pbr004752,Pbr024628,Pbr035529,Pbr005088,Pbr013722,Pbr041337	-|-|-|-|-|-|-|-|-|-|-|
GO:0009168	purine ribonucleoside monophosphate biosynthetic process	biological_process	0.00011751	0.01842	11	7927	26	28560	Pbr040906,Pbr036418,Pbr040905,Pbr041337,Pbr005088,Pbr035529,Pbr013722,Pbr004752,Pbr024628,Pbr020159,Pbr036465	-|-|-|-|-|-|-|-|-|-|-|
GO:0044237	cellular metabolic process	biological_process	0.00014723	0.022	1524	7927	10865	28560	Pbr037598,Pbr005502,Pbr030723,Pbr010184,Pbr019082,Pbr011767,Pbr026713,Pbr014782,Pbr005067,Pbr026541,Pbr010344,Pbr022683,Pbr009430,Pbr033829,Pbr002360,Pbr028080,Pbr038640,Pbr018403,Pbr034202,Pbr011806,Pbr012210,Pbr041155,Pbr029276,Pbr009690,Pbr025801,Pbr005251,Pbr006528,Pbr027596,Pbr038639,Pbr012281,Pbr021290,Pbr029526,Pbr028284,Pbr037923,Pbr040687,Pbr022918,Pbr024732,Pbr021358,Pbr020913,Pbr017805…	-|-|-|-|-|-|-|-|-|-|-|-|-|-|-|-|-|-|-|-|-|-|-|-|-|-|-|-|-|-|-|-|-|-|-|-|-|-|-|-|-|-|-|-|-|-|-|-|-|-|-|-|-|-|-|-|-|-|-|-|-|-|-|-|-|-|-|-|-|-|-|-|-|-|-|-|-|-|-|-|-|-|-|-|-|-|-|-|-|-|-|-|-|-|-|-|-|-|-|-|-|-|-|-|-|-|-|-|-|-|-|-|-|-|-|-|-|-|-|-|-|-|-|-|-|-|-|-|-|-|-|-|-|-|-|-|-|-|-|-|-|-|-|-|-|-|-|-|-|-|-|-|-|-|-|-|-|-|-|-|-|-|-|-|-|-|-|-|-|-|-|-|-|-|-|-|-|-|-|-|-|-|-|-|-|-|-|-|-|-|-|-|-|-|-|-|-|-|-|-…
GO:0003723	RNA binding	molecular_function	0.00016607	0.022	198	7927	1148	28560	Pbr021596,Pbr041167,Pbr019005,Pbr036254,Pbr030344,Pbr017296,Pbr025694,Pbr030172,Pbr032965,Pbr019078,Pbr040776,Pbr034846,Pbr009230,Pbr019011,Pbr010830,Pbr014396,Pbr010748,Pbr004386,Pbr010219,Pbr009227,Pbr020691,Pbr005961,Pbr016026,Pbr015956,Pbr040080,Pbr009560,Pbr035703,Pbr016257,Pbr025013,Pbr018562,Pbr002510,Pbr010446,Pbr014323,Pbr026271,Pbr038894,Pbr036522,Pbr031059,Pbr020379,Pbr019517,Pbr019667…	-|-|-|-|-|-|-|-|-|-|-|-|-|-|-|-|-|-|-|-|-|-|-|-|-|-|-|-|-|-|-|-|-|-|-|-|-|-|-|-|-|-|-|-|-|-|-|-|-|-|-|-|-|-|-|-|-|-|-|-|-|-|-|-|-|-|-|-|-|-|-|-|-|-|-|-|-|-|-|-|-|-|-|-|-|-|-|-|-|-|-|-|-|-|-|-|-|-|-|-|-|-|-|-|-|-|-|-|-|-|-|-|-|-|-|-|-|-|-|-|-|-|-|-|-|-|-|-|-|-|-|-|-|-|-|-|-|-|-|-|-|-|-|-|-|-|-|-|-|-|-|-|-|-|-|-|-|-|-|-|-|-|-|-|-|-|-|-|-|-|-|-|-|-|-|-|-|-|-|-|-|-|-|-|-|-|-|-|-|-|-|-|-|-|-|-|-|-|
GO:0043228	non-membrane-bounded organelle	cellular_component	0.00017306	0.022	215	7927	1387	28560	Pbr039576,Pbr006418,Pbr028729,Pbr032819,Pbr039952,Pbr023997,Pbr010383,Pbr003226,Pbr003601,Pbr024601,Pbr029415,Pbr026523,Pbr015380,Pbr020357,Pbr004672,Pbr008560,Pbr007229,Pbr035719,Pbr037247,Pbr040520,Pbr029632,Pbr012473,Pbr006940,Pbr010310,Pbr038087,Pbr008288,Pbr031940,Pbr021460,Pbr003549,Pbr013689,Pbr019220,Pbr033130,Pbr012383,Pbr015558,Pbr014413,Pbr008099,Pbr008952,Pbr024434,Pbr021251,Pbr012497…	-|-|-|-|-|-|-|-|-|-|-|-|-|-|-|-|-|-|-|-|-|-|-|-|-|-|-|-|-|-|-|-|-|-|-|-|-|-|-|-|-|-|-|-|-|-|-|-|-|-|-|-|-|-|-|-|-|-|-|-|-|-|-|-|-|-|-|-|-|-|-|-|-|-|-|-|-|-|-|-|-|-|-|-|-|-|-|-|-|-|-|-|-|-|-|-|-|-|-|-|-|-|-|-|-|-|-|-|-|-|-|-|-|-|-|-|-|-|-|-|-|-|-|-|-|-|-|-|-|-|-|-|-|-|-|-|-|-|-|-|-|-|-|-|-|-|-|-|-|-|-|-|-|-|-|-|-|-|-|-|-|-|-|-|-|-|-|-|-|-|-|-|-|-|-|-|-|-|-|-|-|-|-|-|-|-|-|-|-|-|-|-|-|-|-|-|-|-|-|-…
GO:0043232	intracellular non-membrane-bounded organelle	cellular_component	0.00017306	0.022	215	7927	1387	28560	Pbr021251,Pbr024434,Pbr012497,Pbr033130,Pbr012383,Pbr015558,Pbr014413,Pbr008099,Pbr008952,Pbr011488,Pbr032130,Pbr036479,Pbr039095,Pbr025143,Pbr019244,Pbr021361,Pbr011656,Pbr016258,Pbr041852,Pbr014687,Pbr031386,Pbr028188,Pbr010698,Pbr014449,Pbr019751,Pbr003552,Pbr007740,Pbr039516,Pbr014429,Pbr034203,Pbr039707,Pbr039952,Pbr023997,Pbr010383,Pbr039576,Pbr006418,Pbr028729,Pbr032819,Pbr029415,Pbr026523…	-|-|-|-|-|-|-|-|-|-|-|-|-|-|-|-|-|-|-|-|-|-|-|-|-|-|-|-|-|-|-|-|-|-|-|-|-|-|-|-|-|-|-|-|-|-|-|-|-|-|-|-|-|-|-|-|-|-|-|-|-|-|-|-|-|-|-|-|-|-|-|-|-|-|-|-|-|-|-|-|-|-|-|-|-|-|-|-|-|-|-|-|-|-|-|-|-|-|-|-|-|-|-|-|-|-|-|-|-|-|-|-|-|-|-|-|-|-|-|-|-|-|-|-|-|-|-|-|-|-|-|-|-|-|-|-|-|-|-|-|-|-|-|-|-|-|-|-|-|-|-|-|-|-|-|-|-|-|-|-|-|-|-|-|-|-|-|-|-|-|-|-|-|-|-|-|-|-|-|-|-|-|-|-|-|-|-|-|-|-|-|-|-|-|-|-|-|-|-|-…
GO:0005198	structural molecule activity	molecular_function	0.0001747	0.022	179	7927	1153	28560	Pbr001940,Pbr019479,Pbr011666,Pbr010899,Pbr026323,Pbr003253,Pbr029173,Pbr027888,Pbr026356,Pbr026910,Pbr010787,Pbr029143,Pbr023000,Pbr018438,Pbr017221,Pbr019734,Pbr013473,Pbr011622,Pbr017305,Pbr006307,Pbr008420,Pbr024010,Pbr000210,Pbr016873,Pbr022893,Pbr032805,Pbr002867,Pbr034594,Pbr040946,Pbr034202,Pbr009301,Pbr042920,Pbr016323,Pbr037347,Pbr026351,Pbr039805,Pbr006430,Pbr007874,Pbr016153,Pbr027596…	-|-|-|-|-|-|-|-|-|-|-|-|-|-|-|-|-|-|-|-|-|-|-|-|-|-|-|-|-|-|-|-|-|-|-|-|-|-|-|-|-|-|-|-|-|-|-|-|-|-|-|-|-|-|-|-|-|-|-|-|-|-|-|-|-|-|-|-|-|-|-|-|-|-|-|-|-|-|-|-|-|-|-|-|-|-|-|-|-|-|-|-|-|-|-|-|-|-|-|-|-|-|-|-|-|-|-|-|-|-|-|-|-|-|-|-|-|-|-|-|-|-|-|-|-|-|-|-|-|-|-|-|-|-|-|-|-|-|-|-|-|-|-|-|-|-|-|-|-|-|-|-|-|-|-|-|-|-|-|-|-|-|-|-|-|-|-|-|-|-|-|-|-|-|-|-|-|-|-|
GO:0009156	ribonucleoside monophosphate biosynthetic process	biological_process	0.00017544	0.022	11	7927	27	28560	Pbr040906,Pbr036418,Pbr040905,Pbr041337,Pbr005088,Pbr035529,Pbr013722,Pbr020159,Pbr024628,Pbr004752,Pbr036465	-|-|-|-|-|-|-|-|-|-|-|
GO:0009161	ribonucleoside monophosphate metabolic process	biological_process	0.00017544	0.022	11	7927	27	28560	Pbr040906,Pbr040905,Pbr036418,Pbr041337,Pbr013722,Pbr005088,Pbr035529,Pbr004752,Pbr020159,Pbr024628,Pbr036465	-|-|-|-|-|-|-|-|-|-|-|
GO:0044257	cellular protein catabolic process	biological_process	0.00024035	0.028511	40	7927	175	28560	Pbr035780,Pbr024934,Pbr019005,Pbr009942,Pbr020640,Pbr003079,Pbr012526,Pbr021440,Pbr024721,Pbr020551,Pbr033616,Pbr023314,Pbr000697,Pbr028843,Pbr030339,Pbr006127,Pbr041252,Pbr031185,Pbr030659,Pbr039592,Pbr041823,Pbr039103,Pbr035770,Pbr027432,Pbr031588,Pbr016142,Pbr030735,Pbr020142,Pbr038983,Pbr021480,Pbr035074,Pbr010706,Pbr007517,Pbr025805,Pbr003314,Pbr029908,Pbr011863,Pbr035767,Pbr018760,Pbr019488	-|-|-|-|-|-|-|-|-|-|-|-|-|-|-|-|-|-|-|-|-|-|-|-|-|-|-|-|-|-|-|-|-|-|-|-|-|-|-|-|
GO:0051603	proteolysis involved in cellular protein catabolic process	biological_process	0.00024035	0.028511	40	7927	175	28560	Pbr035074,Pbr021480,Pbr031588,Pbr027432,Pbr030735,Pbr016142,Pbr020142,Pbr038983,Pbr010706,Pbr007517,Pbr025805,Pbr029908,Pbr003314,Pbr019488,Pbr011863,Pbr018760,Pbr035767,Pbr009942,Pbr035780,Pbr019005,Pbr024934,Pbr024721,Pbr021440,Pbr012526,Pbr003079,Pbr020640,Pbr000697,Pbr006127,Pbr030339,Pbr028843,Pbr020551,Pbr033616,Pbr023314,Pbr030659,Pbr035770,Pbr039103,Pbr039592,Pbr041823,Pbr041252,Pbr031185	-|-|-|-|-|-|-|-|-|-|-|-|-|-|-|-|-|-|-|-|-|-|-|-|-|-|-|-|-|-|-|-|-|-|-|-|-|-|-|-|
GO:0010038	response to metal ion	biological_process	0.00026128	0.030178	12	7927	34	28560	Pbr012003,Pbr008584,Pbr040356,Pbr042257,Pbr002413,Pbr042255,Pbr025361,Pbr017881,Pbr027408,Pbr026678,Pbr008586,Pbr042259	-|-|-|-|-|-|-|-|-|-|-|-|
GO:0005839	proteasome core complex	cellular_component	0.00034866	0.039237	17	7927	52	28560	Pbr020640,Pbr021440,Pbr012526,Pbr007517,Pbr025805,Pbr020142,Pbr031588,Pbr030735,Pbr021480,Pbr031185,Pbr018760,Pbr011863,Pbr041252,Pbr019488,Pbr023314,Pbr033616,Pbr006127	-|-|-|-|-|-|-|-|-|-|-|-|-|-|-|-|-|
GO:0004869	cysteine-type endopeptidase inhibitor activity	molecular_function	0.00040576	0.044522	7	7927	17	28560	Pbr036604,Pbr012770,Pbr038504,Pbr023143,Pbr041701,Pbr022100,Pbr000055	-|-|-|-|-|-|-|
GO:0044281	small molecule metabolic process	biological_process	0.00047727	0.051091	242	7927	1496	28560	Pbr006768,Pbr027407,Pbr041032,Pbr025845,Pbr026758,Pbr004541,Pbr015625,Pbr004306,Pbr007489,Pbr013386,Pbr031122,Pbr007866,Pbr013861,Pbr037260,Pbr027910,Pbr039714,Pbr015878,Pbr021569,Pbr041337,Pbr032296,Pbr028762,Pbr020082,Pbr036267,Pbr003627,Pbr039553,Pbr020040,Pbr037426,Pbr019143,Pbr034637,Pbr041983,Pbr036540,Pbr018866,Pbr027621,Pbr023147,Pbr029791,Pbr039052,Pbr005095,Pbr038232,Pbr012538,Pbr000287…	-|-|-|-|-|-|-|-|-|-|-|-|-|-|-|-|-|-|-|-|-|-|-|-|-|-|-|-|-|-|-|-|-|-|-|-|-|-|-|-|-|-|-|-|-|-|-|-|-|-|-|-|-|-|-|-|-|-|-|-|-|-|-|-|-|-|-|-|-|-|-|-|-|-|-|-|-|-|-|-|-|-|-|-|-|-|-|-|-|-|-|-|-|-|-|-|-|-|-|-|-|-|-|-|-|-|-|-|-|-|-|-|-|-|-|-|-|-|-|-|-|-|-|-|-|-|-|-|-|-|-|-|-|-|-|-|-|-|-|-|-|-|-|-|-|-|-|-|-|-|-|-|-|-|-|-|-|-|-|-|-|-|-|-|-|-|-|-|-|-|-|-|-|-|-|-|-|-|-|-|-|-|-|-|-|-|-|-|-|-|-|-|-|-|-|-|-|-|-|-…
GO:0044267	cellular protein metabolic process	biological_process	0.00050468	0.052739	608	7927	4063	28560	Pbr040490,Pbr033616,Pbr035317,Pbr007448,Pbr023500,Pbr028559,Pbr021569,Pbr006665,Pbr005619,Pbr033528,Pbr011347,Pbr022343,Pbr028863,Pbr014711,Pbr000535,Pbr013639,Pbr019185,Pbr032056,Pbr005258,Pbr007884,Pbr033710,Pbr017175,Pbr026446,Pbr004876,Pbr011863,Pbr014860,Pbr007495,Pbr032319,Pbr003987,Pbr040085,Pbr024413,Pbr025965,Pbr014612,Pbr021518,Pbr013144,Pbr024351,Pbr019130,Pbr012265,Pbr000697,Pbr016613…	-|-|-|-|-|-|-|-|-|-|-|-|-|-|-|-|-|-|-|-|-|-|-|-|-|-|-|-|-|-|-|-|-|-|-|-|-|-|-|-|-|-|-|-|-|-|-|-|-|-|-|-|-|-|-|-|-|-|-|-|-|-|-|-|-|-|-|-|-|-|-|-|-|-|-|-|-|-|-|-|-|-|-|-|-|-|-|-|-|-|-|-|-|-|-|-|-|-|-|-|-|-|-|-|-|-|-|-|-|-|-|-|-|-|-|-|-|-|-|-|-|-|-|-|-|-|-|-|-|-|-|-|-|-|-|-|-|-|-|-|-|-|-|-|-|-|-|-|-|-|-|-|-|-|-|-|-|-|-|-|-|-|-|-|-|-|-|-|-|-|-|-|-|-|-|-|-|-|-|-|-|-|-|-|-|-|-|-|-|-|-|-|-|-|-|-|-|-|-|-…
GO:0030163	protein catabolic process	biological_process	0.00083662	0.083916	41	7927	191	28560	Pbr039103,Pbr035770,Pbr039592,Pbr041823,Pbr030659,Pbr031185,Pbr041252,Pbr030339,Pbr006127,Pbr028843,Pbr000697,Pbr023314,Pbr020551,Pbr033616,Pbr024721,Pbr021440,Pbr012526,Pbr003079,Pbr020640,Pbr009942,Pbr019005,Pbr024934,Pbr035780,Pbr019488,Pbr018760,Pbr035767,Pbr011863,Pbr003314,Pbr029908,Pbr025805,Pbr007517,Pbr010706,Pbr007088,Pbr021480,Pbr035074,Pbr038983,Pbr020142,Pbr031588,Pbr030735,Pbr016142…	-|-|-|-|-|-|-|-|-|-|-|-|-|-|-|-|-|-|-|-|-|-|-|-|-|-|-|-|-|-|-|-|-|-|-|-|-|-|-|-|-|
GO:0005047	signal recognition particle binding	molecular_function	0.00084127	0.083916	10	7927	26	28560	Pbr007365,Pbr021282,Pbr024739,Pbr010446,Pbr010586,Pbr037923,Pbr010447,Pbr018063,Pbr019818,Pbr029849	-|-|-|-|-|-|-|-|-|-|
GO:0042132	fructose 1,6-bisphosphate 1-phosphatase activity	molecular_function	0.00098316	0.095891	7	7927	13	28560	Pbr033622,Pbr012401,Pbr011353,Pbr010532,Pbr009476,Pbr041091,Pbr035932	-|-|-|-|-|-|-|
GO:0043229	intracellular organelle	cellular_component	0.0010353	0.09692	653	7927	4632	28560	Pbr042858,Pbr041137,Pbr018422,Pbr010576,Pbr012802,Pbr018585,Pbr031243,Pbr016826,Pbr013722,Pbr040622,Pbr019331,Pbr037448,Pbr014773,Pbr016641,Pbr000275,Pbr003314,Pbr002865,Pbr000367,Pbr023805,Pbr027380,Pbr011752,Pbr019517,Pbr003002,Pbr023505,Pbr024072,Pbr003307,Pbr026640,Pbr012545,Pbr018922,Pbr025016,Pbr008270,Pbr020063,Pbr019818,Pbr033742,Pbr021360,Pbr035112,Pbr034230,Pbr017262,Pbr007199,Pbr028264…	-|-|-|-|-|-|-|-|-|-|-|-|-|-|-|-|-|-|-|-|-|-|-|-|-|-|-|-|-|-|-|-|-|-|-|-|-|-|-|-|-|-|-|-|-|-|-|-|-|-|-|-|-|-|-|-|-|-|-|-|-|-|-|-|-|-|-|-|-|-|-|-|-|-|-|-|-|-|-|-|-|-|-|-|-|-|-|-|-|-|-|-|-|-|-|-|-|-|-|-|-|-|-|-|-|-|-|-|-|-|-|-|-|-|-|-|-|-|-|-|-|-|-|-|-|-|-|-|-|-|-|-|-|-|-|-|-|-|-|-|-|-|-|-|-|-|-|-|-|-|-|-|-|-|-|-|-|-|-|-|-|-|-|-|-|-|-|-|-|-|-|-|-|-|-|-|-|-|-|-|-|-|-|-|-|-|-|-|-|-|-|-|-|-|-|-|-|-|-|-…
GO:0034470	ncRNA processing	biological_process	0.0010484	0.09692	75	7927	387	28560	Pbr027407,Pbr041032,Pbr025845,Pbr041486,Pbr027027,Pbr010869,Pbr025296,Pbr042782,Pbr002357,Pbr010503,Pbr011935,Pbr014305,Pbr003991,Pbr002048,Pbr007297,Pbr004200,Pbr035016,Pbr008541,Pbr013486,Pbr014860,Pbr027385,Pbr023548,Pbr012441,Pbr018535,Pbr032798,Pbr005356,Pbr017364,Pbr041936,Pbr011969,Pbr002971,Pbr014402,Pbr039971,Pbr027037,Pbr002563,Pbr002624,Pbr012898,Pbr029606,Pbr041925,Pbr022444,Pbr033005…	-|-|-|-|-|-|-|-|-|-|-|-|-|-|-|-|-|-|-|-|-|-|-|-|-|-|-|-|-|-|-|-|-|-|-|-|-|-|-|-|-|-|-|-|-|-|-|-|-|-|-|-|-|-|-|-|-|-|-|-|-|-|-|-|-|-|-|-|-|-|-|-|-|-|-|
GO:0044265	cellular macromolecule catabolic process	biological_process	0.0010792	0.09692	48	7927	232	28560	Pbr000697,Pbr028843,Pbr030339,Pbr006127,Pbr033616,Pbr020551,Pbr023314,Pbr030659,Pbr025088,Pbr041823,Pbr039592,Pbr035770,Pbr039103,Pbr041252,Pbr031185,Pbr009942,Pbr035780,Pbr024934,Pbr037923,Pbr019005,Pbr013932,Pbr012526,Pbr021440,Pbr024721,Pbr018968,Pbr020640,Pbr003079,Pbr029908,Pbr003314,Pbr038828,Pbr019488,Pbr011863,Pbr035767,Pbr003193,Pbr018760,Pbr035074,Pbr021480,Pbr031588,Pbr027432,Pbr030735…	-|-|-|-|-|-|-|-|-|-|-|-|-|-|-|-|-|-|-|-|-|-|-|-|-|-|-|-|-|-|-|-|-|-|-|-|-|-|-|-|-|-|-|-|-|-|-|-|
GO:0043226	organelle	cellular_component	0.001082	0.09692	653	7927	4634	28560	Pbr005797,Pbr014473,Pbr020236,Pbr013854,Pbr018366,Pbr024145,Pbr008993,Pbr007874,Pbr034770,Pbr033770,Pbr003228,Pbr013691,Pbr017210,Pbr031692,Pbr020028,Pbr014342,Pbr018968,Pbr022127,Pbr023630,Pbr012723,Pbr042827,Pbr011911,Pbr018612,Pbr012954,Pbr010604,Pbr039776,Pbr031276,Pbr032238,Pbr035691,Pbr017305,Pbr022903,Pbr010832,Pbr011881,Pbr005556,Pbr009194,Pbr034595,Pbr007799,Pbr033005,Pbr026356,Pbr021653…	-|-|-|-|-|-|-|-|-|-|-|-|-|-|-|-|-|-|-|-|-|-|-|-|-|-|-|-|-|-|-|-|-|-|-|-|-|-|-|-|-|-|-|-|-|-|-|-|-|-|-|-|-|-|-|-|-|-|-|-|-|-|-|-|-|-|-|-|-|-|-|-|-|-|-|-|-|-|-|-|-|-|-|-|-|-|-|-|-|-|-|-|-|-|-|-|-|-|-|-|-|-|-|-|-|-|-|-|-|-|-|-|-|-|-|-|-|-|-|-|-|-|-|-|-|-|-|-|-|-|-|-|-|-|-|-|-|-|-|-|-|-|-|-|-|-|-|-|-|-|-|-|-|-|-|-|-|-|-|-|-|-|-|-|-|-|-|-|-|-|-|-|-|-|-|-|-|-|-|-|-|-|-|-|-|-|-|-|-|-|-|-|-|-|-|-|-|-|-|-…
GO:0044444	cytoplasmic part	cellular_component	0.001182	0.10375	318	7927	2172	28560	Pbr003478,Pbr013639,Pbr019185,Pbr023147,Pbr021392,Pbr023846,Pbr011347,Pbr025296,Pbr005619,Pbr022496,Pbr019661,Pbr021569,Pbr027698,Pbr029295,Pbr004848,Pbr019372,Pbr025285,Pbr035833,Pbr040490,Pbr030017,Pbr028163,Pbr021518,Pbr000362,Pbr026318,Pbr000947,Pbr013162,Pbr031740,Pbr025166,Pbr037497,Pbr018920,Pbr007495,Pbr017940,Pbr007471,Pbr019038,Pbr012022,Pbr033710,Pbr026446,Pbr030347,Pbr009838,Pbr029639…	-|-|-|-|-|-|-|-|-|-|-|-|-|-|-|-|-|-|-|-|-|-|-|-|-|-|-|-|-|-|-|-|-|-|-|-|-|-|-|-|-|-|-|-|-|-|-|-|-|-|-|-|-|-|-|-|-|-|-|-|-|-|-|-|-|-|-|-|-|-|-|-|-|-|-|-|-|-|-|-|-|-|-|-|-|-|-|-|-|-|-|-|-|-|-|-|-|-|-|-|-|-|-|-|-|-|-|-|-|-|-|-|-|-|-|-|-|-|-|-|-|-|-|-|-|-|-|-|-|-|-|-|-|-|-|-|-|-|-|-|-|-|-|-|-|-|-|-|-|-|-|-|-|-|-|-|-|-|-|-|-|-|-|-|-|-|-|-|-|-|-|-|-|-|-|-|-|-|-|-|-|-|-|-|-|-|-|-|-|-|-|-|-|-|-|-|-|-|-|-…
GO:0043021	ribonucleoprotein complex binding	molecular_function	0.0012984	0.11174	12	7927	36	28560	Pbr010586,Pbr037923,Pbr024739,Pbr004605,Pbr010446,Pbr021282,Pbr007365,Pbr019818,Pbr029849,Pbr001739,Pbr010447,Pbr018063	-|-|-|-|-|-|-|-|-|-|-|-|
GO:0006511	ubiquitin-dependent protein catabolic process	biological_process	0.0013939	0.11329	32	7927	145	28560	Pbr035780,Pbr024934,Pbr019005,Pbr009942,Pbr003079,Pbr021440,Pbr024721,Pbr020551,Pbr033616,Pbr023314,Pbr000697,Pbr028843,Pbr030339,Pbr006127,Pbr031185,Pbr030659,Pbr041823,Pbr039592,Pbr039103,Pbr035770,Pbr016142,Pbr027432,Pbr031588,Pbr020142,Pbr038983,Pbr021480,Pbr035074,Pbr010706,Pbr007517,Pbr029908,Pbr003314,Pbr035767	-|-|-|-|-|-|-|-|-|-|-|-|-|-|-|-|-|-|-|-|-|-|-|-|-|-|-|-|-|-|-|-|
GO:0019941	modification-dependent protein catabolic process	biological_process	0.0013939	0.11329	32	7927	145	28560	Pbr009942,Pbr019005,Pbr024934,Pbr035780,Pbr024721,Pbr021440,Pbr003079,Pbr006127,Pbr030339,Pbr028843,Pbr000697,Pbr023314,Pbr020551,Pbr033616,Pbr039103,Pbr035770,Pbr041823,Pbr039592,Pbr030659,Pbr031185,Pbr035074,Pbr021480,Pbr020142,Pbr038983,Pbr027432,Pbr016142,Pbr031588,Pbr007517,Pbr010706,Pbr029908,Pbr003314,Pbr035767	-|-|-|-|-|-|-|-|-|-|-|-|-|-|-|-|-|-|-|-|-|-|-|-|-|-|-|-|-|-|-|-|
GO:0043632	modification-dependent macromolecule catabolic process	biological_process	0.0013939	0.11329	32	7927	145	28560	Pbr003079,Pbr021440,Pbr024721,Pbr035780,Pbr024934,Pbr019005,Pbr009942,Pbr031185,Pbr030659,Pbr039592,Pbr041823,Pbr035770,Pbr039103,Pbr020551,Pbr033616,Pbr023314,Pbr000697,Pbr028843,Pbr030339,Pbr006127,Pbr010706,Pbr007517,Pbr016142,Pbr031588,Pbr027432,Pbr038983,Pbr020142,Pbr021480,Pbr035074,Pbr035767,Pbr029908,Pbr003314	-|-|-|-|-|-|-|-|-|-|-|-|-|-|-|-|-|-|-|-|-|-|-|-|-|-|-|-|-|-|-|-|
GO:0003743	translation initiation factor activity	molecular_function	0.0014226	0.11352	22	7927	91	28560	Pbr020691,Pbr009227,Pbr000569,Pbr041790,Pbr005961,Pbr010939,Pbr016305,Pbr037272,Pbr031740,Pbr014396,Pbr008194,Pbr013147,Pbr011456,Pbr016909,Pbr008549,Pbr040114,Pbr017296,Pbr009560,Pbr007702,Pbr041311,Pbr013502,Pbr021596	-|-|-|-|-|-|-|-|-|-|-|-|-|-|-|-|-|-|-|-|-|-|
GO:0000502	proteasome complex	cellular_component	0.0015205	0.11814	18	7927	63	28560	Pbr019488,Pbr031185,Pbr018760,Pbr041252,Pbr011863,Pbr006127,Pbr023314,Pbr033616,Pbr021440,Pbr025805,Pbr007517,Pbr012526,Pbr020640,Pbr010903,Pbr021480,Pbr020142,Pbr031588,Pbr030735	-|-|-|-|-|-|-|-|-|-|-|-|-|-|-|-|-|-|
GO:0071704	organic substance metabolic process	biological_process	0.0015481	0.11814	1673	7927	12108	28560	Pbr022444,Pbr010830,Pbr029788,Pbr019011,Pbr030903,Pbr019387,Pbr024919,Pbr025208,Pbr035099,Pbr032267,Pbr019942,Pbr023838,Pbr030925,Pbr020801,Pbr032796,Pbr007829,Pbr033933,Pbr020691,Pbr005186,Pbr027167,Pbr010100,Pbr008614,Pbr010325,Pbr014329,Pbr019005,Pbr032391,Pbr015036,Pbr038280,Pbr027854,Pbr015775,Pbr009280,Pbr008958,Pbr028827,Pbr024787,Pbr020767,Pbr008852,Pbr029031,Pbr005077,Pbr023772,Pbr041158…	-|-|-|-|-|-|-|-|-|-|-|-|-|-|-|-|-|-|-|-|-|-|-|-|-|-|-|-|-|-|-|-|-|-|-|-|-|-|-|-|-|-|-|-|-|-|-|-|-|-|-|-|-|-|-|-|-|-|-|-|-|-|-|-|-|-|-|-|-|-|-|-|-|-|-|-|-|-|-|-|-|-|-|-|-|-|-|-|-|-|-|-|-|-|-|-|-|-|-|-|-|-|-|-|-|-|-|-|-|-|-|-|-|-|-|-|-|-|-|-|-|-|-|-|-|-|-|-|-|-|-|-|-|-|-|-|-|-|-|-|-|-|-|-|-|-|-|-|-|-|-|-|-|-|-|-|-|-|-|-|-|-|-|-|-|-|-|-|-|-|-|-|-|-|-|-|-|-|-|-|-|-|-|-|-|-|-|-|-|-|-|-|-|-|-|-|-|-|-|-…
GO:0044085	cellular component biogenesis	biological_process	0.0015612	0.11814	150	7927	911	28560	Pbr024631,Pbr009654,Pbr008636,Pbr037781,Pbr038426,Pbr018783,Pbr010039,Pbr025449,Pbr008327,Pbr008958,Pbr012256,Pbr041265,Pbr011453,Pbr040204,Pbr039132,Pbr022685,Pbr019881,Pbr001139,Pbr040684,Pbr010325,Pbr041674,Pbr029701,Pbr035452,Pbr014001,Pbr027854,Pbr003079,Pbr029110,Pbr019652,Pbr022444,Pbr018954,Pbr041006,Pbr029561,Pbr036271,Pbr031195,Pbr038304,Pbr020014,Pbr013377,Pbr001196,Pbr029427,Pbr003987…	-|-|-|-|-|-|-|-|-|-|-|-|-|-|-|-|-|-|-|-|-|-|-|-|-|-|-|-|-|-|-|-|-|-|-|-|-|-|-|-|-|-|-|-|-|-|-|-|-|-|-|-|-|-|-|-|-|-|-|-|-|-|-|-|-|-|-|-|-|-|-|-|-|-|-|-|-|-|-|-|-|-|-|-|-|-|-|-|-|-|-|-|-|-|-|-|-|-|-|-|-|-|-|-|-|-|-|-|-|-|-|-|-|-|-|-|-|-|-|-|-|-|-|-|-|-|-|-|-|-|-|-|-|-|-|-|-|-|-|-|-|-|-|-|-|-|-|-|-|-|
GO:0006188	IMP biosynthetic process	biological_process	0.0016435	0.12023	8	7927	21	28560	Pbr040906,Pbr036418,Pbr040905,Pbr013722,Pbr035529,Pbr036465,Pbr020159,Pbr024628	-|-|-|-|-|-|-|-|
GO:0046040	IMP metabolic process	biological_process	0.0016435	0.12023	8	7927	21	28560	Pbr036465,Pbr024628,Pbr020159,Pbr035529,Pbr013722,Pbr036418,Pbr040905,Pbr040906	-|-|-|-|-|-|-|-|
GO:0006396	RNA processing	biological_process	0.001764	0.12692	129	7927	744	28560	Pbr035809,Pbr025845,Pbr027407,Pbr041032,Pbr010869,Pbr027027,Pbr012368,Pbr010503,Pbr002357,Pbr004939,Pbr019143,Pbr025296,Pbr003631,Pbr003199,Pbr011935,Pbr003991,Pbr013486,Pbr008541,Pbr035016,Pbr032522,Pbr031740,Pbr023548,Pbr011639,Pbr011752,Pbr014860,Pbr008765,Pbr023895,Pbr014402,Pbr041936,Pbr017364,Pbr001196,Pbr002563,Pbr027037,Pbr012316,Pbr022444,Pbr029606,Pbr030956,Pbr011432,Pbr015524,Pbr031195…	-|-|-|-|-|-|-|-|-|-|-|-|-|-|-|-|-|-|-|-|-|-|-|-|-|-|-|-|-|-|-|-|-|-|-|-|-|-|-|-|-|-|-|-|-|-|-|-|-|-|-|-|-|-|-|-|-|-|-|-|-|-|-|-|-|-|-|-|-|-|-|-|-|-|-|-|-|-|-|-|-|-|-|-|-|-|-|-|-|-|-|-|-|-|-|-|-|-|-|-|-|-|-|-|-|-|-|-|-|-|-|-|-|-|-|-|-|-|-|-|-|-|-|-|-|-|-|-|-|
GO:0019773	proteasome core complex, alpha-subunit complex	cellular_component	0.00185	0.13096	9	7927	23	28560	Pbr007517,Pbr021440,Pbr031185,Pbr006127,Pbr021480,Pbr020142,Pbr023314,Pbr031588,Pbr033616	-|-|-|-|-|-|-|-|-|
GO:0016407	acetyltransferase activity	molecular_function	0.0020112	0.14011	30	7927	135	28560	Pbr028734,Pbr020949,Pbr040173,Pbr004436,Pbr041797,Pbr031495,Pbr019474,Pbr028480,Pbr013581,Pbr009075,Pbr013200,Pbr031280,Pbr009679,Pbr041983,Pbr022737,Pbr008959,Pbr000976,Pbr022161,Pbr040473,Pbr017669,Pbr027710,Pbr040274,Pbr040150,Pbr010685,Pbr013722,Pbr008952,Pbr015568,Pbr007396,Pbr030468,Pbr032383	-|-|-|-|-|-|-|-|-|-|-|-|-|-|-|-|-|-|-|-|-|-|-|-|-|-|-|-|-|-|
GO:1901575	organic substance catabolic process	biological_process	0.0021939	0.15046	106	7927	617	28560	Pbr010706,Pbr001416,Pbr011201,Pbr025950,Pbr002563,Pbr042891,Pbr035074,Pbr021754,Pbr007373,Pbr016142,Pbr027432,Pbr019488,Pbr011863,Pbr007471,Pbr003193,Pbr018870,Pbr013739,Pbr003314,Pbr034222,Pbr038828,Pbr013399,Pbr000287,Pbr027178,Pbr024721,Pbr016797,Pbr005095,Pbr021440,Pbr014704,Pbr020640,Pbr010820,Pbr041942,Pbr013932,Pbr024934,Pbr025088,Pbr040797,Pbr035770,Pbr041823,Pbr041252,Pbr031185,Pbr007150…	-|-|-|-|-|-|-|-|-|-|-|-|-|-|-|-|-|-|-|-|-|-|-|-|-|-|-|-|-|-|-|-|-|-|-|-|-|-|-|-|-|-|-|-|-|-|-|-|-|-|-|-|-|-|-|-|-|-|-|-|-|-|-|-|-|-|-|-|-|-|-|-|-|-|-|-|-|-|-|-|-|-|-|-|-|-|-|-|-|-|-|-|-|-|-|-|-|-|-|-|-|-|-|-|-|-|
GO:0008135	translation factor activity, nucleic acid binding	molecular_function	0.0024344	0.16438	33	7927	157	28560	Pbr014405,Pbr007702,Pbr008549,Pbr040114,Pbr017296,Pbr021596,Pbr041311,Pbr013147,Pbr016909,Pbr011456,Pbr014396,Pbr027561,Pbr005961,Pbr009227,Pbr020691,Pbr000569,Pbr010939,Pbr037272,Pbr038900,Pbr003987,Pbr016424,Pbr009560,Pbr013502,Pbr026591,Pbr008194,Pbr030164,Pbr042867,Pbr041790,Pbr020327,Pbr035719,Pbr031740,Pbr003528,Pbr016305	-|-|-|-|-|-|-|-|-|-|-|-|-|-|-|-|-|-|-|-|-|-|-|-|-|-|-|-|-|-|-|-|-|
GO:0009427	bacterial-type flagellum basal body, distal rod, L ring	cellular_component	0.0027354	0.1819	3	7927	4	28560	Pbr013410,Pbr011881,Pbr028729	-|-|-|
GO:0006313	transposition, DNA-mediated	biological_process	0.0029106	0.18416	14	7927	49	28560	Pbr006420,Pbr019792,Pbr006864,Pbr014286,Pbr037775,Pbr028567,Pbr041416,Pbr017126,Pbr038436,Pbr034468,Pbr023617,Pbr026780,Pbr034876,Pbr026279	-|-|-|-|-|-|-|-|-|-|-|-|-|-|
GO:0032196	transposition	biological_process	0.0029106	0.18416	14	7927	49	28560	Pbr034876,Pbr026279,Pbr026780,Pbr023617,Pbr034468,Pbr038436,Pbr017126,Pbr028567,Pbr041416,Pbr014286,Pbr037775,Pbr006864,Pbr019792,Pbr006420	-|-|-|-|-|-|-|-|-|-|-|-|-|-|
GO:0043170	macromolecule metabolic process	biological_process	0.0029343	0.18416	1306	7927	9395	28560	Pbr007884,Pbr038345,Pbr036934,Pbr004876,Pbr037044,Pbr014860,Pbr011863,Pbr017379,Pbr032319,Pbr040085,Pbr013533,Pbr014402,Pbr002910,Pbr023895,Pbr014612,Pbr007448,Pbr033616,Pbr040490,Pbr035317,Pbr031704,Pbr023500,Pbr035809,Pbr015114,Pbr032469,Pbr017979,Pbr005909,Pbr028673,Pbr033528,Pbr006665,Pbr030697,Pbr026249,Pbr011347,Pbr037984,Pbr030831,Pbr015364,Pbr027839,Pbr041983,Pbr003199,Pbr011935,Pbr013590…	-|-|-|-|-|-|-|-|-|-|-|-|-|-|-|-|-|-|-|-|-|-|-|-|-|-|-|-|-|-|-|-|-|-|-|-|-|-|-|-|-|-|-|-|-|-|-|-|-|-|-|-|-|-|-|-|-|-|-|-|-|-|-|-|-|-|-|-|-|-|-|-|-|-|-|-|-|-|-|-|-|-|-|-|-|-|-|-|-|-|-|-|-|-|-|-|-|-|-|-|-|-|-|-|-|-|-|-|-|-|-|-|-|-|-|-|-|-|-|-|-|-|-|-|-|-|-|-|-|-|-|-|-|-|-|-|-|-|-|-|-|-|-|-|-|-|-|-|-|-|-|-|-|-|-|-|-|-|-|-|-|-|-|-|-|-|-|-|-|-|-|-|-|-|-|-|-|-|-|-|-|-|-|-|-|-|-|-|-|-|-|-|-|-|-|-|-|-|-|-…
GO:0009523	photosystem II	cellular_component	0.0029371	0.18416	25	7927	113	28560	Pbr014083,Pbr012475,Pbr004930,Pbr017226,Pbr009064,Pbr031059,Pbr041033,Pbr016456,Pbr041516,Pbr006941,Pbr033791,Pbr002360,Pbr033005,Pbr029610,Pbr033219,Pbr031692,Pbr039970,Pbr033766,Pbr022840,Pbr036225,Pbr000210,Pbr017211,Pbr011657,Pbr039157,Pbr025296	-|-|-|-|-|-|-|-|-|-|-|-|-|-|-|-|-|-|-|-|-|-|-|-|-|
GO:0070647	protein modification by small protein conjugation or removal	biological_process	0.0030505	0.18857	42	7927	194	28560	Pbr015195,Pbr016655,Pbr035814,Pbr001013,Pbr001186,Pbr013854,Pbr040085,Pbr007351,Pbr016092,Pbr028901,Pbr022832,Pbr011030,Pbr026702,Pbr034872,Pbr010917,Pbr008852,Pbr031290,Pbr014617,Pbr032056,Pbr012148,Pbr001440,Pbr000535,Pbr014329,Pbr025244,Pbr010503,Pbr007911,Pbr018623,Pbr022649,Pbr028339,Pbr005744,Pbr037521,Pbr019942,Pbr001330,Pbr028559,Pbr022946,Pbr003584,Pbr010707,Pbr001028,Pbr023706,Pbr034664…	-|-|-|-|-|-|-|-|-|-|-|-|-|-|-|-|-|-|-|-|-|-|-|-|-|-|-|-|-|-|-|-|-|-|-|-|-|-|-|-|-|-|
GO:0044238	primary metabolic process	biological_process	0.0035256	0.21456	1607	7927	11640	28560	Pbr015297,Pbr025805,Pbr000856,Pbr016257,Pbr026472,Pbr000561,Pbr019516,Pbr027937,Pbr025449,Pbr003032,Pbr018120,Pbr037157,Pbr022161,Pbr015317,Pbr011763,Pbr026742,Pbr035538,Pbr035703,Pbr033458,Pbr003081,Pbr014896,Pbr028179,Pbr010446,Pbr021642,Pbr035500,Pbr009513,Pbr019022,Pbr015119,Pbr018966,Pbr024684,Pbr038888,Pbr037591,Pbr041674,Pbr031443,Pbr040684,Pbr028433,Pbr030344,Pbr024058,Pbr024776,Pbr018623…	-|-|-|-|-|-|-|-|-|-|-|-|-|-|-|-|-|-|-|-|-|-|-|-|-|-|-|-|-|-|-|-|-|-|-|-|-|-|-|-|-|-|-|-|-|-|-|-|-|-|-|-|-|-|-|-|-|-|-|-|-|-|-|-|-|-|-|-|-|-|-|-|-|-|-|-|-|-|-|-|-|-|-|-|-|-|-|-|-|-|-|-|-|-|-|-|-|-|-|-|-|-|-|-|-|-|-|-|-|-|-|-|-|-|-|-|-|-|-|-|-|-|-|-|-|-|-|-|-|-|-|-|-|-|-|-|-|-|-|-|-|-|-|-|-|-|-|-|-|-|-|-|-|-|-|-|-|-|-|-|-|-|-|-|-|-|-|-|-|-|-|-|-|-|-|-|-|-|-|-|-|-|-|-|-|-|-|-|-|-|-|-|-|-|-|-|-|-|-|-…
GO:0004719	protein-L-isoaspartate (D-aspartate) O-methyltransferase activity	molecular_function	0.0036159	0.21456	10	7927	30	28560	Pbr024021,Pbr042782,Pbr041674,Pbr022683,Pbr022343,Pbr012898,Pbr019881,Pbr030835,Pbr022368,Pbr027027	-|-|-|-|-|-|-|-|-|-|
GO:0009058	biosynthetic process	biological_process	0.0036176	0.21456	859	7927	6200	28560	Pbr038668,Pbr007298,Pbr009228,Pbr005716,Pbr016873,Pbr037844,Pbr029769,Pbr019773,Pbr008420,Pbr026185,Pbr037691,Pbr041790,Pbr020157,Pbr011937,Pbr042284,Pbr021265,Pbr032041,Pbr032229,Pbr009294,Pbr029893,Pbr025290,Pbr022671,Pbr027848,Pbr040906,Pbr037179,Pbr005860,Pbr016325,Pbr039970,Pbr010240,Pbr033453,Pbr031164,Pbr014235,Pbr026829,Pbr009095,Pbr024565,Pbr019479,Pbr008549,Pbr007431,Pbr022667,Pbr029955…	-|-|-|-|-|-|-|-|-|-|-|-|-|-|-|-|-|-|-|-|-|-|-|-|-|-|-|-|-|-|-|-|-|-|-|-|-|-|-|-|-|-|-|-|-|-|-|-|-|-|-|-|-|-|-|-|-|-|-|-|-|-|-|-|-|-|-|-|-|-|-|-|-|-|-|-|-|-|-|-|-|-|-|-|-|-|-|-|-|-|-|-|-|-|-|-|-|-|-|-|-|-|-|-|-|-|-|-|-|-|-|-|-|-|-|-|-|-|-|-|-|-|-|-|-|-|-|-|-|-|-|-|-|-|-|-|-|-|-|-|-|-|-|-|-|-|-|-|-|-|-|-|-|-|-|-|-|-|-|-|-|-|-|-|-|-|-|-|-|-|-|-|-|-|-|-|-|-|-|-|-|-|-|-|-|-|-|-|-|-|-|-|-|-|-|-|-|-|-|-…
GO:0009522	photosystem I	cellular_component	0.0037264	0.21501	16	7927	64	28560	Pbr015095,Pbr042856,Pbr042127,Pbr014580,Pbr037072,Pbr008101,Pbr019168,Pbr028626,Pbr018773,Pbr021388,Pbr028645,Pbr036746,Pbr041327,Pbr017226,Pbr033219,Pbr023131	-|-|-|-|-|-|-|-|-|-|-|-|-|-|-|-|
GO:0003676	nucleic acid binding	molecular_function	0.0037647	0.21501	695	7927	4859	28560	Pbr027339,Pbr015549,Pbr029800,Pbr019220,Pbr010716,Pbr021041,Pbr035719,Pbr037247,Pbr012475,Pbr024425,Pbr006940,Pbr037914,Pbr029687,Pbr023945,Pbr017820,Pbr026591,Pbr003226,Pbr002971,Pbr041630,Pbr017900,Pbr033315,Pbr041073,Pbr020608,Pbr003927,Pbr036862,Pbr017996,Pbr002408,Pbr020007,Pbr038158,Pbr008307,Pbr011312,Pbr010447,Pbr016258,Pbr041852,Pbr002685,Pbr038587,Pbr033232,Pbr036479,Pbr002129,Pbr042782…	-|-|-|-|-|-|-|-|-|-|-|-|-|-|-|-|-|-|-|-|-|-|-|-|-|-|-|-|-|-|-|-|-|-|-|-|-|-|-|-|-|-|-|-|-|-|-|-|-|-|-|-|-|-|-|-|-|-|-|-|-|-|-|-|-|-|-|-|-|-|-|-|-|-|-|-|-|-|-|-|-|-|-|-|-|-|-|-|-|-|-|-|-|-|-|-|-|-|-|-|-|-|-|-|-|-|-|-|-|-|-|-|-|-|-|-|-|-|-|-|-|-|-|-|-|-|-|-|-|-|-|-|-|-|-|-|-|-|-|-|-|-|-|-|-|-|-|-|-|-|-|-|-|-|-|-|-|-|-|-|-|-|-|-|-|-|-|-|-|-|-|-|-|-|-|-|-|-|-|-|-|-|-|-|-|-|-|-|-|-|-|-|-|-|-|-|-|-|-|-…
GO:1901700	response to oxygen-containing compound	biological_process	0.003772	0.21501	7	7927	18	28560	Pbr014773,Pbr040482,Pbr040484,Pbr014235,Pbr040481,Pbr030802,Pbr040480	-|-|-|-|-|-|-|
GO:0044724	single-organism carbohydrate catabolic process	biological_process	0.0039323	0.22127	24	7927	103	28560	Pbr012806,Pbr040797,Pbr000099,Pbr015118,Pbr025447,Pbr007150,Pbr018870,Pbr021374,Pbr034222,Pbr036711,Pbr002818,Pbr013399,Pbr002563,Pbr031946,Pbr016797,Pbr027178,Pbr028619,Pbr014704,Pbr010820,Pbr000777,Pbr035260,Pbr005502,Pbr007373,Pbr013637	-|-|-|-|-|-|-|-|-|-|-|-|-|-|-|-|-|-|-|-|-|-|-|-|
GO:0005509	calcium ion binding	molecular_function	0.0040373	0.22388	74	7927	438	28560	Pbr037819,Pbr010418,Pbr010446,Pbr002360,Pbr029610,Pbr007825,Pbr036114,Pbr006528,Pbr029603,Pbr000971,Pbr004930,Pbr034024,Pbr017226,Pbr005776,Pbr000210,Pbr017211,Pbr019024,Pbr011657,Pbr034213,Pbr022840,Pbr038443,Pbr033766,Pbr030420,Pbr038858,Pbr028620,Pbr033219,Pbr022064,Pbr036418,Pbr023350,Pbr017027,Pbr012305,Pbr025134,Pbr033791,Pbr006941,Pbr007868,Pbr032643,Pbr010157,Pbr038169,Pbr039046,Pbr018612…	-|-|-|-|-|-|-|-|-|-|-|-|-|-|-|-|-|-|-|-|-|-|-|-|-|-|-|-|-|-|-|-|-|-|-|-|-|-|-|-|-|-|-|-|-|-|-|-|-|-|-|-|-|-|-|-|-|-|-|-|-|-|-|-|-|-|-|-|-|-|-|-|-|-|
GO:0006725	cellular aromatic compound metabolic process	biological_process	0.0040807	0.22388	787	7927	5581	28560	Pbr000507,Pbr025013,Pbr018562,Pbr018918,Pbr005087,Pbr018783,Pbr010956,Pbr011333,Pbr032608,Pbr037781,Pbr009654,Pbr027256,Pbr019521,Pbr024631,Pbr041158,Pbr005077,Pbr031059,Pbr036831,Pbr024040,Pbr024787,Pbr041265,Pbr002042,Pbr020767,Pbr025806,Pbr008958,Pbr038280,Pbr027854,Pbr035529,Pbr032965,Pbr032391,Pbr010942,Pbr015036,Pbr005538,Pbr041571,Pbr019005,Pbr034525,Pbr010325,Pbr030925,Pbr032796,Pbr023544…	-|-|-|-|-|-|-|-|-|-|-|-|-|-|-|-|-|-|-|-|-|-|-|-|-|-|-|-|-|-|-|-|-|-|-|-|-|-|-|-|-|-|-|-|-|-|-|-|-|-|-|-|-|-|-|-|-|-|-|-|-|-|-|-|-|-|-|-|-|-|-|-|-|-|-|-|-|-|-|-|-|-|-|-|-|-|-|-|-|-|-|-|-|-|-|-|-|-|-|-|-|-|-|-|-|-|-|-|-|-|-|-|-|-|-|-|-|-|-|-|-|-|-|-|-|-|-|-|-|-|-|-|-|-|-|-|-|-|-|-|-|-|-|-|-|-|-|-|-|-|-|-|-|-|-|-|-|-|-|-|-|-|-|-|-|-|-|-|-|-|-|-|-|-|-|-|-|-|-|-|-|-|-|-|-|-|-|-|-|-|-|-|-|-|-|-|-|-|-|-…
GO:0004743	pyruvate kinase activity	molecular_function	0.0041675	0.22582	9	7927	26	28560	Pbr010820,Pbr000777,Pbr018870,Pbr036711,Pbr013637,Pbr040797,Pbr002563,Pbr014704,Pbr025447	-|-|-|-|-|-|-|-|-|
GO:0010340	carboxyl-O-methyltransferase activity	molecular_function	0.0044013	0.23274	12	7927	40	28560	Pbr022343,Pbr012178,Pbr012898,Pbr041674,Pbr024021,Pbr042782,Pbr022683,Pbr022368,Pbr027027,Pbr015036,Pbr030835,Pbr019881	-|-|-|-|-|-|-|-|-|-|-|-|
GO:0051998	protein carboxyl O-methyltransferase activity	molecular_function	0.0044013	0.23274	12	7927	40	28560	Pbr024021,Pbr042782,Pbr041674,Pbr022683,Pbr022343,Pbr012898,Pbr012178,Pbr015036,Pbr019881,Pbr030835,Pbr022368,Pbr027027	-|-|-|-|-|-|-|-|-|-|-|-|
GO:0046365	monosaccharide catabolic process	biological_process	0.0044671	0.23341	21	7927	86	28560	Pbr000777,Pbr010820,Pbr007373,Pbr005502,Pbr013637,Pbr002563,Pbr031946,Pbr013399,Pbr016797,Pbr014704,Pbr018870,Pbr021374,Pbr034222,Pbr002818,Pbr036711,Pbr040797,Pbr012806,Pbr000099,Pbr015118,Pbr007150,Pbr025447	-|-|-|-|-|-|-|-|-|-|-|-|-|-|-|-|-|-|-|-|-|
GO:0071103	DNA conformation change	biological_process	0.004614	0.23741	29	7927	132	28560	Pbr011453,Pbr032522,Pbr014896,Pbr036271,Pbr013484,Pbr019011,Pbr020327,Pbr036935,Pbr013793,Pbr004435,Pbr022903,Pbr038900,Pbr018220,Pbr030344,Pbr030831,Pbr034912,Pbr001913,Pbr026412,Pbr005305,Pbr018152,Pbr027936,Pbr029415,Pbr041472,Pbr022428,Pbr022127,Pbr010956,Pbr018783,Pbr002695,Pbr015626	-|-|-|-|-|-|-|-|-|-|-|-|-|-|-|-|-|-|-|-|-|-|-|-|-|-|-|-|-|
GO:0033176	proton-transporting V-type ATPase complex	cellular_component	0.0046518	0.23741	27	7927	119	28560	Pbr011488,Pbr001186,Pbr012802,Pbr000776,Pbr008271,Pbr036339,Pbr010517,Pbr040009,Pbr039959,Pbr011989,Pbr021108,Pbr031988,Pbr032658,Pbr033927,Pbr015828,Pbr023051,Pbr001870,Pbr031290,Pbr008276,Pbr030364,Pbr022685,Pbr005744,Pbr026423,Pbr001139,Pbr028937,Pbr029295,Pbr023544	-|-|-|-|-|-|-|-|-|-|-|-|-|-|-|-|-|-|-|-|-|-|-|-|-|-|-|
GO:0042126	nitrate metabolic process	biological_process	0.0048353	0.23845	6	7927	14	28560	Pbr026767,Pbr008534,Pbr015937,Pbr015024,Pbr008178,Pbr028167	-|-|-|-|-|-|
GO:0042128	nitrate assimilation	biological_process	0.0048353	0.23845	6	7927	14	28560	Pbr008534,Pbr026767,Pbr015937,Pbr015024,Pbr028167,Pbr008178	-|-|-|-|-|-|
GO:2001057	reactive nitrogen species metabolic process	biological_process	0.0048353	0.23845	6	7927	14	28560	Pbr015024,Pbr026767,Pbr008534,Pbr015937,Pbr008178,Pbr028167	-|-|-|-|-|-|
GO:0009521	photosystem	cellular_component	0.0054389	0.26524	39	7927	210	28560	Pbr037072,Pbr036225,Pbr015095,Pbr028645,Pbr039157,Pbr018773,Pbr028626,Pbr019168,Pbr025296,Pbr041327,Pbr006941,Pbr033791,Pbr041516,Pbr016456,Pbr033005,Pbr033219,Pbr033766,Pbr014580,Pbr042127,Pbr042856,Pbr022840,Pbr021388,Pbr011657,Pbr000210,Pbr017211,Pbr008101,Pbr031059,Pbr041033,Pbr017226,Pbr009064,Pbr036746,Pbr004930,Pbr014083,Pbr012475,Pbr029610,Pbr023131,Pbr002360,Pbr031692,Pbr039970	-|-|-|-|-|-|-|-|-|-|-|-|-|-|-|-|-|-|-|-|-|-|-|-|-|-|-|-|-|-|-|-|-|-|-|-|-|-|-|
GO:0016853	isomerase activity	molecular_function	0.0056948	0.27466	60	7927	338	28560	Pbr042395,Pbr020874,Pbr022428,Pbr023357,Pbr024684,Pbr001034,Pbr018751,Pbr001290,Pbr013399,Pbr012538,Pbr039111,Pbr041316,Pbr041170,Pbr029288,Pbr033489,Pbr003752,Pbr023462,Pbr004391,Pbr015368,Pbr041174,Pbr042797,Pbr030133,Pbr002818,Pbr032052,Pbr021374,Pbr014239,Pbr039776,Pbr014526,Pbr017944,Pbr010939,Pbr022903,Pbr004386,Pbr020082,Pbr038900,Pbr001913,Pbr012553,Pbr027936,Pbr027256,Pbr012094,Pbr018152…	-|-|-|-|-|-|-|-|-|-|-|-|-|-|-|-|-|-|-|-|-|-|-|-|-|-|-|-|-|-|-|-|-|-|-|-|-|-|-|-|-|-|-|-|-|-|-|-|-|-|-|-|-|-|-|-|-|-|-|-|
GO:0006807	nitrogen compound metabolic process	biological_process	0.0059291	0.28219	855	7927	6101	28560	Pbr031495,Pbr030339,Pbr028843,Pbr041486,Pbr026061,Pbr003552,Pbr010232,Pbr014950,Pbr039707,Pbr004206,Pbr001362,Pbr008077,Pbr024746,Pbr001330,Pbr023747,Pbr042688,Pbr025143,Pbr041942,Pbr026767,Pbr015667,Pbr013119,Pbr013932,Pbr020444,Pbr024934,Pbr002048,Pbr021108,Pbr007396,Pbr004200,Pbr035657,Pbr024780,Pbr010045,Pbr034377,Pbr001609,Pbr032840,Pbr033215,Pbr000173,Pbr010052,Pbr038828,Pbr031557,Pbr002413…	-|-|-|-|-|-|-|-|-|-|-|-|-|-|-|-|-|-|-|-|-|-|-|-|-|-|-|-|-|-|-|-|-|-|-|-|-|-|-|-|-|-|-|-|-|-|-|-|-|-|-|-|-|-|-|-|-|-|-|-|-|-|-|-|-|-|-|-|-|-|-|-|-|-|-|-|-|-|-|-|-|-|-|-|-|-|-|-|-|-|-|-|-|-|-|-|-|-|-|-|-|-|-|-|-|-|-|-|-|-|-|-|-|-|-|-|-|-|-|-|-|-|-|-|-|-|-|-|-|-|-|-|-|-|-|-|-|-|-|-|-|-|-|-|-|-|-|-|-|-|-|-|-|-|-|-|-|-|-|-|-|-|-|-|-|-|-|-|-|-|-|-|-|-|-|-|-|-|-|-|-|-|-|-|-|-|-|-|-|-|-|-|-|-|-|-|-|-|-|-…
GO:0006323	DNA packaging	biological_process	0.0059794	0.28219	19	7927	79	28560	Pbr030344,Pbr026412,Pbr034912,Pbr030831,Pbr029415,Pbr041472,Pbr022127,Pbr010956,Pbr018783,Pbr015626,Pbr011453,Pbr014896,Pbr032522,Pbr036271,Pbr013484,Pbr019011,Pbr036935,Pbr004435,Pbr018220	-|-|-|-|-|-|-|-|-|-|-|-|-|-|-|-|-|-|-|
GO:0016879	ligase activity, forming carbon-nitrogen bonds	molecular_function	0.0060932	0.28383	99	7927	624	28560	Pbr041255,Pbr028035,Pbr036418,Pbr011292,Pbr029110,Pbr020895,Pbr005088,Pbr014749,Pbr003588,Pbr022667,Pbr028339,Pbr013453,Pbr010176,Pbr028510,Pbr021386,Pbr004752,Pbr006554,Pbr018623,Pbr012122,Pbr040905,Pbr014329,Pbr005064,Pbr035529,Pbr038047,Pbr019940,Pbr003743,Pbr014617,Pbr012148,Pbr010240,Pbr020767,Pbr040906,Pbr018293,Pbr037374,Pbr022832,Pbr000096,Pbr032213,Pbr034872,Pbr016632,Pbr042421,Pbr034350…	-|-|-|-|-|-|-|-|-|-|-|-|-|-|-|-|-|-|-|-|-|-|-|-|-|-|-|-|-|-|-|-|-|-|-|-|-|-|-|-|-|-|-|-|-|-|-|-|-|-|-|-|-|-|-|-|-|-|-|-|-|-|-|-|-|-|-|-|-|-|-|-|-|-|-|-|-|-|-|-|-|-|-|-|-|-|-|-|-|-|-|-|-|-|-|-|-|-|-|
GO:0006006	glucose metabolic process	biological_process	0.0061435	0.28383	24	7927	105	28560	Pbr031946,Pbr002563,Pbr013399,Pbr029672,Pbr016797,Pbr014704,Pbr000777,Pbr010820,Pbr007373,Pbr005502,Pbr025877,Pbr013637,Pbr012806,Pbr040797,Pbr000099,Pbr015118,Pbr007150,Pbr025447,Pbr018870,Pbr021374,Pbr034222,Pbr010816,Pbr012494,Pbr036711	-|-|-|-|-|-|-|-|-|-|-|-|-|-|-|-|-|-|-|-|-|-|-|-|
GO:0006334	nucleosome assembly	biological_process	0.0064855	0.29046	10	7927	34	28560	Pbr029415,Pbr013484,Pbr030831,Pbr032522,Pbr011453,Pbr015626,Pbr018783,Pbr022127,Pbr004435,Pbr041472	-|-|-|-|-|-|-|-|-|-|
GO:0031497	chromatin assembly	biological_process	0.0064855	0.29046	10	7927	34	28560	Pbr015626,Pbr018783,Pbr022127,Pbr004435,Pbr041472,Pbr029415,Pbr013484,Pbr030831,Pbr011453,Pbr032522	-|-|-|-|-|-|-|-|-|-|
GO:0034728	nucleosome organization	biological_process	0.0064855	0.29046	10	7927	34	28560	Pbr029415,Pbr030831,Pbr013484,Pbr032522,Pbr011453,Pbr015626,Pbr022127,Pbr004435,Pbr018783,Pbr041472	-|-|-|-|-|-|-|-|-|-|
GO:0009987	cellular process	biological_process	0.0066855	0.29639	2031	7927	14927	28560	Pbr028388,Pbr004707,Pbr008959,Pbr002715,Pbr016523,Pbr000776,Pbr033341,Pbr003393,Pbr017975,Pbr017934,Pbr001064,Pbr015568,Pbr013025,Pbr018884,Pbr038157,Pbr029670,Pbr008327,Pbr028619,Pbr019780,Pbr014506,Pbr018134,Pbr016015,Pbr021256,Pbr024410,Pbr019881,Pbr034827,Pbr003189,Pbr016120,Pbr023799,Pbr038436,Pbr023578,Pbr027833,Pbr022614,Pbr022649,Pbr021323,Pbr019111,Pbr028908,Pbr019791,Pbr018657,Pbr015711…	-|-|-|-|-|-|-|-|-|-|-|-|-|-|-|-|-|-|-|-|-|-|-|-|-|-|-|-|-|-|-|-|-|-|-|-|-|-|-|-|-|-|-|-|-|-|-|-|-|-|-|-|-|-|-|-|-|-|-|-|-|-|-|-|-|-|-|-|-|-|-|-|-|-|-|-|-|-|-|-|-|-|-|-|-|-|-|-|-|-|-|-|-|-|-|-|-|-|-|-|-|-|-|-|-|-|-|-|-|-|-|-|-|-|-|-|-|-|-|-|-|-|-|-|-|-|-|-|-|-|-|-|-|-|-|-|-|-|-|-|-|-|-|-|-|-|-|-|-|-|-|-|-|-|-|-|-|-|-|-|-|-|-|-|-|-|-|-|-|-|-|-|-|-|-|-|-|-|-|-|-|-|-|-|-|-|-|-|-|-|-|-|-|-|-|-|-|-|-|-…
GO:0046483	heterocycle metabolic process	biological_process	0.0069152	0.30351	783	7927	5586	28560	Pbr018022,Pbr013722,Pbr033225,Pbr016641,Pbr018422,Pbr017364,Pbr028922,Pbr041137,Pbr008765,Pbr011087,Pbr012802,Pbr011752,Pbr001334,Pbr004438,Pbr002865,Pbr003193,Pbr011639,Pbr001037,Pbr009581,Pbr025535,Pbr038797,Pbr004265,Pbr016049,Pbr034587,Pbr005095,Pbr036540,Pbr003002,Pbr010503,Pbr000398,Pbr027640,Pbr028480,Pbr017262,Pbr010869,Pbr042755,Pbr020551,Pbr027407,Pbr018562,Pbr025013,Pbr018918,Pbr000507…	-|-|-|-|-|-|-|-|-|-|-|-|-|-|-|-|-|-|-|-|-|-|-|-|-|-|-|-|-|-|-|-|-|-|-|-|-|-|-|-|-|-|-|-|-|-|-|-|-|-|-|-|-|-|-|-|-|-|-|-|-|-|-|-|-|-|-|-|-|-|-|-|-|-|-|-|-|-|-|-|-|-|-|-|-|-|-|-|-|-|-|-|-|-|-|-|-|-|-|-|-|-|-|-|-|-|-|-|-|-|-|-|-|-|-|-|-|-|-|-|-|-|-|-|-|-|-|-|-|-|-|-|-|-|-|-|-|-|-|-|-|-|-|-|-|-|-|-|-|-|-|-|-|-|-|-|-|-|-|-|-|-|-|-|-|-|-|-|-|-|-|-|-|-|-|-|-|-|-|-|-|-|-|-|-|-|-|-|-|-|-|-|-|-|-|-|-|-|-|-…
GO:0070071	proton-transporting two-sector ATPase complex assembly	biological_process	0.0071532	0.3092	5	7927	12	28560	Pbr032251,Pbr014485,Pbr014773,Pbr031593,Pbr037497	-|-|-|-|-|
GO:0006952	defense response	biological_process	0.0072009	0.3092	62	7927	380	28560	Pbr011333,Pbr040356,Pbr030796,Pbr012003,Pbr003963,Pbr019782,Pbr042230,Pbr025602,Pbr000947,Pbr029597,Pbr000948,Pbr005596,Pbr040339,Pbr005160,Pbr001359,Pbr020065,Pbr042257,Pbr029047,Pbr014342,Pbr040345,Pbr032041,Pbr002838,Pbr030005,Pbr036115,Pbr041839,Pbr035765,Pbr041155,Pbr041959,Pbr012000,Pbr040496,Pbr014237,Pbr010899,Pbr038127,Pbr000771,Pbr008035,Pbr042255,Pbr001926,Pbr033130,Pbr031584,Pbr034551…	-|-|-|-|-|-|-|-|-|-|-|-|-|-|-|-|-|-|-|-|-|-|-|-|-|-|-|-|-|-|-|-|-|-|-|-|-|-|-|-|-|-|-|-|-|-|-|-|-|-|-|-|-|-|-|-|-|-|-|-|-|-|
GO:0006007	glucose catabolic process	biological_process	0.0073267	0.3092	20	7927	84	28560	Pbr025447,Pbr007150,Pbr015118,Pbr000099,Pbr012806,Pbr040797,Pbr036711,Pbr034222,Pbr021374,Pbr018870,Pbr014704,Pbr016797,Pbr013399,Pbr031946,Pbr002563,Pbr013637,Pbr005502,Pbr007373,Pbr000777,Pbr010820	-|-|-|-|-|-|-|-|-|-|-|-|-|-|-|-|-|-|-|-|
GO:0019320	hexose catabolic process	biological_process	0.0073267	0.3092	20	7927	84	28560	Pbr007150,Pbr025447,Pbr015118,Pbr000099,Pbr012806,Pbr040797,Pbr036711,Pbr034222,Pbr021374,Pbr018870,Pbr014704,Pbr016797,Pbr031946,Pbr002563,Pbr013399,Pbr013637,Pbr007373,Pbr005502,Pbr000777,Pbr010820	-|-|-|-|-|-|-|-|-|-|-|-|-|-|-|-|-|-|-|-|
GO:0015643	toxic substance binding	molecular_function	0.0075541	0.31576	5	7927	10	28560	Pbr041167,Pbr010386,Pbr019791,Pbr023934,Pbr024723	-|-|-|-|-|
GO:0034641	cellular nitrogen compound metabolic process	biological_process	0.0080834	0.33187	791	7927	5653	28560	Pbr009294,Pbr033600,Pbr021265,Pbr032229,Pbr005860,Pbr016325,Pbr037179,Pbr040906,Pbr025290,Pbr027848,Pbr008360,Pbr037691,Pbr037759,Pbr015118,Pbr011937,Pbr020157,Pbr006298,Pbr042230,Pbr005716,Pbr037844,Pbr001913,Pbr008420,Pbr019773,Pbr038668,Pbr017126,Pbr036418,Pbr026347,Pbr001421,Pbr028510,Pbr039046,Pbr023617,Pbr021386,Pbr016426,Pbr007431,Pbr022667,Pbr034949,Pbr018537,Pbr006814,Pbr038543,Pbr041159…	-|-|-|-|-|-|-|-|-|-|-|-|-|-|-|-|-|-|-|-|-|-|-|-|-|-|-|-|-|-|-|-|-|-|-|-|-|-|-|-|-|-|-|-|-|-|-|-|-|-|-|-|-|-|-|-|-|-|-|-|-|-|-|-|-|-|-|-|-|-|-|-|-|-|-|-|-|-|-|-|-|-|-|-|-|-|-|-|-|-|-|-|-|-|-|-|-|-|-|-|-|-|-|-|-|-|-|-|-|-|-|-|-|-|-|-|-|-|-|-|-|-|-|-|-|-|-|-|-|-|-|-|-|-|-|-|-|-|-|-|-|-|-|-|-|-|-|-|-|-|-|-|-|-|-|-|-|-|-|-|-|-|-|-|-|-|-|-|-|-|-|-|-|-|-|-|-|-|-|-|-|-|-|-|-|-|-|-|-|-|-|-|-|-|-|-|-|-|-|-…
GO:0072522	purine-containing compound biosynthetic process	biological_process	0.0080907	0.33187	37	7927	206	28560	Pbr013722,Pbr026031,Pbr018549,Pbr006221,Pbr042270,Pbr019082,Pbr003235,Pbr040281,Pbr030484,Pbr020157,Pbr011639,Pbr024628,Pbr020159,Pbr040906,Pbr015389,Pbr027854,Pbr035529,Pbr023147,Pbr014548,Pbr032391,Pbr020040,Pbr040905,Pbr014237,Pbr024095,Pbr032796,Pbr030867,Pbr005088,Pbr041516,Pbr020895,Pbr041337,Pbr028751,Pbr036465,Pbr004752,Pbr006002,Pbr036418,Pbr026061,Pbr013386	-|-|-|-|-|-|-|-|-|-|-|-|-|-|-|-|-|-|-|-|-|-|-|-|-|-|-|-|-|-|-|-|-|-|-|-|-|
GO:0043093	cytokinesis by binary fission	biological_process	0.0084114	0.33976	23	7927	111	28560	Pbr029701,Pbr011488,Pbr003132,Pbr009654,Pbr005557,Pbr036339,Pbr037781,Pbr042827,Pbr011456,Pbr006046,Pbr022894,Pbr028080,Pbr013689,Pbr023051,Pbr021041,Pbr016948,Pbr033247,Pbr041852,Pbr005556,Pbr022685,Pbr017262,Pbr031570,Pbr017979	-|-|-|-|-|-|-|-|-|-|-|-|-|-|-|-|-|-|-|-|-|-|-|
GO:0006096	glycolysis	biological_process	0.0085201	0.33976	18	7927	72	28560	Pbr036711,Pbr034222,Pbr018870,Pbr007150,Pbr025447,Pbr015118,Pbr000099,Pbr040797,Pbr012806,Pbr013637,Pbr007373,Pbr005502,Pbr000777,Pbr010820,Pbr014704,Pbr016797,Pbr031946,Pbr002563	-|-|-|-|-|-|-|-|-|-|-|-|-|-|-|-|-|-|
GO:0009165	nucleotide biosynthetic process	biological_process	0.0085926	0.33976	46	7927	257	28560	Pbr013386,Pbr036418,Pbr004752,Pbr022667,Pbr036465,Pbr028751,Pbr041337,Pbr005088,Pbr041516,Pbr030867,Pbr032796,Pbr024095,Pbr014237,Pbr040905,Pbr020040,Pbr001290,Pbr032391,Pbr010240,Pbr009412,Pbr014548,Pbr029921,Pbr035529,Pbr038047,Pbr023147,Pbr024684,Pbr027854,Pbr015389,Pbr024040,Pbr040906,Pbr020159,Pbr024628,Pbr011639,Pbr020157,Pbr027596,Pbr030484,Pbr003235,Pbr040281,Pbr012435,Pbr019082,Pbr036155…	-|-|-|-|-|-|-|-|-|-|-|-|-|-|-|-|-|-|-|-|-|-|-|-|-|-|-|-|-|-|-|-|-|-|-|-|-|-|-|-|-|-|-|-|-|-|
GO:1901293	nucleoside phosphate biosynthetic process	biological_process	0.0085926	0.33976	46	7927	257	28560	Pbr012435,Pbr019082,Pbr026031,Pbr018022,Pbr013722,Pbr042270,Pbr036155,Pbr029654,Pbr006221,Pbr003235,Pbr040281,Pbr011639,Pbr024628,Pbr020159,Pbr020157,Pbr030484,Pbr027596,Pbr015389,Pbr040906,Pbr024040,Pbr009412,Pbr010240,Pbr001290,Pbr032391,Pbr023147,Pbr038047,Pbr035529,Pbr024684,Pbr027854,Pbr014548,Pbr029921,Pbr040905,Pbr024095,Pbr014237,Pbr020040,Pbr036465,Pbr022667,Pbr004752,Pbr041516,Pbr005088…	-|-|-|-|-|-|-|-|-|-|-|-|-|-|-|-|-|-|-|-|-|-|-|-|-|-|-|-|-|-|-|-|-|-|-|-|-|-|-|-|-|-|-|-|-|-|
GO:0044249	cellular biosynthetic process	biological_process	0.0088348	0.34529	787	7927	5735	28560	Pbr033404,Pbr039924,Pbr018100,Pbr040080,Pbr014446,Pbr011192,Pbr026475,Pbr036612,Pbr022685,Pbr042421,Pbr010333,Pbr030862,Pbr038346,Pbr020379,Pbr016632,Pbr007294,Pbr028202,Pbr033617,Pbr040437,Pbr014535,Pbr031326,Pbr039132,Pbr006472,Pbr029064,Pbr021468,Pbr027347,Pbr038047,Pbr008639,Pbr029701,Pbr002312,Pbr032299,Pbr035452,Pbr000359,Pbr010864,Pbr024095,Pbr018773,Pbr011069,Pbr009890,Pbr039179,Pbr000814…	-|-|-|-|-|-|-|-|-|-|-|-|-|-|-|-|-|-|-|-|-|-|-|-|-|-|-|-|-|-|-|-|-|-|-|-|-|-|-|-|-|-|-|-|-|-|-|-|-|-|-|-|-|-|-|-|-|-|-|-|-|-|-|-|-|-|-|-|-|-|-|-|-|-|-|-|-|-|-|-|-|-|-|-|-|-|-|-|-|-|-|-|-|-|-|-|-|-|-|-|-|-|-|-|-|-|-|-|-|-|-|-|-|-|-|-|-|-|-|-|-|-|-|-|-|-|-|-|-|-|-|-|-|-|-|-|-|-|-|-|-|-|-|-|-|-|-|-|-|-|-|-|-|-|-|-|-|-|-|-|-|-|-|-|-|-|-|-|-|-|-|-|-|-|-|-|-|-|-|-|-|-|-|-|-|-|-|-|-|-|-|-|-|-|-|-|-|-|-|-…
GO:0016410	N-acyltransferase activity	molecular_function	0.0091795	0.34529	26	7927	128	28560	Pbr015568,Pbr032383,Pbr007396,Pbr030468,Pbr010685,Pbr040274,Pbr013722,Pbr008952,Pbr008959,Pbr022737,Pbr006298,Pbr009679,Pbr041017,Pbr017669,Pbr022161,Pbr009075,Pbr013581,Pbr013200,Pbr028480,Pbr019474,Pbr004436,Pbr040173,Pbr041797,Pbr020949,Pbr028734,Pbr014735	-|-|-|-|-|-|-|-|-|-|-|-|-|-|-|-|-|-|-|-|-|-|-|-|-|-|
GO:0031012	extracellular matrix	cellular_component	0.0092584	0.34529	30	7927	165	28560	Pbr015024,Pbr030420,Pbr038858,Pbr011068,Pbr038443,Pbr026767,Pbr025138,Pbr019628,Pbr014369,Pbr034533,Pbr000971,Pbr010157,Pbr034024,Pbr038169,Pbr039046,Pbr010738,Pbr019818,Pbr036114,Pbr039714,Pbr037537,Pbr021903,Pbr036418,Pbr023350,Pbr017027,Pbr017041,Pbr025134,Pbr012900,Pbr002292,Pbr041834,Pbr036617	-|-|-|-|-|-|-|-|-|-|-|-|-|-|-|-|-|-|-|-|-|-|-|-|-|-|-|-|-|-|
GO:0031929	TOR signaling cascade	biological_process	0.0092806	0.34529	3	7927	4	28560	Pbr039319,Pbr000163,Pbr014773	-|-|-|
GO:0032006	regulation of TOR signaling cascade	biological_process	0.0092806	0.34529	3	7927	4	28560	Pbr014773,Pbr000163,Pbr039319	-|-|-|
GO:0001071	nucleic acid binding transcription factor activity	molecular_function	0.0092831	0.34529	165	7927	1118	28560	Pbr032764,Pbr013854,Pbr005121,Pbr019773,Pbr034912,Pbr014473,Pbr014782,Pbr011474,Pbr028080,Pbr009430,Pbr003434,Pbr009294,Pbr005860,Pbr018403,Pbr016948,Pbr018333,Pbr035753,Pbr011937,Pbr042827,Pbr022918,Pbr036339,Pbr030745,Pbr026554,Pbr024732,Pbr013092,Pbr005446,Pbr033614,Pbr023051,Pbr037408,Pbr005556,Pbr023617,Pbr029055,Pbr035691,Pbr000569,Pbr031456,Pbr014120,Pbr001608,Pbr015939,Pbr012684,Pbr038791…	-|-|-|-|-|-|-|-|-|-|-|-|-|-|-|-|-|-|-|-|-|-|-|-|-|-|-|-|-|-|-|-|-|-|-|-|-|-|-|-|-|-|-|-|-|-|-|-|-|-|-|-|-|-|-|-|-|-|-|-|-|-|-|-|-|-|-|-|-|-|-|-|-|-|-|-|-|-|-|-|-|-|-|-|-|-|-|-|-|-|-|-|-|-|-|-|-|-|-|-|-|-|-|-|-|-|-|-|-|-|-|-|-|-|-|-|-|-|-|-|-|-|-|-|-|-|-|-|-|-|-|-|-|-|-|-|-|-|-|-|-|-|-|-|-|-|-|-|-|-|-|-|-|-|-|-|-|-|-|-|-|-|-|-|-|
GO:0003700	sequence-specific DNA binding transcription factor activity	molecular_function	0.0092831	0.34529	165	7927	1118	28560	Pbr034761,Pbr006945,Pbr030208,Pbr008754,Pbr014160,Pbr030364,Pbr011145,Pbr016222,Pbr031557,Pbr038828,Pbr021041,Pbr018641,Pbr013689,Pbr023047,Pbr028356,Pbr033937,Pbr003927,Pbr036862,Pbr024467,Pbr006046,Pbr013530,Pbr040121,Pbr038791,Pbr015939,Pbr012684,Pbr001608,Pbr014120,Pbr019494,Pbr002685,Pbr008077,Pbr024746,Pbr001362,Pbr040074,Pbr041852,Pbr022213,Pbr039302,Pbr008217,Pbr033090,Pbr037800,Pbr023902…	-|-|-|-|-|-|-|-|-|-|-|-|-|-|-|-|-|-|-|-|-|-|-|-|-|-|-|-|-|-|-|-|-|-|-|-|-|-|-|-|-|-|-|-|-|-|-|-|-|-|-|-|-|-|-|-|-|-|-|-|-|-|-|-|-|-|-|-|-|-|-|-|-|-|-|-|-|-|-|-|-|-|-|-|-|-|-|-|-|-|-|-|-|-|-|-|-|-|-|-|-|-|-|-|-|-|-|-|-|-|-|-|-|-|-|-|-|-|-|-|-|-|-|-|-|-|-|-|-|-|-|-|-|-|-|-|-|-|-|-|-|-|-|-|-|-|-|-|-|-|-|-|-|-|-|-|-|-|-|-|-|-|-|-|-|
GO:0072686	mitotic spindle	cellular_component	0.0094333	0.34763	14	7927	51	28560	Pbr013689,Pbr035727,Pbr010325,Pbr035718,Pbr024787,Pbr014473,Pbr039132,Pbr042827,Pbr035719,Pbr012497,Pbr011600,Pbr020041,Pbr020063,Pbr008993	-|-|-|-|-|-|-|-|-|-|-|-|-|-|
GO:0043648	dicarboxylic acid metabolic process	biological_process	0.009844	0.34763	15	7927	59	28560	Pbr037260,Pbr025247,Pbr000287,Pbr012538,Pbr008222,Pbr006059,Pbr038232,Pbr028827,Pbr026758,Pbr025845,Pbr014112,Pbr001483,Pbr010669,Pbr038994,Pbr036395	-|-|-|-|-|-|-|-|-|-|-|-|-|-|-|
GO:0000778	condensed nuclear chromosome kinetochore	cellular_component	0.0098786	0.34763	16	7927	61	28560	Pbr035727,Pbr010325,Pbr014473,Pbr009061,Pbr042827,Pbr041026,Pbr012497,Pbr011600,Pbr020041,Pbr013689,Pbr039132,Pbr024787,Pbr035718,Pbr035719,Pbr020063,Pbr008993	-|-|-|-|-|-|-|-|-|-|-|-|-|-|-|-|
GO:0000780	condensed nuclear chromosome, centromeric region	cellular_component	0.0098786	0.34763	16	7927	61	28560	Pbr042827,Pbr009061,Pbr014473,Pbr010325,Pbr035727,Pbr020041,Pbr011600,Pbr041026,Pbr012497,Pbr039132,Pbr024787,Pbr035718,Pbr013689,Pbr020063,Pbr008993,Pbr035719	-|-|-|-|-|-|-|-|-|-|-|-|-|-|-|-|
GO:0000942	condensed nuclear chromosome outer kinetochore	cellular_component	0.0098786	0.34763	16	7927	61	28560	Pbr013689,Pbr039132,Pbr024787,Pbr035718,Pbr035719,Pbr008993,Pbr020063,Pbr010325,Pbr035727,Pbr042827,Pbr009061,Pbr014473,Pbr041026,Pbr012497,Pbr020041,Pbr011600	-|-|-|-|-|-|-|-|-|-|-|-|-|-|-|-|
GO:0042729	DASH complex	cellular_component	0.0098786	0.34763	16	7927	61	28560	Pbr020041,Pbr011600,Pbr041026,Pbr012497,Pbr042827,Pbr014473,Pbr009061,Pbr010325,Pbr035727,Pbr020063,Pbr008993,Pbr035719,Pbr039132,Pbr035718,Pbr024787,Pbr013689	-|-|-|-|-|-|-|-|-|-|-|-|-|-|-|-|
GO:0008080	N-acetyltransferase activity	molecular_function	0.0099007	0.34763	23	7927	107	28560	Pbr022161,Pbr017669,Pbr009679,Pbr008959,Pbr022737,Pbr013200,Pbr013581,Pbr009075,Pbr007396,Pbr030468,Pbr032383,Pbr015568,Pbr013722,Pbr008952,Pbr040274,Pbr010685,Pbr041797,Pbr004436,Pbr040173,Pbr028734,Pbr020949,Pbr028480,Pbr019474	-|-|-|-|-|-|-|-|-|-|-|-|-|-|-|-|-|-|-|-|-|-|-|
GO:0009579	thylakoid	cellular_component	0.010224	0.3489	45	7927	261	28560	Pbr036225,Pbr015095,Pbr037072,Pbr035500,Pbr025296,Pbr019168,Pbr028626,Pbr021370,Pbr028645,Pbr039157,Pbr018773,Pbr016456,Pbr041516,Pbr006941,Pbr033791,Pbr041327,Pbr033219,Pbr008921,Pbr033005,Pbr042856,Pbr022840,Pbr042127,Pbr014580,Pbr033766,Pbr018027,Pbr008101,Pbr000210,Pbr017211,Pbr034626,Pbr011657,Pbr021388,Pbr036234,Pbr014083,Pbr012475,Pbr036746,Pbr004930,Pbr017226,Pbr009064,Pbr041033,Pbr031059…	-|-|-|-|-|-|-|-|-|-|-|-|-|-|-|-|-|-|-|-|-|-|-|-|-|-|-|-|-|-|-|-|-|-|-|-|-|-|-|-|-|-|-|-|-|
GO:0044436	thylakoid part	cellular_component	0.010224	0.3489	45	7927	261	28560	Pbr037072,Pbr035500,Pbr036225,Pbr015095,Pbr019168,Pbr028626,Pbr021370,Pbr018773,Pbr028645,Pbr039157,Pbr025296,Pbr041327,Pbr016456,Pbr041516,Pbr033791,Pbr006941,Pbr008921,Pbr033005,Pbr033219,Pbr033766,Pbr042856,Pbr022840,Pbr042127,Pbr014580,Pbr000210,Pbr017211,Pbr034626,Pbr011657,Pbr021388,Pbr018027,Pbr008101,Pbr012475,Pbr014083,Pbr036746,Pbr004930,Pbr009064,Pbr017226,Pbr031059,Pbr041033,Pbr036234…	-|-|-|-|-|-|-|-|-|-|-|-|-|-|-|-|-|-|-|-|-|-|-|-|-|-|-|-|-|-|-|-|-|-|-|-|-|-|-|-|-|-|-|-|-|
GO:0016052	carbohydrate catabolic process	biological_process	0.010527	0.3489	30	7927	146	28560	Pbr040797,Pbr012806,Pbr000099,Pbr015118,Pbr033324,Pbr025447,Pbr007150,Pbr018870,Pbr021374,Pbr034222,Pbr008610,Pbr036711,Pbr035099,Pbr002818,Pbr013399,Pbr002563,Pbr011201,Pbr031946,Pbr016797,Pbr027178,Pbr034594,Pbr028619,Pbr014704,Pbr042891,Pbr010820,Pbr000777,Pbr035260,Pbr005502,Pbr007373,Pbr013637	-|-|-|-|-|-|-|-|-|-|-|-|-|-|-|-|-|-|-|-|-|-|-|-|-|-|-|-|-|-|
GO:0009152	purine ribonucleotide biosynthetic process	biological_process	0.010652	0.3489	32	7927	176	28560	Pbr040905,Pbr024095,Pbr014237,Pbr020040,Pbr032391,Pbr035529,Pbr023147,Pbr027854,Pbr014548,Pbr036418,Pbr013386,Pbr036465,Pbr004752,Pbr005088,Pbr041516,Pbr030867,Pbr032796,Pbr028751,Pbr041337,Pbr040281,Pbr003235,Pbr019082,Pbr026031,Pbr013722,Pbr042270,Pbr006221,Pbr040906,Pbr011639,Pbr024628,Pbr020159,Pbr020157,Pbr030484	-|-|-|-|-|-|-|-|-|-|-|-|-|-|-|-|-|-|-|-|-|-|-|-|-|-|-|-|-|-|-|-|
GO:0005996	monosaccharide metabolic process	biological_process	0.010669	0.3489	33	7927	162	28560	Pbr018870,Pbr036711,Pbr034222,Pbr012806,Pbr034251,Pbr015118,Pbr007373,Pbr005502,Pbr000777,Pbr011621,Pbr025877,Pbr029672,Pbr002563,Pbr029849,Pbr021374,Pbr010586,Pbr002818,Pbr012494,Pbr010816,Pbr000099,Pbr040797,Pbr007150,Pbr025447,Pbr021303,Pbr001694,Pbr010820,Pbr016894,Pbr013637,Pbr025530,Pbr016797,Pbr031946,Pbr013399,Pbr014704	-|-|-|-|-|-|-|-|-|-|-|-|-|-|-|-|-|-|-|-|-|-|-|-|-|-|-|-|-|-|-|-|-|
GO:0005786	signal recognition particle, endoplasmic reticulum targeting	cellular_component	0.0108	0.3489	5	7927	11	28560	Pbr024739,Pbr010446,Pbr010586,Pbr029849,Pbr010447	-|-|-|-|-|
GO:0030942	endoplasmic reticulum signal peptide binding	molecular_function	0.0108	0.3489	5	7927	11	28560	Pbr010586,Pbr029849,Pbr024739,Pbr010446,Pbr010447	-|-|-|-|-|
GO:0065004	protein-DNA complex assembly	biological_process	0.010823	0.3489	18	7927	84	28560	Pbr041852,Pbr004435,Pbr005556,Pbr029016,Pbr033600,Pbr023051,Pbr013484,Pbr039707,Pbr011453,Pbr032522,Pbr015626,Pbr022127,Pbr018783,Pbr041472,Pbr011488,Pbr029415,Pbr040684,Pbr030831	-|-|-|-|-|-|-|-|-|-|-|-|-|-|-|-|-|-|
GO:0071824	protein-DNA complex subunit organization	biological_process	0.010823	0.3489	18	7927	84	28560	Pbr030831,Pbr029415,Pbr011488,Pbr040684,Pbr041472,Pbr015626,Pbr022127,Pbr018783,Pbr013484,Pbr039707,Pbr032522,Pbr011453,Pbr033600,Pbr023051,Pbr029016,Pbr005556,Pbr041852,Pbr004435	-|-|-|-|-|-|-|-|-|-|-|-|-|-|-|-|-|-|
GO:1901360	organic cyclic compound metabolic process	biological_process	0.010843	0.3489	806	7927	5785	28560	Pbr005088,Pbr032238,Pbr005556,Pbr022903,Pbr029055,Pbr004752,Pbr035691,Pbr028569,Pbr016412,Pbr039217,Pbr033005,Pbr030962,Pbr018968,Pbr013092,Pbr022127,Pbr001086,Pbr026554,Pbr042827,Pbr012954,Pbr030745,Pbr010604,Pbr040905,Pbr016894,Pbr023326,Pbr013691,Pbr018333,Pbr003139,Pbr020396,Pbr001501,Pbr006069,Pbr031692,Pbr032213,Pbr035228,Pbr005797,Pbr028694,Pbr014473,Pbr008674,Pbr032764,Pbr024145,Pbr013854…	-|-|-|-|-|-|-|-|-|-|-|-|-|-|-|-|-|-|-|-|-|-|-|-|-|-|-|-|-|-|-|-|-|-|-|-|-|-|-|-|-|-|-|-|-|-|-|-|-|-|-|-|-|-|-|-|-|-|-|-|-|-|-|-|-|-|-|-|-|-|-|-|-|-|-|-|-|-|-|-|-|-|-|-|-|-|-|-|-|-|-|-|-|-|-|-|-|-|-|-|-|-|-|-|-|-|-|-|-|-|-|-|-|-|-|-|-|-|-|-|-|-|-|-|-|-|-|-|-|-|-|-|-|-|-|-|-|-|-|-|-|-|-|-|-|-|-|-|-|-|-|-|-|-|-|-|-|-|-|-|-|-|-|-|-|-|-|-|-|-|-|-|-|-|-|-|-|-|-|-|-|-|-|-|-|-|-|-|-|-|-|-|-|-|-|-|-|-|-|-…
GO:0010273	detoxification of copper ion	biological_process	0.01105	0.3489	2	7927	2	28560	Pbr008584,Pbr008586	-|-|
GO:0046686	response to cadmium ion	biological_process	0.01105	0.3489	2	7927	2	28560	Pbr008584,Pbr008586	-|-|
GO:0046688	response to copper ion	biological_process	0.01105	0.3489	2	7927	2	28560	Pbr008584,Pbr008586	-|-|
GO:0071585	detoxification of cadmium ion	biological_process	0.01105	0.3489	2	7927	2	28560	Pbr008586,Pbr008584	-|-|
GO:0009260	ribonucleotide biosynthetic process	biological_process	0.011546	0.3594	32	7927	177	28560	Pbr020040,Pbr024095,Pbr014237,Pbr040905,Pbr014548,Pbr035529,Pbr023147,Pbr027854,Pbr032391,Pbr013386,Pbr036418,Pbr028751,Pbr041337,Pbr005088,Pbr041516,Pbr030867,Pbr032796,Pbr004752,Pbr036465,Pbr003235,Pbr040281,Pbr042270,Pbr006221,Pbr026031,Pbr013722,Pbr019082,Pbr040906,Pbr020157,Pbr030484,Pbr024628,Pbr020159,Pbr011639	-|-|-|-|-|-|-|-|-|-|-|-|-|-|-|-|-|-|-|-|-|-|-|-|-|-|-|-|-|-|-|-|
GO:0046390	ribose phosphate biosynthetic process	biological_process	0.011546	0.3594	32	7927	177	28560	Pbr040906,Pbr011639,Pbr024628,Pbr020159,Pbr030484,Pbr020157,Pbr040281,Pbr003235,Pbr019082,Pbr013722,Pbr026031,Pbr006221,Pbr042270,Pbr036418,Pbr013386,Pbr036465,Pbr004752,Pbr032796,Pbr030867,Pbr005088,Pbr041516,Pbr041337,Pbr028751,Pbr040905,Pbr014237,Pbr024095,Pbr020040,Pbr032391,Pbr027854,Pbr023147,Pbr035529,Pbr014548	-|-|-|-|-|-|-|-|-|-|-|-|-|-|-|-|-|-|-|-|-|-|-|-|-|-|-|-|-|-|-|-|
GO:0000940	condensed chromosome outer kinetochore	cellular_component	0.011684	0.36113	18	7927	74	28560	Pbr020041,Pbr011600,Pbr041026,Pbr012497,Pbr042827,Pbr014473,Pbr009061,Pbr010325,Pbr035727,Pbr036479,Pbr008560,Pbr008993,Pbr020063,Pbr035719,Pbr039132,Pbr035718,Pbr024787,Pbr013689	-|-|-|-|-|-|-|-|-|-|-|-|-|-|-|-|-|-|
GO:1901576	organic substance biosynthetic process	biological_process	0.012082	0.36892	812	7927	5944	28560	Pbr024746,Pbr008077,Pbr001362,Pbr026724,Pbr015090,Pbr014449,Pbr003552,Pbr010232,Pbr026061,Pbr007740,Pbr041486,Pbr030339,Pbr031495,Pbr035657,Pbr024780,Pbr004200,Pbr007396,Pbr021108,Pbr001609,Pbr014413,Pbr010045,Pbr008952,Pbr015667,Pbr025143,Pbr039095,Pbr042688,Pbr023747,Pbr020444,Pbr024934,Pbr011656,Pbr003528,Pbr005802,Pbr002342,Pbr015380,Pbr007229,Pbr010052,Pbr031557,Pbr016222,Pbr002413,Pbr038828…	-|-|-|-|-|-|-|-|-|-|-|-|-|-|-|-|-|-|-|-|-|-|-|-|-|-|-|-|-|-|-|-|-|-|-|-|-|-|-|-|-|-|-|-|-|-|-|-|-|-|-|-|-|-|-|-|-|-|-|-|-|-|-|-|-|-|-|-|-|-|-|-|-|-|-|-|-|-|-|-|-|-|-|-|-|-|-|-|-|-|-|-|-|-|-|-|-|-|-|-|-|-|-|-|-|-|-|-|-|-|-|-|-|-|-|-|-|-|-|-|-|-|-|-|-|-|-|-|-|-|-|-|-|-|-|-|-|-|-|-|-|-|-|-|-|-|-|-|-|-|-|-|-|-|-|-|-|-|-|-|-|-|-|-|-|-|-|-|-|-|-|-|-|-|-|-|-|-|-|-|-|-|-|-|-|-|-|-|-|-|-|-|-|-|-|-|-|-|-|-…
GO:0032505	reproduction of a single-celled organism	biological_process	0.012227	0.36892	23	7927	115	28560	Pbr011456,Pbr006046,Pbr022894,Pbr029701,Pbr003132,Pbr011488,Pbr009654,Pbr036339,Pbr037781,Pbr005557,Pbr042827,Pbr005556,Pbr022685,Pbr041852,Pbr017262,Pbr031570,Pbr017979,Pbr028080,Pbr013689,Pbr023051,Pbr021041,Pbr016948,Pbr033247	-|-|-|-|-|-|-|-|-|-|-|-|-|-|-|-|-|-|-|-|-|-|-|
GO:0046872	metal ion binding	molecular_function	0.012262	0.36892	560	7927	4015	28560	Pbr036465,Pbr005744,Pbr010447,Pbr016258,Pbr002169,Pbr020411,Pbr018986,Pbr022213,Pbr014215,Pbr005785,Pbr008638,Pbr018751,Pbr017736,Pbr041955,Pbr005974,Pbr037321,Pbr019244,Pbr014237,Pbr013418,Pbr012601,Pbr024628,Pbr018292,Pbr010917,Pbr021375,Pbr010716,Pbr008584,Pbr009396,Pbr036862,Pbr032635,Pbr026197,Pbr002665,Pbr030060,Pbr041740,Pbr013453,Pbr036298,Pbr020062,Pbr029776,Pbr042394,Pbr033791,Pbr000540…	-|-|-|-|-|-|-|-|-|-|-|-|-|-|-|-|-|-|-|-|-|-|-|-|-|-|-|-|-|-|-|-|-|-|-|-|-|-|-|-|-|-|-|-|-|-|-|-|-|-|-|-|-|-|-|-|-|-|-|-|-|-|-|-|-|-|-|-|-|-|-|-|-|-|-|-|-|-|-|-|-|-|-|-|-|-|-|-|-|-|-|-|-|-|-|-|-|-|-|-|-|-|-|-|-|-|-|-|-|-|-|-|-|-|-|-|-|-|-|-|-|-|-|-|-|-|-|-|-|-|-|-|-|-|-|-|-|-|-|-|-|-|-|-|-|-|-|-|-|-|-|-|-|-|-|-|-|-|-|-|-|-|-|-|-|-|-|-|-|-|-|-|-|-|-|-|-|-|-|-|-|-|-|-|-|-|-|-|-|-|-|-|-|-|-|-|-|-|-|-…
GO:1901566	organonitrogen compound biosynthetic process	biological_process	0.012278	0.36892	133	7927	842	28560	Pbr041471,Pbr022236,Pbr007498,Pbr032700,Pbr030867,Pbr032796,Pbr025447,Pbr000797,Pbr020895,Pbr019942,Pbr009902,Pbr024095,Pbr027854,Pbr035529,Pbr038047,Pbr032391,Pbr024040,Pbr029031,Pbr012129,Pbr016632,Pbr042421,Pbr004021,Pbr036612,Pbr036395,Pbr027710,Pbr018100,Pbr041292,Pbr038426,Pbr026758,Pbr025845,Pbr028734,Pbr013386,Pbr004306,Pbr015625,Pbr004541,Pbr041337,Pbr015878,Pbr027429,Pbr037260,Pbr036267…	-|-|-|-|-|-|-|-|-|-|-|-|-|-|-|-|-|-|-|-|-|-|-|-|-|-|-|-|-|-|-|-|-|-|-|-|-|-|-|-|-|-|-|-|-|-|-|-|-|-|-|-|-|-|-|-|-|-|-|-|-|-|-|-|-|-|-|-|-|-|-|-|-|-|-|-|-|-|-|-|-|-|-|-|-|-|-|-|-|-|-|-|-|-|-|-|-|-|-|-|-|-|-|-|-|-|-|-|-|-|-|-|-|-|-|-|-|-|-|-|-|-|-|-|-|-|-|-|-|-|-|-|-|
GO:0034660	ncRNA metabolic process	biological_process	0.012356	0.36892	91	7927	521	28560	Pbr024631,Pbr042230,Pbr016007,Pbr037844,Pbr022893,Pbr018884,Pbr022372,Pbr038824,Pbr025294,Pbr025449,Pbr008327,Pbr000190,Pbr005797,Pbr007365,Pbr021265,Pbr006069,Pbr040204,Pbr024410,Pbr041265,Pbr019881,Pbr015118,Pbr023326,Pbr035452,Pbr002790,Pbr041674,Pbr011415,Pbr014001,Pbr030172,Pbr027352,Pbr034846,Pbr032835,Pbr001926,Pbr023847,Pbr041925,Pbr022444,Pbr033005,Pbr012898,Pbr002624,Pbr029606,Pbr028569…	-|-|-|-|-|-|-|-|-|-|-|-|-|-|-|-|-|-|-|-|-|-|-|-|-|-|-|-|-|-|-|-|-|-|-|-|-|-|-|-|-|-|-|-|-|-|-|-|-|-|-|-|-|-|-|-|-|-|-|-|-|-|-|-|-|-|-|-|-|-|-|-|-|-|-|-|-|-|-|-|-|-|-|-|-|-|-|-|-|-|-|
GO:0050290	sphingomyelin phosphodiesterase D activity	molecular_function	0.012521	0.37132	2	7927	2	28560	Pbr042805,Pbr035765	-|-|
GO:0015074	DNA integration	biological_process	0.012936	0.38104	8	7927	27	28560	Pbr039707,Pbr042091,Pbr026129,Pbr002360,Pbr000173,Pbr015114,Pbr023057,Pbr014676	-|-|-|-|-|-|-|-|
GO:0005635	nuclear envelope	cellular_component	0.013093	0.38309	10	7927	33	28560	Pbr029854,Pbr000367,Pbr027380,Pbr003179,Pbr002048,Pbr029414,Pbr034595,Pbr010184,Pbr006776,Pbr031243	-|-|-|-|-|-|-|-|-|-|
GO:0006139	nucleobase-containing compound metabolic process	biological_process	0.013204	0.38379	732	7927	5247	28560	Pbr021374,Pbr002240,Pbr033090,Pbr011312,Pbr006002,Pbr022213,Pbr041852,Pbr036465,Pbr016258,Pbr025088,Pbr041098,Pbr002685,Pbr002169,Pbr037321,Pbr000976,Pbr042782,Pbr027181,Pbr013631,Pbr015699,Pbr036479,Pbr014237,Pbr033232,Pbr005557,Pbr013418,Pbr033430,Pbr032383,Pbr010357,Pbr031877,Pbr014305,Pbr038192,Pbr029921,Pbr037193,Pbr019220,Pbr015549,Pbr021041,Pbr012475,Pbr018535,Pbr035719,Pbr024628,Pbr030208…	-|-|-|-|-|-|-|-|-|-|-|-|-|-|-|-|-|-|-|-|-|-|-|-|-|-|-|-|-|-|-|-|-|-|-|-|-|-|-|-|-|-|-|-|-|-|-|-|-|-|-|-|-|-|-|-|-|-|-|-|-|-|-|-|-|-|-|-|-|-|-|-|-|-|-|-|-|-|-|-|-|-|-|-|-|-|-|-|-|-|-|-|-|-|-|-|-|-|-|-|-|-|-|-|-|-|-|-|-|-|-|-|-|-|-|-|-|-|-|-|-|-|-|-|-|-|-|-|-|-|-|-|-|-|-|-|-|-|-|-|-|-|-|-|-|-|-|-|-|-|-|-|-|-|-|-|-|-|-|-|-|-|-|-|-|-|-|-|-|-|-|-|-|-|-|-|-|-|-|-|-|-|-|-|-|-|-|-|-|-|-|-|-|-|-|-|-|-|-|-…
GO:0005578	proteinaceous extracellular matrix	cellular_component	0.013455	0.38852	28	7927	155	28560	Pbr002292,Pbr012900,Pbr036617,Pbr041834,Pbr017041,Pbr036418,Pbr023350,Pbr017027,Pbr021903,Pbr025134,Pbr036114,Pbr019818,Pbr037537,Pbr039714,Pbr010157,Pbr034024,Pbr038169,Pbr000971,Pbr039046,Pbr025138,Pbr019628,Pbr014369,Pbr026767,Pbr038443,Pbr011068,Pbr030420,Pbr015024,Pbr038858	-|-|-|-|-|-|-|-|-|-|-|-|-|-|-|-|-|-|-|-|-|-|-|-|-|-|-|-|
GO:0005759	mitochondrial matrix	cellular_component	0.014151	0.4049	10	7927	40	28560	Pbr035833,Pbr020021,Pbr041017,Pbr018922,Pbr019038,Pbr035889,Pbr016258,Pbr018920,Pbr009426,Pbr003478	-|-|-|-|-|-|-|-|-|-|
GO:0043234	protein complex	cellular_component	0.014207	0.4049	363	7927	2535	28560	Pbr004206,Pbr002818,Pbr039707,Pbr003552,Pbr006127,Pbr010891,Pbr035133,Pbr025772,Pbr021253,Pbr039157,Pbr032130,Pbr011488,Pbr038899,Pbr010630,Pbr006716,Pbr020640,Pbr018063,Pbr011456,Pbr021108,Pbr002048,Pbr012497,Pbr034222,Pbr031713,Pbr023241,Pbr006022,Pbr031115,Pbr013689,Pbr016879,Pbr017128,Pbr008560,Pbr040520,Pbr008276,Pbr030364,Pbr019702,Pbr002342,Pbr040281,Pbr040009,Pbr021388,Pbr021653,Pbr013530…	-|-|-|-|-|-|-|-|-|-|-|-|-|-|-|-|-|-|-|-|-|-|-|-|-|-|-|-|-|-|-|-|-|-|-|-|-|-|-|-|-|-|-|-|-|-|-|-|-|-|-|-|-|-|-|-|-|-|-|-|-|-|-|-|-|-|-|-|-|-|-|-|-|-|-|-|-|-|-|-|-|-|-|-|-|-|-|-|-|-|-|-|-|-|-|-|-|-|-|-|-|-|-|-|-|-|-|-|-|-|-|-|-|-|-|-|-|-|-|-|-|-|-|-|-|-|-|-|-|-|-|-|-|-|-|-|-|-|-|-|-|-|-|-|-|-|-|-|-|-|-|-|-|-|-|-|-|-|-|-|-|-|-|-|-|-|-|-|-|-|-|-|-|-|-|-|-|-|-|-|-|-|-|-|-|-|-|-|-|-|-|-|-|-|-|-|-|-|-|-…
GO:0008746	NAD(P)+ transhydrogenase activity	molecular_function	0.014777	0.41309	2	7927	2	28560	Pbr031999,Pbr037092	-|-|
GO:0008750	NAD(P)+ transhydrogenase (AB-specific) activity	molecular_function	0.014777	0.41309	2	7927	2	28560	Pbr031999,Pbr037092	-|-|
GO:0016652	oxidoreductase activity, acting on NAD(P)H, NAD(P) as acceptor	molecular_function	0.014777	0.41309	2	7927	2	28560	Pbr031999,Pbr037092	-|-|
GO:0019783	small conjugating protein-specific protease activity	molecular_function	0.015118	0.41524	10	7927	33	28560	Pbr037521,Pbr010707,Pbr022946,Pbr001028,Pbr001013,Pbr034664,Pbr008852,Pbr034247,Pbr035780,Pbr014485	-|-|-|-|-|-|-|-|-|-|
GO:0043169	cation binding	molecular_function	0.015147	0.41524	563	7927	4047	28560	Pbr002563,Pbr018156,Pbr026746,Pbr015024,Pbr021518,Pbr002910,Pbr007302,Pbr024029,Pbr040085,Pbr035741,Pbr020159,Pbr038091,Pbr015587,Pbr014083,Pbr017379,Pbr018634,Pbr022678,Pbr036144,Pbr010248,Pbr000312,Pbr000535,Pbr018709,Pbr005182,Pbr014704,Pbr019143,Pbr018116,Pbr032633,Pbr030378,Pbr007800,Pbr040424,Pbr016838,Pbr028673,Pbr028559,Pbr002545,Pbr021569,Pbr028567,Pbr010738,Pbr040095,Pbr016456,Pbr039012…	-|-|-|-|-|-|-|-|-|-|-|-|-|-|-|-|-|-|-|-|-|-|-|-|-|-|-|-|-|-|-|-|-|-|-|-|-|-|-|-|-|-|-|-|-|-|-|-|-|-|-|-|-|-|-|-|-|-|-|-|-|-|-|-|-|-|-|-|-|-|-|-|-|-|-|-|-|-|-|-|-|-|-|-|-|-|-|-|-|-|-|-|-|-|-|-|-|-|-|-|-|-|-|-|-|-|-|-|-|-|-|-|-|-|-|-|-|-|-|-|-|-|-|-|-|-|-|-|-|-|-|-|-|-|-|-|-|-|-|-|-|-|-|-|-|-|-|-|-|-|-|-|-|-|-|-|-|-|-|-|-|-|-|-|-|-|-|-|-|-|-|-|-|-|-|-|-|-|-|-|-|-|-|-|-|-|-|-|-|-|-|-|-|-|-|-|-|-|-|-…
GO:0033179	proton-transporting V-type ATPase, V0 domain	cellular_component	0.015196	0.41524	19	7927	87	28560	Pbr031290,Pbr023051,Pbr001870,Pbr023544,Pbr030364,Pbr008276,Pbr026423,Pbr022685,Pbr008271,Pbr010517,Pbr036339,Pbr011488,Pbr012802,Pbr000776,Pbr033927,Pbr032658,Pbr031988,Pbr015828,Pbr021108	-|-|-|-|-|-|-|-|-|-|-|-|-|-|-|-|-|-|-|
GO:0009056	catabolic process	biological_process	0.015232	0.41524	143	7927	921	28560	Pbr022937,Pbr028095,Pbr010942,Pbr003079,Pbr007950,Pbr029701,Pbr009942,Pbr019005,Pbr013637,Pbr035780,Pbr000099,Pbr039592,Pbr030659,Pbr025447,Pbr000697,Pbr024919,Pbr035099,Pbr025805,Pbr007517,Pbr007088,Pbr005087,Pbr025013,Pbr034631,Pbr028619,Pbr026742,Pbr038983,Pbr030735,Pbr031588,Pbr016071,Pbr022685,Pbr035767,Pbr040331,Pbr009280,Pbr026331,Pbr039132,Pbr028827,Pbr008610,Pbr041026,Pbr005095,Pbr027178…	-|-|-|-|-|-|-|-|-|-|-|-|-|-|-|-|-|-|-|-|-|-|-|-|-|-|-|-|-|-|-|-|-|-|-|-|-|-|-|-|-|-|-|-|-|-|-|-|-|-|-|-|-|-|-|-|-|-|-|-|-|-|-|-|-|-|-|-|-|-|-|-|-|-|-|-|-|-|-|-|-|-|-|-|-|-|-|-|-|-|-|-|-|-|-|-|-|-|-|-|-|-|-|-|-|-|-|-|-|-|-|-|-|-|-|-|-|-|-|-|-|-|-|-|-|-|-|-|-|-|-|-|-|-|-|-|-|-|-|-|-|-|-|
GO:0019318	hexose metabolic process	biological_process	0.015769	0.42723	31	7927	155	28560	Pbr010586,Pbr012494,Pbr036711,Pbr010816,Pbr034222,Pbr021374,Pbr018870,Pbr025447,Pbr034251,Pbr007150,Pbr015118,Pbr000099,Pbr012806,Pbr040797,Pbr013637,Pbr025877,Pbr011621,Pbr005502,Pbr007373,Pbr001694,Pbr000777,Pbr010820,Pbr016894,Pbr014704,Pbr029849,Pbr016797,Pbr029672,Pbr025530,Pbr013399,Pbr002563,Pbr031946	-|-|-|-|-|-|-|-|-|-|-|-|-|-|-|-|-|-|-|-|-|-|-|-|-|-|-|-|-|-|-|
GO:0019954	asexual reproduction	biological_process	0.016252	0.4344	25	7927	131	28560	Pbr006046,Pbr022686,Pbr011456,Pbr022894,Pbr040358,Pbr003132,Pbr011488,Pbr009654,Pbr029701,Pbr036339,Pbr005557,Pbr037781,Pbr042827,Pbr041852,Pbr005556,Pbr022685,Pbr017262,Pbr017979,Pbr031570,Pbr013689,Pbr023051,Pbr028080,Pbr016948,Pbr033247,Pbr021041	-|-|-|-|-|-|-|-|-|-|-|-|-|-|-|-|-|-|-|-|-|-|-|-|-|
GO:0000775	chromosome, centromeric region	cellular_component	0.01633	0.4344	32	7927	167	28560	Pbr020063,Pbr005556,Pbr041852,Pbr016258,Pbr039707,Pbr013144,Pbr035718,Pbr023051,Pbr020041,Pbr041026,Pbr012497,Pbr042827,Pbr010325,Pbr025143,Pbr011488,Pbr036479,Pbr008993,Pbr008560,Pbr017379,Pbr006557,Pbr035719,Pbr039132,Pbr013484,Pbr024787,Pbr019220,Pbr013689,Pbr011600,Pbr000362,Pbr014473,Pbr009061,Pbr018422,Pbr035727	-|-|-|-|-|-|-|-|-|-|-|-|-|-|-|-|-|-|-|-|-|-|-|-|-|-|-|-|-|-|-|-|
GO:0051536	iron-sulfur cluster binding	molecular_function	0.01643	0.4344	35	7927	184	28560	Pbr004265,Pbr026630,Pbr003523,Pbr032379,Pbr023846,Pbr037843,Pbr012122,Pbr025978,Pbr003188,Pbr031456,Pbr013847,Pbr001937,Pbr031126,Pbr005961,Pbr021508,Pbr030373,Pbr016641,Pbr014487,Pbr037685,Pbr019149,Pbr021579,Pbr036948,Pbr021897,Pbr038078,Pbr018027,Pbr012601,Pbr002748,Pbr006528,Pbr026538,Pbr012276,Pbr002636,Pbr023086,Pbr002838,Pbr024040,Pbr031692	-|-|-|-|-|-|-|-|-|-|-|-|-|-|-|-|-|-|-|-|-|-|-|-|-|-|-|-|-|-|-|-|-|-|-|
GO:0051540	metal cluster binding	molecular_function	0.01643	0.4344	35	7927	184	28560	Pbr036948,Pbr019149,Pbr021579,Pbr018027,Pbr021897,Pbr038078,Pbr014487,Pbr016641,Pbr037685,Pbr002636,Pbr002838,Pbr023086,Pbr024040,Pbr031692,Pbr002748,Pbr012601,Pbr026538,Pbr012276,Pbr006528,Pbr032379,Pbr023846,Pbr026630,Pbr003523,Pbr025978,Pbr003188,Pbr012122,Pbr037843,Pbr004265,Pbr021508,Pbr030373,Pbr005961,Pbr031126,Pbr031456,Pbr013847,Pbr001937	-|-|-|-|-|-|-|-|-|-|-|-|-|-|-|-|-|-|-|-|-|-|-|-|-|-|-|-|-|-|-|-|-|-|-|
GO:0019079	viral genome replication	biological_process	0.016661	0.43557	20	7927	90	28560	Pbr030339,Pbr012023,Pbr010830,Pbr020551,Pbr020380,Pbr042755,Pbr003248,Pbr031059,Pbr004438,Pbr006273,Pbr040080,Pbr023846,Pbr000752,Pbr019005,Pbr008636,Pbr024934,Pbr004685,Pbr016257,Pbr041482,Pbr020608	-|-|-|-|-|-|-|-|-|-|-|-|-|-|-|-|-|-|-|-|
GO:0004803	transposase activity	molecular_function	0.016672	0.43557	10	7927	37	28560	Pbr019792,Pbr006864,Pbr014286,Pbr037775,Pbr017126,Pbr028567,Pbr041416,Pbr034468,Pbr023617,Pbr026780	-|-|-|-|-|-|-|-|-|-|
GO:0008641	small protein activating enzyme activity	molecular_function	0.017492	0.43737	10	7927	34	28560	Pbr009902,Pbr029110,Pbr014112,Pbr036873,Pbr013912,Pbr028235,Pbr001228,Pbr011602,Pbr003584,Pbr016648	-|-|-|-|-|-|-|-|-|-|
GO:0005253	anion channel activity	molecular_function	0.017541	0.43737	7	7927	22	28560	Pbr023120,Pbr000043,Pbr029126,Pbr017331,Pbr014432,Pbr014540,Pbr003103	-|-|-|-|-|-|-|
GO:0016884	carbon-nitrogen ligase activity, with glutamine as amido-N-donor	molecular_function	0.017566	0.43737	8	7927	23	28560	Pbr023012,Pbr005088,Pbr041337,Pbr042421,Pbr004752,Pbr004021,Pbr041740,Pbr000096	-|-|-|-|-|-|-|-|
GO:0006753	nucleoside phosphate metabolic process	biological_process	0.017681	0.43737	60	7927	366	28560	Pbr005087,Pbr019082,Pbr012435,Pbr029654,Pbr006221,Pbr036155,Pbr042270,Pbr013722,Pbr018022,Pbr026031,Pbr006298,Pbr021754,Pbr003235,Pbr040281,Pbr029826,Pbr024628,Pbr020159,Pbr011639,Pbr027596,Pbr030484,Pbr020157,Pbr015389,Pbr024040,Pbr018300,Pbr040906,Pbr014735,Pbr013399,Pbr001290,Pbr032391,Pbr010240,Pbr005095,Pbr009412,Pbr029921,Pbr014548,Pbr027854,Pbr035529,Pbr038047,Pbr023147,Pbr024684,Pbr014237…	-|-|-|-|-|-|-|-|-|-|-|-|-|-|-|-|-|-|-|-|-|-|-|-|-|-|-|-|-|-|-|-|-|-|-|-|-|-|-|-|-|-|-|-|-|-|-|-|-|-|-|-|-|-|-|-|-|-|-|-|
GO:0006333	chromatin assembly or disassembly	biological_process	0.017709	0.43737	10	7927	39	28560	Pbr013484,Pbr030831,Pbr011453,Pbr032522,Pbr029415,Pbr041472,Pbr015626,Pbr018783,Pbr022127,Pbr004435	-|-|-|-|-|-|-|-|-|-|
GO:0031965	nuclear membrane	cellular_component	0.01784	0.43737	4	7927	8	28560	Pbr029414,Pbr000367,Pbr027380,Pbr006776	-|-|-|-|
GO:0000917	barrier septum assembly	biological_process	0.018139	0.43737	24	7927	124	28560	Pbr031570,Pbr017979,Pbr017262,Pbr022685,Pbr005556,Pbr003588,Pbr041852,Pbr021041,Pbr033247,Pbr016948,Pbr028080,Pbr023051,Pbr013689,Pbr022894,Pbr011456,Pbr006046,Pbr042827,Pbr036339,Pbr037781,Pbr005557,Pbr029701,Pbr009654,Pbr003132,Pbr011488	-|-|-|-|-|-|-|-|-|-|-|-|-|-|-|-|-|-|-|-|-|-|-|-|
GO:0032506	cytokinetic process	biological_process	0.018139	0.43737	24	7927	124	28560	Pbr029701,Pbr003132,Pbr011488,Pbr009654,Pbr005557,Pbr036339,Pbr037781,Pbr042827,Pbr011456,Pbr006046,Pbr022894,Pbr028080,Pbr013689,Pbr023051,Pbr021041,Pbr016948,Pbr033247,Pbr003588,Pbr005556,Pbr022685,Pbr041852,Pbr017262,Pbr031570,Pbr017979	-|-|-|-|-|-|-|-|-|-|-|-|-|-|-|-|-|-|-|-|-|-|-|-|
GO:0090529	cell septum assembly	biological_process	0.018139	0.43737	24	7927	124	28560	Pbr042827,Pbr005557,Pbr036339,Pbr037781,Pbr009654,Pbr011488,Pbr003132,Pbr029701,Pbr022894,Pbr006046,Pbr011456,Pbr033247,Pbr016948,Pbr021041,Pbr023051,Pbr013689,Pbr028080,Pbr017979,Pbr031570,Pbr017262,Pbr003588,Pbr005556,Pbr041852,Pbr022685	-|-|-|-|-|-|-|-|-|-|-|-|-|-|-|-|-|-|-|-|-|-|-|-|
GO:0044248	cellular catabolic process	biological_process	0.018187	0.43737	109	7927	693	28560	Pbr038828,Pbr021041,Pbr013689,Pbr014803,Pbr003314,Pbr011863,Pbr013728,Pbr007471,Pbr037529,Pbr003193,Pbr008560,Pbr035719,Pbr030364,Pbr019488,Pbr029413,Pbr027432,Pbr016142,Pbr023128,Pbr010517,Pbr035074,Pbr021754,Pbr016109,Pbr005379,Pbr008196,Pbr010706,Pbr025950,Pbr001416,Pbr006046,Pbr021515,Pbr033616,Pbr020551,Pbr002818,Pbr023314,Pbr035803,Pbr001850,Pbr012545,Pbr030339,Pbr006127,Pbr028843,Pbr041252…	-|-|-|-|-|-|-|-|-|-|-|-|-|-|-|-|-|-|-|-|-|-|-|-|-|-|-|-|-|-|-|-|-|-|-|-|-|-|-|-|-|-|-|-|-|-|-|-|-|-|-|-|-|-|-|-|-|-|-|-|-|-|-|-|-|-|-|-|-|-|-|-|-|-|-|-|-|-|-|-|-|-|-|-|-|-|-|-|-|-|-|-|-|-|-|-|-|-|-|-|-|-|-|-|-|-|-|-|-|
GO:0016929	SUMO-specific protease activity	molecular_function	0.018236	0.43737	6	7927	16	28560	Pbr037521,Pbr034664,Pbr034247,Pbr008852,Pbr014485,Pbr022946	-|-|-|-|-|-|
GO:0032183	SUMO binding	molecular_function	0.018236	0.43737	6	7927	16	28560	Pbr034247,Pbr008852,Pbr022946,Pbr014485,Pbr037521,Pbr034664	-|-|-|-|-|-|
GO:0070122	isopeptidase activity	molecular_function	0.018236	0.43737	6	7927	16	28560	Pbr022946,Pbr014485,Pbr034247,Pbr008852,Pbr034664,Pbr037521	-|-|-|-|-|-|
GO:0070138	small conjugating protein-specific isopeptidase activity	molecular_function	0.018236	0.43737	6	7927	16	28560	Pbr037521,Pbr034664,Pbr008852,Pbr034247,Pbr022946,Pbr014485	-|-|-|-|-|-|
GO:0070140	SUMO-specific isopeptidase activity	molecular_function	0.018236	0.43737	6	7927	16	28560	Pbr034664,Pbr037521,Pbr014485,Pbr022946,Pbr034247,Pbr008852	-|-|-|-|-|-|
GO:0044711	single-organism biosynthetic process	biological_process	0.018547	0.44007	95	7927	583	28560	Pbr029031,Pbr012129,Pbr019875,Pbr004568,Pbr039132,Pbr042421,Pbr041155,Pbr026678,Pbr016632,Pbr018100,Pbr036395,Pbr005716,Pbr027710,Pbr029769,Pbr036612,Pbr034256,Pbr004021,Pbr026475,Pbr026472,Pbr017012,Pbr008222,Pbr041292,Pbr018549,Pbr035949,Pbr032700,Pbr005736,Pbr041471,Pbr026423,Pbr028510,Pbr000470,Pbr025447,Pbr014749,Pbr038153,Pbr032299,Pbr005064,Pbr006554,Pbr020913,Pbr019533,Pbr018657,Pbr018966…	-|-|-|-|-|-|-|-|-|-|-|-|-|-|-|-|-|-|-|-|-|-|-|-|-|-|-|-|-|-|-|-|-|-|-|-|-|-|-|-|-|-|-|-|-|-|-|-|-|-|-|-|-|-|-|-|-|-|-|-|-|-|-|-|-|-|-|-|-|-|-|-|-|-|-|-|-|-|-|-|-|-|-|-|-|-|-|-|-|-|-|-|-|-|-|
GO:0071941	nitrogen cycle metabolic process	biological_process	0.018764	0.44007	8	7927	27	28560	Pbr026767,Pbr015937,Pbr015024,Pbr001416,Pbr008534,Pbr011773,Pbr008178,Pbr028167	-|-|-|-|-|-|-|-|
GO:0008097	5S rRNA binding	molecular_function	0.018764	0.44007	3	7927	5	28560	Pbr007874,Pbr007740,Pbr016873	-|-|-|
GO:0006766	vitamin metabolic process	biological_process	0.01885	0.44007	23	7927	118	28560	Pbr014727,Pbr015625,Pbr004541,Pbr032700,Pbr025660,Pbr039564,Pbr004568,Pbr041471,Pbr041155,Pbr028510,Pbr036963,Pbr015878,Pbr009000,Pbr000470,Pbr013847,Pbr025447,Pbr019143,Pbr037322,Pbr027678,Pbr035535,Pbr014446,Pbr026535,Pbr041292	-|-|-|-|-|-|-|-|-|-|-|-|-|-|-|-|-|-|-|-|-|-|-|
GO:0006767	water-soluble vitamin metabolic process	biological_process	0.01885	0.44007	23	7927	118	28560	Pbr035535,Pbr014446,Pbr027678,Pbr037322,Pbr019143,Pbr041292,Pbr026535,Pbr004568,Pbr041471,Pbr039564,Pbr025660,Pbr032700,Pbr004541,Pbr015625,Pbr014727,Pbr025447,Pbr000470,Pbr013847,Pbr009000,Pbr036963,Pbr015878,Pbr028510,Pbr041155	-|-|-|-|-|-|-|-|-|-|-|-|-|-|-|-|-|-|-|-|-|-|-|
GO:0032446	protein modification by small protein conjugation	biological_process	0.01955	0.45399	26	7927	127	28560	Pbr003584,Pbr010707,Pbr028559,Pbr005744,Pbr028339,Pbr016092,Pbr031290,Pbr026702,Pbr011030,Pbr022832,Pbr029110,Pbr034872,Pbr016655,Pbr035814,Pbr000535,Pbr014617,Pbr015195,Pbr032056,Pbr012148,Pbr040085,Pbr018623,Pbr014329,Pbr001186,Pbr013854,Pbr010503,Pbr007911	-|-|-|-|-|-|-|-|-|-|-|-|-|-|-|-|-|-|-|-|-|-|-|-|-|-|
GO:0005525	GTP binding	molecular_function	0.019732	0.45486	127	7927	759	28560	Pbr018093,Pbr022505,Pbr010052,Pbr040416,Pbr032043,Pbr009000,Pbr006288,Pbr030330,Pbr034447,Pbr010071,Pbr004829,Pbr017364,Pbr027931,Pbr034923,Pbr000573,Pbr002665,Pbr023729,Pbr011223,Pbr041073,Pbr034819,Pbr015245,Pbr013722,Pbr033900,Pbr008194,Pbr029028,Pbr014215,Pbr018986,Pbr042091,Pbr028734,Pbr038860,Pbr020906,Pbr017028,Pbr013386,Pbr023706,Pbr028990,Pbr034937,Pbr010698,Pbr035065,Pbr019818,Pbr010528…	-|-|-|-|-|-|-|-|-|-|-|-|-|-|-|-|-|-|-|-|-|-|-|-|-|-|-|-|-|-|-|-|-|-|-|-|-|-|-|-|-|-|-|-|-|-|-|-|-|-|-|-|-|-|-|-|-|-|-|-|-|-|-|-|-|-|-|-|-|-|-|-|-|-|-|-|-|-|-|-|-|-|-|-|-|-|-|-|-|-|-|-|-|-|-|-|-|-|-|-|-|-|-|-|-|-|-|-|-|-|-|-|-|-|-|-|-|-|-|-|-|-|-|-|-|-|-|
GO:0006164	purine nucleotide biosynthetic process	biological_process	0.019823	0.45486	33	7927	191	28560	Pbr020040,Pbr014237,Pbr024095,Pbr040905,Pbr014548,Pbr027854,Pbr035529,Pbr023147,Pbr032391,Pbr013386,Pbr036418,Pbr041337,Pbr028751,Pbr030867,Pbr032796,Pbr041516,Pbr005088,Pbr004752,Pbr036465,Pbr040281,Pbr003235,Pbr006221,Pbr042270,Pbr013722,Pbr026031,Pbr019082,Pbr040906,Pbr015389,Pbr030484,Pbr020157,Pbr020159,Pbr024628,Pbr011639	-|-|-|-|-|-|-|-|-|-|-|-|-|-|-|-|-|-|-|-|-|-|-|-|-|-|-|-|-|-|-|-|-|
GO:0000777	condensed chromosome kinetochore	cellular_component	0.020002	0.45486	18	7927	79	28560	Pbr020041,Pbr011600,Pbr012497,Pbr041026,Pbr042827,Pbr009061,Pbr014473,Pbr010325,Pbr036479,Pbr035727,Pbr008560,Pbr008993,Pbr020063,Pbr035719,Pbr024787,Pbr035718,Pbr039132,Pbr013689	-|-|-|-|-|-|-|-|-|-|-|-|-|-|-|-|-|-|
GO:0000779	condensed chromosome, centromeric region	cellular_component	0.020002	0.45486	18	7927	79	28560	Pbr035718,Pbr024787,Pbr039132,Pbr013689,Pbr020063,Pbr008993,Pbr008560,Pbr035719,Pbr042827,Pbr009061,Pbr014473,Pbr010325,Pbr036479,Pbr035727,Pbr020041,Pbr011600,Pbr012497,Pbr041026	-|-|-|-|-|-|-|-|-|-|-|-|-|-|-|-|-|-|
GO:0006066	alcohol metabolic process	biological_process	0.020195	0.45613	15	7927	66	28560	Pbr028619,Pbr040150,Pbr023294,Pbr031410,Pbr020082,Pbr023462,Pbr017975,Pbr006768,Pbr040861,Pbr035260,Pbr013861,Pbr036360,Pbr024431,Pbr040473,Pbr034637	-|-|-|-|-|-|-|-|-|-|-|-|-|-|-|
GO:0016620	oxidoreductase activity, acting on the aldehyde or oxo group of donors, NAD or NADP as acceptor	molecular_function	0.020378	0.45613	16	7927	71	28560	Pbr033900,Pbr015084,Pbr038232,Pbr029028,Pbr007298,Pbr022525,Pbr038761,Pbr009902,Pbr022520,Pbr034447,Pbr006059,Pbr007498,Pbr001948,Pbr014112,Pbr012129,Pbr029031	-|-|-|-|-|-|-|-|-|-|-|-|-|-|-|-|
GO:0009426	bacterial-type flagellum basal body, distal rod	cellular_component	0.020619	0.45613	3	7927	6	28560	Pbr028729,Pbr013410,Pbr011881	-|-|-|
GO:0030694	bacterial-type flagellum basal body, rod	cellular_component	0.020619	0.45613	3	7927	6	28560	Pbr011881,Pbr013410,Pbr028729	-|-|-|
GO:0000275	mitochondrial proton-transporting ATP synthase complex, catalytic core F(1)	cellular_component	0.020622	0.45613	5	7927	14	28560	Pbr030484,Pbr028751,Pbr040281,Pbr013386,Pbr024095	-|-|-|-|-|
GO:0006536	glutamate metabolic process	biological_process	0.020681	0.45613	6	7927	17	28560	Pbr000287,Pbr001483,Pbr028827,Pbr026758,Pbr037260,Pbr025247	-|-|-|-|-|-|
GO:0000776	kinetochore	cellular_component	0.020902	0.45869	23	7927	112	28560	Pbr005556,Pbr041852,Pbr035719,Pbr008560,Pbr008993,Pbr020063,Pbr023051,Pbr013689,Pbr039707,Pbr039132,Pbr035718,Pbr024787,Pbr041026,Pbr012497,Pbr020041,Pbr011600,Pbr010325,Pbr035727,Pbr036479,Pbr011488,Pbr042827,Pbr009061,Pbr014473	-|-|-|-|-|-|-|-|-|-|-|-|-|-|-|-|-|-|-|-|-|-|-|
GO:0044283	small molecule biosynthetic process	biological_process	0.021011	0.45879	91	7927	559	28560	Pbr008222,Pbr017012,Pbr026472,Pbr041292,Pbr018549,Pbr018100,Pbr027710,Pbr036395,Pbr005716,Pbr029769,Pbr036612,Pbr034256,Pbr026475,Pbr004021,Pbr042421,Pbr041155,Pbr016632,Pbr019875,Pbr029031,Pbr012129,Pbr004568,Pbr039132,Pbr020913,Pbr018657,Pbr019533,Pbr018966,Pbr023847,Pbr005064,Pbr038153,Pbr032299,Pbr006554,Pbr028510,Pbr000470,Pbr014749,Pbr025447,Pbr035949,Pbr032700,Pbr041471,Pbr033900,Pbr012435…	-|-|-|-|-|-|-|-|-|-|-|-|-|-|-|-|-|-|-|-|-|-|-|-|-|-|-|-|-|-|-|-|-|-|-|-|-|-|-|-|-|-|-|-|-|-|-|-|-|-|-|-|-|-|-|-|-|-|-|-|-|-|-|-|-|-|-|-|-|-|-|-|-|-|-|-|-|-|-|-|-|-|-|-|-|-|-|-|-|-|-|
GO:0003908	methylated-DNA-[protein]-cysteine S-methyltransferase activity	molecular_function	0.021122	0.45894	2	7927	2	28560	Pbr028980,Pbr023332	-|-|
GO:0032561	guanyl ribonucleotide binding	molecular_function	0.021402	0.46273	127	7927	761	28560	Pbr028990,Pbr020906,Pbr017028,Pbr013386,Pbr023706,Pbr028734,Pbr038860,Pbr014215,Pbr018986,Pbr042091,Pbr009962,Pbr002485,Pbr010528,Pbr037272,Pbr035065,Pbr019818,Pbr034937,Pbr010698,Pbr003315,Pbr016864,Pbr006326,Pbr001694,Pbr028556,Pbr026412,Pbr018395,Pbr025416,Pbr039394,Pbr033820,Pbr018063,Pbr012538,Pbr024470,Pbr001824,Pbr042119,Pbr026251,Pbr032043,Pbr010052,Pbr040416,Pbr022505,Pbr018093,Pbr034447…	-|-|-|-|-|-|-|-|-|-|-|-|-|-|-|-|-|-|-|-|-|-|-|-|-|-|-|-|-|-|-|-|-|-|-|-|-|-|-|-|-|-|-|-|-|-|-|-|-|-|-|-|-|-|-|-|-|-|-|-|-|-|-|-|-|-|-|-|-|-|-|-|-|-|-|-|-|-|-|-|-|-|-|-|-|-|-|-|-|-|-|-|-|-|-|-|-|-|-|-|-|-|-|-|-|-|-|-|-|-|-|-|-|-|-|-|-|-|-|-|-|-|-|-|-|-|-|
GO:0045116	protein neddylation	biological_process	0.022522	0.48456	2	7927	2	28560	Pbr003584,Pbr029110	-|-|
GO:0019001	guanyl nucleotide binding	molecular_function	0.023179	0.49269	128	7927	770	28560	Pbr021282,Pbr030904,Pbr036477,Pbr038668,Pbr028694,Pbr032326,Pbr039110,Pbr006062,Pbr037347,Pbr007365,Pbr025685,Pbr038640,Pbr010046,Pbr040946,Pbr021398,Pbr037759,Pbr016329,Pbr014875,Pbr025370,Pbr009950,Pbr016894,Pbr037923,Pbr008549,Pbr004850,Pbr016865,Pbr004294,Pbr013859,Pbr040413,Pbr001746,Pbr027348,Pbr016204,Pbr035730,Pbr034999,Pbr029955,Pbr001053,Pbr023414,Pbr029776,Pbr028751,Pbr031276,Pbr000573…	-|-|-|-|-|-|-|-|-|-|-|-|-|-|-|-|-|-|-|-|-|-|-|-|-|-|-|-|-|-|-|-|-|-|-|-|-|-|-|-|-|-|-|-|-|-|-|-|-|-|-|-|-|-|-|-|-|-|-|-|-|-|-|-|-|-|-|-|-|-|-|-|-|-|-|-|-|-|-|-|-|-|-|-|-|-|-|-|-|-|-|-|-|-|-|-|-|-|-|-|-|-|-|-|-|-|-|-|-|-|-|-|-|-|-|-|-|-|-|-|-|-|-|-|-|-|-|-|
GO:0030955	potassium ion binding	molecular_function	0.023237	0.49269	10	7927	39	28560	Pbr000777,Pbr010820,Pbr018870,Pbr036711,Pbr013637,Pbr005736,Pbr040797,Pbr002563,Pbr025447,Pbr014704	-|-|-|-|-|-|-|-|-|-|
GO:0031420	alkali metal ion binding	molecular_function	0.023237	0.49269	10	7927	39	28560	Pbr005736,Pbr013637,Pbr036711,Pbr018870,Pbr010820,Pbr000777,Pbr025447,Pbr014704,Pbr002563,Pbr040797	-|-|-|-|-|-|-|-|-|-|
GO:0008242	omega peptidase activity	molecular_function	0.023468	0.49519	4	7927	10	28560	Pbr036353,Pbr001926,Pbr012373,Pbr003737	-|-|-|-|
GO:0008565	protein transporter activity	molecular_function	0.023732	0.49599	18	7927	86	28560	Pbr029470,Pbr035718,Pbr033617,Pbr012545,Pbr021572,Pbr028937,Pbr001139,Pbr032192,Pbr037781,Pbr009941,Pbr035727,Pbr040358,Pbr015977,Pbr036577,Pbr034816,Pbr021515,Pbr021468,Pbr011989	-|-|-|-|-|-|-|-|-|-|-|-|-|-|-|-|-|-|
GO:0006259	DNA metabolic process	biological_process	0.023737	0.49599	207	7927	1357	28560	Pbr015625,Pbr015114,Pbr014286,Pbr030864,Pbr020551,Pbr028673,Pbr038900,Pbr017262,Pbr042755,Pbr012363,Pbr018220,Pbr012368,Pbr017979,Pbr032058,Pbr027640,Pbr028567,Pbr006326,Pbr003132,Pbr010063,Pbr030831,Pbr039394,Pbr034374,Pbr038797,Pbr041472,Pbr031584,Pbr009581,Pbr001037,Pbr019792,Pbr032522,Pbr004829,Pbr031740,Pbr023057,Pbr037044,Pbr020327,Pbr013793,Pbr042105,Pbr041137,Pbr010517,Pbr000363,Pbr006330…	-|-|-|-|-|-|-|-|-|-|-|-|-|-|-|-|-|-|-|-|-|-|-|-|-|-|-|-|-|-|-|-|-|-|-|-|-|-|-|-|-|-|-|-|-|-|-|-|-|-|-|-|-|-|-|-|-|-|-|-|-|-|-|-|-|-|-|-|-|-|-|-|-|-|-|-|-|-|-|-|-|-|-|-|-|-|-|-|-|-|-|-|-|-|-|-|-|-|-|-|-|-|-|-|-|-|-|-|-|-|-|-|-|-|-|-|-|-|-|-|-|-|-|-|-|-|-|-|-|-|-|-|-|-|-|-|-|-|-|-|-|-|-|-|-|-|-|-|-|-|-|-|-|-|-|-|-|-|-|-|-|-|-|-|-|-|-|-|-|-|-|-|-|-|-|-|-|-|-|-|-|-|-|-|-|-|-|-|-|-|-|-|-|-|-|-|-|-|-|-…
GO:0032502	developmental process	biological_process	0.02391	0.49599	64	7927	401	28560	Pbr022343,Pbr021253,Pbr037901,Pbr019738,Pbr023088,Pbr034909,Pbr013590,Pbr024721,Pbr034587,Pbr021719,Pbr041428,Pbr035833,Pbr010959,Pbr013386,Pbr005473,Pbr041098,Pbr002169,Pbr037272,Pbr023841,Pbr010517,Pbr027432,Pbr034210,Pbr035074,Pbr034588,Pbr040358,Pbr009951,Pbr008194,Pbr001416,Pbr010532,Pbr003314,Pbr010917,Pbr011639,Pbr030330,Pbr035102,Pbr012431,Pbr009890,Pbr008639,Pbr009679,Pbr009942,Pbr015582…	-|-|-|-|-|-|-|-|-|-|-|-|-|-|-|-|-|-|-|-|-|-|-|-|-|-|-|-|-|-|-|-|-|-|-|-|-|-|-|-|-|-|-|-|-|-|-|-|-|-|-|-|-|-|-|-|-|-|-|-|-|-|-|-|
GO:0071840	cellular component organization or biogenesis	biological_process	0.023994	0.49599	284	7927	1950	28560	Pbr002511,Pbr010223,Pbr008993,Pbr023326,Pbr034770,Pbr015118,Pbr036806,Pbr020028,Pbr035312,Pbr033600,Pbr031879,Pbr001501,Pbr006069,Pbr034594,Pbr041494,Pbr042230,Pbr001378,Pbr014473,Pbr027753,Pbr000486,Pbr005556,Pbr011836,Pbr034949,Pbr018537,Pbr031126,Pbr027352,Pbr022127,Pbr025363,Pbr024619,Pbr001926,Pbr001178,Pbr042827,Pbr012723,Pbr012954,Pbr014485,Pbr023630,Pbr032679,Pbr035102,Pbr040520,Pbr012441…	-|-|-|-|-|-|-|-|-|-|-|-|-|-|-|-|-|-|-|-|-|-|-|-|-|-|-|-|-|-|-|-|-|-|-|-|-|-|-|-|-|-|-|-|-|-|-|-|-|-|-|-|-|-|-|-|-|-|-|-|-|-|-|-|-|-|-|-|-|-|-|-|-|-|-|-|-|-|-|-|-|-|-|-|-|-|-|-|-|-|-|-|-|-|-|-|-|-|-|-|-|-|-|-|-|-|-|-|-|-|-|-|-|-|-|-|-|-|-|-|-|-|-|-|-|-|-|-|-|-|-|-|-|-|-|-|-|-|-|-|-|-|-|-|-|-|-|-|-|-|-|-|-|-|-|-|-|-|-|-|-|-|-|-|-|-|-|-|-|-|-|-|-|-|-|-|-|-|-|-|-|-|-|-|-|-|-|-|-|-|-|-|-|-|-|-|-|-|-|-…
GO:0034357	photosynthetic membrane	cellular_component	0.024121	0.49599	40	7927	242	28560	Pbr025296,Pbr028645,Pbr039157,Pbr018773,Pbr028626,Pbr019168,Pbr015095,Pbr036225,Pbr037072,Pbr033219,Pbr033005,Pbr033791,Pbr006941,Pbr041516,Pbr016456,Pbr041327,Pbr008101,Pbr018027,Pbr021388,Pbr011657,Pbr017211,Pbr000210,Pbr014580,Pbr042127,Pbr042856,Pbr022840,Pbr033766,Pbr039970,Pbr031692,Pbr029610,Pbr023131,Pbr002360,Pbr031059,Pbr041033,Pbr017226,Pbr009064,Pbr004930,Pbr036746,Pbr012475,Pbr014083	-|-|-|-|-|-|-|-|-|-|-|-|-|-|-|-|-|-|-|-|-|-|-|-|-|-|-|-|-|-|-|-|-|-|-|-|-|-|-|-|
GO:0048511	rhythmic process	biological_process	0.024183	0.49599	7	7927	23	28560	Pbr026313,Pbr008959,Pbr015626,Pbr036934,Pbr012518,Pbr019737,Pbr009085	-|-|-|-|-|-|-|
GO:0019203	carbohydrate phosphatase activity	molecular_function	0.024919	0.50358	7	7927	21	28560	Pbr033622,Pbr012401,Pbr011353,Pbr010532,Pbr009476,Pbr041091,Pbr035932	-|-|-|-|-|-|-|
GO:0050308	sugar-phosphatase activity	molecular_function	0.024919	0.50358	7	7927	21	28560	Pbr041091,Pbr035932,Pbr010532,Pbr009476,Pbr033622,Pbr012401,Pbr011353	-|-|-|-|-|-|-|
GO:0003922	GMP synthase (glutamine-hydrolyzing) activity	molecular_function	0.02513	0.50358	3	7927	5	28560	Pbr004752,Pbr041337,Pbr005088	-|-|-|
GO:0006177	GMP biosynthetic process	biological_process	0.02513	0.50358	3	7927	5	28560	Pbr004752,Pbr041337,Pbr005088	-|-|-|
GO:0046037	GMP metabolic process	biological_process	0.02513	0.50358	3	7927	5	28560	Pbr004752,Pbr041337,Pbr005088	-|-|-|
GO:0006310	DNA recombination	biological_process	0.025242	0.50358	61	7927	340	28560	Pbr008910,Pbr040080,Pbr037775,Pbr006273,Pbr042617,Pbr000363,Pbr038668,Pbr011612,Pbr016257,Pbr002750,Pbr017126,Pbr041416,Pbr034819,Pbr020608,Pbr001037,Pbr010052,Pbr013446,Pbr008360,Pbr019792,Pbr038640,Pbr014323,Pbr037759,Pbr004829,Pbr031059,Pbr026780,Pbr026271,Pbr038436,Pbr037044,Pbr020379,Pbr013119,Pbr006864,Pbr024934,Pbr019005,Pbr041367,Pbr005538,Pbr034876,Pbr032965,Pbr005407,Pbr001609,Pbr030339…	-|-|-|-|-|-|-|-|-|-|-|-|-|-|-|-|-|-|-|-|-|-|-|-|-|-|-|-|-|-|-|-|-|-|-|-|-|-|-|-|-|-|-|-|-|-|-|-|-|-|-|-|-|-|-|-|-|-|-|-|-|
GO:0016514	SWI/SNF complex	cellular_component	0.025561	0.50534	2	7927	2	28560	Pbr041428,Pbr002715	-|-|
GO:0016586	RSC complex	cellular_component	0.025561	0.50534	2	7927	2	28560	Pbr002715,Pbr041428	-|-|
GO:0048472	threonine-phosphate decarboxylase activity	molecular_function	0.025783	0.50745	3	7927	5	28560	Pbr004568,Pbr035535,Pbr004541	-|-|-|
GO:0000228	nuclear chromosome	cellular_component	0.025954	0.50853	27	7927	132	28560	Pbr041026,Pbr010956,Pbr012497,Pbr030347,Pbr021251,Pbr020041,Pbr011600,Pbr022010,Pbr026523,Pbr010325,Pbr037796,Pbr035727,Pbr018585,Pbr041137,Pbr042827,Pbr003226,Pbr034912,Pbr014473,Pbr009061,Pbr035719,Pbr012363,Pbr020063,Pbr008993,Pbr013689,Pbr039132,Pbr024787,Pbr035718	-|-|-|-|-|-|-|-|-|-|-|-|-|-|-|-|-|-|-|-|-|-|-|-|-|-|-|
GO:0009117	nucleotide metabolic process	biological_process	0.026082	0.50876	58	7927	359	28560	Pbr040905,Pbr014237,Pbr024095,Pbr029626,Pbr036540,Pbr020040,Pbr005095,Pbr009412,Pbr013399,Pbr001290,Pbr032391,Pbr010240,Pbr027854,Pbr035529,Pbr038047,Pbr024684,Pbr023147,Pbr029921,Pbr014548,Pbr021374,Pbr036418,Pbr013386,Pbr039217,Pbr016412,Pbr042637,Pbr036465,Pbr022667,Pbr004752,Pbr032796,Pbr030867,Pbr041516,Pbr005088,Pbr041337,Pbr028751,Pbr021754,Pbr029826,Pbr003235,Pbr040281,Pbr019082,Pbr012435…	-|-|-|-|-|-|-|-|-|-|-|-|-|-|-|-|-|-|-|-|-|-|-|-|-|-|-|-|-|-|-|-|-|-|-|-|-|-|-|-|-|-|-|-|-|-|-|-|-|-|-|-|-|-|-|-|-|-|
GO:0006538	glutamate catabolic process	biological_process	0.026773	0.51765	2	7927	3	28560	Pbr000287,Pbr028827	-|-|
GO:0043649	dicarboxylic acid catabolic process	biological_process	0.026773	0.51765	2	7927	3	28560	Pbr028827,Pbr000287	-|-|
GO:0005634	nucleus	cellular_component	0.026953	0.51885	356	7927	2519	28560	Pbr008919,Pbr028812,Pbr025864,Pbr029155,Pbr034733,Pbr000697,Pbr029750,Pbr007033,Pbr009085,Pbr038544,Pbr011184,Pbr008404,Pbr014001,Pbr019111,Pbr042699,Pbr004901,Pbr008317,Pbr015119,Pbr019940,Pbr003079,Pbr003743,Pbr030185,Pbr034846,Pbr030347,Pbr019022,Pbr011453,Pbr030948,Pbr016120,Pbr006557,Pbr016026,Pbr015956,Pbr002715,Pbr022161,Pbr034104,Pbr029872,Pbr018884,Pbr034111,Pbr007135,Pbr010303,Pbr035809…	-|-|-|-|-|-|-|-|-|-|-|-|-|-|-|-|-|-|-|-|-|-|-|-|-|-|-|-|-|-|-|-|-|-|-|-|-|-|-|-|-|-|-|-|-|-|-|-|-|-|-|-|-|-|-|-|-|-|-|-|-|-|-|-|-|-|-|-|-|-|-|-|-|-|-|-|-|-|-|-|-|-|-|-|-|-|-|-|-|-|-|-|-|-|-|-|-|-|-|-|-|-|-|-|-|-|-|-|-|-|-|-|-|-|-|-|-|-|-|-|-|-|-|-|-|-|-|-|-|-|-|-|-|-|-|-|-|-|-|-|-|-|-|-|-|-|-|-|-|-|-|-|-|-|-|-|-|-|-|-|-|-|-|-|-|-|-|-|-|-|-|-|-|-|-|-|-|-|-|-|-|-|-|-|-|-|-|-|-|-|-|-|-|-|-|-|-|-|-|-…
GO:0019538	protein metabolic process	biological_process	0.027397	0.52342	696	7927	4917	28560	Pbr034151,Pbr039952,Pbr023997,Pbr008196,Pbr027873,Pbr039078,Pbr035545,Pbr042533,Pbr016109,Pbr010825,Pbr017071,Pbr012235,Pbr003528,Pbr007229,Pbr015380,Pbr021027,Pbr041654,Pbr019079,Pbr005542,Pbr024721,Pbr016375,Pbr039111,Pbr020640,Pbr014413,Pbr023210,Pbr008952,Pbr016581,Pbr039095,Pbr041320,Pbr011656,Pbr020444,Pbr024934,Pbr040193,Pbr001330,Pbr015408,Pbr015090,Pbr014449,Pbr012092,Pbr026724,Pbr028843…	-|-|-|-|-|-|-|-|-|-|-|-|-|-|-|-|-|-|-|-|-|-|-|-|-|-|-|-|-|-|-|-|-|-|-|-|-|-|-|-|-|-|-|-|-|-|-|-|-|-|-|-|-|-|-|-|-|-|-|-|-|-|-|-|-|-|-|-|-|-|-|-|-|-|-|-|-|-|-|-|-|-|-|-|-|-|-|-|-|-|-|-|-|-|-|-|-|-|-|-|-|-|-|-|-|-|-|-|-|-|-|-|-|-|-|-|-|-|-|-|-|-|-|-|-|-|-|-|-|-|-|-|-|-|-|-|-|-|-|-|-|-|-|-|-|-|-|-|-|-|-|-|-|-|-|-|-|-|-|-|-|-|-|-|-|-|-|-|-|-|-|-|-|-|-|-|-|-|-|-|-|-|-|-|-|-|-|-|-|-|-|-|-|-|-|-|-|-|-|-…
GO:0009057	macromolecule catabolic process	biological_process	0.027592	0.52342	57	7927	339	28560	Pbr027178,Pbr024721,Pbr021440,Pbr012526,Pbr018968,Pbr003079,Pbr020640,Pbr009942,Pbr035780,Pbr013932,Pbr019005,Pbr037923,Pbr024934,Pbr025088,Pbr030659,Pbr039103,Pbr035770,Pbr041823,Pbr039592,Pbr033324,Pbr041252,Pbr031185,Pbr000697,Pbr035803,Pbr030339,Pbr006127,Pbr028843,Pbr033616,Pbr020551,Pbr035099,Pbr023314,Pbr010706,Pbr007088,Pbr011201,Pbr034594,Pbr007517,Pbr025805,Pbr034631,Pbr025013,Pbr042891…	-|-|-|-|-|-|-|-|-|-|-|-|-|-|-|-|-|-|-|-|-|-|-|-|-|-|-|-|-|-|-|-|-|-|-|-|-|-|-|-|-|-|-|-|-|-|-|-|-|-|-|-|-|-|-|-|-|
GO:1901615	organic hydroxy compound metabolic process	biological_process	0.027626	0.52342	15	7927	69	28560	Pbr040861,Pbr006768,Pbr017975,Pbr023462,Pbr040473,Pbr034637,Pbr036360,Pbr024431,Pbr013861,Pbr035260,Pbr040150,Pbr028619,Pbr020082,Pbr031410,Pbr023294	-|-|-|-|-|-|-|-|-|-|-|-|-|-|-|
GO:0004523	ribonuclease H activity	molecular_function	0.027668	0.52342	4	7927	10	28560	Pbr002624,Pbr008797,Pbr028901,Pbr001588	-|-|-|-|
GO:0055086	nucleobase-containing small molecule metabolic process	biological_process	0.028195	0.53111	69	7927	433	28560	Pbr011639,Pbr020159,Pbr024628,Pbr015389,Pbr014735,Pbr018300,Pbr012435,Pbr013722,Pbr026031,Pbr018022,Pbr006221,Pbr042270,Pbr021754,Pbr025692,Pbr040281,Pbr003235,Pbr036465,Pbr041337,Pbr021374,Pbr026061,Pbr013386,Pbr006002,Pbr005095,Pbr009412,Pbr013399,Pbr023147,Pbr029921,Pbr014548,Pbr014237,Pbr036540,Pbr037426,Pbr020040,Pbr027596,Pbr030484,Pbr020157,Pbr040906,Pbr024040,Pbr019082,Pbr005087,Pbr029654…	-|-|-|-|-|-|-|-|-|-|-|-|-|-|-|-|-|-|-|-|-|-|-|-|-|-|-|-|-|-|-|-|-|-|-|-|-|-|-|-|-|-|-|-|-|-|-|-|-|-|-|-|-|-|-|-|-|-|-|-|-|-|-|-|-|-|-|-|-|
GO:0007217	tachykinin receptor signaling pathway	biological_process	0.029029	0.54448	5	7927	15	28560	Pbr015024,Pbr026767,Pbr012265,Pbr025610,Pbr040028	-|-|-|-|-|
GO:0000413	protein peptidyl-prolyl isomerization	biological_process	0.030083	0.55278	12	7927	51	28560	Pbr017144,Pbr015046,Pbr017944,Pbr007048,Pbr023357,Pbr033489,Pbr039111,Pbr019872,Pbr015368,Pbr041174,Pbr042797,Pbr025505	-|-|-|-|-|-|-|-|-|-|-|-|
GO:0003755	peptidyl-prolyl cis-trans isomerase activity	molecular_function	0.030083	0.55278	12	7927	51	28560	Pbr025505,Pbr019872,Pbr015368,Pbr042797,Pbr041174,Pbr033489,Pbr039111,Pbr017144,Pbr015046,Pbr017944,Pbr007048,Pbr023357	-|-|-|-|-|-|-|-|-|-|-|-|
GO:0016859	cis-trans isomerase activity	molecular_function	0.030083	0.55278	12	7927	51	28560	Pbr015368,Pbr041174,Pbr042797,Pbr019872,Pbr025505,Pbr007048,Pbr023357,Pbr017944,Pbr015046,Pbr017144,Pbr039111,Pbr033489	-|-|-|-|-|-|-|-|-|-|-|-|
GO:0018208	peptidyl-proline modification	biological_process	0.030083	0.55278	12	7927	51	28560	Pbr033489,Pbr039111,Pbr015046,Pbr017944,Pbr017144,Pbr007048,Pbr023357,Pbr025505,Pbr019872,Pbr015368,Pbr042797,Pbr041174	-|-|-|-|-|-|-|-|-|-|-|-|
GO:0030170	pyridoxal phosphate binding	molecular_function	0.030101	0.55278	26	7927	131	28560	Pbr026067,Pbr035641,Pbr040110,Pbr039983,Pbr001269,Pbr005997,Pbr024919,Pbr029893,Pbr027180,Pbr038270,Pbr011886,Pbr017805,Pbr027177,Pbr041580,Pbr040358,Pbr013991,Pbr009228,Pbr027179,Pbr037119,Pbr022812,Pbr011885,Pbr012182,Pbr041017,Pbr031581,Pbr004667,Pbr011613	-|-|-|-|-|-|-|-|-|-|-|-|-|-|-|-|-|-|-|-|-|-|-|-|-|-|
GO:0044454	nuclear chromosome part	cellular_component	0.030903	0.55539	22	7927	105	28560	Pbr035727,Pbr026523,Pbr010325,Pbr003226,Pbr009061,Pbr014473,Pbr042827,Pbr041137,Pbr030347,Pbr021251,Pbr041026,Pbr012497,Pbr011600,Pbr020041,Pbr013689,Pbr039132,Pbr024787,Pbr035718,Pbr035719,Pbr012363,Pbr008993,Pbr020063	-|-|-|-|-|-|-|-|-|-|-|-|-|-|-|-|-|-|-|-|-|-|
GO:0034645	cellular macromolecule biosynthetic process	biological_process	0.030985	0.55539	621	7927	4594	28560	Pbr011450,Pbr017988,Pbr008754,Pbr034761,Pbr040795,Pbr004360,Pbr024864,Pbr030459,Pbr018641,Pbr000168,Pbr018300,Pbr041562,Pbr032819,Pbr034819,Pbr039576,Pbr028356,Pbr033937,Pbr014120,Pbr001608,Pbr013502,Pbr025646,Pbr041081,Pbr003601,Pbr004277,Pbr040074,Pbr002600,Pbr034468,Pbr026693,Pbr019494,Pbr027747,Pbr010341,Pbr023902,Pbr037800,Pbr039302,Pbr027421,Pbr008217,Pbr019426,Pbr034140,Pbr020000,Pbr009810…	-|-|-|-|-|-|-|-|-|-|-|-|-|-|-|-|-|-|-|-|-|-|-|-|-|-|-|-|-|-|-|-|-|-|-|-|-|-|-|-|-|-|-|-|-|-|-|-|-|-|-|-|-|-|-|-|-|-|-|-|-|-|-|-|-|-|-|-|-|-|-|-|-|-|-|-|-|-|-|-|-|-|-|-|-|-|-|-|-|-|-|-|-|-|-|-|-|-|-|-|-|-|-|-|-|-|-|-|-|-|-|-|-|-|-|-|-|-|-|-|-|-|-|-|-|-|-|-|-|-|-|-|-|-|-|-|-|-|-|-|-|-|-|-|-|-|-|-|-|-|-|-|-|-|-|-|-|-|-|-|-|-|-|-|-|-|-|-|-|-|-|-|-|-|-|-|-|-|-|-|-|-|-|-|-|-|-|-|-|-|-|-|-|-|-|-|-|-|-|-…
GO:0006106	fumarate metabolic process	biological_process	0.031061	0.55539	2	7927	3	28560	Pbr010669,Pbr000287	-|-|
GO:0010109	regulation of photosynthesis	biological_process	0.031218	0.55539	3	7927	6	28560	Pbr033791,Pbr022840,Pbr033766	-|-|-|
GO:0042548	regulation of photosynthesis, light reaction	biological_process	0.031218	0.55539	3	7927	6	28560	Pbr022840,Pbr033791,Pbr033766	-|-|-|
GO:0042549	photosystem II stabilization	biological_process	0.031218	0.55539	3	7927	6	28560	Pbr022840,Pbr033791,Pbr033766	-|-|-|
GO:0043467	regulation of generation of precursor metabolites and energy	biological_process	0.031218	0.55539	3	7927	6	28560	Pbr033766,Pbr033791,Pbr022840	-|-|-|
GO:0006827	high-affinity iron ion transport	biological_process	0.031382	0.55539	3	7927	6	28560	Pbr020063,Pbr012602,Pbr008892	-|-|-|
GO:0033573	high affinity iron permease complex	cellular_component	0.031382	0.55539	3	7927	6	28560	Pbr008892,Pbr012602,Pbr020063	-|-|-|
GO:0090304	nucleic acid metabolic process	biological_process	0.031841	0.56125	668	7927	4819	28560	Pbr022213,Pbr011312,Pbr033090,Pbr002240,Pbr002685,Pbr041098,Pbr002169,Pbr016258,Pbr025088,Pbr041852,Pbr005557,Pbr013418,Pbr036479,Pbr015699,Pbr033232,Pbr037321,Pbr000976,Pbr042782,Pbr027181,Pbr013631,Pbr037193,Pbr014305,Pbr038192,Pbr031877,Pbr033430,Pbr032383,Pbr010357,Pbr021041,Pbr015549,Pbr019220,Pbr037914,Pbr030208,Pbr018535,Pbr035719,Pbr012475,Pbr038791,Pbr003226,Pbr002971,Pbr017900,Pbr033315…	-|-|-|-|-|-|-|-|-|-|-|-|-|-|-|-|-|-|-|-|-|-|-|-|-|-|-|-|-|-|-|-|-|-|-|-|-|-|-|-|-|-|-|-|-|-|-|-|-|-|-|-|-|-|-|-|-|-|-|-|-|-|-|-|-|-|-|-|-|-|-|-|-|-|-|-|-|-|-|-|-|-|-|-|-|-|-|-|-|-|-|-|-|-|-|-|-|-|-|-|-|-|-|-|-|-|-|-|-|-|-|-|-|-|-|-|-|-|-|-|-|-|-|-|-|-|-|-|-|-|-|-|-|-|-|-|-|-|-|-|-|-|-|-|-|-|-|-|-|-|-|-|-|-|-|-|-|-|-|-|-|-|-|-|-|-|-|-|-|-|-|-|-|-|-|-|-|-|-|-|-|-|-|-|-|-|-|-|-|-|-|-|-|-|-|-|-|-|-|-…
GO:0009235	cobalamin metabolic process	biological_process	0.032134	0.56414	13	7927	62	28560	Pbr041155,Pbr015878,Pbr036963,Pbr015625,Pbr004541,Pbr019143,Pbr035535,Pbr014446,Pbr041471,Pbr004568,Pbr025660,Pbr037322,Pbr027678	-|-|-|-|-|-|-|-|-|-|-|-|-|
GO:0072521	purine-containing compound metabolic process	biological_process	0.032773	0.57308	45	7927	281	28560	Pbr030484,Pbr020157,Pbr011639,Pbr020159,Pbr024628,Pbr040906,Pbr018300,Pbr015389,Pbr013722,Pbr026031,Pbr006221,Pbr018549,Pbr042270,Pbr019082,Pbr005087,Pbr003235,Pbr040281,Pbr021754,Pbr032796,Pbr030867,Pbr041516,Pbr020895,Pbr005088,Pbr041337,Pbr028751,Pbr036465,Pbr042637,Pbr004752,Pbr006002,Pbr016412,Pbr039217,Pbr036418,Pbr026061,Pbr013386,Pbr027854,Pbr023147,Pbr035529,Pbr014548,Pbr005095,Pbr032391…	-|-|-|-|-|-|-|-|-|-|-|-|-|-|-|-|-|-|-|-|-|-|-|-|-|-|-|-|-|-|-|-|-|-|-|-|-|-|-|-|-|-|-|-|-|
GO:0007623	circadian rhythm	biological_process	0.034	0.59	5	7927	15	28560	Pbr009085,Pbr012518,Pbr036934,Pbr008959,Pbr015626	-|-|-|-|-|
GO:0000049	tRNA binding	molecular_function	0.034124	0.59	9	7927	34	28560	Pbr020444,Pbr001430,Pbr029800,Pbr021265,Pbr002790,Pbr032835,Pbr005629,Pbr034846,Pbr030172	-|-|-|-|-|-|-|-|-|
GO:0044282	small molecule catabolic process	biological_process	0.034279	0.59	13	7927	57	28560	Pbr024919,Pbr002818,Pbr026742,Pbr011806,Pbr028827,Pbr018366,Pbr035260,Pbr028619,Pbr007471,Pbr007950,Pbr016181,Pbr000287,Pbr001416	-|-|-|-|-|-|-|-|-|-|-|-|-|
GO:0044712	single-organism catabolic process	biological_process	0.034279	0.59	13	7927	57	28560	Pbr007471,Pbr007950,Pbr028619,Pbr016181,Pbr000287,Pbr001416,Pbr011806,Pbr028827,Pbr002818,Pbr024919,Pbr026742,Pbr035260,Pbr018366	-|-|-|-|-|-|-|-|-|-|-|-|-|
GO:0009070	serine family amino acid biosynthetic process	biological_process	0.035826	0.61422	5	7927	16	28560	Pbr041983,Pbr009412,Pbr031495,Pbr027710,Pbr012435	-|-|-|-|-|
GO:0019898	extrinsic to membrane	cellular_component	0.036557	0.62431	20	7927	103	28560	Pbr017226,Pbr004930,Pbr014083,Pbr006941,Pbr018716,Pbr033791,Pbr016456,Pbr014803,Pbr029610,Pbr002360,Pbr033219,Pbr033766,Pbr022840,Pbr011657,Pbr018868,Pbr017211,Pbr000210,Pbr012370,Pbr037595,Pbr021253	-|-|-|-|-|-|-|-|-|-|-|-|-|-|-|-|-|-|-|-|
GO:0005516	calmodulin binding	molecular_function	0.03697	0.62893	14	7927	62	28560	Pbr020310,Pbr018773,Pbr029979,Pbr028935,Pbr033219,Pbr036339,Pbr023540,Pbr024083,Pbr036746,Pbr041316,Pbr017226,Pbr020308,Pbr036737,Pbr000368	-|-|-|-|-|-|-|-|-|-|-|-|-|-|
GO:0009415	response to water stimulus	biological_process	0.037529	0.63315	4	7927	11	28560	Pbr040481,Pbr040480,Pbr040482,Pbr040484	-|-|-|-|
GO:0016070	RNA metabolic process	biological_process	0.037533	0.63315	539	7927	3892	28560	Pbr011767,Pbr000190,Pbr014782,Pbr006273,Pbr005121,Pbr030723,Pbr005502,Pbr029386,Pbr035753,Pbr041155,Pbr004435,Pbr003434,Pbr022332,Pbr026541,Pbr028080,Pbr033829,Pbr009430,Pbr038640,Pbr018403,Pbr015626,Pbr021358,Pbr024732,Pbr017805,Pbr005446,Pbr024926,Pbr000293,Pbr029526,Pbr021290,Pbr011427,Pbr018397,Pbr022918,Pbr036339,Pbr037923,Pbr026490,Pbr020380,Pbr041516,Pbr031456,Pbr013642,Pbr023051,Pbr041925…	-|-|-|-|-|-|-|-|-|-|-|-|-|-|-|-|-|-|-|-|-|-|-|-|-|-|-|-|-|-|-|-|-|-|-|-|-|-|-|-|-|-|-|-|-|-|-|-|-|-|-|-|-|-|-|-|-|-|-|-|-|-|-|-|-|-|-|-|-|-|-|-|-|-|-|-|-|-|-|-|-|-|-|-|-|-|-|-|-|-|-|-|-|-|-|-|-|-|-|-|-|-|-|-|-|-|-|-|-|-|-|-|-|-|-|-|-|-|-|-|-|-|-|-|-|-|-|-|-|-|-|-|-|-|-|-|-|-|-|-|-|-|-|-|-|-|-|-|-|-|-|-|-|-|-|-|-|-|-|-|-|-|-|-|-|-|-|-|-|-|-|-|-|-|-|-|-|-|-|-|-|-|-|-|-|-|-|-|-|-|-|-|-|-|-|-|-|-|-|-…
GO:0006826	iron ion transport	biological_process	0.037652	0.63315	25	7927	123	28560	Pbr027931,Pbr016865,Pbr020925,Pbr003315,Pbr002312,Pbr016864,Pbr016894,Pbr026197,Pbr001746,Pbr011223,Pbr025685,Pbr042091,Pbr012602,Pbr000696,Pbr032043,Pbr017028,Pbr035065,Pbr026847,Pbr033016,Pbr020063,Pbr009000,Pbr001053,Pbr002485,Pbr010071,Pbr008892	-|-|-|-|-|-|-|-|-|-|-|-|-|-|-|-|-|-|-|-|-|-|-|-|-|
GO:0006325	chromatin organization	biological_process	0.038393	0.64303	37	7927	215	28560	Pbr034733,Pbr041428,Pbr028812,Pbr008919,Pbr011980,Pbr019687,Pbr033383,Pbr030097,Pbr037796,Pbr020726,Pbr030831,Pbr019111,Pbr012264,Pbr015626,Pbr022127,Pbr041472,Pbr000268,Pbr013484,Pbr011453,Pbr032522,Pbr004435,Pbr001952,Pbr034770,Pbr018585,Pbr029415,Pbr022161,Pbr002715,Pbr022028,Pbr022010,Pbr034912,Pbr017900,Pbr001520,Pbr015568,Pbr000275,Pbr010956,Pbr018783,Pbr013722	-|-|-|-|-|-|-|-|-|-|-|-|-|-|-|-|-|-|-|-|-|-|-|-|-|-|-|-|-|-|-|-|-|-|-|-|-|
GO:0016627	oxidoreductase activity, acting on the CH-CH group of donors	molecular_function	0.038532	0.64303	35	7927	192	28560	Pbr038232,Pbr026751,Pbr010942,Pbr024780,Pbr023847,Pbr009902,Pbr035452,Pbr017219,Pbr003627,Pbr006059,Pbr037260,Pbr007498,Pbr005801,Pbr041925,Pbr020623,Pbr014112,Pbr025845,Pbr038824,Pbr022372,Pbr002563,Pbr025247,Pbr027037,Pbr036577,Pbr036395,Pbr038994,Pbr018366,Pbr041835,Pbr005802,Pbr024737,Pbr008850,Pbr007471,Pbr027385,Pbr028467,Pbr001483,Pbr038256	-|-|-|-|-|-|-|-|-|-|-|-|-|-|-|-|-|-|-|-|-|-|-|-|-|-|-|-|-|-|-|-|-|-|-|
GO:0016679	oxidoreductase activity, acting on diphenols and related substances as donors	molecular_function	0.040668	0.66956	13	7927	60	28560	Pbr006941,Pbr040751,Pbr000089,Pbr015568,Pbr038786,Pbr000326,Pbr018027,Pbr018496,Pbr031692,Pbr037843,Pbr021897,Pbr010899,Pbr034342	-|-|-|-|-|-|-|-|-|-|-|-|-|
GO:0009110	vitamin biosynthetic process	biological_process	0.040723	0.66956	21	7927	114	28560	Pbr035535,Pbr037322,Pbr019143,Pbr041292,Pbr026535,Pbr041471,Pbr004568,Pbr025660,Pbr039564,Pbr015625,Pbr004541,Pbr032700,Pbr014727,Pbr013847,Pbr000470,Pbr025447,Pbr015878,Pbr036963,Pbr009000,Pbr041155,Pbr028510	-|-|-|-|-|-|-|-|-|-|-|-|-|-|-|-|-|-|-|-|-|
GO:0042364	water-soluble vitamin biosynthetic process	biological_process	0.040723	0.66956	21	7927	114	28560	Pbr019143,Pbr037322,Pbr035535,Pbr026535,Pbr041292,Pbr014727,Pbr015625,Pbr004541,Pbr032700,Pbr025660,Pbr039564,Pbr004568,Pbr041471,Pbr028510,Pbr041155,Pbr036963,Pbr015878,Pbr009000,Pbr013847,Pbr000470,Pbr025447	-|-|-|-|-|-|-|-|-|-|-|-|-|-|-|-|-|-|-|-|-|
GO:0016593	Cdc73/Paf1 complex	cellular_component	0.041083	0.66956	4	7927	12	28560	Pbr034733,Pbr030097,Pbr017900,Pbr019111	-|-|-|-|
GO:0016903	oxidoreductase activity, acting on the aldehyde or oxo group of donors	molecular_function	0.04121	0.66956	19	7927	94	28560	Pbr022520,Pbr009902,Pbr038761,Pbr022525,Pbr007298,Pbr038232,Pbr015084,Pbr029028,Pbr004685,Pbr033900,Pbr014112,Pbr029031,Pbr012129,Pbr001948,Pbr007498,Pbr007800,Pbr006059,Pbr034447,Pbr015663	-|-|-|-|-|-|-|-|-|-|-|-|-|-|-|-|-|-|-|
GO:0005694	chromosome	cellular_component	0.041478	0.66956	56	7927	338	28560	Pbr039707,Pbr013144,Pbr035718,Pbr023051,Pbr023740,Pbr020063,Pbr041852,Pbr022903,Pbr005556,Pbr016258,Pbr012363,Pbr042827,Pbr030831,Pbr010325,Pbr037796,Pbr036479,Pbr011488,Pbr032130,Pbr025143,Pbr020041,Pbr022428,Pbr022127,Pbr012497,Pbr041026,Pbr021251,Pbr030347,Pbr014896,Pbr024787,Pbr039132,Pbr013484,Pbr019220,Pbr013689,Pbr008993,Pbr008560,Pbr004435,Pbr006557,Pbr017379,Pbr035719,Pbr041137,Pbr034912…	-|-|-|-|-|-|-|-|-|-|-|-|-|-|-|-|-|-|-|-|-|-|-|-|-|-|-|-|-|-|-|-|-|-|-|-|-|-|-|-|-|-|-|-|-|-|-|-|-|-|-|-|-|-|-|-|
GO:0005381	iron ion transmembrane transporter activity	molecular_function	0.041534	0.66956	25	7927	124	28560	Pbr042091,Pbr025685,Pbr014727,Pbr017028,Pbr000696,Pbr012602,Pbr032043,Pbr009000,Pbr020063,Pbr035065,Pbr026847,Pbr033016,Pbr008892,Pbr002485,Pbr010071,Pbr001053,Pbr020925,Pbr016865,Pbr027931,Pbr016894,Pbr002312,Pbr016864,Pbr003315,Pbr001746,Pbr011223	-|-|-|-|-|-|-|-|-|-|-|-|-|-|-|-|-|-|-|-|-|-|-|-|-|
GO:0030684	preribosome	cellular_component	0.041565	0.66956	19	7927	98	28560	Pbr041936,Pbr021031,Pbr005356,Pbr014001,Pbr017900,Pbr039971,Pbr001926,Pbr025449,Pbr003991,Pbr011935,Pbr015626,Pbr023294,Pbr027352,Pbr025660,Pbr040204,Pbr041265,Pbr041155,Pbr037479,Pbr031195	-|-|-|-|-|-|-|-|-|-|-|-|-|-|-|-|-|-|-|
GO:0009059	macromolecule biosynthetic process	biological_process	0.041645	0.66956	623	7927	4629	28560	Pbr019479,Pbr008549,Pbr009095,Pbr031164,Pbr014235,Pbr033453,Pbr001421,Pbr027561,Pbr038543,Pbr006814,Pbr041159,Pbr029955,Pbr021386,Pbr023617,Pbr039046,Pbr013473,Pbr019734,Pbr008420,Pbr019773,Pbr037844,Pbr016873,Pbr038668,Pbr025290,Pbr027848,Pbr037179,Pbr016325,Pbr005860,Pbr039970,Pbr032229,Pbr021265,Pbr042284,Pbr032041,Pbr009294,Pbr041790,Pbr011937,Pbr037691,Pbr024934,Pbr011656,Pbr020444,Pbr023747…	-|-|-|-|-|-|-|-|-|-|-|-|-|-|-|-|-|-|-|-|-|-|-|-|-|-|-|-|-|-|-|-|-|-|-|-|-|-|-|-|-|-|-|-|-|-|-|-|-|-|-|-|-|-|-|-|-|-|-|-|-|-|-|-|-|-|-|-|-|-|-|-|-|-|-|-|-|-|-|-|-|-|-|-|-|-|-|-|-|-|-|-|-|-|-|-|-|-|-|-|-|-|-|-|-|-|-|-|-|-|-|-|-|-|-|-|-|-|-|-|-|-|-|-|-|-|-|-|-|-|-|-|-|-|-|-|-|-|-|-|-|-|-|-|-|-|-|-|-|-|-|-|-|-|-|-|-|-|-|-|-|-|-|-|-|-|-|-|-|-|-|-|-|-|-|-|-|-|-|-|-|-|-|-|-|-|-|-|-|-|-|-|-|-|-|-|-|-|-|-…
GO:0007059	chromosome segregation	biological_process	0.041703	0.66956	17	7927	80	28560	Pbr011600,Pbr020041,Pbr041026,Pbr009061,Pbr026412,Pbr042827,Pbr030344,Pbr036479,Pbr035727,Pbr010325,Pbr019024,Pbr008560,Pbr020063,Pbr035718,Pbr014896,Pbr013689,Pbr019011	-|-|-|-|-|-|-|-|-|-|-|-|-|-|-|-|-|
GO:0008270	zinc ion binding	molecular_function	0.041802	0.66956	256	7927	1798	28560	Pbr006557,Pbr016120,Pbr011453,Pbr032060,Pbr026388,Pbr000948,Pbr014506,Pbr034111,Pbr022197,Pbr029429,Pbr028831,Pbr035538,Pbr004707,Pbr002715,Pbr015956,Pbr025624,Pbr040120,Pbr028339,Pbr017656,Pbr012265,Pbr004941,Pbr008919,Pbr035823,Pbr040776,Pbr009866,Pbr003743,Pbr019940,Pbr035052,Pbr022649,Pbr018623,Pbr022823,Pbr016092,Pbr015587,Pbr014083,Pbr017379,Pbr022678,Pbr018938,Pbr033360,Pbr026746,Pbr018156…	-|-|-|-|-|-|-|-|-|-|-|-|-|-|-|-|-|-|-|-|-|-|-|-|-|-|-|-|-|-|-|-|-|-|-|-|-|-|-|-|-|-|-|-|-|-|-|-|-|-|-|-|-|-|-|-|-|-|-|-|-|-|-|-|-|-|-|-|-|-|-|-|-|-|-|-|-|-|-|-|-|-|-|-|-|-|-|-|-|-|-|-|-|-|-|-|-|-|-|-|-|-|-|-|-|-|-|-|-|-|-|-|-|-|-|-|-|-|-|-|-|-|-|-|-|-|-|-|-|-|-|-|-|-|-|-|-|-|-|-|-|-|-|-|-|-|-|-|-|-|-|-|-|-|-|-|-|-|-|-|-|-|-|-|-|-|-|-|-|-|-|-|-|-|-|-|-|-|-|-|-|-|-|-|-|-|-|-|-|-|-|-|-|-|-|-|-|-|-|-…
GO:0006082	organic acid metabolic process	biological_process	0.042507	0.66956	143	7927	916	28560	Pbr021265,Pbr031114,Pbr011806,Pbr028167,Pbr008178,Pbr005716,Pbr037844,Pbr022893,Pbr018366,Pbr016181,Pbr017012,Pbr008222,Pbr013991,Pbr018549,Pbr005801,Pbr028569,Pbr022667,Pbr004752,Pbr028510,Pbr014749,Pbr005088,Pbr005064,Pbr038153,Pbr002790,Pbr006554,Pbr038270,Pbr020913,Pbr010240,Pbr019533,Pbr023847,Pbr008015,Pbr001483,Pbr010669,Pbr028139,Pbr034447,Pbr005802,Pbr008754,Pbr008850,Pbr027385,Pbr025429…	-|-|-|-|-|-|-|-|-|-|-|-|-|-|-|-|-|-|-|-|-|-|-|-|-|-|-|-|-|-|-|-|-|-|-|-|-|-|-|-|-|-|-|-|-|-|-|-|-|-|-|-|-|-|-|-|-|-|-|-|-|-|-|-|-|-|-|-|-|-|-|-|-|-|-|-|-|-|-|-|-|-|-|-|-|-|-|-|-|-|-|-|-|-|-|-|-|-|-|-|-|-|-|-|-|-|-|-|-|-|-|-|-|-|-|-|-|-|-|-|-|-|-|-|-|-|-|-|-|-|-|-|-|-|-|-|-|-|-|-|-|-|-|
GO:0005247	voltage-gated chloride channel activity	molecular_function	0.043093	0.66956	6	7927	21	28560	Pbr000043,Pbr023120,Pbr029126,Pbr017331,Pbr014432,Pbr003103	-|-|-|-|-|-|
GO:0005254	chloride channel activity	molecular_function	0.043093	0.66956	6	7927	21	28560	Pbr023120,Pbr000043,Pbr029126,Pbr014432,Pbr017331,Pbr003103	-|-|-|-|-|-|
GO:0006821	chloride transport	biological_process	0.043093	0.66956	6	7927	21	28560	Pbr003103,Pbr017331,Pbr014432,Pbr029126,Pbr000043,Pbr023120	-|-|-|-|-|-|
GO:0008308	voltage-gated anion channel activity	molecular_function	0.043093	0.66956	6	7927	21	28560	Pbr023120,Pbr000043,Pbr029126,Pbr017331,Pbr014432,Pbr003103	-|-|-|-|-|-|
GO:0015108	chloride transmembrane transporter activity	molecular_function	0.043093	0.66956	6	7927	21	28560	Pbr029126,Pbr000043,Pbr023120,Pbr003103,Pbr014432,Pbr017331	-|-|-|-|-|-|
GO:0009225	nucleotide-sugar metabolic process	biological_process	0.04313	0.66956	4	7927	10	28560	Pbr001290,Pbr036540,Pbr029826,Pbr024684	-|-|-|-|
GO:0042611	MHC protein complex	cellular_component	0.043173	0.66956	3	7927	6	28560	Pbr031348,Pbr005797,Pbr021123	-|-|-|
GO:0042613	MHC class II protein complex	cellular_component	0.043173	0.66956	3	7927	6	28560	Pbr031348,Pbr005797,Pbr021123	-|-|-|
GO:1901068	guanosine-containing compound metabolic process	biological_process	0.043513	0.67243	7	7927	24	28560	Pbr004752,Pbr042637,Pbr018300,Pbr041337,Pbr026031,Pbr016412,Pbr005088	-|-|-|-|-|-|-|
GO:0006457	protein folding	biological_process	0.043816	0.67243	37	7927	215	28560	Pbr039776,Pbr017944,Pbr014391,Pbr017262,Pbr026423,Pbr015368,Pbr042797,Pbr041174,Pbr013144,Pbr012062,Pbr023357,Pbr015775,Pbr039111,Pbr032391,Pbr005258,Pbr033489,Pbr018612,Pbr011488,Pbr029701,Pbr007048,Pbr024474,Pbr017144,Pbr015089,Pbr025669,Pbr037819,Pbr019872,Pbr002499,Pbr026633,Pbr015046,Pbr042655,Pbr036139,Pbr008196,Pbr037839,Pbr011883,Pbr019769,Pbr017544,Pbr025505	-|-|-|-|-|-|-|-|-|-|-|-|-|-|-|-|-|-|-|-|-|-|-|-|-|-|-|-|-|-|-|-|-|-|-|-|-|
GO:0034599	cellular response to oxidative stress	biological_process	0.043917	0.67243	3	7927	7	28560	Pbr032563,Pbr018773,Pbr036746	-|-|-|
GO:0009150	purine ribonucleotide metabolic process	biological_process	0.043971	0.67243	39	7927	243	28560	Pbr040906,Pbr018300,Pbr011639,Pbr020159,Pbr024628,Pbr030484,Pbr020157,Pbr040281,Pbr003235,Pbr019082,Pbr005087,Pbr013722,Pbr026031,Pbr006221,Pbr042270,Pbr036418,Pbr013386,Pbr039217,Pbr016412,Pbr036465,Pbr042637,Pbr004752,Pbr032796,Pbr030867,Pbr005088,Pbr041516,Pbr041337,Pbr028751,Pbr040905,Pbr014237,Pbr024095,Pbr029626,Pbr020040,Pbr005095,Pbr032391,Pbr027854,Pbr035529,Pbr023147,Pbr014548	-|-|-|-|-|-|-|-|-|-|-|-|-|-|-|-|-|-|-|-|-|-|-|-|-|-|-|-|-|-|-|-|-|-|-|-|-|-|-|
GO:0016579	protein deubiquitination	biological_process	0.044874	0.6815	16	7927	67	28560	Pbr022946,Pbr007351,Pbr037521,Pbr001330,Pbr019942,Pbr008852,Pbr034247,Pbr001028,Pbr028901,Pbr010917,Pbr034664,Pbr023706,Pbr001440,Pbr022649,Pbr025244,Pbr001013	-|-|-|-|-|-|-|-|-|-|-|-|-|-|-|-|
GO:0070646	protein modification by small protein removal	biological_process	0.044874	0.6815	16	7927	67	28560	Pbr008852,Pbr034247,Pbr010917,Pbr034664,Pbr023706,Pbr001028,Pbr028901,Pbr022946,Pbr001330,Pbr019942,Pbr007351,Pbr037521,Pbr022649,Pbr001013,Pbr025244,Pbr001440	-|-|-|-|-|-|-|-|-|-|-|-|-|-|-|-|
GO:0004478	methionine adenosyltransferase activity	molecular_function	0.045436	0.68294	3	7927	8	28560	Pbr026061,Pbr006002,Pbr018549	-|-|-|
GO:0006556	S-adenosylmethionine biosynthetic process	biological_process	0.045436	0.68294	3	7927	8	28560	Pbr026061,Pbr006002,Pbr018549	-|-|-|
GO:0046500	S-adenosylmethionine metabolic process	biological_process	0.045436	0.68294	3	7927	8	28560	Pbr026061,Pbr018549,Pbr006002	-|-|-|
GO:0000794	condensed nuclear chromosome	cellular_component	0.045593	0.68296	17	7927	79	28560	Pbr012497,Pbr041026,Pbr030347,Pbr020041,Pbr011600,Pbr010325,Pbr035727,Pbr042827,Pbr009061,Pbr014473,Pbr035719,Pbr020063,Pbr008993,Pbr013689,Pbr024787,Pbr035718,Pbr039132	-|-|-|-|-|-|-|-|-|-|-|-|-|-|-|-|-|
GO:0009259	ribonucleotide metabolic process	biological_process	0.046352	0.6891	39	7927	244	28560	Pbr005087,Pbr019082,Pbr042270,Pbr006221,Pbr026031,Pbr013722,Pbr003235,Pbr040281,Pbr024628,Pbr020159,Pbr011639,Pbr020157,Pbr030484,Pbr018300,Pbr040906,Pbr032391,Pbr005095,Pbr014548,Pbr023147,Pbr035529,Pbr027854,Pbr024095,Pbr029626,Pbr014237,Pbr040905,Pbr020040,Pbr004752,Pbr042637,Pbr036465,Pbr028751,Pbr041337,Pbr005088,Pbr041516,Pbr030867,Pbr032796,Pbr013386,Pbr036418,Pbr039217,Pbr016412	-|-|-|-|-|-|-|-|-|-|-|-|-|-|-|-|-|-|-|-|-|-|-|-|-|-|-|-|-|-|-|-|-|-|-|-|-|-|-|
GO:0019693	ribose phosphate metabolic process	biological_process	0.046352	0.6891	39	7927	244	28560	Pbr040281,Pbr003235,Pbr013722,Pbr026031,Pbr006221,Pbr042270,Pbr019082,Pbr005087,Pbr040906,Pbr018300,Pbr030484,Pbr020157,Pbr011639,Pbr024628,Pbr020159,Pbr020040,Pbr040905,Pbr014237,Pbr029626,Pbr024095,Pbr027854,Pbr035529,Pbr023147,Pbr014548,Pbr005095,Pbr032391,Pbr039217,Pbr016412,Pbr036418,Pbr013386,Pbr032796,Pbr030867,Pbr005088,Pbr041516,Pbr041337,Pbr028751,Pbr042637,Pbr036465,Pbr004752	-|-|-|-|-|-|-|-|-|-|-|-|-|-|-|-|-|-|-|-|-|-|-|-|-|-|-|-|-|-|-|-|-|-|-|-|-|-|-|
GO:0044427	chromosomal part	cellular_component	0.046774	0.6891	45	7927	271	28560	Pbr020063,Pbr041852,Pbr005556,Pbr016258,Pbr012363,Pbr039707,Pbr013144,Pbr035718,Pbr023051,Pbr020041,Pbr022127,Pbr012497,Pbr041026,Pbr021251,Pbr030347,Pbr042827,Pbr030831,Pbr010325,Pbr036479,Pbr011488,Pbr032130,Pbr025143,Pbr008993,Pbr008560,Pbr004435,Pbr006557,Pbr017379,Pbr035719,Pbr014896,Pbr024787,Pbr013484,Pbr039132,Pbr019220,Pbr013689,Pbr011600,Pbr000362,Pbr018783,Pbr041137,Pbr009061,Pbr018422…	-|-|-|-|-|-|-|-|-|-|-|-|-|-|-|-|-|-|-|-|-|-|-|-|-|-|-|-|-|-|-|-|-|-|-|-|-|-|-|-|-|-|-|-|-|
GO:0016567	protein ubiquitination	biological_process	0.046789	0.6891	24	7927	125	28560	Pbr040085,Pbr018623,Pbr014329,Pbr001186,Pbr013854,Pbr007911,Pbr010503,Pbr016655,Pbr000535,Pbr035814,Pbr015195,Pbr014617,Pbr032056,Pbr012148,Pbr031290,Pbr026702,Pbr011030,Pbr022832,Pbr034872,Pbr010707,Pbr028559,Pbr005744,Pbr028339,Pbr016092	-|-|-|-|-|-|-|-|-|-|-|-|-|-|-|-|-|-|-|-|-|-|-|-|
GO:0070070	proton-transporting V-type ATPase complex assembly	biological_process	0.047792	0.6891	3	7927	8	28560	Pbr031593,Pbr037497,Pbr014773	-|-|-|
GO:0070072	vacuolar proton-transporting V-type ATPase complex assembly	biological_process	0.047792	0.6891	3	7927	8	28560	Pbr014773,Pbr031593,Pbr037497	-|-|-|
GO:0030151	molybdenum ion binding	molecular_function	0.04797	0.6891	8	7927	32	28560	Pbr010248,Pbr019005,Pbr031581,Pbr030339,Pbr011773,Pbr008178,Pbr028167,Pbr008534	-|-|-|-|-|-|-|-|
GO:0015969	guanosine tetraphosphate metabolic process	biological_process	0.048428	0.6891	3	7927	6	28560	Pbr016412,Pbr018300,Pbr042637	-|-|-|
GO:0034035	purine ribonucleoside bisphosphate metabolic process	biological_process	0.048428	0.6891	3	7927	6	28560	Pbr018300,Pbr016412,Pbr042637	-|-|-|
GO:0032182	small conjugating protein binding	molecular_function	0.048461	0.6891	9	7927	36	28560	Pbr014485,Pbr008852,Pbr034247,Pbr034664,Pbr022802,Pbr022946,Pbr011612,Pbr017539,Pbr037521	-|-|-|-|-|-|-|-|-|
GO:0046933	proton-transporting ATP synthase activity, rotational mechanism	molecular_function	0.048709	0.6891	7	7927	36	28560	Pbr024095,Pbr019082,Pbr040281,Pbr041516,Pbr020157,Pbr030867,Pbr030484	-|-|-|-|-|-|-|
GO:0043436	oxoacid metabolic process	biological_process	0.049128	0.6891	142	7927	914	28560	Pbr038134,Pbr007471,Pbr041888,Pbr028216,Pbr008534,Pbr002563,Pbr029028,Pbr021518,Pbr033900,Pbr015024,Pbr041952,Pbr013748,Pbr038994,Pbr016682,Pbr004667,Pbr036267,Pbr028762,Pbr032296,Pbr021569,Pbr041337,Pbr039714,Pbr027910,Pbr037260,Pbr031122,Pbr007866,Pbr007489,Pbr004306,Pbr026758,Pbr025845,Pbr041032,Pbr027407,Pbr012538,Pbr000287,Pbr039052,Pbr038232,Pbr029791,Pbr018866,Pbr041983,Pbr039553,Pbr003627…	-|-|-|-|-|-|-|-|-|-|-|-|-|-|-|-|-|-|-|-|-|-|-|-|-|-|-|-|-|-|-|-|-|-|-|-|-|-|-|-|-|-|-|-|-|-|-|-|-|-|-|-|-|-|-|-|-|-|-|-|-|-|-|-|-|-|-|-|-|-|-|-|-|-|-|-|-|-|-|-|-|-|-|-|-|-|-|-|-|-|-|-|-|-|-|-|-|-|-|-|-|-|-|-|-|-|-|-|-|-|-|-|-|-|-|-|-|-|-|-|-|-|-|-|-|-|-|-|-|-|-|-|-|-|-|-|-|-|-|-|-|-|
GO:0008320	protein transmembrane transporter activity	molecular_function	0.049399	0.6891	2	7927	3	28560	Pbr035727,Pbr035718	-|-|
GO:0015450	P-P-bond-hydrolysis-driven protein transmembrane transporter activity	molecular_function	0.049399	0.6891	2	7927	3	28560	Pbr035718,Pbr035727	-|-|
GO:0000307	cyclin-dependent protein kinase holoenzyme complex	cellular_component	0.049729	0.6891	2	7927	3	28560	Pbr015633,Pbr009356	-|-|
GO:0016533	cyclin-dependent protein kinase 5 holoenzyme complex	cellular_component	0.049729	0.6891	2	7927	3	28560	Pbr015633,Pbr009356	-|-|
GO:0016534	cyclin-dependent protein kinase 5 activator activity	molecular_function	0.049729	0.6891	2	7927	3	28560	Pbr015633,Pbr009356	-|-|
GO:0019209	kinase activator activity	molecular_function	0.049729	0.6891	2	7927	3	28560	Pbr015633,Pbr009356	-|-|
GO:0019908	nuclear cyclin-dependent protein kinase holoenzyme complex	cellular_component	0.049729	0.6891	2	7927	3	28560	Pbr015633,Pbr009356	-|-|
GO:0030295	protein kinase activator activity	molecular_function	0.049729	0.6891	2	7927	3	28560	Pbr015633,Pbr009356	-|-|
GO:0043539	protein serine/threonine kinase activator activity	molecular_function	0.049729	0.6891	2	7927	3	28560	Pbr015633,Pbr009356	-|-|
GO:0016413	O-acetyltransferase activity	molecular_function	0.050666	0.6891	6	7927	22	28560	Pbr040150,Pbr031280,Pbr041983,Pbr040473,Pbr031495,Pbr027710	-|-|-|-|-|-|
GO:0009451	RNA modification	biological_process	0.050835	0.6891	26	7927	137	28560	Pbr008541,Pbr011312,Pbr024410,Pbr022444,Pbr033215,Pbr028788,Pbr027027,Pbr000797,Pbr023326,Pbr014860,Pbr030697,Pbr015524,Pbr019881,Pbr004386,Pbr002971,Pbr032798,Pbr020874,Pbr001915,Pbr014402,Pbr041674,Pbr001609,Pbr000293,Pbr032835,Pbr034846,Pbr018562,Pbr004265	-|-|-|-|-|-|-|-|-|-|-|-|-|-|-|-|-|-|-|-|-|-|-|-|-|-|
GO:0006231	dTMP biosynthetic process	biological_process	0.051341	0.6891	3	7927	7	28560	Pbr012435,Pbr027596,Pbr029921	-|-|-|
GO:0009157	deoxyribonucleoside monophosphate biosynthetic process	biological_process	0.051341	0.6891	3	7927	7	28560	Pbr027596,Pbr029921,Pbr012435	-|-|-|
GO:0009162	deoxyribonucleoside monophosphate metabolic process	biological_process	0.051341	0.6891	3	7927	7	28560	Pbr029921,Pbr027596,Pbr012435	-|-|-|
GO:0009176	pyrimidine deoxyribonucleoside monophosphate metabolic process	biological_process	0.051341	0.6891	3	7927	7	28560	Pbr012435,Pbr027596,Pbr029921	-|-|-|
GO:0009177	pyrimidine deoxyribonucleoside monophosphate biosynthetic process	biological_process	0.051341	0.6891	3	7927	7	28560	Pbr012435,Pbr029921,Pbr027596	-|-|-|
GO:0009221	pyrimidine deoxyribonucleotide biosynthetic process	biological_process	0.051341	0.6891	3	7927	7	28560	Pbr029921,Pbr027596,Pbr012435	-|-|-|
GO:0009263	deoxyribonucleotide biosynthetic process	biological_process	0.051341	0.6891	3	7927	7	28560	Pbr027596,Pbr029921,Pbr012435	-|-|-|
GO:0009265	2'-deoxyribonucleotide biosynthetic process	biological_process	0.051341	0.6891	3	7927	7	28560	Pbr029921,Pbr027596,Pbr012435	-|-|-|
GO:0042083	5,10-methylenetetrahydrofolate-dependent methyltransferase activity	molecular_function	0.051341	0.6891	3	7927	7	28560	Pbr012435,Pbr027596,Pbr029921	-|-|-|
GO:0046073	dTMP metabolic process	biological_process	0.051341	0.6891	3	7927	7	28560	Pbr012435,Pbr027596,Pbr029921	-|-|-|
GO:0046385	deoxyribose phosphate biosynthetic process	biological_process	0.051341	0.6891	3	7927	7	28560	Pbr012435,Pbr027596,Pbr029921	-|-|-|
GO:0003924	GTPase activity	molecular_function	0.053046	0.70079	98	7927	590	28560	Pbr006062,Pbr039110,Pbr025648,Pbr005831,Pbr036477,Pbr028694,Pbr038668,Pbr009745,Pbr032326,Pbr021282,Pbr014875,Pbr025370,Pbr023799,Pbr021398,Pbr037759,Pbr006757,Pbr024723,Pbr025685,Pbr040946,Pbr038640,Pbr010046,Pbr039132,Pbr030840,Pbr007365,Pbr000696,Pbr033479,Pbr031200,Pbr040413,Pbr027854,Pbr001746,Pbr038817,Pbr025530,Pbr016101,Pbr013859,Pbr037923,Pbr030344,Pbr004850,Pbr016865,Pbr020925,Pbr042813…	-|-|-|-|-|-|-|-|-|-|-|-|-|-|-|-|-|-|-|-|-|-|-|-|-|-|-|-|-|-|-|-|-|-|-|-|-|-|-|-|-|-|-|-|-|-|-|-|-|-|-|-|-|-|-|-|-|-|-|-|-|-|-|-|-|-|-|-|-|-|-|-|-|-|-|-|-|-|-|-|-|-|-|-|-|-|-|-|-|-|-|-|-|-|-|-|-|-|
GO:0009061	anaerobic respiration	biological_process	0.053467	0.70079	11	7927	48	28560	Pbr030904,Pbr029031,Pbr013338,Pbr039952,Pbr031195,Pbr034447,Pbr033900,Pbr029028,Pbr022509,Pbr031999,Pbr037092	-|-|-|-|-|-|-|-|-|-|-|
GO:0015947	methane metabolic process	biological_process	0.053467	0.70079	11	7927	48	28560	Pbr029031,Pbr030904,Pbr013338,Pbr034447,Pbr031195,Pbr033900,Pbr022509,Pbr029028,Pbr031999,Pbr037092,Pbr039952	-|-|-|-|-|-|-|-|-|-|-|
GO:0015948	methanogenesis	biological_process	0.053467	0.70079	11	7927	48	28560	Pbr031999,Pbr022509,Pbr029028,Pbr037092,Pbr033900,Pbr031195,Pbr034447,Pbr039952,Pbr013338,Pbr029031,Pbr030904	-|-|-|-|-|-|-|-|-|-|-|
GO:0015975	energy derivation by oxidation of reduced inorganic compounds	biological_process	0.053467	0.70079	11	7927	48	28560	Pbr029031,Pbr030904,Pbr013338,Pbr034447,Pbr031195,Pbr033900,Pbr029028,Pbr037092,Pbr022509,Pbr031999,Pbr039952	-|-|-|-|-|-|-|-|-|-|-|
GO:0043446	cellular alkane metabolic process	biological_process	0.053467	0.70079	11	7927	48	28560	Pbr030904,Pbr029031,Pbr013338,Pbr039952,Pbr034447,Pbr031195,Pbr033900,Pbr022509,Pbr029028,Pbr031999,Pbr037092	-|-|-|-|-|-|-|-|-|-|-|
GO:0043447	alkane biosynthetic process	biological_process	0.053467	0.70079	11	7927	48	28560	Pbr034447,Pbr031195,Pbr033900,Pbr022509,Pbr037092,Pbr031999,Pbr029028,Pbr039952,Pbr029031,Pbr030904,Pbr013338	-|-|-|-|-|-|-|-|-|-|-|
GO:0019748	secondary metabolic process	biological_process	0.053589	0.70079	10	7927	41	28560	Pbr026423,Pbr026678,Pbr019791,Pbr005736,Pbr023934,Pbr002413,Pbr025680,Pbr027181,Pbr014727,Pbr010386	-|-|-|-|-|-|-|-|-|-|
GO:0044428	nuclear part	cellular_component	0.054127	0.70079	140	7927	987	28560	Pbr009356,Pbr001926,Pbr029526,Pbr010604,Pbr036340,Pbr012954,Pbr042827,Pbr021386,Pbr003588,Pbr018171,Pbr013453,Pbr010176,Pbr007734,Pbr035718,Pbr028035,Pbr034595,Pbr011767,Pbr035814,Pbr002436,Pbr013854,Pbr022010,Pbr009061,Pbr014473,Pbr034912,Pbr010184,Pbr042617,Pbr034350,Pbr004930,Pbr013691,Pbr011937,Pbr008993,Pbr013446,Pbr037374,Pbr016325,Pbr021251,Pbr012497,Pbr002048,Pbr037193,Pbr010630,Pbr038192…	-|-|-|-|-|-|-|-|-|-|-|-|-|-|-|-|-|-|-|-|-|-|-|-|-|-|-|-|-|-|-|-|-|-|-|-|-|-|-|-|-|-|-|-|-|-|-|-|-|-|-|-|-|-|-|-|-|-|-|-|-|-|-|-|-|-|-|-|-|-|-|-|-|-|-|-|-|-|-|-|-|-|-|-|-|-|-|-|-|-|-|-|-|-|-|-|-|-|-|-|-|-|-|-|-|-|-|-|-|-|-|-|-|-|-|-|-|-|-|-|-|-|-|-|-|-|-|-|-|-|-|-|-|-|-|-|-|-|-|-|
GO:0006772	thiamine metabolic process	biological_process	0.054288	0.70079	5	7927	16	28560	Pbr013847,Pbr041292,Pbr009000,Pbr039564,Pbr026535	-|-|-|-|-|
GO:0009228	thiamine biosynthetic process	biological_process	0.054288	0.70079	5	7927	16	28560	Pbr026535,Pbr009000,Pbr039564,Pbr013847,Pbr041292	-|-|-|-|-|
GO:0042723	thiamine-containing compound metabolic process	biological_process	0.054288	0.70079	5	7927	16	28560	Pbr041292,Pbr013847,Pbr009000,Pbr039564,Pbr026535	-|-|-|-|-|
GO:0042724	thiamine-containing compound biosynthetic process	biological_process	0.054288	0.70079	5	7927	16	28560	Pbr026535,Pbr041292,Pbr013847,Pbr039564,Pbr009000	-|-|-|-|-|
GO:0008608	attachment of spindle microtubules to kinetochore	biological_process	0.054599	0.70274	10	7927	41	28560	Pbr035727,Pbr013689,Pbr010325,Pbr009061,Pbr035718,Pbr042827,Pbr041026,Pbr011600,Pbr020063,Pbr020041	-|-|-|-|-|-|-|-|-|-|
GO:0045454	cell redox homeostasis	biological_process	0.054944	0.70511	32	7927	195	28560	Pbr011218,Pbr016203,Pbr004278,Pbr016221,Pbr000208,Pbr019635,Pbr030956,Pbr031422,Pbr014825,Pbr005811,Pbr009194,Pbr035809,Pbr028929,Pbr014824,Pbr028743,Pbr007051,Pbr039371,Pbr005794,Pbr025294,Pbr028620,Pbr008420,Pbr011969,Pbr022835,Pbr003020,Pbr000878,Pbr022789,Pbr035084,Pbr013691,Pbr008562,Pbr034446,Pbr022794,Pbr021466	-|-|-|-|-|-|-|-|-|-|-|-|-|-|-|-|-|-|-|-|-|-|-|-|-|-|-|-|-|-|-|-|
GO:0000910	cytokinesis	biological_process	0.055423	0.70566	26	7927	151	28560	Pbr022894,Pbr006046,Pbr030835,Pbr011456,Pbr042827,Pbr036339,Pbr005557,Pbr037781,Pbr009654,Pbr011488,Pbr003132,Pbr029701,Pbr017979,Pbr031570,Pbr017262,Pbr041852,Pbr003588,Pbr022685,Pbr005556,Pbr033247,Pbr041620,Pbr016948,Pbr021041,Pbr023051,Pbr013689,Pbr028080	-|-|-|-|-|-|-|-|-|-|-|-|-|-|-|-|-|-|-|-|-|-|-|-|-|-|
GO:0006611	protein export from nucleus	biological_process	0.055469	0.70566	2	7927	3	28560	Pbr027380,Pbr000367	-|-|
GO:0006998	nuclear envelope organization	biological_process	0.055469	0.70566	2	7927	3	28560	Pbr027380,Pbr000367	-|-|
GO:0005850	eukaryotic translation initiation factor 2 complex	cellular_component	0.055868	0.70868	2	7927	3	28560	Pbr010939,Pbr009560	-|-|
GO:0009758	carbohydrate utilization	biological_process	0.056309	0.71017	2	7927	3	28560	Pbr025348,Pbr039103	-|-|
GO:0050053	levansucrase activity	molecular_function	0.056309	0.71017	2	7927	3	28560	Pbr039103,Pbr025348	-|-|
GO:0009163	nucleoside biosynthetic process	biological_process	0.057775	0.72449	26	7927	157	28560	Pbr027854,Pbr023147,Pbr026031,Pbr018549,Pbr006221,Pbr014548,Pbr019082,Pbr032391,Pbr040281,Pbr003235,Pbr020040,Pbr024095,Pbr030867,Pbr030484,Pbr032796,Pbr020157,Pbr005088,Pbr041516,Pbr000797,Pbr041337,Pbr028751,Pbr011639,Pbr004752,Pbr006002,Pbr026061,Pbr013386	-|-|-|-|-|-|-|-|-|-|-|-|-|-|-|-|-|-|-|-|-|-|-|-|-|-|
GO:0042455	ribonucleoside biosynthetic process	biological_process	0.057775	0.72449	26	7927	157	28560	Pbr024095,Pbr003235,Pbr040281,Pbr020040,Pbr032391,Pbr019082,Pbr018549,Pbr006221,Pbr014548,Pbr027854,Pbr023147,Pbr026031,Pbr026061,Pbr013386,Pbr006002,Pbr004752,Pbr011639,Pbr041337,Pbr028751,Pbr032796,Pbr030867,Pbr030484,Pbr020157,Pbr005088,Pbr000797,Pbr041516	-|-|-|-|-|-|-|-|-|-|-|-|-|-|-|-|-|-|-|-|-|-|-|-|-|-|
GO:0008883	glutamyl-tRNA reductase activity	molecular_function	0.058953	0.73716	3	7927	8	28560	Pbr014112,Pbr009902,Pbr007498	-|-|-|
GO:0023051	regulation of signaling	biological_process	0.059134	0.73732	16	7927	77	28560	Pbr014717,Pbr040077,Pbr037691,Pbr031879,Pbr010917,Pbr021572,Pbr013601,Pbr023206,Pbr035529,Pbr021468,Pbr013535,Pbr035560,Pbr000856,Pbr014773,Pbr039319,Pbr000163	-|-|-|-|-|-|-|-|-|-|-|-|-|-|-|-|
GO:0005785	signal recognition particle receptor complex	cellular_component	0.0595	0.73978	5	7927	18	28560	Pbr019818,Pbr037923,Pbr018063,Pbr007365,Pbr021282	-|-|-|-|-|
GO:0004174	electron-transferring-flavoprotein dehydrogenase activity	molecular_function	0.060113	0.7432	2	7927	3	28560	Pbr017171,Pbr012264	-|-|
GO:0016649	oxidoreductase activity, acting on the CH-NH group of donors, quinone or similar compound as acceptor	molecular_function	0.060113	0.7432	2	7927	3	28560	Pbr017171,Pbr012264	-|-|
GO:1901659	glycosyl compound biosynthetic process	biological_process	0.06105	0.74733	26	7927	158	28560	Pbr032796,Pbr030867,Pbr030484,Pbr005088,Pbr020157,Pbr000797,Pbr041516,Pbr041337,Pbr028751,Pbr011639,Pbr004752,Pbr006002,Pbr026061,Pbr013386,Pbr027854,Pbr026031,Pbr023147,Pbr006221,Pbr018549,Pbr014548,Pbr019082,Pbr032391,Pbr040281,Pbr003235,Pbr020040,Pbr024095	-|-|-|-|-|-|-|-|-|-|-|-|-|-|-|-|-|-|-|-|-|-|-|-|-|-|
GO:0000087	M phase of mitotic cell cycle	biological_process	0.061098	0.74733	1	7927	1	28560	Pbr005432	-|
GO:0004115	3',5'-cyclic-AMP phosphodiesterase activity	molecular_function	0.061319	0.74733	3	7927	7	28560	Pbr029626,Pbr005087,Pbr005095	-|-|-|
GO:0006198	cAMP catabolic process	biological_process	0.061319	0.74733	3	7927	7	28560	Pbr029626,Pbr005087,Pbr005095	-|-|-|
GO:0047200	tetrahydrodipicolinate N-acetyltransferase activity	molecular_function	0.061386	0.74733	2	7927	3	28560	Pbr032383,Pbr028734	-|-|
GO:0006545	glycine biosynthetic process	biological_process	0.061483	0.74733	2	7927	3	28560	Pbr012435,Pbr009412	-|-|
GO:0003942	N-acetyl-gamma-glutamyl-phosphate reductase activity	molecular_function	0.061776	0.74733	5	7927	17	28560	Pbr029028,Pbr033900,Pbr034447,Pbr029031,Pbr012129	-|-|-|-|-|
GO:0019438	aromatic compound biosynthetic process	biological_process	0.061809	0.74733	480	7927	3540	28560	Pbr024628,Pbr011450,Pbr012475,Pbr036963,Pbr040795,Pbr009000,Pbr037914,Pbr034761,Pbr030208,Pbr008754,Pbr015549,Pbr001483,Pbr024864,Pbr019220,Pbr004360,Pbr018300,Pbr039564,Pbr021041,Pbr018641,Pbr030459,Pbr041562,Pbr033937,Pbr028356,Pbr006152,Pbr003927,Pbr020608,Pbr026031,Pbr024467,Pbr036862,Pbr013502,Pbr001608,Pbr014120,Pbr023729,Pbr038791,Pbr003235,Pbr025646,Pbr033315,Pbr017900,Pbr016258,Pbr034468…	-|-|-|-|-|-|-|-|-|-|-|-|-|-|-|-|-|-|-|-|-|-|-|-|-|-|-|-|-|-|-|-|-|-|-|-|-|-|-|-|-|-|-|-|-|-|-|-|-|-|-|-|-|-|-|-|-|-|-|-|-|-|-|-|-|-|-|-|-|-|-|-|-|-|-|-|-|-|-|-|-|-|-|-|-|-|-|-|-|-|-|-|-|-|-|-|-|-|-|-|-|-|-|-|-|-|-|-|-|-|-|-|-|-|-|-|-|-|-|-|-|-|-|-|-|-|-|-|-|-|-|-|-|-|-|-|-|-|-|-|-|-|-|-|-|-|-|-|-|-|-|-|-|-|-|-|-|-|-|-|-|-|-|-|-|-|-|-|-|-|-|-|-|-|-|-|-|-|-|-|-|-|-|-|-|-|-|-|-|-|-|-|-|-|-|-|-|-|-|-…
GO:0034622	cellular macromolecular complex assembly	biological_process	0.062319	0.75009	56	7927	354	28560	Pbr001186,Pbr029415,Pbr029427,Pbr027753,Pbr032251,Pbr001196,Pbr011989,Pbr014773,Pbr018783,Pbr022926,Pbr012256,Pbr033600,Pbr015150,Pbr016978,Pbr013484,Pbr039132,Pbr033247,Pbr031879,Pbr011453,Pbr032522,Pbr037497,Pbr035719,Pbr031740,Pbr004435,Pbr029413,Pbr027959,Pbr001139,Pbr028937,Pbr027380,Pbr011488,Pbr003091,Pbr010325,Pbr040684,Pbr030831,Pbr014485,Pbr031593,Pbr015626,Pbr022127,Pbr041472,Pbr033130…	-|-|-|-|-|-|-|-|-|-|-|-|-|-|-|-|-|-|-|-|-|-|-|-|-|-|-|-|-|-|-|-|-|-|-|-|-|-|-|-|-|-|-|-|-|-|-|-|-|-|-|-|-|-|-|-|
GO:0006544	glycine metabolic process	biological_process	0.062379	0.75009	3	7927	7	28560	Pbr012435,Pbr009412,Pbr024919	-|-|-|
GO:0016881	acid-amino acid ligase activity	molecular_function	0.06354	0.76196	77	7927	531	28560	Pbr038899,Pbr001607,Pbr038127,Pbr021370,Pbr007980,Pbr010503,Pbr007911,Pbr025772,Pbr032056,Pbr024072,Pbr003710,Pbr023505,Pbr000535,Pbr008270,Pbr010303,Pbr029775,Pbr005744,Pbr040749,Pbr040051,Pbr010707,Pbr026918,Pbr003584,Pbr028559,Pbr040085,Pbr030060,Pbr015195,Pbr033360,Pbr007164,Pbr026746,Pbr016655,Pbr032635,Pbr021653,Pbr026702,Pbr011030,Pbr011751,Pbr029315,Pbr010716,Pbr031290,Pbr018938,Pbr009396…	-|-|-|-|-|-|-|-|-|-|-|-|-|-|-|-|-|-|-|-|-|-|-|-|-|-|-|-|-|-|-|-|-|-|-|-|-|-|-|-|-|-|-|-|-|-|-|-|-|-|-|-|-|-|-|-|-|-|-|-|-|-|-|-|-|-|-|-|-|-|-|-|-|-|-|-|-|
GO:0003810	protein-glutamine gamma-glutamyltransferase activity	molecular_function	0.064466	0.76886	2	7927	3	28560	Pbr000343,Pbr019331	-|-|
GO:0018149	peptide cross-linking	biological_process	0.064466	0.76886	2	7927	3	28560	Pbr019331,Pbr000343	-|-|
GO:0006163	purine nucleotide metabolic process	biological_process	0.065357	0.77423	41	7927	266	28560	Pbr005088,Pbr041516,Pbr030867,Pbr032796,Pbr028751,Pbr041337,Pbr036465,Pbr042637,Pbr004752,Pbr039217,Pbr016412,Pbr036418,Pbr013386,Pbr035529,Pbr023147,Pbr027854,Pbr014548,Pbr005095,Pbr032391,Pbr020040,Pbr040905,Pbr024095,Pbr029626,Pbr014237,Pbr020157,Pbr030484,Pbr011639,Pbr024628,Pbr020159,Pbr040906,Pbr018300,Pbr015389,Pbr026031,Pbr013722,Pbr042270,Pbr006221,Pbr019082,Pbr005087,Pbr003235,Pbr040281…	-|-|-|-|-|-|-|-|-|-|-|-|-|-|-|-|-|-|-|-|-|-|-|-|-|-|-|-|-|-|-|-|-|-|-|-|-|-|-|-|-|
GO:0042451	purine nucleoside biosynthetic process	biological_process	0.065446	0.77423	25	7927	153	28560	Pbr006002,Pbr026061,Pbr013386,Pbr041337,Pbr028751,Pbr030484,Pbr030867,Pbr032796,Pbr041516,Pbr020157,Pbr005088,Pbr004752,Pbr011639,Pbr040281,Pbr003235,Pbr020040,Pbr024095,Pbr006221,Pbr018549,Pbr014548,Pbr027854,Pbr026031,Pbr023147,Pbr032391,Pbr019082	-|-|-|-|-|-|-|-|-|-|-|-|-|-|-|-|-|-|-|-|-|-|-|-|-|
GO:0046129	purine ribonucleoside biosynthetic process	biological_process	0.065446	0.77423	25	7927	153	28560	Pbr032391,Pbr019082,Pbr018549,Pbr006221,Pbr014548,Pbr027854,Pbr023147,Pbr026031,Pbr024095,Pbr003235,Pbr040281,Pbr020040,Pbr004752,Pbr011639,Pbr041337,Pbr028751,Pbr030867,Pbr030484,Pbr032796,Pbr020157,Pbr041516,Pbr005088,Pbr026061,Pbr013386,Pbr006002	-|-|-|-|-|-|-|-|-|-|-|-|-|-|-|-|-|-|-|-|-|-|-|-|-|
GO:0009306	protein secretion	biological_process	0.066019	0.77892	9	7927	40	28560	Pbr042421,Pbr034869,Pbr019081,Pbr035727,Pbr010232,Pbr031336,Pbr009194,Pbr041623,Pbr035718	-|-|-|-|-|-|-|-|-|
GO:0043066	negative regulation of apoptotic process	biological_process	0.067004	0.78421	5	7927	18	28560	Pbr027432,Pbr000697,Pbr036604,Pbr009942,Pbr003314	-|-|-|-|-|
GO:0043069	negative regulation of programmed cell death	biological_process	0.067004	0.78421	5	7927	18	28560	Pbr027432,Pbr036604,Pbr000697,Pbr009942,Pbr003314	-|-|-|-|-|
GO:0060548	negative regulation of cell death	biological_process	0.067004	0.78421	5	7927	18	28560	Pbr036604,Pbr000697,Pbr003314,Pbr009942,Pbr027432	-|-|-|-|-|
GO:0000793	condensed chromosome	cellular_component	0.068152	0.79072	20	7927	104	28560	Pbr010325,Pbr035727,Pbr036479,Pbr042827,Pbr014473,Pbr009061,Pbr041026,Pbr012497,Pbr030347,Pbr020041,Pbr011600,Pbr013689,Pbr014896,Pbr039132,Pbr024787,Pbr035718,Pbr035719,Pbr008993,Pbr008560,Pbr020063	-|-|-|-|-|-|-|-|-|-|-|-|-|-|-|-|-|-|-|-|
GO:0034654	nucleobase-containing compound biosynthetic process	biological_process	0.068274	0.79072	438	7927	3240	28560	Pbr030882,Pbr017391,Pbr005557,Pbr014237,Pbr015699,Pbr036479,Pbr013631,Pbr037321,Pbr027181,Pbr029921,Pbr037193,Pbr000980,Pbr014548,Pbr038192,Pbr008099,Pbr009810,Pbr020000,Pbr032383,Pbr010357,Pbr033430,Pbr019426,Pbr022213,Pbr039302,Pbr006002,Pbr008217,Pbr027421,Pbr033090,Pbr027747,Pbr037800,Pbr023902,Pbr019494,Pbr002685,Pbr002169,Pbr034468,Pbr016258,Pbr041852,Pbr036465,Pbr040074,Pbr003235,Pbr038791…	-|-|-|-|-|-|-|-|-|-|-|-|-|-|-|-|-|-|-|-|-|-|-|-|-|-|-|-|-|-|-|-|-|-|-|-|-|-|-|-|-|-|-|-|-|-|-|-|-|-|-|-|-|-|-|-|-|-|-|-|-|-|-|-|-|-|-|-|-|-|-|-|-|-|-|-|-|-|-|-|-|-|-|-|-|-|-|-|-|-|-|-|-|-|-|-|-|-|-|-|-|-|-|-|-|-|-|-|-|-|-|-|-|-|-|-|-|-|-|-|-|-|-|-|-|-|-|-|-|-|-|-|-|-|-|-|-|-|-|-|-|-|-|-|-|-|-|-|-|-|-|-|-|-|-|-|-|-|-|-|-|-|-|-|-|-|-|-|-|-|-|-|-|-|-|-|-|-|-|-|-|-|-|-|-|-|-|-|-|-|-|-|-|-|-|-|-|-|-|-…
GO:0004150	dihydroneopterin aldolase activity	molecular_function	0.068308	0.79072	2	7927	3	28560	Pbr001330,Pbr041888	-|-|
GO:0016054	organic acid catabolic process	biological_process	0.068461	0.79072	10	7927	44	28560	Pbr000287,Pbr016181,Pbr007471,Pbr007950,Pbr018366,Pbr002818,Pbr024919,Pbr026742,Pbr011806,Pbr028827	-|-|-|-|-|-|-|-|-|-|
GO:0046395	carboxylic acid catabolic process	biological_process	0.068461	0.79072	10	7927	44	28560	Pbr000287,Pbr016181,Pbr007950,Pbr007471,Pbr018366,Pbr011806,Pbr028827,Pbr026742,Pbr024919,Pbr002818	-|-|-|-|-|-|-|-|-|-|
GO:0018193	peptidyl-amino acid modification	biological_process	0.069807	0.80415	15	7927	75	28560	Pbr023357,Pbr007048,Pbr015046,Pbr013722,Pbr017944,Pbr017144,Pbr039111,Pbr033489,Pbr042797,Pbr015368,Pbr041174,Pbr039553,Pbr019872,Pbr025505,Pbr022161	-|-|-|-|-|-|-|-|-|-|-|-|-|-|-|
GO:0031854	orexigenic neuropeptide QRFP receptor binding	molecular_function	0.070395	0.80658	2	7927	4	28560	Pbr014545,Pbr031206	-|-|
GO:0046058	cAMP metabolic process	biological_process	0.070598	0.80658	5	7927	18	28560	Pbr005095,Pbr005087,Pbr014237,Pbr029626,Pbr042270	-|-|-|-|-|
GO:0006413	translational initiation	biological_process	0.070731	0.80658	15	7927	81	28560	Pbr026679,Pbr021388,Pbr008549,Pbr014396,Pbr017296,Pbr007702,Pbr013147,Pbr008194,Pbr016909,Pbr039052,Pbr037272,Pbr020691,Pbr041790,Pbr000569,Pbr018968	-|-|-|-|-|-|-|-|-|-|-|-|-|-|-|
GO:0044271	cellular nitrogen compound biosynthetic process	biological_process	0.071414	0.80658	481	7927	3561	28560	Pbr036339,Pbr006554,Pbr022918,Pbr018397,Pbr011427,Pbr021290,Pbr029526,Pbr024926,Pbr033614,Pbr005446,Pbr013147,Pbr026751,Pbr024732,Pbr015626,Pbr021358,Pbr005736,Pbr037408,Pbr004391,Pbr005801,Pbr023051,Pbr013642,Pbr003186,Pbr000470,Pbr031456,Pbr041516,Pbr000569,Pbr028751,Pbr020380,Pbr018171,Pbr026490,Pbr042617,Pbr034912,Pbr016661,Pbr030723,Pbr005502,Pbr003771,Pbr005121,Pbr006273,Pbr014782,Pbr036155…	-|-|-|-|-|-|-|-|-|-|-|-|-|-|-|-|-|-|-|-|-|-|-|-|-|-|-|-|-|-|-|-|-|-|-|-|-|-|-|-|-|-|-|-|-|-|-|-|-|-|-|-|-|-|-|-|-|-|-|-|-|-|-|-|-|-|-|-|-|-|-|-|-|-|-|-|-|-|-|-|-|-|-|-|-|-|-|-|-|-|-|-|-|-|-|-|-|-|-|-|-|-|-|-|-|-|-|-|-|-|-|-|-|-|-|-|-|-|-|-|-|-|-|-|-|-|-|-|-|-|-|-|-|-|-|-|-|-|-|-|-|-|-|-|-|-|-|-|-|-|-|-|-|-|-|-|-|-|-|-|-|-|-|-|-|-|-|-|-|-|-|-|-|-|-|-|-|-|-|-|-|-|-|-|-|-|-|-|-|-|-|-|-|-|-|-|-|-|-|-…
GO:0043461	proton-transporting ATP synthase complex assembly	biological_process	0.071593	0.80658	2	7927	4	28560	Pbr032251,Pbr014485	-|-|
GO:0070272	proton-transporting ATP synthase complex biogenesis	biological_process	0.071593	0.80658	2	7927	4	28560	Pbr014485,Pbr032251	-|-|
GO:0006950	response to stress	biological_process	0.072057	0.80658	205	7927	1429	28560	Pbr042913,Pbr028980,Pbr006273,Pbr042230,Pbr042617,Pbr030796,Pbr012003,Pbr010184,Pbr040356,Pbr028694,Pbr038668,Pbr032869,Pbr014782,Pbr040339,Pbr002615,Pbr032041,Pbr014342,Pbr033600,Pbr013446,Pbr029047,Pbr008360,Pbr003333,Pbr038640,Pbr003640,Pbr020396,Pbr037759,Pbr041155,Pbr029386,Pbr034066,Pbr038639,Pbr025801,Pbr042255,Pbr008035,Pbr010899,Pbr029526,Pbr040481,Pbr013147,Pbr040353,Pbr024619,Pbr014235…	-|-|-|-|-|-|-|-|-|-|-|-|-|-|-|-|-|-|-|-|-|-|-|-|-|-|-|-|-|-|-|-|-|-|-|-|-|-|-|-|-|-|-|-|-|-|-|-|-|-|-|-|-|-|-|-|-|-|-|-|-|-|-|-|-|-|-|-|-|-|-|-|-|-|-|-|-|-|-|-|-|-|-|-|-|-|-|-|-|-|-|-|-|-|-|-|-|-|-|-|-|-|-|-|-|-|-|-|-|-|-|-|-|-|-|-|-|-|-|-|-|-|-|-|-|-|-|-|-|-|-|-|-|-|-|-|-|-|-|-|-|-|-|-|-|-|-|-|-|-|-|-|-|-|-|-|-|-|-|-|-|-|-|-|-|-|-|-|-|-|-|-|-|-|-|-|-|-|-|-|-|-|-|-|-|-|-|-|-|-|-|-|-|-|-|-|-|-|-|-…
GO:0034453	microtubule anchoring	biological_process	0.072261	0.80658	10	7927	43	28560	Pbr035718,Pbr009061,Pbr042827,Pbr013689,Pbr035727,Pbr010325,Pbr011600,Pbr020041,Pbr020063,Pbr041026	-|-|-|-|-|-|-|-|-|-|
GO:0050797	thymidylate synthase (FAD) activity	molecular_function	0.072292	0.80658	2	7927	4	28560	Pbr027596,Pbr029921	-|-|
GO:0000302	response to reactive oxygen species	biological_process	0.072348	0.80658	2	7927	4	28560	Pbr030802,Pbr014235	-|-|
GO:1901031	regulation of response to reactive oxygen species	biological_process	0.072348	0.80658	2	7927	4	28560	Pbr014235,Pbr030802	-|-|
GO:0004789	thiamine-phosphate diphosphorylase activity	molecular_function	0.072402	0.80658	4	7927	12	28560	Pbr032398,Pbr026535,Pbr039564,Pbr009000	-|-|-|-|
GO:0009129	pyrimidine nucleoside monophosphate metabolic process	biological_process	0.072591	0.80658	3	7927	8	28560	Pbr029921,Pbr027596,Pbr012435	-|-|-|
GO:0009130	pyrimidine nucleoside monophosphate biosynthetic process	biological_process	0.072591	0.80658	3	7927	8	28560	Pbr012435,Pbr029921,Pbr027596	-|-|-|
GO:0046149	pigment catabolic process	biological_process	0.073413	0.81366	8	7927	36	28560	Pbr016071,Pbr026331,Pbr041942,Pbr001850,Pbr026347,Pbr010942,Pbr025950,Pbr028095	-|-|-|-|-|-|-|-|
GO:0000314	organellar small ribosomal subunit	cellular_component	0.074221	0.81643	4	7927	14	28560	Pbr035833,Pbr018922,Pbr018920,Pbr003478	-|-|-|-|
GO:0005763	mitochondrial small ribosomal subunit	cellular_component	0.074221	0.81643	4	7927	14	28560	Pbr003478,Pbr018920,Pbr018922,Pbr035833	-|-|-|-|
GO:0015935	small ribosomal subunit	cellular_component	0.074221	0.81643	4	7927	14	28560	Pbr018922,Pbr018920,Pbr003478,Pbr035833	-|-|-|-|
GO:0006270	DNA replication initiation	biological_process	0.075078	0.81734	19	7927	109	28560	Pbr037322,Pbr017900,Pbr028980,Pbr011763,Pbr011427,Pbr008639,Pbr042105,Pbr014235,Pbr038797,Pbr035228,Pbr021108,Pbr000362,Pbr030903,Pbr020767,Pbr033617,Pbr027978,Pbr031740,Pbr041155,Pbr016258	-|-|-|-|-|-|-|-|-|-|-|-|-|-|-|-|-|-|-|
GO:0004620	phospholipase activity	molecular_function	0.075626	0.81734	4	7927	13	28560	Pbr009527,Pbr042805,Pbr035765,Pbr010903	-|-|-|-|
GO:0006997	nucleus organization	biological_process	0.075814	0.81734	4	7927	12	28560	Pbr034912,Pbr027380,Pbr000367,Pbr010956	-|-|-|-|
GO:0015097	mercury ion transmembrane transporter activity	molecular_function	0.075923	0.81734	3	7927	9	28560	Pbr017881,Pbr027408,Pbr025361	-|-|-|
GO:0015694	mercury ion transport	biological_process	0.075923	0.81734	3	7927	9	28560	Pbr017881,Pbr027408,Pbr025361	-|-|-|
GO:0046689	response to mercury ion	biological_process	0.075923	0.81734	3	7927	9	28560	Pbr017881,Pbr027408,Pbr025361	-|-|-|
GO:0050787	detoxification of mercury ion	biological_process	0.075923	0.81734	3	7927	9	28560	Pbr025361,Pbr027408,Pbr017881	-|-|-|
GO:0031625	ubiquitin protein ligase binding	molecular_function	0.07598	0.81734	5	7927	19	28560	Pbr039103,Pbr035770,Pbr039592,Pbr029908,Pbr035767	-|-|-|-|-|
GO:0044389	small conjugating protein ligase binding	molecular_function	0.07598	0.81734	5	7927	19	28560	Pbr035770,Pbr039103,Pbr039592,Pbr029908,Pbr035767	-|-|-|-|-|
GO:0009295	nucleoid	cellular_component	0.076444	0.82033	3	7927	7	28560	Pbr030344,Pbr026412,Pbr019011	-|-|-|
GO:0007275	multicellular organismal development	biological_process	0.076637	0.82034	34	7927	213	28560	Pbr012431,Pbr030330,Pbr009294,Pbr010917,Pbr003314,Pbr010532,Pbr023921,Pbr001416,Pbr029424,Pbr008194,Pbr009951,Pbr026906,Pbr035074,Pbr034210,Pbr027432,Pbr042021,Pbr010517,Pbr037272,Pbr041098,Pbr002169,Pbr016204,Pbr000697,Pbr027348,Pbr035833,Pbr041428,Pbr014396,Pbr024721,Pbr013590,Pbr023088,Pbr009679,Pbr015582,Pbr009942,Pbr019738,Pbr008639	-|-|-|-|-|-|-|-|-|-|-|-|-|-|-|-|-|-|-|-|-|-|-|-|-|-|-|-|-|-|-|-|-|-|
GO:1901606	alpha-amino acid catabolic process	biological_process	0.076819	0.82034	7	7927	29	28560	Pbr000287,Pbr016181,Pbr028827,Pbr011806,Pbr007950,Pbr024919,Pbr026742	-|-|-|-|-|-|-|
GO:0018130	heterocycle biosynthetic process	biological_process	0.077479	0.82357	482	7927	3573	28560	Pbr000398,Pbr030097,Pbr003002,Pbr020040,Pbr034587,Pbr016049,Pbr012264,Pbr042291,Pbr034174,Pbr025352,Pbr004541,Pbr002460,Pbr015625,Pbr017118,Pbr013386,Pbr021875,Pbr012900,Pbr028734,Pbr020551,Pbr017262,Pbr019211,Pbr042755,Pbr028480,Pbr036267,Pbr030179,Pbr027429,Pbr037260,Pbr032058,Pbr027640,Pbr041337,Pbr037242,Pbr015878,Pbr000966,Pbr012802,Pbr011087,Pbr012686,Pbr035535,Pbr028922,Pbr037595,Pbr018422…	-|-|-|-|-|-|-|-|-|-|-|-|-|-|-|-|-|-|-|-|-|-|-|-|-|-|-|-|-|-|-|-|-|-|-|-|-|-|-|-|-|-|-|-|-|-|-|-|-|-|-|-|-|-|-|-|-|-|-|-|-|-|-|-|-|-|-|-|-|-|-|-|-|-|-|-|-|-|-|-|-|-|-|-|-|-|-|-|-|-|-|-|-|-|-|-|-|-|-|-|-|-|-|-|-|-|-|-|-|-|-|-|-|-|-|-|-|-|-|-|-|-|-|-|-|-|-|-|-|-|-|-|-|-|-|-|-|-|-|-|-|-|-|-|-|-|-|-|-|-|-|-|-|-|-|-|-|-|-|-|-|-|-|-|-|-|-|-|-|-|-|-|-|-|-|-|-|-|-|-|-|-|-|-|-|-|-|-|-|-|-|-|-|-|-|-|-|-|-|-…
GO:0010646	regulation of cell communication	biological_process	0.078323	0.82357	15	7927	74	28560	Pbr014773,Pbr035560,Pbr013535,Pbr000856,Pbr040077,Pbr021468,Pbr035529,Pbr014717,Pbr023206,Pbr000163,Pbr013601,Pbr021572,Pbr010917,Pbr039319,Pbr031879	-|-|-|-|-|-|-|-|-|-|-|-|-|-|-|
GO:0045261	proton-transporting ATP synthase complex, catalytic core F(1)	cellular_component	0.078606	0.82357	7	7927	38	28560	Pbr040281,Pbr028751,Pbr030484,Pbr020157,Pbr024095,Pbr013386,Pbr019082	-|-|-|-|-|-|-|
GO:0019751	polyol metabolic process	biological_process	0.07862	0.82357	9	7927	42	28560	Pbr031410,Pbr028619,Pbr013861,Pbr035260,Pbr024431,Pbr034637,Pbr017975,Pbr023462,Pbr040861	-|-|-|-|-|-|-|-|-|
GO:0004352	glutamate dehydrogenase (NAD+) activity	molecular_function	0.078667	0.82357	1	7927	1	28560	Pbr000287	-|
GO:0006103	2-oxoglutarate metabolic process	biological_process	0.078667	0.82357	1	7927	1	28560	Pbr000287	-|
GO:0016639	oxidoreductase activity, acting on the CH-NH2 group of donors, NAD or NADP as acceptor	molecular_function	0.078667	0.82357	1	7927	1	28560	Pbr000287	-|
GO:0019551	glutamate catabolic process to 2-oxoglutarate	biological_process	0.078667	0.82357	1	7927	1	28560	Pbr000287	-|
GO:0019385	methanogenesis, from acetate	biological_process	0.079028	0.82357	2	7927	4	28560	Pbr037092,Pbr031999	-|-|
GO:0051276	chromosome organization	biological_process	0.079129	0.82357	52	7927	330	28560	Pbr000275,Pbr010956,Pbr018783,Pbr015568,Pbr001520,Pbr013722,Pbr002715,Pbr022161,Pbr042105,Pbr022010,Pbr022028,Pbr018585,Pbr029415,Pbr017900,Pbr034912,Pbr004435,Pbr001952,Pbr034770,Pbr033600,Pbr000268,Pbr025806,Pbr032522,Pbr014896,Pbr011453,Pbr001501,Pbr013484,Pbr022127,Pbr012264,Pbr015626,Pbr041472,Pbr037796,Pbr040684,Pbr020726,Pbr011488,Pbr030097,Pbr019111,Pbr030344,Pbr030831,Pbr026412,Pbr041852…	-|-|-|-|-|-|-|-|-|-|-|-|-|-|-|-|-|-|-|-|-|-|-|-|-|-|-|-|-|-|-|-|-|-|-|-|-|-|-|-|-|-|-|-|-|-|-|-|-|-|-|-|
GO:0022884	macromolecule transmembrane transporter activity	molecular_function	0.079218	0.82357	5	7927	17	28560	Pbr014642,Pbr035718,Pbr038169,Pbr039046,Pbr035727	-|-|-|-|-|
GO:0003724	RNA helicase activity	molecular_function	0.079373	0.82357	38	7927	212	28560	Pbr016426,Pbr042755,Pbr020380,Pbr032058,Pbr019751,Pbr010830,Pbr019011,Pbr030339,Pbr010748,Pbr020551,Pbr028734,Pbr039394,Pbr032965,Pbr025416,Pbr001824,Pbr024619,Pbr026412,Pbr024934,Pbr019005,Pbr004850,Pbr030344,Pbr031059,Pbr026271,Pbr014323,Pbr037759,Pbr020379,Pbr010052,Pbr040416,Pbr013446,Pbr038640,Pbr016257,Pbr038668,Pbr020608,Pbr040080,Pbr006273,Pbr005321,Pbr042617,Pbr000363	-|-|-|-|-|-|-|-|-|-|-|-|-|-|-|-|-|-|-|-|-|-|-|-|-|-|-|-|-|-|-|-|-|-|-|-|-|-|
GO:0005819	spindle	cellular_component	0.080133	0.82781	20	7927	106	28560	Pbr008560,Pbr008993,Pbr020063,Pbr035719,Pbr040520,Pbr035718,Pbr024787,Pbr039132,Pbr013689,Pbr020028,Pbr011600,Pbr020041,Pbr012497,Pbr041026,Pbr009061,Pbr014473,Pbr042827,Pbr036479,Pbr035727,Pbr010325	-|-|-|-|-|-|-|-|-|-|-|-|-|-|-|-|-|-|-|-|
GO:0017150	tRNA dihydrouridine synthase activity	molecular_function	0.080159	0.82781	5	7927	18	28560	Pbr023847,Pbr041925,Pbr002563,Pbr038824,Pbr022372	-|-|-|-|-|
GO:1901137	carbohydrate derivative biosynthetic process	biological_process	0.080437	0.82873	65	7927	419	28560	Pbr040906,Pbr032041,Pbr027596,Pbr030484,Pbr020157,Pbr014268,Pbr018549,Pbr042508,Pbr003510,Pbr038426,Pbr019082,Pbr030903,Pbr036418,Pbr028751,Pbr030867,Pbr032796,Pbr005088,Pbr041516,Pbr000797,Pbr004752,Pbr036170,Pbr029955,Pbr024095,Pbr040905,Pbr028284,Pbr027854,Pbr035529,Pbr024684,Pbr001290,Pbr032391,Pbr035500,Pbr020159,Pbr024628,Pbr009521,Pbr011639,Pbr028045,Pbr003235,Pbr040281,Pbr016682,Pbr006221…	-|-|-|-|-|-|-|-|-|-|-|-|-|-|-|-|-|-|-|-|-|-|-|-|-|-|-|-|-|-|-|-|-|-|-|-|-|-|-|-|-|-|-|-|-|-|-|-|-|-|-|-|-|-|-|-|-|-|-|-|-|-|-|-|-|
GO:0016874	ligase activity	molecular_function	0.080976	0.83032	119	7927	815	28560	Pbr018884,Pbr014895,Pbr035814,Pbr002615,Pbr023012,Pbr002436,Pbr001186,Pbr013854,Pbr037844,Pbr016007,Pbr004021,Pbr009061,Pbr034350,Pbr042421,Pbr016632,Pbr034872,Pbr032213,Pbr000096,Pbr021265,Pbr022832,Pbr037374,Pbr018293,Pbr040906,Pbr020767,Pbr012148,Pbr010240,Pbr014617,Pbr030172,Pbr003743,Pbr019940,Pbr035529,Pbr038047,Pbr002790,Pbr005064,Pbr014329,Pbr040905,Pbr018623,Pbr012122,Pbr006554,Pbr021386…	-|-|-|-|-|-|-|-|-|-|-|-|-|-|-|-|-|-|-|-|-|-|-|-|-|-|-|-|-|-|-|-|-|-|-|-|-|-|-|-|-|-|-|-|-|-|-|-|-|-|-|-|-|-|-|-|-|-|-|-|-|-|-|-|-|-|-|-|-|-|-|-|-|-|-|-|-|-|-|-|-|-|-|-|-|-|-|-|-|-|-|-|-|-|-|-|-|-|-|-|-|-|-|-|-|-|-|-|-|-|-|-|-|-|-|-|-|-|-|
GO:0009378	four-way junction helicase activity	molecular_function	0.081086	0.83032	40	7927	217	28560	Pbr030339,Pbr010830,Pbr035730,Pbr016956,Pbr004206,Pbr020551,Pbr022039,Pbr042755,Pbr020380,Pbr031422,Pbr016426,Pbr032058,Pbr013119,Pbr024934,Pbr019005,Pbr005538,Pbr041367,Pbr032965,Pbr001037,Pbr010052,Pbr013446,Pbr008360,Pbr038640,Pbr014323,Pbr037759,Pbr004829,Pbr031059,Pbr026271,Pbr037044,Pbr020379,Pbr008910,Pbr040080,Pbr006273,Pbr042617,Pbr000363,Pbr038668,Pbr016257,Pbr011612,Pbr020608,Pbr034819	-|-|-|-|-|-|-|-|-|-|-|-|-|-|-|-|-|-|-|-|-|-|-|-|-|-|-|-|-|-|-|-|-|-|-|-|-|-|-|-|
GO:0031419	cobalamin binding	molecular_function	0.081321	0.83032	4	7927	16	28560	Pbr008534,Pbr009299,Pbr030909,Pbr016142	-|-|-|-|
GO:0009236	cobalamin biosynthetic process	biological_process	0.081349	0.83032	11	7927	58	28560	Pbr036963,Pbr015878,Pbr041155,Pbr041471,Pbr035535,Pbr004568,Pbr025660,Pbr037322,Pbr004541,Pbr019143,Pbr015625	-|-|-|-|-|-|-|-|-|-|-|
GO:0005471	ATP:ADP antiporter activity	molecular_function	0.081549	0.83044	2	7927	4	28560	Pbr036059,Pbr019925	-|-|
GO:0035091	phosphatidylinositol binding	molecular_function	0.081756	0.83062	6	7927	21	28560	Pbr010956,Pbr017539,Pbr012459,Pbr014717,Pbr019184,Pbr034912	-|-|-|-|-|-|
GO:0004842	ubiquitin-protein ligase activity	molecular_function	0.083358	0.84299	69	7927	486	28560	Pbr003710,Pbr023505,Pbr000535,Pbr024072,Pbr032056,Pbr025772,Pbr038127,Pbr001607,Pbr038899,Pbr010503,Pbr007980,Pbr007911,Pbr021370,Pbr040051,Pbr028559,Pbr010707,Pbr005744,Pbr040749,Pbr010303,Pbr029775,Pbr008270,Pbr032635,Pbr016655,Pbr021653,Pbr015195,Pbr026746,Pbr007164,Pbr033360,Pbr040085,Pbr030060,Pbr022823,Pbr017128,Pbr018292,Pbr016092,Pbr018938,Pbr031290,Pbr010716,Pbr009396,Pbr026702,Pbr011030…	-|-|-|-|-|-|-|-|-|-|-|-|-|-|-|-|-|-|-|-|-|-|-|-|-|-|-|-|-|-|-|-|-|-|-|-|-|-|-|-|-|-|-|-|-|-|-|-|-|-|-|-|-|-|-|-|-|-|-|-|-|-|-|-|-|-|-|-|-|
GO:0019787	small conjugating protein ligase activity	molecular_function	0.083358	0.84299	69	7927	486	28560	Pbr034350,Pbr009061,Pbr001186,Pbr013854,Pbr002436,Pbr035814,Pbr014895,Pbr020767,Pbr018293,Pbr037374,Pbr022832,Pbr032213,Pbr034872,Pbr012122,Pbr018623,Pbr014329,Pbr019940,Pbr003743,Pbr014617,Pbr012148,Pbr028035,Pbr011292,Pbr003588,Pbr028339,Pbr010176,Pbr013453,Pbr021386,Pbr040085,Pbr030060,Pbr016655,Pbr032635,Pbr021653,Pbr015195,Pbr033360,Pbr007164,Pbr026746,Pbr010716,Pbr031290,Pbr018938,Pbr009396…	-|-|-|-|-|-|-|-|-|-|-|-|-|-|-|-|-|-|-|-|-|-|-|-|-|-|-|-|-|-|-|-|-|-|-|-|-|-|-|-|-|-|-|-|-|-|-|-|-|-|-|-|-|-|-|-|-|-|-|-|-|-|-|-|-|-|-|-|-|
GO:0070566	adenylyltransferase activity	molecular_function	0.085121	0.85649	10	7927	44	28560	Pbr014727,Pbr008765,Pbr038894,Pbr004752,Pbr028510,Pbr041337,Pbr003032,Pbr012316,Pbr000470,Pbr005088	-|-|-|-|-|-|-|-|-|-|
GO:0031123	RNA 3'-end processing	biological_process	0.085284	0.85649	8	7927	34	28560	Pbr008765,Pbr000976,Pbr031713,Pbr013418,Pbr038894,Pbr009962,Pbr038928,Pbr012316	-|-|-|-|-|-|-|-|
GO:0002697	regulation of immune effector process	biological_process	0.086024	0.85649	1	7927	1	28560	Pbr005160	-|
GO:0005537	mannose binding	molecular_function	0.086024	0.85649	1	7927	1	28560	Pbr005160	-|
GO:0050688	regulation of defense response to virus	biological_process	0.086024	0.85649	1	7927	1	28560	Pbr005160	-|
GO:0050690	regulation of defense response to virus by virus	biological_process	0.086024	0.85649	1	7927	1	28560	Pbr005160	-|
GO:0003916	DNA topoisomerase activity	molecular_function	0.086059	0.85649	12	7927	57	28560	Pbr002695,Pbr022903,Pbr038900,Pbr022428,Pbr013793,Pbr039776,Pbr020327,Pbr027936,Pbr022962,Pbr005305,Pbr018152,Pbr001913	-|-|-|-|-|-|-|-|-|-|-|-|
GO:0043752	adenosylcobinamide kinase activity	molecular_function	0.087046	0.86436	2	7927	4	28560	Pbr015625,Pbr041471	-|-|
GO:0000041	transition metal ion transport	biological_process	0.088483	0.8766	30	7927	174	28560	Pbr027931,Pbr016865,Pbr020925,Pbr003315,Pbr025361,Pbr002312,Pbr016864,Pbr016894,Pbr026197,Pbr017881,Pbr001746,Pbr011223,Pbr017423,Pbr027408,Pbr005736,Pbr025685,Pbr042091,Pbr032043,Pbr000696,Pbr012602,Pbr017028,Pbr035065,Pbr026847,Pbr033016,Pbr020063,Pbr009000,Pbr001053,Pbr010071,Pbr002485,Pbr008892	-|-|-|-|-|-|-|-|-|-|-|-|-|-|-|-|-|-|-|-|-|-|-|-|-|-|-|-|-|-|
GO:0051641	cellular localization	biological_process	0.088849	0.8766	195	7927	1309	28560	Pbr028937,Pbr031255,Pbr033746,Pbr035719,Pbr029413,Pbr019702,Pbr010716,Pbr013689,Pbr010052,Pbr014803,Pbr010917,Pbr023241,Pbr006022,Pbr017996,Pbr025950,Pbr039959,Pbr001359,Pbr039086,Pbr041740,Pbr011924,Pbr037985,Pbr016142,Pbr041081,Pbr000752,Pbr031741,Pbr015954,Pbr010891,Pbr009072,Pbr035133,Pbr010447,Pbr041852,Pbr004206,Pbr029470,Pbr002818,Pbr010232,Pbr035803,Pbr028340,Pbr002565,Pbr019081,Pbr012443…	-|-|-|-|-|-|-|-|-|-|-|-|-|-|-|-|-|-|-|-|-|-|-|-|-|-|-|-|-|-|-|-|-|-|-|-|-|-|-|-|-|-|-|-|-|-|-|-|-|-|-|-|-|-|-|-|-|-|-|-|-|-|-|-|-|-|-|-|-|-|-|-|-|-|-|-|-|-|-|-|-|-|-|-|-|-|-|-|-|-|-|-|-|-|-|-|-|-|-|-|-|-|-|-|-|-|-|-|-|-|-|-|-|-|-|-|-|-|-|-|-|-|-|-|-|-|-|-|-|-|-|-|-|-|-|-|-|-|-|-|-|-|-|-|-|-|-|-|-|-|-|-|-|-|-|-|-|-|-|-|-|-|-|-|-|-|-|-|-|-|-|-|-|-|-|-|-|-|-|-|-|-|-|-|-|-|-|-|-|-|-|-|-|-|-|
GO:0005157	macrophage colony-stimulating factor receptor binding	molecular_function	0.089279	0.8766	2	7927	4	28560	Pbr007885,Pbr013503	-|-|
GO:0043231	intracellular membrane-bounded organelle	cellular_component	0.089307	0.8766	501	7927	3682	28560	Pbr041416,Pbr029854,Pbr025013,Pbr001520,Pbr035262,Pbr034663,Pbr010956,Pbr027338,Pbr018783,Pbr014895,Pbr011333,Pbr009654,Pbr035727,Pbr001139,Pbr029603,Pbr004643,Pbr040331,Pbr005665,Pbr030862,Pbr009064,Pbr022685,Pbr036746,Pbr036831,Pbr024787,Pbr039132,Pbr030585,Pbr020767,Pbr010347,Pbr039985,Pbr008958,Pbr007861,Pbr019871,Pbr020041,Pbr027854,Pbr021468,Pbr032391,Pbr009482,Pbr034198,Pbr012122,Pbr026816…	-|-|-|-|-|-|-|-|-|-|-|-|-|-|-|-|-|-|-|-|-|-|-|-|-|-|-|-|-|-|-|-|-|-|-|-|-|-|-|-|-|-|-|-|-|-|-|-|-|-|-|-|-|-|-|-|-|-|-|-|-|-|-|-|-|-|-|-|-|-|-|-|-|-|-|-|-|-|-|-|-|-|-|-|-|-|-|-|-|-|-|-|-|-|-|-|-|-|-|-|-|-|-|-|-|-|-|-|-|-|-|-|-|-|-|-|-|-|-|-|-|-|-|-|-|-|-|-|-|-|-|-|-|-|-|-|-|-|-|-|-|-|-|-|-|-|-|-|-|-|-|-|-|-|-|-|-|-|-|-|-|-|-|-|-|-|-|-|-|-|-|-|-|-|-|-|-|-|-|-|-|-|-|-|-|-|-|-|-|-|-|-|-|-|-|-|-|-|-|-…
GO:0005791	rough endoplasmic reticulum	cellular_component	0.089477	0.8766	5	7927	20	28560	Pbr018063,Pbr021282,Pbr007365,Pbr037923,Pbr019818	-|-|-|-|-|
GO:0030867	rough endoplasmic reticulum membrane	cellular_component	0.089477	0.8766	5	7927	20	28560	Pbr018063,Pbr021282,Pbr007365,Pbr037923,Pbr019818	-|-|-|-|-|
GO:0009214	cyclic nucleotide catabolic process	biological_process	0.089861	0.8784	3	7927	8	28560	Pbr029626,Pbr005087,Pbr005095	-|-|-|
GO:0008757	S-adenosylmethionine-dependent methyltransferase activity	molecular_function	0.093768	0.91404	22	7927	120	28560	Pbr002971,Pbr012178,Pbr022343,Pbr001915,Pbr042782,Pbr014402,Pbr041674,Pbr038797,Pbr022368,Pbr030835,Pbr027338,Pbr015036,Pbr012898,Pbr008919,Pbr022683,Pbr024021,Pbr027027,Pbr023326,Pbr036386,Pbr019942,Pbr019881,Pbr023548	-|-|-|-|-|-|-|-|-|-|-|-|-|-|-|-|-|-|-|-|-|-|
GO:0046915	transition metal ion transmembrane transporter activity	molecular_function	0.09396	0.91404	29	7927	166	28560	Pbr025685,Pbr005736,Pbr042091,Pbr012602,Pbr000696,Pbr032043,Pbr014727,Pbr017028,Pbr020063,Pbr033016,Pbr026847,Pbr035065,Pbr009000,Pbr002485,Pbr010071,Pbr001053,Pbr008892,Pbr016865,Pbr027931,Pbr020925,Pbr002312,Pbr016864,Pbr025361,Pbr003315,Pbr016894,Pbr011223,Pbr001746,Pbr017881,Pbr027408	-|-|-|-|-|-|-|-|-|-|-|-|-|-|-|-|-|-|-|-|-|-|-|-|-|-|-|-|-|
GO:0043227	membrane-bounded organelle	cellular_component	0.094132	0.91404	501	7927	3686	28560	Pbr033866,Pbr005379,Pbr022894,Pbr011600,Pbr000362,Pbr003846,Pbr015024,Pbr026037,Pbr030017,Pbr033360,Pbr028163,Pbr028044,Pbr026746,Pbr006330,Pbr001196,Pbr010517,Pbr013533,Pbr000947,Pbr022028,Pbr002931,Pbr002910,Pbr001952,Pbr030802,Pbr022823,Pbr007471,Pbr003179,Pbr017379,Pbr018920,Pbr008501,Pbr031740,Pbr035066,Pbr022678,Pbr018938,Pbr032522,Pbr026158,Pbr019038,Pbr022962,Pbr023147,Pbr003199,Pbr041472…	-|-|-|-|-|-|-|-|-|-|-|-|-|-|-|-|-|-|-|-|-|-|-|-|-|-|-|-|-|-|-|-|-|-|-|-|-|-|-|-|-|-|-|-|-|-|-|-|-|-|-|-|-|-|-|-|-|-|-|-|-|-|-|-|-|-|-|-|-|-|-|-|-|-|-|-|-|-|-|-|-|-|-|-|-|-|-|-|-|-|-|-|-|-|-|-|-|-|-|-|-|-|-|-|-|-|-|-|-|-|-|-|-|-|-|-|-|-|-|-|-|-|-|-|-|-|-|-|-|-|-|-|-|-|-|-|-|-|-|-|-|-|-|-|-|-|-|-|-|-|-|-|-|-|-|-|-|-|-|-|-|-|-|-|-|-|-|-|-|-|-|-|-|-|-|-|-|-|-|-|-|-|-|-|-|-|-|-|-|-|-|-|-|-|-|-|-|-|-|-…
GO:0005138	interleukin-6 receptor binding	molecular_function	0.095465	0.92204	1	7927	1	28560	Pbr029413	-|
GO:0004751	ribose-5-phosphate isomerase activity	molecular_function	0.095586	0.92204	2	7927	6	28560	Pbr021374,Pbr013399	-|-|
GO:0009052	pentose-phosphate shunt, non-oxidative branch	biological_process	0.095586	0.92204	2	7927	6	28560	Pbr021374,Pbr013399	-|-|
GO:0071855	neuropeptide receptor binding	molecular_function	0.095965	0.92297	3	7927	10	28560	Pbr013228,Pbr014545,Pbr031206	-|-|-|
GO:1901070	guanosine-containing compound biosynthetic process	biological_process	0.096104	0.92297	4	7927	13	28560	Pbr004752,Pbr041337,Pbr005088,Pbr026031	-|-|-|-|
GO:0072519	parasitism	biological_process	0.097515	0.93206	3	7927	8	28560	Pbr032213,Pbr011751,Pbr029775	-|-|-|
GO:0003747	translation release factor activity	molecular_function	0.097686	0.93206	6	7927	24	28560	Pbr042867,Pbr020327,Pbr016424,Pbr003987,Pbr038900,Pbr035719	-|-|-|-|-|-|
GO:0008079	translation termination factor activity	molecular_function	0.097686	0.93206	6	7927	24	28560	Pbr035719,Pbr038900,Pbr016424,Pbr003987,Pbr042867,Pbr020327	-|-|-|-|-|-|
GO:1901564	organonitrogen compound metabolic process	biological_process	0.099201	0.94113	216	7927	1505	28560	Pbr029921,Pbr014548,Pbr010045,Pbr023069,Pbr013399,Pbr031877,Pbr024780,Pbr009412,Pbr024934,Pbr012661,Pbr020444,Pbr041942,Pbr014237,Pbr029322,Pbr013847,Pbr040110,Pbr001330,Pbr006059,Pbr036465,Pbr025660,Pbr040270,Pbr006002,Pbr024019,Pbr014112,Pbr031985,Pbr014727,Pbr001850,Pbr026061,Pbr031495,Pbr030339,Pbr010341,Pbr021374,Pbr006152,Pbr040274,Pbr026031,Pbr025247,Pbr027873,Pbr025950,Pbr012435,Pbr040281…	-|-|-|-|-|-|-|-|-|-|-|-|-|-|-|-|-|-|-|-|-|-|-|-|-|-|-|-|-|-|-|-|-|-|-|-|-|-|-|-|-|-|-|-|-|-|-|-|-|-|-|-|-|-|-|-|-|-|-|-|-|-|-|-|-|-|-|-|-|-|-|-|-|-|-|-|-|-|-|-|-|-|-|-|-|-|-|-|-|-|-|-|-|-|-|-|-|-|-|-|-|-|-|-|-|-|-|-|-|-|-|-|-|-|-|-|-|-|-|-|-|-|-|-|-|-|-|-|-|-|-|-|-|-|-|-|-|-|-|-|-|-|-|-|-|-|-|-|-|-|-|-|-|-|-|-|-|-|-|-|-|-|-|-|-|-|-|-|-|-|-|-|-|-|-|-|-|-|-|-|-|-|-|-|-|-|-|-|-|-|-|-|-|-|-|-|-|-|-|-…
GO:0000221	vacuolar proton-transporting V-type ATPase, V1 domain	cellular_component	0.099319	0.94113	8	7927	32	28560	Pbr029295,Pbr001139,Pbr028937,Pbr005744,Pbr011989,Pbr039959,Pbr040009,Pbr001186	-|-|-|-|-|-|-|-|
GO:0016471	vacuolar proton-transporting V-type ATPase complex	cellular_component	0.099319	0.94113	8	7927	32	28560	Pbr001186,Pbr040009,Pbr011989,Pbr039959,Pbr005744,Pbr001139,Pbr028937,Pbr029295	-|-|-|-|-|-|-|-|
GO:0048583	regulation of response to stimulus	biological_process	0.099496	0.94113	20	7927	114	28560	Pbr014773,Pbr035560,Pbr013535,Pbr005160,Pbr000856,Pbr021468,Pbr035529,Pbr014235,Pbr000163,Pbr039319,Pbr014687,Pbr040077,Pbr030802,Pbr023206,Pbr027237,Pbr021572,Pbr013601,Pbr010917,Pbr031879,Pbr040679	-|-|-|-|-|-|-|-|-|-|-|-|-|-|-|-|-|-|-|-|
GO:0006047	UDP-N-acetylglucosamine metabolic process	biological_process	0.10203	0.95957	2	7927	4	28560	Pbr036540,Pbr029826	-|-|
GO:0015979	photosynthesis	biological_process	0.10258	0.95957	43	7927	298	28560	Pbr011836,Pbr041327,Pbr007431,Pbr033791,Pbr006941,Pbr041516,Pbr016456,Pbr033005,Pbr033219,Pbr037072,Pbr015095,Pbr036225,Pbr012281,Pbr028645,Pbr039157,Pbr018773,Pbr028626,Pbr019168,Pbr025296,Pbr031059,Pbr041033,Pbr017226,Pbr009064,Pbr004930,Pbr029413,Pbr036746,Pbr014083,Pbr012475,Pbr029610,Pbr023131,Pbr002360,Pbr039970,Pbr031692,Pbr033766,Pbr014580,Pbr042127,Pbr022840,Pbr042856,Pbr021388,Pbr011657…	-|-|-|-|-|-|-|-|-|-|-|-|-|-|-|-|-|-|-|-|-|-|-|-|-|-|-|-|-|-|-|-|-|-|-|-|-|-|-|-|-|-|-|
GO:0004556	alpha-amylase activity	molecular_function	0.10265	0.95957	4	7927	13	28560	Pbr005776,Pbr029603,Pbr006528,Pbr003019	-|-|-|-|
GO:0031145	anaphase-promoting complex-dependent proteasomal ubiquitin-dependent protein catabolic process	biological_process	0.10292	0.95957	1	7927	2	28560	Pbr003079	-|
GO:0019988	charged-tRNA amino acid modification	biological_process	0.10298	0.95957	3	7927	8	28560	Pbr008541,Pbr024410,Pbr015524	-|-|-|
GO:0043399	tRNA A64-2'-O-ribosylphosphate transferase activity	molecular_function	0.10298	0.95957	3	7927	8	28560	Pbr015524,Pbr024410,Pbr008541	-|-|-|
GO:0019725	cellular homeostasis	biological_process	0.10314	0.95957	39	7927	256	28560	Pbr000208,Pbr019635,Pbr031422,Pbr030956,Pbr009194,Pbr037213,Pbr005811,Pbr014825,Pbr035809,Pbr011218,Pbr014235,Pbr016203,Pbr010942,Pbr004278,Pbr016221,Pbr000878,Pbr022789,Pbr030887,Pbr013691,Pbr002342,Pbr035084,Pbr008562,Pbr034446,Pbr022794,Pbr033617,Pbr021466,Pbr007051,Pbr028743,Pbr014824,Pbr028929,Pbr039371,Pbr005794,Pbr025294,Pbr028620,Pbr008420,Pbr022835,Pbr011969,Pbr003020,Pbr034936	-|-|-|-|-|-|-|-|-|-|-|-|-|-|-|-|-|-|-|-|-|-|-|-|-|-|-|-|-|-|-|-|-|-|-|-|-|-|-|
GO:0016053	organic acid biosynthetic process	biological_process	0.10341	0.95957	68	7927	438	28560	Pbr016632,Pbr042421,Pbr039132,Pbr012129,Pbr029031,Pbr018549,Pbr026472,Pbr017012,Pbr008222,Pbr036612,Pbr034256,Pbr026475,Pbr004021,Pbr018100,Pbr005716,Pbr036395,Pbr027710,Pbr014749,Pbr028510,Pbr035949,Pbr032700,Pbr023847,Pbr018966,Pbr019533,Pbr018657,Pbr020913,Pbr006554,Pbr005064,Pbr038153,Pbr032299,Pbr034447,Pbr038134,Pbr001483,Pbr040274,Pbr025247,Pbr002563,Pbr033900,Pbr029028,Pbr012435,Pbr021518…	-|-|-|-|-|-|-|-|-|-|-|-|-|-|-|-|-|-|-|-|-|-|-|-|-|-|-|-|-|-|-|-|-|-|-|-|-|-|-|-|-|-|-|-|-|-|-|-|-|-|-|-|-|-|-|-|-|-|-|-|-|-|-|-|-|-|-|-|
GO:0046394	carboxylic acid biosynthetic process	biological_process	0.10341	0.95957	68	7927	438	28560	Pbr039132,Pbr029031,Pbr012129,Pbr016632,Pbr042421,Pbr026475,Pbr004021,Pbr036612,Pbr034256,Pbr027710,Pbr005716,Pbr036395,Pbr018100,Pbr018549,Pbr026472,Pbr008222,Pbr017012,Pbr032700,Pbr035949,Pbr014749,Pbr028510,Pbr006554,Pbr005064,Pbr032299,Pbr038153,Pbr023847,Pbr018966,Pbr018657,Pbr019533,Pbr020913,Pbr001483,Pbr038134,Pbr034447,Pbr038994,Pbr032449,Pbr025429,Pbr039971,Pbr040274,Pbr025247,Pbr002563…	-|-|-|-|-|-|-|-|-|-|-|-|-|-|-|-|-|-|-|-|-|-|-|-|-|-|-|-|-|-|-|-|-|-|-|-|-|-|-|-|-|-|-|-|-|-|-|-|-|-|-|-|-|-|-|-|-|-|-|-|-|-|-|-|-|-|-|-|
GO:0045444	fat cell differentiation	biological_process	0.10391	0.96214	3	7927	9	28560	Pbr029603,Pbr021253,Pbr011639	-|-|-|
GO:0031974	membrane-enclosed lumen	cellular_component	0.10459	0.96501	80	7927	534	28560	Pbr018171,Pbr007734,Pbr007033,Pbr034733,Pbr035718,Pbr009194,Pbr020021,Pbr021468,Pbr030347,Pbr017423,Pbr034846,Pbr001926,Pbr020041,Pbr010325,Pbr037796,Pbr010604,Pbr034525,Pbr019111,Pbr042827,Pbr014001,Pbr009890,Pbr004930,Pbr011937,Pbr008993,Pbr013446,Pbr016325,Pbr024787,Pbr039132,Pbr010956,Pbr041017,Pbr035727,Pbr022161,Pbr022010,Pbr014473,Pbr034912,Pbr009061,Pbr042617,Pbr016258,Pbr012363,Pbr010698…	-|-|-|-|-|-|-|-|-|-|-|-|-|-|-|-|-|-|-|-|-|-|-|-|-|-|-|-|-|-|-|-|-|-|-|-|-|-|-|-|-|-|-|-|-|-|-|-|-|-|-|-|-|-|-|-|-|-|-|-|-|-|-|-|-|-|-|-|-|-|-|-|-|-|-|-|-|-|-|-|
GO:0001881	receptor recycling	biological_process	0.10487	0.96501	2	7927	4	28560	Pbr037691,Pbr014773	-|-|
GO:0034755	iron ion transmembrane transport	biological_process	0.10547	0.96501	3	7927	9	28560	Pbr020063,Pbr008892,Pbr012602	-|-|-|
GO:0008276	protein methyltransferase activity	molecular_function	0.10555	0.96501	13	7927	66	28560	Pbr012178,Pbr012898,Pbr022343,Pbr008919,Pbr022683,Pbr024021,Pbr041674,Pbr042782,Pbr027027,Pbr022368,Pbr030835,Pbr019881,Pbr015036	-|-|-|-|-|-|-|-|-|-|-|-|-|
GO:0016747	transferase activity, transferring acyl groups other than amino-acyl groups	molecular_function	0.10576	0.96501	66	7927	451	28560	Pbr036247,Pbr014026,Pbr006713,Pbr019474,Pbr039805,Pbr026185,Pbr035698,Pbr034256,Pbr026475,Pbr022161,Pbr027710,Pbr041017,Pbr006298,Pbr008959,Pbr006835,Pbr040150,Pbr005916,Pbr015568,Pbr017012,Pbr026472,Pbr039566,Pbr013200,Pbr013581,Pbr038153,Pbr032299,Pbr026829,Pbr040473,Pbr009679,Pbr022737,Pbr020913,Pbr019533,Pbr032298,Pbr036246,Pbr014735,Pbr026471,Pbr017669,Pbr025429,Pbr032449,Pbr013722,Pbr035647…	-|-|-|-|-|-|-|-|-|-|-|-|-|-|-|-|-|-|-|-|-|-|-|-|-|-|-|-|-|-|-|-|-|-|-|-|-|-|-|-|-|-|-|-|-|-|-|-|-|-|-|-|-|-|-|-|-|-|-|-|-|-|-|-|-|-|
GO:0019752	carboxylic acid metabolic process	biological_process	0.10639	0.96501	135	7927	894	28560	Pbr040274,Pbr025247,Pbr027873,Pbr031999,Pbr012435,Pbr011969,Pbr032449,Pbr039971,Pbr025429,Pbr027385,Pbr008850,Pbr008754,Pbr034447,Pbr005802,Pbr028139,Pbr010669,Pbr001483,Pbr041955,Pbr010045,Pbr041580,Pbr031877,Pbr009412,Pbr012370,Pbr020444,Pbr012182,Pbr007124,Pbr029322,Pbr001330,Pbr040110,Pbr035641,Pbr006059,Pbr040270,Pbr014112,Pbr031985,Pbr006002,Pbr002818,Pbr024019,Pbr026061,Pbr010341,Pbr031495…	-|-|-|-|-|-|-|-|-|-|-|-|-|-|-|-|-|-|-|-|-|-|-|-|-|-|-|-|-|-|-|-|-|-|-|-|-|-|-|-|-|-|-|-|-|-|-|-|-|-|-|-|-|-|-|-|-|-|-|-|-|-|-|-|-|-|-|-|-|-|-|-|-|-|-|-|-|-|-|-|-|-|-|-|-|-|-|-|-|-|-|-|-|-|-|-|-|-|-|-|-|-|-|-|-|-|-|-|-|-|-|-|-|-|-|-|-|-|-|-|-|-|-|-|-|-|-|-|-|-|-|-|-|-|-|
GO:0008312	7S RNA binding	molecular_function	0.1065	0.96501	6	7927	25	28560	Pbr036254,Pbr010586,Pbr029849,Pbr024739,Pbr010446,Pbr010447	-|-|-|-|-|-|
GO:0048500	signal recognition particle	cellular_component	0.1065	0.96501	6	7927	25	28560	Pbr029849,Pbr036254,Pbr010586,Pbr010446,Pbr024739,Pbr010447	-|-|-|-|-|-|
GO:0004345	glucose-6-phosphate dehydrogenase activity	molecular_function	0.10658	0.96501	3	7927	9	28560	Pbr029672,Pbr012494,Pbr010816	-|-|-|
GO:0034227	tRNA thio-modification	biological_process	0.10706	0.96501	3	7927	9	28560	Pbr034846,Pbr032835,Pbr032798	-|-|-|
GO:0009512	cytochrome b6f complex	cellular_component	0.10756	0.96501	5	7927	19	28560	Pbr036234,Pbr008921,Pbr035500,Pbr034626,Pbr021370	-|-|-|-|-|
GO:0000334	3-hydroxyanthranilate 3,4-dioxygenase activity	molecular_function	0.10801	0.96501	2	7927	5	28560	Pbr026356,Pbr026323	-|-|
GO:0009187	cyclic nucleotide metabolic process	biological_process	0.10849	0.96501	5	7927	20	28560	Pbr029626,Pbr005087,Pbr014237,Pbr005095,Pbr042270	-|-|-|-|-|
GO:0009404	toxin metabolic process	biological_process	0.10918	0.96501	5	7927	19	28560	Pbr019791,Pbr023934,Pbr005736,Pbr026423,Pbr010386	-|-|-|-|-|
GO:0042720	mitochondrial inner membrane peptidase complex	cellular_component	0.10938	0.96501	3	7927	9	28560	Pbr000948,Pbr000947,Pbr014342	-|-|-|
GO:0044446	intracellular organelle part	cellular_component	0.11034	0.96501	290	7927	2122	28560	Pbr040009,Pbr040281,Pbr000302,Pbr021653,Pbr023997,Pbr007164,Pbr013530,Pbr031713,Pbr016879,Pbr023241,Pbr006022,Pbr031115,Pbr013689,Pbr008560,Pbr017128,Pbr002342,Pbr040520,Pbr009521,Pbr025772,Pbr038899,Pbr025143,Pbr032130,Pbr011488,Pbr008952,Pbr006716,Pbr010630,Pbr002048,Pbr012497,Pbr018063,Pbr039707,Pbr003552,Pbr010891,Pbr010698,Pbr014473,Pbr027753,Pbr013854,Pbr041017,Pbr035814,Pbr023509,Pbr016325…	-|-|-|-|-|-|-|-|-|-|-|-|-|-|-|-|-|-|-|-|-|-|-|-|-|-|-|-|-|-|-|-|-|-|-|-|-|-|-|-|-|-|-|-|-|-|-|-|-|-|-|-|-|-|-|-|-|-|-|-|-|-|-|-|-|-|-|-|-|-|-|-|-|-|-|-|-|-|-|-|-|-|-|-|-|-|-|-|-|-|-|-|-|-|-|-|-|-|-|-|-|-|-|-|-|-|-|-|-|-|-|-|-|-|-|-|-|-|-|-|-|-|-|-|-|-|-|-|-|-|-|-|-|-|-|-|-|-|-|-|-|-|-|-|-|-|-|-|-|-|-|-|-|-|-|-|-|-|-|-|-|-|-|-|-|-|-|-|-|-|-|-|-|-|-|-|-|-|-|-|-|-|-|-|-|-|-|-|-|-|-|-|-|-|-|-|-|-|-|-…
GO:0008880	glucuronate isomerase activity	molecular_function	0.11089	0.96501	1	7927	1	28560	Pbr002818	-|
GO:0043233	organelle lumen	cellular_component	0.11128	0.96501	79	7927	527	28560	Pbr002865,Pbr002342,Pbr018920,Pbr035719,Pbr003287,Pbr032522,Pbr023775,Pbr031713,Pbr016879,Pbr019038,Pbr004360,Pbr013689,Pbr011600,Pbr003846,Pbr013530,Pbr017900,Pbr041137,Pbr038791,Pbr003226,Pbr041936,Pbr026523,Pbr018585,Pbr020063,Pbr010698,Pbr032058,Pbr016258,Pbr012363,Pbr035833,Pbr018922,Pbr003199,Pbr038192,Pbr035889,Pbr010630,Pbr037193,Pbr012497,Pbr009426,Pbr003478,Pbr041026,Pbr021251,Pbr025296…	-|-|-|-|-|-|-|-|-|-|-|-|-|-|-|-|-|-|-|-|-|-|-|-|-|-|-|-|-|-|-|-|-|-|-|-|-|-|-|-|-|-|-|-|-|-|-|-|-|-|-|-|-|-|-|-|-|-|-|-|-|-|-|-|-|-|-|-|-|-|-|-|-|-|-|-|-|-|-|
GO:0070013	intracellular organelle lumen	cellular_component	0.11128	0.96501	79	7927	527	28560	Pbr023775,Pbr031713,Pbr032522,Pbr013689,Pbr019038,Pbr016879,Pbr004360,Pbr002865,Pbr018920,Pbr035719,Pbr003287,Pbr002342,Pbr038791,Pbr003226,Pbr041936,Pbr017900,Pbr041137,Pbr018585,Pbr026523,Pbr011600,Pbr013530,Pbr003846,Pbr035833,Pbr018922,Pbr032058,Pbr010698,Pbr020063,Pbr016258,Pbr012363,Pbr025296,Pbr003132,Pbr030097,Pbr041311,Pbr035889,Pbr010630,Pbr037193,Pbr003199,Pbr038192,Pbr021251,Pbr009426…	-|-|-|-|-|-|-|-|-|-|-|-|-|-|-|-|-|-|-|-|-|-|-|-|-|-|-|-|-|-|-|-|-|-|-|-|-|-|-|-|-|-|-|-|-|-|-|-|-|-|-|-|-|-|-|-|-|-|-|-|-|-|-|-|-|-|-|-|-|-|-|-|-|-|-|-|-|-|-|
GO:0009966	regulation of signal transduction	biological_process	0.11187	0.96501	14	7927	72	28560	Pbr035529,Pbr040077,Pbr021468,Pbr013535,Pbr035560,Pbr000856,Pbr014773,Pbr031879,Pbr039319,Pbr010917,Pbr021572,Pbr013601,Pbr000163,Pbr023206	-|-|-|-|-|-|-|-|-|-|-|-|-|-|
GO:0008121	ubiquinol-cytochrome-c reductase activity	molecular_function	0.11199	0.96501	7	7927	32	28560	Pbr006941,Pbr018496,Pbr021897,Pbr037843,Pbr040751,Pbr010899,Pbr015568	-|-|-|-|-|-|-|
GO:0016681	oxidoreductase activity, acting on diphenols and related substances as donors, cytochrome as acceptor	molecular_function	0.11199	0.96501	7	7927	32	28560	Pbr037843,Pbr021897,Pbr040751,Pbr006941,Pbr018496,Pbr010899,Pbr015568	-|-|-|-|-|-|-|
GO:0000782	telomere cap complex	cellular_component	0.11208	0.96501	2	7927	5	28560	Pbr021251,Pbr026523	-|-|
GO:0000783	nuclear telomere cap complex	cellular_component	0.11208	0.96501	2	7927	5	28560	Pbr026523,Pbr021251	-|-|
GO:0070188	Stn1-Ten1 complex	cellular_component	0.11208	0.96501	2	7927	5	28560	Pbr026523,Pbr021251	-|-|
GO:0032957	inositol trisphosphate metabolic process	biological_process	0.11235	0.96501	3	7927	10	28560	Pbr040861,Pbr013861,Pbr031410	-|-|-|
GO:0043647	inositol phosphate metabolic process	biological_process	0.11235	0.96501	3	7927	10	28560	Pbr040861,Pbr013861,Pbr031410	-|-|-|
GO:0047325	inositol tetrakisphosphate 1-kinase activity	molecular_function	0.11235	0.96501	3	7927	10	28560	Pbr040861,Pbr013861,Pbr031410	-|-|-|
GO:0051765	inositol tetrakisphosphate kinase activity	molecular_function	0.11235	0.96501	3	7927	10	28560	Pbr031410,Pbr013861,Pbr040861	-|-|-|
GO:0052725	inositol-1,3,4-trisphosphate 6-kinase activity	molecular_function	0.11235	0.96501	3	7927	10	28560	Pbr040861,Pbr031410,Pbr013861	-|-|-|
GO:0052726	inositol-1,3,4-trisphosphate 5-kinase activity	molecular_function	0.11235	0.96501	3	7927	10	28560	Pbr013861,Pbr031410,Pbr040861	-|-|-|
GO:0004312	fatty acid synthase activity	molecular_function	0.11281	0.96501	12	7927	66	28560	Pbr027910,Pbr019533,Pbr017012,Pbr026472,Pbr032296,Pbr020913,Pbr026475,Pbr020623,Pbr031122,Pbr032449,Pbr025429,Pbr038153	-|-|-|-|-|-|-|-|-|-|-|-|
GO:0010257	NADH dehydrogenase complex assembly	biological_process	0.11303	0.96501	2	7927	5	28560	Pbr038304,Pbr019652	-|-|
GO:0032981	mitochondrial respiratory chain complex I assembly	biological_process	0.11303	0.96501	2	7927	5	28560	Pbr038304,Pbr019652	-|-|
GO:0097031	mitochondrial respiratory chain complex I biogenesis	biological_process	0.11303	0.96501	2	7927	5	28560	Pbr038304,Pbr019652	-|-|
GO:0044422	organelle part	cellular_component	0.11309	0.96501	293	7927	2147	28560	Pbr024787,Pbr039132,Pbr020767,Pbr008958,Pbr007861,Pbr012465,Pbr001139,Pbr004643,Pbr036746,Pbr022685,Pbr013410,Pbr035727,Pbr029854,Pbr035262,Pbr010956,Pbr014895,Pbr018783,Pbr025208,Pbr011292,Pbr023544,Pbr032332,Pbr029414,Pbr034198,Pbr012122,Pbr009890,Pbr026816,Pbr024095,Pbr018773,Pbr032299,Pbr010325,Pbr037796,Pbr034525,Pbr019871,Pbr020041,Pbr027854,Pbr021468,Pbr032391,Pbr009482,Pbr023775,Pbr006776…	-|-|-|-|-|-|-|-|-|-|-|-|-|-|-|-|-|-|-|-|-|-|-|-|-|-|-|-|-|-|-|-|-|-|-|-|-|-|-|-|-|-|-|-|-|-|-|-|-|-|-|-|-|-|-|-|-|-|-|-|-|-|-|-|-|-|-|-|-|-|-|-|-|-|-|-|-|-|-|-|-|-|-|-|-|-|-|-|-|-|-|-|-|-|-|-|-|-|-|-|-|-|-|-|-|-|-|-|-|-|-|-|-|-|-|-|-|-|-|-|-|-|-|-|-|-|-|-|-|-|-|-|-|-|-|-|-|-|-|-|-|-|-|-|-|-|-|-|-|-|-|-|-|-|-|-|-|-|-|-|-|-|-|-|-|-|-|-|-|-|-|-|-|-|-|-|-|-|-|-|-|-|-|-|-|-|-|-|-|-|-|-|-|-|-|-|-|-|-|-…
GO:0071806	protein transmembrane transport	biological_process	0.11316	0.96501	8	7927	41	28560	Pbr028556,Pbr023241,Pbr011924,Pbr023630,Pbr031336,Pbr028163,Pbr032945,Pbr034869	-|-|-|-|-|-|-|-|
GO:0032507	maintenance of protein location in cell	biological_process	0.11332	0.96501	13	7927	64	28560	Pbr041765,Pbr035727,Pbr013689,Pbr010325,Pbr041740,Pbr009061,Pbr035718,Pbr042827,Pbr041026,Pbr030921,Pbr011600,Pbr020063,Pbr020041	-|-|-|-|-|-|-|-|-|-|-|-|-|
GO:0045185	maintenance of protein location	biological_process	0.11332	0.96501	13	7927	64	28560	Pbr030921,Pbr041026,Pbr020041,Pbr020063,Pbr011600,Pbr010325,Pbr013689,Pbr035727,Pbr041765,Pbr042827,Pbr009061,Pbr035718,Pbr041740	-|-|-|-|-|-|-|-|-|-|-|-|-|
GO:0051235	maintenance of location	biological_process	0.11332	0.96501	13	7927	64	28560	Pbr041026,Pbr030921,Pbr011600,Pbr020063,Pbr020041,Pbr041765,Pbr035727,Pbr013689,Pbr010325,Pbr009061,Pbr041740,Pbr035718,Pbr042827	-|-|-|-|-|-|-|-|-|-|-|-|-|
GO:0051651	maintenance of location in cell	biological_process	0.11332	0.96501	13	7927	64	28560	Pbr035718,Pbr009061,Pbr041740,Pbr042827,Pbr013689,Pbr035727,Pbr041765,Pbr010325,Pbr011600,Pbr020041,Pbr020063,Pbr030921,Pbr041026	-|-|-|-|-|-|-|-|-|-|-|-|-|
GO:0005852	eukaryotic translation initiation factor 3 complex	cellular_component	0.11363	0.96501	7	7927	32	28560	Pbr009227,Pbr005961,Pbr011456,Pbr041311,Pbr031740,Pbr016305,Pbr013502	-|-|-|-|-|-|-|
GO:0009065	glutamine family amino acid catabolic process	biological_process	0.11367	0.96501	2	7927	5	28560	Pbr028827,Pbr000287	-|-|
GO:0016832	aldehyde-lyase activity	molecular_function	0.1139	0.96507	5	7927	19	28560	Pbr041888,Pbr016797,Pbr005502,Pbr001330,Pbr012806	-|-|-|-|-|
GO:0016779	nucleotidyltransferase activity	molecular_function	0.11506	0.97306	92	7927	605	28560	Pbr029315,Pbr025535,Pbr034954,Pbr026158,Pbr015515,Pbr008471,Pbr007383,Pbr012424,Pbr037875,Pbr013728,Pbr037914,Pbr007036,Pbr006120,Pbr000752,Pbr008765,Pbr034210,Pbr019925,Pbr025646,Pbr028163,Pbr033000,Pbr003554,Pbr034819,Pbr010930,Pbr012316,Pbr016580,Pbr014727,Pbr027747,Pbr025660,Pbr003592,Pbr012900,Pbr036973,Pbr014950,Pbr010845,Pbr027640,Pbr039673,Pbr041337,Pbr007034,Pbr012368,Pbr029422,Pbr030179…	-|-|-|-|-|-|-|-|-|-|-|-|-|-|-|-|-|-|-|-|-|-|-|-|-|-|-|-|-|-|-|-|-|-|-|-|-|-|-|-|-|-|-|-|-|-|-|-|-|-|-|-|-|-|-|-|-|-|-|-|-|-|-|-|-|-|-|-|-|-|-|-|-|-|-|-|-|-|-|-|-|-|-|-|-|-|-|-|-|-|-|-|
GO:0006542	glutamine biosynthetic process	biological_process	0.11583	0.97769	3	7927	9	28560	Pbr016632,Pbr029791,Pbr014749	-|-|-|
GO:0044272	sulfur compound biosynthetic process	biological_process	0.11681	0.97862	13	7927	71	28560	Pbr041983,Pbr026061,Pbr031495,Pbr016682,Pbr027710,Pbr039564,Pbr006554,Pbr006002,Pbr026535,Pbr018549,Pbr009000,Pbr013847,Pbr041292	-|-|-|-|-|-|-|-|-|-|-|-|-|
GO:0032040	small-subunit processome	cellular_component	0.11691	0.97862	15	7927	84	28560	Pbr011935,Pbr025449,Pbr027352,Pbr037479,Pbr031195,Pbr015626,Pbr023294,Pbr041155,Pbr041265,Pbr017900,Pbr041936,Pbr025660,Pbr005356,Pbr021031,Pbr039971	-|-|-|-|-|-|-|-|-|-|-|-|-|-|-|
GO:0000287	magnesium ion binding	molecular_function	0.11694	0.97862	34	7927	210	28560	Pbr014704,Pbr035529,Pbr010045,Pbr037092,Pbr040861,Pbr013637,Pbr010820,Pbr014237,Pbr040905,Pbr025447,Pbr007150,Pbr040797,Pbr028673,Pbr036465,Pbr013861,Pbr036418,Pbr029654,Pbr042270,Pbr036155,Pbr002563,Pbr031999,Pbr031410,Pbr016641,Pbr000777,Pbr007373,Pbr024628,Pbr020159,Pbr034055,Pbr012601,Pbr034222,Pbr036711,Pbr040906,Pbr018870,Pbr007365	-|-|-|-|-|-|-|-|-|-|-|-|-|-|-|-|-|-|-|-|-|-|-|-|-|-|-|-|-|-|-|-|-|-|
GO:0043631	RNA polyadenylation	biological_process	0.11697	0.97862	5	7927	19	28560	Pbr038894,Pbr008765,Pbr000976,Pbr031713,Pbr012316	-|-|-|-|-|
GO:0019882	antigen processing and presentation	biological_process	0.11706	0.97862	4	7927	15	28560	Pbr021123,Pbr031348,Pbr004885,Pbr005797	-|-|-|-|
GO:0009790	embryo development	biological_process	0.11735	0.97916	4	7927	17	28560	Pbr015582,Pbr029424,Pbr035833,Pbr023088	-|-|-|-|
GO:0015093	ferrous iron transmembrane transporter activity	molecular_function	0.11779	0.97916	21	7927	113	28560	Pbr011223,Pbr001746,Pbr016894,Pbr003315,Pbr002312,Pbr016864,Pbr020925,Pbr027931,Pbr016865,Pbr001053,Pbr002485,Pbr010071,Pbr009000,Pbr033016,Pbr035065,Pbr026847,Pbr017028,Pbr000696,Pbr032043,Pbr042091,Pbr025685	-|-|-|-|-|-|-|-|-|-|-|-|-|-|-|-|-|-|-|-|-|
GO:0015684	ferrous iron transport	biological_process	0.11779	0.97916	21	7927	113	28560	Pbr033016,Pbr026847,Pbr035065,Pbr009000,Pbr002485,Pbr010071,Pbr001053,Pbr025685,Pbr042091,Pbr000696,Pbr032043,Pbr017028,Pbr001746,Pbr011223,Pbr016865,Pbr027931,Pbr020925,Pbr002312,Pbr016864,Pbr003315,Pbr016894	-|-|-|-|-|-|-|-|-|-|-|-|-|-|-|-|-|-|-|-|-|
GO:0033013	tetrapyrrole metabolic process	biological_process	0.11839	0.98226	37	7927	240	28560	Pbr025950,Pbr027037,Pbr041017,Pbr016071,Pbr037322,Pbr027678,Pbr035535,Pbr014446,Pbr028922,Pbr041155,Pbr005802,Pbr036963,Pbr027385,Pbr008850,Pbr004568,Pbr026331,Pbr010942,Pbr024780,Pbr026751,Pbr028095,Pbr009902,Pbr041942,Pbr019143,Pbr003627,Pbr012661,Pbr019942,Pbr007431,Pbr015878,Pbr005801,Pbr001850,Pbr026347,Pbr007498,Pbr015625,Pbr004541,Pbr025660,Pbr041471,Pbr014112	-|-|-|-|-|-|-|-|-|-|-|-|-|-|-|-|-|-|-|-|-|-|-|-|-|-|-|-|-|-|-|-|-|-|-|-|-|
GO:0019478	D-amino acid catabolic process	biological_process	0.11887	0.98232	1	7927	1	28560	Pbr016181	-|
GO:0046416	D-amino acid metabolic process	biological_process	0.11887	0.98232	1	7927	1	28560	Pbr016181	-|
GO:0003968	RNA-directed RNA polymerase activity	molecular_function	0.11907	0.98232	13	7927	65	28560	Pbr023847,Pbr028163,Pbr004265,Pbr010845,Pbr019426,Pbr037875,Pbr015515,Pbr019925,Pbr036973,Pbr021290,Pbr000752,Pbr018776,Pbr018590	-|-|-|-|-|-|-|-|-|-|-|-|-|
GO:1901362	organic cyclic compound biosynthetic process	biological_process	0.12062	0.99326	505	7927	3779	28560	Pbr016661,Pbr034912,Pbr027042,Pbr042617,Pbr003771,Pbr005121,Pbr006273,Pbr005502,Pbr030723,Pbr036155,Pbr029654,Pbr018549,Pbr011474,Pbr014782,Pbr019082,Pbr018403,Pbr038640,Pbr016948,Pbr004568,Pbr026541,Pbr003434,Pbr013446,Pbr022332,Pbr033829,Pbr009430,Pbr005931,Pbr028080,Pbr039805,Pbr032030,Pbr027596,Pbr030484,Pbr041155,Pbr035753,Pbr029386,Pbr004930,Pbr004435,Pbr036339,Pbr022918,Pbr021290,Pbr029526…	-|-|-|-|-|-|-|-|-|-|-|-|-|-|-|-|-|-|-|-|-|-|-|-|-|-|-|-|-|-|-|-|-|-|-|-|-|-|-|-|-|-|-|-|-|-|-|-|-|-|-|-|-|-|-|-|-|-|-|-|-|-|-|-|-|-|-|-|-|-|-|-|-|-|-|-|-|-|-|-|-|-|-|-|-|-|-|-|-|-|-|-|-|-|-|-|-|-|-|-|-|-|-|-|-|-|-|-|-|-|-|-|-|-|-|-|-|-|-|-|-|-|-|-|-|-|-|-|-|-|-|-|-|-|-|-|-|-|-|-|-|-|-|-|-|-|-|-|-|-|-|-|-|-|-|-|-|-|-|-|-|-|-|-|-|-|-|-|-|-|-|-|-|-|-|-|-|-|-|-|-|-|-|-|-|-|-|-|-|-|-|-|-|-|-|-|-|-|-|-…
GO:0005774	vacuolar membrane	cellular_component	0.12193	1	8	7927	34	28560	Pbr040009,Pbr001186,Pbr029295,Pbr001139,Pbr028937,Pbr005744,Pbr011989,Pbr039959	-|-|-|-|-|-|-|-|
GO:0044437	vacuolar part	cellular_component	0.12193	1	8	7927	34	28560	Pbr001186,Pbr040009,Pbr039959,Pbr011989,Pbr005744,Pbr028937,Pbr001139,Pbr029295	-|-|-|-|-|-|-|-|
GO:0034062	RNA polymerase activity	molecular_function	0.12238	1	53	7927	344	28560	Pbr025138,Pbr035368,Pbr000359,Pbr021290,Pbr008655,Pbr018590,Pbr021358,Pbr004200,Pbr004265,Pbr019022,Pbr012513,Pbr009895,Pbr019426,Pbr023847,Pbr024926,Pbr015561,Pbr035823,Pbr027747,Pbr017656,Pbr012900,Pbr036973,Pbr039046,Pbr038169,Pbr010845,Pbr009660,Pbr027640,Pbr038543,Pbr030179,Pbr029422,Pbr000752,Pbr024145,Pbr034210,Pbr018776,Pbr019925,Pbr039924,Pbr033000,Pbr028163,Pbr003554,Pbr016580,Pbr029315…	-|-|-|-|-|-|-|-|-|-|-|-|-|-|-|-|-|-|-|-|-|-|-|-|-|-|-|-|-|-|-|-|-|-|-|-|-|-|-|-|-|-|-|-|-|-|-|-|-|-|-|-|-|
GO:0006575	cellular modified amino acid metabolic process	biological_process	0.12329	1	15	7927	81	28560	Pbr041888,Pbr018549,Pbr028762,Pbr038232,Pbr028510,Pbr001330,Pbr036267,Pbr006554,Pbr039553,Pbr006002,Pbr011806,Pbr005064,Pbr032700,Pbr005716,Pbr026061	-|-|-|-|-|-|-|-|-|-|-|-|-|-|-|
GO:0033036	macromolecule localization	biological_process	0.12336	1	199	7927	1365	28560	Pbr039086,Pbr021515,Pbr042351,Pbr039959,Pbr001359,Pbr025950,Pbr000752,Pbr014642,Pbr011924,Pbr041740,Pbr041081,Pbr016142,Pbr029413,Pbr019702,Pbr031255,Pbr035719,Pbr020700,Pbr028937,Pbr000301,Pbr010052,Pbr014803,Pbr013689,Pbr023241,Pbr006022,Pbr019426,Pbr018063,Pbr006716,Pbr005159,Pbr012443,Pbr031414,Pbr011488,Pbr041320,Pbr026463,Pbr010845,Pbr009072,Pbr010447,Pbr035133,Pbr015954,Pbr010891,Pbr026717…	-|-|-|-|-|-|-|-|-|-|-|-|-|-|-|-|-|-|-|-|-|-|-|-|-|-|-|-|-|-|-|-|-|-|-|-|-|-|-|-|-|-|-|-|-|-|-|-|-|-|-|-|-|-|-|-|-|-|-|-|-|-|-|-|-|-|-|-|-|-|-|-|-|-|-|-|-|-|-|-|-|-|-|-|-|-|-|-|-|-|-|-|-|-|-|-|-|-|-|-|-|-|-|-|-|-|-|-|-|-|-|-|-|-|-|-|-|-|-|-|-|-|-|-|-|-|-|-|-|-|-|-|-|-|-|-|-|-|-|-|-|-|-|-|-|-|-|-|-|-|-|-|-|-|-|-|-|-|-|-|-|-|-|-|-|-|-|-|-|-|-|-|-|-|-|-|-|-|-|-|-|-|-|-|-|-|-|-|-|-|-|-|-|-|-|-|-|-|-|
GO:0019904	protein domain specific binding	molecular_function	0.12394	1	3	7927	9	28560	Pbr017608,Pbr010956,Pbr034912	-|-|-|
GO:0030908	protein splicing	biological_process	0.12404	1	1	7927	1	28560	Pbr039078	-|
GO:0006787	porphyrin-containing compound catabolic process	biological_process	0.12491	1	8	7927	40	28560	Pbr010942,Pbr025950,Pbr028095,Pbr016071,Pbr026331,Pbr001850,Pbr041942,Pbr026347	-|-|-|-|-|-|-|-|
GO:0033015	tetrapyrrole catabolic process	biological_process	0.12491	1	8	7927	40	28560	Pbr016071,Pbr026331,Pbr001850,Pbr041942,Pbr026347,Pbr025950,Pbr010942,Pbr028095	-|-|-|-|-|-|-|-|
GO:0008104	protein localization	biological_process	0.12689	1	180	7927	1223	28560	Pbr024739,Pbr038640,Pbr042284,Pbr007365,Pbr034872,Pbr003228,Pbr037759,Pbr033770,Pbr009061,Pbr024010,Pbr021282,Pbr029849,Pbr000930,Pbr006167,Pbr038668,Pbr034594,Pbr010586,Pbr027561,Pbr009194,Pbr031336,Pbr035718,Pbr036298,Pbr019148,Pbr007998,Pbr042827,Pbr004850,Pbr037923,Pbr041623,Pbr007246,Pbr023630,Pbr016894,Pbr038758,Pbr000301,Pbr023241,Pbr006022,Pbr014803,Pbr010052,Pbr013689,Pbr028937,Pbr019702…	-|-|-|-|-|-|-|-|-|-|-|-|-|-|-|-|-|-|-|-|-|-|-|-|-|-|-|-|-|-|-|-|-|-|-|-|-|-|-|-|-|-|-|-|-|-|-|-|-|-|-|-|-|-|-|-|-|-|-|-|-|-|-|-|-|-|-|-|-|-|-|-|-|-|-|-|-|-|-|-|-|-|-|-|-|-|-|-|-|-|-|-|-|-|-|-|-|-|-|-|-|-|-|-|-|-|-|-|-|-|-|-|-|-|-|-|-|-|-|-|-|-|-|-|-|-|-|-|-|-|-|-|-|-|-|-|-|-|-|-|-|-|-|-|-|-|-|-|-|-|-|-|-|-|-|-|-|-|-|-|-|-|-|-|-|-|-|-|-|-|-|-|-|-|-|-|-|-|-|-|
GO:0090407	organophosphate biosynthetic process	biological_process	0.1269	1	63	7927	423	28560	Pbr041471,Pbr028734,Pbr023462,Pbr007711,Pbr036418,Pbr034412,Pbr013386,Pbr030867,Pbr032796,Pbr027429,Pbr041516,Pbr005088,Pbr041337,Pbr028751,Pbr034937,Pbr028762,Pbr036465,Pbr029955,Pbr022667,Pbr004752,Pbr025978,Pbr020040,Pbr040905,Pbr016894,Pbr014237,Pbr024095,Pbr027854,Pbr023147,Pbr038047,Pbr035529,Pbr024684,Pbr029921,Pbr014548,Pbr013639,Pbr009412,Pbr035500,Pbr001290,Pbr032391,Pbr010240,Pbr034140…	-|-|-|-|-|-|-|-|-|-|-|-|-|-|-|-|-|-|-|-|-|-|-|-|-|-|-|-|-|-|-|-|-|-|-|-|-|-|-|-|-|-|-|-|-|-|-|-|-|-|-|-|-|-|-|-|-|-|-|-|-|-|-|
GO:0009084	glutamine family amino acid biosynthetic process	biological_process	0.12798	1	7	7927	30	28560	Pbr014749,Pbr029791,Pbr037260,Pbr025247,Pbr026758,Pbr016632,Pbr001483	-|-|-|-|-|-|-|
GO:0007205	protein kinase C-activating G-protein coupled receptor signaling pathway	biological_process	0.12852	1	4	7927	13	28560	Pbr018022,Pbr030105,Pbr023578,Pbr023504	-|-|-|-|
GO:0006626	protein targeting to mitochondrion	biological_process	0.12885	1	6	7927	29	28560	Pbr011924,Pbr023630,Pbr032945,Pbr028163,Pbr023241,Pbr028556	-|-|-|-|-|-|
GO:0070585	protein localization to mitochondrion	biological_process	0.12885	1	6	7927	29	28560	Pbr023630,Pbr011924,Pbr028556,Pbr023241,Pbr028163,Pbr032945	-|-|-|-|-|-|
GO:0072655	establishment of protein localization to mitochondrion	biological_process	0.12885	1	6	7927	29	28560	Pbr028556,Pbr023241,Pbr028163,Pbr032945,Pbr011924,Pbr023630	-|-|-|-|-|-|
GO:0005488	binding	molecular_function	0.12922	1	2289	7927	17141	28560	Pbr030376,Pbr001824,Pbr003710,Pbr021908,Pbr023846,Pbr021370,Pbr016003,Pbr003019,Pbr014867,Pbr012363,Pbr016467,Pbr022496,Pbr035770,Pbr029422,Pbr019372,Pbr014239,Pbr005268,Pbr037213,Pbr028935,Pbr018803,Pbr042293,Pbr033360,Pbr008643,Pbr011223,Pbr034936,Pbr019430,Pbr002931,Pbr020266,Pbr010517,Pbr006330,Pbr008104,Pbr030330,Pbr041968,Pbr006169,Pbr003215,Pbr036364,Pbr038651,Pbr035590,Pbr001430,Pbr026090…	-|-|-|-|-|-|-|-|-|-|-|-|-|-|-|-|-|-|-|-|-|-|-|-|-|-|-|-|-|-|-|-|-|-|-|-|-|-|-|-|-|-|-|-|-|-|-|-|-|-|-|-|-|-|-|-|-|-|-|-|-|-|-|-|-|-|-|-|-|-|-|-|-|-|-|-|-|-|-|-|-|-|-|-|-|-|-|-|-|-|-|-|-|-|-|-|-|-|-|-|-|-|-|-|-|-|-|-|-|-|-|-|-|-|-|-|-|-|-|-|-|-|-|-|-|-|-|-|-|-|-|-|-|-|-|-|-|-|-|-|-|-|-|-|-|-|-|-|-|-|-|-|-|-|-|-|-|-|-|-|-|-|-|-|-|-|-|-|-|-|-|-|-|-|-|-|-|-|-|-|-|-|-|-|-|-|-|-|-|-|-|-|-|-|-|-|-|-|-|-…
GO:0044769	ATPase activity, coupled to transmembrane movement of ions, rotational mechanism	molecular_function	0.12945	1	7	7927	42	28560	Pbr019082,Pbr024095,Pbr041516,Pbr020157,Pbr030867,Pbr030484,Pbr040281	-|-|-|-|-|-|-|
GO:0005643	nuclear pore	cellular_component	0.12999	1	6	7927	25	28560	Pbr034595,Pbr029854,Pbr010184,Pbr003179,Pbr002048,Pbr031243	-|-|-|-|-|-|
GO:0033180	proton-transporting V-type ATPase, V1 domain	cellular_component	0.13091	1	8	7927	34	28560	Pbr011989,Pbr039959,Pbr005744,Pbr028937,Pbr001139,Pbr029295,Pbr001186,Pbr040009	-|-|-|-|-|-|-|-|
GO:0006537	glutamate biosynthetic process	biological_process	0.13198	1	4	7927	14	28560	Pbr001483,Pbr026758,Pbr037260,Pbr025247	-|-|-|-|
GO:0015930	glutamate synthase activity	molecular_function	0.13198	1	4	7927	14	28560	Pbr026758,Pbr025247,Pbr037260,Pbr001483	-|-|-|-|
GO:0043650	dicarboxylic acid biosynthetic process	biological_process	0.13198	1	4	7927	14	28560	Pbr001483,Pbr026758,Pbr037260,Pbr025247	-|-|-|-|
GO:0012505	endomembrane system	cellular_component	0.13206	1	59	7927	378	28560	Pbr003179,Pbr027380,Pbr000367,Pbr009521,Pbr036746,Pbr003228,Pbr006776,Pbr031115,Pbr006022,Pbr007365,Pbr032041,Pbr007861,Pbr006167,Pbr029854,Pbr003393,Pbr002742,Pbr014268,Pbr010184,Pbr031243,Pbr011763,Pbr021282,Pbr005062,Pbr012171,Pbr035112,Pbr033742,Pbr026693,Pbr019818,Pbr032332,Pbr023544,Pbr021148,Pbr010891,Pbr031573,Pbr029414,Pbr028264,Pbr041852,Pbr000486,Pbr027561,Pbr034595,Pbr025208,Pbr025016…	-|-|-|-|-|-|-|-|-|-|-|-|-|-|-|-|-|-|-|-|-|-|-|-|-|-|-|-|-|-|-|-|-|-|-|-|-|-|-|-|-|-|-|-|-|-|-|-|-|-|-|-|-|-|-|-|-|-|-|
GO:0004022	alcohol dehydrogenase (NAD) activity	molecular_function	0.13211	1	3	7927	10	28560	Pbr023294,Pbr036360,Pbr006768	-|-|-|
GO:0015945	methanol metabolic process	biological_process	0.13211	1	3	7927	10	28560	Pbr036360,Pbr023294,Pbr006768	-|-|-|
GO:0015946	methanol oxidation	biological_process	0.13211	1	3	7927	10	28560	Pbr036360,Pbr023294,Pbr006768	-|-|-|
GO:0034308	primary alcohol metabolic process	biological_process	0.13211	1	3	7927	10	28560	Pbr006768,Pbr036360,Pbr023294	-|-|-|
GO:0006354	DNA-dependent transcription, elongation	biological_process	0.13368	1	8	7927	40	28560	Pbr017900,Pbr019111,Pbr034733,Pbr030097,Pbr010864,Pbr012171,Pbr021386,Pbr029386	-|-|-|-|-|-|-|-|
GO:0019060	intracellular transport of viral proteins in host cell	biological_process	0.13371	1	1	7927	1	28560	Pbr038134	-|
GO:0030581	symbiont intracellular protein transport in host	biological_process	0.13371	1	1	7927	1	28560	Pbr038134	-|
GO:0046719	regulation by virus of viral protein levels in host cell	biological_process	0.13371	1	1	7927	1	28560	Pbr038134	-|
GO:0051708	intracellular protein transport in other organism involved in symbiotic interaction	biological_process	0.13371	1	1	7927	1	28560	Pbr038134	-|
GO:0008023	transcription elongation factor complex	cellular_component	0.13499	1	5	7927	22	28560	Pbr041311,Pbr034733,Pbr030097,Pbr017900,Pbr019111	-|-|-|-|-|
GO:0051301	cell division	biological_process	0.135	1	29	7927	186	28560	Pbr022685,Pbr041852,Pbr003588,Pbr005556,Pbr017262,Pbr031570,Pbr008560,Pbr028580,Pbr017979,Pbr028080,Pbr013689,Pbr023051,Pbr021041,Pbr041620,Pbr016948,Pbr033247,Pbr011456,Pbr030835,Pbr006046,Pbr022894,Pbr029701,Pbr003132,Pbr036479,Pbr011488,Pbr009654,Pbr036339,Pbr005557,Pbr037781,Pbr042827	-|-|-|-|-|-|-|-|-|-|-|-|-|-|-|-|-|-|-|-|-|-|-|-|-|-|-|-|-|
GO:0006818	hydrogen transport	biological_process	0.13544	1	51	7927	346	28560	Pbr020040,Pbr008271,Pbr036339,Pbr011488,Pbr024095,Pbr031988,Pbr014548,Pbr033927,Pbr023147,Pbr027854,Pbr032391,Pbr009412,Pbr021108,Pbr023462,Pbr039217,Pbr013386,Pbr023051,Pbr016422,Pbr028751,Pbr041516,Pbr029295,Pbr030867,Pbr023544,Pbr032796,Pbr005744,Pbr026423,Pbr003235,Pbr040281,Pbr028917,Pbr040009,Pbr010517,Pbr001186,Pbr012802,Pbr000776,Pbr006221,Pbr032658,Pbr015828,Pbr026789,Pbr039959,Pbr011989…	-|-|-|-|-|-|-|-|-|-|-|-|-|-|-|-|-|-|-|-|-|-|-|-|-|-|-|-|-|-|-|-|-|-|-|-|-|-|-|-|-|-|-|-|-|-|-|-|-|-|-|
GO:0015992	proton transport	biological_process	0.13544	1	51	7927	346	28560	Pbr039959,Pbr011989,Pbr019082,Pbr032658,Pbr006221,Pbr026789,Pbr015828,Pbr001186,Pbr012802,Pbr000776,Pbr040281,Pbr003235,Pbr028917,Pbr040009,Pbr010517,Pbr008276,Pbr030364,Pbr022685,Pbr011639,Pbr001139,Pbr028937,Pbr020157,Pbr030484,Pbr001870,Pbr031290,Pbr032391,Pbr009412,Pbr021108,Pbr014548,Pbr031988,Pbr033927,Pbr023147,Pbr027854,Pbr011488,Pbr024095,Pbr020040,Pbr008271,Pbr036339,Pbr005744,Pbr026423…	-|-|-|-|-|-|-|-|-|-|-|-|-|-|-|-|-|-|-|-|-|-|-|-|-|-|-|-|-|-|-|-|-|-|-|-|-|-|-|-|-|-|-|-|-|-|-|-|-|-|-|
GO:0004176	ATP-dependent peptidase activity	molecular_function	0.13587	1	4	7927	15	28560	Pbr005900,Pbr010097,Pbr016426,Pbr010100	-|-|-|-|
GO:0006754	ATP biosynthetic process	biological_process	0.13627	1	18	7927	117	28560	Pbr023147,Pbr027854,Pbr014548,Pbr006221,Pbr019082,Pbr032391,Pbr020040,Pbr003235,Pbr040281,Pbr024095,Pbr041516,Pbr020157,Pbr030484,Pbr030867,Pbr032796,Pbr028751,Pbr011639,Pbr013386	-|-|-|-|-|-|-|-|-|-|-|-|-|-|-|-|-|-|
GO:0009425	bacterial-type flagellum basal body	cellular_component	0.1364	1	3	7927	12	28560	Pbr013410,Pbr011881,Pbr028729	-|-|-|
GO:0030153	bacteriocin immunity	biological_process	0.13643	1	3	7927	9	28560	Pbr023934,Pbr019791,Pbr010386	-|-|-|
GO:0004074	biliverdin reductase activity	molecular_function	0.13656	1	1	7927	1	28560	Pbr010942	-|
GO:0042167	heme catabolic process	biological_process	0.13656	1	1	7927	1	28560	Pbr010942	-|
GO:0008033	tRNA processing	biological_process	0.13663	1	45	7927	275	28560	Pbr027407,Pbr041032,Pbr002624,Pbr025845,Pbr029606,Pbr041486,Pbr041925,Pbr033005,Pbr000797,Pbr027027,Pbr010869,Pbr015524,Pbr030956,Pbr011432,Pbr042782,Pbr011415,Pbr002357,Pbr010503,Pbr014305,Pbr032835,Pbr034846,Pbr023847,Pbr002048,Pbr007297,Pbr004200,Pbr024410,Pbr035016,Pbr008541,Pbr013486,Pbr027385,Pbr019881,Pbr023548,Pbr032798,Pbr017364,Pbr011969,Pbr002971,Pbr014402,Pbr022893,Pbr005797,Pbr027037…	-|-|-|-|-|-|-|-|-|-|-|-|-|-|-|-|-|-|-|-|-|-|-|-|-|-|-|-|-|-|-|-|-|-|-|-|-|-|-|-|-|-|-|-|-|
GO:0000176	nuclear exosome (RNase complex)	cellular_component	0.13668	1	2	7927	5	28560	Pbr007734,Pbr016879	-|-|
GO:0080134	regulation of response to stress	biological_process	0.1371	1	4	7927	22	28560	Pbr005160,Pbr027237,Pbr014235,Pbr030802	-|-|-|-|
GO:0019321	pentose metabolic process	biological_process	0.13766	1	3	7927	11	28560	Pbr013399,Pbr021303,Pbr021374	-|-|-|
GO:0001700	embryonic development via the syncytial blastoderm	biological_process	0.1381	1	1	7927	1	28560	Pbr015582	-|
GO:0009792	embryo development ending in birth or egg hatching	biological_process	0.1381	1	1	7927	1	28560	Pbr015582	-|
GO:0009063	cellular amino acid catabolic process	biological_process	0.13862	1	7	7927	33	28560	Pbr024919,Pbr026742,Pbr007950,Pbr011806,Pbr028827,Pbr000287,Pbr016181	-|-|-|-|-|-|-|
GO:0015996	chlorophyll catabolic process	biological_process	0.13916	1	7	7927	35	28560	Pbr026331,Pbr016071,Pbr026347,Pbr028095,Pbr041942,Pbr001850,Pbr025950	-|-|-|-|-|-|-|
GO:0047746	chlorophyllase activity	molecular_function	0.13916	1	7	7927	35	28560	Pbr041942,Pbr001850,Pbr025950,Pbr026347,Pbr028095,Pbr016071,Pbr026331	-|-|-|-|-|-|-|
GO:0009317	acetyl-CoA carboxylase complex	cellular_component	0.13934	1	2	7927	5	28560	Pbr012370,Pbr035949	-|-|
GO:0065003	macromolecular complex assembly	biological_process	0.13948	1	69	7927	472	28560	Pbr033130,Pbr041472,Pbr001739,Pbr030831,Pbr011488,Pbr041852,Pbr028673,Pbr010309,Pbr039707,Pbr016746,Pbr007741,Pbr008921,Pbr022926,Pbr014773,Pbr011989,Pbr001196,Pbr029427,Pbr032251,Pbr041081,Pbr029415,Pbr004672,Pbr028937,Pbr027380,Pbr029413,Pbr027959,Pbr037497,Pbr031740,Pbr035719,Pbr038738,Pbr032522,Pbr033247,Pbr015150,Pbr015058,Pbr013689,Pbr027854,Pbr003079,Pbr022127,Pbr025363,Pbr031593,Pbr015626…	-|-|-|-|-|-|-|-|-|-|-|-|-|-|-|-|-|-|-|-|-|-|-|-|-|-|-|-|-|-|-|-|-|-|-|-|-|-|-|-|-|-|-|-|-|-|-|-|-|-|-|-|-|-|-|-|-|-|-|-|-|-|-|-|-|-|-|-|-|
GO:0032259	methylation	biological_process	0.1404	1	26	7927	151	28560	Pbr038797,Pbr001609,Pbr017126,Pbr030835,Pbr027338,Pbr015036,Pbr012178,Pbr002971,Pbr022343,Pbr001915,Pbr042782,Pbr041674,Pbr029748,Pbr028788,Pbr027027,Pbr034949,Pbr023326,Pbr014860,Pbr019881,Pbr008919,Pbr029788,Pbr033005,Pbr022683,Pbr022444,Pbr002648,Pbr027552	-|-|-|-|-|-|-|-|-|-|-|-|-|-|-|-|-|-|-|-|-|-|-|-|-|-|
GO:0043933	macromolecular complex subunit organization	biological_process	0.14061	1	76	7927	523	28560	Pbr030831,Pbr011488,Pbr041472,Pbr033130,Pbr001739,Pbr041026,Pbr007741,Pbr010309,Pbr039707,Pbr016746,Pbr008921,Pbr041852,Pbr028673,Pbr038900,Pbr029427,Pbr032251,Pbr041081,Pbr003987,Pbr016424,Pbr001196,Pbr029415,Pbr022926,Pbr011989,Pbr014773,Pbr033247,Pbr032522,Pbr013689,Pbr015058,Pbr015150,Pbr028937,Pbr027380,Pbr004672,Pbr020327,Pbr037497,Pbr035719,Pbr031740,Pbr038738,Pbr029413,Pbr027959,Pbr011450…	-|-|-|-|-|-|-|-|-|-|-|-|-|-|-|-|-|-|-|-|-|-|-|-|-|-|-|-|-|-|-|-|-|-|-|-|-|-|-|-|-|-|-|-|-|-|-|-|-|-|-|-|-|-|-|-|-|-|-|-|-|-|-|-|-|-|-|-|-|-|-|-|-|-|-|-|
GO:0042277	peptide binding	molecular_function	0.14108	1	7	7927	32	28560	Pbr010446,Pbr024739,Pbr029849,Pbr010586,Pbr005452,Pbr010447,Pbr030921	-|-|-|-|-|-|-|
GO:0051015	actin filament binding	molecular_function	0.14133	1	2	7927	7	28560	Pbr039154,Pbr018751	-|-|
GO:0051187	cofactor catabolic process	biological_process	0.1423	1	8	7927	41	28560	Pbr025950,Pbr010942,Pbr028095,Pbr041942,Pbr001850,Pbr026347,Pbr016071,Pbr026331	-|-|-|-|-|-|-|-|
GO:0030983	mismatched DNA binding	molecular_function	0.1428	1	11	7927	54	28560	Pbr010325,Pbr035727,Pbr011312,Pbr020396,Pbr035718,Pbr028694,Pbr035719,Pbr039394,Pbr024619,Pbr025801,Pbr007124	-|-|-|-|-|-|-|-|-|-|-|
GO:0031090	organelle membrane	cellular_component	0.14297	1	100	7927	682	28560	Pbr004848,Pbr025016,Pbr013386,Pbr034412,Pbr012545,Pbr025285,Pbr019372,Pbr009072,Pbr028264,Pbr007199,Pbr041852,Pbr005744,Pbr035112,Pbr033742,Pbr029295,Pbr019818,Pbr026693,Pbr021148,Pbr010891,Pbr011488,Pbr028556,Pbr011347,Pbr039698,Pbr034140,Pbr018063,Pbr013639,Pbr006716,Pbr023147,Pbr001039,Pbr031115,Pbr023241,Pbr006022,Pbr006776,Pbr009521,Pbr028937,Pbr039135,Pbr000367,Pbr027380,Pbr016826,Pbr033384…	-|-|-|-|-|-|-|-|-|-|-|-|-|-|-|-|-|-|-|-|-|-|-|-|-|-|-|-|-|-|-|-|-|-|-|-|-|-|-|-|-|-|-|-|-|-|-|-|-|-|-|-|-|-|-|-|-|-|-|-|-|-|-|-|-|-|-|-|-|-|-|-|-|-|-|-|-|-|-|-|-|-|-|-|-|-|-|-|-|-|-|-|-|-|-|-|-|-|-|-|
GO:0000313	organellar ribosome	cellular_component	0.14315	1	5	7927	23	28560	Pbr035833,Pbr018922,Pbr016258,Pbr018920,Pbr003478	-|-|-|-|-|
GO:0005761	mitochondrial ribosome	cellular_component	0.14315	1	5	7927	23	28560	Pbr003478,Pbr018920,Pbr016258,Pbr018922,Pbr035833	-|-|-|-|-|
GO:0009085	lysine biosynthetic process	biological_process	0.14319	1	8	7927	39	28560	Pbr012538,Pbr008222,Pbr006059,Pbr038232,Pbr025845,Pbr014112,Pbr038994,Pbr036395	-|-|-|-|-|-|-|-|
GO:0009089	lysine biosynthetic process via diaminopimelate	biological_process	0.14319	1	8	7927	39	28560	Pbr006059,Pbr038232,Pbr008222,Pbr012538,Pbr014112,Pbr025845,Pbr036395,Pbr038994	-|-|-|-|-|-|-|-|
GO:0046451	diaminopimelate metabolic process	biological_process	0.14319	1	8	7927	39	28560	Pbr008222,Pbr012538,Pbr038232,Pbr006059,Pbr038994,Pbr036395,Pbr025845,Pbr014112	-|-|-|-|-|-|-|-|
GO:0005048	signal sequence binding	molecular_function	0.14337	1	6	7927	26	28560	Pbr030921,Pbr010447,Pbr029849,Pbr010586,Pbr010446,Pbr024739	-|-|-|-|-|-|
GO:0004402	histone acetyltransferase activity	molecular_function	0.14367	1	4	7927	14	28560	Pbr015568,Pbr022161,Pbr007396,Pbr013722	-|-|-|-|
GO:0042398	cellular modified amino acid biosynthetic process	biological_process	0.14382	1	12	7927	64	28560	Pbr039553,Pbr006002,Pbr006554,Pbr026061,Pbr032700,Pbr005716,Pbr005064,Pbr018549,Pbr036267,Pbr028510,Pbr038232,Pbr028762	-|-|-|-|-|-|-|-|-|-|-|-|
GO:0004379	glycylpeptide N-tetradecanoyltransferase activity	molecular_function	0.14461	1	3	7927	12	28560	Pbr014735,Pbr006298,Pbr004436	-|-|-|
GO:0019107	myristoyltransferase activity	molecular_function	0.14461	1	3	7927	12	28560	Pbr014735,Pbr006298,Pbr004436	-|-|-|
GO:0008652	cellular amino acid biosynthetic process	biological_process	0.14496	1	46	7927	290	28560	Pbr018549,Pbr040274,Pbr025247,Pbr002563,Pbr008222,Pbr012435,Pbr029028,Pbr033900,Pbr004021,Pbr036612,Pbr038994,Pbr027710,Pbr036395,Pbr005716,Pbr018100,Pbr016632,Pbr034447,Pbr042421,Pbr012129,Pbr029031,Pbr001483,Pbr023847,Pbr029791,Pbr010045,Pbr012538,Pbr039052,Pbr038232,Pbr009412,Pbr039553,Pbr006554,Pbr041983,Pbr005064,Pbr014749,Pbr037260,Pbr036267,Pbr028510,Pbr028762,Pbr006059,Pbr026758,Pbr025845…	-|-|-|-|-|-|-|-|-|-|-|-|-|-|-|-|-|-|-|-|-|-|-|-|-|-|-|-|-|-|-|-|-|-|-|-|-|-|-|-|-|-|-|-|-|-|
GO:0008813	chorismate lyase activity	molecular_function	0.14547	1	1	7927	1	28560	Pbr029769	-|
GO:0019899	enzyme binding	molecular_function	0.14583	1	19	7927	112	28560	Pbr038758,Pbr032056,Pbr019426,Pbr012443,Pbr018077,Pbr035652,Pbr036340,Pbr035719,Pbr037679,Pbr039103,Pbr035770,Pbr039592,Pbr027380,Pbr010835,Pbr035767,Pbr029908,Pbr019509,Pbr039985,Pbr037052	-|-|-|-|-|-|-|-|-|-|-|-|-|-|-|-|-|-|-|
GO:0007271	synaptic transmission, cholinergic	biological_process	0.14609	1	1	7927	1	28560	Pbr014717	-|
GO:0030431	sleep	biological_process	0.14609	1	1	7927	1	28560	Pbr014717	-|
GO:0032222	regulation of synaptic transmission, cholinergic	biological_process	0.14609	1	1	7927	1	28560	Pbr014717	-|
GO:0034235	GPI anchor binding	molecular_function	0.14609	1	1	7927	1	28560	Pbr014717	-|
GO:0002685	regulation of leukocyte migration	biological_process	0.14624	1	1	7927	1	28560	Pbr035560	-|
GO:0050854	regulation of antigen receptor-mediated signaling pathway	biological_process	0.14624	1	1	7927	1	28560	Pbr035560	-|
GO:0050855	regulation of B cell receptor signaling pathway	biological_process	0.14624	1	1	7927	1	28560	Pbr035560	-|
GO:0050900	leukocyte migration	biological_process	0.14624	1	1	7927	1	28560	Pbr035560	-|
GO:0072676	lymphocyte migration	biological_process	0.14624	1	1	7927	1	28560	Pbr035560	-|
GO:2000401	regulation of lymphocyte migration	biological_process	0.14624	1	1	7927	1	28560	Pbr035560	-|
GO:0004411	homogentisate 1,2-dioxygenase activity	molecular_function	0.14646	1	1	7927	1	28560	Pbr026742	-|
GO:0006559	L-phenylalanine catabolic process	biological_process	0.14646	1	1	7927	1	28560	Pbr026742	-|
GO:1902222	erythrose 4-phosphate/phosphoenolpyruvate family amino acid catabolic process	biological_process	0.14646	1	1	7927	1	28560	Pbr026742	-|
GO:0003842	1-pyrroline-5-carboxylate dehydrogenase activity	molecular_function	0.14654	1	1	7927	1	28560	Pbr031405	-|
GO:0008811	chloramphenicol O-acetyltransferase activity	molecular_function	0.14687	1	1	7927	1	28560	Pbr031280	-|
GO:0000902	cell morphogenesis	biological_process	0.14695	1	13	7927	69	28560	Pbr018954,Pbr009890,Pbr037901,Pbr036806,Pbr034588,Pbr007374,Pbr032362,Pbr007033,Pbr009356,Pbr021719,Pbr035102,Pbr034587,Pbr023841	-|-|-|-|-|-|-|-|-|-|-|-|-|
GO:0032989	cellular component morphogenesis	biological_process	0.14695	1	13	7927	69	28560	Pbr034588,Pbr036806,Pbr037901,Pbr018954,Pbr009890,Pbr023841,Pbr021719,Pbr035102,Pbr034587,Pbr009356,Pbr007374,Pbr032362,Pbr007033	-|-|-|-|-|-|-|-|-|-|-|-|-|
GO:0009636	response to toxic substance	biological_process	0.14737	1	6	7927	29	28560	Pbr025361,Pbr020804,Pbr027408,Pbr008586,Pbr017881,Pbr008584	-|-|-|-|-|-|
GO:0060590	ATPase regulator activity	molecular_function	0.14743	1	11	7927	56	28560	Pbr029701,Pbr021754,Pbr000173,Pbr011488,Pbr017262,Pbr008196,Pbr042655,Pbr029295,Pbr039776,Pbr024474,Pbr032932	-|-|-|-|-|-|-|-|-|-|-|
GO:0008168	methyltransferase activity	molecular_function	0.148	1	83	7927	564	28560	Pbr022683,Pbr027552,Pbr024021,Pbr007365,Pbr032592,Pbr000418,Pbr003070,Pbr026678,Pbr019881,Pbr016492,Pbr028788,Pbr027596,Pbr036234,Pbr023326,Pbr028980,Pbr024631,Pbr042681,Pbr027338,Pbr039098,Pbr000190,Pbr008327,Pbr037157,Pbr022368,Pbr017126,Pbr010938,Pbr022444,Pbr033005,Pbr015937,Pbr029788,Pbr002648,Pbr042026,Pbr012898,Pbr008919,Pbr019942,Pbr036141,Pbr022509,Pbr040610,Pbr031195,Pbr009957,Pbr023332…	-|-|-|-|-|-|-|-|-|-|-|-|-|-|-|-|-|-|-|-|-|-|-|-|-|-|-|-|-|-|-|-|-|-|-|-|-|-|-|-|-|-|-|-|-|-|-|-|-|-|-|-|-|-|-|-|-|-|-|-|-|-|-|-|-|-|-|-|-|-|-|-|-|-|-|-|-|-|-|-|-|-|-|
GO:0004334	fumarylacetoacetase activity	molecular_function	0.14806	1	1	7927	1	28560	Pbr031985	-|
GO:0016822	hydrolase activity, acting on acid carbon-carbon bonds	molecular_function	0.14806	1	1	7927	1	28560	Pbr031985	-|
GO:0016823	hydrolase activity, acting on acid carbon-carbon bonds, in ketonic substances	molecular_function	0.14806	1	1	7927	1	28560	Pbr031985	-|
GO:0005788	endoplasmic reticulum lumen	cellular_component	0.14866	1	1	7927	1	28560	Pbr009194	-|
GO:0072509	divalent inorganic cation transmembrane transporter activity	molecular_function	0.14892	1	33	7927	199	28560	Pbr032043,Pbr000696,Pbr033617,Pbr025685,Pbr006856,Pbr002342,Pbr010071,Pbr030887,Pbr009000,Pbr025361,Pbr019224,Pbr034936,Pbr027931,Pbr027408,Pbr017881,Pbr011223,Pbr017028,Pbr037213,Pbr042091,Pbr001053,Pbr002485,Pbr026847,Pbr035065,Pbr033016,Pbr003315,Pbr016864,Pbr002312,Pbr016894,Pbr016865,Pbr020925,Pbr035529,Pbr014235,Pbr001746	-|-|-|-|-|-|-|-|-|-|-|-|-|-|-|-|-|-|-|-|-|-|-|-|-|-|-|-|-|-|-|-|-|
GO:0003682	chromatin binding	molecular_function	0.14917	1	15	7927	84	28560	Pbr038255,Pbr022840,Pbr016258,Pbr037691,Pbr006557,Pbr000362,Pbr017379,Pbr038748,Pbr018422,Pbr037322,Pbr020530,Pbr011763,Pbr025143,Pbr005157,Pbr019220	-|-|-|-|-|-|-|-|-|-|-|-|-|-|-|
GO:0008849	enterochelin esterase activity	molecular_function	0.14934	1	1	7927	1	28560	Pbr026197	-|
GO:0009142	nucleoside triphosphate biosynthetic process	biological_process	0.1496	1	19	7927	125	28560	Pbr024095,Pbr020040,Pbr003235,Pbr040281,Pbr019082,Pbr032391,Pbr026031,Pbr023147,Pbr027854,Pbr014548,Pbr006221,Pbr013386,Pbr011639,Pbr041516,Pbr020157,Pbr030867,Pbr032796,Pbr030484,Pbr028751	-|-|-|-|-|-|-|-|-|-|-|-|-|-|-|-|-|-|-|
GO:0009145	purine nucleoside triphosphate biosynthetic process	biological_process	0.1496	1	19	7927	125	28560	Pbr032391,Pbr019082,Pbr014548,Pbr006221,Pbr023147,Pbr026031,Pbr027854,Pbr024095,Pbr020040,Pbr040281,Pbr003235,Pbr011639,Pbr028751,Pbr020157,Pbr041516,Pbr030867,Pbr032796,Pbr030484,Pbr013386	-|-|-|-|-|-|-|-|-|-|-|-|-|-|-|-|-|-|-|
GO:0009201	ribonucleoside triphosphate biosynthetic process	biological_process	0.1496	1	19	7927	125	28560	Pbr014548,Pbr006221,Pbr023147,Pbr026031,Pbr027854,Pbr032391,Pbr019082,Pbr020040,Pbr003235,Pbr040281,Pbr024095,Pbr028751,Pbr041516,Pbr020157,Pbr030484,Pbr030867,Pbr032796,Pbr011639,Pbr013386	-|-|-|-|-|-|-|-|-|-|-|-|-|-|-|-|-|-|-|
GO:0009206	purine ribonucleoside triphosphate biosynthetic process	biological_process	0.1496	1	19	7927	125	28560	Pbr014548,Pbr006221,Pbr023147,Pbr026031,Pbr027854,Pbr032391,Pbr019082,Pbr020040,Pbr003235,Pbr040281,Pbr024095,Pbr028751,Pbr041516,Pbr020157,Pbr032796,Pbr030867,Pbr030484,Pbr011639,Pbr013386	-|-|-|-|-|-|-|-|-|-|-|-|-|-|-|-|-|-|-|
GO:0031072	heat shock protein binding	molecular_function	0.14966	1	9	7927	48	28560	Pbr004955,Pbr027834,Pbr029297,Pbr003174,Pbr010630,Pbr040675,Pbr029567,Pbr038832,Pbr032633	-|-|-|-|-|-|-|-|-|
GO:0032922	circadian regulation of gene expression	biological_process	0.15018	1	2	7927	5	28560	Pbr012518,Pbr008959	-|-|
GO:0016717	oxidoreductase activity, acting on paired donors, with oxidation of a pair of donors resulting in the reduction of molecular oxygen to two molecules of water	molecular_function	0.15041	1	5	7927	23	28560	Pbr035985,Pbr019574,Pbr016120,Pbr041955,Pbr041952	-|-|-|-|-|
GO:0004615	phosphomannomutase activity	molecular_function	0.15043	1	2	7927	5	28560	Pbr001290,Pbr024684	-|-|
GO:0009226	nucleotide-sugar biosynthetic process	biological_process	0.15043	1	2	7927	5	28560	Pbr001290,Pbr024684	-|-|
GO:0009298	GDP-mannose biosynthetic process	biological_process	0.15043	1	2	7927	5	28560	Pbr001290,Pbr024684	-|-|
GO:0019673	GDP-mannose metabolic process	biological_process	0.15043	1	2	7927	5	28560	Pbr024684,Pbr001290	-|-|
GO:0004177	aminopeptidase activity	molecular_function	0.15058	1	8	7927	38	28560	Pbr032658,Pbr036921,Pbr030164,Pbr016451,Pbr019628,Pbr007357,Pbr026388,Pbr005321	-|-|-|-|-|-|-|-|
GO:0005637	nuclear inner membrane	cellular_component	0.15058	1	2	7927	5	28560	Pbr006776,Pbr029414	-|-|
GO:0005639	integral to nuclear inner membrane	cellular_component	0.15058	1	2	7927	5	28560	Pbr029414,Pbr006776	-|-|
GO:0031229	intrinsic to nuclear inner membrane	cellular_component	0.15058	1	2	7927	5	28560	Pbr006776,Pbr029414	-|-|
GO:0044453	nuclear membrane part	cellular_component	0.15058	1	2	7927	5	28560	Pbr029414,Pbr006776	-|-|
GO:0030688	preribosome, small subunit precursor	cellular_component	0.15062	1	2	7927	6	28560	Pbr040204,Pbr003991	-|-|
GO:0006077	(1->6)-beta-D-glucan metabolic process	biological_process	0.1514	1	1	7927	1	28560	Pbr008636	-|
GO:0006078	(1->6)-beta-D-glucan biosynthetic process	biological_process	0.1514	1	1	7927	1	28560	Pbr008636	-|
GO:0006858	extracellular transport	biological_process	0.15166	1	2	7927	5	28560	Pbr038134,Pbr003849	-|-|
GO:0046930	pore complex	cellular_component	0.15186	1	6	7927	26	28560	Pbr031243,Pbr002048,Pbr010184,Pbr003179,Pbr034595,Pbr029854	-|-|-|-|-|-|
GO:0019842	vitamin binding	molecular_function	0.15373	1	11	7927	62	28560	Pbr030909,Pbr009299,Pbr008534,Pbr007800,Pbr012601,Pbr031999,Pbr037092,Pbr016641,Pbr004685,Pbr016142,Pbr007365	-|-|-|-|-|-|-|-|-|-|-|
GO:0044429	mitochondrial part	cellular_component	0.15453	1	50	7927	342	28560	Pbr028908,Pbr023630,Pbr032299,Pbr028556,Pbr024095,Pbr001039,Pbr008952,Pbr027854,Pbr023147,Pbr035889,Pbr003478,Pbr017423,Pbr035231,Pbr009426,Pbr032391,Pbr030347,Pbr020021,Pbr035833,Pbr019372,Pbr025285,Pbr018922,Pbr013386,Pbr028751,Pbr007199,Pbr009072,Pbr016258,Pbr040281,Pbr003235,Pbr011924,Pbr000947,Pbr000302,Pbr041017,Pbr033384,Pbr016826,Pbr000948,Pbr027330,Pbr028163,Pbr030017,Pbr024314,Pbr039132…	-|-|-|-|-|-|-|-|-|-|-|-|-|-|-|-|-|-|-|-|-|-|-|-|-|-|-|-|-|-|-|-|-|-|-|-|-|-|-|-|-|-|-|-|-|-|-|-|-|-|
GO:0031967	organelle envelope	cellular_component	0.15479	1	50	7927	335	28560	Pbr028751,Pbr009072,Pbr007199,Pbr029414,Pbr034595,Pbr025285,Pbr019372,Pbr013386,Pbr023147,Pbr008952,Pbr001039,Pbr027854,Pbr035231,Pbr017423,Pbr002048,Pbr030347,Pbr032391,Pbr028908,Pbr023630,Pbr032299,Pbr024095,Pbr028556,Pbr030484,Pbr003179,Pbr000367,Pbr027380,Pbr039135,Pbr004643,Pbr032945,Pbr033770,Pbr039132,Pbr006776,Pbr031115,Pbr014342,Pbr023241,Pbr029854,Pbr000948,Pbr028163,Pbr030017,Pbr024314…	-|-|-|-|-|-|-|-|-|-|-|-|-|-|-|-|-|-|-|-|-|-|-|-|-|-|-|-|-|-|-|-|-|-|-|-|-|-|-|-|-|-|-|-|-|-|-|-|-|-|
GO:0030255	protein secretion by the type IV secretion system	biological_process	0.15545	1	1	7927	1	28560	Pbr034869	-|
GO:0044097	secretion by the type IV secretion system	biological_process	0.15545	1	1	7927	1	28560	Pbr034869	-|
GO:0006368	transcription elongation from RNA polymerase II promoter	biological_process	0.15586	1	7	7927	35	28560	Pbr017900,Pbr019111,Pbr030097,Pbr021386,Pbr029386,Pbr010864,Pbr034733	-|-|-|-|-|-|-|
GO:0006996	organelle organization	biological_process	0.1563	1	143	7927	1018	28560	Pbr041428,Pbr039707,Pbr035803,Pbr042095,Pbr026717,Pbr041852,Pbr001362,Pbr026412,Pbr040114,Pbr021253,Pbr011488,Pbr036479,Pbr033130,Pbr018890,Pbr013906,Pbr012497,Pbr016222,Pbr000268,Pbr031115,Pbr013689,Pbr023241,Pbr018292,Pbr004672,Pbr008560,Pbr010835,Pbr040520,Pbr035719,Pbr029413,Pbr032679,Pbr011924,Pbr041081,Pbr024483,Pbr017900,Pbr029415,Pbr000302,Pbr016109,Pbr035718,Pbr023051,Pbr029016,Pbr005556…	-|-|-|-|-|-|-|-|-|-|-|-|-|-|-|-|-|-|-|-|-|-|-|-|-|-|-|-|-|-|-|-|-|-|-|-|-|-|-|-|-|-|-|-|-|-|-|-|-|-|-|-|-|-|-|-|-|-|-|-|-|-|-|-|-|-|-|-|-|-|-|-|-|-|-|-|-|-|-|-|-|-|-|-|-|-|-|-|-|-|-|-|-|-|-|-|-|-|-|-|-|-|-|-|-|-|-|-|-|-|-|-|-|-|-|-|-|-|-|-|-|-|-|-|-|-|-|-|-|-|-|-|-|-|-|-|-|-|-|-|-|-|-|
GO:0042651	thylakoid membrane	cellular_component	0.15638	1	7	7927	41	28560	Pbr031692,Pbr018027,Pbr033219,Pbr041033,Pbr018773,Pbr017226,Pbr036746	-|-|-|-|-|-|-|
GO:0009607	response to biotic stimulus	biological_process	0.15638	1	35	7927	259	28560	Pbr034295,Pbr004509,Pbr042517,Pbr016204,Pbr027237,Pbr034852,Pbr012002,Pbr006954,Pbr042259,Pbr013393,Pbr009442,Pbr012000,Pbr014237,Pbr038127,Pbr042255,Pbr001926,Pbr031584,Pbr033130,Pbr040353,Pbr042258,Pbr029167,Pbr042257,Pbr040345,Pbr002838,Pbr036115,Pbr041155,Pbr035765,Pbr040356,Pbr030796,Pbr012003,Pbr040339,Pbr005596,Pbr005160,Pbr001359,Pbr020065	-|-|-|-|-|-|-|-|-|-|-|-|-|-|-|-|-|-|-|-|-|-|-|-|-|-|-|-|-|-|-|-|-|-|-|
GO:0004810	tRNA adenylyltransferase activity	molecular_function	0.1582	1	3	7927	10	28560	Pbr041337,Pbr005088,Pbr004752	-|-|-|
GO:0003677	DNA binding	molecular_function	0.15841	1	418	7927	3102	28560	Pbr041580,Pbr038192,Pbr008099,Pbr032383,Pbr010357,Pbr021251,Pbr020000,Pbr009810,Pbr030882,Pbr005557,Pbr012661,Pbr026412,Pbr002129,Pbr037321,Pbr036479,Pbr002685,Pbr020542,Pbr009962,Pbr041852,Pbr040074,Pbr034468,Pbr016258,Pbr016746,Pbr027421,Pbr011312,Pbr008217,Pbr008307,Pbr027747,Pbr020007,Pbr017996,Pbr036862,Pbr041073,Pbr034819,Pbr020608,Pbr003927,Pbr041562,Pbr025646,Pbr033315,Pbr003226,Pbr026523…	-|-|-|-|-|-|-|-|-|-|-|-|-|-|-|-|-|-|-|-|-|-|-|-|-|-|-|-|-|-|-|-|-|-|-|-|-|-|-|-|-|-|-|-|-|-|-|-|-|-|-|-|-|-|-|-|-|-|-|-|-|-|-|-|-|-|-|-|-|-|-|-|-|-|-|-|-|-|-|-|-|-|-|-|-|-|-|-|-|-|-|-|-|-|-|-|-|-|-|-|-|-|-|-|-|-|-|-|-|-|-|-|-|-|-|-|-|-|-|-|-|-|-|-|-|-|-|-|-|-|-|-|-|-|-|-|-|-|-|-|-|-|-|-|-|-|-|-|-|-|-|-|-|-|-|-|-|-|-|-|-|-|-|-|-|-|-|-|-|-|-|-|-|-|-|-|-|-|-|-|-|-|-|-|-|-|-|-|-|-|-|-|-|-|-|-|-|-|-|-…
GO:0006298	mismatch repair	biological_process	0.15845	1	12	7927	62	28560	Pbr011312,Pbr035718,Pbr020396,Pbr010325,Pbr002240,Pbr035727,Pbr024619,Pbr007124,Pbr025801,Pbr028694,Pbr039394,Pbr035719	-|-|-|-|-|-|-|-|-|-|-|-|
GO:0002253	activation of immune response	biological_process	0.15849	1	2	7927	5	28560	Pbr035560,Pbr040679	-|-|
GO:0002429	immune response-activating cell surface receptor signaling pathway	biological_process	0.15849	1	2	7927	5	28560	Pbr035560,Pbr040679	-|-|
GO:0002757	immune response-activating signal transduction	biological_process	0.15849	1	2	7927	5	28560	Pbr035560,Pbr040679	-|-|
GO:0002768	immune response-regulating cell surface receptor signaling pathway	biological_process	0.15849	1	2	7927	5	28560	Pbr035560,Pbr040679	-|-|
GO:0050851	antigen receptor-mediated signaling pathway	biological_process	0.15849	1	2	7927	5	28560	Pbr035560,Pbr040679	-|-|
GO:0006405	RNA export from nucleus	biological_process	0.1588	1	2	7927	6	28560	Pbr000367,Pbr027380	-|-|
GO:0006406	mRNA export from nucleus	biological_process	0.1588	1	2	7927	6	28560	Pbr027380,Pbr000367	-|-|
GO:0001919	regulation of receptor recycling	biological_process	0.1592	1	1	7927	1	28560	Pbr014773	-|
GO:0007040	lysosome organization	biological_process	0.1592	1	1	7927	1	28560	Pbr014773	-|
GO:0032008	positive regulation of TOR signaling cascade	biological_process	0.1592	1	1	7927	1	28560	Pbr014773	-|
GO:0032439	endosome localization	biological_process	0.1592	1	1	7927	1	28560	Pbr014773	-|
GO:0042632	cholesterol homeostasis	biological_process	0.1592	1	1	7927	1	28560	Pbr014773	-|
GO:0043200	response to amino acid stimulus	biological_process	0.1592	1	1	7927	1	28560	Pbr014773	-|
GO:0043410	positive regulation of MAPK cascade	biological_process	0.1592	1	1	7927	1	28560	Pbr014773	-|
GO:0055088	lipid homeostasis	biological_process	0.1592	1	1	7927	1	28560	Pbr014773	-|
GO:0055092	sterol homeostasis	biological_process	0.1592	1	1	7927	1	28560	Pbr014773	-|
GO:0071230	cellular response to amino acid stimulus	biological_process	0.1592	1	1	7927	1	28560	Pbr014773	-|
GO:0071417	cellular response to organonitrogen compound	biological_process	0.1592	1	1	7927	1	28560	Pbr014773	-|
GO:1901699	cellular response to nitrogen compound	biological_process	0.1592	1	1	7927	1	28560	Pbr014773	-|
GO:1901701	cellular response to oxygen-containing compound	biological_process	0.1592	1	1	7927	1	28560	Pbr014773	-|
GO:0043027	cysteine-type endopeptidase inhibitor activity involved in apoptotic process	molecular_function	0.1599	1	1	7927	1	28560	Pbr036604	-|
GO:0043028	cysteine-type endopeptidase regulator activity involved in apoptotic process	molecular_function	0.1599	1	1	7927	1	28560	Pbr036604	-|
GO:0016556	mRNA modification	biological_process	0.1599	1	1	7927	1	28560	Pbr001915	-|
GO:0080009	mRNA methylation	biological_process	0.1599	1	1	7927	1	28560	Pbr001915	-|
GO:0030420	establishment of competence for transformation	biological_process	0.1599	1	1	7927	1	28560	Pbr030954	-|
GO:0008939	nicotinate-nucleotide-dimethylbenzimidazole phosphoribosyltransferase activity	molecular_function	0.1599	1	1	7927	1	28560	Pbr015878	-|
GO:0022611	dormancy process	biological_process	0.1599	1	1	7927	1	28560	Pbr014540	-|
GO:1901361	organic cyclic compound catabolic process	biological_process	0.16023	1	22	7927	133	28560	Pbr003193,Pbr025088,Pbr026331,Pbr038828,Pbr011806,Pbr026347,Pbr001850,Pbr025013,Pbr034631,Pbr018968,Pbr005095,Pbr028095,Pbr005087,Pbr025950,Pbr010942,Pbr026742,Pbr013932,Pbr037923,Pbr016071,Pbr021754,Pbr041942,Pbr029626	-|-|-|-|-|-|-|-|-|-|-|-|-|-|-|-|-|-|-|-|-|-|
GO:0005681	spliceosomal complex	cellular_component	0.16057	1	8	7927	46	28560	Pbr011767,Pbr013691,Pbr034198,Pbr032522,Pbr012954,Pbr035809,Pbr008958,Pbr019143	-|-|-|-|-|-|-|-|
GO:0034508	centromere complex assembly	biological_process	0.16086	1	9	7927	52	28560	Pbr005556,Pbr041852,Pbr029016,Pbr033600,Pbr011488,Pbr023051,Pbr040684,Pbr013484,Pbr039707	-|-|-|-|-|-|-|-|-|
GO:0006415	translational termination	biological_process	0.16108	1	6	7927	28	28560	Pbr016424,Pbr003987,Pbr020327,Pbr042867,Pbr035719,Pbr038900	-|-|-|-|-|-|
GO:0044270	cellular nitrogen compound catabolic process	biological_process	0.16119	1	22	7927	133	28560	Pbr026331,Pbr038828,Pbr011806,Pbr026347,Pbr001850,Pbr003193,Pbr025088,Pbr013932,Pbr037923,Pbr016071,Pbr021754,Pbr041942,Pbr029626,Pbr025013,Pbr034631,Pbr018968,Pbr005095,Pbr028095,Pbr005087,Pbr025950,Pbr010942,Pbr001416	-|-|-|-|-|-|-|-|-|-|-|-|-|-|-|-|-|-|-|-|-|-|
GO:0016071	mRNA metabolic process	biological_process	0.16143	1	41	7927	263	28560	Pbr009294,Pbr038828,Pbr032522,Pbr021642,Pbr031713,Pbr026620,Pbr029413,Pbr022685,Pbr013691,Pbr036831,Pbr031740,Pbr003193,Pbr011752,Pbr020357,Pbr023895,Pbr001196,Pbr001915,Pbr011767,Pbr025013,Pbr034104,Pbr034631,Pbr003845,Pbr009059,Pbr035809,Pbr009962,Pbr032238,Pbr012368,Pbr038928,Pbr041098,Pbr019143,Pbr004939,Pbr033232,Pbr036340,Pbr037923,Pbr013932,Pbr013418,Pbr034198,Pbr017805,Pbr034876,Pbr003199…	-|-|-|-|-|-|-|-|-|-|-|-|-|-|-|-|-|-|-|-|-|-|-|-|-|-|-|-|-|-|-|-|-|-|-|-|-|-|-|-|-|
GO:0046660	female sex differentiation	biological_process	0.16151	1	2	7927	6	28560	Pbr009294,Pbr041098	-|-|
GO:0000774	adenyl-nucleotide exchange factor activity	molecular_function	0.16228	1	8	7927	38	28560	Pbr017262,Pbr008196,Pbr042655,Pbr029295,Pbr039776,Pbr024474,Pbr029701,Pbr011488	-|-|-|-|-|-|-|-|
GO:0008134	transcription factor binding	molecular_function	0.16326	1	40	7927	241	28560	Pbr023729,Pbr000483,Pbr006273,Pbr040080,Pbr042617,Pbr000363,Pbr038668,Pbr016257,Pbr014782,Pbr020608,Pbr033479,Pbr001037,Pbr010052,Pbr013689,Pbr038640,Pbr006041,Pbr029413,Pbr031059,Pbr040331,Pbr020379,Pbr002312,Pbr029701,Pbr019005,Pbr042827,Pbr024934,Pbr012370,Pbr040980,Pbr032965,Pbr030339,Pbr035949,Pbr012545,Pbr010830,Pbr016956,Pbr020551,Pbr042755,Pbr020380,Pbr017262,Pbr010832,Pbr032058,Pbr027640	-|-|-|-|-|-|-|-|-|-|-|-|-|-|-|-|-|-|-|-|-|-|-|-|-|-|-|-|-|-|-|-|-|-|-|-|-|-|-|-|
GO:0016765	transferase activity, transferring alkyl or aryl (other than methyl) groups	molecular_function	0.16343	1	18	7927	108	28560	Pbr024508,Pbr018549,Pbr040274,Pbr026535,Pbr012116,Pbr028922,Pbr002163,Pbr017364,Pbr019452,Pbr016864,Pbr040080,Pbr009000,Pbr006002,Pbr039564,Pbr025845,Pbr026061,Pbr032398,Pbr010052	-|-|-|-|-|-|-|-|-|-|-|-|-|-|-|-|-|-|
GO:0016855	racemase and epimerase activity, acting on amino acids and derivatives	molecular_function	0.16377	1	3	7927	11	28560	Pbr001034,Pbr008222,Pbr012538	-|-|-|
GO:0036361	racemase activity, acting on amino acids and derivatives	molecular_function	0.16377	1	3	7927	11	28560	Pbr008222,Pbr012538,Pbr001034	-|-|-|
GO:0008152	metabolic process	biological_process	0.16398	1	2022	7927	15265	28560	Pbr026158,Pbr033710,Pbr026446,Pbr017175,Pbr022678,Pbr018634,Pbr034342,Pbr028582,Pbr005110,Pbr024737,Pbr014083,Pbr007495,Pbr027959,Pbr003987,Pbr000363,Pbr024413,Pbr038994,Pbr007357,Pbr041326,Pbr025965,Pbr027037,Pbr040358,Pbr002563,Pbr011612,Pbr021518,Pbr033900,Pbr015024,Pbr042019,Pbr036973,Pbr014286,Pbr022708,Pbr003304,Pbr007866,Pbr028559,Pbr003660,Pbr028567,Pbr021569,Pbr010738,Pbr031116,Pbr018220…	-|-|-|-|-|-|-|-|-|-|-|-|-|-|-|-|-|-|-|-|-|-|-|-|-|-|-|-|-|-|-|-|-|-|-|-|-|-|-|-|-|-|-|-|-|-|-|-|-|-|-|-|-|-|-|-|-|-|-|-|-|-|-|-|-|-|-|-|-|-|-|-|-|-|-|-|-|-|-|-|-|-|-|-|-|-|-|-|-|-|-|-|-|-|-|-|-|-|-|-|-|-|-|-|-|-|-|-|-|-|-|-|-|-|-|-|-|-|-|-|-|-|-|-|-|-|-|-|-|-|-|-|-|-|-|-|-|-|-|-|-|-|-|-|-|-|-|-|-|-|-|-|-|-|-|-|-|-|-|-|-|-|-|-|-|-|-|-|-|-|-|-|-|-|-|-|-|-|-|-|-|-|-|-|-|-|-|-|-|-|-|-|-|-|-|-|-|-|-|-…
GO:0009219	pyrimidine deoxyribonucleotide metabolic process	biological_process	0.16429	1	3	7927	11	28560	Pbr012435,Pbr027596,Pbr029921	-|-|-|
GO:0009394	2'-deoxyribonucleotide metabolic process	biological_process	0.16429	1	3	7927	11	28560	Pbr027596,Pbr029921,Pbr012435	-|-|-|
GO:0019692	deoxyribose phosphate metabolic process	biological_process	0.16429	1	3	7927	11	28560	Pbr029921,Pbr027596,Pbr012435	-|-|-|
GO:0000781	chromosome, telomeric region	cellular_component	0.16629	1	2	7927	6	28560	Pbr026523,Pbr021251	-|-|
GO:0000784	nuclear chromosome, telomeric region	cellular_component	0.16629	1	2	7927	6	28560	Pbr026523,Pbr021251	-|-|
GO:0044212	transcription regulatory region DNA binding	molecular_function	0.16661	1	3	7927	11	28560	Pbr012518,Pbr012538,Pbr008959	-|-|-|
GO:0001765	membrane raft assembly	biological_process	0.16787	1	2	7927	5	28560	Pbr040274,Pbr003987	-|-|
GO:0031579	membrane raft organization	biological_process	0.16787	1	2	7927	5	28560	Pbr040274,Pbr003987	-|-|
GO:0070836	caveola assembly	biological_process	0.16787	1	2	7927	5	28560	Pbr040274,Pbr003987	-|-|
GO:0004814	arginine-tRNA ligase activity	molecular_function	0.16815	1	2	7927	5	28560	Pbr016007,Pbr018866	-|-|
GO:0006420	arginyl-tRNA aminoacylation	biological_process	0.16815	1	2	7927	5	28560	Pbr016007,Pbr018866	-|-|
GO:0004315	3-oxoacyl-[acyl-carrier-protein] synthase activity	molecular_function	0.16925	1	11	7927	64	28560	Pbr032296,Pbr020913,Pbr017012,Pbr019533,Pbr026472,Pbr027910,Pbr025429,Pbr038153,Pbr032449,Pbr031122,Pbr026475	-|-|-|-|-|-|-|-|-|-|-|
GO:0043248	proteasome assembly	biological_process	0.17095	1	8	7927	37	28560	Pbr016978,Pbr001186,Pbr001139,Pbr028937,Pbr022926,Pbr027380,Pbr027959,Pbr011989	-|-|-|-|-|-|-|-|
GO:0009064	glutamine family amino acid metabolic process	biological_process	0.17119	1	14	7927	75	28560	Pbr028827,Pbr026758,Pbr001483,Pbr037260,Pbr029791,Pbr005088,Pbr025247,Pbr014749,Pbr016632,Pbr041337,Pbr022667,Pbr000287,Pbr010240,Pbr004752	-|-|-|-|-|-|-|-|-|-|-|-|-|-|
GO:0016568	chromatin modification	biological_process	0.17202	1	27	7927	173	28560	Pbr012264,Pbr001520,Pbr015568,Pbr000275,Pbr013722,Pbr030097,Pbr018585,Pbr022028,Pbr022010,Pbr022161,Pbr002715,Pbr037796,Pbr020726,Pbr017900,Pbr019111,Pbr011980,Pbr004435,Pbr033383,Pbr019687,Pbr001952,Pbr034770,Pbr000268,Pbr034733,Pbr013484,Pbr028812,Pbr008919,Pbr041428	-|-|-|-|-|-|-|-|-|-|-|-|-|-|-|-|-|-|-|-|-|-|-|-|-|-|-|
GO:0000015	phosphopyruvate hydratase complex	cellular_component	0.17368	1	3	7927	10	28560	Pbr007150,Pbr034222,Pbr007373	-|-|-|
GO:0004634	phosphopyruvate hydratase activity	molecular_function	0.17368	1	3	7927	10	28560	Pbr007373,Pbr007150,Pbr034222	-|-|-|
GO:0004371	glycerone kinase activity	molecular_function	0.17452	1	3	7927	11	28560	Pbr034637,Pbr024431,Pbr017975	-|-|-|
GO:0006071	glycerol metabolic process	biological_process	0.17452	1	3	7927	11	28560	Pbr034637,Pbr024431,Pbr017975	-|-|-|
GO:0017016	Ras GTPase binding	molecular_function	0.17512	1	9	7927	44	28560	Pbr035719,Pbr038758,Pbr032056,Pbr019426,Pbr012443,Pbr027380,Pbr010835,Pbr019509,Pbr039985	-|-|-|-|-|-|-|-|-|
GO:0031267	small GTPase binding	molecular_function	0.17512	1	9	7927	44	28560	Pbr010835,Pbr012443,Pbr027380,Pbr038758,Pbr032056,Pbr019426,Pbr035719,Pbr019509,Pbr039985	-|-|-|-|-|-|-|-|-|
GO:0051020	GTPase binding	molecular_function	0.17512	1	9	7927	44	28560	Pbr032056,Pbr038758,Pbr019426,Pbr035719,Pbr010835,Pbr027380,Pbr012443,Pbr019509,Pbr039985	-|-|-|-|-|-|-|-|-|
GO:0000725	recombinational repair	biological_process	0.17584	1	2	7927	6	28560	Pbr030962,Pbr002750	-|-|
GO:0043167	ion binding	molecular_function	0.17585	1	1185	7927	8618	28560	Pbr007164,Pbr039086,Pbr005367,Pbr022353,Pbr042533,Pbr025008,Pbr019880,Pbr025211,Pbr011969,Pbr035354,Pbr012235,Pbr018870,Pbr000268,Pbr006022,Pbr037383,Pbr041654,Pbr021027,Pbr005542,Pbr022505,Pbr035657,Pbr004200,Pbr011225,Pbr010045,Pbr013119,Pbr026767,Pbr025143,Pbr002476,Pbr010820,Pbr038899,Pbr003315,Pbr015408,Pbr003552,Pbr036306,Pbr030339,Pbr002292,Pbr032326,Pbr002867,Pbr033766,Pbr035814,Pbr009228…	-|-|-|-|-|-|-|-|-|-|-|-|-|-|-|-|-|-|-|-|-|-|-|-|-|-|-|-|-|-|-|-|-|-|-|-|-|-|-|-|-|-|-|-|-|-|-|-|-|-|-|-|-|-|-|-|-|-|-|-|-|-|-|-|-|-|-|-|-|-|-|-|-|-|-|-|-|-|-|-|-|-|-|-|-|-|-|-|-|-|-|-|-|-|-|-|-|-|-|-|-|-|-|-|-|-|-|-|-|-|-|-|-|-|-|-|-|-|-|-|-|-|-|-|-|-|-|-|-|-|-|-|-|-|-|-|-|-|-|-|-|-|-|-|-|-|-|-|-|-|-|-|-|-|-|-|-|-|-|-|-|-|-|-|-|-|-|-|-|-|-|-|-|-|-|-|-|-|-|-|-|-|-|-|-|-|-|-|-|-|-|-|-|-|-|-|-|-|-|-…
GO:0003919	FMN adenylyltransferase activity	molecular_function	0.17589	1	3	7927	11	28560	Pbr014727,Pbr028510,Pbr000470	-|-|-|
GO:0048856	anatomical structure development	biological_process	0.1771	1	32	7927	220	28560	Pbr037901,Pbr022343,Pbr009890,Pbr015582,Pbr019738,Pbr034909,Pbr009356,Pbr032362,Pbr023088,Pbr034587,Pbr021719,Pbr035833,Pbr010959,Pbr018954,Pbr016204,Pbr013386,Pbr005473,Pbr027348,Pbr007033,Pbr023841,Pbr034912,Pbr034588,Pbr003032,Pbr026906,Pbr007374,Pbr009951,Pbr029424,Pbr010956,Pbr023921,Pbr036806,Pbr004643,Pbr035102	-|-|-|-|-|-|-|-|-|-|-|-|-|-|-|-|-|-|-|-|-|-|-|-|-|-|-|-|-|-|-|-|
GO:0043241	protein complex disassembly	biological_process	0.17716	1	9	7927	48	28560	Pbr042867,Pbr003987,Pbr016424,Pbr020327,Pbr003079,Pbr011450,Pbr041026,Pbr038900,Pbr035719	-|-|-|-|-|-|-|-|-|
GO:0006535	cysteine biosynthetic process from serine	biological_process	0.17767	1	3	7927	13	28560	Pbr041983,Pbr031495,Pbr027710	-|-|-|
GO:0006563	L-serine metabolic process	biological_process	0.17767	1	3	7927	13	28560	Pbr041983,Pbr031495,Pbr027710	-|-|-|
GO:0009001	serine O-acetyltransferase activity	molecular_function	0.17767	1	3	7927	13	28560	Pbr031495,Pbr027710,Pbr041983	-|-|-|
GO:0016412	serine O-acyltransferase activity	molecular_function	0.17767	1	3	7927	13	28560	Pbr027710,Pbr031495,Pbr041983	-|-|-|
GO:0019344	cysteine biosynthetic process	biological_process	0.17767	1	3	7927	13	28560	Pbr031495,Pbr027710,Pbr041983	-|-|-|
GO:0019439	aromatic compound catabolic process	biological_process	0.17871	1	22	7927	134	28560	Pbr003193,Pbr025088,Pbr011806,Pbr026331,Pbr038828,Pbr001850,Pbr026347,Pbr034631,Pbr018968,Pbr025013,Pbr005087,Pbr010942,Pbr025950,Pbr005095,Pbr028095,Pbr016071,Pbr013932,Pbr026742,Pbr037923,Pbr041942,Pbr029626,Pbr021754	-|-|-|-|-|-|-|-|-|-|-|-|-|-|-|-|-|-|-|-|-|-|
GO:0048518	positive regulation of biological process	biological_process	0.17986	1	36	7927	235	28560	Pbr042827,Pbr003091,Pbr011488,Pbr010864,Pbr008952,Pbr027347,Pbr033130,Pbr032383,Pbr035560,Pbr018954,Pbr013503,Pbr023206,Pbr021572,Pbr017118,Pbr012545,Pbr032932,Pbr017262,Pbr021386,Pbr023128,Pbr010517,Pbr019782,Pbr002931,Pbr027338,Pbr014773,Pbr009951,Pbr000856,Pbr006046,Pbr021041,Pbr039132,Pbr040679,Pbr020028,Pbr007885,Pbr008560,Pbr005077,Pbr029386,Pbr040520	-|-|-|-|-|-|-|-|-|-|-|-|-|-|-|-|-|-|-|-|-|-|-|-|-|-|-|-|-|-|-|-|-|-|-|-|
GO:0004356	glutamate-ammonia ligase activity	molecular_function	0.18105	1	3	7927	11	28560	Pbr016632,Pbr029791,Pbr014749	-|-|-|
GO:0016211	ammonia ligase activity	molecular_function	0.18105	1	3	7927	11	28560	Pbr014749,Pbr029791,Pbr016632	-|-|-|
GO:0016880	acid-ammonia (or amide) ligase activity	molecular_function	0.18105	1	3	7927	11	28560	Pbr016632,Pbr029791,Pbr014749	-|-|-|
GO:0015985	energy coupled proton transport, down electrochemical gradient	biological_process	0.1815	1	16	7927	108	28560	Pbr003235,Pbr040281,Pbr020040,Pbr024095,Pbr027854,Pbr023147,Pbr006221,Pbr014548,Pbr019082,Pbr032391,Pbr032796,Pbr030484,Pbr030867,Pbr041516,Pbr020157,Pbr011639	-|-|-|-|-|-|-|-|-|-|-|-|-|-|-|-|
GO:0015986	ATP synthesis coupled proton transport	biological_process	0.1815	1	16	7927	108	28560	Pbr019082,Pbr032391,Pbr027854,Pbr023147,Pbr006221,Pbr014548,Pbr024095,Pbr003235,Pbr040281,Pbr020040,Pbr011639,Pbr030484,Pbr032796,Pbr030867,Pbr020157,Pbr041516	-|-|-|-|-|-|-|-|-|-|-|-|-|-|-|-|
GO:0046700	heterocycle catabolic process	biological_process	0.18255	1	21	7927	129	28560	Pbr013932,Pbr037923,Pbr016071,Pbr021754,Pbr041942,Pbr029626,Pbr025013,Pbr018968,Pbr034631,Pbr005095,Pbr028095,Pbr005087,Pbr010942,Pbr025950,Pbr026331,Pbr038828,Pbr011806,Pbr026347,Pbr001850,Pbr003193,Pbr025088	-|-|-|-|-|-|-|-|-|-|-|-|-|-|-|-|-|-|-|-|-|
GO:0048285	organelle fission	biological_process	0.18354	1	16	7927	98	28560	Pbr014473,Pbr012723,Pbr001378,Pbr020101,Pbr036479,Pbr003079,Pbr035262,Pbr012497,Pbr039132,Pbr024787,Pbr014896,Pbr029016,Pbr008993,Pbr008560,Pbr035719,Pbr029413	-|-|-|-|-|-|-|-|-|-|-|-|-|-|-|-|
GO:0005730	nucleolus	cellular_component	0.18421	1	7	7927	36	28560	Pbr001926,Pbr041936,Pbr010698,Pbr025296,Pbr014001,Pbr032522,Pbr003287	-|-|-|-|-|-|-|
GO:0009186	deoxyribonucleoside diphosphate metabolic process	biological_process	0.18439	1	2	7927	7	28560	Pbr006298,Pbr014735	-|-|
GO:0019028	viral capsid	cellular_component	0.18573	1	52	7927	348	28560	Pbr035727,Pbr017669,Pbr000776,Pbr000210,Pbr029427,Pbr002204,Pbr002867,Pbr021515,Pbr010599,Pbr013653,Pbr041654,Pbr037347,Pbr016323,Pbr038314,Pbr028684,Pbr039132,Pbr022471,Pbr008276,Pbr029386,Pbr035719,Pbr014878,Pbr013784,Pbr001664,Pbr031228,Pbr010325,Pbr027744,Pbr037984,Pbr027257,Pbr029639,Pbr026701,Pbr021108,Pbr030185,Pbr024923,Pbr027854,Pbr016204,Pbr026910,Pbr023706,Pbr021572,Pbr023771,Pbr013144…	-|-|-|-|-|-|-|-|-|-|-|-|-|-|-|-|-|-|-|-|-|-|-|-|-|-|-|-|-|-|-|-|-|-|-|-|-|-|-|-|-|-|-|-|-|-|-|-|-|-|-|-|
GO:0004097	catechol oxidase activity	molecular_function	0.18583	1	2	7927	7	28560	Pbr000326,Pbr034342	-|-|
GO:0004532	exoribonuclease activity	molecular_function	0.18691	1	5	7927	21	28560	Pbr038828,Pbr025013,Pbr013932,Pbr018968,Pbr019925	-|-|-|-|-|
GO:0016896	exoribonuclease activity, producing 5'-phosphomonoesters	molecular_function	0.18691	1	5	7927	21	28560	Pbr025013,Pbr038828,Pbr013932,Pbr018968,Pbr019925	-|-|-|-|-|
GO:0005773	vacuole	cellular_component	0.18714	1	8	7927	38	28560	Pbr040009,Pbr001186,Pbr001139,Pbr028937,Pbr029295,Pbr039959,Pbr011989,Pbr005744	-|-|-|-|-|-|-|-|
GO:0001934	positive regulation of protein phosphorylation	biological_process	0.1874	1	2	7927	6	28560	Pbr007885,Pbr013503	-|-|
GO:0042327	positive regulation of phosphorylation	biological_process	0.1874	1	2	7927	6	28560	Pbr013503,Pbr007885	-|-|
GO:0006265	DNA topological change	biological_process	0.18783	1	10	7927	53	28560	Pbr002695,Pbr022903,Pbr038900,Pbr022428,Pbr013793,Pbr020327,Pbr027936,Pbr005305,Pbr018152,Pbr001913	-|-|-|-|-|-|-|-|-|-|
GO:0004114	3',5'-cyclic-nucleotide phosphodiesterase activity	molecular_function	0.18797	1	3	7927	11	28560	Pbr005095,Pbr029626,Pbr005087	-|-|-|
GO:0006261	DNA-dependent DNA replication	biological_process	0.18921	1	19	7927	125	28560	Pbr027978,Pbr033617,Pbr030903,Pbr020767,Pbr016258,Pbr041155,Pbr031740,Pbr011763,Pbr028980,Pbr042105,Pbr011427,Pbr008639,Pbr037322,Pbr017900,Pbr000362,Pbr021108,Pbr014235,Pbr038797,Pbr035228	-|-|-|-|-|-|-|-|-|-|-|-|-|-|-|-|-|-|-|
GO:0030261	chromosome condensation	biological_process	0.18931	1	4	7927	16	28560	Pbr019011,Pbr014896,Pbr030344,Pbr026412	-|-|-|-|
GO:0051649	establishment of localization in cell	biological_process	0.18995	1	175	7927	1211	28560	Pbr028095,Pbr034816,Pbr030347,Pbr029639,Pbr010546,Pbr021468,Pbr008844,Pbr027431,Pbr015561,Pbr019724,Pbr020548,Pbr026129,Pbr036254,Pbr026816,Pbr028339,Pbr032332,Pbr034877,Pbr030402,Pbr013097,Pbr011461,Pbr011292,Pbr018954,Pbr006667,Pbr030952,Pbr013144,Pbr027338,Pbr039859,Pbr038157,Pbr013025,Pbr001520,Pbr014506,Pbr038632,Pbr029854,Pbr004885,Pbr034631,Pbr016523,Pbr035727,Pbr037781,Pbr008636,Pbr003393…	-|-|-|-|-|-|-|-|-|-|-|-|-|-|-|-|-|-|-|-|-|-|-|-|-|-|-|-|-|-|-|-|-|-|-|-|-|-|-|-|-|-|-|-|-|-|-|-|-|-|-|-|-|-|-|-|-|-|-|-|-|-|-|-|-|-|-|-|-|-|-|-|-|-|-|-|-|-|-|-|-|-|-|-|-|-|-|-|-|-|-|-|-|-|-|-|-|-|-|-|-|-|-|-|-|-|-|-|-|-|-|-|-|-|-|-|-|-|-|-|-|-|-|-|-|-|-|-|-|-|-|-|-|-|-|-|-|-|-|-|-|-|-|-|-|-|-|-|-|-|-|-|-|-|-|-|-|-|-|-|-|-|-|-|-|-|-|-|-|-|-|-|-|-|-|
GO:0004535	poly(A)-specific ribonuclease activity	molecular_function	0.19025	1	4	7927	16	28560	Pbr038828,Pbr025013,Pbr013932,Pbr018968	-|-|-|-|
GO:0016746	transferase activity, transferring acyl groups	molecular_function	0.19031	1	82	7927	579	28560	Pbr026678,Pbr039805,Pbr019474,Pbr006713,Pbr014026,Pbr036247,Pbr017012,Pbr026472,Pbr005916,Pbr015568,Pbr038426,Pbr005571,Pbr040150,Pbr006835,Pbr008959,Pbr006298,Pbr041017,Pbr027710,Pbr022161,Pbr026475,Pbr034256,Pbr035698,Pbr026185,Pbr039566,Pbr041807,Pbr019533,Pbr020913,Pbr022737,Pbr009679,Pbr026829,Pbr040473,Pbr032299,Pbr038153,Pbr013581,Pbr020102,Pbr013200,Pbr023764,Pbr015038,Pbr002413,Pbr014735…	-|-|-|-|-|-|-|-|-|-|-|-|-|-|-|-|-|-|-|-|-|-|-|-|-|-|-|-|-|-|-|-|-|-|-|-|-|-|-|-|-|-|-|-|-|-|-|-|-|-|-|-|-|-|-|-|-|-|-|-|-|-|-|-|-|-|-|-|-|-|-|-|-|-|-|-|-|-|-|-|-|-|
GO:0046914	transition metal ion binding	molecular_function	0.19168	1	349	7927	2617	28560	Pbr019343,Pbr026129,Pbr027152,Pbr007086,Pbr041167,Pbr008612,Pbr041571,Pbr019005,Pbr025694,Pbr041367,Pbr012122,Pbr020473,Pbr010942,Pbr031328,Pbr042830,Pbr032859,Pbr011292,Pbr026966,Pbr001879,Pbr015214,Pbr029414,Pbr023807,Pbr032332,Pbr020437,Pbr007367,Pbr013436,Pbr027936,Pbr037775,Pbr018783,Pbr030420,Pbr014895,Pbr037416,Pbr020767,Pbr009984,Pbr018293,Pbr014026,Pbr004399,Pbr037118,Pbr016075,Pbr010841…	-|-|-|-|-|-|-|-|-|-|-|-|-|-|-|-|-|-|-|-|-|-|-|-|-|-|-|-|-|-|-|-|-|-|-|-|-|-|-|-|-|-|-|-|-|-|-|-|-|-|-|-|-|-|-|-|-|-|-|-|-|-|-|-|-|-|-|-|-|-|-|-|-|-|-|-|-|-|-|-|-|-|-|-|-|-|-|-|-|-|-|-|-|-|-|-|-|-|-|-|-|-|-|-|-|-|-|-|-|-|-|-|-|-|-|-|-|-|-|-|-|-|-|-|-|-|-|-|-|-|-|-|-|-|-|-|-|-|-|-|-|-|-|-|-|-|-|-|-|-|-|-|-|-|-|-|-|-|-|-|-|-|-|-|-|-|-|-|-|-|-|-|-|-|-|-|-|-|-|-|-|-|-|-|-|-|-|-|-|-|-|-|-|-|-|-|-|-|-|-…
GO:0032993	protein-DNA complex	cellular_component	0.19176	1	7	7927	42	28560	Pbr029415,Pbr021251,Pbr004435,Pbr022127,Pbr026523,Pbr018783,Pbr030831	-|-|-|-|-|-|-|
GO:0051537	2 iron, 2 sulfur cluster binding	molecular_function	0.19177	1	10	7927	57	28560	Pbr031456,Pbr037685,Pbr031692,Pbr030373,Pbr018027,Pbr021897,Pbr037843,Pbr002838,Pbr021508,Pbr021579	-|-|-|-|-|-|-|-|-|-|
GO:0001932	regulation of protein phosphorylation	biological_process	0.19253	1	5	7927	25	28560	Pbr007885,Pbr011335,Pbr013503,Pbr037052,Pbr018077	-|-|-|-|-|
GO:1901565	organonitrogen compound catabolic process	biological_process	0.19342	1	20	7927	131	28560	Pbr021754,Pbr041942,Pbr029626,Pbr026742,Pbr016071,Pbr005095,Pbr028095,Pbr000287,Pbr005087,Pbr016181,Pbr001416,Pbr010942,Pbr025950,Pbr007950,Pbr026347,Pbr001850,Pbr024919,Pbr026331,Pbr028827,Pbr011806	-|-|-|-|-|-|-|-|-|-|-|-|-|-|-|-|-|-|-|-|
GO:0006633	fatty acid biosynthetic process	biological_process	0.19349	1	22	7927	140	28560	Pbr035949,Pbr031122,Pbr039132,Pbr038134,Pbr032296,Pbr027910,Pbr021569,Pbr032299,Pbr039971,Pbr038153,Pbr025429,Pbr032449,Pbr012370,Pbr034256,Pbr026475,Pbr020913,Pbr021518,Pbr019533,Pbr017012,Pbr026472,Pbr018657,Pbr018966	-|-|-|-|-|-|-|-|-|-|-|-|-|-|-|-|-|-|-|-|-|-|
GO:0004489	methylenetetrahydrofolate reductase (NADPH) activity	molecular_function	0.19386	1	1	7927	2	28560	Pbr024019	-|
GO:0044459	plasma membrane part	cellular_component	0.19404	1	30	7927	184	28560	Pbr031348,Pbr012370,Pbr024815,Pbr021253,Pbr035698,Pbr039138,Pbr014540,Pbr041765,Pbr018868,Pbr019224,Pbr004983,Pbr011423,Pbr028356,Pbr038797,Pbr005797,Pbr026886,Pbr015114,Pbr003304,Pbr026884,Pbr012602,Pbr040572,Pbr021123,Pbr018716,Pbr021039,Pbr023772,Pbr010891,Pbr020063,Pbr033742,Pbr008892,Pbr003228	-|-|-|-|-|-|-|-|-|-|-|-|-|-|-|-|-|-|-|-|-|-|-|-|-|-|-|-|-|-|
GO:1901605	alpha-amino acid metabolic process	biological_process	0.19411	1	46	7927	298	28560	Pbr026742,Pbr036612,Pbr004021,Pbr018100,Pbr036395,Pbr005716,Pbr027710,Pbr038994,Pbr025247,Pbr012435,Pbr008222,Pbr002563,Pbr016181,Pbr028827,Pbr011806,Pbr001483,Pbr041888,Pbr016632,Pbr042421,Pbr039553,Pbr041983,Pbr029791,Pbr010045,Pbr007950,Pbr023847,Pbr009412,Pbr038232,Pbr012538,Pbr000287,Pbr010240,Pbr014112,Pbr024919,Pbr024019,Pbr025845,Pbr026758,Pbr031495,Pbr004306,Pbr037260,Pbr005088,Pbr014749…	-|-|-|-|-|-|-|-|-|-|-|-|-|-|-|-|-|-|-|-|-|-|-|-|-|-|-|-|-|-|-|-|-|-|-|-|-|-|-|-|-|-|-|-|-|-|
GO:0043604	amide biosynthetic process	biological_process	0.1946	1	9	7927	45	28560	Pbr026678,Pbr028510,Pbr042421,Pbr014727,Pbr032700,Pbr002413,Pbr004021,Pbr030164,Pbr006554	-|-|-|-|-|-|-|-|-|
GO:0033218	amide binding	molecular_function	0.19491	1	7	7927	35	28560	Pbr010446,Pbr024739,Pbr029849,Pbr005452,Pbr010586,Pbr010447,Pbr030921	-|-|-|-|-|-|-|
GO:0019956	chemokine binding	molecular_function	0.19493	1	2	7927	6	28560	Pbr009089,Pbr041681	-|-|
GO:0031124	mRNA 3'-end processing	biological_process	0.19527	1	4	7927	18	28560	Pbr009962,Pbr013418,Pbr038928,Pbr031713	-|-|-|-|
GO:0030150	protein import into mitochondrial matrix	biological_process	0.19572	1	3	7927	14	28560	Pbr032945,Pbr023241,Pbr011924	-|-|-|
GO:0008150	biological_process	biological_process	0.19589	1	2670	7927	20383	28560	Pbr013637,Pbr023485,Pbr026816,Pbr034198,Pbr041367,Pbr039179,Pbr026129,Pbr021303,Pbr029701,Pbr000359,Pbr035452,Pbr020041,Pbr038047,Pbr027347,Pbr038817,Pbr009216,Pbr011886,Pbr041471,Pbr041417,Pbr035949,Pbr007498,Pbr002033,Pbr006941,Pbr009660,Pbr003836,Pbr012971,Pbr011192,Pbr019782,Pbr014446,Pbr030735,Pbr019737,Pbr018100,Pbr020146,Pbr008910,Pbr038632,Pbr028654,Pbr038824,Pbr027338,Pbr018464,Pbr021561…	-|-|-|-|-|-|-|-|-|-|-|-|-|-|-|-|-|-|-|-|-|-|-|-|-|-|-|-|-|-|-|-|-|-|-|-|-|-|-|-|-|-|-|-|-|-|-|-|-|-|-|-|-|-|-|-|-|-|-|-|-|-|-|-|-|-|-|-|-|-|-|-|-|-|-|-|-|-|-|-|-|-|-|-|-|-|-|-|-|-|-|-|-|-|-|-|-|-|-|-|-|-|-|-|-|-|-|-|-|-|-|-|-|-|-|-|-|-|-|-|-|-|-|-|-|-|-|-|-|-|-|-|-|-|-|-|-|-|-|-|-|-|-|-|-|-|-|-|-|-|-|-|-|-|-|-|-|-|-|-|-|-|-|-|-|-|-|-|-|-|-|-|-|-|-|-|-|-|-|-|-|-|-|-|-|-|-|-|-|-|-|-|-|-|-|-|-|-|-|-…
GO:0017048	Rho GTPase binding	molecular_function	0.1973	1	3	7927	12	28560	Pbr032056,Pbr035719,Pbr010835	-|-|-|
GO:0043565	sequence-specific DNA binding	molecular_function	0.19778	1	79	7927	559	28560	Pbr026554,Pbr015119,Pbr018966,Pbr013092,Pbr029701,Pbr008639,Pbr036339,Pbr042827,Pbr012518,Pbr007431,Pbr005556,Pbr023617,Pbr029794,Pbr031456,Pbr007829,Pbr019771,Pbr023051,Pbr030778,Pbr002572,Pbr029429,Pbr015297,Pbr004885,Pbr003032,Pbr025184,Pbr013854,Pbr028980,Pbr009654,Pbr008959,Pbr022685,Pbr004624,Pbr009430,Pbr028080,Pbr009294,Pbr025290,Pbr018403,Pbr005860,Pbr016948,Pbr041026,Pbr011456,Pbr032383…	-|-|-|-|-|-|-|-|-|-|-|-|-|-|-|-|-|-|-|-|-|-|-|-|-|-|-|-|-|-|-|-|-|-|-|-|-|-|-|-|-|-|-|-|-|-|-|-|-|-|-|-|-|-|-|-|-|-|-|-|-|-|-|-|-|-|-|-|-|-|-|-|-|-|-|-|-|-|-|
GO:0009292	genetic transfer	biological_process	0.19814	1	2	7927	6	28560	Pbr030954,Pbr008307	-|-|
GO:0046813	virion attachment, binding of host cell surface receptor	biological_process	0.1982	1	2	7927	6	28560	Pbr002161,Pbr010787	-|-|
GO:0005244	voltage-gated ion channel activity	molecular_function	0.19874	1	11	7927	63	28560	Pbr005736,Pbr003103,Pbr000043,Pbr019224,Pbr014432,Pbr017331,Pbr028356,Pbr035529,Pbr039042,Pbr023120,Pbr029126	-|-|-|-|-|-|-|-|-|-|-|
GO:0022832	voltage-gated channel activity	molecular_function	0.19874	1	11	7927	63	28560	Pbr005736,Pbr003103,Pbr019224,Pbr000043,Pbr039042,Pbr035529,Pbr028356,Pbr017331,Pbr014432,Pbr029126,Pbr023120	-|-|-|-|-|-|-|-|-|-|-|
GO:0044455	mitochondrial membrane part	cellular_component	0.20097	1	24	7927	155	28560	Pbr033384,Pbr024095,Pbr016826,Pbr028556,Pbr000302,Pbr000947,Pbr023630,Pbr011924,Pbr040281,Pbr003235,Pbr028163,Pbr032391,Pbr000948,Pbr023147,Pbr014342,Pbr013386,Pbr031115,Pbr023241,Pbr019372,Pbr032945,Pbr033770,Pbr028751,Pbr004643,Pbr030484	-|-|-|-|-|-|-|-|-|-|-|-|-|-|-|-|-|-|-|-|-|-|-|-|
GO:0006784	heme a biosynthetic process	biological_process	0.20106	1	1	7927	2	28560	Pbr024780	-|
GO:0046160	heme a metabolic process	biological_process	0.20106	1	1	7927	2	28560	Pbr024780	-|
GO:0016741	transferase activity, transferring one-carbon groups	molecular_function	0.20133	1	86	7927	597	28560	Pbr029921,Pbr001609,Pbr038797,Pbr021362,Pbr024923,Pbr024479,Pbr002017,Pbr003631,Pbr022343,Pbr009217,Pbr042782,Pbr027027,Pbr036386,Pbr010869,Pbr022963,Pbr027407,Pbr041428,Pbr013899,Pbr005268,Pbr030835,Pbr039952,Pbr012435,Pbr002971,Pbr019925,Pbr012178,Pbr001915,Pbr029748,Pbr014402,Pbr014860,Pbr023548,Pbr012431,Pbr011450,Pbr036144,Pbr015389,Pbr024574,Pbr011078,Pbr022962,Pbr007791,Pbr015036,Pbr006516…	-|-|-|-|-|-|-|-|-|-|-|-|-|-|-|-|-|-|-|-|-|-|-|-|-|-|-|-|-|-|-|-|-|-|-|-|-|-|-|-|-|-|-|-|-|-|-|-|-|-|-|-|-|-|-|-|-|-|-|-|-|-|-|-|-|-|-|-|-|-|-|-|-|-|-|-|-|-|-|-|-|-|-|-|-|-|
GO:0006397	mRNA processing	biological_process	0.20266	1	33	7927	217	28560	Pbr035809,Pbr009059,Pbr009962,Pbr032238,Pbr012368,Pbr038928,Pbr041098,Pbr033232,Pbr004939,Pbr019143,Pbr034198,Pbr036340,Pbr013418,Pbr017805,Pbr034876,Pbr003199,Pbr009294,Pbr026620,Pbr021642,Pbr031713,Pbr032522,Pbr031740,Pbr029413,Pbr022685,Pbr013691,Pbr036831,Pbr011752,Pbr020357,Pbr023895,Pbr001196,Pbr011767,Pbr034104,Pbr003845	-|-|-|-|-|-|-|-|-|-|-|-|-|-|-|-|-|-|-|-|-|-|-|-|-|-|-|-|-|-|-|-|-|
GO:0019670	anaerobic glutamate catabolic process	biological_process	0.20272	1	1	7927	2	28560	Pbr028827	-|
GO:0050097	methylaspartate mutase activity	molecular_function	0.20272	1	1	7927	2	28560	Pbr028827	-|
GO:0030479	actin cortical patch	cellular_component	0.20408	1	1	7927	2	28560	Pbr003079	-|
GO:0030863	cortical cytoskeleton	cellular_component	0.20408	1	1	7927	2	28560	Pbr003079	-|
GO:0030864	cortical actin cytoskeleton	cellular_component	0.20408	1	1	7927	2	28560	Pbr003079	-|
GO:0044461	bacterial-type flagellum part	cellular_component	0.20446	1	5	7927	25	28560	Pbr001926,Pbr028729,Pbr013410,Pbr035719,Pbr011881	-|-|-|-|-|
GO:0005092	GDP-dissociation inhibitor activity	molecular_function	0.20624	1	2	7927	7	28560	Pbr006757,Pbr000067	-|-|
GO:0005094	Rho GDP-dissociation inhibitor activity	molecular_function	0.20624	1	2	7927	7	28560	Pbr006757,Pbr000067	-|-|
GO:0009074	aromatic amino acid family catabolic process	biological_process	0.20713	1	2	7927	6	28560	Pbr026742,Pbr011806	-|-|
GO:0004318	enoyl-[acyl-carrier-protein] reductase (NADH) activity	molecular_function	0.20728	1	1	7927	2	28560	Pbr020623	-|
GO:0030976	thiamine pyrophosphate binding	molecular_function	0.20782	1	7	7927	35	28560	Pbr007800,Pbr037092,Pbr031999,Pbr012601,Pbr007365,Pbr016641,Pbr004685	-|-|-|-|-|-|-|
GO:0004089	carbonate dehydratase activity	molecular_function	0.20818	1	3	7927	11	28560	Pbr009866,Pbr024409,Pbr019343	-|-|-|
GO:0004161	dimethylallyltranstransferase activity	molecular_function	0.2094	1	5	7927	24	28560	Pbr040080,Pbr010052,Pbr017364,Pbr025845,Pbr002163	-|-|-|-|-|
GO:0043414	macromolecule methylation	biological_process	0.20944	1	20	7927	119	28560	Pbr030835,Pbr027338,Pbr015036,Pbr001609,Pbr038797,Pbr017126,Pbr041674,Pbr012178,Pbr002971,Pbr001915,Pbr028788,Pbr027027,Pbr023326,Pbr014860,Pbr029788,Pbr022683,Pbr033005,Pbr022444,Pbr002648,Pbr008919	-|-|-|-|-|-|-|-|-|-|-|-|-|-|-|-|-|-|-|-|
GO:0030337	DNA polymerase processivity factor activity	molecular_function	0.20951	1	3	7927	14	28560	Pbr012023,Pbr003248,Pbr023846	-|-|-|
GO:0015994	chlorophyll metabolic process	biological_process	0.20982	1	9	7927	52	28560	Pbr019942,Pbr025950,Pbr007431,Pbr028095,Pbr001850,Pbr041942,Pbr026347,Pbr016071,Pbr026331	-|-|-|-|-|-|-|-|-|
GO:0072527	pyrimidine-containing compound metabolic process	biological_process	0.21078	1	14	7927	81	28560	Pbr037426,Pbr039564,Pbr022667,Pbr012435,Pbr010240,Pbr026535,Pbr026031,Pbr038047,Pbr013847,Pbr041292,Pbr027596,Pbr041807,Pbr029921,Pbr009000	-|-|-|-|-|-|-|-|-|-|-|-|-|-|
GO:0044743	intracellular protein transmembrane import	biological_process	0.21093	1	6	7927	34	28560	Pbr028163,Pbr032945,Pbr023241,Pbr028556,Pbr011924,Pbr023630	-|-|-|-|-|-|
GO:0065002	intracellular protein transmembrane transport	biological_process	0.21093	1	6	7927	34	28560	Pbr023241,Pbr028556,Pbr028163,Pbr032945,Pbr023630,Pbr011924	-|-|-|-|-|-|
GO:0051205	protein insertion into membrane	biological_process	0.21204	1	4	7927	17	28560	Pbr035803,Pbr036224,Pbr034017,Pbr020834	-|-|-|-|
GO:0051668	localization within membrane	biological_process	0.21204	1	4	7927	17	28560	Pbr020834,Pbr034017,Pbr035803,Pbr036224	-|-|-|-|
GO:0072329	monocarboxylic acid catabolic process	biological_process	0.21267	1	3	7927	11	28560	Pbr018366,Pbr002818,Pbr007471	-|-|-|
GO:0006400	tRNA modification	biological_process	0.21361	1	10	7927	54	28560	Pbr019881,Pbr015524,Pbr032835,Pbr034846,Pbr027027,Pbr000797,Pbr014402,Pbr008541,Pbr024410,Pbr032798	-|-|-|-|-|-|-|-|-|-|
GO:0008839	4-hydroxy-tetrahydrodipicolinate reductase	molecular_function	0.21397	1	6	7927	30	28560	Pbr038994,Pbr036395,Pbr006059,Pbr038232,Pbr025845,Pbr014112	-|-|-|-|-|-|
GO:0006959	humoral immune response	biological_process	0.21527	1	1	7927	3	28560	Pbr030005	-|
GO:0042381	hemolymph coagulation	biological_process	0.21527	1	1	7927	3	28560	Pbr030005	-|
GO:0043623	cellular protein complex assembly	biological_process	0.21579	1	42	7927	288	28560	Pbr011836,Pbr020014,Pbr041852,Pbr005556,Pbr028673,Pbr038304,Pbr029016,Pbr029110,Pbr019652,Pbr023051,Pbr008921,Pbr018954,Pbr031593,Pbr033130,Pbr027854,Pbr003079,Pbr011488,Pbr003091,Pbr040684,Pbr010325,Pbr014485,Pbr037497,Pbr035719,Pbr029413,Pbr027959,Pbr001139,Pbr028937,Pbr027380,Pbr033600,Pbr012256,Pbr015150,Pbr039132,Pbr033247,Pbr016978,Pbr031879,Pbr011989,Pbr014773,Pbr022926,Pbr001186,Pbr029427…	-|-|-|-|-|-|-|-|-|-|-|-|-|-|-|-|-|-|-|-|-|-|-|-|-|-|-|-|-|-|-|-|-|-|-|-|-|-|-|-|-|-|
GO:0046870	cadmium ion binding	molecular_function	0.21587	1	2	7927	7	28560	Pbr008584,Pbr008586	-|-|
GO:0016010	dystrophin-associated glycoprotein complex	cellular_component	0.21612	1	3	7927	12	28560	Pbr041765,Pbr026884,Pbr026886	-|-|-|
GO:0016298	lipase activity	molecular_function	0.21736	1	5	7927	24	28560	Pbr009527,Pbr002631,Pbr010903,Pbr035765,Pbr042805	-|-|-|-|-|
GO:0016192	vesicle-mediated transport	biological_process	0.21757	1	94	7927	630	28560	Pbr035753,Pbr003228,Pbr036899,Pbr001139,Pbr034872,Pbr032697,Pbr042284,Pbr007861,Pbr010347,Pbr039132,Pbr034274,Pbr021256,Pbr039859,Pbr001520,Pbr027338,Pbr034594,Pbr006167,Pbr036065,Pbr014506,Pbr000930,Pbr035727,Pbr016523,Pbr024010,Pbr033341,Pbr028339,Pbr036298,Pbr026423,Pbr030402,Pbr013097,Pbr032332,Pbr011292,Pbr011461,Pbr030952,Pbr006667,Pbr041620,Pbr035718,Pbr027561,Pbr007799,Pbr018954,Pbr029639…	-|-|-|-|-|-|-|-|-|-|-|-|-|-|-|-|-|-|-|-|-|-|-|-|-|-|-|-|-|-|-|-|-|-|-|-|-|-|-|-|-|-|-|-|-|-|-|-|-|-|-|-|-|-|-|-|-|-|-|-|-|-|-|-|-|-|-|-|-|-|-|-|-|-|-|-|-|-|-|-|-|-|-|-|-|-|-|-|-|-|-|-|-|-|
GO:0015031	protein transport	biological_process	0.21779	1	162	7927	1127	28560	Pbr019702,Pbr029413,Pbr035719,Pbr031255,Pbr028937,Pbr000301,Pbr023241,Pbr006022,Pbr010052,Pbr014803,Pbr021515,Pbr039086,Pbr001359,Pbr042351,Pbr039959,Pbr025950,Pbr000752,Pbr041740,Pbr011924,Pbr010845,Pbr010447,Pbr035133,Pbr009072,Pbr026717,Pbr010891,Pbr015954,Pbr018716,Pbr031741,Pbr019081,Pbr028340,Pbr002565,Pbr010232,Pbr029470,Pbr016746,Pbr004206,Pbr019426,Pbr018063,Pbr006716,Pbr012443,Pbr031414…	-|-|-|-|-|-|-|-|-|-|-|-|-|-|-|-|-|-|-|-|-|-|-|-|-|-|-|-|-|-|-|-|-|-|-|-|-|-|-|-|-|-|-|-|-|-|-|-|-|-|-|-|-|-|-|-|-|-|-|-|-|-|-|-|-|-|-|-|-|-|-|-|-|-|-|-|-|-|-|-|-|-|-|-|-|-|-|-|-|-|-|-|-|-|-|-|-|-|-|-|-|-|-|-|-|-|-|-|-|-|-|-|-|-|-|-|-|-|-|-|-|-|-|-|-|-|-|-|-|-|-|-|-|-|-|-|-|-|-|-|-|-|-|-|-|-|-|-|-|-|-|-|-|-|-|-|-|-|-|-|-|-|
GO:0045184	establishment of protein localization	biological_process	0.21779	1	162	7927	1127	28560	Pbr038758,Pbr016894,Pbr007246,Pbr041623,Pbr023630,Pbr004850,Pbr037923,Pbr036298,Pbr007998,Pbr019148,Pbr009194,Pbr031336,Pbr035718,Pbr010586,Pbr027561,Pbr038668,Pbr034594,Pbr006167,Pbr000930,Pbr029849,Pbr021282,Pbr024010,Pbr033770,Pbr037759,Pbr003228,Pbr034872,Pbr042284,Pbr007365,Pbr024739,Pbr038640,Pbr018063,Pbr019426,Pbr012443,Pbr006716,Pbr011488,Pbr031414,Pbr026463,Pbr041320,Pbr035133,Pbr010447…	-|-|-|-|-|-|-|-|-|-|-|-|-|-|-|-|-|-|-|-|-|-|-|-|-|-|-|-|-|-|-|-|-|-|-|-|-|-|-|-|-|-|-|-|-|-|-|-|-|-|-|-|-|-|-|-|-|-|-|-|-|-|-|-|-|-|-|-|-|-|-|-|-|-|-|-|-|-|-|-|-|-|-|-|-|-|-|-|-|-|-|-|-|-|-|-|-|-|-|-|-|-|-|-|-|-|-|-|-|-|-|-|-|-|-|-|-|-|-|-|-|-|-|-|-|-|-|-|-|-|-|-|-|-|-|-|-|-|-|-|-|-|-|-|-|-|-|-|-|-|-|-|-|-|-|-|-|-|-|-|-|-|
GO:0010207	photosystem II assembly	biological_process	0.21781	1	2	7927	8	28560	Pbr011836,Pbr029413	-|-|
GO:0051168	nuclear export	biological_process	0.21812	1	2	7927	7	28560	Pbr000367,Pbr027380	-|-|
GO:0006336	DNA replication-independent nucleosome assembly	biological_process	0.21833	1	1	7927	2	28560	Pbr013484	-|
GO:0031055	chromatin remodeling at centromere	biological_process	0.21833	1	1	7927	2	28560	Pbr013484	-|
GO:0034080	CENP-A containing nucleosome assembly at centromere	biological_process	0.21833	1	1	7927	2	28560	Pbr013484	-|
GO:0034724	DNA replication-independent nucleosome organization	biological_process	0.21833	1	1	7927	2	28560	Pbr013484	-|
GO:0043486	histone exchange	biological_process	0.21833	1	1	7927	2	28560	Pbr013484	-|
GO:0031399	regulation of protein modification process	biological_process	0.21874	1	5	7927	27	28560	Pbr011335,Pbr007885,Pbr018077,Pbr037052,Pbr013503	-|-|-|-|-|
GO:0014065	phosphatidylinositol 3-kinase cascade	biological_process	0.2192	1	2	7927	7	28560	Pbr023206,Pbr021572	-|-|
GO:0014066	regulation of phosphatidylinositol 3-kinase cascade	biological_process	0.2192	1	2	7927	7	28560	Pbr023206,Pbr021572	-|-|
GO:0014068	positive regulation of phosphatidylinositol 3-kinase cascade	biological_process	0.2192	1	2	7927	7	28560	Pbr021572,Pbr023206	-|-|
GO:0043548	phosphatidylinositol 3-kinase binding	molecular_function	0.2192	1	2	7927	7	28560	Pbr023206,Pbr021572	-|-|
GO:0048015	phosphatidylinositol-mediated signaling	biological_process	0.2192	1	2	7927	7	28560	Pbr023206,Pbr021572	-|-|
GO:0048017	inositol lipid-mediated signaling	biological_process	0.2192	1	2	7927	7	28560	Pbr023206,Pbr021572	-|-|
GO:0008171	O-methyltransferase activity	molecular_function	0.22093	1	15	7927	95	28560	Pbr019942,Pbr030835,Pbr019881,Pbr015036,Pbr007791,Pbr027027,Pbr022368,Pbr022683,Pbr041674,Pbr024021,Pbr042782,Pbr012178,Pbr000418,Pbr012898,Pbr022343	-|-|-|-|-|-|-|-|-|-|-|-|-|-|-|
GO:0009154	purine ribonucleotide catabolic process	biological_process	0.2211	1	3	7927	12	28560	Pbr005095,Pbr029626,Pbr005087	-|-|-|
GO:0009261	ribonucleotide catabolic process	biological_process	0.2211	1	3	7927	12	28560	Pbr005095,Pbr029626,Pbr005087	-|-|-|
GO:0032940	secretion by cell	biological_process	0.22216	1	23	7927	143	28560	Pbr034869,Pbr017996,Pbr036065,Pbr010546,Pbr001520,Pbr041623,Pbr035727,Pbr026129,Pbr013097,Pbr035133,Pbr035753,Pbr036899,Pbr042421,Pbr031336,Pbr009194,Pbr035718,Pbr023465,Pbr002818,Pbr007799,Pbr032697,Pbr010232,Pbr019081,Pbr010347	-|-|-|-|-|-|-|-|-|-|-|-|-|-|-|-|-|-|-|-|-|-|-|
GO:0007548	sex differentiation	biological_process	0.22305	1	2	7927	7	28560	Pbr009294,Pbr041098	-|-|
GO:0006351	transcription, DNA-dependent	biological_process	0.22317	1	389	7927	2958	28560	Pbr012171,Pbr007033,Pbr009085,Pbr008404,Pbr038169,Pbr013924,Pbr017656,Pbr002572,Pbr016956,Pbr025864,Pbr030778,Pbr029750,Pbr029155,Pbr034733,Pbr034846,Pbr018966,Pbr015119,Pbr015561,Pbr030347,Pbr019022,Pbr021952,Pbr017296,Pbr019111,Pbr009902,Pbr025138,Pbr038436,Pbr033458,Pbr016120,Pbr006557,Pbr033479,Pbr026388,Pbr025184,Pbr003032,Pbr004885,Pbr015568,Pbr016257,Pbr015297,Pbr029429,Pbr004021,Pbr001064…	-|-|-|-|-|-|-|-|-|-|-|-|-|-|-|-|-|-|-|-|-|-|-|-|-|-|-|-|-|-|-|-|-|-|-|-|-|-|-|-|-|-|-|-|-|-|-|-|-|-|-|-|-|-|-|-|-|-|-|-|-|-|-|-|-|-|-|-|-|-|-|-|-|-|-|-|-|-|-|-|-|-|-|-|-|-|-|-|-|-|-|-|-|-|-|-|-|-|-|-|-|-|-|-|-|-|-|-|-|-|-|-|-|-|-|-|-|-|-|-|-|-|-|-|-|-|-|-|-|-|-|-|-|-|-|-|-|-|-|-|-|-|-|-|-|-|-|-|-|-|-|-|-|-|-|-|-|-|-|-|-|-|-|-|-|-|-|-|-|-|-|-|-|-|-|-|-|-|-|-|-|-|-|-|-|-|-|-|-|-|-|-|-|-|-|-|-|-|-|-…
GO:0002097	tRNA wobble base modification	biological_process	0.22433	1	2	7927	7	28560	Pbr034846,Pbr032835	-|-|
GO:0002098	tRNA wobble uridine modification	biological_process	0.22433	1	2	7927	7	28560	Pbr032835,Pbr034846	-|-|
GO:0009678	hydrogen-translocating pyrophosphatase activity	molecular_function	0.22442	1	4	7927	17	28560	Pbr016422,Pbr023462,Pbr026789,Pbr028917	-|-|-|-|
GO:0008081	phosphoric diester hydrolase activity	molecular_function	0.22466	1	10	7927	55	28560	Pbr042805,Pbr005095,Pbr035765,Pbr005087,Pbr038639,Pbr009527,Pbr010903,Pbr029626,Pbr025914,Pbr039132	-|-|-|-|-|-|-|-|-|-|
GO:1901363	heterocyclic compound binding	molecular_function	0.22606	1	1299	7927	9540	28560	Pbr039086,Pbr008196,Pbr038255,Pbr042533,Pbr001915,Pbr015939,Pbr041518,Pbr011969,Pbr005802,Pbr002342,Pbr041959,Pbr012235,Pbr037383,Pbr041654,Pbr021027,Pbr017399,Pbr001170,Pbr000268,Pbr022505,Pbr005542,Pbr012144,Pbr004200,Pbr028306,Pbr035657,Pbr023747,Pbr003315,Pbr002476,Pbr025143,Pbr026767,Pbr015667,Pbr013119,Pbr011656,Pbr015408,Pbr030339,Pbr028843,Pbr041704,Pbr003552,Pbr036306,Pbr032326,Pbr017126…	-|-|-|-|-|-|-|-|-|-|-|-|-|-|-|-|-|-|-|-|-|-|-|-|-|-|-|-|-|-|-|-|-|-|-|-|-|-|-|-|-|-|-|-|-|-|-|-|-|-|-|-|-|-|-|-|-|-|-|-|-|-|-|-|-|-|-|-|-|-|-|-|-|-|-|-|-|-|-|-|-|-|-|-|-|-|-|-|-|-|-|-|-|-|-|-|-|-|-|-|-|-|-|-|-|-|-|-|-|-|-|-|-|-|-|-|-|-|-|-|-|-|-|-|-|-|-|-|-|-|-|-|-|-|-|-|-|-|-|-|-|-|-|-|-|-|-|-|-|-|-|-|-|-|-|-|-|-|-|-|-|-|-|-|-|-|-|-|-|-|-|-|-|-|-|-|-|-|-|-|-|-|-|-|-|-|-|-|-|-|-|-|-|-|-|-|-|-|-|-…
GO:0097159	organic cyclic compound binding	molecular_function	0.22673	1	1299	7927	9541	28560	Pbr016257,Pbr015297,Pbr003032,Pbr018120,Pbr019516,Pbr027937,Pbr015317,Pbr016026,Pbr032524,Pbr035703,Pbr004624,Pbr010595,Pbr003081,Pbr000696,Pbr010446,Pbr019022,Pbr042181,Pbr009513,Pbr040776,Pbr038888,Pbr018966,Pbr015119,Pbr028433,Pbr021952,Pbr042813,Pbr040861,Pbr030344,Pbr008404,Pbr030956,Pbr038544,Pbr038304,Pbr005961,Pbr033016,Pbr017350,Pbr020758,Pbr020161,Pbr023740,Pbr017656,Pbr029606,Pbr012265…	-|-|-|-|-|-|-|-|-|-|-|-|-|-|-|-|-|-|-|-|-|-|-|-|-|-|-|-|-|-|-|-|-|-|-|-|-|-|-|-|-|-|-|-|-|-|-|-|-|-|-|-|-|-|-|-|-|-|-|-|-|-|-|-|-|-|-|-|-|-|-|-|-|-|-|-|-|-|-|-|-|-|-|-|-|-|-|-|-|-|-|-|-|-|-|-|-|-|-|-|-|-|-|-|-|-|-|-|-|-|-|-|-|-|-|-|-|-|-|-|-|-|-|-|-|-|-|-|-|-|-|-|-|-|-|-|-|-|-|-|-|-|-|-|-|-|-|-|-|-|-|-|-|-|-|-|-|-|-|-|-|-|-|-|-|-|-|-|-|-|-|-|-|-|-|-|-|-|-|-|-|-|-|-|-|-|-|-|-|-|-|-|-|-|-|-|-|-|-|-…
GO:0022607	cellular component assembly	biological_process	0.22694	1	101	7927	724	28560	Pbr028673,Pbr017262,Pbr041852,Pbr017979,Pbr001937,Pbr042095,Pbr008921,Pbr007741,Pbr016746,Pbr010309,Pbr039707,Pbr011456,Pbr021108,Pbr002048,Pbr001739,Pbr041472,Pbr033130,Pbr003199,Pbr003132,Pbr011488,Pbr030831,Pbr005557,Pbr031740,Pbr035719,Pbr032192,Pbr038738,Pbr037497,Pbr027959,Pbr029413,Pbr027380,Pbr028937,Pbr034251,Pbr004672,Pbr031570,Pbr013689,Pbr015150,Pbr015058,Pbr033247,Pbr032522,Pbr021041…	-|-|-|-|-|-|-|-|-|-|-|-|-|-|-|-|-|-|-|-|-|-|-|-|-|-|-|-|-|-|-|-|-|-|-|-|-|-|-|-|-|-|-|-|-|-|-|-|-|-|-|-|-|-|-|-|-|-|-|-|-|-|-|-|-|-|-|-|-|-|-|-|-|-|-|-|-|-|-|-|-|-|-|-|-|-|-|-|-|-|-|-|-|-|-|-|-|-|-|-|-|
GO:0044463	cell projection part	cellular_component	0.22773	1	5	7927	26	28560	Pbr013410,Pbr035719,Pbr011881,Pbr001926,Pbr028729	-|-|-|-|-|
GO:0044767	single-organism developmental process	biological_process	0.22789	1	29	7927	201	28560	Pbr035102,Pbr023841,Pbr007033,Pbr004643,Pbr027348,Pbr036806,Pbr013386,Pbr005473,Pbr018954,Pbr035833,Pbr010959,Pbr034587,Pbr029424,Pbr021719,Pbr022686,Pbr010956,Pbr040358,Pbr032362,Pbr023088,Pbr007374,Pbr034909,Pbr009356,Pbr003032,Pbr015582,Pbr034588,Pbr022343,Pbr009890,Pbr034912,Pbr037901	-|-|-|-|-|-|-|-|-|-|-|-|-|-|-|-|-|-|-|-|-|-|-|-|-|-|-|-|-|
GO:0048522	positive regulation of cellular process	biological_process	0.22879	1	33	7927	220	28560	Pbr032383,Pbr033130,Pbr008952,Pbr027347,Pbr003091,Pbr011488,Pbr010864,Pbr042827,Pbr021386,Pbr017262,Pbr032932,Pbr021572,Pbr017118,Pbr012545,Pbr023206,Pbr013503,Pbr018954,Pbr000856,Pbr006046,Pbr027338,Pbr014773,Pbr002931,Pbr019782,Pbr010517,Pbr023128,Pbr029386,Pbr005077,Pbr040520,Pbr008560,Pbr020028,Pbr007885,Pbr039132,Pbr021041	-|-|-|-|-|-|-|-|-|-|-|-|-|-|-|-|-|-|-|-|-|-|-|-|-|-|-|-|-|-|-|-|-|
GO:0004143	diacylglycerol kinase activity	molecular_function	0.2315	1	4	7927	18	28560	Pbr023504,Pbr030105,Pbr018022,Pbr023578	-|-|-|-|
GO:0043624	cellular protein complex disassembly	biological_process	0.23209	1	7	7927	38	28560	Pbr016424,Pbr003987,Pbr020327,Pbr003079,Pbr042867,Pbr035719,Pbr038900	-|-|-|-|-|-|-|
GO:0004332	fructose-bisphosphate aldolase activity	molecular_function	0.2328	1	3	7927	13	28560	Pbr012806,Pbr016797,Pbr005502	-|-|-|
GO:0003746	translation elongation factor activity	molecular_function	0.23281	1	8	7927	46	28560	Pbr026591,Pbr014405,Pbr030164,Pbr008549,Pbr027561,Pbr037272,Pbr003528,Pbr008194	-|-|-|-|-|-|-|-|
GO:0008284	positive regulation of cell proliferation	biological_process	0.23304	1	3	7927	13	28560	Pbr007885,Pbr019782,Pbr013503	-|-|-|
GO:0010243	response to organonitrogen compound	biological_process	0.2332	1	1	7927	2	28560	Pbr014773	-|
GO:0046903	secretion	biological_process	0.23333	1	23	7927	144	28560	Pbr041623,Pbr035727,Pbr026129,Pbr034869,Pbr017996,Pbr036065,Pbr001520,Pbr010546,Pbr031336,Pbr009194,Pbr035718,Pbr023465,Pbr002818,Pbr007799,Pbr032697,Pbr010232,Pbr019081,Pbr010347,Pbr013097,Pbr035133,Pbr035753,Pbr036899,Pbr042421	-|-|-|-|-|-|-|-|-|-|-|-|-|-|-|-|-|-|-|-|-|-|-|
GO:0009888	tissue development	biological_process	0.23417	1	7	7927	41	28560	Pbr034912,Pbr023921,Pbr005473,Pbr016204,Pbr010956,Pbr019738,Pbr009951	-|-|-|-|-|-|-|
GO:0006576	cellular biogenic amine metabolic process	biological_process	0.23465	1	15	7927	87	28560	Pbr011223,Pbr009000,Pbr002485,Pbr038668,Pbr016101,Pbr009745,Pbr019005,Pbr020444,Pbr024934,Pbr020551,Pbr011806,Pbr038640,Pbr030339,Pbr022236,Pbr010052	-|-|-|-|-|-|-|-|-|-|-|-|-|-|-|
GO:0044106	cellular amine metabolic process	biological_process	0.23465	1	15	7927	87	28560	Pbr030339,Pbr022236,Pbr010052,Pbr019005,Pbr020444,Pbr024934,Pbr020551,Pbr011806,Pbr038640,Pbr002485,Pbr038668,Pbr009745,Pbr016101,Pbr009000,Pbr011223	-|-|-|-|-|-|-|-|-|-|-|-|-|-|-|
GO:0008649	rRNA methyltransferase activity	molecular_function	0.2352	1	3	7927	13	28560	Pbr019881,Pbr012898,Pbr023326	-|-|-|
GO:0000975	regulatory region DNA binding	molecular_function	0.23716	1	3	7927	13	28560	Pbr012538,Pbr008959,Pbr012518	-|-|-|
GO:0001067	regulatory region nucleic acid binding	molecular_function	0.23716	1	3	7927	13	28560	Pbr008959,Pbr012538,Pbr012518	-|-|-|
GO:0043043	peptide biosynthetic process	biological_process	0.23789	1	5	7927	24	28560	Pbr026678,Pbr014727,Pbr002413,Pbr030164,Pbr006554	-|-|-|-|-|
GO:0009439	cyanate metabolic process	biological_process	0.2382	1	1	7927	2	28560	Pbr027621	-|
GO:0006520	cellular amino acid metabolic process	biological_process	0.23837	1	89	7927	597	28560	Pbr028139,Pbr028216,Pbr001483,Pbr041888,Pbr008754,Pbr008850,Pbr034447,Pbr004667,Pbr038994,Pbr040274,Pbr025247,Pbr013748,Pbr027873,Pbr002563,Pbr012435,Pbr029028,Pbr033900,Pbr026758,Pbr040270,Pbr025845,Pbr024019,Pbr006002,Pbr031985,Pbr014112,Pbr026061,Pbr007489,Pbr004306,Pbr031495,Pbr010341,Pbr041337,Pbr039714,Pbr037260,Pbr029322,Pbr036267,Pbr001330,Pbr040110,Pbr006059,Pbr028762,Pbr039553,Pbr020444…	-|-|-|-|-|-|-|-|-|-|-|-|-|-|-|-|-|-|-|-|-|-|-|-|-|-|-|-|-|-|-|-|-|-|-|-|-|-|-|-|-|-|-|-|-|-|-|-|-|-|-|-|-|-|-|-|-|-|-|-|-|-|-|-|-|-|-|-|-|-|-|-|-|-|-|-|-|-|-|-|-|-|-|-|-|-|-|-|-|
GO:0016482	cytoplasmic transport	biological_process	0.23859	1	50	7927	334	28560	Pbr006716,Pbr016894,Pbr028556,Pbr026816,Pbr004850,Pbr036254,Pbr023630,Pbr018220,Pbr028264,Pbr010447,Pbr021148,Pbr018954,Pbr027561,Pbr010586,Pbr013144,Pbr026037,Pbr038668,Pbr027338,Pbr028163,Pbr028044,Pbr011989,Pbr038632,Pbr029849,Pbr014506,Pbr006167,Pbr005062,Pbr008636,Pbr011924,Pbr029413,Pbr037759,Pbr032945,Pbr006288,Pbr026271,Pbr035719,Pbr001139,Pbr028937,Pbr000367,Pbr027380,Pbr029393,Pbr007365…	-|-|-|-|-|-|-|-|-|-|-|-|-|-|-|-|-|-|-|-|-|-|-|-|-|-|-|-|-|-|-|-|-|-|-|-|-|-|-|-|-|-|-|-|-|-|-|-|-|-|
GO:0051382	kinetochore assembly	biological_process	0.23969	1	7	7927	43	28560	Pbr041852,Pbr005556,Pbr040684,Pbr033600,Pbr011488,Pbr023051,Pbr029016	-|-|-|-|-|-|-|
GO:0051383	kinetochore organization	biological_process	0.23969	1	7	7927	43	28560	Pbr029016,Pbr041852,Pbr040684,Pbr005556,Pbr033600,Pbr011488,Pbr023051	-|-|-|-|-|-|-|
GO:0006558	L-phenylalanine metabolic process	biological_process	0.23991	1	3	7927	12	28560	Pbr004306,Pbr036612,Pbr026742	-|-|-|
GO:1902221	erythrose 4-phosphate/phosphoenolpyruvate family amino acid metabolic process	biological_process	0.23991	1	3	7927	12	28560	Pbr004306,Pbr036612,Pbr026742	-|-|-|
GO:0043484	regulation of RNA splicing	biological_process	0.2401	1	1	7927	2	28560	Pbr029413	-|
GO:0048024	regulation of mRNA splicing, via spliceosome	biological_process	0.2401	1	1	7927	2	28560	Pbr029413	-|
GO:0050684	regulation of mRNA processing	biological_process	0.2401	1	1	7927	2	28560	Pbr029413	-|
GO:0007591	molting cycle, chitin-based cuticle	biological_process	0.24035	1	1	7927	2	28560	Pbr019430	-|
GO:0008255	ecdysis-triggering hormone activity	molecular_function	0.24035	1	1	7927	2	28560	Pbr019430	-|
GO:0018990	ecdysis, chitin-based cuticle	biological_process	0.24035	1	1	7927	2	28560	Pbr019430	-|
GO:0022404	molting cycle process	biological_process	0.24035	1	1	7927	2	28560	Pbr019430	-|
GO:0042303	molting cycle	biological_process	0.24035	1	1	7927	2	28560	Pbr019430	-|
GO:0006631	fatty acid metabolic process	biological_process	0.24048	1	38	7927	256	28560	Pbr035949,Pbr005801,Pbr007866,Pbr031122,Pbr027407,Pbr041032,Pbr032296,Pbr011432,Pbr027910,Pbr021569,Pbr007124,Pbr038153,Pbr032299,Pbr009902,Pbr003627,Pbr012370,Pbr020913,Pbr019533,Pbr018657,Pbr018966,Pbr041955,Pbr039132,Pbr038134,Pbr005802,Pbr007471,Pbr027385,Pbr025429,Pbr022893,Pbr039971,Pbr018366,Pbr032449,Pbr011969,Pbr026475,Pbr034256,Pbr021518,Pbr026472,Pbr017012,Pbr041952	-|-|-|-|-|-|-|-|-|-|-|-|-|-|-|-|-|-|-|-|-|-|-|-|-|-|-|-|-|-|-|-|-|-|-|-|-|-|
GO:0004820	glycine-tRNA ligase activity	molecular_function	0.24074	1	1	7927	2	28560	Pbr016007	-|
GO:0006426	glycyl-tRNA aminoacylation	biological_process	0.24074	1	1	7927	2	28560	Pbr016007	-|
GO:0044421	extracellular region part	cellular_component	0.24099	1	61	7927	444	28560	Pbr038443,Pbr011068,Pbr006046,Pbr001359,Pbr033225,Pbr038858,Pbr040121,Pbr015024,Pbr030420,Pbr038791,Pbr029427,Pbr008420,Pbr014369,Pbr019628,Pbr011937,Pbr013784,Pbr036114,Pbr035719,Pbr005077,Pbr000971,Pbr034024,Pbr039132,Pbr012256,Pbr007885,Pbr015150,Pbr037263,Pbr021903,Pbr042779,Pbr033614,Pbr027347,Pbr027854,Pbr032383,Pbr026767,Pbr025138,Pbr042688,Pbr039714,Pbr037537,Pbr012171,Pbr000569,Pbr019818…	-|-|-|-|-|-|-|-|-|-|-|-|-|-|-|-|-|-|-|-|-|-|-|-|-|-|-|-|-|-|-|-|-|-|-|-|-|-|-|-|-|-|-|-|-|-|-|-|-|-|-|-|-|-|-|-|-|-|-|-|-|
GO:0003989	acetyl-CoA carboxylase activity	molecular_function	0.24113	1	3	7927	12	28560	Pbr012370,Pbr039971,Pbr035949	-|-|-|
GO:0016421	CoA carboxylase activity	molecular_function	0.24113	1	3	7927	12	28560	Pbr012370,Pbr035949,Pbr039971	-|-|-|
GO:0016885	ligase activity, forming carbon-carbon bonds	molecular_function	0.24113	1	3	7927	12	28560	Pbr039971,Pbr035949,Pbr012370	-|-|-|
GO:0044432	endoplasmic reticulum part	cellular_component	0.24115	1	30	7927	203	28560	Pbr009194,Pbr025208,Pbr034412,Pbr025016,Pbr031115,Pbr032563,Pbr032041,Pbr007365,Pbr035112,Pbr012171,Pbr019818,Pbr026693,Pbr023544,Pbr031573,Pbr009521,Pbr000486,Pbr036746,Pbr014268,Pbr011347,Pbr003393,Pbr037923,Pbr011763,Pbr018773,Pbr021282,Pbr012117,Pbr036830,Pbr009482,Pbr018063,Pbr034140,Pbr013639	-|-|-|-|-|-|-|-|-|-|-|-|-|-|-|-|-|-|-|-|-|-|-|-|-|-|-|-|-|-|
GO:0005575	cellular_component	cellular_component	0.24216	1	1508	7927	11469	28560	Pbr025685,Pbr025290,Pbr039970,Pbr021265,Pbr027552,Pbr009294,Pbr000043,Pbr034329,Pbr020157,Pbr035706,Pbr001210,Pbr008420,Pbr035698,Pbr038099,Pbr001913,Pbr011177,Pbr042230,Pbr021480,Pbr041017,Pbr029769,Pbr006552,Pbr035814,Pbr033766,Pbr013931,Pbr034594,Pbr023509,Pbr002867,Pbr032326,Pbr027561,Pbr034295,Pbr025527,Pbr023206,Pbr036418,Pbr006814,Pbr023624,Pbr010176,Pbr000486,Pbr029153,Pbr029955,Pbr041327…	-|-|-|-|-|-|-|-|-|-|-|-|-|-|-|-|-|-|-|-|-|-|-|-|-|-|-|-|-|-|-|-|-|-|-|-|-|-|-|-|-|-|-|-|-|-|-|-|-|-|-|-|-|-|-|-|-|-|-|-|-|-|-|-|-|-|-|-|-|-|-|-|-|-|-|-|-|-|-|-|-|-|-|-|-|-|-|-|-|-|-|-|-|-|-|-|-|-|-|-|-|-|-|-|-|-|-|-|-|-|-|-|-|-|-|-|-|-|-|-|-|-|-|-|-|-|-|-|-|-|-|-|-|-|-|-|-|-|-|-|-|-|-|-|-|-|-|-|-|-|-|-|-|-|-|-|-|-|-|-|-|-|-|-|-|-|-|-|-|-|-|-|-|-|-|-|-|-|-|-|-|-|-|-|-|-|-|-|-|-|-|-|-|-|-|-|-|-|-|-…
GO:0010562	positive regulation of phosphorus metabolic process	biological_process	0.24226	1	2	7927	8	28560	Pbr007885,Pbr013503	-|-|
GO:0031401	positive regulation of protein modification process	biological_process	0.24226	1	2	7927	8	28560	Pbr007885,Pbr013503	-|-|
GO:0045937	positive regulation of phosphate metabolic process	biological_process	0.24226	1	2	7927	8	28560	Pbr007885,Pbr013503	-|-|
GO:0009307	DNA restriction-modification system	biological_process	0.24228	1	6	7927	32	28560	Pbr033217,Pbr042230,Pbr010899,Pbr027747,Pbr028673,Pbr008035	-|-|-|-|-|-|
GO:0044355	clearance of foreign intracellular DNA	biological_process	0.24228	1	6	7927	32	28560	Pbr008035,Pbr028673,Pbr027747,Pbr010899,Pbr042230,Pbr033217	-|-|-|-|-|-|
GO:0008013	beta-catenin binding	molecular_function	0.24238	1	3	7927	12	28560	Pbr021027,Pbr010630,Pbr016661	-|-|-|
GO:0045300	acyl-[acyl-carrier-protein] desaturase activity	molecular_function	0.24263	1	2	7927	8	28560	Pbr041952,Pbr041955	-|-|
GO:0002682	regulation of immune system process	biological_process	0.24273	1	7	7927	43	28560	Pbr027937,Pbr040679,Pbr023206,Pbr027237,Pbr035560,Pbr021572,Pbr005160	-|-|-|-|-|-|-|
GO:0016778	diphosphotransferase activity	molecular_function	0.24293	1	3	7927	12	28560	Pbr005716,Pbr029654,Pbr036155	-|-|-|
GO:0016646	oxidoreductase activity, acting on the CH-NH group of donors, NAD or NADP as acceptor	molecular_function	0.24364	1	6	7927	30	28560	Pbr024019,Pbr036267,Pbr031405,Pbr038232,Pbr012435,Pbr009412	-|-|-|-|-|-|
GO:0000280	nuclear division	biological_process	0.24574	1	14	7927	86	28560	Pbr029413,Pbr012497,Pbr035719,Pbr035262,Pbr008560,Pbr008993,Pbr003079,Pbr029016,Pbr036479,Pbr014896,Pbr001378,Pbr039132,Pbr024787,Pbr014473	-|-|-|-|-|-|-|-|-|-|-|-|-|-|
GO:0007067	mitosis	biological_process	0.24574	1	14	7927	86	28560	Pbr036479,Pbr014896,Pbr001378,Pbr039132,Pbr014473,Pbr024787,Pbr012497,Pbr029413,Pbr035719,Pbr035262,Pbr003079,Pbr008560,Pbr008993,Pbr029016	-|-|-|-|-|-|-|-|-|-|-|-|-|-|
GO:0032880	regulation of protein localization	biological_process	0.24755	1	2	7927	8	28560	Pbr027338,Pbr041740	-|-|
GO:0051223	regulation of protein transport	biological_process	0.24755	1	2	7927	8	28560	Pbr027338,Pbr041740	-|-|
GO:0070201	regulation of establishment of protein localization	biological_process	0.24755	1	2	7927	8	28560	Pbr041740,Pbr027338	-|-|
GO:0072528	pyrimidine-containing compound biosynthetic process	biological_process	0.24763	1	12	7927	70	28560	Pbr039564,Pbr029921,Pbr009000,Pbr027596,Pbr041292,Pbr013847,Pbr038047,Pbr026031,Pbr010240,Pbr026535,Pbr012435,Pbr022667	-|-|-|-|-|-|-|-|-|-|-|-|
GO:0044391	ribosomal subunit	cellular_component	0.24816	1	5	7927	29	28560	Pbr035833,Pbr003478,Pbr023997,Pbr018922,Pbr018920	-|-|-|-|-|
GO:0006195	purine nucleotide catabolic process	biological_process	0.24858	1	4	7927	20	28560	Pbr029626,Pbr005087,Pbr021754,Pbr005095	-|-|-|-|
GO:0072523	purine-containing compound catabolic process	biological_process	0.24858	1	4	7927	20	28560	Pbr029626,Pbr005087,Pbr021754,Pbr005095	-|-|-|-|
GO:0005834	heterotrimeric G-protein complex	cellular_component	0.24889	1	4	7927	19	28560	Pbr012370,Pbr018716,Pbr021253,Pbr018868	-|-|-|-|
GO:0019897	extrinsic to plasma membrane	cellular_component	0.24889	1	4	7927	19	28560	Pbr018868,Pbr021253,Pbr018716,Pbr012370	-|-|-|-|
GO:0031234	extrinsic to internal side of plasma membrane	cellular_component	0.24889	1	4	7927	19	28560	Pbr018868,Pbr021253,Pbr012370,Pbr018716	-|-|-|-|
GO:0016682	oxidoreductase activity, acting on diphenols and related substances as donors, oxygen as acceptor	molecular_function	0.24923	1	4	7927	20	28560	Pbr000326,Pbr038786,Pbr000089,Pbr034342	-|-|-|-|
GO:0016149	translation release factor activity, codon specific	molecular_function	0.25042	1	4	7927	19	28560	Pbr035719,Pbr016424,Pbr003987,Pbr042867	-|-|-|-|
GO:0003697	single-stranded DNA binding	molecular_function	0.25047	1	9	7927	50	28560	Pbr023847,Pbr006046,Pbr021251,Pbr003139,Pbr041471,Pbr030864,Pbr003848,Pbr026523,Pbr015625	-|-|-|-|-|-|-|-|-|
GO:0006063	uronic acid metabolic process	biological_process	0.25099	1	1	7927	2	28560	Pbr002818	-|
GO:0006064	glucuronate catabolic process	biological_process	0.25099	1	1	7927	2	28560	Pbr002818	-|
GO:0019585	glucuronate metabolic process	biological_process	0.25099	1	1	7927	2	28560	Pbr002818	-|
GO:0022402	cell cycle process	biological_process	0.25236	1	50	7927	349	28560	Pbr023051,Pbr016796,Pbr041620,Pbr041006,Pbr005432,Pbr005345,Pbr041852,Pbr003588,Pbr005556,Pbr017262,Pbr017979,Pbr029016,Pbr011488,Pbr003132,Pbr036479,Pbr029701,Pbr005557,Pbr036339,Pbr042827,Pbr030347,Pbr012497,Pbr011456,Pbr003079,Pbr013689,Pbr015058,Pbr028080,Pbr016948,Pbr024787,Pbr039132,Pbr033247,Pbr021041,Pbr014896,Pbr035719,Pbr038738,Pbr029413,Pbr022685,Pbr030948,Pbr031570,Pbr004672,Pbr008993…	-|-|-|-|-|-|-|-|-|-|-|-|-|-|-|-|-|-|-|-|-|-|-|-|-|-|-|-|-|-|-|-|-|-|-|-|-|-|-|-|-|-|-|-|-|-|-|-|-|-|
GO:0010942	positive regulation of cell death	biological_process	0.25407	1	3	7927	12	28560	Pbr000856,Pbr008952,Pbr032932	-|-|-|
GO:0043065	positive regulation of apoptotic process	biological_process	0.25407	1	3	7927	12	28560	Pbr032932,Pbr008952,Pbr000856	-|-|-|
GO:0043068	positive regulation of programmed cell death	biological_process	0.25407	1	3	7927	12	28560	Pbr032932,Pbr008952,Pbr000856	-|-|-|
GO:0016559	peroxisome fission	biological_process	0.25432	1	2	7927	11	28560	Pbr012723,Pbr020101	-|-|
GO:0072330	monocarboxylic acid biosynthetic process	biological_process	0.25448	1	22	7927	146	28560	Pbr039132,Pbr031122,Pbr035949,Pbr021569,Pbr027910,Pbr038134,Pbr032296,Pbr026475,Pbr012370,Pbr034256,Pbr032449,Pbr025429,Pbr039971,Pbr038153,Pbr032299,Pbr018966,Pbr026472,Pbr017012,Pbr019533,Pbr018657,Pbr021518,Pbr020913	-|-|-|-|-|-|-|-|-|-|-|-|-|-|-|-|-|-|-|-|-|-|
GO:0007186	G-protein coupled receptor signaling pathway	biological_process	0.25459	1	35	7927	225	28560	Pbr030105,Pbr027931,Pbr019925,Pbr000573,Pbr025361,Pbr019430,Pbr018022,Pbr006062,Pbr015024,Pbr038031,Pbr030840,Pbr033479,Pbr023578,Pbr034864,Pbr023504,Pbr035706,Pbr003189,Pbr021253,Pbr012370,Pbr018868,Pbr026767,Pbr001694,Pbr001824,Pbr038817,Pbr026251,Pbr025530,Pbr021468,Pbr012265,Pbr034247,Pbr040028,Pbr020906,Pbr013861,Pbr025610,Pbr018716,Pbr001053	-|-|-|-|-|-|-|-|-|-|-|-|-|-|-|-|-|-|-|-|-|-|-|-|-|-|-|-|-|-|-|-|-|-|-|
GO:0042752	regulation of circadian rhythm	biological_process	0.25517	1	1	7927	3	28560	Pbr036934	-|
GO:0042754	negative regulation of circadian rhythm	biological_process	0.25517	1	1	7927	3	28560	Pbr036934	-|
GO:0047487	oligogalacturonide lyase activity	molecular_function	0.25518	1	1	7927	2	28560	Pbr008610	-|
GO:0005275	amine transmembrane transporter activity	molecular_function	0.25602	1	1	7927	2	28560	Pbr005802	-|
GO:0015665	alcohol transmembrane transporter activity	molecular_function	0.25602	1	1	7927	2	28560	Pbr005802	-|
GO:0015695	organic cation transport	biological_process	0.25602	1	1	7927	2	28560	Pbr005802	-|
GO:0015837	amine transport	biological_process	0.25602	1	1	7927	2	28560	Pbr005802	-|
GO:0015850	organic hydroxy compound transport	biological_process	0.25602	1	1	7927	2	28560	Pbr005802	-|
GO:0034228	ethanolamine transmembrane transporter activity	molecular_function	0.25602	1	1	7927	2	28560	Pbr005802	-|
GO:0034229	ethanolamine transport	biological_process	0.25602	1	1	7927	2	28560	Pbr005802	-|
GO:1901618	organic hydroxy compound transmembrane transporter activity	molecular_function	0.25602	1	1	7927	2	28560	Pbr005802	-|
GO:0022411	cellular component disassembly	biological_process	0.25611	1	9	7927	54	28560	Pbr020327,Pbr003079,Pbr035719,Pbr038900,Pbr011450,Pbr041026,Pbr003987,Pbr016424,Pbr042867	-|-|-|-|-|-|-|-|-|
GO:0032984	macromolecular complex disassembly	biological_process	0.25611	1	9	7927	54	28560	Pbr042867,Pbr003987,Pbr016424,Pbr020327,Pbr003079,Pbr041026,Pbr011450,Pbr038900,Pbr035719	-|-|-|-|-|-|-|-|-|
GO:0001664	G-protein coupled receptor binding	molecular_function	0.25732	1	4	7927	20	28560	Pbr013228,Pbr014545,Pbr024919,Pbr031206	-|-|-|-|
GO:0006808	regulation of nitrogen utilization	biological_process	0.25758	1	3	7927	14	28560	Pbr021572,Pbr016622,Pbr021515	-|-|-|
GO:0019740	nitrogen utilization	biological_process	0.25758	1	3	7927	14	28560	Pbr016622,Pbr021572,Pbr021515	-|-|-|
GO:0033588	Elongator holoenzyme complex	cellular_component	0.2577	1	2	7927	7	28560	Pbr042230,Pbr032266	-|-|
GO:0001522	pseudouridine synthesis	biological_process	0.25773	1	7	7927	41	28560	Pbr000293,Pbr020874,Pbr011312,Pbr018562,Pbr030697,Pbr033215,Pbr004386	-|-|-|-|-|-|-|
GO:0015159	polysaccharide transmembrane transporter activity	molecular_function	0.25773	1	2	7927	7	28560	Pbr039046,Pbr038169	-|-|
GO:0015774	polysaccharide transport	biological_process	0.25773	1	2	7927	7	28560	Pbr039046,Pbr038169	-|-|
GO:0033037	polysaccharide localization	biological_process	0.25773	1	2	7927	7	28560	Pbr038169,Pbr039046	-|-|
GO:0009119	ribonucleoside metabolic process	biological_process	0.2579	1	30	7927	217	28560	Pbr004752,Pbr042637,Pbr011639,Pbr028751,Pbr041337,Pbr000797,Pbr020157,Pbr005088,Pbr041516,Pbr032796,Pbr030867,Pbr030484,Pbr013386,Pbr026061,Pbr018300,Pbr016412,Pbr039217,Pbr006002,Pbr032391,Pbr019082,Pbr014548,Pbr018549,Pbr006221,Pbr023147,Pbr026031,Pbr027854,Pbr024095,Pbr020040,Pbr003235,Pbr040281	-|-|-|-|-|-|-|-|-|-|-|-|-|-|-|-|-|-|-|-|-|-|-|-|-|-|-|-|-|-|
GO:0042440	pigment metabolic process	biological_process	0.25829	1	29	7927	190	28560	Pbr007431,Pbr005802,Pbr011432,Pbr019942,Pbr020895,Pbr008850,Pbr027385,Pbr041486,Pbr026347,Pbr007498,Pbr005801,Pbr001850,Pbr014112,Pbr026331,Pbr029606,Pbr011806,Pbr028095,Pbr026751,Pbr007297,Pbr024780,Pbr010942,Pbr025950,Pbr004200,Pbr027037,Pbr009902,Pbr002357,Pbr041942,Pbr003627,Pbr016071	-|-|-|-|-|-|-|-|-|-|-|-|-|-|-|-|-|-|-|-|-|-|-|-|-|-|-|-|-|
GO:0090544	BAF-type complex	cellular_component	0.25855	1	3	7927	13	28560	Pbr000275,Pbr002715,Pbr041428	-|-|-|
GO:0019211	phosphatase activator activity	molecular_function	0.25878	1	1	7927	2	28560	Pbr023462	-|
GO:0016763	transferase activity, transferring pentosyl groups	molecular_function	0.25949	1	11	7927	62	28560	Pbr015524,Pbr003510,Pbr013805,Pbr041807,Pbr010045,Pbr000797,Pbr015878,Pbr015262,Pbr024410,Pbr008541,Pbr037426	-|-|-|-|-|-|-|-|-|-|-|
GO:0016703	oxidoreductase activity, acting on single donors with incorporation of molecular oxygen, incorporation of one atom of oxygen (internal monooxygenases or internal mixed function oxidases)	molecular_function	0.25965	1	6	7927	32	28560	Pbr002838,Pbr002563,Pbr001483,Pbr025247,Pbr037260,Pbr030373	-|-|-|-|-|-|
GO:0008987	quinolinate synthetase A activity	molecular_function	0.2606	1	1	7927	2	28560	Pbr024040	-|
GO:0016638	oxidoreductase activity, acting on the CH-NH2 group of donors	molecular_function	0.26069	1	10	7927	58	28560	Pbr000287,Pbr026259,Pbr036963,Pbr023069,Pbr037260,Pbr025247,Pbr001483,Pbr026758,Pbr024919,Pbr008104	-|-|-|-|-|-|-|-|-|-|
GO:0000178	exosome (RNase complex)	cellular_component	0.26187	1	2	7927	8	28560	Pbr016879,Pbr007734	-|-|
GO:0019310	inositol catabolic process	biological_process	0.2619	1	2	7927	9	28560	Pbr035260,Pbr028619	-|-|
GO:0046164	alcohol catabolic process	biological_process	0.2619	1	2	7927	9	28560	Pbr035260,Pbr028619	-|-|
GO:0046174	polyol catabolic process	biological_process	0.2619	1	2	7927	9	28560	Pbr035260,Pbr028619	-|-|
GO:0050113	inositol oxygenase activity	molecular_function	0.2619	1	2	7927	9	28560	Pbr028619,Pbr035260	-|-|
GO:1901616	organic hydroxy compound catabolic process	biological_process	0.2619	1	2	7927	9	28560	Pbr028619,Pbr035260	-|-|
GO:0042274	ribosomal small subunit biogenesis	biological_process	0.26193	1	1	7927	2	28560	Pbr029980	-|
GO:0007008	outer mitochondrial membrane organization	biological_process	0.26304	1	3	7927	14	28560	Pbr023630,Pbr028163,Pbr028556	-|-|-|
GO:0045040	protein import into mitochondrial outer membrane	biological_process	0.26304	1	3	7927	14	28560	Pbr028163,Pbr028556,Pbr023630	-|-|-|
GO:0003899	DNA-directed RNA polymerase activity	molecular_function	0.2639	1	40	7927	279	28560	Pbr034210,Pbr024145,Pbr003554,Pbr039924,Pbr033000,Pbr016580,Pbr026388,Pbr028202,Pbr025535,Pbr029315,Pbr026541,Pbr007383,Pbr031326,Pbr026158,Pbr016120,Pbr007036,Pbr032030,Pbr037914,Pbr008655,Pbr025138,Pbr035368,Pbr000359,Pbr012513,Pbr009895,Pbr004200,Pbr021358,Pbr019022,Pbr015561,Pbr024926,Pbr027747,Pbr035823,Pbr012900,Pbr017656,Pbr038169,Pbr009660,Pbr039046,Pbr038543,Pbr030179,Pbr029422,Pbr027640	-|-|-|-|-|-|-|-|-|-|-|-|-|-|-|-|-|-|-|-|-|-|-|-|-|-|-|-|-|-|-|-|-|-|-|-|-|-|-|-|
GO:0004540	ribonuclease activity	molecular_function	0.26514	1	21	7927	133	28560	Pbr011415,Pbr013932,Pbr019925,Pbr002048,Pbr035262,Pbr025013,Pbr005797,Pbr018968,Pbr023106,Pbr001588,Pbr028901,Pbr008797,Pbr013486,Pbr033005,Pbr038828,Pbr002624,Pbr011024,Pbr005556,Pbr015508,Pbr041384,Pbr011752	-|-|-|-|-|-|-|-|-|-|-|-|-|-|-|-|-|-|-|-|-|
GO:0072511	divalent inorganic cation transport	biological_process	0.26574	1	28	7927	179	28560	Pbr002312,Pbr016864,Pbr025361,Pbr019224,Pbr003315,Pbr016894,Pbr016865,Pbr027931,Pbr020925,Pbr027408,Pbr011223,Pbr001746,Pbr017881,Pbr000696,Pbr032043,Pbr017028,Pbr000173,Pbr025685,Pbr042091,Pbr006856,Pbr002485,Pbr010071,Pbr001053,Pbr026847,Pbr033016,Pbr035065,Pbr009000,Pbr032932	-|-|-|-|-|-|-|-|-|-|-|-|-|-|-|-|-|-|-|-|-|-|-|-|-|-|-|-|
GO:0046961	proton-transporting ATPase activity, rotational mechanism	molecular_function	0.26582	1	5	7927	35	28560	Pbr020157,Pbr030484,Pbr040281,Pbr019082,Pbr024095	-|-|-|-|-|
GO:0003848	2-amino-4-hydroxy-6-hydroxymethyldihydropteridine diphosphokinase activity	molecular_function	0.26757	1	1	7927	2	28560	Pbr005716	-|
GO:0032774	RNA biosynthetic process	biological_process	0.26931	1	390	7927	2985	28560	Pbr000966,Pbr037242,Pbr027640,Pbr032058,Pbr030179,Pbr028480,Pbr019211,Pbr042755,Pbr017262,Pbr020551,Pbr012900,Pbr021875,Pbr017118,Pbr025352,Pbr002460,Pbr034174,Pbr042291,Pbr012264,Pbr016049,Pbr034587,Pbr003002,Pbr030097,Pbr000398,Pbr001334,Pbr004438,Pbr002865,Pbr007036,Pbr008788,Pbr007383,Pbr001037,Pbr029315,Pbr025535,Pbr013722,Pbr033225,Pbr033000,Pbr016641,Pbr003554,Pbr018422,Pbr037595,Pbr011087…	-|-|-|-|-|-|-|-|-|-|-|-|-|-|-|-|-|-|-|-|-|-|-|-|-|-|-|-|-|-|-|-|-|-|-|-|-|-|-|-|-|-|-|-|-|-|-|-|-|-|-|-|-|-|-|-|-|-|-|-|-|-|-|-|-|-|-|-|-|-|-|-|-|-|-|-|-|-|-|-|-|-|-|-|-|-|-|-|-|-|-|-|-|-|-|-|-|-|-|-|-|-|-|-|-|-|-|-|-|-|-|-|-|-|-|-|-|-|-|-|-|-|-|-|-|-|-|-|-|-|-|-|-|-|-|-|-|-|-|-|-|-|-|-|-|-|-|-|-|-|-|-|-|-|-|-|-|-|-|-|-|-|-|-|-|-|-|-|-|-|-|-|-|-|-|-|-|-|-|-|-|-|-|-|-|-|-|-|-|-|-|-|-|-|-|-|-|-|-|-…
GO:0048029	monosaccharide binding	molecular_function	0.27024	1	1	7927	3	28560	Pbr005160	-|
GO:0046907	intracellular transport	biological_process	0.27085	1	154	7927	1082	28560	Pbr012443,Pbr006716,Pbr018063,Pbr019426,Pbr026463,Pbr011488,Pbr001664,Pbr031414,Pbr031741,Pbr015954,Pbr010891,Pbr009072,Pbr010447,Pbr041852,Pbr004206,Pbr029470,Pbr028340,Pbr002565,Pbr039959,Pbr001359,Pbr025950,Pbr039086,Pbr011924,Pbr037985,Pbr000752,Pbr028937,Pbr031255,Pbr033746,Pbr035719,Pbr029413,Pbr019702,Pbr010716,Pbr010917,Pbr010052,Pbr014803,Pbr023241,Pbr006022,Pbr038758,Pbr023630,Pbr007246…	-|-|-|-|-|-|-|-|-|-|-|-|-|-|-|-|-|-|-|-|-|-|-|-|-|-|-|-|-|-|-|-|-|-|-|-|-|-|-|-|-|-|-|-|-|-|-|-|-|-|-|-|-|-|-|-|-|-|-|-|-|-|-|-|-|-|-|-|-|-|-|-|-|-|-|-|-|-|-|-|-|-|-|-|-|-|-|-|-|-|-|-|-|-|-|-|-|-|-|-|-|-|-|-|-|-|-|-|-|-|-|-|-|-|-|-|-|-|-|-|-|-|-|-|-|-|-|-|-|-|-|-|-|-|-|-|-|-|-|-|-|-|-|-|-|-|-|-|-|-|-|-|-|-|
GO:0042592	homeostatic process	biological_process	0.27116	1	43	7927	308	28560	Pbr016221,Pbr004278,Pbr010942,Pbr011218,Pbr014235,Pbr016203,Pbr035809,Pbr005811,Pbr014825,Pbr037213,Pbr009194,Pbr019635,Pbr030956,Pbr031422,Pbr000208,Pbr003020,Pbr034936,Pbr008420,Pbr022835,Pbr011969,Pbr014773,Pbr025294,Pbr028620,Pbr028929,Pbr028743,Pbr014824,Pbr007051,Pbr039371,Pbr005794,Pbr022794,Pbr033617,Pbr021466,Pbr025806,Pbr008562,Pbr034446,Pbr001501,Pbr035084,Pbr002342,Pbr013691,Pbr038134…	-|-|-|-|-|-|-|-|-|-|-|-|-|-|-|-|-|-|-|-|-|-|-|-|-|-|-|-|-|-|-|-|-|-|-|-|-|-|-|-|-|-|-|
GO:0006098	pentose-phosphate shunt	biological_process	0.27128	1	2	7927	10	28560	Pbr013399,Pbr021374	-|-|
GO:0006740	NADPH regeneration	biological_process	0.27128	1	2	7927	10	28560	Pbr013399,Pbr021374	-|-|
GO:0006221	pyrimidine nucleotide biosynthetic process	biological_process	0.27135	1	7	7927	38	28560	Pbr010240,Pbr012435,Pbr022667,Pbr029921,Pbr027596,Pbr038047,Pbr026031	-|-|-|-|-|-|-|
GO:0009379	Holliday junction helicase complex	cellular_component	0.27232	1	2	7927	7	28560	Pbr004206,Pbr037044	-|-|
GO:0048476	Holliday junction resolvase complex	cellular_component	0.27232	1	2	7927	7	28560	Pbr037044,Pbr004206	-|-|
GO:0007006	mitochondrial membrane organization	biological_process	0.27271	1	4	7927	20	28560	Pbr023630,Pbr028556,Pbr000302,Pbr028163	-|-|-|-|
GO:0018537	coenzyme F420-dependent N5,N10-methenyltetrahydromethanopterin reductase activity	molecular_function	0.27298	1	1	7927	2	28560	Pbr013338	-|
GO:0046995	oxidoreductase activity, acting on hydrogen as donor, with other known acceptors	molecular_function	0.27298	1	1	7927	2	28560	Pbr013338	-|
GO:0047068	N5,N10-methenyltetrahydromethanopterin hydrogenase activity	molecular_function	0.27298	1	1	7927	2	28560	Pbr013338	-|
GO:0044550	secondary metabolite biosynthetic process	biological_process	0.27363	1	5	7927	26	28560	Pbr005736,Pbr002413,Pbr026423,Pbr026678,Pbr014727	-|-|-|-|-|
GO:0005664	nuclear origin of replication recognition complex	cellular_component	0.27376	1	3	7927	13	28560	Pbr012363,Pbr041137,Pbr003226	-|-|-|
GO:0030254	protein secretion by the type III secretion system	biological_process	0.27388	1	1	7927	2	28560	Pbr031336	-|
GO:0030257	type III protein secretion system complex	cellular_component	0.27388	1	1	7927	2	28560	Pbr031336	-|
GO:0050661	NADP binding	molecular_function	0.27496	1	13	7927	82	28560	Pbr029672,Pbr031999,Pbr037092,Pbr002917,Pbr009240,Pbr008015,Pbr001948,Pbr009902,Pbr022893,Pbr007498,Pbr010816,Pbr012494,Pbr014112	-|-|-|-|-|-|-|-|-|-|-|-|-|
GO:0003918	DNA topoisomerase type II (ATP-hydrolyzing) activity	molecular_function	0.2754	1	6	7927	32	28560	Pbr038900,Pbr005305,Pbr022962,Pbr022903,Pbr020327,Pbr039776	-|-|-|-|-|-|
GO:0061505	DNA topoisomerase II activity	molecular_function	0.2754	1	6	7927	32	28560	Pbr022903,Pbr022962,Pbr005305,Pbr038900,Pbr039776,Pbr020327	-|-|-|-|-|-|
GO:0048040	UDP-glucuronate decarboxylase activity	molecular_function	0.27568	1	1	7927	2	28560	Pbr032383	-|
GO:0031644	regulation of neurological system process	biological_process	0.27581	1	1	7927	2	28560	Pbr014717	-|
GO:0050804	regulation of synaptic transmission	biological_process	0.27581	1	1	7927	2	28560	Pbr014717	-|
GO:0051969	regulation of transmission of nerve impulse	biological_process	0.27581	1	1	7927	2	28560	Pbr014717	-|
GO:0006658	phosphatidylserine metabolic process	biological_process	0.27599	1	1	7927	2	28560	Pbr028762	-|
GO:0006659	phosphatidylserine biosynthetic process	biological_process	0.27599	1	1	7927	2	28560	Pbr028762	-|
GO:0004749	ribose phosphate diphosphokinase activity	molecular_function	0.27637	1	2	7927	7	28560	Pbr029654,Pbr036155	-|-|
GO:0005337	nucleoside transmembrane transporter activity	molecular_function	0.27671	1	3	7927	13	28560	Pbr001524,Pbr034875,Pbr000265	-|-|-|
GO:0006353	DNA-dependent transcription, termination	biological_process	0.27689	1	4	7927	20	28560	Pbr041026,Pbr011450,Pbr022903,Pbr011087	-|-|-|-|
GO:0003953	NAD+ nucleosidase activity	molecular_function	0.27742	1	1	7927	2	28560	Pbr000573	-|
GO:0009555	pollen development	biological_process	0.27755	1	1	7927	2	28560	Pbr026906	-|
GO:0048229	gametophyte development	biological_process	0.27755	1	1	7927	2	28560	Pbr026906	-|
GO:0006281	DNA repair	biological_process	0.27787	1	83	7927	555	28560	Pbr011612,Pbr020608,Pbr034819,Pbr002750,Pbr018502,Pbr000363,Pbr035719,Pbr004829,Pbr037044,Pbr010052,Pbr001037,Pbr009581,Pbr035657,Pbr039394,Pbr021108,Pbr034374,Pbr034377,Pbr013119,Pbr006326,Pbr024934,Pbr042755,Pbr007124,Pbr032058,Pbr002169,Pbr012368,Pbr028843,Pbr015625,Pbr030339,Pbr002240,Pbr004206,Pbr020551,Pbr011312,Pbr016257,Pbr038668,Pbr028694,Pbr002615,Pbr025013,Pbr018918,Pbr014782,Pbr040080…	-|-|-|-|-|-|-|-|-|-|-|-|-|-|-|-|-|-|-|-|-|-|-|-|-|-|-|-|-|-|-|-|-|-|-|-|-|-|-|-|-|-|-|-|-|-|-|-|-|-|-|-|-|-|-|-|-|-|-|-|-|-|-|-|-|-|-|-|-|-|-|-|-|-|-|-|-|-|-|-|-|-|-|
GO:0009262	deoxyribonucleotide metabolic process	biological_process	0.27809	1	3	7927	14	28560	Pbr027596,Pbr029921,Pbr012435	-|-|-|
GO:0008661	1-deoxy-D-xylulose-5-phosphate synthase activity	molecular_function	0.27812	1	2	7927	7	28560	Pbr004685,Pbr007800	-|-|
GO:0016744	transferase activity, transferring aldehyde or ketonic groups	molecular_function	0.27812	1	2	7927	7	28560	Pbr007800,Pbr004685	-|-|
GO:0016011	dystroglycan complex	cellular_component	0.27849	1	2	7927	8	28560	Pbr026884,Pbr026886	-|-|
GO:0016012	sarcoglycan complex	cellular_component	0.27849	1	2	7927	8	28560	Pbr026884,Pbr026886	-|-|
GO:0032787	monocarboxylic acid metabolic process	biological_process	0.27877	1	42	7927	290	28560	Pbr009902,Pbr032299,Pbr038153,Pbr012370,Pbr003627,Pbr018657,Pbr019533,Pbr037092,Pbr020913,Pbr041955,Pbr007950,Pbr018966,Pbr005801,Pbr031122,Pbr007866,Pbr035949,Pbr041032,Pbr002818,Pbr027407,Pbr011432,Pbr032296,Pbr021569,Pbr007124,Pbr027910,Pbr018366,Pbr032449,Pbr022893,Pbr025429,Pbr039971,Pbr011969,Pbr026475,Pbr034256,Pbr017012,Pbr026472,Pbr021518,Pbr031999,Pbr041952,Pbr039132,Pbr038134,Pbr005802…	-|-|-|-|-|-|-|-|-|-|-|-|-|-|-|-|-|-|-|-|-|-|-|-|-|-|-|-|-|-|-|-|-|-|-|-|-|-|-|-|-|-|
GO:0009291	unidirectional conjugation	biological_process	0.27951	1	1	7927	2	28560	Pbr008307	-|
GO:0033108	mitochondrial respiratory chain complex assembly	biological_process	0.27985	1	3	7927	15	28560	Pbr029110,Pbr019652,Pbr038304	-|-|-|
GO:0004435	phosphatidylinositol phospholipase C activity	molecular_function	0.28036	1	2	7927	8	28560	Pbr010903,Pbr009527	-|-|
GO:0004629	phospholipase C activity	molecular_function	0.28036	1	2	7927	8	28560	Pbr010903,Pbr009527	-|-|
GO:0016866	intramolecular transferase activity	molecular_function	0.28063	1	13	7927	84	28560	Pbr009299,Pbr001290,Pbr041316,Pbr004386,Pbr000368,Pbr024684,Pbr018562,Pbr013898,Pbr012094,Pbr033215,Pbr042395,Pbr028827,Pbr020874	-|-|-|-|-|-|-|-|-|-|-|-|-|
GO:0004146	dihydrofolate reductase activity	molecular_function	0.28094	1	2	7927	7	28560	Pbr009412,Pbr012435	-|-|
GO:0042278	purine nucleoside metabolic process	biological_process	0.28098	1	29	7927	213	28560	Pbr018300,Pbr039217,Pbr016412,Pbr006002,Pbr013386,Pbr026061,Pbr028751,Pbr041337,Pbr020157,Pbr005088,Pbr041516,Pbr030867,Pbr032796,Pbr030484,Pbr004752,Pbr042637,Pbr011639,Pbr020040,Pbr003235,Pbr040281,Pbr024095,Pbr014548,Pbr006221,Pbr018549,Pbr023147,Pbr026031,Pbr027854,Pbr032391,Pbr019082	-|-|-|-|-|-|-|-|-|-|-|-|-|-|-|-|-|-|-|-|-|-|-|-|-|-|-|-|-|
GO:0046128	purine ribonucleoside metabolic process	biological_process	0.28098	1	29	7927	213	28560	Pbr018300,Pbr006002,Pbr016412,Pbr039217,Pbr026061,Pbr013386,Pbr041337,Pbr028751,Pbr030867,Pbr032796,Pbr030484,Pbr020157,Pbr005088,Pbr041516,Pbr004752,Pbr011639,Pbr042637,Pbr040281,Pbr003235,Pbr020040,Pbr024095,Pbr006221,Pbr018549,Pbr014548,Pbr027854,Pbr026031,Pbr023147,Pbr032391,Pbr019082	-|-|-|-|-|-|-|-|-|-|-|-|-|-|-|-|-|-|-|-|-|-|-|-|-|-|-|-|-|
GO:0003779	actin binding	molecular_function	0.28141	1	31	7927	227	28560	Pbr029007,Pbr041494,Pbr001178,Pbr032056,Pbr018946,Pbr013906,Pbr018890,Pbr018751,Pbr040114,Pbr021253,Pbr010252,Pbr033734,Pbr041081,Pbr019224,Pbr010835,Pbr026717,Pbr034949,Pbr027640,Pbr032679,Pbr001362,Pbr002511,Pbr034827,Pbr010223,Pbr009415,Pbr016222,Pbr021736,Pbr039154,Pbr023740,Pbr035312,Pbr004876,Pbr032697	-|-|-|-|-|-|-|-|-|-|-|-|-|-|-|-|-|-|-|-|-|-|-|-|-|-|-|-|-|-|-|
GO:0050853	B cell receptor signaling pathway	biological_process	0.28163	1	1	7927	2	28560	Pbr035560	-|
GO:0042025	host cell nucleus	cellular_component	0.2828	1	14	7927	92	28560	Pbr033614,Pbr027347,Pbr013784,Pbr000569,Pbr020801,Pbr006046,Pbr005077,Pbr033225,Pbr040121,Pbr032383,Pbr042019,Pbr030864,Pbr017118,Pbr042688	-|-|-|-|-|-|-|-|-|-|-|-|-|-|
GO:0009898	internal side of plasma membrane	cellular_component	0.2834	1	4	7927	20	28560	Pbr018868,Pbr012370,Pbr018716,Pbr021253	-|-|-|-|
GO:0009318	exodeoxyribonuclease VII complex	cellular_component	0.28352	1	1	7927	2	28560	Pbr025088	-|
GO:0000981	sequence-specific DNA binding RNA polymerase II transcription factor activity	molecular_function	0.28562	1	6	7927	35	28560	Pbr003199,Pbr019773,Pbr005121,Pbr035691,Pbr003434,Pbr035066	-|-|-|-|-|-|
GO:0015833	peptide transport	biological_process	0.28568	1	3	7927	15	28560	Pbr035834,Pbr010595,Pbr019244	-|-|-|
GO:0019042	viral latency	biological_process	0.28619	1	1	7927	2	28560	Pbr008420	-|
GO:0019087	transformation of host cell by virus	biological_process	0.28633	1	6	7927	33	28560	Pbr011121,Pbr012370,Pbr016007,Pbr000285,Pbr026554,Pbr015979	-|-|-|-|-|-|
GO:0019400	alditol metabolic process	biological_process	0.287	1	3	7927	14	28560	Pbr017975,Pbr034637,Pbr024431	-|-|-|
GO:0009237	siderophore metabolic process	biological_process	0.28718	1	1	7927	2	28560	Pbr014727	-|
GO:0015343	siderophore transmembrane transporter activity	molecular_function	0.28718	1	1	7927	2	28560	Pbr014727	-|
GO:0015603	iron chelate transmembrane transporter activity	molecular_function	0.28718	1	1	7927	2	28560	Pbr014727	-|
GO:0019290	siderophore biosynthetic process	biological_process	0.28718	1	1	7927	2	28560	Pbr014727	-|
GO:0042927	siderophore transporter activity	molecular_function	0.28718	1	1	7927	2	28560	Pbr014727	-|
GO:0009132	nucleoside diphosphate metabolic process	biological_process	0.28754	1	3	7927	15	28560	Pbr006298,Pbr014735,Pbr026031	-|-|-|
GO:0016044	cellular membrane organization	biological_process	0.28764	1	15	7927	93	28560	Pbr035803,Pbr028556,Pbr000302,Pbr012545,Pbr036224,Pbr003987,Pbr039132,Pbr023630,Pbr034017,Pbr028163,Pbr000367,Pbr027380,Pbr020834,Pbr040274,Pbr027854	-|-|-|-|-|-|-|-|-|-|-|-|-|-|-|
GO:0016569	covalent chromatin modification	biological_process	0.28806	1	7	7927	39	28560	Pbr013722,Pbr017900,Pbr008919,Pbr019111,Pbr022161,Pbr034733,Pbr030097	-|-|-|-|-|-|-|
GO:0016570	histone modification	biological_process	0.28806	1	7	7927	39	28560	Pbr022161,Pbr034733,Pbr030097,Pbr008919,Pbr017900,Pbr013722,Pbr019111	-|-|-|-|-|-|-|
GO:0048869	cellular developmental process	biological_process	0.28891	1	27	7927	193	28560	Pbr009356,Pbr003032,Pbr034909,Pbr007374,Pbr032362,Pbr021719,Pbr010956,Pbr034587,Pbr037901,Pbr034912,Pbr021253,Pbr022343,Pbr009890,Pbr034588,Pbr037775,Pbr004643,Pbr029603,Pbr007033,Pbr023841,Pbr035102,Pbr018171,Pbr011639,Pbr010959,Pbr018954,Pbr013386,Pbr010532,Pbr036806	-|-|-|-|-|-|-|-|-|-|-|-|-|-|-|-|-|-|-|-|-|-|-|-|-|-|-|
GO:0008277	regulation of G-protein coupled receptor protein signaling pathway	biological_process	0.28961	1	1	7927	3	28560	Pbr021468	-|
GO:0034220	ion transmembrane transport	biological_process	0.28995	1	67	7927	486	28560	Pbr012602,Pbr001870,Pbr031290,Pbr010849,Pbr020094,Pbr011639,Pbr030364,Pbr008276,Pbr028937,Pbr012802,Pbr039138,Pbr040009,Pbr010517,Pbr003235,Pbr040281,Pbr039959,Pbr007742,Pbr011989,Pbr015828,Pbr006221,Pbr003355,Pbr013386,Pbr005744,Pbr029295,Pbr020063,Pbr011488,Pbr021905,Pbr020040,Pbr021108,Pbr023147,Pbr038553,Pbr014548,Pbr033927,Pbr022685,Pbr034865,Pbr020157,Pbr034864,Pbr030484,Pbr001139,Pbr019224…	-|-|-|-|-|-|-|-|-|-|-|-|-|-|-|-|-|-|-|-|-|-|-|-|-|-|-|-|-|-|-|-|-|-|-|-|-|-|-|-|-|-|-|-|-|-|-|-|-|-|-|-|-|-|-|-|-|-|-|-|-|-|-|-|-|-|-|
GO:0006553	lysine metabolic process	biological_process	0.2904	1	9	7927	54	28560	Pbr025845,Pbr014112,Pbr038994,Pbr036395,Pbr007950,Pbr008222,Pbr012538,Pbr006059,Pbr038232	-|-|-|-|-|-|-|-|-|
GO:0031975	envelope	cellular_component	0.29085	1	50	7927	357	28560	Pbr034595,Pbr019372,Pbr025285,Pbr013386,Pbr028751,Pbr007199,Pbr029414,Pbr009072,Pbr028908,Pbr023630,Pbr032299,Pbr028556,Pbr024095,Pbr008952,Pbr001039,Pbr027854,Pbr023147,Pbr002048,Pbr035231,Pbr017423,Pbr030347,Pbr032391,Pbr039132,Pbr006776,Pbr023241,Pbr031115,Pbr014342,Pbr030484,Pbr000367,Pbr027380,Pbr004643,Pbr039135,Pbr003179,Pbr033770,Pbr032945,Pbr010184,Pbr003235,Pbr040281,Pbr011924,Pbr000947…	-|-|-|-|-|-|-|-|-|-|-|-|-|-|-|-|-|-|-|-|-|-|-|-|-|-|-|-|-|-|-|-|-|-|-|-|-|-|-|-|-|-|-|-|-|-|-|-|-|-|
GO:0006892	post-Golgi vesicle-mediated transport	biological_process	0.29143	1	2	7927	10	28560	Pbr027338,Pbr018954	-|-|
GO:0003997	acyl-CoA oxidase activity	molecular_function	0.29155	1	2	7927	7	28560	Pbr018366,Pbr007471	-|-|
GO:0006635	fatty acid beta-oxidation	biological_process	0.29155	1	2	7927	7	28560	Pbr018366,Pbr007471	-|-|
GO:0009062	fatty acid catabolic process	biological_process	0.29155	1	2	7927	7	28560	Pbr007471,Pbr018366	-|-|
GO:0019395	fatty acid oxidation	biological_process	0.29155	1	2	7927	7	28560	Pbr018366,Pbr007471	-|-|
GO:0034440	lipid oxidation	biological_process	0.29155	1	2	7927	7	28560	Pbr018366,Pbr007471	-|-|
GO:0001514	selenocysteine incorporation	biological_process	0.29166	1	3	7927	15	28560	Pbr008549,Pbr037272,Pbr008194	-|-|-|
GO:0006451	translational readthrough	biological_process	0.29166	1	3	7927	15	28560	Pbr008549,Pbr008194,Pbr037272	-|-|-|
GO:0003678	DNA helicase activity	molecular_function	0.29245	1	48	7927	304	28560	Pbr008360,Pbr038640,Pbr034954,Pbr010052,Pbr025806,Pbr001037,Pbr013446,Pbr037044,Pbr020379,Pbr014323,Pbr004829,Pbr037759,Pbr031059,Pbr026271,Pbr011192,Pbr000363,Pbr042617,Pbr008910,Pbr040080,Pbr006273,Pbr020608,Pbr034819,Pbr038668,Pbr011612,Pbr016257,Pbr016956,Pbr041471,Pbr004206,Pbr022039,Pbr020551,Pbr015625,Pbr030339,Pbr035730,Pbr010830,Pbr032058,Pbr020380,Pbr042755,Pbr016426,Pbr031422,Pbr024934…	-|-|-|-|-|-|-|-|-|-|-|-|-|-|-|-|-|-|-|-|-|-|-|-|-|-|-|-|-|-|-|-|-|-|-|-|-|-|-|-|-|-|-|-|-|-|-|-|
GO:0007224	smoothened signaling pathway	biological_process	0.29336	1	3	7927	14	28560	Pbr036469,Pbr028684,Pbr017900	-|-|-|
GO:0031555	transcriptional attenuation	biological_process	0.29411	1	2	7927	8	28560	Pbr041026,Pbr011450	-|-|
GO:0031556	transcriptional attenuation by ribosome	biological_process	0.29411	1	2	7927	8	28560	Pbr011450,Pbr041026	-|-|
GO:0043161	proteasomal ubiquitin-dependent protein catabolic process	biological_process	0.29597	1	4	7927	21	28560	Pbr003079,Pbr016142,Pbr028843,Pbr030659	-|-|-|-|
GO:0005789	endoplasmic reticulum membrane	cellular_component	0.29785	1	29	7927	202	28560	Pbr009521,Pbr031573,Pbr036746,Pbr000486,Pbr035112,Pbr012171,Pbr026693,Pbr023544,Pbr019818,Pbr025016,Pbr031115,Pbr032563,Pbr034412,Pbr007365,Pbr032041,Pbr025208,Pbr034140,Pbr009482,Pbr036830,Pbr018063,Pbr013639,Pbr011763,Pbr018773,Pbr021282,Pbr012117,Pbr003393,Pbr011347,Pbr014268,Pbr037923	-|-|-|-|-|-|-|-|-|-|-|-|-|-|-|-|-|-|-|-|-|-|-|-|-|-|-|-|-|
GO:0072594	establishment of protein localization to organelle	biological_process	0.29962	1	24	7927	156	28560	Pbr038668,Pbr028163,Pbr014506,Pbr029849,Pbr028556,Pbr016894,Pbr004850,Pbr036254,Pbr008636,Pbr011924,Pbr023630,Pbr037759,Pbr026271,Pbr010447,Pbr006288,Pbr032945,Pbr007365,Pbr033479,Pbr023241,Pbr010052,Pbr010586,Pbr024739,Pbr038640,Pbr010446	-|-|-|-|-|-|-|-|-|-|-|-|-|-|-|-|-|-|-|-|-|-|-|-|
GO:0005741	mitochondrial outer membrane	cellular_component	0.30068	1	19	7927	128	28560	Pbr033770,Pbr009072,Pbr039135,Pbr023241,Pbr031115,Pbr019372,Pbr025285,Pbr039132,Pbr030347,Pbr030017,Pbr028163,Pbr024314,Pbr035231,Pbr027854,Pbr001039,Pbr028556,Pbr011924,Pbr023630,Pbr028908	-|-|-|-|-|-|-|-|-|-|-|-|-|-|-|-|-|-|-|
GO:0031968	organelle outer membrane	cellular_component	0.30068	1	19	7927	128	28560	Pbr011924,Pbr023630,Pbr028908,Pbr028556,Pbr027854,Pbr001039,Pbr030347,Pbr030017,Pbr024314,Pbr028163,Pbr035231,Pbr039132,Pbr023241,Pbr031115,Pbr019372,Pbr025285,Pbr039135,Pbr009072,Pbr033770	-|-|-|-|-|-|-|-|-|-|-|-|-|-|-|-|-|-|-|
GO:0016854	racemase and epimerase activity	molecular_function	0.30103	1	6	7927	37	28560	Pbr001034,Pbr030133,Pbr012538,Pbr027936,Pbr008222,Pbr002563	-|-|-|-|-|-|
GO:0006414	translational elongation	biological_process	0.30408	1	8	7927	50	28560	Pbr003528,Pbr037272,Pbr008194,Pbr014405,Pbr030164,Pbr008549,Pbr027561,Pbr026591	-|-|-|-|-|-|-|-|
GO:0005742	mitochondrial outer membrane translocase complex	cellular_component	0.30416	1	7	7927	44	28560	Pbr011924,Pbr023630,Pbr019372,Pbr028163,Pbr033770,Pbr028556,Pbr023241	-|-|-|-|-|-|-|
GO:0051766	inositol trisphosphate kinase activity	molecular_function	0.30587	1	3	7927	17	28560	Pbr040861,Pbr031410,Pbr013861	-|-|-|
GO:0007005	mitochondrion organization	biological_process	0.30714	1	18	7927	121	28560	Pbr027854,Pbr028163,Pbr000856,Pbr024483,Pbr011924,Pbr023630,Pbr021370,Pbr028556,Pbr000302,Pbr018292,Pbr038304,Pbr032945,Pbr018293,Pbr039132,Pbr029110,Pbr031115,Pbr019652,Pbr023241	-|-|-|-|-|-|-|-|-|-|-|-|-|-|-|-|-|-|
GO:0004652	polynucleotide adenylyltransferase activity	molecular_function	0.30762	1	3	7927	13	28560	Pbr012316,Pbr038894,Pbr008765	-|-|-|
GO:0042175	nuclear outer membrane-endoplasmic reticulum membrane network	cellular_component	0.30835	1	29	7927	204	28560	Pbr035112,Pbr012171,Pbr026693,Pbr019818,Pbr023544,Pbr009521,Pbr031573,Pbr036746,Pbr000486,Pbr025208,Pbr031115,Pbr025016,Pbr032563,Pbr034412,Pbr007365,Pbr032041,Pbr034140,Pbr018063,Pbr036830,Pbr009482,Pbr013639,Pbr003393,Pbr011347,Pbr014268,Pbr037923,Pbr011763,Pbr018773,Pbr012117,Pbr021282	-|-|-|-|-|-|-|-|-|-|-|-|-|-|-|-|-|-|-|-|-|-|-|-|-|-|-|-|-|
GO:0048598	embryonic morphogenesis	biological_process	0.30884	1	1	7927	3	28560	Pbr029424	-|
GO:0072669	tRNA-splicing ligase complex	cellular_component	0.30884	1	1	7927	3	28560	Pbr029424	-|
GO:0071822	protein complex subunit organization	biological_process	0.30944	1	62	7927	451	28560	Pbr007741,Pbr041006,Pbr010309,Pbr018954,Pbr016746,Pbr019652,Pbr029110,Pbr023051,Pbr008921,Pbr013377,Pbr029016,Pbr011836,Pbr020014,Pbr005556,Pbr041852,Pbr028673,Pbr038900,Pbr038304,Pbr014485,Pbr012954,Pbr011488,Pbr003091,Pbr010325,Pbr040684,Pbr033130,Pbr027854,Pbr003079,Pbr025363,Pbr031593,Pbr041026,Pbr033247,Pbr039132,Pbr016978,Pbr031879,Pbr042867,Pbr012256,Pbr033600,Pbr013689,Pbr008958,Pbr015150…	-|-|-|-|-|-|-|-|-|-|-|-|-|-|-|-|-|-|-|-|-|-|-|-|-|-|-|-|-|-|-|-|-|-|-|-|-|-|-|-|-|-|-|-|-|-|-|-|-|-|-|-|-|-|-|-|-|-|-|-|-|-|
GO:0009496	plastoquinol--plastocyanin reductase activity	molecular_function	0.30983	1	2	7927	9	28560	Pbr018027,Pbr031692	-|-|
GO:0052880	oxidoreductase activity, acting on diphenols and related substances as donors, with copper protein as acceptor	molecular_function	0.30983	1	2	7927	9	28560	Pbr018027,Pbr031692	-|-|
GO:0006777	Mo-molybdopterin cofactor biosynthetic process	biological_process	0.31056	1	5	7927	26	28560	Pbr027429,Pbr028734,Pbr041471,Pbr025978,Pbr016894	-|-|-|-|-|
GO:0019720	Mo-molybdopterin cofactor metabolic process	biological_process	0.31056	1	5	7927	26	28560	Pbr016894,Pbr041471,Pbr028734,Pbr027429,Pbr025978	-|-|-|-|-|
GO:0010851	cyclase regulator activity	molecular_function	0.31079	1	1	7927	3	28560	Pbr025184	-|
GO:0010853	cyclase activator activity	molecular_function	0.31079	1	1	7927	3	28560	Pbr025184	-|
GO:0030249	guanylate cyclase regulator activity	molecular_function	0.31079	1	1	7927	3	28560	Pbr025184	-|
GO:0030250	guanylate cyclase activator activity	molecular_function	0.31079	1	1	7927	3	28560	Pbr025184	-|
GO:0051640	organelle localization	biological_process	0.31101	1	2	7927	9	28560	Pbr018954,Pbr014773	-|-|
GO:0009069	serine family amino acid metabolic process	biological_process	0.31285	1	6	7927	36	28560	Pbr024919,Pbr031495,Pbr027710,Pbr012435,Pbr009412,Pbr041983	-|-|-|-|-|-|
GO:0016043	cellular component organization	biological_process	0.31383	1	234	7927	1736	28560	Pbr001186,Pbr022010,Pbr034912,Pbr014473,Pbr027753,Pbr009061,Pbr001378,Pbr041494,Pbr033600,Pbr020028,Pbr035312,Pbr036806,Pbr028080,Pbr002161,Pbr016948,Pbr021736,Pbr001501,Pbr013484,Pbr016978,Pbr031879,Pbr042867,Pbr010223,Pbr004435,Pbr002511,Pbr034770,Pbr008993,Pbr003091,Pbr026630,Pbr023630,Pbr014485,Pbr008271,Pbr012954,Pbr036339,Pbr012723,Pbr042827,Pbr025363,Pbr031593,Pbr015626,Pbr022127,Pbr009356…	-|-|-|-|-|-|-|-|-|-|-|-|-|-|-|-|-|-|-|-|-|-|-|-|-|-|-|-|-|-|-|-|-|-|-|-|-|-|-|-|-|-|-|-|-|-|-|-|-|-|-|-|-|-|-|-|-|-|-|-|-|-|-|-|-|-|-|-|-|-|-|-|-|-|-|-|-|-|-|-|-|-|-|-|-|-|-|-|-|-|-|-|-|-|-|-|-|-|-|-|-|-|-|-|-|-|-|-|-|-|-|-|-|-|-|-|-|-|-|-|-|-|-|-|-|-|-|-|-|-|-|-|-|-|-|-|-|-|-|-|-|-|-|-|-|-|-|-|-|-|-|-|-|-|-|-|-|-|-|-|-|-|-|-|-|-|-|-|-|-|-|-|-|-|-|-|-|-|-|-|-|-|-|-|-|-|-|-|-|-|-|-|-|-|-|-|-|-|-|-…
GO:0015988	energy coupled proton transmembrane transport, against electrochemical gradient	biological_process	0.31393	1	30	7927	208	28560	Pbr039217,Pbr031290,Pbr023051,Pbr013386,Pbr001870,Pbr028937,Pbr028751,Pbr001139,Pbr023544,Pbr029295,Pbr008276,Pbr030364,Pbr026423,Pbr005744,Pbr022685,Pbr008271,Pbr040009,Pbr010517,Pbr036339,Pbr011488,Pbr001186,Pbr000776,Pbr012802,Pbr032658,Pbr033927,Pbr031988,Pbr015828,Pbr011989,Pbr039959,Pbr021108	-|-|-|-|-|-|-|-|-|-|-|-|-|-|-|-|-|-|-|-|-|-|-|-|-|-|-|-|-|-|
GO:0015991	ATP hydrolysis coupled proton transport	biological_process	0.31393	1	30	7927	208	28560	Pbr023051,Pbr013386,Pbr001870,Pbr031290,Pbr039217,Pbr008276,Pbr030364,Pbr026423,Pbr005744,Pbr022685,Pbr028937,Pbr028751,Pbr001139,Pbr023544,Pbr029295,Pbr001186,Pbr011488,Pbr012802,Pbr000776,Pbr008271,Pbr010517,Pbr040009,Pbr036339,Pbr011989,Pbr039959,Pbr021108,Pbr032658,Pbr033927,Pbr031988,Pbr015828	-|-|-|-|-|-|-|-|-|-|-|-|-|-|-|-|-|-|-|-|-|-|-|-|-|-|-|-|-|-|
GO:0009297	pilus assembly	biological_process	0.31462	1	2	7927	8	28560	Pbr021108,Pbr003199	-|-|
GO:0043711	pilus organization	biological_process	0.31462	1	2	7927	8	28560	Pbr021108,Pbr003199	-|-|
GO:0015932	nucleobase-containing compound transmembrane transporter activity	molecular_function	0.31499	1	4	7927	20	28560	Pbr001524,Pbr034875,Pbr014642,Pbr000265	-|-|-|-|
GO:0030597	RNA glycosylase activity	molecular_function	0.3153	1	2	7927	11	28560	Pbr041346,Pbr018182	-|-|
GO:0030598	rRNA N-glycosylase activity	molecular_function	0.3153	1	2	7927	11	28560	Pbr041346,Pbr018182	-|-|
GO:0034613	cellular protein localization	biological_process	0.31622	1	146	7927	1029	28560	Pbr033742,Pbr029295,Pbr019818,Pbr021148,Pbr020063,Pbr018220,Pbr028264,Pbr006523,Pbr004848,Pbr012545,Pbr025285,Pbr019372,Pbr036503,Pbr024701,Pbr003478,Pbr041026,Pbr039698,Pbr036615,Pbr028556,Pbr034637,Pbr017940,Pbr027380,Pbr000367,Pbr006288,Pbr008501,Pbr038738,Pbr038134,Pbr025348,Pbr015058,Pbr029393,Pbr011600,Pbr002383,Pbr030017,Pbr028163,Pbr011989,Pbr036224,Pbr005062,Pbr030402,Pbr032332,Pbr028339…	-|-|-|-|-|-|-|-|-|-|-|-|-|-|-|-|-|-|-|-|-|-|-|-|-|-|-|-|-|-|-|-|-|-|-|-|-|-|-|-|-|-|-|-|-|-|-|-|-|-|-|-|-|-|-|-|-|-|-|-|-|-|-|-|-|-|-|-|-|-|-|-|-|-|-|-|-|-|-|-|-|-|-|-|-|-|-|-|-|-|-|-|-|-|-|-|-|-|-|-|-|-|-|-|-|-|-|-|-|-|-|-|-|-|-|-|-|-|-|-|-|-|-|-|-|-|-|-|-|-|-|-|-|-|-|-|-|-|-|-|-|-|-|-|-|-|
GO:0070727	cellular macromolecule localization	biological_process	0.31622	1	146	7927	1029	28560	Pbr030402,Pbr032332,Pbr028339,Pbr006667,Pbr030952,Pbr013144,Pbr011292,Pbr020834,Pbr027431,Pbr020041,Pbr030347,Pbr021468,Pbr028095,Pbr030921,Pbr026816,Pbr036254,Pbr041765,Pbr020548,Pbr010325,Pbr001139,Pbr026271,Pbr032945,Pbr022685,Pbr010446,Pbr002455,Pbr033479,Pbr007861,Pbr019509,Pbr010347,Pbr039985,Pbr034631,Pbr014506,Pbr038632,Pbr004885,Pbr038157,Pbr039859,Pbr027338,Pbr033341,Pbr003393,Pbr008636…	-|-|-|-|-|-|-|-|-|-|-|-|-|-|-|-|-|-|-|-|-|-|-|-|-|-|-|-|-|-|-|-|-|-|-|-|-|-|-|-|-|-|-|-|-|-|-|-|-|-|-|-|-|-|-|-|-|-|-|-|-|-|-|-|-|-|-|-|-|-|-|-|-|-|-|-|-|-|-|-|-|-|-|-|-|-|-|-|-|-|-|-|-|-|-|-|-|-|-|-|-|-|-|-|-|-|-|-|-|-|-|-|-|-|-|-|-|-|-|-|-|-|-|-|-|-|-|-|-|-|-|-|-|-|-|-|-|-|-|-|-|-|-|-|-|-|
GO:0000152	nuclear ubiquitin ligase complex	cellular_component	0.31712	1	44	7927	361	28560	Pbr019940,Pbr003079,Pbr003743,Pbr003710,Pbr023505,Pbr024072,Pbr012122,Pbr025772,Pbr038127,Pbr038899,Pbr007980,Pbr040051,Pbr013453,Pbr010176,Pbr003588,Pbr021386,Pbr040749,Pbr010303,Pbr028035,Pbr011292,Pbr008270,Pbr032635,Pbr002436,Pbr021653,Pbr035814,Pbr014895,Pbr026746,Pbr035262,Pbr033360,Pbr007164,Pbr034350,Pbr030060,Pbr009061,Pbr015956,Pbr013854,Pbr017128,Pbr022823,Pbr018938,Pbr010716,Pbr020767…	-|-|-|-|-|-|-|-|-|-|-|-|-|-|-|-|-|-|-|-|-|-|-|-|-|-|-|-|-|-|-|-|-|-|-|-|-|-|-|-|-|-|-|-|
GO:0005680	anaphase-promoting complex	cellular_component	0.31712	1	44	7927	361	28560	Pbr034350,Pbr030060,Pbr009061,Pbr015956,Pbr013854,Pbr032635,Pbr002436,Pbr021653,Pbr035814,Pbr014895,Pbr026746,Pbr033360,Pbr007164,Pbr035262,Pbr018938,Pbr010716,Pbr020767,Pbr009396,Pbr037374,Pbr029315,Pbr010917,Pbr017128,Pbr022823,Pbr012122,Pbr025772,Pbr038127,Pbr038899,Pbr007980,Pbr019940,Pbr003079,Pbr003743,Pbr003710,Pbr023505,Pbr024072,Pbr010303,Pbr028035,Pbr011292,Pbr008270,Pbr040051,Pbr013453…	-|-|-|-|-|-|-|-|-|-|-|-|-|-|-|-|-|-|-|-|-|-|-|-|-|-|-|-|-|-|-|-|-|-|-|-|-|-|-|-|-|-|-|-|
GO:0031461	cullin-RING ubiquitin ligase complex	cellular_component	0.31712	1	44	7927	361	28560	Pbr022823,Pbr017128,Pbr020767,Pbr010716,Pbr018938,Pbr009396,Pbr037374,Pbr010917,Pbr029315,Pbr002436,Pbr032635,Pbr035814,Pbr021653,Pbr014895,Pbr033360,Pbr007164,Pbr035262,Pbr026746,Pbr030060,Pbr034350,Pbr009061,Pbr015956,Pbr013854,Pbr040051,Pbr003588,Pbr010176,Pbr013453,Pbr040749,Pbr021386,Pbr010303,Pbr028035,Pbr008270,Pbr011292,Pbr019940,Pbr003079,Pbr023505,Pbr003710,Pbr003743,Pbr024072,Pbr025772…	-|-|-|-|-|-|-|-|-|-|-|-|-|-|-|-|-|-|-|-|-|-|-|-|-|-|-|-|-|-|-|-|-|-|-|-|-|-|-|-|-|-|-|-|
GO:0004843	ubiquitin-specific protease activity	molecular_function	0.3182	1	3	7927	13	28560	Pbr035780,Pbr001013,Pbr001028	-|-|-|
GO:0042802	identical protein binding	molecular_function	0.31912	1	28	7927	186	28560	Pbr029701,Pbr011488,Pbr028556,Pbr042827,Pbr023630,Pbr033341,Pbr009442,Pbr005105,Pbr040980,Pbr003478,Pbr008196,Pbr003199,Pbr041528,Pbr014782,Pbr042655,Pbr017231,Pbr033215,Pbr013689,Pbr012545,Pbr033114,Pbr006041,Pbr029413,Pbr017262,Pbr004624,Pbr024474,Pbr039776,Pbr003118,Pbr040331	-|-|-|-|-|-|-|-|-|-|-|-|-|-|-|-|-|-|-|-|-|-|-|-|-|-|-|-|
GO:0016628	oxidoreductase activity, acting on the CH-CH group of donors, NAD or NADP as acceptor	molecular_function	0.31925	1	17	7927	110	28560	Pbr005802,Pbr006059,Pbr027385,Pbr008850,Pbr005801,Pbr007498,Pbr025845,Pbr014112,Pbr020623,Pbr010942,Pbr038232,Pbr026751,Pbr027037,Pbr038994,Pbr009902,Pbr036395,Pbr003627	-|-|-|-|-|-|-|-|-|-|-|-|-|-|-|-|-|
GO:1901698	response to nitrogen compound	biological_process	0.321	1	1	7927	3	28560	Pbr014773	-|
GO:0006338	chromatin remodeling	biological_process	0.32116	1	19	7927	133	28560	Pbr018585,Pbr002715,Pbr020726,Pbr037796,Pbr022028,Pbr022010,Pbr001520,Pbr012264,Pbr000275,Pbr000268,Pbr013484,Pbr041428,Pbr028812,Pbr011980,Pbr004435,Pbr033383,Pbr019687,Pbr001952,Pbr034770	-|-|-|-|-|-|-|-|-|-|-|-|-|-|-|-|-|-|-|
GO:0010277	chlorophyllide a oxygenase [overall] activity	molecular_function	0.32146	1	2	7927	8	28560	Pbr030373,Pbr002838	-|-|
GO:0008544	epidermis development	biological_process	0.32194	1	3	7927	19	28560	Pbr023921,Pbr009951,Pbr019738	-|-|-|
GO:0043588	skin development	biological_process	0.32194	1	3	7927	19	28560	Pbr019738,Pbr009951,Pbr023921	-|-|-|
GO:0019829	cation-transporting ATPase activity	molecular_function	0.32197	1	7	7927	52	28560	Pbr041516,Pbr020157,Pbr030484,Pbr030867,Pbr040281,Pbr019082,Pbr024095	-|-|-|-|-|-|-|
GO:0042625	ATPase activity, coupled to transmembrane movement of ions	molecular_function	0.32197	1	7	7927	52	28560	Pbr040281,Pbr030867,Pbr030484,Pbr041516,Pbr020157,Pbr024095,Pbr019082	-|-|-|-|-|-|-|
GO:0009617	response to bacterium	biological_process	0.32301	1	12	7927	80	28560	Pbr016204,Pbr002838,Pbr038127,Pbr034295,Pbr035765,Pbr041155,Pbr013393,Pbr020065,Pbr029167,Pbr031584,Pbr033130,Pbr005596	-|-|-|-|-|-|-|-|-|-|-|-|
GO:0042742	defense response to bacterium	biological_process	0.32301	1	12	7927	80	28560	Pbr031584,Pbr033130,Pbr005596,Pbr041155,Pbr035765,Pbr013393,Pbr029167,Pbr020065,Pbr034295,Pbr016204,Pbr002838,Pbr038127	-|-|-|-|-|-|-|-|-|-|-|-|
GO:0009308	amine metabolic process	biological_process	0.32332	1	19	7927	122	28560	Pbr036963,Pbr009000,Pbr002485,Pbr038640,Pbr011806,Pbr020551,Pbr030339,Pbr010052,Pbr022236,Pbr023069,Pbr011223,Pbr038668,Pbr016101,Pbr009745,Pbr024934,Pbr008104,Pbr020444,Pbr019005,Pbr038230	-|-|-|-|-|-|-|-|-|-|-|-|-|-|-|-|-|-|-|
GO:0004026	alcohol O-acetyltransferase activity	molecular_function	0.32406	1	2	7927	8	28560	Pbr040150,Pbr040473	-|-|
GO:0034318	alcohol O-acyltransferase activity	molecular_function	0.32406	1	2	7927	8	28560	Pbr040150,Pbr040473	-|-|
GO:0050896	response to stimulus	biological_process	0.32483	1	420	7927	3170	28560	Pbr038031,Pbr021256,Pbr033479,Pbr023799,Pbr023578,Pbr036114,Pbr026353,Pbr040077,Pbr003189,Pbr026271,Pbr006557,Pbr014323,Pbr016120,Pbr034256,Pbr035538,Pbr014540,Pbr031589,Pbr025361,Pbr017881,Pbr000948,Pbr027937,Pbr004885,Pbr040480,Pbr016257,Pbr009745,Pbr006196,Pbr018884,Pbr008586,Pbr000856,Pbr010748,Pbr028756,Pbr012265,Pbr016956,Pbr021572,Pbr033217,Pbr026847,Pbr008404,Pbr039725,Pbr030659,Pbr042259…	-|-|-|-|-|-|-|-|-|-|-|-|-|-|-|-|-|-|-|-|-|-|-|-|-|-|-|-|-|-|-|-|-|-|-|-|-|-|-|-|-|-|-|-|-|-|-|-|-|-|-|-|-|-|-|-|-|-|-|-|-|-|-|-|-|-|-|-|-|-|-|-|-|-|-|-|-|-|-|-|-|-|-|-|-|-|-|-|-|-|-|-|-|-|-|-|-|-|-|-|-|-|-|-|-|-|-|-|-|-|-|-|-|-|-|-|-|-|-|-|-|-|-|-|-|-|-|-|-|-|-|-|-|-|-|-|-|-|-|-|-|-|-|-|-|-|-|-|-|-|-|-|-|-|-|-|-|-|-|-|-|-|-|-|-|-|-|-|-|-|-|-|-|-|-|-|-|-|-|-|-|-|-|-|-|-|-|-|-|-|-|-|-|-|-|-|-|-|-|-…
GO:0071804	cellular potassium ion transport	biological_process	0.32509	1	5	7927	25	28560	Pbr021905,Pbr034865,Pbr034864,Pbr017934,Pbr039138	-|-|-|-|-|
GO:0071805	potassium ion transmembrane transport	biological_process	0.32509	1	5	7927	25	28560	Pbr017934,Pbr034864,Pbr039138,Pbr034865,Pbr021905	-|-|-|-|-|
GO:0044766	multi-organism transport	biological_process	0.32573	1	2	7927	10	28560	Pbr013784,Pbr038134	-|-|
GO:0009116	nucleoside metabolic process	biological_process	0.32619	1	37	7927	273	28560	Pbr025692,Pbr021754,Pbr003235,Pbr040281,Pbr019082,Pbr029654,Pbr018549,Pbr006221,Pbr036155,Pbr026031,Pbr018300,Pbr011639,Pbr030484,Pbr020157,Pbr024095,Pbr037426,Pbr020040,Pbr032391,Pbr009216,Pbr014548,Pbr027854,Pbr023147,Pbr026061,Pbr013386,Pbr006002,Pbr039217,Pbr016412,Pbr004752,Pbr042637,Pbr041337,Pbr028751,Pbr030867,Pbr032796,Pbr041807,Pbr000797,Pbr005088,Pbr041516	-|-|-|-|-|-|-|-|-|-|-|-|-|-|-|-|-|-|-|-|-|-|-|-|-|-|-|-|-|-|-|-|-|-|-|-|-|
GO:0097196	Shu complex	cellular_component	0.32628	1	1	7927	3	28560	Pbr002750	-|
GO:0008837	diaminopimelate epimerase activity	molecular_function	0.32689	1	2	7927	9	28560	Pbr008222,Pbr012538	-|-|
GO:0047661	amino-acid racemase activity	molecular_function	0.32689	1	2	7927	9	28560	Pbr008222,Pbr012538	-|-|
GO:0031981	nuclear lumen	cellular_component	0.32721	1	68	7927	486	28560	Pbr012363,Pbr020063,Pbr010698,Pbr032058,Pbr041026,Pbr012497,Pbr021251,Pbr038192,Pbr003199,Pbr010630,Pbr037193,Pbr041311,Pbr030097,Pbr003132,Pbr025296,Pbr002342,Pbr003287,Pbr035719,Pbr002865,Pbr004360,Pbr016879,Pbr013689,Pbr032522,Pbr031713,Pbr023775,Pbr003846,Pbr013530,Pbr011600,Pbr026523,Pbr018585,Pbr041137,Pbr017900,Pbr003226,Pbr041936,Pbr038791,Pbr018171,Pbr007033,Pbr007734,Pbr034733,Pbr035718…	-|-|-|-|-|-|-|-|-|-|-|-|-|-|-|-|-|-|-|-|-|-|-|-|-|-|-|-|-|-|-|-|-|-|-|-|-|-|-|-|-|-|-|-|-|-|-|-|-|-|-|-|-|-|-|-|-|-|-|-|-|-|-|-|-|-|-|-|
GO:0016645	oxidoreductase activity, acting on the CH-NH group of donors	molecular_function	0.32761	1	10	7927	59	28560	Pbr038230,Pbr013338,Pbr024019,Pbr017171,Pbr009412,Pbr012435,Pbr038232,Pbr036267,Pbr031405,Pbr012264	-|-|-|-|-|-|-|-|-|-|
GO:0006213	pyrimidine nucleoside metabolic process	biological_process	0.32778	1	3	7927	15	28560	Pbr037426,Pbr026031,Pbr041807	-|-|-|
GO:0045048	protein insertion into ER membrane	biological_process	0.32797	1	1	7927	3	28560	Pbr035803	-|
GO:0071816	tail-anchored membrane protein insertion into ER membrane	biological_process	0.32797	1	1	7927	3	28560	Pbr035803	-|
GO:0008536	Ran GTPase binding	molecular_function	0.32819	1	6	7927	31	28560	Pbr019426,Pbr039985,Pbr019509,Pbr038758,Pbr012443,Pbr027380	-|-|-|-|-|-|
GO:0016730	oxidoreductase activity, acting on iron-sulfur proteins as donors	molecular_function	0.32899	1	4	7927	21	28560	Pbr015582,Pbr017551,Pbr023484,Pbr023485	-|-|-|-|
GO:0010638	positive regulation of organelle organization	biological_process	0.3295	1	6	7927	35	28560	Pbr033130,Pbr018954,Pbr020028,Pbr003091,Pbr000856,Pbr040520	-|-|-|-|-|-|
GO:0048193	Golgi vesicle transport	biological_process	0.33104	1	28	7927	186	28560	Pbr041852,Pbr026423,Pbr028264,Pbr021148,Pbr031741,Pbr011461,Pbr007861,Pbr010917,Pbr012545,Pbr006022,Pbr027561,Pbr018954,Pbr007799,Pbr029470,Pbr039132,Pbr026037,Pbr027338,Pbr029639,Pbr028044,Pbr019724,Pbr006716,Pbr014506,Pbr006167,Pbr005062,Pbr003132,Pbr011488,Pbr026816,Pbr010517	-|-|-|-|-|-|-|-|-|-|-|-|-|-|-|-|-|-|-|-|-|-|-|-|-|-|-|-|
GO:0005890	sodium:potassium-exchanging ATPase complex	cellular_component	0.33212	1	1	7927	3	28560	Pbr035698	-|
GO:0005753	mitochondrial proton-transporting ATP synthase complex	cellular_component	0.33249	1	8	7927	50	28560	Pbr040281,Pbr003235,Pbr024095,Pbr013386,Pbr030484,Pbr023147,Pbr028751,Pbr032391	-|-|-|-|-|-|-|-|
GO:1901657	glycosyl compound metabolic process	biological_process	0.33329	1	37	7927	274	28560	Pbr040281,Pbr003235,Pbr025692,Pbr021754,Pbr036155,Pbr018549,Pbr029654,Pbr006221,Pbr026031,Pbr019082,Pbr018300,Pbr020157,Pbr030484,Pbr011639,Pbr020040,Pbr037426,Pbr024095,Pbr014548,Pbr009216,Pbr023147,Pbr027854,Pbr032391,Pbr039217,Pbr016412,Pbr006002,Pbr013386,Pbr026061,Pbr028751,Pbr041337,Pbr041516,Pbr005088,Pbr000797,Pbr032796,Pbr030867,Pbr041807,Pbr004752,Pbr042637	-|-|-|-|-|-|-|-|-|-|-|-|-|-|-|-|-|-|-|-|-|-|-|-|-|-|-|-|-|-|-|-|-|-|-|-|-|
GO:0019843	rRNA binding	molecular_function	0.33351	1	5	7927	33	28560	Pbr007874,Pbr019517,Pbr037247,Pbr007740,Pbr016873	-|-|-|-|-|
GO:0010498	proteasomal protein catabolic process	biological_process	0.33433	1	4	7927	22	28560	Pbr030659,Pbr028843,Pbr016142,Pbr003079	-|-|-|-|
GO:0009036	Type II site-specific deoxyribonuclease activity	molecular_function	0.33515	1	5	7927	29	28560	Pbr042230,Pbr010899,Pbr028673,Pbr008035,Pbr033217	-|-|-|-|-|
GO:0015666	restriction endodeoxyribonuclease activity	molecular_function	0.33515	1	5	7927	29	28560	Pbr033217,Pbr042230,Pbr010899,Pbr028673,Pbr008035	-|-|-|-|-|
GO:0061024	membrane organization	biological_process	0.33543	1	18	7927	116	28560	Pbr036224,Pbr000302,Pbr028556,Pbr034017,Pbr023630,Pbr003987,Pbr028163,Pbr027854,Pbr040274,Pbr020834,Pbr035803,Pbr012545,Pbr010787,Pbr002161,Pbr039132,Pbr000486,Pbr000367,Pbr027380	-|-|-|-|-|-|-|-|-|-|-|-|-|-|-|-|-|-|
GO:0003830	beta-1,4-mannosylglycoprotein 4-beta-N-acetylglucosaminyltransferase activity	molecular_function	0.33545	1	1	7927	3	28560	Pbr036170	-|
GO:0019184	nonribosomal peptide biosynthetic process	biological_process	0.33687	1	2	7927	9	28560	Pbr014727,Pbr006554	-|-|
GO:0030117	membrane coat	cellular_component	0.33767	1	32	7927	209	28560	Pbr030952,Pbr027561,Pbr004848,Pbr030402,Pbr010891,Pbr032332,Pbr021148,Pbr029295,Pbr033742,Pbr028264,Pbr028339,Pbr039698,Pbr026816,Pbr034637,Pbr006716,Pbr024701,Pbr019426,Pbr006022,Pbr034872,Pbr007861,Pbr001139,Pbr028937,Pbr017940,Pbr019702,Pbr003228,Pbr000752,Pbr024010,Pbr005062,Pbr006167,Pbr011989,Pbr039959,Pbr034594	-|-|-|-|-|-|-|-|-|-|-|-|-|-|-|-|-|-|-|-|-|-|-|-|-|-|-|-|-|-|-|-|
GO:0048475	coated membrane	cellular_component	0.33767	1	32	7927	209	28560	Pbr003228,Pbr019702,Pbr017940,Pbr001139,Pbr028937,Pbr007861,Pbr006022,Pbr034872,Pbr034594,Pbr039959,Pbr011989,Pbr006167,Pbr024010,Pbr005062,Pbr000752,Pbr028339,Pbr028264,Pbr033742,Pbr029295,Pbr032332,Pbr010891,Pbr021148,Pbr030402,Pbr004848,Pbr027561,Pbr030952,Pbr019426,Pbr024701,Pbr006716,Pbr034637,Pbr026816,Pbr039698	-|-|-|-|-|-|-|-|-|-|-|-|-|-|-|-|-|-|-|-|-|-|-|-|-|-|-|-|-|-|-|-|
GO:0006839	mitochondrial transport	biological_process	0.33768	1	6	7927	39	28560	Pbr023630,Pbr011924,Pbr028163,Pbr032945,Pbr028556,Pbr023241	-|-|-|-|-|-|
GO:0002831	regulation of response to biotic stimulus	biological_process	0.33813	1	2	7927	14	28560	Pbr027237,Pbr005160	-|-|
GO:0031347	regulation of defense response	biological_process	0.33813	1	2	7927	14	28560	Pbr005160,Pbr027237	-|-|
GO:0000175	3'-5'-exoribonuclease activity	molecular_function	0.33923	1	4	7927	20	28560	Pbr018968,Pbr013932,Pbr038828,Pbr025013	-|-|-|-|
GO:0006778	porphyrin-containing compound metabolic process	biological_process	0.33941	1	22	7927	152	28560	Pbr005801,Pbr001850,Pbr026347,Pbr007498,Pbr014112,Pbr026331,Pbr019942,Pbr007431,Pbr005802,Pbr027385,Pbr008850,Pbr041017,Pbr041942,Pbr009902,Pbr016071,Pbr003627,Pbr010942,Pbr024780,Pbr025950,Pbr028095,Pbr026751,Pbr027037	-|-|-|-|-|-|-|-|-|-|-|-|-|-|-|-|-|-|-|-|-|-|
GO:0000279	M phase	biological_process	0.3401	1	3	7927	17	28560	Pbr008560,Pbr005432,Pbr036479	-|-|-|
GO:0022403	cell cycle phase	biological_process	0.3401	1	3	7927	17	28560	Pbr036479,Pbr005432,Pbr008560	-|-|-|
GO:0044242	cellular lipid catabolic process	biological_process	0.34202	1	2	7927	8	28560	Pbr018366,Pbr007471	-|-|
GO:0006479	protein methylation	biological_process	0.34228	1	9	7927	55	28560	Pbr015036,Pbr030835,Pbr014860,Pbr002648,Pbr029788,Pbr033005,Pbr022683,Pbr008919,Pbr012178	-|-|-|-|-|-|-|-|-|
GO:0008213	protein alkylation	biological_process	0.34228	1	9	7927	55	28560	Pbr014860,Pbr030835,Pbr015036,Pbr012178,Pbr008919,Pbr029788,Pbr033005,Pbr022683,Pbr002648	-|-|-|-|-|-|-|-|-|
GO:0006399	tRNA metabolic process	biological_process	0.34365	1	61	7927	409	28560	Pbr011969,Pbr002971,Pbr017364,Pbr032798,Pbr022893,Pbr037844,Pbr016007,Pbr014402,Pbr027037,Pbr005797,Pbr027873,Pbr018884,Pbr002563,Pbr025294,Pbr022372,Pbr038824,Pbr028139,Pbr008541,Pbr035016,Pbr028216,Pbr024410,Pbr013486,Pbr021265,Pbr027385,Pbr008754,Pbr023548,Pbr019881,Pbr020444,Pbr002790,Pbr018866,Pbr002357,Pbr010503,Pbr011415,Pbr042782,Pbr023847,Pbr032835,Pbr034846,Pbr014305,Pbr004200,Pbr031877…	-|-|-|-|-|-|-|-|-|-|-|-|-|-|-|-|-|-|-|-|-|-|-|-|-|-|-|-|-|-|-|-|-|-|-|-|-|-|-|-|-|-|-|-|-|-|-|-|-|-|-|-|-|-|-|-|-|-|-|-|-|
GO:0019062	viral attachment to host cell	biological_process	0.34437	1	2	7927	9	28560	Pbr010787,Pbr002161	-|-|
GO:0044650	adhesion of symbiont to host cell	biological_process	0.34437	1	2	7927	9	28560	Pbr002161,Pbr010787	-|-|
GO:0042325	regulation of phosphorylation	biological_process	0.34461	1	5	7927	30	28560	Pbr018077,Pbr037052,Pbr013503,Pbr011335,Pbr007885	-|-|-|-|-|
GO:0009975	cyclase activity	molecular_function	0.34527	1	3	7927	16	28560	Pbr042270,Pbr009217,Pbr014237	-|-|-|
GO:1901681	sulfur compound binding	molecular_function	0.34569	1	9	7927	55	28560	Pbr004685,Pbr016641,Pbr031999,Pbr012601,Pbr037092,Pbr007800,Pbr019818,Pbr007365,Pbr035828	-|-|-|-|-|-|-|-|-|
GO:0016740	transferase activity	molecular_function	0.34586	1	737	7927	5372	28560	Pbr030888,Pbr015526,Pbr002426,Pbr032288,Pbr006002,Pbr010447,Pbr040110,Pbr010845,Pbr013700,Pbr042358,Pbr018038,Pbr016864,Pbr027181,Pbr000976,Pbr042782,Pbr002574,Pbr027438,Pbr032383,Pbr030062,Pbr041490,Pbr029921,Pbr024574,Pbr039564,Pbr015515,Pbr002813,Pbr034954,Pbr035719,Pbr012424,Pbr037914,Pbr009000,Pbr025429,Pbr000267,Pbr002665,Pbr002971,Pbr026471,Pbr002336,Pbr032127,Pbr029672,Pbr000512,Pbr039251…	-|-|-|-|-|-|-|-|-|-|-|-|-|-|-|-|-|-|-|-|-|-|-|-|-|-|-|-|-|-|-|-|-|-|-|-|-|-|-|-|-|-|-|-|-|-|-|-|-|-|-|-|-|-|-|-|-|-|-|-|-|-|-|-|-|-|-|-|-|-|-|-|-|-|-|-|-|-|-|-|-|-|-|-|-|-|-|-|-|-|-|-|-|-|-|-|-|-|-|-|-|-|-|-|-|-|-|-|-|-|-|-|-|-|-|-|-|-|-|-|-|-|-|-|-|-|-|-|-|-|-|-|-|-|-|-|-|-|-|-|-|-|-|-|-|-|-|-|-|-|-|-|-|-|-|-|-|-|-|-|-|-|-|-|-|-|-|-|-|-|-|-|-|-|-|-|-|-|-|-|-|-|-|-|-|-|-|-|-|-|-|-|-|-|-|-|-|-|-|-…
GO:0004417	hydroxyethylthiazole kinase activity	molecular_function	0.34618	1	1	7927	3	28560	Pbr041292	-|
GO:0004518	nuclease activity	molecular_function	0.34645	1	49	7927	336	28560	Pbr042178,Pbr018968,Pbr002048,Pbr038807,Pbr013932,Pbr010899,Pbr008035,Pbr005919,Pbr011415,Pbr030925,Pbr007734,Pbr033217,Pbr023544,Pbr025088,Pbr007398,Pbr005556,Pbr041384,Pbr028673,Pbr002624,Pbr008797,Pbr032563,Pbr033005,Pbr007244,Pbr001588,Pbr027747,Pbr002240,Pbr040274,Pbr005797,Pbr039078,Pbr025013,Pbr018502,Pbr035262,Pbr011094,Pbr029427,Pbr019925,Pbr042230,Pbr032790,Pbr042105,Pbr011752,Pbr015508…	-|-|-|-|-|-|-|-|-|-|-|-|-|-|-|-|-|-|-|-|-|-|-|-|-|-|-|-|-|-|-|-|-|-|-|-|-|-|-|-|-|-|-|-|-|-|-|-|-|
GO:0032865	ERMES complex	cellular_component	0.34714	1	1	7927	3	28560	Pbr031115	-|
GO:0044232	organelle membrane contact site	cellular_component	0.34714	1	1	7927	3	28560	Pbr031115	-|
GO:0044233	ER-mitochondrion membrane contact site	cellular_component	0.34714	1	1	7927	3	28560	Pbr031115	-|
GO:0019835	cytolysis	biological_process	0.34761	1	2	7927	10	28560	Pbr033130,Pbr041155	-|-|
GO:0015889	cobalamin transport	biological_process	0.34764	1	1	7927	3	28560	Pbr016142	-|
GO:0044456	synapse part	cellular_component	0.34767	1	2	7927	8	28560	Pbr004021,Pbr013144	-|-|
GO:0048786	presynaptic active zone	cellular_component	0.34767	1	2	7927	8	28560	Pbr004021,Pbr013144	-|-|
GO:0097458	neuron part	cellular_component	0.34767	1	2	7927	8	28560	Pbr013144,Pbr004021	-|-|
GO:0006541	glutamine metabolic process	biological_process	0.34782	1	8	7927	46	28560	Pbr022667,Pbr010240,Pbr004752,Pbr029791,Pbr005088,Pbr014749,Pbr016632,Pbr041337	-|-|-|-|-|-|-|-|
GO:0016573	histone acetylation	biological_process	0.3485	1	2	7927	8	28560	Pbr022161,Pbr013722	-|-|
GO:0005672	transcription factor TFIIA complex	cellular_component	0.34873	1	7	7927	44	28560	Pbr042617,Pbr003199,Pbr032058,Pbr034525,Pbr003846,Pbr013446,Pbr021468	-|-|-|-|-|-|-|
GO:0043412	macromolecule modification	biological_process	0.3497	1	396	7927	2811	28560	Pbr035706,Pbr006072,Pbr023326,Pbr007825,Pbr041810,Pbr010421,Pbr019875,Pbr031879,Pbr020028,Pbr034872,Pbr010686,Pbr029003,Pbr022832,Pbr032041,Pbr035814,Pbr030220,Pbr017126,Pbr022368,Pbr015046,Pbr032869,Pbr015318,Pbr013854,Pbr031561,Pbr042230,Pbr025505,Pbr022946,Pbr035691,Pbr029153,Pbr007868,Pbr029955,Pbr020544,Pbr042797,Pbr033005,Pbr002648,Pbr027348,Pbr000249,Pbr032835,Pbr001178,Pbr004408,Pbr012148…	-|-|-|-|-|-|-|-|-|-|-|-|-|-|-|-|-|-|-|-|-|-|-|-|-|-|-|-|-|-|-|-|-|-|-|-|-|-|-|-|-|-|-|-|-|-|-|-|-|-|-|-|-|-|-|-|-|-|-|-|-|-|-|-|-|-|-|-|-|-|-|-|-|-|-|-|-|-|-|-|-|-|-|-|-|-|-|-|-|-|-|-|-|-|-|-|-|-|-|-|-|-|-|-|-|-|-|-|-|-|-|-|-|-|-|-|-|-|-|-|-|-|-|-|-|-|-|-|-|-|-|-|-|-|-|-|-|-|-|-|-|-|-|-|-|-|-|-|-|-|-|-|-|-|-|-|-|-|-|-|-|-|-|-|-|-|-|-|-|-|-|-|-|-|-|-|-|-|-|-|-|-|-|-|-|-|-|-|-|-|-|-|-|-|-|-|-|-|-|-…
GO:0044275	cellular carbohydrate catabolic process	biological_process	0.35008	1	3	7927	17	28560	Pbr027178,Pbr035260,Pbr028619	-|-|-|
GO:0016972	thiol oxidase activity	molecular_function	0.3507	1	2	7927	10	28560	Pbr030856,Pbr028743	-|-|
GO:0016634	oxidoreductase activity, acting on the CH-CH group of donors, oxygen as acceptor	molecular_function	0.35125	1	2	7927	8	28560	Pbr007471,Pbr018366	-|-|
GO:0006461	protein complex assembly	biological_process	0.35174	1	55	7927	406	28560	Pbr015150,Pbr008958,Pbr015058,Pbr013689,Pbr012256,Pbr033600,Pbr031879,Pbr039132,Pbr016978,Pbr033247,Pbr029413,Pbr027959,Pbr037497,Pbr038738,Pbr035719,Pbr004672,Pbr001139,Pbr028937,Pbr027380,Pbr001186,Pbr032251,Pbr029427,Pbr027753,Pbr041081,Pbr014773,Pbr011989,Pbr022926,Pbr008921,Pbr029110,Pbr019652,Pbr023051,Pbr018954,Pbr010309,Pbr016746,Pbr007741,Pbr041006,Pbr041852,Pbr005556,Pbr028673,Pbr038304…	-|-|-|-|-|-|-|-|-|-|-|-|-|-|-|-|-|-|-|-|-|-|-|-|-|-|-|-|-|-|-|-|-|-|-|-|-|-|-|-|-|-|-|-|-|-|-|-|-|-|-|-|-|-|-|
GO:0005744	mitochondrial inner membrane presequence translocase complex	cellular_component	0.35273	1	1	7927	3	28560	Pbr032945	-|
GO:0005798	Golgi-associated vesicle	cellular_component	0.35288	1	6	7927	33	28560	Pbr003228,Pbr004848,Pbr032332,Pbr010891,Pbr033742,Pbr039698	-|-|-|-|-|-|
GO:0030660	Golgi-associated vesicle membrane	cellular_component	0.35288	1	6	7927	33	28560	Pbr033742,Pbr032332,Pbr010891,Pbr039698,Pbr003228,Pbr004848	-|-|-|-|-|-|
GO:0000724	double-strand break repair via homologous recombination	biological_process	0.35289	1	1	7927	3	28560	Pbr030962	-|
GO:0033647	host intracellular organelle	cellular_component	0.3556	1	15	7927	103	28560	Pbr030864,Pbr042019,Pbr042688,Pbr017118,Pbr013784,Pbr027347,Pbr000569,Pbr020801,Pbr033614,Pbr040121,Pbr032383,Pbr001359,Pbr006046,Pbr005077,Pbr033225	-|-|-|-|-|-|-|-|-|-|-|-|-|-|-|
GO:0033648	host intracellular membrane-bounded organelle	cellular_component	0.3556	1	15	7927	103	28560	Pbr030864,Pbr042019,Pbr042688,Pbr017118,Pbr000569,Pbr013784,Pbr027347,Pbr020801,Pbr033614,Pbr040121,Pbr032383,Pbr006046,Pbr001359,Pbr033225,Pbr005077	-|-|-|-|-|-|-|-|-|-|-|-|-|-|-|
GO:0016160	amylase activity	molecular_function	0.35746	1	8	7927	49	28560	Pbr003019,Pbr035099,Pbr005776,Pbr029603,Pbr033324,Pbr042891,Pbr006528,Pbr011201	-|-|-|-|-|-|-|-|
GO:0042030	ATPase inhibitor activity	molecular_function	0.35835	1	3	7927	16	28560	Pbr021754,Pbr000173,Pbr032932	-|-|-|
GO:0000062	fatty-acyl-CoA binding	molecular_function	0.35895	1	2	7927	10	28560	Pbr020401,Pbr013555	-|-|
GO:0006220	pyrimidine nucleotide metabolic process	biological_process	0.36001	1	7	7927	42	28560	Pbr027596,Pbr038047,Pbr026031,Pbr029921,Pbr012435,Pbr022667,Pbr010240	-|-|-|-|-|-|-|
GO:0046992	oxidoreductase activity, acting on X-H and Y-H to form an X-Y bond	molecular_function	0.3603	1	1	7927	3	28560	Pbr031988	-|
GO:0050485	oxidoreductase activity, acting on X-H and Y-H to form an X-Y bond, with a disulfide as acceptor	molecular_function	0.3603	1	1	7927	3	28560	Pbr031988	-|
GO:0006304	DNA modification	biological_process	0.36041	1	9	7927	57	28560	Pbr017126,Pbr033217,Pbr038797,Pbr027338,Pbr028673,Pbr027747,Pbr008035,Pbr042230,Pbr010899	-|-|-|-|-|-|-|-|-|
GO:0016846	carbon-sulfur lyase activity	molecular_function	0.36053	1	7	7927	42	28560	Pbr027177,Pbr027178,Pbr027179,Pbr017805,Pbr017356,Pbr005974,Pbr027180	-|-|-|-|-|-|-|
GO:0015708	silicate transport	biological_process	0.36057	1	1	7927	3	28560	Pbr006802	-|
GO:0000151	ubiquitin ligase complex	cellular_component	0.36068	1	44	7927	366	28560	Pbr037374,Pbr009396,Pbr018938,Pbr010716,Pbr020767,Pbr029315,Pbr010917,Pbr017128,Pbr022823,Pbr009061,Pbr034350,Pbr030060,Pbr013854,Pbr015956,Pbr021653,Pbr035814,Pbr032635,Pbr002436,Pbr026746,Pbr035262,Pbr007164,Pbr033360,Pbr014895,Pbr028035,Pbr010303,Pbr008270,Pbr011292,Pbr040051,Pbr021386,Pbr040749,Pbr013453,Pbr010176,Pbr003588,Pbr012122,Pbr025772,Pbr007980,Pbr038127,Pbr038899,Pbr003743,Pbr023505…	-|-|-|-|-|-|-|-|-|-|-|-|-|-|-|-|-|-|-|-|-|-|-|-|-|-|-|-|-|-|-|-|-|-|-|-|-|-|-|-|-|-|-|-|
GO:0004559	alpha-mannosidase activity	molecular_function	0.3615	1	3	7927	14	28560	Pbr010586,Pbr040095,Pbr029849	-|-|-|
GO:0015923	mannosidase activity	molecular_function	0.3615	1	3	7927	14	28560	Pbr010586,Pbr040095,Pbr029849	-|-|-|
GO:0004451	isocitrate lyase activity	molecular_function	0.36169	1	1	7927	3	28560	Pbr031114	-|
GO:0033014	tetrapyrrole biosynthetic process	biological_process	0.36243	1	26	7927	188	28560	Pbr037322,Pbr035535,Pbr003627,Pbr028922,Pbr012661,Pbr009902,Pbr019143,Pbr027037,Pbr024780,Pbr026751,Pbr025660,Pbr041471,Pbr004568,Pbr014112,Pbr005801,Pbr007498,Pbr004541,Pbr015625,Pbr027385,Pbr015878,Pbr036963,Pbr008850,Pbr019942,Pbr041155,Pbr007431,Pbr005802	-|-|-|-|-|-|-|-|-|-|-|-|-|-|-|-|-|-|-|-|-|-|-|-|-|-|
GO:0015035	protein disulfide oxidoreductase activity	molecular_function	0.36243	1	13	7927	102	28560	Pbr014824,Pbr011218,Pbr022789,Pbr016203,Pbr035084,Pbr016221,Pbr008562,Pbr008420,Pbr009194,Pbr014825,Pbr005811,Pbr022794,Pbr035809	-|-|-|-|-|-|-|-|-|-|-|-|-|
GO:0015036	disulfide oxidoreductase activity	molecular_function	0.36243	1	13	7927	102	28560	Pbr035084,Pbr016203,Pbr022789,Pbr011218,Pbr014824,Pbr035809,Pbr022794,Pbr014825,Pbr005811,Pbr009194,Pbr016221,Pbr008562,Pbr008420	-|-|-|-|-|-|-|-|-|-|-|-|-|
GO:0010393	galacturonan metabolic process	biological_process	0.36363	1	1	7927	3	28560	Pbr008610	-|
GO:0045488	pectin metabolic process	biological_process	0.36363	1	1	7927	3	28560	Pbr008610	-|
GO:0045490	pectin catabolic process	biological_process	0.36363	1	1	7927	3	28560	Pbr008610	-|
GO:0019637	organophosphate metabolic process	biological_process	0.36425	1	96	7927	707	28560	Pbr027854,Pbr038047,Pbr035529,Pbr024684,Pbr022937,Pbr028095,Pbr035500,Pbr032391,Pbr001290,Pbr010240,Pbr040861,Pbr040905,Pbr016894,Pbr029626,Pbr024095,Pbr032796,Pbr030867,Pbr041516,Pbr005088,Pbr028751,Pbr029955,Pbr042637,Pbr022667,Pbr004752,Pbr041471,Pbr039217,Pbr016412,Pbr007711,Pbr036418,Pbr029654,Pbr036155,Pbr019082,Pbr031410,Pbr002917,Pbr038157,Pbr005087,Pbr029826,Pbr014268,Pbr006298,Pbr027596…	-|-|-|-|-|-|-|-|-|-|-|-|-|-|-|-|-|-|-|-|-|-|-|-|-|-|-|-|-|-|-|-|-|-|-|-|-|-|-|-|-|-|-|-|-|-|-|-|-|-|-|-|-|-|-|-|-|-|-|-|-|-|-|-|-|-|-|-|-|-|-|-|-|-|-|-|-|-|-|-|-|-|-|-|-|-|-|-|-|-|-|-|-|-|-|-|
GO:0007289	spermatid nucleus differentiation	biological_process	0.36473	1	2	7927	9	28560	Pbr034912,Pbr010956	-|-|
GO:0035092	sperm chromatin condensation	biological_process	0.36473	1	2	7927	9	28560	Pbr034912,Pbr010956	-|-|
GO:0000976	transcription regulatory region sequence-specific DNA binding	molecular_function	0.36528	1	2	7927	9	28560	Pbr008959,Pbr012518	-|-|
GO:0044406	adhesion to host	biological_process	0.36601	1	2	7927	10	28560	Pbr010787,Pbr002161	-|-|
GO:0051825	adhesion to other organism involved in symbiotic interaction	biological_process	0.36601	1	2	7927	10	28560	Pbr010787,Pbr002161	-|-|
GO:0000154	rRNA modification	biological_process	0.36648	1	5	7927	28	28560	Pbr002971,Pbr014860,Pbr023326,Pbr022444,Pbr041674	-|-|-|-|-|
GO:0031167	rRNA methylation	biological_process	0.36648	1	5	7927	28	28560	Pbr041674,Pbr022444,Pbr023326,Pbr014860,Pbr002971	-|-|-|-|-|
GO:0004061	arylformamidase activity	molecular_function	0.36934	1	1	7927	3	28560	Pbr011806	-|
GO:0006569	tryptophan catabolic process	biological_process	0.36934	1	1	7927	3	28560	Pbr011806	-|
GO:0009310	amine catabolic process	biological_process	0.36934	1	1	7927	3	28560	Pbr011806	-|
GO:0019441	tryptophan catabolic process to kynurenine	biological_process	0.36934	1	1	7927	3	28560	Pbr011806	-|
GO:0042402	cellular biogenic amine catabolic process	biological_process	0.36934	1	1	7927	3	28560	Pbr011806	-|
GO:0042436	indole-containing compound catabolic process	biological_process	0.36934	1	1	7927	3	28560	Pbr011806	-|
GO:0046218	indolalkylamine catabolic process	biological_process	0.36934	1	1	7927	3	28560	Pbr011806	-|
GO:0070189	kynurenine metabolic process	biological_process	0.36934	1	1	7927	3	28560	Pbr011806	-|
GO:2000574	regulation of microtubule motor activity	biological_process	0.36966	1	1	7927	3	28560	Pbr037038	-|
GO:2000575	negative regulation of microtubule motor activity	biological_process	0.36966	1	1	7927	3	28560	Pbr037038	-|
GO:0042127	regulation of cell proliferation	biological_process	0.36988	1	3	7927	16	28560	Pbr019782,Pbr013503,Pbr007885	-|-|-|
GO:2001070	starch binding	molecular_function	0.3699	1	4	7927	22	28560	Pbr039576,Pbr011621,Pbr021662,Pbr042284	-|-|-|-|
GO:0033365	protein localization to organelle	biological_process	0.37007	1	39	7927	271	28560	Pbr018220,Pbr010447,Pbr010586,Pbr013144,Pbr035803,Pbr030921,Pbr004850,Pbr036254,Pbr023630,Pbr016894,Pbr028556,Pbr001139,Pbr028937,Pbr029413,Pbr037759,Pbr032945,Pbr006288,Pbr035719,Pbr038738,Pbr026271,Pbr038640,Pbr010446,Pbr024739,Pbr029393,Pbr015058,Pbr007365,Pbr014803,Pbr010052,Pbr033479,Pbr023241,Pbr029849,Pbr038632,Pbr014506,Pbr038668,Pbr028163,Pbr011989,Pbr008636,Pbr011924,Pbr041081	-|-|-|-|-|-|-|-|-|-|-|-|-|-|-|-|-|-|-|-|-|-|-|-|-|-|-|-|-|-|-|-|-|-|-|-|-|-|-|
GO:0006013	mannose metabolic process	biological_process	0.37019	1	2	7927	8	28560	Pbr029849,Pbr010586	-|-|
GO:0048037	cofactor binding	molecular_function	0.37032	1	140	7927	1021	28560	Pbr029606,Pbr024919,Pbr001948,Pbr007498,Pbr005961,Pbr030956,Pbr011432,Pbr009660,Pbr000814,Pbr009902,Pbr031347,Pbr038047,Pbr035059,Pbr013912,Pbr037092,Pbr011886,Pbr022937,Pbr027180,Pbr012129,Pbr016648,Pbr011613,Pbr013435,Pbr006253,Pbr040200,Pbr036395,Pbr013555,Pbr025294,Pbr038824,Pbr041032,Pbr027407,Pbr022321,Pbr022402,Pbr039983,Pbr009240,Pbr036267,Pbr026067,Pbr007800,Pbr021343,Pbr025978,Pbr003627…	-|-|-|-|-|-|-|-|-|-|-|-|-|-|-|-|-|-|-|-|-|-|-|-|-|-|-|-|-|-|-|-|-|-|-|-|-|-|-|-|-|-|-|-|-|-|-|-|-|-|-|-|-|-|-|-|-|-|-|-|-|-|-|-|-|-|-|-|-|-|-|-|-|-|-|-|-|-|-|-|-|-|-|-|-|-|-|-|-|-|-|-|-|-|-|-|-|-|-|-|-|-|-|-|-|-|-|-|-|-|-|-|-|-|-|-|-|-|-|-|-|-|-|-|-|-|-|-|-|-|-|-|-|-|-|-|-|-|-|-|
GO:0016503	pheromone receptor activity	molecular_function	0.37077	1	2	7927	9	28560	Pbr025361,Pbr035706	-|-|
GO:0030838	positive regulation of actin filament polymerization	biological_process	0.3713	1	3	7927	17	28560	Pbr003091,Pbr018954,Pbr033130	-|-|-|
GO:0031334	positive regulation of protein complex assembly	biological_process	0.3713	1	3	7927	17	28560	Pbr018954,Pbr033130,Pbr003091	-|-|-|
GO:0032273	positive regulation of protein polymerization	biological_process	0.3713	1	3	7927	17	28560	Pbr018954,Pbr033130,Pbr003091	-|-|-|
GO:0034314	Arp2/3 complex-mediated actin nucleation	biological_process	0.3713	1	3	7927	17	28560	Pbr033130,Pbr018954,Pbr003091	-|-|-|
GO:0045010	actin nucleation	biological_process	0.3713	1	3	7927	17	28560	Pbr033130,Pbr018954,Pbr003091	-|-|-|
GO:0000165	MAPK cascade	biological_process	0.37142	1	1	7927	3	28560	Pbr014773	-|
GO:0043408	regulation of MAPK cascade	biological_process	0.37142	1	1	7927	3	28560	Pbr014773	-|
GO:0070271	protein complex biogenesis	biological_process	0.37229	1	55	7927	409	28560	Pbr012256,Pbr013689,Pbr033600,Pbr015150,Pbr008958,Pbr015058,Pbr039132,Pbr016978,Pbr033247,Pbr031879,Pbr038738,Pbr035719,Pbr037497,Pbr027959,Pbr029413,Pbr027380,Pbr001139,Pbr028937,Pbr004672,Pbr001186,Pbr041081,Pbr029427,Pbr032251,Pbr027753,Pbr011989,Pbr014773,Pbr022926,Pbr023051,Pbr029110,Pbr019652,Pbr008921,Pbr041006,Pbr007741,Pbr016746,Pbr010309,Pbr018954,Pbr020014,Pbr011836,Pbr028673,Pbr038304…	-|-|-|-|-|-|-|-|-|-|-|-|-|-|-|-|-|-|-|-|-|-|-|-|-|-|-|-|-|-|-|-|-|-|-|-|-|-|-|-|-|-|-|-|-|-|-|-|-|-|-|-|-|-|-|
GO:0009403	toxin biosynthetic process	biological_process	0.37306	1	2	7927	10	28560	Pbr026423,Pbr005736	-|-|
GO:0004799	thymidylate synthase activity	molecular_function	0.37376	1	1	7927	3	28560	Pbr012435	-|
GO:0000278	mitotic cell cycle	biological_process	0.37384	1	15	7927	102	28560	Pbr036479,Pbr039132,Pbr005432,Pbr024787,Pbr014473,Pbr014896,Pbr001378,Pbr035719,Pbr035262,Pbr012497,Pbr029413,Pbr029016,Pbr008560,Pbr008993,Pbr003079	-|-|-|-|-|-|-|-|-|-|-|-|-|-|-|
GO:0050829	defense response to Gram-negative bacterium	biological_process	0.37412	1	2	7927	10	28560	Pbr033130,Pbr041155	-|-|
GO:0043570	maintenance of DNA repeat elements	biological_process	0.37451	1	1	7927	3	28560	Pbr042105	-|
GO:0043571	maintenance of CRISPR repeat elements	biological_process	0.37451	1	1	7927	3	28560	Pbr042105	-|
GO:0008716	D-alanine-D-alanine ligase activity	molecular_function	0.37475	1	3	7927	14	28560	Pbr020895,Pbr026918,Pbr041255	-|-|-|
GO:0007283	spermatogenesis	biological_process	0.37489	1	5	7927	33	28560	Pbr010956,Pbr030925,Pbr034912,Pbr014235,Pbr024483	-|-|-|-|-|
GO:0048232	male gamete generation	biological_process	0.37489	1	5	7927	33	28560	Pbr010956,Pbr034912,Pbr014235,Pbr030925,Pbr024483	-|-|-|-|-|
GO:0009628	response to abiotic stimulus	biological_process	0.37626	1	5	7927	29	28560	Pbr004265,Pbr040482,Pbr040484,Pbr040481,Pbr040480	-|-|-|-|-|
GO:0004014	adenosylmethionine decarboxylase activity	molecular_function	0.37739	1	2	7927	10	28560	Pbr022236,Pbr020444	-|-|
GO:0008216	spermidine metabolic process	biological_process	0.37739	1	2	7927	10	28560	Pbr022236,Pbr020444	-|-|
GO:0008295	spermidine biosynthetic process	biological_process	0.37739	1	2	7927	10	28560	Pbr022236,Pbr020444	-|-|
GO:0005262	calcium channel activity	molecular_function	0.37799	1	8	7927	53	28560	Pbr030887,Pbr002342,Pbr014235,Pbr035529,Pbr034936,Pbr033617,Pbr019224,Pbr037213	-|-|-|-|-|-|-|-|
GO:0015939	pantothenate metabolic process	biological_process	0.3788	1	2	7927	9	28560	Pbr028510,Pbr032700	-|-|
GO:0015940	pantothenate biosynthetic process	biological_process	0.3788	1	2	7927	9	28560	Pbr028510,Pbr032700	-|-|
GO:0070838	divalent metal ion transport	biological_process	0.37948	1	25	7927	166	28560	Pbr025685,Pbr006856,Pbr042091,Pbr032043,Pbr000696,Pbr000173,Pbr017028,Pbr035065,Pbr033016,Pbr026847,Pbr032932,Pbr009000,Pbr001053,Pbr010071,Pbr002485,Pbr027931,Pbr016865,Pbr020925,Pbr019224,Pbr003315,Pbr016864,Pbr002312,Pbr016894,Pbr001746,Pbr011223	-|-|-|-|-|-|-|-|-|-|-|-|-|-|-|-|-|-|-|-|-|-|-|-|-|
GO:0005876	spindle microtubule	cellular_component	0.37949	1	4	7927	23	28560	Pbr041026,Pbr036479,Pbr008560,Pbr009061	-|-|-|-|
GO:0046912	transferase activity, transferring acyl groups, acyl groups converted into alkyl on transfer	molecular_function	0.37978	1	4	7927	21	28560	Pbr005571,Pbr015038,Pbr030501,Pbr023764	-|-|-|-|
GO:0005777	peroxisome	cellular_component	0.37987	1	5	7927	34	28560	Pbr007471,Pbr024483,Pbr012723,Pbr018366,Pbr020101	-|-|-|-|-|
GO:0042579	microbody	cellular_component	0.37987	1	5	7927	34	28560	Pbr020101,Pbr018366,Pbr012723,Pbr024483,Pbr007471	-|-|-|-|-|
GO:0017080	sodium channel regulator activity	molecular_function	0.37988	1	5	7927	29	28560	Pbr034247,Pbr035834,Pbr036295,Pbr019244,Pbr029687	-|-|-|-|-|
GO:0019871	sodium channel inhibitor activity	molecular_function	0.37988	1	5	7927	29	28560	Pbr019244,Pbr029687,Pbr036295,Pbr035834,Pbr034247	-|-|-|-|-|
GO:0016624	oxidoreductase activity, acting on the aldehyde or oxo group of donors, disulfide as acceptor	molecular_function	0.37993	1	3	7927	15	28560	Pbr004685,Pbr015663,Pbr007800	-|-|-|
GO:0009653	anatomical structure morphogenesis	biological_process	0.38025	1	20	7927	149	28560	Pbr035102,Pbr023841,Pbr007033,Pbr004643,Pbr036806,Pbr013386,Pbr018954,Pbr010959,Pbr021719,Pbr029424,Pbr034587,Pbr007374,Pbr032362,Pbr003032,Pbr009356,Pbr034909,Pbr034588,Pbr022343,Pbr009890,Pbr037901	-|-|-|-|-|-|-|-|-|-|-|-|-|-|-|-|-|-|-|-|
GO:0016695	oxidoreductase activity, acting on hydrogen as donor	molecular_function	0.3806	1	1	7927	3	28560	Pbr013338	-|
GO:0008384	IkappaB kinase activity	molecular_function	0.38384	1	1	7927	3	28560	Pbr011192	-|
GO:0043190	ATP-binding cassette (ABC) transporter complex	cellular_component	0.38385	1	1	7927	4	28560	Pbr011705	-|
GO:0048584	positive regulation of response to stimulus	biological_process	0.38407	1	5	7927	30	28560	Pbr040679,Pbr014773,Pbr023206,Pbr021572,Pbr035560	-|-|-|-|-|
GO:0030435	sporulation resulting in formation of a cellular spore	biological_process	0.38448	1	2	7927	9	28560	Pbr003032,Pbr013386	-|-|
GO:0050776	regulation of immune response	biological_process	0.38488	1	5	7927	34	28560	Pbr040679,Pbr027237,Pbr023206,Pbr021572,Pbr035560	-|-|-|-|-|
GO:0015630	microtubule cytoskeleton	cellular_component	0.38625	1	29	7927	208	28560	Pbr008560,Pbr008993,Pbr020063,Pbr004672,Pbr020357,Pbr035719,Pbr040520,Pbr041006,Pbr039132,Pbr024787,Pbr035718,Pbr012465,Pbr021187,Pbr020028,Pbr013689,Pbr020041,Pbr011600,Pbr041026,Pbr012497,Pbr023509,Pbr027330,Pbr042827,Pbr009061,Pbr037038,Pbr022614,Pbr014473,Pbr010325,Pbr035727,Pbr036479	-|-|-|-|-|-|-|-|-|-|-|-|-|-|-|-|-|-|-|-|-|-|-|-|-|-|-|-|-|
GO:0016836	hydro-lyase activity	molecular_function	0.3867	1	17	7927	113	28560	Pbr027566,Pbr041292,Pbr009866,Pbr006152,Pbr007373,Pbr019343,Pbr022893,Pbr001186,Pbr012661,Pbr036612,Pbr006578,Pbr024409,Pbr007150,Pbr027385,Pbr004306,Pbr015468,Pbr034222	-|-|-|-|-|-|-|-|-|-|-|-|-|-|-|-|-|
GO:0031554	regulation of DNA-dependent transcription, termination	biological_process	0.38744	1	2	7927	10	28560	Pbr041026,Pbr011450	-|-|
GO:0044403	symbiosis, encompassing mutualism through parasitism	biological_process	0.38772	1	74	7927	538	28560	Pbr029800,Pbr011751,Pbr038134,Pbr032192,Pbr003248,Pbr008754,Pbr013784,Pbr014860,Pbr021753,Pbr004438,Pbr037514,Pbr000752,Pbr031999,Pbr004685,Pbr001359,Pbr030835,Pbr020608,Pbr012023,Pbr030339,Pbr027978,Pbr035803,Pbr019587,Pbr027020,Pbr041032,Pbr029775,Pbr015495,Pbr018414,Pbr020551,Pbr042755,Pbr007398,Pbr036386,Pbr006954,Pbr014237,Pbr023846,Pbr024934,Pbr012370,Pbr002048,Pbr006630,Pbr033118,Pbr022683…	-|-|-|-|-|-|-|-|-|-|-|-|-|-|-|-|-|-|-|-|-|-|-|-|-|-|-|-|-|-|-|-|-|-|-|-|-|-|-|-|-|-|-|-|-|-|-|-|-|-|-|-|-|-|-|-|-|-|-|-|-|-|-|-|-|-|-|-|-|-|-|-|-|-|
GO:0030145	manganese ion binding	molecular_function	0.3887	1	3	7927	16	28560	Pbr036225,Pbr016451,Pbr042394	-|-|-|
GO:0006974	response to DNA damage stimulus	biological_process	0.38964	1	87	7927	606	28560	Pbr009581,Pbr001037,Pbr010052,Pbr037044,Pbr004829,Pbr035719,Pbr000363,Pbr024483,Pbr018502,Pbr002750,Pbr020608,Pbr034819,Pbr011612,Pbr011312,Pbr020551,Pbr004206,Pbr016796,Pbr030339,Pbr002240,Pbr028843,Pbr015625,Pbr002169,Pbr012368,Pbr032058,Pbr007124,Pbr042755,Pbr024934,Pbr006326,Pbr013119,Pbr034377,Pbr034374,Pbr021108,Pbr035657,Pbr039394,Pbr008360,Pbr020396,Pbr038640,Pbr013446,Pbr025806,Pbr033600…	-|-|-|-|-|-|-|-|-|-|-|-|-|-|-|-|-|-|-|-|-|-|-|-|-|-|-|-|-|-|-|-|-|-|-|-|-|-|-|-|-|-|-|-|-|-|-|-|-|-|-|-|-|-|-|-|-|-|-|-|-|-|-|-|-|-|-|-|-|-|-|-|-|-|-|-|-|-|-|-|-|-|-|-|-|-|-|
GO:0009916	alternative oxidase activity	molecular_function	0.38975	1	2	7927	10	28560	Pbr000089,Pbr038786	-|-|
GO:0004016	adenylate cyclase activity	molecular_function	0.39118	1	2	7927	11	28560	Pbr042270,Pbr014237	-|-|
GO:0006171	cAMP biosynthetic process	biological_process	0.39118	1	2	7927	11	28560	Pbr042270,Pbr014237	-|-|
GO:0009893	positive regulation of metabolic process	biological_process	0.39143	1	20	7927	142	28560	Pbr017262,Pbr005077,Pbr029386,Pbr021386,Pbr008560,Pbr007885,Pbr017118,Pbr012545,Pbr021041,Pbr039132,Pbr013503,Pbr032383,Pbr006046,Pbr027347,Pbr002931,Pbr011488,Pbr010864,Pbr023128,Pbr042827,Pbr010517	-|-|-|-|-|-|-|-|-|-|-|-|-|-|-|-|-|-|-|-|
GO:0031325	positive regulation of cellular metabolic process	biological_process	0.39143	1	20	7927	142	28560	Pbr002931,Pbr010864,Pbr011488,Pbr023128,Pbr010517,Pbr042827,Pbr032383,Pbr006046,Pbr027347,Pbr007885,Pbr012545,Pbr017118,Pbr021041,Pbr013503,Pbr039132,Pbr017262,Pbr029386,Pbr005077,Pbr021386,Pbr008560	-|-|-|-|-|-|-|-|-|-|-|-|-|-|-|-|-|-|-|-|
GO:0008198	ferrous iron binding	molecular_function	0.39171	1	1	7927	3	28560	Pbr041571	-|
GO:0051252	regulation of RNA metabolic process	biological_process	0.39246	1	316	7927	2443	28560	Pbr040028,Pbr003552,Pbr030339,Pbr024746,Pbr008077,Pbr030246,Pbr001362,Pbr024934,Pbr025143,Pbr015667,Pbr011488,Pbr023747,Pbr033459,Pbr042688,Pbr001609,Pbr005390,Pbr012715,Pbr011456,Pbr007396,Pbr012497,Pbr011145,Pbr031557,Pbr016222,Pbr038828,Pbr010052,Pbr013689,Pbr006945,Pbr014160,Pbr041548,Pbr002342,Pbr015939,Pbr012684,Pbr034588,Pbr023047,Pbr035545,Pbr006046,Pbr013530,Pbr040121,Pbr041159,Pbr023617…	-|-|-|-|-|-|-|-|-|-|-|-|-|-|-|-|-|-|-|-|-|-|-|-|-|-|-|-|-|-|-|-|-|-|-|-|-|-|-|-|-|-|-|-|-|-|-|-|-|-|-|-|-|-|-|-|-|-|-|-|-|-|-|-|-|-|-|-|-|-|-|-|-|-|-|-|-|-|-|-|-|-|-|-|-|-|-|-|-|-|-|-|-|-|-|-|-|-|-|-|-|-|-|-|-|-|-|-|-|-|-|-|-|-|-|-|-|-|-|-|-|-|-|-|-|-|-|-|-|-|-|-|-|-|-|-|-|-|-|-|-|-|-|-|-|-|-|-|-|-|-|-|-|-|-|-|-|-|-|-|-|-|-|-|-|-|-|-|-|-|-|-|-|-|-|-|-|-|-|-|-|-|-|-|-|-|-|-|-|-|-|-|-|-|-|-|-|-|-|-…
GO:0043022	ribosome binding	molecular_function	0.39269	1	2	7927	10	28560	Pbr001739,Pbr004605	-|-|
GO:0008479	queuine tRNA-ribosyltransferase activity	molecular_function	0.39281	1	1	7927	3	28560	Pbr000797	-|
GO:0016667	oxidoreductase activity, acting on a sulfur group of donors	molecular_function	0.39306	1	20	7927	158	28560	Pbr035084,Pbr022789,Pbr035809,Pbr022794,Pbr031704,Pbr009194,Pbr014825,Pbr005811,Pbr008562,Pbr005974,Pbr005794,Pbr016203,Pbr014824,Pbr028743,Pbr011218,Pbr012673,Pbr030856,Pbr016221,Pbr008420,Pbr035538	-|-|-|-|-|-|-|-|-|-|-|-|-|-|-|-|-|-|-|-|
GO:0005802	trans-Golgi network	cellular_component	0.39338	1	1	7927	5	28560	Pbr027338	-|
GO:0006893	Golgi to plasma membrane transport	biological_process	0.39338	1	1	7927	5	28560	Pbr027338	-|
GO:0032386	regulation of intracellular transport	biological_process	0.39338	1	1	7927	5	28560	Pbr027338	-|
GO:0032388	positive regulation of intracellular transport	biological_process	0.39338	1	1	7927	5	28560	Pbr027338	-|
GO:0033157	regulation of intracellular protein transport	biological_process	0.39338	1	1	7927	5	28560	Pbr027338	-|
GO:0042996	regulation of Golgi to plasma membrane protein transport	biological_process	0.39338	1	1	7927	5	28560	Pbr027338	-|
GO:0042998	positive regulation of Golgi to plasma membrane protein transport	biological_process	0.39338	1	1	7927	5	28560	Pbr027338	-|
GO:0043001	Golgi to plasma membrane protein transport	biological_process	0.39338	1	1	7927	5	28560	Pbr027338	-|
GO:0051050	positive regulation of transport	biological_process	0.39338	1	1	7927	5	28560	Pbr027338	-|
GO:0051222	positive regulation of protein transport	biological_process	0.39338	1	1	7927	5	28560	Pbr027338	-|
GO:0060341	regulation of cellular localization	biological_process	0.39338	1	1	7927	5	28560	Pbr027338	-|
GO:0071253	connexin binding	molecular_function	0.39338	1	1	7927	5	28560	Pbr027338	-|
GO:0090316	positive regulation of intracellular protein transport	biological_process	0.39338	1	1	7927	5	28560	Pbr027338	-|
GO:0044419	interspecies interaction between organisms	biological_process	0.39359	1	74	7927	539	28560	Pbr036386,Pbr006954,Pbr042755,Pbr007398,Pbr020551,Pbr027020,Pbr041032,Pbr015495,Pbr029775,Pbr018414,Pbr035803,Pbr019587,Pbr012023,Pbr030339,Pbr027978,Pbr033118,Pbr006630,Pbr002048,Pbr012370,Pbr024934,Pbr014237,Pbr023846,Pbr004438,Pbr037514,Pbr014860,Pbr013784,Pbr008754,Pbr021753,Pbr003248,Pbr032192,Pbr038134,Pbr011751,Pbr029800,Pbr020608,Pbr001359,Pbr030835,Pbr031999,Pbr004685,Pbr000752,Pbr020380…	-|-|-|-|-|-|-|-|-|-|-|-|-|-|-|-|-|-|-|-|-|-|-|-|-|-|-|-|-|-|-|-|-|-|-|-|-|-|-|-|-|-|-|-|-|-|-|-|-|-|-|-|-|-|-|-|-|-|-|-|-|-|-|-|-|-|-|-|-|-|-|-|-|-|
GO:0001510	RNA methylation	biological_process	0.3938	1	9	7927	56	28560	Pbr001915,Pbr002971,Pbr041674,Pbr022444,Pbr014860,Pbr023326,Pbr027027,Pbr028788,Pbr001609	-|-|-|-|-|-|-|-|-|
GO:0043603	cellular amide metabolic process	biological_process	0.3942	1	14	7927	95	28560	Pbr028510,Pbr001416,Pbr009482,Pbr026678,Pbr042421,Pbr014727,Pbr012117,Pbr032700,Pbr002413,Pbr004021,Pbr011347,Pbr006554,Pbr030164,Pbr025208	-|-|-|-|-|-|-|-|-|-|-|-|-|-|
GO:0000150	recombinase activity	molecular_function	0.39473	1	2	7927	9	28560	Pbr001609,Pbr014950	-|-|
GO:0007157	heterophilic cell-cell adhesion	biological_process	0.39525	1	1	7927	3	28560	Pbr004829	-|
GO:0007166	cell surface receptor signaling pathway	biological_process	0.39548	1	44	7927	305	28560	Pbr001824,Pbr026251,Pbr038817,Pbr021468,Pbr035560,Pbr025530,Pbr012370,Pbr021253,Pbr026767,Pbr001694,Pbr018868,Pbr025610,Pbr018716,Pbr036469,Pbr001053,Pbr040028,Pbr012265,Pbr034247,Pbr020906,Pbr013861,Pbr027348,Pbr018022,Pbr006062,Pbr015024,Pbr016661,Pbr019925,Pbr027931,Pbr030105,Pbr017900,Pbr019430,Pbr000573,Pbr025361,Pbr023504,Pbr035706,Pbr034864,Pbr023578,Pbr003189,Pbr030330,Pbr038031,Pbr040679…	-|-|-|-|-|-|-|-|-|-|-|-|-|-|-|-|-|-|-|-|-|-|-|-|-|-|-|-|-|-|-|-|-|-|-|-|-|-|-|-|-|-|-|-|
GO:0006020	inositol metabolic process	biological_process	0.39553	1	3	7927	18	28560	Pbr035260,Pbr023462,Pbr028619	-|-|-|
GO:0004427	inorganic diphosphatase activity	molecular_function	0.3965	1	5	7927	29	28560	Pbr016422,Pbr034055,Pbr026789,Pbr028917,Pbr023462	-|-|-|-|-|
GO:0018580	nitronate monooxygenase activity	molecular_function	0.39669	1	4	7927	24	28560	Pbr037260,Pbr025247,Pbr002563,Pbr001483	-|-|-|-|
GO:0009976	tocopherol cyclase activity	molecular_function	0.39761	1	1	7927	3	28560	Pbr009217	-|
GO:0007423	sensory organ development	biological_process	0.39773	1	1	7927	4	28560	Pbr027348	-|
GO:0042151	nematocyst	cellular_component	0.39788	1	2	7927	9	28560	Pbr019244,Pbr035834	-|-|
GO:0008174	mRNA methyltransferase activity	molecular_function	0.39834	1	1	7927	3	28560	Pbr001915	-|
GO:0006891	intra-Golgi vesicle-mediated transport	biological_process	0.39876	1	6	7927	35	28560	Pbr039132,Pbr031741,Pbr014506,Pbr011488,Pbr029639,Pbr041852	-|-|-|-|-|-|
GO:0060589	nucleoside-triphosphatase regulator activity	molecular_function	0.40039	1	25	7927	169	28560	Pbr021754,Pbr029701,Pbr011488,Pbr011381,Pbr028831,Pbr008196,Pbr006789,Pbr042655,Pbr035529,Pbr038936,Pbr017677,Pbr011600,Pbr020281,Pbr000173,Pbr000067,Pbr017262,Pbr016838,Pbr003528,Pbr006757,Pbr000291,Pbr037853,Pbr029295,Pbr039776,Pbr032932,Pbr024474	-|-|-|-|-|-|-|-|-|-|-|-|-|-|-|-|-|-|-|-|-|-|-|-|-|
GO:0002764	immune response-regulating signaling pathway	biological_process	0.40102	1	2	7927	9	28560	Pbr035560,Pbr040679	-|-|
GO:0006473	protein acetylation	biological_process	0.40114	1	2	7927	9	28560	Pbr013722,Pbr022161	-|-|
GO:0006475	internal protein amino acid acetylation	biological_process	0.40114	1	2	7927	9	28560	Pbr013722,Pbr022161	-|-|
GO:0018393	internal peptidyl-lysine acetylation	biological_process	0.40114	1	2	7927	9	28560	Pbr013722,Pbr022161	-|-|
GO:0018394	peptidyl-lysine acetylation	biological_process	0.40114	1	2	7927	9	28560	Pbr013722,Pbr022161	-|-|
GO:0043543	protein acylation	biological_process	0.40114	1	2	7927	9	28560	Pbr022161,Pbr013722	-|-|
GO:0016469	proton-transporting two-sector ATPase complex	cellular_component	0.40116	1	40	7927	304	28560	Pbr036339,Pbr008271,Pbr024095,Pbr011488,Pbr023147,Pbr027854,Pbr031988,Pbr033927,Pbr021108,Pbr032391,Pbr039217,Pbr013386,Pbr023051,Pbr029295,Pbr032796,Pbr023544,Pbr028751,Pbr005744,Pbr026423,Pbr040009,Pbr010517,Pbr040281,Pbr003235,Pbr012802,Pbr000776,Pbr001186,Pbr015828,Pbr032658,Pbr019082,Pbr039959,Pbr011989,Pbr031290,Pbr001870,Pbr020157,Pbr030484,Pbr028937,Pbr001139,Pbr022685,Pbr030364,Pbr008276	-|-|-|-|-|-|-|-|-|-|-|-|-|-|-|-|-|-|-|-|-|-|-|-|-|-|-|-|-|-|-|-|-|-|-|-|-|-|-|-|
GO:0051186	cofactor metabolic process	biological_process	0.40186	1	47	7927	340	28560	Pbr024040,Pbr019875,Pbr026331,Pbr027385,Pbr008850,Pbr041888,Pbr005802,Pbr016071,Pbr041017,Pbr029769,Pbr005716,Pbr006152,Pbr027037,Pbr018549,Pbr018022,Pbr025950,Pbr028734,Pbr014112,Pbr006002,Pbr041471,Pbr026061,Pbr005801,Pbr001850,Pbr014727,Pbr021374,Pbr015625,Pbr026347,Pbr007498,Pbr032700,Pbr027429,Pbr001330,Pbr028510,Pbr036267,Pbr019942,Pbr007431,Pbr025978,Pbr003627,Pbr041942,Pbr009902,Pbr016894…	-|-|-|-|-|-|-|-|-|-|-|-|-|-|-|-|-|-|-|-|-|-|-|-|-|-|-|-|-|-|-|-|-|-|-|-|-|-|-|-|-|-|-|-|-|-|-|
GO:0051082	unfolded protein binding	molecular_function	0.40264	1	26	7927	193	28560	Pbr018612,Pbr032633,Pbr025215,Pbr004955,Pbr005258,Pbr015626,Pbr029297,Pbr010630,Pbr041472,Pbr040675,Pbr012545,Pbr029567,Pbr016746,Pbr011453,Pbr038832,Pbr025669,Pbr033247,Pbr013144,Pbr037819,Pbr024194,Pbr026423,Pbr028673,Pbr027834,Pbr030364,Pbr003174,Pbr023544	-|-|-|-|-|-|-|-|-|-|-|-|-|-|-|-|-|-|-|-|-|-|-|-|-|-|
GO:0000786	nucleosome	cellular_component	0.40285	1	5	7927	37	28560	Pbr030831,Pbr018783,Pbr004435,Pbr022127,Pbr029415	-|-|-|-|-|
GO:0006906	vesicle fusion	biological_process	0.40319	1	1	7927	3	28560	Pbr012545	-|
GO:0048280	vesicle fusion with Golgi apparatus	biological_process	0.40319	1	1	7927	3	28560	Pbr012545	-|
GO:0009288	bacterial-type flagellum	cellular_component	0.40349	1	9	7927	60	28560	Pbr035719,Pbr014687,Pbr011881,Pbr040980,Pbr001926,Pbr028729,Pbr013410,Pbr039132,Pbr003307	-|-|-|-|-|-|-|-|-|
GO:0019058	viral infectious cycle	biological_process	0.40431	1	36	7927	259	28560	Pbr032192,Pbr003248,Pbr031059,Pbr013784,Pbr004438,Pbr008735,Pbr011885,Pbr006273,Pbr000752,Pbr040080,Pbr008636,Pbr016661,Pbr004685,Pbr016257,Pbr041482,Pbr020608,Pbr030339,Pbr012023,Pbr010830,Pbr035803,Pbr015495,Pbr020551,Pbr029561,Pbr036271,Pbr012453,Pbr042755,Pbr020380,Pbr016894,Pbr021290,Pbr023846,Pbr019005,Pbr024934,Pbr002048,Pbr011886,Pbr006630,Pbr008170	-|-|-|-|-|-|-|-|-|-|-|-|-|-|-|-|-|-|-|-|-|-|-|-|-|-|-|-|-|-|-|-|-|-|-|-|
GO:0032784	regulation of DNA-dependent transcription, elongation	biological_process	0.40461	1	4	7927	24	28560	Pbr012171,Pbr029386,Pbr021386,Pbr010864	-|-|-|-|
GO:0051495	positive regulation of cytoskeleton organization	biological_process	0.40516	1	5	7927	31	28560	Pbr018954,Pbr033130,Pbr020028,Pbr040520,Pbr003091	-|-|-|-|-|
GO:0006771	riboflavin metabolic process	biological_process	0.40588	1	4	7927	23	28560	Pbr025447,Pbr000470,Pbr014727,Pbr028510	-|-|-|-|
GO:0009231	riboflavin biosynthetic process	biological_process	0.40588	1	4	7927	23	28560	Pbr000470,Pbr025447,Pbr028510,Pbr014727	-|-|-|-|
GO:0042726	flavin-containing compound metabolic process	biological_process	0.40588	1	4	7927	23	28560	Pbr014727,Pbr028510,Pbr025447,Pbr000470	-|-|-|-|
GO:0042727	flavin-containing compound biosynthetic process	biological_process	0.40588	1	4	7927	23	28560	Pbr025447,Pbr000470,Pbr014727,Pbr028510	-|-|-|-|
GO:0032065	cortical protein anchoring	biological_process	0.40636	1	1	7927	3	28560	Pbr041740	-|
GO:0051220	cytoplasmic sequestering of protein	biological_process	0.40636	1	1	7927	3	28560	Pbr041740	-|
GO:0051224	negative regulation of protein transport	biological_process	0.40636	1	1	7927	3	28560	Pbr041740	-|
GO:0003883	CTP synthase activity	molecular_function	0.40657	1	3	7927	16	28560	Pbr022667,Pbr010240,Pbr038047	-|-|-|
GO:0003880	protein C-terminal carboxyl O-methyltransferase activity	molecular_function	0.4066	1	2	7927	10	28560	Pbr015036,Pbr012178	-|-|
GO:0004671	protein C-terminal S-isoprenylcysteine carboxyl O-methyltransferase activity	molecular_function	0.4066	1	2	7927	10	28560	Pbr015036,Pbr012178	-|-|
GO:0006481	C-terminal protein methylation	biological_process	0.4066	1	2	7927	10	28560	Pbr015036,Pbr012178	-|-|
GO:0018410	C-terminal protein amino acid modification	biological_process	0.4066	1	2	7927	10	28560	Pbr015036,Pbr012178	-|-|
GO:0043687	post-translational protein modification	biological_process	0.4066	1	2	7927	10	28560	Pbr012178,Pbr015036	-|-|
GO:0001836	release of cytochrome c from mitochondria	biological_process	0.40703	1	2	7927	11	28560	Pbr000856,Pbr024483	-|-|
GO:0008637	apoptotic mitochondrial changes	biological_process	0.40703	1	2	7927	11	28560	Pbr000856,Pbr024483	-|-|
GO:0097190	apoptotic signaling pathway	biological_process	0.40703	1	2	7927	11	28560	Pbr024483,Pbr000856	-|-|
GO:0006817	phosphate ion transport	biological_process	0.40769	1	3	7927	16	28560	Pbr021661,Pbr042894,Pbr032342	-|-|-|
GO:0008173	RNA methyltransferase activity	molecular_function	0.40804	1	10	7927	66	28560	Pbr003631,Pbr023548,Pbr019881,Pbr003186,Pbr023326,Pbr027027,Pbr014402,Pbr001915,Pbr012898,Pbr002971	-|-|-|-|-|-|-|-|-|-|
GO:0043138	3'-5' DNA helicase activity	molecular_function	0.40857	1	2	7927	9	28560	Pbr006326,Pbr035657	-|-|
GO:0043140	ATP-dependent 3'-5' DNA helicase activity	molecular_function	0.40857	1	2	7927	9	28560	Pbr035657,Pbr006326	-|-|
GO:0000145	exocyst	cellular_component	0.40931	1	12	7927	79	28560	Pbr013097,Pbr017996,Pbr036065,Pbr035133,Pbr010546,Pbr035753,Pbr001520,Pbr036899,Pbr023465,Pbr002818,Pbr026129,Pbr010347	-|-|-|-|-|-|-|-|-|-|-|-|
GO:0031966	mitochondrial membrane	cellular_component	0.40946	1	38	7927	282	28560	Pbr004643,Pbr039135,Pbr030484,Pbr032945,Pbr033770,Pbr039132,Pbr023241,Pbr031115,Pbr014342,Pbr000948,Pbr027330,Pbr030017,Pbr024314,Pbr028163,Pbr040281,Pbr003235,Pbr011924,Pbr000302,Pbr033384,Pbr016826,Pbr000947,Pbr028751,Pbr007199,Pbr009072,Pbr013386,Pbr019372,Pbr025285,Pbr027854,Pbr001039,Pbr023147,Pbr030347,Pbr032391,Pbr035231,Pbr023630,Pbr028908,Pbr028556,Pbr024095,Pbr032299	-|-|-|-|-|-|-|-|-|-|-|-|-|-|-|-|-|-|-|-|-|-|-|-|-|-|-|-|-|-|-|-|-|-|-|-|-|-|
GO:0042168	heme metabolic process	biological_process	0.41093	1	12	7927	81	28560	Pbr008850,Pbr027385,Pbr027037,Pbr005802,Pbr026751,Pbr024780,Pbr010942,Pbr014112,Pbr003627,Pbr007498,Pbr005801,Pbr009902	-|-|-|-|-|-|-|-|-|-|-|-|
GO:2001141	regulation of RNA biosynthetic process	biological_process	0.41458	1	315	7927	2442	28560	Pbr021393,Pbr010517,Pbr000363,Pbr013533,Pbr006330,Pbr020642,Pbr002931,Pbr022894,Pbr005379,Pbr033866,Pbr009089,Pbr000362,Pbr007566,Pbr022678,Pbr001430,Pbr036934,Pbr005110,Pbr035066,Pbr017379,Pbr015364,Pbr027839,Pbr003132,Pbr003199,Pbr041026,Pbr042019,Pbr019487,Pbr022708,Pbr031704,Pbr003660,Pbr017979,Pbr028567,Pbr005909,Pbr016467,Pbr026249,Pbr021210,Pbr004021,Pbr001064,Pbr008959,Pbr022161,Pbr025184…	-|-|-|-|-|-|-|-|-|-|-|-|-|-|-|-|-|-|-|-|-|-|-|-|-|-|-|-|-|-|-|-|-|-|-|-|-|-|-|-|-|-|-|-|-|-|-|-|-|-|-|-|-|-|-|-|-|-|-|-|-|-|-|-|-|-|-|-|-|-|-|-|-|-|-|-|-|-|-|-|-|-|-|-|-|-|-|-|-|-|-|-|-|-|-|-|-|-|-|-|-|-|-|-|-|-|-|-|-|-|-|-|-|-|-|-|-|-|-|-|-|-|-|-|-|-|-|-|-|-|-|-|-|-|-|-|-|-|-|-|-|-|-|-|-|-|-|-|-|-|-|-|-|-|-|-|-|-|-|-|-|-|-|-|-|-|-|-|-|-|-|-|-|-|-|-|-|-|-|-|-|-|-|-|-|-|-|-|-|-|-|-|-|-|-|-|-|-|-|-…
GO:0051493	regulation of cytoskeleton organization	biological_process	0.4156	1	8	7927	54	28560	Pbr040520,Pbr003079,Pbr008560,Pbr033130,Pbr036479,Pbr020028,Pbr003091,Pbr018954	-|-|-|-|-|-|-|-|
GO:0010374	stomatal complex development	biological_process	0.41602	1	1	7927	5	28560	Pbr009951	-|
GO:0045682	regulation of epidermis development	biological_process	0.41602	1	1	7927	5	28560	Pbr009951	-|
GO:0045684	positive regulation of epidermis development	biological_process	0.41602	1	1	7927	5	28560	Pbr009951	-|
GO:0048580	regulation of post-embryonic development	biological_process	0.41602	1	1	7927	5	28560	Pbr009951	-|
GO:0048582	positive regulation of post-embryonic development	biological_process	0.41602	1	1	7927	5	28560	Pbr009951	-|
GO:2000038	regulation of stomatal complex development	biological_process	0.41602	1	1	7927	5	28560	Pbr009951	-|
GO:2000123	positive regulation of stomatal complex development	biological_process	0.41602	1	1	7927	5	28560	Pbr009951	-|
GO:0051130	positive regulation of cellular component organization	biological_process	0.41755	1	6	7927	39	28560	Pbr033130,Pbr018954,Pbr020028,Pbr003091,Pbr040520,Pbr000856	-|-|-|-|-|-|
GO:0016989	sigma factor antagonist activity	molecular_function	0.41901	1	1	7927	5	28560	Pbr042273	-|
GO:0045087	innate immune response	biological_process	0.41922	1	2	7927	17	28560	Pbr030005,Pbr027237	-|-|
GO:0019784	NEDD8-specific protease activity	molecular_function	0.41937	1	1	7927	4	28560	Pbr010707	-|
GO:0004367	glycerol-3-phosphate dehydrogenase [NAD+] activity	molecular_function	0.41965	1	2	7927	10	28560	Pbr002917,Pbr022937	-|-|
GO:1901607	alpha-amino acid biosynthetic process	biological_process	0.41977	1	31	7927	219	28560	Pbr004021,Pbr036612,Pbr039553,Pbr038994,Pbr041983,Pbr005716,Pbr036395,Pbr027710,Pbr018100,Pbr023847,Pbr029791,Pbr010045,Pbr025247,Pbr012538,Pbr008222,Pbr002563,Pbr012435,Pbr038232,Pbr009412,Pbr026758,Pbr025845,Pbr014112,Pbr001483,Pbr004306,Pbr031495,Pbr016632,Pbr014749,Pbr037260,Pbr036267,Pbr006059,Pbr042421	-|-|-|-|-|-|-|-|-|-|-|-|-|-|-|-|-|-|-|-|-|-|-|-|-|-|-|-|-|-|-|
GO:0000377	RNA splicing, via transesterification reactions with bulged adenosine as nucleophile	biological_process	0.42027	1	11	7927	80	28560	Pbr035809,Pbr019143,Pbr021642,Pbr034198,Pbr032522,Pbr001196,Pbr031740,Pbr013691,Pbr036831,Pbr011767,Pbr029413	-|-|-|-|-|-|-|-|-|-|-|
GO:0000398	mRNA splicing, via spliceosome	biological_process	0.42027	1	11	7927	80	28560	Pbr019143,Pbr035809,Pbr032522,Pbr001196,Pbr021642,Pbr034198,Pbr029413,Pbr036831,Pbr013691,Pbr011767,Pbr031740	-|-|-|-|-|-|-|-|-|-|-|
GO:0030126	COPI vesicle coat	cellular_component	0.42065	1	3	7927	16	28560	Pbr004848,Pbr032332,Pbr039698	-|-|-|
GO:0030137	COPI-coated vesicle	cellular_component	0.42065	1	3	7927	16	28560	Pbr004848,Pbr032332,Pbr039698	-|-|-|
GO:0030663	COPI-coated vesicle membrane	cellular_component	0.42065	1	3	7927	16	28560	Pbr039698,Pbr032332,Pbr004848	-|-|-|
GO:0006289	nucleotide-excision repair	biological_process	0.42108	1	5	7927	32	28560	Pbr002169,Pbr030659,Pbr029526,Pbr029386,Pbr028843	-|-|-|-|-|
GO:0042886	amide transport	biological_process	0.42112	1	3	7927	18	28560	Pbr019244,Pbr035834,Pbr010595	-|-|-|
GO:0002064	epithelial cell development	biological_process	0.42116	1	2	7927	10	28560	Pbr034912,Pbr010956	-|-|
GO:0007281	germ cell development	biological_process	0.42116	1	2	7927	10	28560	Pbr010956,Pbr034912	-|-|
GO:0007286	spermatid development	biological_process	0.42116	1	2	7927	10	28560	Pbr010956,Pbr034912	-|-|
GO:0048515	spermatid differentiation	biological_process	0.42116	1	2	7927	10	28560	Pbr034912,Pbr010956	-|-|
GO:0032270	positive regulation of cellular protein metabolic process	biological_process	0.42119	1	2	7927	12	28560	Pbr013503,Pbr007885	-|-|
GO:0051247	positive regulation of protein metabolic process	biological_process	0.42119	1	2	7927	12	28560	Pbr013503,Pbr007885	-|-|
GO:0044723	single-organism carbohydrate metabolic process	biological_process	0.42124	1	75	7927	526	28560	Pbr008175,Pbr030903,Pbr012494,Pbr010586,Pbr000099,Pbr036170,Pbr025447,Pbr035260,Pbr016894,Pbr008035,Pbr021303,Pbr028284,Pbr013637,Pbr031946,Pbr025530,Pbr012737,Pbr022683,Pbr018134,Pbr006069,Pbr039970,Pbr036711,Pbr012806,Pbr019881,Pbr015118,Pbr023772,Pbr006528,Pbr000777,Pbr022714,Pbr005502,Pbr011621,Pbr025877,Pbr008636,Pbr028619,Pbr042508,Pbr004983,Pbr029849,Pbr003510,Pbr034361,Pbr032090,Pbr003304…	-|-|-|-|-|-|-|-|-|-|-|-|-|-|-|-|-|-|-|-|-|-|-|-|-|-|-|-|-|-|-|-|-|-|-|-|-|-|-|-|-|-|-|-|-|-|-|-|-|-|-|-|-|-|-|-|-|-|-|-|-|-|-|-|-|-|-|-|-|-|-|-|-|-|-|
GO:0000052	citrulline metabolic process	biological_process	0.42316	1	1	7927	4	28560	Pbr039553	-|
GO:0018101	peptidyl-citrulline biosynthetic process from peptidyl-arginine	biological_process	0.42316	1	1	7927	4	28560	Pbr039553	-|
GO:0018195	peptidyl-arginine modification	biological_process	0.42316	1	1	7927	4	28560	Pbr039553	-|
GO:0019240	citrulline biosynthetic process	biological_process	0.42316	1	1	7927	4	28560	Pbr039553	-|
GO:0005739	mitochondrion	cellular_component	0.42317	1	61	7927	475	28560	Pbr019038,Pbr008958,Pbr031115,Pbr014342,Pbr023241,Pbr039132,Pbr032945,Pbr033770,Pbr018920,Pbr030484,Pbr029603,Pbr004643,Pbr039135,Pbr000947,Pbr021754,Pbr033384,Pbr041017,Pbr016826,Pbr000302,Pbr011924,Pbr003235,Pbr040281,Pbr024314,Pbr030017,Pbr028163,Pbr027330,Pbr000856,Pbr018467,Pbr000948,Pbr025285,Pbr039516,Pbr019372,Pbr013386,Pbr029110,Pbr018922,Pbr035833,Pbr020021,Pbr016258,Pbr009072,Pbr007199…	-|-|-|-|-|-|-|-|-|-|-|-|-|-|-|-|-|-|-|-|-|-|-|-|-|-|-|-|-|-|-|-|-|-|-|-|-|-|-|-|-|-|-|-|-|-|-|-|-|-|-|-|-|-|-|-|-|-|-|-|-|
GO:0006614	SRP-dependent cotranslational protein targeting to membrane	biological_process	0.42384	1	17	7927	113	28560	Pbr026271,Pbr010447,Pbr006288,Pbr037759,Pbr033479,Pbr010052,Pbr007365,Pbr024739,Pbr010446,Pbr038640,Pbr010586,Pbr038668,Pbr029849,Pbr016894,Pbr004850,Pbr036254,Pbr008636	-|-|-|-|-|-|-|-|-|-|-|-|-|-|-|-|-|
GO:0045047	protein targeting to ER	biological_process	0.42384	1	17	7927	113	28560	Pbr016894,Pbr004850,Pbr036254,Pbr008636,Pbr038668,Pbr029849,Pbr033479,Pbr010052,Pbr007365,Pbr024739,Pbr010446,Pbr038640,Pbr010586,Pbr010447,Pbr026271,Pbr006288,Pbr037759	-|-|-|-|-|-|-|-|-|-|-|-|-|-|-|-|-|
GO:0072599	establishment of protein localization to endoplasmic reticulum	biological_process	0.42384	1	17	7927	113	28560	Pbr016894,Pbr008636,Pbr004850,Pbr036254,Pbr038668,Pbr029849,Pbr007365,Pbr010052,Pbr033479,Pbr010586,Pbr038640,Pbr010446,Pbr024739,Pbr037759,Pbr006288,Pbr026271,Pbr010447	-|-|-|-|-|-|-|-|-|-|-|-|-|-|-|-|-|
GO:0006355	regulation of transcription, DNA-dependent	biological_process	0.42464	1	314	7927	2438	28560	Pbr010864,Pbr035452,Pbr018773,Pbr029701,Pbr008639,Pbr002312,Pbr039179,Pbr009890,Pbr019005,Pbr032965,Pbr015036,Pbr027347,Pbr038280,Pbr013715,Pbr010830,Pbr035949,Pbr027119,Pbr041417,Pbr023838,Pbr029794,Pbr040937,Pbr007829,Pbr020801,Pbr023544,Pbr002033,Pbr019521,Pbr040080,Pbr009654,Pbr018100,Pbr032608,Pbr011192,Pbr010956,Pbr018783,Pbr018562,Pbr000507,Pbr014535,Pbr040437,Pbr024787,Pbr020767,Pbr002042…	-|-|-|-|-|-|-|-|-|-|-|-|-|-|-|-|-|-|-|-|-|-|-|-|-|-|-|-|-|-|-|-|-|-|-|-|-|-|-|-|-|-|-|-|-|-|-|-|-|-|-|-|-|-|-|-|-|-|-|-|-|-|-|-|-|-|-|-|-|-|-|-|-|-|-|-|-|-|-|-|-|-|-|-|-|-|-|-|-|-|-|-|-|-|-|-|-|-|-|-|-|-|-|-|-|-|-|-|-|-|-|-|-|-|-|-|-|-|-|-|-|-|-|-|-|-|-|-|-|-|-|-|-|-|-|-|-|-|-|-|-|-|-|-|-|-|-|-|-|-|-|-|-|-|-|-|-|-|-|-|-|-|-|-|-|-|-|-|-|-|-|-|-|-|-|-|-|-|-|-|-|-|-|-|-|-|-|-|-|-|-|-|-|-|-|-|-|-|-|-…
GO:0000079	regulation of cyclin-dependent protein serine/threonine kinase activity	biological_process	0.42584	1	2	7927	13	28560	Pbr037052,Pbr018077	-|-|
GO:0071900	regulation of protein serine/threonine kinase activity	biological_process	0.42584	1	2	7927	13	28560	Pbr037052,Pbr018077	-|-|
GO:0042162	telomeric DNA binding	molecular_function	0.42726	1	1	7927	4	28560	Pbr004624	-|
GO:0004386	helicase activity	molecular_function	0.42757	1	69	7927	468	28560	Pbr032965,Pbr024619,Pbr002163,Pbr005538,Pbr041367,Pbr019005,Pbr030344,Pbr004850,Pbr031422,Pbr016426,Pbr020380,Pbr010830,Pbr035823,Pbr035730,Pbr029974,Pbr019011,Pbr022039,Pbr010748,Pbr041471,Pbr016956,Pbr016257,Pbr038668,Pbr041482,Pbr006273,Pbr040080,Pbr008910,Pbr005321,Pbr042617,Pbr008636,Pbr011192,Pbr026271,Pbr031059,Pbr037759,Pbr014323,Pbr020379,Pbr013446,Pbr025806,Pbr038640,Pbr008360,Pbr035657…	-|-|-|-|-|-|-|-|-|-|-|-|-|-|-|-|-|-|-|-|-|-|-|-|-|-|-|-|-|-|-|-|-|-|-|-|-|-|-|-|-|-|-|-|-|-|-|-|-|-|-|-|-|-|-|-|-|-|-|-|-|-|-|-|-|-|-|-|-|
GO:0006760	folic acid-containing compound metabolic process	biological_process	0.42759	1	5	7927	30	28560	Pbr041888,Pbr036267,Pbr001330,Pbr005716,Pbr038232	-|-|-|-|-|
GO:0019955	cytokine binding	molecular_function	0.4281	1	2	7927	10	28560	Pbr041681,Pbr009089	-|-|
GO:0032266	phosphatidylinositol-3-phosphate binding	molecular_function	0.43035	1	1	7927	4	28560	Pbr017539	-|
GO:1901981	phosphatidylinositol phosphate binding	molecular_function	0.43035	1	1	7927	4	28560	Pbr017539	-|
GO:0035556	intracellular signal transduction	biological_process	0.43076	1	61	7927	437	28560	Pbr018395,Pbr005538,Pbr042813,Pbr020925,Pbr010903,Pbr015582,Pbr001694,Pbr016894,Pbr001824,Pbr035529,Pbr015912,Pbr024470,Pbr016101,Pbr025530,Pbr025416,Pbr010748,Pbr014215,Pbr042091,Pbr038860,Pbr020906,Pbr021572,Pbr031704,Pbr028990,Pbr023206,Pbr040051,Pbr026847,Pbr009527,Pbr010528,Pbr034999,Pbr001053,Pbr018027,Pbr038078,Pbr039319,Pbr035538,Pbr027931,Pbr030105,Pbr042021,Pbr034923,Pbr024068,Pbr000163…	-|-|-|-|-|-|-|-|-|-|-|-|-|-|-|-|-|-|-|-|-|-|-|-|-|-|-|-|-|-|-|-|-|-|-|-|-|-|-|-|-|-|-|-|-|-|-|-|-|-|-|-|-|-|-|-|-|-|-|-|-|
GO:0005740	mitochondrial envelope	cellular_component	0.43201	1	40	7927	302	28560	Pbr011924,Pbr003235,Pbr040281,Pbr033384,Pbr016826,Pbr000302,Pbr000947,Pbr000948,Pbr030017,Pbr024314,Pbr028163,Pbr027330,Pbr039132,Pbr014342,Pbr031115,Pbr023241,Pbr039135,Pbr004643,Pbr030484,Pbr033770,Pbr032945,Pbr023630,Pbr028908,Pbr024095,Pbr028556,Pbr032299,Pbr023147,Pbr027854,Pbr001039,Pbr008952,Pbr030347,Pbr032391,Pbr017423,Pbr035231,Pbr013386,Pbr025285,Pbr019372,Pbr028751,Pbr009072,Pbr007199	-|-|-|-|-|-|-|-|-|-|-|-|-|-|-|-|-|-|-|-|-|-|-|-|-|-|-|-|-|-|-|-|-|-|-|-|-|-|-|-|
GO:0009896	positive regulation of catabolic process	biological_process	0.43202	1	10	7927	71	28560	Pbr011488,Pbr012545,Pbr021041,Pbr010517,Pbr023128,Pbr042827,Pbr039132,Pbr017262,Pbr006046,Pbr008560	-|-|-|-|-|-|-|-|-|-|
GO:0010508	positive regulation of autophagy	biological_process	0.43202	1	10	7927	71	28560	Pbr023128,Pbr042827,Pbr010517,Pbr021041,Pbr039132,Pbr012545,Pbr011488,Pbr008560,Pbr017262,Pbr006046	-|-|-|-|-|-|-|-|-|-|
GO:0031331	positive regulation of cellular catabolic process	biological_process	0.43202	1	10	7927	71	28560	Pbr010517,Pbr023128,Pbr042827,Pbr021041,Pbr039132,Pbr012545,Pbr011488,Pbr008560,Pbr017262,Pbr006046	-|-|-|-|-|-|-|-|-|-|
GO:0004112	cyclic-nucleotide phosphodiesterase activity	molecular_function	0.43216	1	3	7927	18	28560	Pbr005095,Pbr005087,Pbr029626	-|-|-|
GO:0005515	protein binding	molecular_function	0.43298	1	1016	7927	7599	28560	Pbr014369,Pbr010214,Pbr001608,Pbr000752,Pbr041081,Pbr024824,Pbr019769,Pbr024483,Pbr024642,Pbr004955,Pbr010790,Pbr038111,Pbr015069,Pbr015150,Pbr003599,Pbr027906,Pbr000168,Pbr018300,Pbr031453,Pbr017773,Pbr033814,Pbr017988,Pbr037875,Pbr029413,Pbr015624,Pbr034447,Pbr022928,Pbr000280,Pbr028937,Pbr001346,Pbr010835,Pbr041945,Pbr007980,Pbr038127,Pbr001497,Pbr003760,Pbr018890,Pbr009810,Pbr037281,Pbr019426…	-|-|-|-|-|-|-|-|-|-|-|-|-|-|-|-|-|-|-|-|-|-|-|-|-|-|-|-|-|-|-|-|-|-|-|-|-|-|-|-|-|-|-|-|-|-|-|-|-|-|-|-|-|-|-|-|-|-|-|-|-|-|-|-|-|-|-|-|-|-|-|-|-|-|-|-|-|-|-|-|-|-|-|-|-|-|-|-|-|-|-|-|-|-|-|-|-|-|-|-|-|-|-|-|-|-|-|-|-|-|-|-|-|-|-|-|-|-|-|-|-|-|-|-|-|-|-|-|-|-|-|-|-|-|-|-|-|-|-|-|-|-|-|-|-|-|-|-|-|-|-|-|-|-|-|-|-|-|-|-|-|-|-|-|-|-|-|-|-|-|-|-|-|-|-|-|-|-|-|-|-|-|-|-|-|-|-|-|-|-|-|-|-|-|-|-|-|-|-|-…
GO:0002684	positive regulation of immune system process	biological_process	0.43315	1	2	7927	10	28560	Pbr040679,Pbr035560	-|-|
GO:0050778	positive regulation of immune response	biological_process	0.43315	1	2	7927	10	28560	Pbr040679,Pbr035560	-|-|
GO:0016868	intramolecular transferase activity, phosphotransferases	molecular_function	0.43316	1	5	7927	31	28560	Pbr042395,Pbr024684,Pbr013898,Pbr001290,Pbr012094	-|-|-|-|-|
GO:0004375	glycine dehydrogenase (decarboxylating) activity	molecular_function	0.43332	1	1	7927	4	28560	Pbr024919	-|
GO:0006546	glycine catabolic process	biological_process	0.43332	1	1	7927	4	28560	Pbr024919	-|
GO:0009071	serine family amino acid catabolic process	biological_process	0.43332	1	1	7927	4	28560	Pbr024919	-|
GO:0016642	oxidoreductase activity, acting on the CH-NH2 group of donors, disulfide as acceptor	molecular_function	0.43332	1	1	7927	4	28560	Pbr024919	-|
GO:0009166	nucleotide catabolic process	biological_process	0.4343	1	4	7927	26	28560	Pbr021754,Pbr005095,Pbr005087,Pbr029626	-|-|-|-|
GO:1901292	nucleoside phosphate catabolic process	biological_process	0.4343	1	4	7927	26	28560	Pbr029626,Pbr005087,Pbr005095,Pbr021754	-|-|-|-|
GO:0009294	DNA mediated transformation	biological_process	0.43488	1	1	7927	4	28560	Pbr030954	-|
GO:0006955	immune response	biological_process	0.43558	1	16	7927	118	28560	Pbr023882,Pbr031348,Pbr002048,Pbr035560,Pbr005797,Pbr004885,Pbr027937,Pbr023206,Pbr027237,Pbr021123,Pbr021572,Pbr040679,Pbr006806,Pbr023875,Pbr029413,Pbr030005	-|-|-|-|-|-|-|-|-|-|-|-|-|-|-|-|
GO:0031505	fungal-type cell wall organization	biological_process	0.43566	1	1	7927	4	28560	Pbr024619	-|
GO:0071852	fungal-type cell wall organization or biogenesis	biological_process	0.43566	1	1	7927	4	28560	Pbr024619	-|
GO:0016860	intramolecular oxidoreductase activity	molecular_function	0.43617	1	6	7927	43	28560	Pbr021374,Pbr020082,Pbr018751,Pbr013399,Pbr041170,Pbr002818	-|-|-|-|-|-|
GO:0065008	regulation of biological quality	biological_process	0.43648	1	82	7927	616	28560	Pbr009061,Pbr008420,Pbr029769,Pbr035727,Pbr016007,Pbr039371,Pbr028743,Pbr014824,Pbr028620,Pbr025294,Pbr034446,Pbr001501,Pbr039132,Pbr008562,Pbr025806,Pbr012256,Pbr033617,Pbr022794,Pbr000878,Pbr011121,Pbr030887,Pbr013691,Pbr016221,Pbr042827,Pbr041765,Pbr003091,Pbr010325,Pbr014235,Pbr001926,Pbr020041,Pbr027854,Pbr003079,Pbr004278,Pbr026554,Pbr010942,Pbr030921,Pbr000285,Pbr014825,Pbr005811,Pbr035718…	-|-|-|-|-|-|-|-|-|-|-|-|-|-|-|-|-|-|-|-|-|-|-|-|-|-|-|-|-|-|-|-|-|-|-|-|-|-|-|-|-|-|-|-|-|-|-|-|-|-|-|-|-|-|-|-|-|-|-|-|-|-|-|-|-|-|-|-|-|-|-|-|-|-|-|-|-|-|-|-|-|-|
GO:0030029	actin filament-based process	biological_process	0.43924	1	7	7927	50	28560	Pbr033130,Pbr003079,Pbr010835,Pbr018954,Pbr034827,Pbr003091,Pbr032056	-|-|-|-|-|-|-|
GO:0030036	actin cytoskeleton organization	biological_process	0.43924	1	7	7927	50	28560	Pbr033130,Pbr010835,Pbr003079,Pbr018954,Pbr034827,Pbr003091,Pbr032056	-|-|-|-|-|-|-|
GO:0003993	acid phosphatase activity	molecular_function	0.43928	1	9	7927	58	28560	Pbr014215,Pbr024885,Pbr041274,Pbr012692,Pbr024892,Pbr007579,Pbr017785,Pbr001355,Pbr009561	-|-|-|-|-|-|-|-|-|
GO:0030173	integral to Golgi membrane	cellular_component	0.43991	1	2	7927	10	28560	Pbr011488,Pbr041852	-|-|
GO:0031228	intrinsic to Golgi membrane	cellular_component	0.43991	1	2	7927	10	28560	Pbr011488,Pbr041852	-|-|
GO:0042157	lipoprotein metabolic process	biological_process	0.44035	1	20	7927	143	28560	Pbr032060,Pbr032041,Pbr034412,Pbr039132,Pbr042614,Pbr029955,Pbr009521,Pbr038738,Pbr034937,Pbr039912,Pbr037984,Pbr014268,Pbr000699,Pbr036477,Pbr035500,Pbr013639,Pbr025363,Pbr034140,Pbr000856,Pbr027854	-|-|-|-|-|-|-|-|-|-|-|-|-|-|-|-|-|-|-|-|
GO:0044380	protein localization to cytoskeleton	biological_process	0.44097	1	3	7927	18	28560	Pbr041081,Pbr038738,Pbr015058	-|-|-|
GO:0071988	protein localization to spindle pole body	biological_process	0.44097	1	3	7927	18	28560	Pbr015058,Pbr038738,Pbr041081	-|-|-|
GO:0015085	calcium ion transmembrane transporter activity	molecular_function	0.44146	1	8	7927	56	28560	Pbr014235,Pbr035529,Pbr002342,Pbr030887,Pbr037213,Pbr034936,Pbr019224,Pbr033617	-|-|-|-|-|-|-|-|
GO:0008703	5-amino-6-(5-phosphoribosylamino)uracil reductase activity	molecular_function	0.44176	1	1	7927	4	28560	Pbr025447	-|
GO:0032324	molybdopterin cofactor biosynthetic process	biological_process	0.44231	1	5	7927	30	28560	Pbr025978,Pbr041471,Pbr027429,Pbr028734,Pbr016894	-|-|-|-|-|
GO:0043545	molybdopterin cofactor metabolic process	biological_process	0.44231	1	5	7927	30	28560	Pbr016894,Pbr025978,Pbr028734,Pbr027429,Pbr041471	-|-|-|-|-|
GO:0016616	oxidoreductase activity, acting on the CH-OH group of donors, NAD or NADP as acceptor	molecular_function	0.44263	1	60	7927	439	28560	Pbr005931,Pbr024431,Pbr013739,Pbr017959,Pbr005802,Pbr016648,Pbr039378,Pbr027385,Pbr020711,Pbr038994,Pbr030954,Pbr027042,Pbr017975,Pbr006578,Pbr013435,Pbr011969,Pbr002917,Pbr001228,Pbr029672,Pbr005119,Pbr040250,Pbr016356,Pbr007298,Pbr008367,Pbr022402,Pbr007498,Pbr007866,Pbr005801,Pbr006768,Pbr014112,Pbr041032,Pbr012494,Pbr027407,Pbr042026,Pbr025845,Pbr003261,Pbr010816,Pbr009660,Pbr022903,Pbr011432…	-|-|-|-|-|-|-|-|-|-|-|-|-|-|-|-|-|-|-|-|-|-|-|-|-|-|-|-|-|-|-|-|-|-|-|-|-|-|-|-|-|-|-|-|-|-|-|-|-|-|-|-|-|-|-|-|-|-|-|-|
GO:0017038	protein import	biological_process	0.44462	1	18	7927	132	28560	Pbr013144,Pbr011453,Pbr023241,Pbr026795,Pbr014803,Pbr029393,Pbr028937,Pbr001139,Pbr035719,Pbr018220,Pbr032945,Pbr029413,Pbr023630,Pbr011924,Pbr028556,Pbr038632,Pbr011989,Pbr028163	-|-|-|-|-|-|-|-|-|-|-|-|-|-|-|-|-|-|
GO:0003864	3-methyl-2-oxobutanoate hydroxymethyltransferase activity	molecular_function	0.44494	1	1	7927	4	28560	Pbr032700	-|
GO:0009190	cyclic nucleotide biosynthetic process	biological_process	0.44506	1	2	7927	12	28560	Pbr014237,Pbr042270	-|-|
GO:0052652	cyclic purine nucleotide metabolic process	biological_process	0.44506	1	2	7927	12	28560	Pbr014237,Pbr042270	-|-|
GO:0010821	regulation of mitochondrion organization	biological_process	0.44549	1	1	7927	4	28560	Pbr000856	-|
GO:0010822	positive regulation of mitochondrion organization	biological_process	0.44549	1	1	7927	4	28560	Pbr000856	-|
GO:0090199	regulation of release of cytochrome c from mitochondria	biological_process	0.44549	1	1	7927	4	28560	Pbr000856	-|
GO:0090200	positive regulation of release of cytochrome c from mitochondria	biological_process	0.44549	1	1	7927	4	28560	Pbr000856	-|
GO:0097193	intrinsic apoptotic signaling pathway	biological_process	0.44549	1	1	7927	4	28560	Pbr000856	-|
GO:2001233	regulation of apoptotic signaling pathway	biological_process	0.44549	1	1	7927	4	28560	Pbr000856	-|
GO:0034655	nucleobase-containing compound catabolic process	biological_process	0.4469	1	12	7927	82	28560	Pbr018968,Pbr034631,Pbr003193,Pbr025013,Pbr025088,Pbr005087,Pbr005095,Pbr013932,Pbr038828,Pbr037923,Pbr029626,Pbr021754	-|-|-|-|-|-|-|-|-|-|-|-|
GO:0045158	electron transporter, transferring electrons within cytochrome b6/f complex of photosystem II activity	molecular_function	0.44733	1	1	7927	4	28560	Pbr008921	-|
GO:0009067	aspartate family amino acid biosynthetic process	biological_process	0.44795	1	10	7927	67	28560	Pbr042421,Pbr006059,Pbr038232,Pbr008222,Pbr012538,Pbr036395,Pbr038994,Pbr014112,Pbr025845,Pbr004021	-|-|-|-|-|-|-|-|-|-|
GO:0006276	plasmid maintenance	biological_process	0.44841	1	1	7927	4	28560	Pbr006472	-|
GO:0042558	pteridine-containing compound metabolic process	biological_process	0.44862	1	6	7927	40	28560	Pbr036267,Pbr001330,Pbr005716,Pbr038232,Pbr006152,Pbr041888	-|-|-|-|-|-|
GO:0006783	heme biosynthetic process	biological_process	0.44921	1	11	7927	76	28560	Pbr027037,Pbr027385,Pbr008850,Pbr024780,Pbr026751,Pbr005802,Pbr003627,Pbr014112,Pbr009902,Pbr005801,Pbr007498	-|-|-|-|-|-|-|-|-|-|-|
GO:0030054	cell junction	cellular_component	0.44949	1	3	7927	18	28560	Pbr034827,Pbr031879,Pbr015515	-|-|-|
GO:0035821	modification of morphology or physiology of other organism	biological_process	0.44963	1	14	7927	97	28560	Pbr012370,Pbr029769,Pbr014237,Pbr015979,Pbr016007,Pbr023729,Pbr037514,Pbr001926,Pbr011121,Pbr006954,Pbr026554,Pbr001359,Pbr038134,Pbr000285	-|-|-|-|-|-|-|-|-|-|-|-|-|-|
GO:0019866	organelle inner membrane	cellular_component	0.45045	1	21	7927	156	28560	Pbr032299,Pbr000947,Pbr000302,Pbr033384,Pbr016826,Pbr024095,Pbr003235,Pbr040281,Pbr027330,Pbr032391,Pbr023147,Pbr000948,Pbr013386,Pbr014342,Pbr006776,Pbr029414,Pbr007199,Pbr032945,Pbr030484,Pbr004643,Pbr028751	-|-|-|-|-|-|-|-|-|-|-|-|-|-|-|-|-|-|-|-|-|
GO:0034457	Mpp10 complex	cellular_component	0.45069	1	2	7927	12	28560	Pbr014001,Pbr001926	-|-|
GO:0016032	viral process	biological_process	0.45098	1	66	7927	482	28560	Pbr020380,Pbr035949,Pbr010830,Pbr010787,Pbr015979,Pbr012453,Pbr029561,Pbr036271,Pbr011886,Pbr000285,Pbr026554,Pbr036830,Pbr008170,Pbr001926,Pbr021290,Pbr016894,Pbr019005,Pbr031059,Pbr011121,Pbr002161,Pbr016257,Pbr041482,Pbr011885,Pbr016007,Pbr008735,Pbr040080,Pbr011804,Pbr006273,Pbr008636,Pbr008420,Pbr016661,Pbr007398,Pbr042755,Pbr006954,Pbr027978,Pbr030339,Pbr012023,Pbr019587,Pbr035803,Pbr015495…	-|-|-|-|-|-|-|-|-|-|-|-|-|-|-|-|-|-|-|-|-|-|-|-|-|-|-|-|-|-|-|-|-|-|-|-|-|-|-|-|-|-|-|-|-|-|-|-|-|-|-|-|-|-|-|-|-|-|-|-|-|-|-|-|-|-|
GO:0006613	cotranslational protein targeting to membrane	biological_process	0.45147	1	17	7927	115	28560	Pbr010586,Pbr038640,Pbr010446,Pbr024739,Pbr007365,Pbr010052,Pbr033479,Pbr037759,Pbr006288,Pbr026271,Pbr010447,Pbr008636,Pbr004850,Pbr036254,Pbr016894,Pbr029849,Pbr038668	-|-|-|-|-|-|-|-|-|-|-|-|-|-|-|-|-|
GO:0045259	proton-transporting ATP synthase complex	cellular_component	0.45216	1	12	7927	98	28560	Pbr013386,Pbr024095,Pbr040281,Pbr003235,Pbr032391,Pbr019082,Pbr028751,Pbr020157,Pbr023147,Pbr030484,Pbr027854,Pbr032796	-|-|-|-|-|-|-|-|-|-|-|-|
GO:0043112	receptor metabolic process	biological_process	0.45266	1	3	7927	19	28560	Pbr014773,Pbr035803,Pbr037691	-|-|-|
GO:0008942	nitrite reductase [NAD(P)H] activity	molecular_function	0.45278	1	1	7927	4	28560	Pbr015937	-|
GO:0016661	oxidoreductase activity, acting on other nitrogenous compounds as donors	molecular_function	0.45278	1	1	7927	4	28560	Pbr015937	-|
GO:0046857	oxidoreductase activity, acting on other nitrogenous compounds as donors, with NAD or NADP as acceptor	molecular_function	0.45278	1	1	7927	4	28560	Pbr015937	-|
GO:0016426	tRNA (adenine) methyltransferase activity	molecular_function	0.45301	1	1	7927	4	28560	Pbr027027	-|
GO:0016429	tRNA (adenine-N1-)-methyltransferase activity	molecular_function	0.45301	1	1	7927	4	28560	Pbr027027	-|
GO:0010383	cell wall polysaccharide metabolic process	biological_process	0.4549	1	1	7927	4	28560	Pbr034594	-|
GO:0010410	hemicellulose metabolic process	biological_process	0.4549	1	1	7927	4	28560	Pbr034594	-|
GO:0045491	xylan metabolic process	biological_process	0.4549	1	1	7927	4	28560	Pbr034594	-|
GO:0045493	xylan catabolic process	biological_process	0.4549	1	1	7927	4	28560	Pbr034594	-|
GO:0046559	alpha-glucuronidase activity	molecular_function	0.4549	1	1	7927	4	28560	Pbr034594	-|
GO:0008918	lipopolysaccharide 3-alpha-galactosyltransferase activity	molecular_function	0.45539	1	1	7927	4	28560	Pbr030903	-|
GO:0035250	UDP-galactosyltransferase activity	molecular_function	0.45539	1	1	7927	4	28560	Pbr030903	-|
GO:0001539	ciliary or bacterial-type flagellar motility	biological_process	0.45576	1	7	7927	49	28560	Pbr013689,Pbr024746,Pbr010787,Pbr013410,Pbr011881,Pbr040980,Pbr028729	-|-|-|-|-|-|-|
GO:0071973	bacterial-type flagellar cell motility	biological_process	0.45576	1	7	7927	49	28560	Pbr028729,Pbr011881,Pbr040980,Pbr024746,Pbr013410,Pbr010787,Pbr013689	-|-|-|-|-|-|-|
GO:0016670	oxidoreductase activity, acting on a sulfur group of donors, oxygen as acceptor	molecular_function	0.45627	1	2	7927	12	28560	Pbr028743,Pbr030856	-|-|
GO:0032269	negative regulation of cellular protein metabolic process	biological_process	0.45655	1	5	7927	36	28560	Pbr041346,Pbr021388,Pbr018182,Pbr011335,Pbr026679	-|-|-|-|-|
GO:0051248	negative regulation of protein metabolic process	biological_process	0.45655	1	5	7927	36	28560	Pbr041346,Pbr026679,Pbr011335,Pbr018182,Pbr021388	-|-|-|-|-|
GO:0005217	intracellular ligand-gated ion channel activity	molecular_function	0.45672	1	6	7927	43	28560	Pbr034936,Pbr033617,Pbr030887,Pbr002342,Pbr037213,Pbr014235	-|-|-|-|-|-|
GO:0005218	intracellular ligand-gated calcium channel activity	molecular_function	0.45672	1	6	7927	43	28560	Pbr037213,Pbr014235,Pbr033617,Pbr030887,Pbr002342,Pbr034936	-|-|-|-|-|-|
GO:0005219	ryanodine-sensitive calcium-release channel activity	molecular_function	0.45672	1	6	7927	43	28560	Pbr014235,Pbr037213,Pbr002342,Pbr033617,Pbr030887,Pbr034936	-|-|-|-|-|-|
GO:0015278	calcium-release channel activity	molecular_function	0.45672	1	6	7927	43	28560	Pbr034936,Pbr033617,Pbr030887,Pbr002342,Pbr037213,Pbr014235	-|-|-|-|-|-|
GO:0033177	proton-transporting two-sector ATPase complex, proton-transporting domain	cellular_component	0.45797	1	24	7927	184	28560	Pbr033927,Pbr032658,Pbr031988,Pbr027854,Pbr015828,Pbr023147,Pbr032391,Pbr021108,Pbr003235,Pbr008271,Pbr010517,Pbr036339,Pbr011488,Pbr012802,Pbr000776,Pbr032796,Pbr023544,Pbr008276,Pbr030364,Pbr026423,Pbr022685,Pbr031290,Pbr023051,Pbr001870	-|-|-|-|-|-|-|-|-|-|-|-|-|-|-|-|-|-|-|-|-|-|-|-|
GO:0006083	acetate metabolic process	biological_process	0.46006	1	3	7927	19	28560	Pbr007950,Pbr037092,Pbr031999	-|-|-|
GO:0005451	monovalent cation:hydrogen antiporter activity	molecular_function	0.46059	1	2	7927	12	28560	Pbr009412,Pbr005744	-|-|
GO:0015491	cation:cation antiporter activity	molecular_function	0.46059	1	2	7927	12	28560	Pbr009412,Pbr005744	-|-|
GO:0000439	core TFIIH complex	cellular_component	0.46197	1	2	7927	13	28560	Pbr029526,Pbr002169	-|-|
GO:0000441	SSL2-core TFIIH complex	cellular_component	0.46197	1	2	7927	13	28560	Pbr002169,Pbr029526	-|-|
GO:0032806	carboxy-terminal domain protein kinase complex	cellular_component	0.46197	1	2	7927	13	28560	Pbr029526,Pbr002169	-|-|
GO:0005246	calcium channel regulator activity	molecular_function	0.46225	1	3	7927	17	28560	Pbr000173,Pbr021120,Pbr032932	-|-|-|
GO:0018205	peptidyl-lysine modification	biological_process	0.46236	1	2	7927	11	28560	Pbr013722,Pbr022161	-|-|
GO:0019354	siroheme biosynthetic process	biological_process	0.46239	1	10	7927	69	28560	Pbr003627,Pbr014112,Pbr007498,Pbr009902,Pbr005801,Pbr008850,Pbr027037,Pbr027385,Pbr026751,Pbr005802	-|-|-|-|-|-|-|-|-|-|
GO:0043115	precorrin-2 dehydrogenase activity	molecular_function	0.46239	1	10	7927	69	28560	Pbr005802,Pbr026751,Pbr008850,Pbr027385,Pbr027037,Pbr007498,Pbr009902,Pbr005801,Pbr014112,Pbr003627	-|-|-|-|-|-|-|-|-|-|
GO:0046156	siroheme metabolic process	biological_process	0.46239	1	10	7927	69	28560	Pbr007498,Pbr005801,Pbr009902,Pbr003627,Pbr014112,Pbr026751,Pbr005802,Pbr008850,Pbr027037,Pbr027385	-|-|-|-|-|-|-|-|-|-|
GO:0008064	regulation of actin polymerization or depolymerization	biological_process	0.46318	1	4	7927	27	28560	Pbr003091,Pbr003079,Pbr018954,Pbr033130	-|-|-|-|
GO:0008154	actin polymerization or depolymerization	biological_process	0.46318	1	4	7927	27	28560	Pbr003091,Pbr018954,Pbr003079,Pbr033130	-|-|-|-|
GO:0030041	actin filament polymerization	biological_process	0.46318	1	4	7927	27	28560	Pbr003091,Pbr018954,Pbr003079,Pbr033130	-|-|-|-|
GO:0030832	regulation of actin filament length	biological_process	0.46318	1	4	7927	27	28560	Pbr003091,Pbr033130,Pbr003079,Pbr018954	-|-|-|-|
GO:0030833	regulation of actin filament polymerization	biological_process	0.46318	1	4	7927	27	28560	Pbr018954,Pbr003079,Pbr033130,Pbr003091	-|-|-|-|
GO:0032271	regulation of protein polymerization	biological_process	0.46318	1	4	7927	27	28560	Pbr003091,Pbr033130,Pbr018954,Pbr003079	-|-|-|-|
GO:0032535	regulation of cellular component size	biological_process	0.46318	1	4	7927	27	28560	Pbr033130,Pbr003079,Pbr018954,Pbr003091	-|-|-|-|
GO:0032956	regulation of actin cytoskeleton organization	biological_process	0.46318	1	4	7927	27	28560	Pbr033130,Pbr003079,Pbr018954,Pbr003091	-|-|-|-|
GO:0032970	regulation of actin filament-based process	biological_process	0.46318	1	4	7927	27	28560	Pbr018954,Pbr003079,Pbr033130,Pbr003091	-|-|-|-|
GO:0043254	regulation of protein complex assembly	biological_process	0.46318	1	4	7927	27	28560	Pbr033130,Pbr003079,Pbr018954,Pbr003091	-|-|-|-|
GO:0019219	regulation of nucleobase-containing compound metabolic process	biological_process	0.46348	1	318	7927	2483	28560	Pbr041158,Pbr007294,Pbr020379,Pbr010333,Pbr022685,Pbr031059,Pbr030862,Pbr005077,Pbr020767,Pbr002042,Pbr024787,Pbr040437,Pbr014535,Pbr018562,Pbr000507,Pbr010956,Pbr018783,Pbr011192,Pbr032608,Pbr018100,Pbr019521,Pbr040080,Pbr009654,Pbr007829,Pbr040937,Pbr020801,Pbr023544,Pbr002033,Pbr023838,Pbr029794,Pbr041417,Pbr027119,Pbr035949,Pbr013715,Pbr010830,Pbr027347,Pbr038280,Pbr015036,Pbr032965,Pbr019005…	-|-|-|-|-|-|-|-|-|-|-|-|-|-|-|-|-|-|-|-|-|-|-|-|-|-|-|-|-|-|-|-|-|-|-|-|-|-|-|-|-|-|-|-|-|-|-|-|-|-|-|-|-|-|-|-|-|-|-|-|-|-|-|-|-|-|-|-|-|-|-|-|-|-|-|-|-|-|-|-|-|-|-|-|-|-|-|-|-|-|-|-|-|-|-|-|-|-|-|-|-|-|-|-|-|-|-|-|-|-|-|-|-|-|-|-|-|-|-|-|-|-|-|-|-|-|-|-|-|-|-|-|-|-|-|-|-|-|-|-|-|-|-|-|-|-|-|-|-|-|-|-|-|-|-|-|-|-|-|-|-|-|-|-|-|-|-|-|-|-|-|-|-|-|-|-|-|-|-|-|-|-|-|-|-|-|-|-|-|-|-|-|-|-|-|-|-|-|-|-…
GO:0051171	regulation of nitrogen compound metabolic process	biological_process	0.46348	1	318	7927	2483	28560	Pbr012684,Pbr015939,Pbr034588,Pbr035545,Pbr023047,Pbr040121,Pbr013530,Pbr006046,Pbr038828,Pbr016222,Pbr031557,Pbr011145,Pbr013689,Pbr010052,Pbr006945,Pbr002342,Pbr041548,Pbr014160,Pbr024934,Pbr033459,Pbr042688,Pbr023747,Pbr015667,Pbr011488,Pbr025143,Pbr001609,Pbr005390,Pbr012497,Pbr007396,Pbr012715,Pbr011456,Pbr040028,Pbr030339,Pbr003552,Pbr001362,Pbr030246,Pbr024746,Pbr008077,Pbr019773,Pbr008420…	-|-|-|-|-|-|-|-|-|-|-|-|-|-|-|-|-|-|-|-|-|-|-|-|-|-|-|-|-|-|-|-|-|-|-|-|-|-|-|-|-|-|-|-|-|-|-|-|-|-|-|-|-|-|-|-|-|-|-|-|-|-|-|-|-|-|-|-|-|-|-|-|-|-|-|-|-|-|-|-|-|-|-|-|-|-|-|-|-|-|-|-|-|-|-|-|-|-|-|-|-|-|-|-|-|-|-|-|-|-|-|-|-|-|-|-|-|-|-|-|-|-|-|-|-|-|-|-|-|-|-|-|-|-|-|-|-|-|-|-|-|-|-|-|-|-|-|-|-|-|-|-|-|-|-|-|-|-|-|-|-|-|-|-|-|-|-|-|-|-|-|-|-|-|-|-|-|-|-|-|-|-|-|-|-|-|-|-|-|-|-|-|-|-|-|-|-|-|-|-…
GO:0042537	benzene-containing compound metabolic process	biological_process	0.46365	1	1	7927	4	28560	Pbr011806	-|
GO:0006888	ER to Golgi vesicle-mediated transport	biological_process	0.46372	1	12	7927	82	28560	Pbr006167,Pbr021148,Pbr006716,Pbr028264,Pbr028044,Pbr026037,Pbr026816,Pbr027561,Pbr006022,Pbr010917,Pbr007861,Pbr005062	-|-|-|-|-|-|-|-|-|-|-|-|
GO:0010604	positive regulation of macromolecule metabolic process	biological_process	0.46485	1	10	7927	71	28560	Pbr013503,Pbr010864,Pbr007885,Pbr017118,Pbr002931,Pbr027347,Pbr005077,Pbr029386,Pbr021386,Pbr032383	-|-|-|-|-|-|-|-|-|-|
GO:0008380	RNA splicing	biological_process	0.46508	1	15	7927	112	28560	Pbr032522,Pbr035016,Pbr001196,Pbr012954,Pbr034198,Pbr021642,Pbr008958,Pbr019143,Pbr035809,Pbr008597,Pbr013691,Pbr011767,Pbr036831,Pbr029413,Pbr031740	-|-|-|-|-|-|-|-|-|-|-|-|-|-|-|
GO:0016772	transferase activity, transferring phosphorus-containing groups	molecular_function	0.46512	1	453	7927	3247	28560	Pbr025197,Pbr031946,Pbr004408,Pbr001178,Pbr018590,Pbr016894,Pbr025680,Pbr014968,Pbr026284,Pbr022215,Pbr007868,Pbr029153,Pbr028510,Pbr035691,Pbr039046,Pbr004752,Pbr005088,Pbr038543,Pbr007711,Pbr027348,Pbr000249,Pbr029752,Pbr016412,Pbr025963,Pbr020544,Pbr032326,Pbr032869,Pbr035228,Pbr030220,Pbr005716,Pbr015318,Pbr024145,Pbr000777,Pbr031561,Pbr010421,Pbr007825,Pbr041810,Pbr006072,Pbr035706,Pbr015118…	-|-|-|-|-|-|-|-|-|-|-|-|-|-|-|-|-|-|-|-|-|-|-|-|-|-|-|-|-|-|-|-|-|-|-|-|-|-|-|-|-|-|-|-|-|-|-|-|-|-|-|-|-|-|-|-|-|-|-|-|-|-|-|-|-|-|-|-|-|-|-|-|-|-|-|-|-|-|-|-|-|-|-|-|-|-|-|-|-|-|-|-|-|-|-|-|-|-|-|-|-|-|-|-|-|-|-|-|-|-|-|-|-|-|-|-|-|-|-|-|-|-|-|-|-|-|-|-|-|-|-|-|-|-|-|-|-|-|-|-|-|-|-|-|-|-|-|-|-|-|-|-|-|-|-|-|-|-|-|-|-|-|-|-|-|-|-|-|-|-|-|-|-|-|-|-|-|-|-|-|-|-|-|-|-|-|-|-|-|-|-|-|-|-|-|-|-|-|-|-…
GO:0005874	microtubule	cellular_component	0.46578	1	4	7927	26	28560	Pbr041026,Pbr036479,Pbr008560,Pbr009061	-|-|-|-|
GO:0033178	proton-transporting two-sector ATPase complex, catalytic domain	cellular_component	0.46607	1	16	7927	122	28560	Pbr013386,Pbr039217,Pbr005744,Pbr028751,Pbr001139,Pbr028937,Pbr030484,Pbr020157,Pbr029295,Pbr001186,Pbr024095,Pbr040281,Pbr040009,Pbr011989,Pbr039959,Pbr019082	-|-|-|-|-|-|-|-|-|-|-|-|-|-|-|-|
GO:0008770	[acyl-carrier-protein] phosphodiesterase activity	molecular_function	0.4662	1	1	7927	4	28560	Pbr039132	-|
GO:0005905	coated pit	cellular_component	0.46654	1	3	7927	17	28560	Pbr003228,Pbr010891,Pbr033742	-|-|-|
GO:0012510	trans-Golgi network transport vesicle membrane	cellular_component	0.46654	1	3	7927	17	28560	Pbr033742,Pbr010891,Pbr003228	-|-|-|
GO:0030125	clathrin vesicle coat	cellular_component	0.46654	1	3	7927	17	28560	Pbr033742,Pbr010891,Pbr003228	-|-|-|
GO:0030130	clathrin coat of trans-Golgi network vesicle	cellular_component	0.46654	1	3	7927	17	28560	Pbr033742,Pbr010891,Pbr003228	-|-|-|
GO:0030132	clathrin coat of coated pit	cellular_component	0.46654	1	3	7927	17	28560	Pbr003228,Pbr033742,Pbr010891	-|-|-|
GO:0030136	clathrin-coated vesicle	cellular_component	0.46654	1	3	7927	17	28560	Pbr003228,Pbr010891,Pbr033742	-|-|-|
GO:0030140	trans-Golgi network transport vesicle	cellular_component	0.46654	1	3	7927	17	28560	Pbr010891,Pbr033742,Pbr003228	-|-|-|
GO:0030665	clathrin-coated vesicle membrane	cellular_component	0.46654	1	3	7927	17	28560	Pbr010891,Pbr033742,Pbr003228	-|-|-|
GO:0005732	small nucleolar ribonucleoprotein complex	cellular_component	0.46671	1	3	7927	21	28560	Pbr014001,Pbr000293,Pbr001926	-|-|-|
GO:0004809	tRNA (guanine-N2-)-methyltransferase activity	molecular_function	0.46741	1	2	7927	10	28560	Pbr023548,Pbr002971	-|-|
GO:0044003	modification by symbiont of host morphology or physiology	biological_process	0.46797	1	13	7927	90	28560	Pbr011121,Pbr001926,Pbr037514,Pbr000285,Pbr038134,Pbr006954,Pbr026554,Pbr001359,Pbr012370,Pbr016007,Pbr014237,Pbr015979,Pbr029769	-|-|-|-|-|-|-|-|-|-|-|-|-|
GO:0004576	oligosaccharyl transferase activity	molecular_function	0.46804	1	2	7927	11	28560	Pbr015090,Pbr028284	-|-|
GO:0005849	mRNA cleavage factor complex	cellular_component	0.46811	1	1	7927	5	28560	Pbr031713	-|
GO:0006378	mRNA polyadenylation	biological_process	0.46811	1	1	7927	5	28560	Pbr031713	-|
GO:0006895	Golgi to endosome transport	biological_process	0.46892	1	1	7927	5	28560	Pbr018954	-|
GO:0006903	vesicle targeting	biological_process	0.46892	1	1	7927	5	28560	Pbr018954	-|
GO:0007162	negative regulation of cell adhesion	biological_process	0.46892	1	1	7927	5	28560	Pbr018954	-|
GO:0010721	negative regulation of cell development	biological_process	0.46892	1	1	7927	5	28560	Pbr018954	-|
GO:0010769	regulation of cell morphogenesis involved in differentiation	biological_process	0.46892	1	1	7927	5	28560	Pbr018954	-|
[truncated: 1,631 more rows]
