# Supplementary material for: Genome-Wide Identification and Functional Prediction of Novel Drought-Responsive lncRNAs in Pyrus betulifolia
Source: Genes (Basel). 2018 Jun 20;9(6):311. doi: 10.3390/genes9060311 (PMC6027255; doi:10.3390/genes9060311)
Supplement: Supplementary file 1 [file genes-09-00311-s001.zip › Table S7 - KEGG enrichment result of putative target genes of differentially expressed lncRNA of 24hVS0h base on co-expression.xls]

##Databases: KEGG PATHWAY
##Statistical test method: hypergeometric test / Fisher's exact test
##FDR correction method: Benjamini and Hochberg
#Term	Database	ID	Input number	Background number	P-Value	Corrected P-Value	Input	KO	Entrez_ID	KO_name	Hyperlink
Proteasome	KEGG PATHWAY	ath03050	48	58	5.2384964171e-09	6.23381073635e-07	Pbr040166|Pbr032965|Pbr035910|Pbr030735|Pbr031059|Pbr016323|Pbr034827|Pbr009488|Pbr037578|Pbr022509|Pbr028971|Pbr021480|Pbr035091|Pbr038088|Pbr020608|Pbr031588|Pbr011863|Pbr031184|Pbr031185|Pbr006127|Pbr011340|Pbr020640|Pbr036943|Pbr023319|Pbr025805|Pbr019488|Pbr030632|Pbr023314|Pbr040497|Pbr011930|Pbr007517|Pbr014500|Pbr035970|Pbr021440|Pbr015194|Pbr041252|Pbr029026|Pbr019610|Pbr019611|Pbr012526…	ath:AT3G22630|ath:AT4G29040|ath:AT3G53970|ath:AT3G60820|ath:AT5G19990|ath:AT4G19006|ath:AT4G38630|ath:AT5G05780|ath:AT5G35590|ath:AT2G20580|ath:AT3G05530|ath:AT3G22110|ath:AT1G64520|ath:AT2G20580|ath:AT5G19990|ath:AT3G22110|ath:AT3G22630|ath:AT2G27020|ath:AT2G27020|ath:AT5G42790|ath:AT5G05780|ath:AT1G21720|ath:AT4G24820|ath:AT4G38630|ath:AT3G22630|ath:AT3G26340|ath:AT5G38650|ath:AT5G66140|ath:AT1…	AT3G22630|AT4G29040|AT3G53970|AT3G60820|AT5G19990|AT4G19006|AT4G38630|AT5G05780|AT5G35590|AT2G20580|AT3G05530|AT3G22110|AT1G64520|AT2G20580|AT5G19990|AT3G22110|AT3G22630|AT2G27020|AT2G27020|AT5G42790|AT5G05780|AT1G21720|AT4G24820|AT4G38630|AT3G22630|AT3G26340|AT5G38650|AT5G66140|AT1G56450|AT4G31300|AT2G27020|AT5G40580|AT5G05780|AT1G53850|AT3G26340|AT4G31300|AT1G56450|AT5G23540|AT5G23540|AT5G40580…	PBD1|RPT2a| |PBF1|RPT6A| |RPN10|RPN8A|PAA1|RPN1A|RPT5A|PAC1|RPN12a|RPN1A|RPT6A|PAC1|PBD1|PAG1|PAG1|PAF1|RPN8A|PBC1| |RPN10|PBD1| | |PAD2|PBG1|PBA1|PAG1|PBB2|RPN8A|PAE1| |PBA1|PBG1| | |PBB2|RPT3|RPT5A|PAF1|PAF1|RPT6A|PBF1|PBA1|EMB2719|	http://www.genome.jp/kegg-bin/show_pathway?ath03050/ath:AT5G42790%09red/ath:AT3G22630%09red/ath:AT5G38650%09red/ath:AT4G29040%09red/ath:AT5G66140%09red/ath:AT3G26340%09red/ath:AT5G58290%09red/ath:AT5G23540%09red/ath:AT4G19006%09red/ath:AT3G60820%09red/ath:AT5G35590%09red/ath:AT1G20200%09red/ath:AT2G27020%09red/ath:AT3G05530%09red/ath:AT1G21720%09red/ath:AT3G53970%09red/ath:AT1G53850%09red/ath:AT5…
Photosynthesis	KEGG PATHWAY	ath00195	44	77	2.91705445863e-05	0.00173564740289	Pbr042856|Pbr005135|Pbr009064|Pbr028189|Pbr033650|Pbr021388|Pbr032160|Pbr026538|Pbr033791|Pbr019168|Pbr033219|Pbr030973|Pbr042127|Pbr029815|Pbr041327|Pbr023332|Pbr042101|Pbr028645|Pbr025296|Pbr019368|Pbr028626|Pbr003523|Pbr029610|Pbr021726|Pbr026445|Pbr017226|Pbr000144|Pbr022840|Pbr000210|Pbr005785|Pbr033766|Pbr032155|Pbr018027|Pbr034833|Pbr037072|Pbr014580|Pbr030867|Pbr037746|Pbr027854|Pbr019053…	ath:AT2G20260|ath:AT4G32260|ath:AT2G30570|ath:AT3G55330|ath:AT3G01440|ath:AT1G31330|ath:AT1G08380|ath:AT1G60950|ath:AT3G50820|ath:AT1G52230|ath:AT5G64040|ath:ArthCp049|ath:AT1G30380|ath:ArthCp022|ath:AT1G55670|ath:AT1G20020|ath:AT1G30510|ath:AT1G52230|ath:AT2G30570|ath:AT3G50820|ath:AT1G52230|ath:AT2G27510|ath:AT1G06680|ath:AT1G08380|ath:AT3G55330|ath:AT5G64040|ath:AT4G04640|ath:AT3G50820|ath:AT4…	AT2G20260|AT4G32260|AT2G30570|AT3G55330|AT3G01440|AT1G31330|AT1G08380|AT1G60950|AT3G50820|AT1G52230|AT5G64040|ArthCp049|AT1G30380|ArthCp022|AT1G55670|AT1G20020|AT1G30510|AT1G52230|AT2G30570|AT3G50820|AT1G52230|AT2G27510|AT1G06680|AT1G08380|AT3G55330|AT5G64040|AT4G04640|AT3G50820|AT4G05180|AT1G20340|AT3G50820|AT1G08380|AT4G03280|AT1G20020|AT1G03130|AT1G31330|AT4G09650|AT1G08380|AT4G32260|ArthCp021…	PSAE-2| |PSBW|PPL1|PQL1|PSAF|PSAO|FED_A|PSBO2|PSAH2|PSAN|psbB|PSAK|psaA|PSAG|FNR2|RFNR2|PSAH2|PSBW|PSBO2|PSAH2|FD3|PSBP-1|PSAO|PPL1|PSAN|ATPC1|PSBO2|PSBQ-2|DRT112|PSBO2|PSAO|PETC|FNR2|PSAD-2|PSAF|ATPD|PSAO| |psaB|PSBR|PSAG|PSAO|PSBP-1|	http://www.genome.jp/kegg-bin/show_pathway?ath00195/ath:AT1G31330%09red/ath:AT1G20340%09red/ath:AT1G06680%09red/ath:AT1G08380%09red/ath:AT1G60950%09red/ath:AT1G55670%09red/ath:AT3G01440%09red/ath:AT1G79040%09red/ath:AT4G04640%09red/ath:AT4G03280%09red/ath:AT2G20260%09red/ath:AT4G05180%09red/ath:AT2G27510%09red/ath:AT1G30510%09red/ath:AT4G32260%09red/ath:AT1G20020%09red/ath:AT1G52230%09red/ath:Art…
Glyoxylate and dicarboxylate metabolism	KEGG PATHWAY	ath00630	36	63	0.000149713828304	0.00593864852274	Pbr014749|Pbr036191|Pbr032602|Pbr007489|Pbr001170|Pbr016632|Pbr022525|Pbr025247|Pbr022520|Pbr013991|Pbr029791|Pbr014014|Pbr004985|Pbr029872|Pbr029389|Pbr038232|Pbr025845|Pbr027407|Pbr040110|Pbr008553|Pbr028828|Pbr024294|Pbr034771|Pbr038126|Pbr018101|Pbr037051|Pbr007298|Pbr023764|Pbr012604|Pbr037260|Pbr018086|Pbr004667|Pbr020924|Pbr001483|Pbr005571|Pbr020711	ath:AT5G35630|ath:AT1G70580|ath:AT1G67090|ath:AT4G37930|ath:AT4G35090|ath:AT5G37600|ath:AT2G22780|ath:AT3G14415|ath:AT2G22780|ath:AT4G37930|ath:AT5G37600|ath:AT2G35120|ath:AT2G44350|ath:AT1G80380|ath:AT2G13360|ath:AT1G53240|ath:AT1G53240|ath:AT1G68010|ath:AT4G37930|ath:AT1G36370|ath:AT1G67090|ath:AT2G22780|ath:AT2G13360|ath:AT2G05710|ath:AT2G05710|ath:AT1G04410|ath:AT3G47520|ath:AT2G44350|ath:AT4…	AT5G35630|AT1G70580|AT1G67090|AT4G37930|AT4G35090|AT5G37600|AT2G22780|AT3G14415|AT2G22780|AT4G37930|AT5G37600|AT2G35120|AT2G44350|AT1G80380|AT2G13360|AT1G53240|AT1G53240|AT1G68010|AT4G37930|AT1G36370|AT1G67090|AT2G22780|AT2G13360|AT2G05710|AT2G05710|AT1G04410|AT3G47520|AT2G44350|AT4G32520|AT3G14415|AT3G21720|AT4G37930|AT1G32470|AT3G14415|AT3G58750|AT1G68010|	GS2|AOAT2|RBCS1A|SHM1|CAT2|GSR_1|PMDH1| |PMDH1|SHM1|GSR_1| |ATCS| |AGT|mMDH1|mMDH1|HPR|SHM1|SHM7|RBCS1A|PMDH1|AGT|ACO3|ACO3| |MDH|ATCS|SHM3| |ICL|SHM1| | |CSY2|HPR|	http://www.genome.jp/kegg-bin/show_pathway?ath00630/ath:AT3G47520%09red/ath:AT2G22780%09red/ath:AT1G53240%09red/ath:AT3G14415%09red/ath:AT1G67090%09red/ath:AT2G05710%09red/ath:AT3G21720%09red/ath:AT1G32470%09red/ath:AT1G36370%09red/ath:AT1G70580%09red/ath:AT3G58750%09red/ath:AT4G37930%09red/ath:AT2G35120%09red/ath:AT1G80380%09red/ath:AT4G35090%09red/ath:AT2G44350%09red/ath:AT1G68010%09red/ath:AT1…
Carbon fixation in photosynthetic organisms	KEGG PATHWAY	ath00710	37	69	0.000315302464845	0.00858725447425	Pbr024294|Pbr033622|Pbr041091|Pbr041170|Pbr027508|Pbr032602|Pbr022812|Pbr006272|Pbr007562|Pbr022525|Pbr013372|Pbr022520|Pbr005502|Pbr015084|Pbr041628|Pbr012806|Pbr036191|Pbr009476|Pbr010532|Pbr011170|Pbr038761|Pbr038232|Pbr030133|Pbr025845|Pbr028828|Pbr012401|Pbr014773|Pbr021374|Pbr037051|Pbr007298|Pbr028764|Pbr011353|Pbr035932|Pbr013399|Pbr011169|Pbr006059|Pbr031090	ath:AT2G22780|ath:AT3G55800|ath:AT3G55800|ath:AT2G21170|ath:AT1G68750|ath:AT1G67090|ath:AT2G30970|ath:AT2G13560|ath:AT2G01140|ath:AT2G22780|ath:AT2G01140|ath:AT2G22780|ath:AT3G52930|ath:AT1G42970|ath:AT1G32060|ath:AT2G01140|ath:AT1G70580|ath:AT3G55800|ath:AT1G43670|ath:AT4G15530|ath:AT3G26650|ath:AT1G53240|ath:AT5G61410|ath:AT1G53240|ath:AT1G67090|ath:AT3G54050|ath:AT4G15530|ath:AT5G44520|ath:AT1…	AT2G22780|AT3G55800|AT3G55800|AT2G21170|AT1G68750|AT1G67090|AT2G30970|AT2G13560|AT2G01140|AT2G22780|AT2G01140|AT2G22780|AT3G52930|AT1G42970|AT1G32060|AT2G01140|AT1G70580|AT3G55800|AT1G43670|AT4G15530|AT3G26650|AT1G53240|AT5G61410|AT1G53240|AT1G67090|AT3G54050|AT4G15530|AT5G44520|AT1G04410|AT3G47520|AT2G01140|AT3G55800|AT3G54050|AT2G01290|AT4G15530|AT1G79530|AT4G15530|	PMDH1|SBPASE|SBPASE|TIM|PPC4|RBCS1A|ASP1|NAD-ME1| |PMDH1| |PMDH1| |GAPB|PRK| |AOAT2|SBPASE| |PPDK|GAPA|mMDH1|RPE|mMDH1|RBCS1A|HCEF1|PPDK| | |MDH| |SBPASE|HCEF1|RPI2|PPDK|GAPCP-1|PPDK|	http://www.genome.jp/kegg-bin/show_pathway?ath00710/ath:AT3G52930%09red/ath:AT1G79530%09red/ath:AT1G42970%09red/ath:AT2G01140%09red/ath:AT3G47520%09red/ath:AT2G22780%09red/ath:AT1G53240%09red/ath:AT1G67090%09red/ath:AT5G61410%09red/ath:AT3G26650%09red/ath:AT2G21170%09red/ath:AT2G01290%09red/ath:AT1G43670%09red/ath:AT1G70580%09red/ath:AT2G13560%09red/ath:AT4G15530%09red/ath:AT2G30970%09red/ath:AT3…
Photosynthesis - antenna proteins	KEGG PATHWAY	ath00196	18	22	0.000360809011523	0.00858725447425	Pbr036302|Pbr023911|Pbr015169|Pbr000879|Pbr008050|Pbr029644|Pbr001687|Pbr022044|Pbr008607|Pbr037913|Pbr039555|Pbr015123|Pbr012798|Pbr002394|Pbr019098|Pbr027732|Pbr010895|Pbr021654	ath:AT2G05070|ath:AT3G54890|ath:AT3G61470|ath:AT1G15820|ath:AT4G10340|ath:AT1G29930|ath:AT1G29930|ath:AT3G54890|ath:AT1G29930|ath:AT3G08940|ath:AT1G29930|ath:AT1G76570|ath:AT4G10340|ath:AT1G29930|ath:AT1G29930|ath:AT1G19150|ath:AT5G01530|ath:AT3G08940|	AT2G05070|AT3G54890|AT3G61470|AT1G15820|AT4G10340|AT1G29930|AT1G29930|AT3G54890|AT1G29930|AT3G08940|AT1G29930|AT1G76570|AT4G10340|AT1G29930|AT1G29930|AT1G19150|AT5G01530|AT3G08940|	LHCB2.2|LHCA1|LHCA2|LHCB6|LHCB5|CAB1|CAB1|LHCA1|CAB1|LHCB4.2|CAB1| |LHCB5|CAB1|CAB1|LHCA6|LHCB4.1|LHCB4.2|	http://www.genome.jp/kegg-bin/show_pathway?ath00196/ath:AT3G08940%09red/ath:AT1G15820%09red/ath:AT3G61470%09red/ath:AT1G29930%09red/ath:AT1G19150%09red/ath:AT3G54890%09red/ath:AT1G76570%09red/ath:AT5G01530%09red/ath:AT4G10340%09red/ath:AT2G05070%09red
Carbon metabolism	KEGG PATHWAY	ath01200	90	243	0.00168274402801	0.0333744232222	Pbr014901|Pbr015141|Pbr029981|Pbr041170|Pbr005487|Pbr027709|Pbr024431|Pbr013372|Pbr041807|Pbr008761|Pbr022226|Pbr016565|Pbr010532|Pbr008553|Pbr027710|Pbr035932|Pbr034771|Pbr040797|Pbr025447|Pbr037051|Pbr032602|Pbr011170|Pbr012604|Pbr018086|Pbr035637|Pbr038232|Pbr006059|Pbr007489|Pbr039597|Pbr040110|Pbr005502|Pbr041091|Pbr022525|Pbr022520|Pbr036191|Pbr028764|Pbr040150|Pbr004815|Pbr033622|Pbr028828…	ath:AT3G06810|ath:AT5G13110|ath:AT1G13700|ath:AT2G21170|ath:AT2G36530|ath:AT4G35260|ath:AT5G14590|ath:AT2G01140|ath:AT4G26910|ath:AT4G26270|ath:AT3G02360|ath:AT3G02360|ath:AT1G43670|ath:AT1G36370|ath:AT4G35640|ath:AT3G54050|ath:AT2G13360|ath:AT2G36580|ath:AT2G36580|ath:AT1G04410|ath:AT1G67090|ath:AT4G15530|ath:AT4G32520|ath:AT3G21720|ath:AT5G13110|ath:AT1G53240|ath:AT1G79530|ath:AT4G37930|ath:AT1…	AT3G06810|AT5G13110|AT1G13700|AT2G21170|AT2G36530|AT4G35260|AT5G14590|AT2G01140|AT4G26910|AT4G26270|AT3G02360|AT3G02360|AT1G43670|AT1G36370|AT4G35640|AT3G54050|AT2G13360|AT2G36580|AT2G36580|AT1G04410|AT1G67090|AT4G15530|AT4G32520|AT3G21720|AT5G13110|AT1G53240|AT1G79530|AT4G37930|AT1G30120|AT4G37930|AT3G52930|AT3G55800|AT2G22780|AT2G22780|AT1G70580|AT2G01140|AT1G34430|AT5G22620|AT3G55800|AT1G67090…	IBR3|G6PD2|PGL1|TIM|LOS2|IDH1| | | |PFK3| | | |SHM7|SERAT3;2|HCEF1|AGT| | | |RBCS1A|PPDK|SHM3|ICL|G6PD2|mMDH1|GAPCP-1|SHM1|PDH-E1_BETA|SHM1| |SBPASE|PMDH1|PMDH1|AOAT2| |EMB3003| |SBPASE|RBCS1A|IDH1|ACO3|ACS|ENO1| |RPI2|PPDK|OMR1|PPDK|THFS|GAPA|PPC4|ASP1| |CAC2| |G6PD6|CAC3|SHM1|RPE| |CYSC1|IDH-V|HCEF1| |SBPASE|SDH1-1|ATCS|SERAT2;2| |SBPASE| |PSAT|NAD-ME1| |SDH2-2|GAPB|SHM1|PRK|cICDH|AGT|CSY2|mMDH…	http://www.genome.jp/kegg-bin/show_pathway?ath01200/ath:AT3G61440%09red/ath:AT3G52930%09red/ath:AT5G13110%09red/ath:AT1G79530%09red/ath:AT1G12230%09red/ath:AT1G30120%09red/ath:AT5G35360%09red/ath:AT5G03290%09red/ath:AT4G26270%09red/ath:AT4G35260%09red/ath:AT3G47520%09red/ath:AT5G40650%09red/ath:AT2G22780%09red/ath:AT1G53240%09red/ath:AT1G67090%09red/ath:AT1G70580%09red/ath:AT4G26910%09red/ath:AT5…
Citrate cycle (TCA cycle)	KEGG PATHWAY	ath00020	30	62	0.00368584820401	0.0626594194682	Pbr039597|Pbr008367|Pbr003826|Pbr026674|Pbr027709|Pbr032250|Pbr024431|Pbr022520|Pbr022525|Pbr012630|Pbr041807|Pbr004985|Pbr040150|Pbr038232|Pbr025845|Pbr016356|Pbr015038|Pbr038126|Pbr013490|Pbr024294|Pbr014487|Pbr018101|Pbr037051|Pbr014305|Pbr007298|Pbr023764|Pbr017975|Pbr037752|Pbr014969|Pbr005571	ath:AT1G30120|ath:AT5G03290|ath:AT1G09430|ath:AT2G20420|ath:AT4G35260|ath:AT5G40650|ath:AT5G14590|ath:AT2G22780|ath:AT2G22780|ath:AT1G65930|ath:AT4G26910|ath:AT2G44350|ath:AT1G34430|ath:AT1G53240|ath:AT1G53240|ath:AT4G35260|ath:AT3G06650|ath:AT2G05710|ath:AT4G35260|ath:AT2G22780|ath:AT5G40650|ath:AT2G05710|ath:AT1G04410|ath:AT5G66760|ath:AT3G47520|ath:AT2G44350|ath:AT5G14590|ath:AT1G09430|ath:AT1…	AT1G30120|AT5G03290|AT1G09430|AT2G20420|AT4G35260|AT5G40650|AT5G14590|AT2G22780|AT2G22780|AT1G65930|AT4G26910|AT2G44350|AT1G34430|AT1G53240|AT1G53240|AT4G35260|AT3G06650|AT2G05710|AT4G35260|AT2G22780|AT5G40650|AT2G05710|AT1G04410|AT5G66760|AT3G47520|AT2G44350|AT5G14590|AT1G09430|AT1G09430|AT3G58750|	PDH-E1_BETA|IDH-V|ACLA-3| |IDH1|SDH2-2| |PMDH1|PMDH1|cICDH| |ATCS|EMB3003|mMDH1|mMDH1|IDH1|ACLB-1|ACO3|IDH1|PMDH1|SDH2-2|ACO3| |SDH1-1|MDH|ATCS| |ACLA-3|ACLA-3|CSY2|	http://www.genome.jp/kegg-bin/show_pathway?ath00020/ath:AT4G26910%09red/ath:AT1G04410%09red/ath:AT3G06650%09red/ath:AT2G05710%09red/ath:AT2G20420%09red/ath:AT5G40650%09red/ath:AT2G44350%09red/ath:AT1G09430%09red/ath:AT5G03290%09red/ath:AT3G58750%09red/ath:AT4G35260%09red/ath:AT3G47520%09red/ath:AT1G34430%09red/ath:AT5G66760%09red/ath:AT2G22780%09red/ath:AT1G53240%09red/ath:AT1G65930%09red/ath:AT1…
Ribosome	KEGG PATHWAY	ath03010	116	360	0.0155968800618	0.23200359092	Pbr011666|Pbr042858|Pbr029173|Pbr037497|Pbr025454|Pbr038087|Pbr026981|Pbr010305|Pbr039925|Pbr026318|Pbr023790|Pbr024382|Pbr042771|Pbr040490|Pbr001319|Pbr011069|Pbr030603|Pbr005122|Pbr041518|Pbr029064|Pbr040955|Pbr023997|Pbr013473|Pbr021361|Pbr041548|Pbr008288|Pbr040405|Pbr029094|Pbr002510|Pbr036957|Pbr015380|Pbr012473|Pbr007229|Pbr023941|Pbr015569|Pbr027888|Pbr038346|Pbr001329|Pbr003601|Pbr013162…	ath:AT3G17465|ath:AT1G04480|ath:AT4G00100|ath:AT5G56670|ath:AT3G53020|ath:AT5G40950|ath:AT1G70600|ath:AT2G37270|ath:AT1G36240|ath:AT3G05560|ath:AT1G74050|ath:AT2G33450|ath:AT4G33865|ath:AT4G36420|ath:AT2G37270|ath:AT2G20450|ath:AT1G74050|ath:AT4G01310|ath:AT2G31610|ath:AT3G04770|ath:AT5G02960|ath:AT3G49910|ath:AT3G49010|ath:AT4G36130|ath:AT3G62870|ath:AT3G09630|ath:AT5G52650|ath:AT2G09990|ath:AT5…	AT3G17465|AT1G04480|AT4G00100|AT5G56670|AT3G53020|AT5G40950|AT1G70600|AT2G37270|AT1G36240|AT3G05560|AT1G74050|AT2G33450|AT4G33865|AT4G36420|AT2G37270|AT2G20450|AT1G74050|AT4G01310|AT2G31610|AT3G04770|AT5G02960|AT3G49910|AT3G49010|AT4G36130|AT3G62870|AT3G09630|AT5G52650|AT2G09990|AT5G58420|AT3G49910|AT5G04800|AT3G01790|AT5G61170|AT5G02960|AT2G19730|AT5G23740|AT3G02080|AT4G28360|AT2G09990|AT1G26910…	RPL3P| |RPS13A| |STV1|RPL27| |RPS5B| | | | | | |RPS5B| | | | |RPSAb| | |BBC1| | | | | | | | | | | | |RPS11-BETA| | | |RPL10B| | | | | | | |RPL3P|RPS6| | |BBC1| | |RPS9| |RPL34| | | | |RPL18| | | |PRPL11|RPS5B|emb1473| |RPL16A| |rps15ae| | |PGY2| | | | | | | |UBQ6|RPS11-BETA| | | | | |UBQ1| |RPL27| | | | | | | | | |BBC1| | | | | | | | | | | | | |emb1473|	http://www.genome.jp/kegg-bin/show_pathway?ath03010/ath:AT5G40950%09red/ath:AT4G00100%09red/ath:AT5G66860%09red/ath:AT2G42740%09red/ath:AT4G29430%09red/ath:AT3G16780%09red/ath:AT2G31610%09red/ath:AT1G69620%09red/ath:AT5G58420%09red/ath:AT1G70190%09red/ath:AT4G33865%09red/ath:AT1G29070%09red/ath:AT1G74970%09red/ath:AT1G35680%09red/ath:AT5G56670%09red/ath:AT3G05590%09red/ath:AT3G10950%09red/ath:AT1…
Fructose and mannose metabolism	KEGG PATHWAY	ath00051	23	52	0.0217569149661	0.287674764552	Pbr005502|Pbr008761|Pbr041170|Pbr013028|Pbr032600|Pbr007562|Pbr013372|Pbr013899|Pbr012806|Pbr000099|Pbr015118|Pbr013912|Pbr010532|Pbr032790|Pbr024522|Pbr035932|Pbr001290|Pbr028764|Pbr031946|Pbr032772|Pbr013317|Pbr012401|Pbr011621	ath:AT3G52930|ath:AT4G26270|ath:AT2G21170|ath:AT1G07110|ath:AT3G02570|ath:AT2G01140|ath:AT2G01140|ath:AT5G51830|ath:AT2G01140|ath:AT1G12000|ath:AT1G20950|ath:AT5G51970|ath:AT1G43670|ath:AT5G51830|ath:AT1G66430|ath:AT3G54050|ath:AT2G45790|ath:AT2G01140|ath:AT1G12000|ath:AT5G51970|ath:AT3G02570|ath:AT3G54050|ath:AT1G07110|	AT3G52930|AT4G26270|AT2G21170|AT1G07110|AT3G02570|AT2G01140|AT2G01140|AT5G51830|AT2G01140|AT1G12000|AT1G20950|AT5G51970|AT1G43670|AT5G51830|AT1G66430|AT3G54050|AT2G45790|AT2G01140|AT1G12000|AT5G51970|AT3G02570|AT3G54050|AT1G07110|	|PFK3|TIM|F2KP|MEE31| | | | | | | | | | |HCEF1|PMM| | | |MEE31|HCEF1|F2KP|	http://www.genome.jp/kegg-bin/show_pathway?ath00051/ath:AT5G51970%09red/ath:AT1G66430%09red/ath:AT3G02570%09red/ath:AT5G51830%09red/ath:AT3G52930%09red/ath:AT2G45790%09red/ath:AT2G21170%09red/ath:AT1G07110%09red/ath:AT4G26270%09red/ath:AT2G01140%09red/ath:AT3G54050%09red/ath:AT1G12000%09red/ath:AT1G43670%09red/ath:AT1G20950%09red
Biosynthesis of amino acids	KEGG PATHWAY	ath01230	83	255	0.0305589966192	0.363652059768	Pbr039052|Pbr034456|Pbr014749|Pbr006578|Pbr000777|Pbr039649|Pbr011885|Pbr037943|Pbr041170|Pbr010913|Pbr024600|Pbr022812|Pbr012436|Pbr007562|Pbr016632|Pbr027709|Pbr007733|Pbr040411|Pbr013372|Pbr030133|Pbr010045|Pbr008367|Pbr005694|Pbr013991|Pbr008015|Pbr009427|Pbr012806|Pbr029791|Pbr029932|Pbr011138|Pbr008056|Pbr004985|Pbr034125|Pbr011886|Pbr019022|Pbr039256|Pbr017805|Pbr005571|Pbr024431|Pbr038270…	ath:AT1G48850|ath:AT3G49680|ath:AT5G35630|ath:AT3G06350|ath:AT5G56350|ath:AT4G02610|ath:AT2G22250|ath:AT4G35630|ath:AT2G21170|ath:AT5G05590|ath:AT3G58990|ath:AT2G30970|ath:AT3G14390|ath:AT2G01140|ath:AT5G37600|ath:AT4G35260|ath:AT5G10920|ath:AT5G14800|ath:AT2G01140|ath:AT5G61410|ath:AT1G09795|ath:AT5G03290|ath:AT2G37500|ath:AT4G37930|ath:AT1G31230|ath:AT2G39800|ath:AT2G01140|ath:AT5G37600|ath:AT1…	AT1G48850|AT3G49680|AT5G35630|AT3G06350|AT5G56350|AT4G02610|AT2G22250|AT4G35630|AT2G21170|AT5G05590|AT3G58990|AT2G30970|AT3G14390|AT2G01140|AT5G37600|AT4G35260|AT5G10920|AT5G14800|AT2G01140|AT5G61410|AT1G09795|AT5G03290|AT2G37500|AT4G37930|AT1G31230|AT2G39800|AT2G01140|AT5G37600|AT1G69370|AT1G22170|AT4G13430|AT2G44350|AT3G06350|AT2G22250|AT5G10870|AT2G39800|AT1G71920|AT3G58750|AT5G14590|AT5G53970…	EMB1144|BCAT3|GS2|MEE32| | |AAT|PSAT|TIM|PAI2|IPMI1|ASP1| | |GSR_1|IDH1| |P5CR| |RPE|ATP-PRT2|IDH-V| |SHM1|AK-HSDH_I|P5CS1| |GSR_1|CM3| |IIL1|ATCS|MEE32|AAT|CM2|P5CS1|HISN6B|CSY2| | | |HSK|CM1|ASA2|IDH1|ASA1| |CYSC1|AOAT2|ACO3|SHM7|CARAB-AK-LYS|IDH1| | |MEE32|BCAT3| |SHM1|ACO3|PFK3| | |ATCS|SHM3|ENO1|LOS2|SERAT2;2|P5CS1|SHM1| |SERAT3;2|CBL|ALDH7B4|RPI2|P5CS1|cICDH|OMR1| | |SAM1|GAPCP-1|SHM1|	http://www.genome.jp/kegg-bin/show_pathway?ath01230/ath:AT2G29690%09red/ath:AT5G14060%09red/ath:AT3G52930%09red/ath:AT1G09795%09red/ath:AT3G58990%09red/ath:AT4G13430%09red/ath:AT3G49680%09red/ath:AT1G12230%09red/ath:AT5G14800%09red/ath:AT2G22250%09red/ath:AT4G26270%09red/ath:AT4G35260%09red/ath:AT5G03290%09red/ath:AT1G02500%09red/ath:AT2G17265%09red/ath:AT2G37500%09red/ath:AT5G53970%09red/ath:AT1…
Flavonoid biosynthesis	KEGG PATHWAY	ath00941	11	21	0.0450401584632	0.451590937848	Pbr026583|Pbr013141|Pbr027755|Pbr015433|Pbr014158|Pbr027753|Pbr000218|Pbr034840|Pbr005931|Pbr019533|Pbr020913	ath:AT2G40890|ath:AT2G30490|ath:AT5G07990|ath:AT5G07990|ath:AT1G61720|ath:AT5G07990|ath:AT1G61720|ath:AT3G51240|ath:AT5G42800|ath:AT5G13930|ath:AT5G13930|	AT2G40890|AT2G30490|AT5G07990|AT5G07990|AT1G61720|AT5G07990|AT1G61720|AT3G51240|AT5G42800|AT5G13930|AT5G13930|	CYP98A3|C4H|TT7|TT7|BAN|TT7|BAN|F3H|DFR|TT4|TT4|	http://www.genome.jp/kegg-bin/show_pathway?ath00941/ath:AT2G30490%09red/ath:AT2G40890%09red/ath:AT3G51240%09red/ath:AT1G61720%09red/ath:AT5G42800%09red/ath:AT5G13930%09red/ath:AT5G07990%09red
alpha-Linolenic acid metabolism	KEGG PATHWAY	ath00592	15	33	0.0487349533512	0.451590937848	Pbr027774|Pbr006204|Pbr039378|Pbr013257|Pbr021222|Pbr005350|Pbr026185|Pbr004541|Pbr004568|Pbr021627|Pbr030638|Pbr042806|Pbr041531|Pbr002631|Pbr005761	ath:AT2G06050|ath:AT5G42650|ath:AT1G77120|ath:AT1G13280|ath:AT1G77120|ath:AT1G17420|ath:AT5G48880|ath:AT3G45140|ath:AT3G45140|ath:AT3G51840|ath:AT1G13280|ath:AT2G33150|ath:AT2G06050|ath:AT5G04040|ath:AT1G20510|	AT2G06050|AT5G42650|AT1G77120|AT1G13280|AT1G77120|AT1G17420|AT5G48880|AT3G45140|AT3G45140|AT3G51840|AT1G13280|AT2G33150|AT2G06050|AT5G04040|AT1G20510|	OPR3|AOS|ADH1|AOC4|ADH1|LOX3|PKT2|LOX2|LOX2|ACX4|AOC4|PKT3|OPR3|SDP1|OPCL1|	http://www.genome.jp/kegg-bin/show_pathway?ath00592/ath:AT2G06050%09red/ath:AT5G04040%09red/ath:AT2G33150%09red/ath:AT1G13280%09red/ath:AT5G42650%09red/ath:AT1G17420%09red/ath:AT1G77120%09red/ath:AT3G51840%09red/ath:AT5G48880%09red/ath:AT1G20510%09red/ath:AT3G45140%09red
Glycine, serine and threonine metabolism	KEGG PATHWAY	ath00260	26	69	0.0594542913221	0.451590937848	Pbr036191|Pbr039650|Pbr007489|Pbr014600|Pbr013991|Pbr008015|Pbr014014|Pbr029872|Pbr004667|Pbr004815|Pbr037943|Pbr032131|Pbr011138|Pbr027407|Pbr040110|Pbr008553|Pbr021889|Pbr039649|Pbr034771|Pbr029389|Pbr012604|Pbr026912|Pbr020924|Pbr037426|Pbr018501|Pbr020711	ath:AT1G70580|ath:AT4G02610|ath:AT4G37930|ath:AT3G08860|ath:AT4G37930|ath:AT1G31230|ath:AT2G35120|ath:AT1G80380|ath:AT4G37930|ath:AT5G22620|ath:AT4G35630|ath:AT2G17265|ath:AT1G22170|ath:AT1G68010|ath:AT4G37930|ath:AT1G36370|ath:AT5G14060|ath:AT4G02610|ath:AT2G13360|ath:AT2G13360|ath:AT4G32520|ath:AT4G39660|ath:AT1G32470|ath:AT1G54100|ath:AT3G10050|ath:AT1G68010|	AT1G70580|AT4G02610|AT4G37930|AT3G08860|AT4G37930|AT1G31230|AT2G35120|AT1G80380|AT4G37930|AT5G22620|AT4G35630|AT2G17265|AT1G22170|AT1G68010|AT4G37930|AT1G36370|AT5G14060|AT4G02610|AT2G13360|AT2G13360|AT4G32520|AT4G39660|AT1G32470|AT1G54100|AT3G10050|AT1G68010|	AOAT2| |SHM1|PYD4|SHM1|AK-HSDH_I| | |SHM1| |PSAT|HSK| |HPR|SHM1|SHM7|CARAB-AK-LYS| |AGT|AGT|SHM3|AGT2| |ALDH7B4|OMR1|HPR|	http://www.genome.jp/kegg-bin/show_pathway?ath00260/ath:AT5G14060%09red/ath:AT3G10050%09red/ath:AT1G70580%09red/ath:AT2G35120%09red/ath:AT1G54100%09red/ath:AT4G32520%09red/ath:AT1G36370%09red/ath:AT1G68010%09red/ath:AT3G08860%09red/ath:AT5G22620%09red/ath:AT1G22170%09red/ath:AT4G39660%09red/ath:AT1G32470%09red/ath:AT4G37930%09red/ath:AT2G17265%09red/ath:AT4G35630%09red/ath:AT1G31230%09red/ath:AT2…
Biotin metabolism	KEGG PATHWAY	ath00780	8	14	0.0604092392376	0.451590937848	Pbr003386|Pbr036267|Pbr029893|Pbr035835|Pbr039566|Pbr027722|Pbr019243|Pbr004279	ath:AT2G05990|ath:AT1G24360|ath:AT5G04620|ath:AT2G05990|ath:AT5G46290|ath:AT5G46290|ath:AT2G05990|ath:AT5G10160|	AT2G05990|AT1G24360|AT5G04620|AT2G05990|AT5G46290|AT5G46290|AT2G05990|AT5G10160|	MOD1| |BIOF|MOD1|KAS_I|KAS_I|MOD1| |	http://www.genome.jp/kegg-bin/show_pathway?ath00780/ath:AT5G46290%09red/ath:AT2G05990%09red/ath:AT5G10160%09red/ath:AT1G24360%09red/ath:AT5G04620%09red
Linoleic acid metabolism	KEGG PATHWAY	ath00591	6	9	0.0648802994437	0.451590937848	Pbr005350|Pbr020413|Pbr004541|Pbr004568|Pbr008100|Pbr002631	ath:AT1G17420|ath:AT1G55020|ath:AT3G45140|ath:AT3G45140|ath:AT3G22400|ath:AT5G04040|	AT1G17420|AT1G55020|AT3G45140|AT3G45140|AT3G22400|AT5G04040|	LOX3|LOX1|LOX2|LOX2|LOX5|SDP1|	http://www.genome.jp/kegg-bin/show_pathway?ath00591/ath:AT3G22400%09red/ath:AT1G55020%09red/ath:AT5G04040%09red/ath:AT1G17420%09red/ath:AT3G45140%09red
Ascorbate and aldarate metabolism	KEGG PATHWAY	ath00053	17	41	0.0654130419036	0.451590937848	Pbr020725|Pbr023012|Pbr028619|Pbr005739|Pbr022147|Pbr029953|Pbr042913|Pbr000052|Pbr003701|Pbr037426|Pbr007556|Pbr027959|Pbr035260|Pbr017802|Pbr027037|Pbr020734|Pbr040907	ath:AT4G35000|ath:AT1G44170|ath:AT1G14520|ath:AT4G34240|ath:AT4G36250|ath:AT5G15490|ath:AT4G09010|ath:AT3G02870|ath:AT3G47930|ath:AT1G54100|ath:AT3G52880|ath:AT4G34240|ath:AT1G14520|ath:AT3G52880|ath:AT3G27820|ath:AT4G35000|ath:AT4G33670|	AT4G35000|AT1G44170|AT1G14520|AT4G34240|AT4G36250|AT5G15490|AT4G09010|AT3G02870|AT3G47930|AT1G54100|AT3G52880|AT4G34240|AT1G14520|AT3G52880|AT3G27820|AT4G35000|AT4G33670|	APX3|ALDH3H1|MIOX1|ALDH3I1|ALDH3F1| |APX4|VTC4|GLDH|ALDH7B4|MDAR1|ALDH3I1|MIOX1|MDAR1|MDAR4|APX3| |	http://www.genome.jp/kegg-bin/show_pathway?ath00053/ath:AT3G27820%09red/ath:AT5G15490%09red/ath:AT4G36250%09red/ath:AT4G35000%09red/ath:AT4G33670%09red/ath:AT1G54100%09red/ath:AT3G52880%09red/ath:AT3G47930%09red/ath:AT4G09010%09red/ath:AT3G02870%09red/ath:AT1G14520%09red/ath:AT4G34240%09red/ath:AT1G44170%09red
Pentose phosphate pathway	KEGG PATHWAY	ath00030	21	54	0.0682704974754	0.451590937848	Pbr030133|Pbr015141|Pbr022226|Pbr005502|Pbr013898|Pbr028764|Pbr029981|Pbr036857|Pbr012494|Pbr035637|Pbr012806|Pbr035932|Pbr012401|Pbr013399|Pbr007562|Pbr021374|Pbr016565|Pbr012094|Pbr010532|Pbr013372|Pbr008761	ath:AT5G61410|ath:AT5G13110|ath:AT3G02360|ath:AT3G52930|ath:AT5G51820|ath:AT2G01140|ath:AT1G13700|ath:AT1G12230|ath:AT5G40760|ath:AT5G13110|ath:AT2G01140|ath:AT3G54050|ath:AT3G54050|ath:AT2G01290|ath:AT2G01140|ath:AT5G44520|ath:AT3G02360|ath:AT1G23190|ath:AT1G43670|ath:AT2G01140|ath:AT4G26270|	AT5G61410|AT5G13110|AT3G02360|AT3G52930|AT5G51820|AT2G01140|AT1G13700|AT1G12230|AT5G40760|AT5G13110|AT2G01140|AT3G54050|AT3G54050|AT2G01290|AT2G01140|AT5G44520|AT3G02360|AT1G23190|AT1G43670|AT2G01140|AT4G26270|	RPE|G6PD2| | |PGM| |PGL1| |G6PD6|G6PD2| |HCEF1|HCEF1|RPI2| | | | | | |PFK3|	http://www.genome.jp/kegg-bin/show_pathway?ath00030/ath:AT5G61410%09red/ath:AT3G52930%09red/ath:AT1G12230%09red/ath:AT1G13700%09red/ath:AT5G13110%09red/ath:AT1G23190%09red/ath:AT5G51820%09red/ath:AT3G02360%09red/ath:AT2G01290%09red/ath:AT4G26270%09red/ath:AT2G01140%09red/ath:AT5G40760%09red/ath:AT3G54050%09red/ath:AT5G44520%09red/ath:AT1G43670%09red
Carotenoid biosynthesis	KEGG PATHWAY	ath00906	13	29	0.0683078729519	0.451590937848	Pbr034033|Pbr034869|Pbr018267|Pbr019587|Pbr006776|Pbr003860|Pbr009089|Pbr019636|Pbr021569|Pbr029414|Pbr041486|Pbr040200|Pbr021518	ath:AT3G10230|ath:AT4G19170|ath:AT3G53130|ath:AT4G19170|ath:AT4G19230|ath:AT2G29090|ath:AT3G14440|ath:AT3G19270|ath:AT4G25700|ath:AT4G19230|ath:AT5G57030|ath:AT5G67030|ath:AT4G25700|	AT3G10230|AT4G19170|AT3G53130|AT4G19170|AT4G19230|AT2G29090|AT3G14440|AT3G19270|AT4G25700|AT4G19230|AT5G57030|AT5G67030|AT4G25700|	LYC|NCED4|LUT1|NCED4|CYP707A1|CYP707A2|NCED3|CYP707A4|BETA-OHASE_1|CYP707A1|LUT2|ABA1|BETA-OHASE_1|	http://www.genome.jp/kegg-bin/show_pathway?ath00906/ath:AT4G19170%09red/ath:AT2G29090%09red/ath:AT3G14440%09red/ath:AT3G53130%09red/ath:AT5G67030%09red/ath:AT5G57030%09red/ath:AT3G19270%09red/ath:AT4G25700%09red/ath:AT4G19230%09red/ath:AT3G10230%09red
Porphyrin and chlorophyll metabolism	KEGG PATHWAY	ath00860	18	45	0.0735304168138	0.46053261057	Pbr029847|Pbr008740|Pbr026127|Pbr014112|Pbr036353|Pbr036948|Pbr007297|Pbr041955|Pbr011432|Pbr030421|Pbr011433|Pbr007498|Pbr010131|Pbr002838|Pbr022321|Pbr041952|Pbr009902|Pbr019452	ath:AT4G25080|ath:AT2G26540|ath:AT5G13630|ath:AT1G58290|ath:AT4G27440|ath:AT5G63290|ath:AT1G74470|ath:AT3G56940|ath:AT1G74470|ath:AT4G37000|ath:AT1G74470|ath:AT1G58290|ath:AT4G25080|ath:AT1G44446|ath:AT4G27440|ath:AT3G56940|ath:AT1G58290|ath:AT3G51820|	AT4G25080|AT2G26540|AT5G13630|AT1G58290|AT4G27440|AT5G63290|AT1G74470|AT3G56940|AT1G74470|AT4G37000|AT1G74470|AT1G58290|AT4G25080|AT1G44446|AT4G27440|AT3G56940|AT1G58290|AT3G51820|	CHLM|HEMD|GUN5|HEMA1|PORB| | |CRD1| |ACD2| |HEMA1|CHLM|CH1|PORB|CRD1|HEMA1|G4|	http://www.genome.jp/kegg-bin/show_pathway?ath00860/ath:AT1G44446%09red/ath:AT4G27440%09red/ath:AT1G58290%09red/ath:AT4G37000%09red/ath:AT2G26540%09red/ath:AT1G74470%09red/ath:AT5G13630%09red/ath:AT4G25080%09red/ath:AT3G56940%09red/ath:AT3G51820%09red/ath:AT5G63290%09red
Glycerolipid metabolism	KEGG PATHWAY	ath00561	20	52	0.0792150846381	0.471329753597	Pbr030105|Pbr023012|Pbr005739|Pbr016771|Pbr008441|Pbr026788|Pbr022147|Pbr002299|Pbr029872|Pbr023504|Pbr004902|Pbr037426|Pbr027959|Pbr019625|Pbr020580|Pbr021785|Pbr031701|Pbr018022|Pbr002631|Pbr041481	ath:AT5G07920|ath:AT1G44170|ath:AT4G34240|ath:AT3G11670|ath:AT5G08380|ath:AT1G80460|ath:AT4G36250|ath:AT3G18850|ath:AT1G80380|ath:AT5G63770|ath:AT4G00550|ath:AT1G54100|ath:AT4G34240|ath:AT5G42870|ath:AT4G00550|ath:AT1G12640|ath:AT5G13640|ath:AT2G20900|ath:AT5G04040|ath:AT2G19450|	AT5G07920|AT1G44170|AT4G34240|AT3G11670|AT5G08380|AT1G80460|AT4G36250|AT3G18850|AT1G80380|AT5G63770|AT4G00550|AT1G54100|AT4G34240|AT5G42870|AT4G00550|AT1G12640|AT5G13640|AT2G20900|AT5G04040|AT2G19450|	DGK1|ALDH3H1|ALDH3I1|DGD1|AGAL1|NHO1|ALDH3F1|LPAT5| |DGK2|DGD2|ALDH7B4|ALDH3I1|PAH2|DGD2| |PDAT|DGK5|SDP1|TAG1|	http://www.genome.jp/kegg-bin/show_pathway?ath00561/ath:AT1G80460%09red/ath:AT4G34240%09red/ath:AT5G13640%09red/ath:AT4G36250%09red/ath:AT1G54100%09red/ath:AT5G42870%09red/ath:AT5G04040%09red/ath:AT5G08380%09red/ath:AT2G19450%09red/ath:AT3G18850%09red/ath:AT4G00550%09red/ath:AT1G12640%09red/ath:AT3G11670%09red/ath:AT5G63770%09red/ath:AT2G20900%09red/ath:AT1G80380%09red/ath:AT5G07920%09red/ath:AT1…
Plant-pathogen interaction	KEGG PATHWAY	ath04626	52	164	0.0975869273104	0.552992588093	Pbr025134|Pbr028327|Pbr017740|Pbr017746|Pbr039714|Pbr028710|Pbr000971|Pbr026788|Pbr025138|Pbr026572|Pbr030420|Pbr023960|Pbr016325|Pbr033297|Pbr036114|Pbr019628|Pbr034024|Pbr026945|Pbr036688|Pbr037537|Pbr038169|Pbr038858|Pbr017559|Pbr023408|Pbr041498|Pbr016329|Pbr039001|Pbr039003|Pbr010119|Pbr004076|Pbr030492|Pbr041871|Pbr039046|Pbr033933|Pbr005127|Pbr017041|Pbr024523|Pbr017027|Pbr042825|Pbr005053…	ath:AT2G15680|ath:AT2G41110|ath:AT1G76640|ath:AT1G76640|ath:AT3G20410|ath:AT5G04870|ath:AT2G43290|ath:AT1G80460|ath:AT3G50360|ath:AT5G53130|ath:AT3G50360|ath:AT2G17290|ath:AT3G07040|ath:AT2G17290|ath:AT1G18890|ath:AT1G32250|ath:AT3G10190|ath:AT5G13160|ath:AT4G23550|ath:AT5G19450|ath:AT3G43810|ath:AT1G18210|ath:AT3G07040|ath:AT5G19450|ath:AT4G29810|ath:AT3G07040|ath:AT3G07040|ath:AT3G07040|ath:AT2…	AT2G15680|AT2G41110|AT1G76640|AT1G76640|AT3G20410|AT5G04870|AT2G43290|AT1G80460|AT3G50360|AT5G53130|AT3G50360|AT2G17290|AT3G07040|AT2G17290|AT1G18890|AT1G32250|AT3G10190|AT5G13160|AT4G23550|AT5G19450|AT3G43810|AT1G18210|AT3G07040|AT5G19450|AT4G29810|AT3G07040|AT3G07040|AT3G07040|AT2G24610|AT5G20480|AT3G21220|AT5G56000|AT3G43810|AT3G45640|AT4G01370|AT5G19450|AT1G18210|AT5G19450|AT1G18210|AT4G01010…	|CAM2| | |CPK9|CPK1|MSS3|NHO1|CEN2|CNGC1|CEN2|CPK6|RPM1|CPK6|CDPK1| | |PBS1|WRKY29|CDPK19|CAM7| |RPM1|CDPK19|MKK2|RPM1|RPM1|RPM1|CNGC14|EFR|MKK5|Hsp81.4|CAM7|MPK3|MPK4|CDPK19| |CDPK19| |CNGC13| |CAM7| |WRKY33|RPM1|WRKY33|CPK4| |WRKY33| |RPS2|MPK3|	http://www.genome.jp/kegg-bin/show_pathway?ath04626/ath:AT2G15680%09red/ath:AT5G19450%09red/ath:AT3G21220%09red/ath:AT3G25600%09red/ath:AT1G24620%09red/ath:AT2G38470%09red/ath:AT4G01010%09red/ath:AT4G26090%09red/ath:AT1G80460%09red/ath:AT5G53130%09red/ath:AT4G29810%09red/ath:AT1G18890%09red/ath:AT5G13160%09red/ath:AT3G10190%09red/ath:AT1G18210%09red/ath:AT3G50360%09red/ath:AT3G20410%09red/ath:AT2…
Arginine and proline metabolism	KEGG PATHWAY	ath00330	26	75	0.109261886181	0.59100747525	Pbr029606|Pbr014749|Pbr031116|Pbr022812|Pbr016632|Pbr011397|Pbr007733|Pbr023012|Pbr009427|Pbr029791|Pbr022147|Pbr011473|Pbr040411|Pbr008850|Pbr002357|Pbr005694|Pbr039256|Pbr005792|Pbr005739|Pbr015601|Pbr027959|Pbr012645|Pbr035890|Pbr022236|Pbr037426|Pbr022893	ath:AT2G43020|ath:AT5G35630|ath:AT2G43080|ath:AT2G30970|ath:AT5G37600|ath:AT2G39800|ath:AT5G10920|ath:AT1G44170|ath:AT2G39800|ath:AT5G37600|ath:AT4G36250|ath:AT5G62530|ath:AT5G14800|ath:AT1G51720|ath:AT2G43020|ath:AT2G37500|ath:AT2G39800|ath:AT1G20270|ath:AT4G34240|ath:AT4G29720|ath:AT4G34240|ath:AT1G65840|ath:AT2G39800|ath:AT3G02470|ath:AT1G54100|ath:AT5G13700|	AT2G43020|AT5G35630|AT2G43080|AT2G30970|AT5G37600|AT2G39800|AT5G10920|AT1G44170|AT2G39800|AT5G37600|AT4G36250|AT5G62530|AT5G14800|AT1G51720|AT2G43020|AT2G37500|AT2G39800|AT1G20270|AT4G34240|AT4G29720|AT4G34240|AT1G65840|AT2G39800|AT3G02470|AT1G54100|AT5G13700|	PAO2|GS2|AT-P4H-1|ASP1|GSR_1|P5CS1| |ALDH3H1|P5CS1|GSR_1|ALDH3F1|ALDH12A1|P5CR| |PAO2| |P5CS1| |ALDH3I1|PAO5|ALDH3I1|PAO4|P5CS1|SAMDC|ALDH7B4|PAO1|	http://www.genome.jp/kegg-bin/show_pathway?ath00330/ath:AT1G65840%09red/ath:AT5G62530%09red/ath:AT2G43080%09red/ath:AT1G20270%09red/ath:AT4G36250%09red/ath:AT1G54100%09red/ath:AT5G35630%09red/ath:AT1G51720%09red/ath:AT4G29720%09red/ath:AT5G14800%09red/ath:AT5G13700%09red/ath:AT3G02470%09red/ath:AT2G30970%09red/ath:AT5G37600%09red/ath:AT2G37500%09red/ath:AT2G43020%09red/ath:AT2G39800%09red/ath:AT5…
One carbon pool by folate	KEGG PATHWAY	ath00670	9	20	0.116275529214	0.601599477236	Pbr000694|Pbr013991|Pbr012604|Pbr012435|Pbr040110|Pbr008553|Pbr030457|Pbr007489|Pbr004667	ath:AT1G50480|ath:AT4G37930|ath:AT4G32520|ath:AT2G16370|ath:AT4G37930|ath:AT1G36370|ath:AT1G76730|ath:AT4G37930|ath:AT4G37930|	AT1G50480|AT4G37930|AT4G32520|AT2G16370|AT4G37930|AT1G36370|AT1G76730|AT4G37930|AT4G37930|	THFS|SHM1|SHM3|THY-1|SHM1|SHM7| |SHM1|SHM1|	http://www.genome.jp/kegg-bin/show_pathway?ath00670/ath:AT1G76730%09red/ath:AT4G32520%09red/ath:AT2G16370%09red/ath:AT1G50480%09red/ath:AT4G37930%09red/ath:AT1G36370%09red
Amino sugar and nucleotide sugar metabolism	KEGG PATHWAY	ath00520	38	122	0.160160083906	0.7941270827	Pbr021303|Pbr018707|Pbr016849|Pbr034954|Pbr014576|Pbr032600|Pbr021362|Pbr039673|Pbr003592|Pbr039439|Pbr018799|Pbr027964|Pbr009268|Pbr001290|Pbr013898|Pbr013899|Pbr029953|Pbr002017|Pbr006120|Pbr002426|Pbr012094|Pbr028179|Pbr042026|Pbr032790|Pbr024522|Pbr010598|Pbr031443|Pbr009765|Pbr009764|Pbr007177|Pbr029104|Pbr040288|Pbr020146|Pbr013317|Pbr035064|Pbr019036|Pbr009785|Pbr009786	ath:AT3G10740|ath:AT5G24090|ath:AT5G17770|ath:AT4G39210|ath:AT5G18070|ath:AT3G02570|ath:AT1G30620|ath:AT4G39210|ath:AT5G19220|ath:AT5G24090|ath:AT3G61130|ath:AT1G08200|ath:AT4G16130|ath:AT2G45790|ath:AT5G51820|ath:AT5G51830|ath:AT5G15490|ath:AT4G30440|ath:AT1G27680|ath:AT3G58790|ath:AT1G23190|ath:AT3G55260|ath:AT1G30620|ath:AT5G51830|ath:AT1G66430|ath:AT5G20080|ath:AT3G24090|ath:AT3G54420|ath:AT3…	AT3G10740|AT5G24090|AT5G17770|AT4G39210|AT5G18070|AT3G02570|AT1G30620|AT4G39210|AT5G19220|AT5G24090|AT3G61130|AT1G08200|AT4G16130|AT2G45790|AT5G51820|AT5G51830|AT5G15490|AT4G30440|AT1G27680|AT3G58790|AT1G23190|AT3G55260|AT1G30620|AT5G51830|AT1G66430|AT5G20080|AT3G24090|AT3G54420|AT3G54420|AT1G18580|AT5G19220|AT4G38270|AT1G27680|AT3G02570|AT4G10960|AT4G19810|AT3G54420|AT3G54420|	ASD1|CHIA|CBR|APL3|DRT101|MEE31|MUR4|APL3|APL1|CHIA|GAUT1|AXS2|ARA1|PMM|PGM| | |GAE1|APL2|GAUT15| |HEXO1|MUR4| | | | |EP3|EP3|GAUT11|APL1|GAUT3|APL2|MEE31|UGE5| |EP3|EP3|	http://www.genome.jp/kegg-bin/show_pathway?ath00520/ath:AT1G23190%09red/ath:AT3G55260%09red/ath:AT3G61130%09red/ath:AT4G39210%09red/ath:AT5G17770%09red/ath:AT5G15490%09red/ath:AT1G27680%09red/ath:AT5G51820%09red/ath:AT1G08200%09red/ath:AT1G30620%09red/ath:AT4G10960%09red/ath:AT1G18580%09red/ath:AT3G24090%09red/ath:AT1G66430%09red/ath:AT5G20080%09red/ath:AT3G54420%09red/ath:AT4G16130%09red/ath:AT4…
Ether lipid metabolism	KEGG PATHWAY	ath00565	10	26	0.179273763605	0.847054563404	Pbr027666|Pbr038122|Pbr014252|Pbr002191|Pbr007711|Pbr040751|Pbr021785|Pbr018803|Pbr002631|Pbr030449	ath:AT2G26870|ath:AT4G35790|ath:AT1G07230|ath:AT2G26870|ath:AT1G13560|ath:AT3G03520|ath:AT1G12640|ath:AT2G45670|ath:AT5G04040|ath:AT2G26870|	AT2G26870|AT4G35790|AT1G07230|AT2G26870|AT1G13560|AT3G03520|AT1G12640|AT2G45670|AT5G04040|AT2G26870|	NPC2|PLDDELTA|NPC1|NPC2|AAPT1|NPC3| | |SDP1|NPC2|	http://www.genome.jp/kegg-bin/show_pathway?ath00565/ath:AT1G13560%09red/ath:AT2G26870%09red/ath:AT5G04040%09red/ath:AT1G07230%09red/ath:AT2G45670%09red/ath:AT4G35790%09red/ath:AT1G12640%09red/ath:AT3G03520%09red
Fatty acid biosynthesis	KEGG PATHWAY	ath00061	14	40	0.19218885052	0.847054563404	Pbr013105|Pbr004279|Pbr019243|Pbr016501|Pbr012370|Pbr003386|Pbr036267|Pbr035835|Pbr042734|Pbr039566|Pbr027722|Pbr035043|Pbr026918|Pbr032449	ath:AT2G30200|ath:AT5G10160|ath:AT2G05990|ath:AT3G23790|ath:AT2G38040|ath:AT2G05990|ath:AT1G24360|ath:AT2G05990|ath:AT3G23790|ath:AT5G46290|ath:AT5G46290|ath:AT4G23850|ath:AT5G35360|ath:AT1G62640|	AT2G30200|AT5G10160|AT2G05990|AT3G23790|AT2G38040|AT2G05990|AT1G24360|AT2G05990|AT3G23790|AT5G46290|AT5G46290|AT4G23850|AT5G35360|AT1G62640|	| |MOD1|AAE16|CAC3|MOD1| |MOD1|AAE16|KAS_I|KAS_I|LACS4|CAC2|KAS_III|	http://www.genome.jp/kegg-bin/show_pathway?ath00061/ath:AT1G24360%09red/ath:AT1G62640%09red/ath:AT4G23850%09red/ath:AT5G10160%09red/ath:AT5G35360%09red/ath:AT5G46290%09red/ath:AT2G38040%09red/ath:AT2G05990%09red/ath:AT3G23790%09red/ath:AT2G30200%09red
Fatty acid degradation	KEGG PATHWAY	ath00071	14	40	0.19218885052	0.847054563404	Pbr014901|Pbr023012|Pbr005739|Pbr016501|Pbr039378|Pbr022147|Pbr042734|Pbr026185|Pbr021222|Pbr021627|Pbr027959|Pbr035043|Pbr042806|Pbr037426	ath:AT3G06810|ath:AT1G44170|ath:AT4G34240|ath:AT3G23790|ath:AT1G77120|ath:AT4G36250|ath:AT3G23790|ath:AT5G48880|ath:AT1G77120|ath:AT3G51840|ath:AT4G34240|ath:AT4G23850|ath:AT2G33150|ath:AT1G54100|	AT3G06810|AT1G44170|AT4G34240|AT3G23790|AT1G77120|AT4G36250|AT3G23790|AT5G48880|AT1G77120|AT3G51840|AT4G34240|AT4G23850|AT2G33150|AT1G54100|	IBR3|ALDH3H1|ALDH3I1|AAE16|ADH1|ALDH3F1|AAE16|PKT2|ADH1|ACX4|ALDH3I1|LACS4|PKT3|ALDH7B4|	http://www.genome.jp/kegg-bin/show_pathway?ath00071/ath:AT2G33150%09red/ath:AT4G23850%09red/ath:AT4G36250%09red/ath:AT1G54100%09red/ath:AT3G06810%09red/ath:AT1G77120%09red/ath:AT3G51840%09red/ath:AT5G48880%09red/ath:AT3G23790%09red/ath:AT4G34240%09red/ath:AT1G44170%09red
Pyruvate metabolism	KEGG PATHWAY	ath00620	26	83	0.207521118675	0.881964754371	Pbr039597|Pbr000777|Pbr012370|Pbr027508|Pbr006272|Pbr022525|Pbr022520|Pbr005739|Pbr023012|Pbr022147|Pbr011170|Pbr038232|Pbr025845|Pbr026918|Pbr014773|Pbr024294|Pbr040797|Pbr025447|Pbr037051|Pbr038759|Pbr007298|Pbr040150|Pbr037426|Pbr011169|Pbr031090|Pbr027959	ath:AT1G30120|ath:AT5G56350|ath:AT2G38040|ath:AT1G68750|ath:AT2G13560|ath:AT2G22780|ath:AT2G22780|ath:AT4G34240|ath:AT1G44170|ath:AT4G36250|ath:AT4G15530|ath:AT1G53240|ath:AT1G53240|ath:AT5G35360|ath:AT4G15530|ath:AT2G22780|ath:AT2G36580|ath:AT2G36580|ath:AT1G04410|ath:AT5G36880|ath:AT3G47520|ath:AT1G34430|ath:AT1G54100|ath:AT4G15530|ath:AT4G15530|ath:AT4G34240|	AT1G30120|AT5G56350|AT2G38040|AT1G68750|AT2G13560|AT2G22780|AT2G22780|AT4G34240|AT1G44170|AT4G36250|AT4G15530|AT1G53240|AT1G53240|AT5G35360|AT4G15530|AT2G22780|AT2G36580|AT2G36580|AT1G04410|AT5G36880|AT3G47520|AT1G34430|AT1G54100|AT4G15530|AT4G15530|AT4G34240|	PDH-E1_BETA| |CAC3|PPC4|NAD-ME1|PMDH1|PMDH1|ALDH3I1|ALDH3H1|ALDH3F1|PPDK|mMDH1|mMDH1|CAC2|PPDK|PMDH1| | | |ACS|MDH|EMB3003|ALDH7B4|PPDK|PPDK|ALDH3I1|	http://www.genome.jp/kegg-bin/show_pathway?ath00620/ath:AT2G22780%09red/ath:AT5G36880%09red/ath:AT1G30120%09red/ath:AT5G56350%09red/ath:AT4G36250%09red/ath:AT2G13560%09red/ath:AT1G68750%09red/ath:AT1G54100%09red/ath:AT4G15530%09red/ath:AT5G35360%09red/ath:AT1G04410%09red/ath:AT3G47520%09red/ath:AT2G36580%09red/ath:AT1G34430%09red/ath:AT2G38040%09red/ath:AT1G53240%09red/ath:AT4G34240%09red/ath:AT1…
Histidine metabolism	KEGG PATHWAY	ath00340	7	18	0.231532581076	0.950081970622	Pbr023012|Pbr010045|Pbr022147|Pbr037426|Pbr027959|Pbr017805|Pbr005739	ath:AT1G44170|ath:AT1G09795|ath:AT4G36250|ath:AT1G54100|ath:AT4G34240|ath:AT1G71920|ath:AT4G34240|	AT1G44170|AT1G09795|AT4G36250|AT1G54100|AT4G34240|AT1G71920|AT4G34240|	ALDH3H1|ATP-PRT2|ALDH3F1|ALDH7B4|ALDH3I1|HISN6B|ALDH3I1|	http://www.genome.jp/kegg-bin/show_pathway?ath00340/ath:AT1G09795%09red/ath:AT4G36250%09red/ath:AT1G54100%09red/ath:AT1G71920%09red/ath:AT4G34240%09red/ath:AT1G44170%09red
Phenylalanine, tyrosine and tryptophan biosynthesis	KEGG PATHWAY	ath00400	18	57	0.251093697324	0.996004999387	Pbr039052|Pbr038270|Pbr038410|Pbr006578|Pbr011886|Pbr011885|Pbr042291|Pbr024116|Pbr029932|Pbr012157|Pbr010913|Pbr034125|Pbr022812|Pbr039650|Pbr039649|Pbr019022|Pbr017805|Pbr011328	ath:AT1G48850|ath:AT5G53970|ath:AT3G29200|ath:AT3G06350|ath:AT2G22250|ath:AT2G22250|ath:AT2G29690|ath:AT3G06350|ath:AT1G69370|ath:AT5G57890|ath:AT5G05590|ath:AT3G06350|ath:AT2G30970|ath:AT4G02610|ath:AT4G02610|ath:AT5G10870|ath:AT1G71920|ath:AT5G05730|	AT1G48850|AT5G53970|AT3G29200|AT3G06350|AT2G22250|AT2G22250|AT2G29690|AT3G06350|AT1G69370|AT5G57890|AT5G05590|AT3G06350|AT2G30970|AT4G02610|AT4G02610|AT5G10870|AT1G71920|AT5G05730|	EMB1144| |CM1|MEE32|AAT|AAT|ASA2|MEE32|CM3| |PAI2|MEE32|ASP1| | |CM2|HISN6B|ASA1|	http://www.genome.jp/kegg-bin/show_pathway?ath00400/ath:AT2G29690%09red/ath:AT1G48850%09red/ath:AT5G10870%09red/ath:AT5G05590%09red/ath:AT1G69370%09red/ath:AT2G22250%09red/ath:AT3G29200%09red/ath:AT5G57890%09red/ath:AT5G05730%09red/ath:AT3G06350%09red/ath:AT1G71920%09red/ath:AT5G53970%09red/ath:AT4G02610%09red/ath:AT2G30970%09red
Fatty acid metabolism	KEGG PATHWAY	ath01212	22	73	0.279635078552	0.999997850977	Pbr014901|Pbr013105|Pbr012370|Pbr003386|Pbr010914|Pbr036267|Pbr027722|Pbr042237|Pbr021627|Pbr019243|Pbr016501|Pbr035835|Pbr026918|Pbr042734|Pbr039566|Pbr042806|Pbr004279|Pbr005674|Pbr026185|Pbr021630|Pbr035043|Pbr032449	ath:AT3G06810|ath:AT2G30200|ath:AT2G38040|ath:AT2G05990|ath:AT3G11170|ath:AT1G24360|ath:AT5G46290|ath:AT3G15850|ath:AT3G51840|ath:AT2G05990|ath:AT3G23790|ath:AT2G05990|ath:AT5G35360|ath:AT3G23790|ath:AT5G46290|ath:AT2G33150|ath:AT5G10160|ath:AT3G15850|ath:AT5G48880|ath:AT3G11170|ath:AT4G23850|ath:AT1G62640|	AT3G06810|AT2G30200|AT2G38040|AT2G05990|AT3G11170|AT1G24360|AT5G46290|AT3G15850|AT3G51840|AT2G05990|AT3G23790|AT2G05990|AT5G35360|AT3G23790|AT5G46290|AT2G33150|AT5G10160|AT3G15850|AT5G48880|AT3G11170|AT4G23850|AT1G62640|	IBR3| |CAC3|MOD1|FAD7| |KAS_I|FAD5|ACX4|MOD1|AAE16|MOD1|CAC2|AAE16|KAS_I|PKT3| |FAD5|PKT2|FAD7|LACS4|KAS_III|	http://www.genome.jp/kegg-bin/show_pathway?ath01212/ath:AT3G15850%09red/ath:AT1G24360%09red/ath:AT1G62640%09red/ath:AT4G23850%09red/ath:AT5G10160%09red/ath:AT3G11170%09red/ath:AT3G06810%09red/ath:AT5G35360%09red/ath:AT3G51840%09red/ath:AT5G46290%09red/ath:AT2G38040%09red/ath:AT2G33150%09red/ath:AT5G48880%09red/ath:AT2G05990%09red/ath:AT3G23790%09red/ath:AT2G30200%09red
Peroxisome	KEGG PATHWAY	ath04146	24	81	0.291428680064	0.999997850977	Pbr021300|Pbr007445|Pbr019898|Pbr001170|Pbr001119|Pbr024431|Pbr025247|Pbr001131|Pbr012630|Pbr021627|Pbr029389|Pbr016501|Pbr037092|Pbr042734|Pbr042806|Pbr022802|Pbr022823|Pbr034771|Pbr037260|Pbr017975|Pbr026185|Pbr035043|Pbr001483|Pbr016961	ath:AT5G19750|ath:AT2G45690|ath:AT2G26350|ath:AT4G35090|ath:AT2G14860|ath:AT5G14590|ath:AT3G14415|ath:AT2G14860|ath:AT1G65930|ath:AT3G51840|ath:AT2G13360|ath:AT3G23790|ath:AT5G17380|ath:AT3G23790|ath:AT2G33150|ath:AT1G03000|ath:AT2G42770|ath:AT2G13360|ath:AT3G14415|ath:AT5G14590|ath:AT5G48880|ath:AT4G23850|ath:AT3G14415|ath:AT3G24570|	AT5G19750|AT2G45690|AT2G26350|AT4G35090|AT2G14860|AT5G14590|AT3G14415|AT2G14860|AT1G65930|AT3G51840|AT2G13360|AT3G23790|AT5G17380|AT3G23790|AT2G33150|AT1G03000|AT2G42770|AT2G13360|AT3G14415|AT5G14590|AT5G48880|AT4G23850|AT3G14415|AT3G24570|	|SSE1|PEX10|CAT2| | | | |cICDH|ACX4|AGT|AAE16| |AAE16|PKT3|PEX6| |AGT| | |PKT2|LACS4| | |	http://www.genome.jp/kegg-bin/show_pathway?ath04146/ath:AT1G65930%09red/ath:AT1G03000%09red/ath:AT2G33150%09red/ath:AT4G23850%09red/ath:AT5G19750%09red/ath:AT5G14590%09red/ath:AT2G42770%09red/ath:AT2G45690%09red/ath:AT3G51840%09red/ath:AT3G24570%09red/ath:AT3G23790%09red/ath:AT5G48880%09red/ath:AT5G17380%09red/ath:AT2G13360%09red/ath:AT3G14415%09red/ath:AT2G26350%09red/ath:AT4G35090%09red/ath:AT2…
Glycolysis / Gluconeogenesis	KEGG PATHWAY	ath00010	32	112	0.31271529193	0.999997850977	Pbr039597|Pbr000777|Pbr005502|Pbr041170|Pbr005487|Pbr007562|Pbr013372|Pbr023012|Pbr013898|Pbr012806|Pbr022147|Pbr037426|Pbr012094|Pbr010532|Pbr040150|Pbr004815|Pbr011138|Pbr005739|Pbr039378|Pbr021222|Pbr035932|Pbr027959|Pbr040797|Pbr025447|Pbr008761|Pbr038759|Pbr009561|Pbr007150|Pbr028764|Pbr012401|Pbr006059|Pbr032052	ath:AT1G30120|ath:AT5G56350|ath:AT3G52930|ath:AT2G21170|ath:AT2G36530|ath:AT2G01140|ath:AT2G01140|ath:AT1G44170|ath:AT5G51820|ath:AT2G01140|ath:AT4G36250|ath:AT1G54100|ath:AT1G23190|ath:AT1G43670|ath:AT1G34430|ath:AT5G22620|ath:AT1G22170|ath:AT4G34240|ath:AT1G77120|ath:AT1G77120|ath:AT3G54050|ath:AT4G34240|ath:AT2G36580|ath:AT2G36580|ath:AT4G26270|ath:AT5G36880|ath:AT1G09870|ath:AT1G74030|ath:AT2…	AT1G30120|AT5G56350|AT3G52930|AT2G21170|AT2G36530|AT2G01140|AT2G01140|AT1G44170|AT5G51820|AT2G01140|AT4G36250|AT1G54100|AT1G23190|AT1G43670|AT1G34430|AT5G22620|AT1G22170|AT4G34240|AT1G77120|AT1G77120|AT3G54050|AT4G34240|AT2G36580|AT2G36580|AT4G26270|AT5G36880|AT1G09870|AT1G74030|AT2G01140|AT3G54050|AT1G79530|AT5G66530|	PDH-E1_BETA| | |TIM|LOS2| | |ALDH3H1|PGM| |ALDH3F1|ALDH7B4| | |EMB3003| | |ALDH3I1|ADH1|ADH1|HCEF1|ALDH3I1| | |PFK3|ACS| |ENO1| |HCEF1|GAPCP-1| |	http://www.genome.jp/kegg-bin/show_pathway?ath00010/ath:AT3G52930%09red/ath:AT4G36250%09red/ath:AT1G79530%09red/ath:AT1G09870%09red/ath:AT4G26270%09red/ath:AT2G01140%09red/ath:AT1G30120%09red/ath:AT3G54050%09red/ath:AT2G36530%09red/ath:AT5G51820%09red/ath:AT2G21170%09red/ath:AT1G77120%09red/ath:AT5G22620%09red/ath:AT1G22170%09red/ath:AT1G43670%09red/ath:AT1G74030%09red/ath:AT5G66530%09red/ath:AT5…
Inositol phosphate metabolism	KEGG PATHWAY	ath00562	19	65	0.338563310798	0.999997850977	Pbr009561|Pbr002191|Pbr028619|Pbr025542|Pbr027666|Pbr041170|Pbr029047|Pbr031410|Pbr010903|Pbr014252|Pbr000052|Pbr030449|Pbr040861|Pbr013861|Pbr040751|Pbr035260|Pbr009527|Pbr025955|Pbr042198	ath:AT1G09870|ath:AT2G26870|ath:AT1G14520|ath:AT3G19420|ath:AT2G26870|ath:AT2G21170|ath:AT3G14270|ath:AT5G16760|ath:AT3G08510|ath:AT1G07230|ath:AT3G02870|ath:AT2G26870|ath:AT5G16760|ath:AT5G16760|ath:AT3G03520|ath:AT1G14520|ath:AT2G40116|ath:AT4G33770|ath:AT2G40116|	AT1G09870|AT2G26870|AT1G14520|AT3G19420|AT2G26870|AT2G21170|AT3G14270|AT5G16760|AT3G08510|AT1G07230|AT3G02870|AT2G26870|AT5G16760|AT5G16760|AT3G03520|AT1G14520|AT2G40116|AT4G33770|AT2G40116|	|NPC2|MIOX1|PEN2|NPC2|TIM|FAB1B| |PLC2|NPC1|VTC4|NPC2| | |NPC3|MIOX1| | | |	http://www.genome.jp/kegg-bin/show_pathway?ath00562/ath:AT2G26870%09red/ath:AT1G07230%09red/ath:AT5G16760%09red/ath:AT3G08510%09red/ath:AT2G21170%09red/ath:AT4G33770%09red/ath:AT1G09870%09red/ath:AT2G40116%09red/ath:AT3G19420%09red/ath:AT3G02870%09red/ath:AT1G14520%09red/ath:AT3G03520%09red/ath:AT3G14270%09red
Lysine degradation	KEGG PATHWAY	ath00310	8	25	0.350372275584	0.999997850977	Pbr023012|Pbr005739|Pbr022147|Pbr041807|Pbr037426|Pbr027959|Pbr011705|Pbr023326	ath:AT1G44170|ath:AT4G34240|ath:AT4G36250|ath:AT4G26910|ath:AT1G54100|ath:AT4G34240|ath:AT4G33150|ath:AT4G35987|	AT1G44170|AT4G34240|AT4G36250|AT4G26910|AT1G54100|AT4G34240|AT4G33150|AT4G35987|	ALDH3H1|ALDH3I1|ALDH3F1| |ALDH7B4|ALDH3I1| | |	http://www.genome.jp/kegg-bin/show_pathway?ath00310/ath:AT4G26910%09red/ath:AT4G36250%09red/ath:AT1G54100%09red/ath:AT4G33150%09red/ath:AT4G35987%09red/ath:AT4G34240%09red/ath:AT1G44170%09red
Selenocompound metabolism	KEGG PATHWAY	ath00450	6	18	0.358030889938	0.999997850977	Pbr028216|Pbr024919|Pbr003032|Pbr026626|Pbr037119|Pbr014657	ath:AT3G55400|ath:AT3G57050|ath:AT3G22890|ath:AT5G49810|ath:AT1G64660|ath:AT3G22890|	AT3G55400|AT3G57050|AT3G22890|AT5G49810|AT1G64660|AT3G22890|	OVA1|CBL|APS1|MMT|MGL|APS1|	http://www.genome.jp/kegg-bin/show_pathway?ath00450/ath:AT1G64660%09red/ath:AT3G55400%09red/ath:AT3G57050%09red/ath:AT3G22890%09red/ath:AT5G49810%09red
beta-Alanine metabolism	KEGG PATHWAY	ath00410	12	40	0.360834169379	0.999997850977	Pbr029606|Pbr014901|Pbr023012|Pbr005739|Pbr022893|Pbr022147|Pbr038824|Pbr037426|Pbr002357|Pbr027959|Pbr012645|Pbr015601	ath:AT2G43020|ath:AT3G06810|ath:AT1G44170|ath:AT4G34240|ath:AT5G13700|ath:AT4G36250|ath:AT3G17810|ath:AT1G54100|ath:AT2G43020|ath:AT4G34240|ath:AT1G65840|ath:AT4G29720|	AT2G43020|AT3G06810|AT1G44170|AT4G34240|AT5G13700|AT4G36250|AT3G17810|AT1G54100|AT2G43020|AT4G34240|AT1G65840|AT4G29720|	PAO2|IBR3|ALDH3H1|ALDH3I1|PAO1|ALDH3F1|PYD1|ALDH7B4|PAO2|ALDH3I1|PAO4|PAO5|	http://www.genome.jp/kegg-bin/show_pathway?ath00410/ath:AT1G65840%09red/ath:AT4G34240%09red/ath:AT3G17810%09red/ath:AT4G36250%09red/ath:AT1G54100%09red/ath:AT3G06810%09red/ath:AT5G13700%09red/ath:AT4G29720%09red/ath:AT2G43020%09red/ath:AT1G44170%09red
2-Oxocarboxylic acid metabolism	KEGG PATHWAY	ath01210	21	74	0.369356267462	0.999997850977	Pbr017975|Pbr008367|Pbr024431|Pbr034464|Pbr016356|Pbr012630|Pbr036191|Pbr008056|Pbr024600|Pbr038126|Pbr022812|Pbr021889|Pbr013490|Pbr023764|Pbr026892|Pbr005694|Pbr027709|Pbr034456|Pbr018101|Pbr004985|Pbr005571	ath:AT5G14590|ath:AT5G03290|ath:AT5G14590|ath:AT3G49680|ath:AT4G35260|ath:AT1G65930|ath:AT1G70580|ath:AT4G13430|ath:AT3G58990|ath:AT2G05710|ath:AT2G30970|ath:AT5G14060|ath:AT4G35260|ath:AT2G44350|ath:AT5G23010|ath:AT2G37500|ath:AT4G35260|ath:AT3G49680|ath:AT2G05710|ath:AT2G44350|ath:AT3G58750|	AT5G14590|AT5G03290|AT5G14590|AT3G49680|AT4G35260|AT1G65930|AT1G70580|AT4G13430|AT3G58990|AT2G05710|AT2G30970|AT5G14060|AT4G35260|AT2G44350|AT5G23010|AT2G37500|AT4G35260|AT3G49680|AT2G05710|AT2G44350|AT3G58750|	|IDH-V| |BCAT3|IDH1|cICDH|AOAT2|IIL1|IPMI1|ACO3|ASP1|CARAB-AK-LYS|IDH1|ATCS|MAM1| |IDH1|BCAT3|ACO3|ATCS|CSY2|	http://www.genome.jp/kegg-bin/show_pathway?ath01210/ath:AT5G14060%09red/ath:AT2G05710%09red/ath:AT1G70580%09red/ath:AT3G58990%09red/ath:AT4G13430%09red/ath:AT2G44350%09red/ath:AT5G03290%09red/ath:AT5G23010%09red/ath:AT3G58750%09red/ath:AT3G49680%09red/ath:AT4G35260%09red/ath:AT2G30970%09red/ath:AT2G37500%09red/ath:AT1G65930%09red/ath:AT5G14590%09red
Alanine, aspartate and glutamate metabolism	KEGG PATHWAY	ath00250	14	48	0.375394139478	0.999997850977	Pbr014749|Pbr036191|Pbr004021|Pbr029791|Pbr016632|Pbr011473|Pbr031443|Pbr022812|Pbr026912|Pbr008850|Pbr014600|Pbr034771|Pbr007733|Pbr029389	ath:AT5G35630|ath:AT1G70580|ath:AT5G10240|ath:AT5G37600|ath:AT5G37600|ath:AT5G62530|ath:AT3G24090|ath:AT2G30970|ath:AT4G39660|ath:AT1G51720|ath:AT3G08860|ath:AT2G13360|ath:AT5G10920|ath:AT2G13360|	AT5G35630|AT1G70580|AT5G10240|AT5G37600|AT5G37600|AT5G62530|AT3G24090|AT2G30970|AT4G39660|AT1G51720|AT3G08860|AT2G13360|AT5G10920|AT2G13360|	GS2|AOAT2|ASN3|GSR_1|GSR_1|ALDH12A1| |ASP1|AGT2| |PYD4|AGT| |AGT|	http://www.genome.jp/kegg-bin/show_pathway?ath00250/ath:AT5G62530%09red/ath:AT5G10240%09red/ath:AT1G70580%09red/ath:AT3G24090%09red/ath:AT3G08860%09red/ath:AT1G51720%09red/ath:AT4G39660%09red/ath:AT5G37600%09red/ath:AT2G13360%09red/ath:AT5G35630%09red/ath:AT5G10920%09red/ath:AT2G30970%09red
Brassinosteroid biosynthesis	KEGG PATHWAY	ath00905	3	8	0.392544057169	0.999997850977	Pbr034107|Pbr034108|Pbr010897	ath:AT3G13730|ath:AT3G13730|ath:AT5G05690|	AT3G13730|AT3G13730|AT5G05690|	CYP90D1|CYP90D1|CPD|	http://www.genome.jp/kegg-bin/show_pathway?ath00905/ath:AT3G13730%09red/ath:AT5G05690%09red
Valine, leucine and isoleucine degradation	KEGG PATHWAY	ath00280	13	45	0.394433323317	0.999997850977	Pbr014901|Pbr000773|Pbr023012|Pbr034464|Pbr005739|Pbr026185|Pbr041835|Pbr022147|Pbr034456|Pbr042806|Pbr037426|Pbr027959|Pbr019162	ath:AT3G06810|ath:AT1G55510|ath:AT1G44170|ath:AT3G49680|ath:AT4G34240|ath:AT5G48880|ath:AT3G45300|ath:AT4G36250|ath:AT3G49680|ath:AT2G33150|ath:AT1G54100|ath:AT4G34240|ath:AT3G16170|	AT3G06810|AT1G55510|AT1G44170|AT3G49680|AT4G34240|AT5G48880|AT3G45300|AT4G36250|AT3G49680|AT2G33150|AT1G54100|AT4G34240|AT3G16170|	IBR3|BCDH_BETA1|ALDH3H1|BCAT3|ALDH3I1|PKT2|IVD|ALDH3F1|BCAT3|PKT3|ALDH7B4|ALDH3I1| |	http://www.genome.jp/kegg-bin/show_pathway?ath00280/ath:AT2G33150%09red/ath:AT4G36250%09red/ath:AT1G54100%09red/ath:AT3G49680%09red/ath:AT3G06810%09red/ath:AT3G16170%09red/ath:AT1G55510%09red/ath:AT5G48880%09red/ath:AT3G45300%09red/ath:AT4G34240%09red/ath:AT1G44170%09red
Glycosphingolipid biosynthesis - ganglio series	KEGG PATHWAY	ath00604	2	5	0.431528867496	0.999997850977	Pbr032491|Pbr028179	ath:AT1G72990|ath:AT3G55260|	AT1G72990|AT3G55260|	BGAL17|HEXO1|	http://www.genome.jp/kegg-bin/show_pathway?ath00604/ath:AT1G72990%09red/ath:AT3G55260%09red
Lipoic acid metabolism	KEGG PATHWAY	ath00785	2	5	0.431528867496	0.999997850977	Pbr002636|Pbr012276	ath:AT5G08415|ath:AT5G08415|	AT5G08415|AT5G08415|	| |	http://www.genome.jp/kegg-bin/show_pathway?ath00785/ath:AT5G08415%09red
Glycerophospholipid metabolism	KEGG PATHWAY	ath00564	22	83	0.472486496461	0.999997850977	Pbr030105|Pbr027666|Pbr014252|Pbr007711|Pbr019625|Pbr014727|Pbr030449|Pbr023504|Pbr028762|Pbr010608|Pbr038122|Pbr018803|Pbr002299|Pbr001278|Pbr021785|Pbr018022|Pbr027181|Pbr002418|Pbr025680|Pbr002191|Pbr040751|Pbr002631	ath:AT5G07920|ath:AT2G26870|ath:AT1G07230|ath:AT1G13560|ath:AT5G42870|ath:AT2G38670|ath:AT2G26870|ath:AT5G63770|ath:AT1G15110|ath:AT2G26830|ath:AT4G35790|ath:AT2G45670|ath:AT3G18850|ath:AT2G32260|ath:AT1G12640|ath:AT2G20900|ath:AT1G71697|ath:AT3G58830|ath:AT1G71697|ath:AT2G26870|ath:AT3G03520|ath:AT5G04040|	AT5G07920|AT2G26870|AT1G07230|AT1G13560|AT5G42870|AT2G38670|AT2G26870|AT5G63770|AT1G15110|AT2G26830|AT4G35790|AT2G45670|AT3G18850|AT2G32260|AT1G12640|AT2G20900|AT1G71697|AT3G58830|AT1G71697|AT2G26870|AT3G03520|AT5G04040|	DGK1|NPC2|NPC1|AAPT1|PAH2|PECT1|NPC2|DGK2| |emb1187|PLDDELTA| |LPAT5|CCT1| |DGK5|CK1| |CK1|NPC2|NPC3|SDP1|	http://www.genome.jp/kegg-bin/show_pathway?ath00564/ath:AT2G38670%09red/ath:AT2G26870%09red/ath:AT2G20900%09red/ath:AT1G07230%09red/ath:AT2G45670%09red/ath:AT2G32260%09red/ath:AT5G04040%09red/ath:AT2G26830%09red/ath:AT5G07920%09red/ath:AT4G35790%09red/ath:AT3G18850%09red/ath:AT1G71697%09red/ath:AT1G12640%09red/ath:AT1G13560%09red/ath:AT5G63770%09red/ath:AT3G03520%09red/ath:AT5G42870%09red/ath:AT3…
Other glycan degradation	KEGG PATHWAY	ath00511	5	18	0.51382984875	0.999997850977	Pbr037494|Pbr032491|Pbr029849|Pbr028179|Pbr041726	ath:AT4G34260|ath:AT1G72990|ath:AT5G13980|ath:AT3G55260|ath:AT3G54440|	AT4G34260|AT1G72990|AT5G13980|AT3G55260|AT3G54440|	FUC95A|BGAL17| |HEXO1| |	http://www.genome.jp/kegg-bin/show_pathway?ath00511/ath:AT3G54440%09red/ath:AT1G72990%09red/ath:AT4G34260%09red/ath:AT5G13980%09red/ath:AT3G55260%09red
Phosphatidylinositol signaling system	KEGG PATHWAY	ath04070	17	66	0.527296384561	0.999997850977	Pbr028327|Pbr030105|Pbr023504|Pbr039046|Pbr029047|Pbr038169|Pbr031410|Pbr010903|Pbr025955|Pbr000052|Pbr040861|Pbr013861|Pbr025542|Pbr009527|Pbr038805|Pbr018022|Pbr042198	ath:AT2G41110|ath:AT5G07920|ath:AT5G63770|ath:AT3G43810|ath:AT3G14270|ath:AT3G43810|ath:AT5G16760|ath:AT3G08510|ath:AT4G33770|ath:AT3G02870|ath:AT5G16760|ath:AT5G16760|ath:AT3G19420|ath:AT2G40116|ath:AT3G43810|ath:AT2G20900|ath:AT2G40116|	AT2G41110|AT5G07920|AT5G63770|AT3G43810|AT3G14270|AT3G43810|AT5G16760|AT3G08510|AT4G33770|AT3G02870|AT5G16760|AT5G16760|AT3G19420|AT2G40116|AT3G43810|AT2G20900|AT2G40116|	CAM2|DGK1|DGK2|CAM7|FAB1B|CAM7| |PLC2| |VTC4| | |PEN2| |CAM7|DGK5| |	http://www.genome.jp/kegg-bin/show_pathway?ath04070/ath:AT2G41110%09red/ath:AT5G16760%09red/ath:AT3G08510%09red/ath:AT4G33770%09red/ath:AT2G40116%09red/ath:AT3G43810%09red/ath:AT3G19420%09red/ath:AT3G02870%09red/ath:AT5G63770%09red/ath:AT2G20900%09red/ath:AT5G07920%09red/ath:AT3G14270%09red
Metabolic pathways	KEGG PATHWAY	ath01100	473	1861	0.527681084449	0.999997850977	Pbr015141|Pbr036170|Pbr017364|Pbr041170|Pbr041276|Pbr035828|Pbr004279|Pbr042127|Pbr009578|Pbr022147|Pbr029978|Pbr029872|Pbr039924|Pbr022226|Pbr014657|Pbr028179|Pbr029610|Pbr039217|Pbr006221|Pbr027407|Pbr038824|Pbr021222|Pbr012601|Pbr022667|Pbr012604|Pbr037260|Pbr028284|Pbr041835|Pbr022130|Pbr002360|Pbr029815|Pbr004200|Pbr024095|Pbr034937|Pbr012898|Pbr011397|Pbr027722|Pbr014600|Pbr041952|Pbr022525…	ath:AT5G13110|ath:AT1G12990|ath:AT3G63110|ath:AT2G21170|ath:AT4G13720|ath:AT2G42120|ath:AT5G10160|ath:AT1G30380|ath:AT5G20280|ath:AT4G36250|ath:AT1G13710|ath:AT1G80380|ath:AT5G23710|ath:AT3G02360|ath:AT3G22890|ath:AT3G55260|ath:AT1G06680|ath:AT1G78900|ath:AT5G25900|ath:AT1G68010|ath:AT3G17810|ath:AT1G77120|ath:AT5G37510|ath:AT4G02120|ath:AT4G32520|ath:AT3G14415|ath:AT1G34130|ath:AT3G45300|ath:AT1…	AT5G13110|AT1G12990|AT3G63110|AT2G21170|AT4G13720|AT2G42120|AT5G10160|AT1G30380|AT5G20280|AT4G36250|AT1G13710|AT1G80380|AT5G23710|AT3G02360|AT3G22890|AT3G55260|AT1G06680|AT1G78900|AT5G25900|AT1G68010|AT3G17810|AT1G77120|AT5G37510|AT4G02120|AT4G32520|AT3G14415|AT1G34130|AT3G45300|AT1G19910|AT1G06680|ArthCp022|AT5G54770|AT1G51650|AT1G63110|AT3G63410|AT2G39800|AT5G46290|AT3G08860|AT3G56940|AT2G22780…	G6PD2| |IPT3|TIM| |POLD2| |PSAK|SPS1F|ALDH3F1|CYP78A5| | | |APS1|HEXO1|PSBP-1|VHA-A|GA3|HPR|PYD1|ADH1|EMB1467| |SHM3| |STT3B|IVD|AVA-P2|PSBP-1|psaA|THI1| | |APG1|P5CS1|KAS_I|PYD4|CRD1|PMDH1|CRD1|PMDH1|CYP71B34|TPS7|AOAT2|DGD2|EMB3003|VHA-A1|PPL1|PSAN|RBCS1A|LUT2|CNX3|GGPS1|TAG1| |ENO1| |APL2|VMA10|psaB|PPDK|OMR1|THFS|DGK2|LHCB6|TRI|ASP1|MUR4|F3H|MEE32|APL2| |MUR4|PSAT|ATP-PRT2|ACLB-1|BIOF|PLC2| |…	http://www.genome.jp/kegg-bin/show_pathway?ath01100/ath:AT5G42870%09red/ath:AT5G13630%09red/ath:AT2G05710%09red/ath:AT2G21730%09red/ath:AT5G23670%09red/ath:AT5G35170%09red/ath:AT4G33150%09red/ath:AT5G48880%09red/ath:AT3G54440%09red/ath:AT1G24360%09red/ath:AT3G47000%09red/ath:AT5G08680%09red/ath:AT4G33770%09red/ath:ArthCp049%09red/ath:AT2G33040%09red/ath:AT4G32770%09red/ath:AT5G04620%09red/ath:AT4…
Oxidative phosphorylation	KEGG PATHWAY	ath00190	41	162	0.542879662135	0.999997850977	Pbr029767|Pbr013680|Pbr006037|Pbr024095|Pbr017423|Pbr026789|Pbr017171|Pbr028917|Pbr029379|Pbr026725|Pbr032250|Pbr021897|Pbr039820|Pbr020157|Pbr018638|Pbr037843|Pbr016422|Pbr026279|Pbr013386|Pbr024954|Pbr031639|Pbr005135|Pbr033927|Pbr011498|Pbr042864|Pbr000144|Pbr008340|Pbr026819|Pbr034055|Pbr039217|Pbr014487|Pbr014305|Pbr012601|Pbr031988|Pbr030867|Pbr027854|Pbr028751|Pbr029417|Pbr039959|Pbr022130…	ath:AT2G24520|ath:AT3G08610|ath:AT2G33220|ath:AT1G51650|ath:AT1G53030|ath:AT1G15690|ath:AT1G16700|ath:AT1G15690|ath:AT1G15690|ath:AT4G11150|ath:AT5G40650|ath:AT5G13440|ath:AT3G01390|ath:AT2G33040|ath:AT5G13430|ath:AT5G13430|ath:AT1G15690|ath:AT3G47950|ath:AT5G08680|ath:AT1G15690|ath:AT4G38510|ath:AT4G32260|ath:AT2G28520|ath:AT5G62670|ath:ArthMp043|ath:AT4G04640|ath:AT3G01390|ath:AT5G09650|ath:AT5…	AT2G24520|AT3G08610|AT2G33220|AT1G51650|AT1G53030|AT1G15690|AT1G16700|AT1G15690|AT1G15690|AT4G11150|AT5G40650|AT5G13440|AT3G01390|AT2G33040|AT5G13430|AT5G13430|AT1G15690|AT3G47950|AT5G08680|AT1G15690|AT4G38510|AT4G32260|AT2G28520|AT5G62670|ArthMp043|AT4G04640|AT3G01390|AT5G09650|AT5G09650|AT1G78900|AT5G40650|AT5G66760|AT5G37510|AT5G55290|AT4G09650|AT4G32260|AT5G08680|AT1G19910|AT3G42050|AT1G19910…	HA5| | | | |AVP1| |AVP1|AVP1|TUF|SDH2-2| |VMA10|ATP3| | |AVP1|HA4| |AVP1| | |VHA-A1|HA11|nad7|ATPC1|VMA10|PPa6|PPa6|VHA-A|SDH2-2|SDH1-1|EMB1467| |ATPD| | |AVA-P2| |AVA-P2| |	http://www.genome.jp/kegg-bin/show_pathway?ath00190/ath:AT1G15690%09red/ath:AT4G09650%09red/ath:AT2G33220%09red/ath:AT5G40650%09red/ath:AT3G08610%09red/ath:AT2G28520%09red/ath:AT4G04640%09red/ath:AT3G47950%09red/ath:AT5G62670%09red/ath:AT1G78900%09red/ath:AT4G11150%09red/ath:AT5G09650%09red/ath:AT4G32260%09red/ath:AT3G42050%09red/ath:AT1G51650%09red/ath:AT3G01390%09red/ath:AT5G08680%09red/ath:AT5…
Thiamine metabolism	KEGG PATHWAY	ath00730	3	11	0.563206434135	0.999997850977	Pbr011188|Pbr004200|Pbr041292	ath:AT4G15560|ath:AT5G54770|ath:AT3G24030|	AT4G15560|AT5G54770|AT3G24030|	CLA1|THI1| |	http://www.genome.jp/kegg-bin/show_pathway?ath00730/ath:AT5G54770%09red/ath:AT3G24030%09red/ath:AT4G15560%09red
Monoterpenoid biosynthesis	KEGG PATHWAY	ath00902	2	7	0.572851718125	0.999997850977	Pbr006253|Pbr035059	ath:AT3G61220|ath:AT3G61220|	AT3G61220|AT3G61220|	| |	http://www.genome.jp/kegg-bin/show_pathway?ath00902/ath:AT3G61220%09red
Glycosaminoglycan degradation	KEGG PATHWAY	ath00531	2	7	0.572851718125	0.999997850977	Pbr032491|Pbr028179	ath:AT1G72990|ath:AT3G55260|	AT1G72990|AT3G55260|	BGAL17|HEXO1|	http://www.genome.jp/kegg-bin/show_pathway?ath00531/ath:AT1G72990%09red/ath:AT3G55260%09red
Protein processing in endoplasmic reticulum	KEGG PATHWAY	ath04141	55	220	0.5739975424	0.999997850977	Pbr021045|Pbr000776|Pbr017219|Pbr030659|Pbr010939|Pbr032353|Pbr022367|Pbr035271|Pbr041934|Pbr029295|Pbr009890|Pbr021148|Pbr035767|Pbr018716|Pbr019005|Pbr034739|Pbr036806|Pbr021585|Pbr029529|Pbr021586|Pbr010613|Pbr029567|Pbr002121|Pbr028929|Pbr028843|Pbr039708|Pbr024934|Pbr011752|Pbr041320|Pbr006716|Pbr032635|Pbr035814|Pbr032362|Pbr041871|Pbr020551|Pbr006049|Pbr009560|Pbr040281|Pbr019134|Pbr013453…	ath:AT1G64230|ath:AT5G56360|ath:AT3G20920|ath:AT5G38470|ath:AT5G05470|ath:AT5G59300|ath:AT2G21270|ath:AT2G34250|ath:AT2G47970|ath:AT3G09350|ath:AT5G09590|ath:AT4G32640|ath:AT4G02570|ath:AT1G64230|ath:AT5G03340|ath:AT4G03510|ath:AT5G28540|ath:AT2G16595|ath:AT3G12580|ath:AT2G16595|ath:AT3G57340|ath:AT3G44110|ath:AT1G71220|ath:AT2G47470|ath:AT5G38470|ath:AT1G50670|ath:AT3G53230|ath:AT2G17520|ath:AT5…	AT1G64230|AT5G56360|AT3G20920|AT5G38470|AT5G05470|AT5G59300|AT2G21270|AT2G34250|AT2G47970|AT3G09350|AT5G09590|AT4G32640|AT4G02570|AT1G64230|AT5G03340|AT4G03510|AT5G28540|AT2G16595|AT3G12580|AT2G16595|AT3G57340|AT3G44110|AT1G71220|AT2G47470|AT5G38470|AT1G50670|AT3G53230|AT2G17520|AT5G41700|AT3G07100|AT4G03510|AT3G58030|AT3G12580|AT5G56000|AT3G53230|AT1G64230|AT5G05470|AT2G17200|AT2G30050|AT3G16090…	UBC28|PSL4| |RAD23D|EIF2_ALPHA|UBC7|UFD1| | |Fes1A|MTHSC70-2| |CUL1|UBC28| |RMA1|BIP1| |HSP70| | |ATJ3|EBS1|UNE5|RAD23D| | |IRE1A|UBC8|ERMO2|RMA1| |HSP70|Hsp81.4| |UBC28|EIF2_ALPHA|DSK2| | |RSW3|STT3B|SAR2| | |HSP70| | |BIP1|CUL1|UNE5|SAR2|UFD1|MTHSC70-2|CNX1|	http://www.genome.jp/kegg-bin/show_pathway?ath04141/ath:AT4G02570%09red/ath:AT5G28540%09red/ath:AT5G09590%09red/ath:AT2G47970%09red/ath:AT1G50670%09red/ath:AT2G21270%09red/ath:AT5G56000%09red/ath:AT2G16595%09red/ath:AT5G05470%09red/ath:AT2G17520%09red/ath:AT3G20920%09red/ath:AT5G56360%09red/ath:AT1G71220%09red/ath:AT5G41700%09red/ath:AT2G47470%09red/ath:AT5G38470%09red/ath:AT1G64230%09red/ath:AT5…
Biosynthesis of unsaturated fatty acids	KEGG PATHWAY	ath01040	9	36	0.579193585061	0.999997850977	Pbr021630|Pbr026185|Pbr010914|Pbr036267|Pbr042237|Pbr042806|Pbr021627|Pbr041388|Pbr005674	ath:AT3G11170|ath:AT5G48880|ath:AT3G11170|ath:AT1G24360|ath:AT3G15850|ath:AT2G33150|ath:AT3G51840|ath:AT1G01710|ath:AT3G15850|	AT3G11170|AT5G48880|AT3G11170|AT1G24360|AT3G15850|AT2G33150|AT3G51840|AT1G01710|AT3G15850|	FAD7|PKT2|FAD7| |FAD5|PKT3|ACX4| |FAD5|	http://www.genome.jp/kegg-bin/show_pathway?ath01040/ath:AT3G15850%09red/ath:AT1G01710%09red/ath:AT1G24360%09red/ath:AT5G48880%09red/ath:AT3G51840%09red/ath:AT3G11170%09red/ath:AT2G33150%09red
Protein export	KEGG PATHWAY	ath03060	13	53	0.597427002289	0.999997850977	Pbr034017|Pbr033482|Pbr020834|Pbr007627|Pbr007365|Pbr016292|Pbr017219|Pbr035102|Pbr011347|Pbr036806|Pbr035344|Pbr035271|Pbr021815	ath:AT2G28800|ath:AT4G01800|ath:AT2G28800|ath:AT5G03940|ath:AT4G30600|ath:AT5G50460|ath:AT3G20920|ath:AT5G28540|ath:AT2G39960|ath:AT5G28540|ath:AT5G03940|ath:AT2G34250|ath:AT5G03940|	AT2G28800|AT4G01800|AT2G28800|AT5G03940|AT4G30600|AT5G50460|AT3G20920|AT5G28540|AT2G39960|AT5G28540|AT5G03940|AT2G34250|AT5G03940|	ALB3|AGY1|ALB3|CPSRP54| | | |BIP1| |BIP1|CPSRP54| |CPSRP54|	http://www.genome.jp/kegg-bin/show_pathway?ath03060/ath:AT5G28540%09red/ath:AT5G03940%09red/ath:AT4G30600%09red/ath:AT2G28800%09red/ath:AT5G50460%09red/ath:AT4G01800%09red/ath:AT2G34250%09red/ath:AT2G39960%09red/ath:AT3G20920%09red
Lysine biosynthesis	KEGG PATHWAY	ath00300	4	16	0.601655210089	0.999997850977	Pbr012436|Pbr008015|Pbr037426|Pbr021889	ath:AT3G14390|ath:AT1G31230|ath:AT1G54100|ath:AT5G14060|	AT3G14390|AT1G31230|AT1G54100|AT5G14060|	|AK-HSDH_I|ALDH7B4|CARAB-AK-LYS|	http://www.genome.jp/kegg-bin/show_pathway?ath00300/ath:AT1G31230%09red/ath:AT3G14390%09red/ath:AT5G14060%09red/ath:AT1G54100%09red
Sulfur metabolism	KEGG PATHWAY	ath00920	10	41	0.604463036934	0.999997850977	Pbr011658|Pbr017212|Pbr003032|Pbr041983|Pbr003939|Pbr028167|Pbr006942|Pbr027710|Pbr014657|Pbr039726	ath:AT5G04590|ath:AT5G04590|ath:AT3G22890|ath:AT3G13110|ath:AT3G61440|ath:AT3G01910|ath:AT5G04590|ath:AT4G35640|ath:AT3G22890|ath:AT4G04610|	AT5G04590|AT5G04590|AT3G22890|AT3G13110|AT3G61440|AT3G01910|AT5G04590|AT4G35640|AT3G22890|AT4G04610|	SIR|SIR|APS1|SERAT2;2|CYSC1|SOX|SIR|SERAT3;2|APS1|APR1|	http://www.genome.jp/kegg-bin/show_pathway?ath00920/ath:AT3G61440%09red/ath:AT3G22890%09red/ath:AT5G04590%09red/ath:AT3G01910%09red/ath:AT4G04610%09red/ath:AT4G35640%09red/ath:AT3G13110%09red
Phagosome	KEGG PATHWAY	ath04145	21	86	0.607389190613	0.999997850977	Pbr028019|Pbr031639|Pbr029047|Pbr031988|Pbr005832|Pbr033927|Pbr000754|Pbr039820|Pbr016292|Pbr031414|Pbr037819|Pbr008340|Pbr042075|Pbr029417|Pbr026725|Pbr039959|Pbr022130|Pbr039217|Pbr035271|Pbr030500|Pbr007700	ath:AT5G23860|ath:AT4G38510|ath:AT3G14270|ath:AT5G55290|ath:AT5G44340|ath:AT2G28520|ath:AT5G19780|ath:AT3G01390|ath:AT5G50460|ath:AT5G46860|ath:AT5G61790|ath:AT3G01390|ath:AT5G44340|ath:AT1G19910|ath:AT4G11150|ath:AT3G42050|ath:AT1G19910|ath:AT1G78900|ath:AT2G34250|ath:AT3G58730|ath:AT5G19780|	AT5G23860|AT4G38510|AT3G14270|AT5G55290|AT5G44340|AT2G28520|AT5G19780|AT3G01390|AT5G50460|AT5G46860|AT5G61790|AT3G01390|AT5G44340|AT1G19910|AT4G11150|AT3G42050|AT1G19910|AT1G78900|AT2G34250|AT3G58730|AT5G19780|	TUB8| |FAB1B| |TUB4|VHA-A1|TUA5|VMA10| |VAM3|CNX1|VMA10|TUB4|AVA-P2|TUF| |AVA-P2|VHA-A| | |TUA5|	http://www.genome.jp/kegg-bin/show_pathway?ath04145/ath:AT3G42050%09red/ath:AT2G28520%09red/ath:AT4G38510%09red/ath:AT3G58730%09red/ath:AT5G23860%09red/ath:AT5G46860%09red/ath:AT5G55290%09red/ath:AT3G01390%09red/ath:AT5G50460%09red/ath:AT5G61790%09red/ath:AT5G19780%09red/ath:AT4G11150%09red/ath:AT2G34250%09red/ath:AT1G78900%09red/ath:AT1G19910%09red/ath:AT5G44340%09red/ath:AT3G14270%09red
Biosynthesis of secondary metabolites	KEGG PATHWAY	ath01110	249	995	0.615145726958	0.999997850977	Pbr014901|Pbr008367|Pbr015141|Pbr039649|Pbr017364|Pbr041170|Pbr034954|Pbr000013|Pbr014576|Pbr005487|Pbr004021|Pbr027709|Pbr039439|Pbr024431|Pbr018799|Pbr019452|Pbr019453|Pbr023012|Pbr018267|Pbr023252|Pbr022147|Pbr029978|Pbr041807|Pbr029872|Pbr029981|Pbr041369|Pbr022226|Pbr015320|Pbr016565|Pbr010532|Pbr036948|Pbr028179|Pbr022385|Pbr007150|Pbr005739|Pbr019587|Pbr006221|Pbr027407|Pbr008553|Pbr035932…	ath:AT3G06810|ath:AT5G03290|ath:AT5G13110|ath:AT4G02610|ath:AT3G63110|ath:AT2G21170|ath:AT4G39210|ath:AT5G47770|ath:AT5G18070|ath:AT2G36530|ath:AT5G10240|ath:AT4G35260|ath:AT5G24090|ath:AT5G14590|ath:AT3G61130|ath:AT3G51820|ath:AT2G38280|ath:AT1G44170|ath:AT3G53130|ath:AT5G44640|ath:AT4G36250|ath:AT1G13710|ath:AT4G26910|ath:AT1G80380|ath:AT1G13700|ath:AT3G47000|ath:AT3G02360|ath:AT4G37370|ath:AT3…	AT3G06810|AT5G03290|AT5G13110|AT4G02610|AT3G63110|AT2G21170|AT4G39210|AT5G47770|AT5G18070|AT2G36530|AT5G10240|AT4G35260|AT5G24090|AT5G14590|AT3G61130|AT3G51820|AT2G38280|AT1G44170|AT3G53130|AT5G44640|AT4G36250|AT1G13710|AT4G26910|AT1G80380|AT1G13700|AT3G47000|AT3G02360|AT4G37370|AT3G02360|AT1G43670|AT5G63290|AT3G55260|AT1G19440|AT1G74030|AT4G34240|AT4G19170|AT5G25900|AT1G68010|AT1G36370|AT3G54050…	IBR3|IDH-V|G6PD2| |IPT3|TIM|APL3|FPS1|DRT101|LOS2|ASN3|IDH1|CHIA| |GAUT1|G4|FAC1|ALDH3H1|LUT1|BGLU13|ALDH3F1|CYP78A5| | |PGL1| | |CYP81D8| | | |HEXO1|KCS4|ENO1|ALDH3I1|NCED4|GA3|HPR|SHM7|HCEF1|ADK|ALDH3I1|AGT| | | |ASP1|SHM3| |G6PD2|ADK| |FK| |ASD1| |EP3|GAPCP-1|EP3|PDH-E1_BETA| |CAC3|CAD2|PORB|APG1|APL1|KCS11|GUN5|UGT78D2|CAS1| |TT4|PORB|CRD1|PMDH1|CPD|CRD1|PMDH1|CYP71B34|ATCS|PGM|HEMA1| |AOAT2|…	http://www.genome.jp/kegg-bin/show_pathway?ath01110/ath:AT5G05590%09red/ath:AT4G15560%09red/ath:AT3G06810%09red/ath:AT5G35360%09red/ath:AT4G35260%09red/ath:AT5G03290%09red/ath:AT1G53240%09red/ath:AT5G10870%09red/ath:AT5G05690%09red/ath:AT4G26910%09red/ath:AT4G38270%09red/ath:AT2G05710%09red/ath:AT1G13700%09red/ath:AT2G36530%09red/ath:AT5G47770%09red/ath:AT2G21730%09red/ath:AT4G37000%09red/ath:AT2…
RNA degradation	KEGG PATHWAY	ath03018	27	111	0.619072726342	0.999997850977	Pbr030040|Pbr041056|Pbr025034|Pbr032961|Pbr005487|Pbr011906|Pbr023683|Pbr026690|Pbr022400|Pbr012258|Pbr037256|Pbr025694|Pbr033882|Pbr027735|Pbr011751|Pbr003528|Pbr011911|Pbr033002|Pbr023806|Pbr008761|Pbr007150|Pbr033225|Pbr035587|Pbr004942|Pbr010371|Pbr028005|Pbr021714	ath:AT1G26230|ath:AT1G79090|ath:AT1G76630|ath:AT3G23990|ath:AT2G36530|ath:AT3G44260|ath:AT3G20800|ath:AT1G03905|ath:AT2G32070|ath:AT3G20800|ath:AT1G03330|ath:AT1G71770|ath:AT3G03710|ath:AT3G14080|ath:AT2G17510|ath:AT1G02080|ath:AT3G44260|ath:AT5G48870|ath:AT2G03870|ath:AT4G26270|ath:AT1G74030|ath:AT1G59760|ath:AT3G25430|ath:AT2G03870|ath:AT3G44260|ath:AT3G46960|ath:AT3G22270|	AT1G26230|AT1G79090|AT1G76630|AT3G23990|AT2G36530|AT3G44260|AT3G20800|AT1G03905|AT2G32070|AT3G20800|AT1G03330|AT1G71770|AT3G03710|AT3G14080|AT2G17510|AT1G02080|AT3G44260|AT5G48870|AT2G03870|AT4G26270|AT1G74030|AT1G59760|AT3G25430|AT2G03870|AT3G44260|AT3G46960|AT3G22270|	| | |HSP60|LOS2| | | | | | |PAB5|RIF10| |EMB2763| | |SAD1| |PFK3|ENO1| | | | | | |	http://www.genome.jp/kegg-bin/show_pathway?ath03018/ath:AT3G25430%09red/ath:AT1G76630%09red/ath:AT3G46960%09red/ath:AT1G02080%09red/ath:AT5G48870%09red/ath:AT1G71770%09red/ath:AT2G36530%09red/ath:AT1G03905%09red/ath:AT3G20800%09red/ath:AT3G14080%09red/ath:AT1G74030%09red/ath:AT3G23990%09red/ath:AT2G32070%09red/ath:AT2G03870%09red/ath:AT3G22270%09red/ath:AT2G17510%09red/ath:AT3G44260%09red/ath:AT4…
Nitrogen metabolism	KEGG PATHWAY	ath00910	10	42	0.630779419701	0.999997850977	Pbr008178|Pbr014749|Pbr008534|Pbr029791|Pbr016632|Pbr040385|Pbr008850|Pbr024409|Pbr030335|Pbr019343	ath:AT1G77760|ath:AT5G35630|ath:AT1G77760|ath:AT5G37600|ath:AT5G37600|ath:AT2G15620|ath:AT1G51720|ath:AT3G01500|ath:AT5G60770|ath:AT4G33580|	AT1G77760|AT5G35630|AT1G77760|AT5G37600|AT5G37600|AT2G15620|AT1G51720|AT3G01500|AT5G60770|AT4G33580|	NIA1|GS2|NIA1|GSR_1|GSR_1|NIR1| |CA1|NRT2.4|BCA5|	http://www.genome.jp/kegg-bin/show_pathway?ath00910/ath:AT2G15620%09red/ath:AT5G60770%09red/ath:AT1G51720%09red/ath:AT5G37600%09red/ath:AT1G77760%09red/ath:AT4G33580%09red/ath:AT3G01500%09red/ath:AT5G35630%09red
Sphingolipid metabolism	KEGG PATHWAY	ath00600	6	26	0.655624219825	0.999997850977	Pbr041726|Pbr039100|Pbr032491|Pbr035641|Pbr008441|Pbr011613	ath:AT3G54440|ath:AT1G14290|ath:AT1G72990|ath:AT1G27980|ath:AT5G08380|ath:AT5G23670|	AT3G54440|AT1G14290|AT1G72990|AT1G27980|AT5G08380|AT5G23670|	|SBH2|BGAL17|DPL1|AGAL1|LCB2|	http://www.genome.jp/kegg-bin/show_pathway?ath00600/ath:AT3G54440%09red/ath:AT1G14290%09red/ath:AT5G23670%09red/ath:AT5G08380%09red/ath:AT1G27980%09red/ath:AT1G72990%09red
Folate biosynthesis	KEGG PATHWAY	ath00790	5	22	0.666291961991	0.999997850977	Pbr005716|Pbr027429|Pbr012435|Pbr014950|Pbr006606	ath:AT4G30000|ath:AT1G01290|ath:AT2G16370|ath:AT3G07270|ath:AT2G28880|	AT4G30000|AT1G01290|AT2G16370|AT3G07270|AT2G28880|	|CNX3|THY-1| |emb1997|	http://www.genome.jp/kegg-bin/show_pathway?ath00790/ath:AT2G28880%09red/ath:AT1G01290%09red/ath:AT4G30000%09red/ath:AT2G16370%09red/ath:AT3G07270%09red
Propanoate metabolism	KEGG PATHWAY	ath00640	5	22	0.666291961991	0.999997850977	Pbr012370|Pbr014901|Pbr026918|Pbr026674|Pbr038759	ath:AT2G38040|ath:AT3G06810|ath:AT5G35360|ath:AT2G20420|ath:AT5G36880|	AT2G38040|AT3G06810|AT5G35360|AT2G20420|AT5G36880|	CAC3|IBR3|CAC2| |ACS|	http://www.genome.jp/kegg-bin/show_pathway?ath00640/ath:AT3G06810%09red/ath:AT2G20420%09red/ath:AT5G36880%09red/ath:AT5G35360%09red/ath:AT2G38040%09red
Glycosphingolipid biosynthesis - globo series	KEGG PATHWAY	ath00603	2	9	0.686747333112	0.999997850977	Pbr008441|Pbr028179	ath:AT5G08380|ath:AT3G55260|	AT5G08380|AT3G55260|	AGAL1|HEXO1|	http://www.genome.jp/kegg-bin/show_pathway?ath00603/ath:AT5G08380%09red/ath:AT3G55260%09red
Tyrosine metabolism	KEGG PATHWAY	ath00350	9	40	0.687069683897	0.999997850977	Pbr038270|Pbr011886|Pbr011885|Pbr039378|Pbr031985|Pbr022812|Pbr021222|Pbr026640|Pbr017805	ath:AT5G53970|ath:AT2G22250|ath:AT2G22250|ath:AT1G77120|ath:AT1G12050|ath:AT2G30970|ath:AT1G77120|ath:AT2G02390|ath:AT1G71920|	AT5G53970|AT2G22250|AT2G22250|AT1G77120|AT1G12050|AT2G30970|AT1G77120|AT2G02390|AT1G71920|	|AAT|AAT|ADH1| |ASP1|ADH1|GSTZ1|HISN6B|	http://www.genome.jp/kegg-bin/show_pathway?ath00350/ath:AT2G22250%09red/ath:AT1G77120%09red/ath:AT2G02390%09red/ath:AT2G30970%09red/ath:AT1G71920%09red/ath:AT1G12050%09red/ath:AT5G53970%09red
RNA transport	KEGG PATHWAY	ath03013	40	169	0.689554564977	0.999997850977	Pbr019982|Pbr004438|Pbr014405|Pbr019818|Pbr003845|Pbr013147|Pbr039985|Pbr005170|Pbr010898|Pbr030635|Pbr037272|Pbr008549|Pbr022444|Pbr010184|Pbr008194|Pbr025694|Pbr031243|Pbr014875|Pbr002994|Pbr036300|Pbr029049|Pbr007131|Pbr024526|Pbr010939|Pbr029028|Pbr012829|Pbr041482|Pbr001824|Pbr009560|Pbr016909|Pbr019134|Pbr012568|Pbr030962|Pbr034447|Pbr014367|Pbr000569|Pbr025416|Pbr028589|Pbr017296|Pbr029788	ath:AT5G57870|ath:AT1G54270|ath:AT1G24706|ath:AT3G20430|ath:AT2G29210|ath:AT5G20920|ath:AT5G17020|ath:AT4G26840|ath:AT5G05680|ath:AT1G79280|ath:AT1G77840|ath:AT1G36730|ath:AT1G30550|ath:AT1G10390|ath:AT1G77840|ath:AT1G71770|ath:AT1G80680|ath:AT1G04170|ath:AT1G51510|ath:AT2G05120|ath:AT1G72340|ath:AT5G38640|ath:AT5G37720|ath:AT5G05470|ath:AT1G07940|ath:AT3G60240|ath:AT1G54270|ath:AT5G55190|ath:AT5…	AT5G57870|AT1G54270|AT1G24706|AT3G20430|AT2G29210|AT5G20920|AT5G17020|AT4G26840|AT5G05680|AT1G79280|AT1G77840|AT1G36730|AT1G30550|AT1G10390|AT1G77840|AT1G71770|AT1G80680|AT1G04170|AT1G51510|AT2G05120|AT1G72340|AT5G38640|AT5G37720|AT5G05470|AT1G07940|AT3G60240|AT1G54270|AT5G55190|AT5G05470|AT5G18110|AT2G30050|AT5G40480|AT2G03820|AT1G07940|AT5G37720|AT4G18040|AT5G55190|AT5G27640|AT5G20920|AT4G31120|	eIFiso4G1|EIF4A-2|THO2| | |EIF2_BETA|XPO1A|SUMO1|MOS7|NUA| | | | | |PAB5|SAR3|EIF2_GAMMA|Y14| | | |ALY4|EIF2_ALPHA| |EIF4G|EIF4A-2|RAN3|EIF2_ALPHA|NCBP| |EMB3012| | |ALY4|EIF4E|RAN3|TIF3B1|EIF2_BETA|SKB1|	http://www.genome.jp/kegg-bin/show_pathway?ath03013/ath:AT2G05120%09red/ath:AT1G24706%09red/ath:AT5G40480%09red/ath:AT2G03820%09red/ath:AT5G05470%09red/ath:AT1G10390%09red/ath:AT5G17020%09red/ath:AT2G30050%09red/ath:AT1G54270%09red/ath:AT4G26840%09red/ath:AT5G20920%09red/ath:AT1G04170%09red/ath:AT5G57870%09red/ath:AT1G77840%09red/ath:AT5G38640%09red/ath:AT1G71770%09red/ath:AT1G30550%09red/ath:AT3…
Circadian rhythm - plant	KEGG PATHWAY	ath04712	8	36	0.694815293043	0.999997850977	Pbr023037|Pbr013854|Pbr001636|Pbr031407|Pbr019533|Pbr027254|Pbr020913|Pbr024556	ath:AT1G04400|ath:AT2G32950|ath:AT4G08920|ath:AT2G32950|ath:AT5G13930|ath:AT2G23070|ath:AT5G13930|ath:AT4G08920|	AT1G04400|AT2G32950|AT4G08920|AT2G32950|AT5G13930|AT2G23070|AT5G13930|AT4G08920|	CRY2|COP1|CRY1|COP1|TT4| |TT4|CRY1|	http://www.genome.jp/kegg-bin/show_pathway?ath04712/ath:AT5G13930%09red/ath:AT2G32950%09red/ath:AT4G08920%09red/ath:AT2G23070%09red/ath:AT1G04400%09red
Valine, leucine and isoleucine biosynthesis	KEGG PATHWAY	ath00290	5	23	0.699077951342	0.999997850977	Pbr018501|Pbr034464|Pbr008056|Pbr024600|Pbr034456	ath:AT3G10050|ath:AT3G49680|ath:AT4G13430|ath:AT3G58990|ath:AT3G49680|	AT3G10050|AT3G49680|AT4G13430|AT3G58990|AT3G49680|	OMR1|BCAT3|IIL1|IPMI1|BCAT3|	http://www.genome.jp/kegg-bin/show_pathway?ath00290/ath:AT3G49680%09red/ath:AT3G10050%09red/ath:AT3G58990%09red/ath:AT4G13430%09red
Sulfur relay system	KEGG PATHWAY	ath04122	3	14	0.701166454845	0.999997850977	Pbr027429|Pbr032798|Pbr042421	ath:AT1G01290|ath:AT3G61113|ath:AT1G51310|	AT1G01290|AT3G61113|AT1G51310|	CNX3| | |	http://www.genome.jp/kegg-bin/show_pathway?ath04122/ath:AT1G01290%09red/ath:AT1G51310%09red/ath:AT3G61113%09red
Ribosome biogenesis in eukaryotes	KEGG PATHWAY	ath03008	23	101	0.720667034207	0.999997850977	Pbr038059|Pbr024923|Pbr030468|Pbr010615|Pbr010052|Pbr017988|Pbr016591|Pbr027232|Pbr027254|Pbr025416|Pbr030455|Pbr030726|Pbr020219|Pbr010869|Pbr001824|Pbr014001|Pbr039985|Pbr001739|Pbr030962|Pbr037406|Pbr035009|Pbr036919|Pbr001926	ath:AT4G22380|ath:AT3G57000|ath:AT1G10490|ath:AT4G22380|ath:AT1G67120|ath:AT4G28200|ath:AT5G15750|ath:AT1G56110|ath:AT2G23070|ath:AT5G55190|ath:AT1G63780|ath:AT3G51270|ath:AT5G08180|ath:AT5G52490|ath:AT5G55190|ath:AT2G18900|ath:AT5G17020|ath:AT3G55620|ath:AT2G03820|ath:AT1G08410|ath:AT1G08410|ath:AT1G56110|ath:AT5G66540|	AT4G22380|AT3G57000|AT1G10490|AT4G22380|AT1G67120|AT4G28200|AT5G15750|AT1G56110|AT2G23070|AT5G55190|AT1G63780|AT3G51270|AT5G08180|AT5G52490|AT5G55190|AT2G18900|AT5G17020|AT3G55620|AT2G03820|AT1G08410|AT1G08410|AT1G56110|AT5G66540|	| | | | | | |NOP56| |RAN3|IMP4| | | |RAN3| |XPO1A|emb1624| | | |NOP56| |	http://www.genome.jp/kegg-bin/show_pathway?ath03008/ath:AT4G22380%09red/ath:AT1G67120%09red/ath:AT3G51270%09red/ath:AT2G03820%09red/ath:AT1G10490%09red/ath:AT1G56110%09red/ath:AT3G55620%09red/ath:AT2G18900%09red/ath:AT5G08180%09red/ath:AT1G08410%09red/ath:AT2G23070%09red/ath:AT1G63780%09red/ath:AT5G52490%09red/ath:AT3G57000%09red/ath:AT4G28200%09red/ath:AT5G55190%09red/ath:AT5G17020%09red/ath:AT5…
C5-Branched dibasic acid metabolism	KEGG PATHWAY	ath00660	2	10	0.733642688994	0.999997850977	Pbr008056|Pbr024600	ath:AT4G13430|ath:AT3G58990|	AT4G13430|AT3G58990|	IIL1|IPMI1|	http://www.genome.jp/kegg-bin/show_pathway?ath00660/ath:AT3G58990%09red/ath:AT4G13430%09red
Steroid biosynthesis	KEGG PATHWAY	ath00100	7	34	0.75442060815	0.999997850977	Pbr038791|Pbr041712|Pbr018634|Pbr005493|Pbr018966|Pbr036911|Pbr002631	ath:AT2G07050|ath:AT1G58440|ath:AT1G11680|ath:AT3G52940|ath:AT1G07420|ath:AT5G50375|ath:AT5G04040|	AT2G07050|AT1G58440|AT1G11680|AT3G52940|AT1G07420|AT5G50375|AT5G04040|	CAS1|XF1|CYP51G1|FK|SMO2-1|CPI1|SDP1|	http://www.genome.jp/kegg-bin/show_pathway?ath00100/ath:AT1G07420%09red/ath:AT1G58440%09red/ath:AT1G11680%09red/ath:AT3G52940%09red/ath:AT5G50375%09red/ath:AT2G07050%09red/ath:AT5G04040%09red
Endocytosis	KEGG PATHWAY	ath04144	26	117	0.766727460046	0.999997850977	Pbr000287|Pbr031113|Pbr032362|Pbr020300|Pbr004792|Pbr009890|Pbr025530|Pbr009409|Pbr042493|Pbr027968|Pbr010716|Pbr013389|Pbr029529|Pbr041512|Pbr023799|Pbr038122|Pbr031698|Pbr024776|Pbr037488|Pbr007033|Pbr041833|Pbr007374|Pbr008844|Pbr028673|Pbr014215|Pbr020905	ath:AT4G05000|ath:AT2G43160|ath:AT3G12580|ath:AT1G48790|ath:AT5G22770|ath:AT5G09590|ath:AT1G10630|ath:AT1G13980|ath:AT3G53120|ath:AT5G22770|ath:AT5G22950|ath:AT1G15130|ath:AT3G12580|ath:AT2G06530|ath:AT5G47960|ath:AT4G35790|ath:AT2G06530|ath:AT3G12400|ath:AT4G21160|ath:AT5G09590|ath:AT3G60860|ath:AT3G12580|ath:AT1G73030|ath:AT1G73030|ath:AT3G20290|ath:AT1G09630|	AT4G05000|AT2G43160|AT3G12580|AT1G48790|AT5G22770|AT5G09590|AT1G10630|AT1G13980|AT3G53120|AT5G22770|AT5G22950|AT1G15130|AT3G12580|AT2G06530|AT5G47960|AT4G35790|AT2G06530|AT3G12400|AT4G21160|AT5G09590|AT3G60860|AT3G12580|AT1G73030|AT1G73030|AT3G20290|AT1G09630|	VPS28-2| |HSP70|AMSH1|alpha-ADR|MTHSC70-2|ARFA1F|GN|VPS37-1|alpha-ADR|VPS24.1| |HSP70|VPS2.1|RABA4C|PLDDELTA|VPS2.1|ELC|ZAC|MTHSC70-2| |HSP70|VPS46.2|VPS46.2|EHD1|RAB11c|	http://www.genome.jp/kegg-bin/show_pathway?ath04144/ath:AT3G60860%09red/ath:AT1G15130%09red/ath:AT5G09590%09red/ath:AT4G05000%09red/ath:AT3G53120%09red/ath:AT1G10630%09red/ath:AT4G21160%09red/ath:AT1G13980%09red/ath:AT3G12400%09red/ath:AT3G12580%09red/ath:AT4G35790%09red/ath:AT1G09630%09red/ath:AT2G43160%09red/ath:AT5G47960%09red/ath:AT2G06530%09red/ath:AT1G48790%09red/ath:AT1G73030%09red/ath:AT5…
Glutathione metabolism	KEGG PATHWAY	ath00480	20	93	0.788028275649	0.999997850977	Pbr012602|Pbr015141|Pbr037254|Pbr007357|Pbr005064|Pbr012630|Pbr008275|Pbr012494|Pbr042913|Pbr035637|Pbr017975|Pbr006554|Pbr022226|Pbr012649|Pbr002369|Pbr016565|Pbr030956|Pbr024431|Pbr020734|Pbr020725	ath:AT1G65820|ath:AT5G13110|ath:AT1G78380|ath:AT2G24200|ath:AT4G23100|ath:AT1G65930|ath:AT5G02790|ath:AT5G40760|ath:AT4G09010|ath:AT5G13110|ath:AT5G14590|ath:AT5G27380|ath:AT3G02360|ath:AT5G17220|ath:AT2G30870|ath:AT3G02360|ath:AT3G24170|ath:AT5G14590|ath:AT4G35000|ath:AT4G35000|	AT1G65820|AT5G13110|AT1G78380|AT2G24200|AT4G23100|AT1G65930|AT5G02790|AT5G40760|AT4G09010|AT5G13110|AT5G14590|AT5G27380|AT3G02360|AT5G17220|AT2G30870|AT3G02360|AT3G24170|AT5G14590|AT4G35000|AT4G35000|	|G6PD2|GSTU19| |GSH1|cICDH|GSTL3|G6PD6|APX4|G6PD2| |GSH2| |GSTF12|GSTF10| |GR1| |APX3|APX3|	http://www.genome.jp/kegg-bin/show_pathway?ath00480/ath:AT1G65820%09red/ath:AT5G13110%09red/ath:AT4G35000%09red/ath:AT5G17220%09red/ath:AT4G23100%09red/ath:AT2G30870%09red/ath:AT1G78380%09red/ath:AT4G09010%09red/ath:AT2G24200%09red/ath:AT3G02360%09red/ath:AT5G40760%09red/ath:AT5G27380%09red/ath:AT5G02790%09red/ath:AT1G65930%09red/ath:AT5G14590%09red/ath:AT3G24170%09red
Tropane, piperidine and pyridine alkaloid biosynthesis	KEGG PATHWAY	ath00960	7	36	0.798300267876	0.999997850977	Pbr038270|Pbr011886|Pbr011885|Pbr003842|Pbr009415|Pbr022812|Pbr017805	ath:AT5G53970|ath:AT2G22250|ath:AT2G22250|ath:AT2G29330|ath:AT5G06060|ath:AT2G30970|ath:AT1G71920|	AT5G53970|AT2G22250|AT2G22250|AT2G29330|AT5G06060|AT2G30970|AT1G71920|	|AAT|AAT|TRI| |ASP1|HISN6B|	http://www.genome.jp/kegg-bin/show_pathway?ath00960/ath:AT5G06060%09red/ath:AT2G22250%09red/ath:AT2G29330%09red/ath:AT2G30970%09red/ath:AT1G71920%09red/ath:AT5G53970%09red
Spliceosome	KEGG PATHWAY	ath03040	43	192	0.801598690603	0.999997850977	Pbr038059|Pbr029708|Pbr018003|Pbr010615|Pbr030555|Pbr015368|Pbr004942|Pbr007208|Pbr009890|Pbr027401|Pbr037256|Pbr023806|Pbr024425|Pbr002994|Pbr040258|Pbr042105|Pbr012954|Pbr029529|Pbr038145|Pbr008958|Pbr014405|Pbr038121|Pbr024526|Pbr034876|Pbr036526|Pbr006326|Pbr032309|Pbr032362|Pbr028968|Pbr033002|Pbr014367|Pbr004445|Pbr003248|Pbr020357|Pbr020161|Pbr041580|Pbr026978|Pbr007033|Pbr007374|Pbr026325…	ath:AT4G22380|ath:AT4G36690|ath:AT3G26560|ath:AT4G22380|ath:AT1G65660|ath:AT2G36130|ath:AT2G03870|ath:AT5G61030|ath:AT5G09590|ath:AT2G16860|ath:AT1G03330|ath:AT2G03870|ath:AT5G14610|ath:AT1G51510|ath:AT3G13224|ath:AT1G30480|ath:AT1G03140|ath:AT3G12580|ath:AT1G28060|ath:AT1G03140|ath:AT1G24706|ath:AT4G35785|ath:AT5G37720|ath:AT1G60200|ath:AT5G25060|ath:AT4G01020|ath:AT3G55220|ath:AT3G12580|ath:AT1…	AT4G22380|AT4G36690|AT3G26560|AT4G22380|AT1G65660|AT2G36130|AT2G03870|AT5G61030|AT5G09590|AT2G16860|AT1G03330|AT2G03870|AT5G14610|AT1G51510|AT3G13224|AT1G30480|AT1G03140|AT3G12580|AT1G28060|AT1G03140|AT1G24706|AT4G35785|AT5G37720|AT1G60200|AT5G25060|AT4G01020|AT3G55220|AT3G12580|AT1G09140|AT5G48870|AT5G37720|AT5G42820|AT2G47580|AT3G18165|AT5G61030|AT1G20960|AT5G40490|AT5G09590|AT3G12580|AT2G47580…	|ATU2AF65A| | |SMP1| | |GR-RBP3|MTHSC70-2| | | | |Y14| |DRT111| |HSP70| | |THO2| |ALY4| | | | |HSP70|ATSRP30|SAD1|ALY4|U2AF35B|U1A|MOS4|GR-RBP3|emb1507| |MTHSC70-2|HSP70|U1A| | | |	http://www.genome.jp/kegg-bin/show_pathway?ath03040/ath:AT1G24706%09red/ath:AT5G09590%09red/ath:AT2G47580%09red/ath:AT4G36690%09red/ath:AT1G30480%09red/ath:AT4G01020%09red/ath:AT3G13224%09red/ath:AT3G55220%09red/ath:AT4G35785%09red/ath:AT1G65660%09red/ath:AT4G22380%09red/ath:AT1G28060%09red/ath:AT5G48870%09red/ath:AT1G20960%09red/ath:AT3G12580%09red/ath:AT2G16860%09red/ath:AT1G60200%09red/ath:AT5…
Galactose metabolism	KEGG PATHWAY	ath00052	11	55	0.811361154022	0.999997850977	Pbr013898|Pbr028045|Pbr001726|Pbr035064|Pbr003128|Pbr032491|Pbr017571|Pbr012094|Pbr008441|Pbr008761|Pbr041726	ath:AT5G51820|ath:AT1G56600|ath:AT4G01970|ath:AT4G10960|ath:AT5G20250|ath:AT1G72990|ath:AT3G57520|ath:AT1G23190|ath:AT5G08380|ath:AT4G26270|ath:AT3G54440|	AT5G51820|AT1G56600|AT4G01970|AT4G10960|AT5G20250|AT1G72990|AT3G57520|AT1G23190|AT5G08380|AT4G26270|AT3G54440|	PGM|GolS2|STS|UGE5|DIN10|BGAL17|SIP2| |AGAL1|PFK3| |	http://www.genome.jp/kegg-bin/show_pathway?ath00052/ath:AT3G54440%09red/ath:AT1G23190%09red/ath:AT5G51820%09red/ath:AT5G08380%09red/ath:AT4G26270%09red/ath:AT1G56600%09red/ath:AT4G10960%09red/ath:AT5G20250%09red/ath:AT1G72990%09red/ath:AT4G01970%09red/ath:AT3G57520%09red
Isoquinoline alkaloid biosynthesis	KEGG PATHWAY	ath00950	4	23	0.827714233681	0.999997850977	Pbr022812|Pbr038270|Pbr011886|Pbr011885	ath:AT2G30970|ath:AT5G53970|ath:AT2G22250|ath:AT2G22250|	AT2G30970|AT5G53970|AT2G22250|AT2G22250|	ASP1| |AAT|AAT|	http://www.genome.jp/kegg-bin/show_pathway?ath00950/ath:AT5G53970%09red/ath:AT2G22250%09red/ath:AT2G30970%09red
Zeatin biosynthesis	KEGG PATHWAY	ath00908	4	23	0.827714233681	0.999997850977	Pbr017364|Pbr004772|Pbr005906|Pbr021700	ath:AT3G63110|ath:AT1G22400|ath:AT1G75450|ath:AT1G22400|	AT3G63110|AT1G22400|AT1G75450|AT1G22400|	IPT3|UGT85A1|CKX5|UGT85A1|	http://www.genome.jp/kegg-bin/show_pathway?ath00908/ath:AT3G63110%09red/ath:AT1G75450%09red/ath:AT1G22400%09red
Pantothenate and CoA biosynthesis	KEGG PATHWAY	ath00770	5	28	0.828957715931	0.999997850977	Pbr038824|Pbr036954|Pbr032700|Pbr034464|Pbr034456	ath:AT3G17810|ath:AT3G18030|ath:AT3G61530|ath:AT3G49680|ath:AT3G49680|	AT3G17810|AT3G18030|AT3G61530|AT3G49680|AT3G49680|	PYD1|HAL3A|PANB2|BCAT3|BCAT3|	http://www.genome.jp/kegg-bin/show_pathway?ath00770/ath:AT3G49680%09red/ath:AT3G18030%09red/ath:AT3G61530%09red/ath:AT3G17810%09red
Glycosylphosphatidylinositol(GPI)-anchor biosynthesis	KEGG PATHWAY	ath00563	4	24	0.849153614071	0.999997850977	Pbr034937|Pbr018590|Pbr035500|Pbr025704	ath:AT1G63110|ath:AT5G17250|ath:AT2G34980|ath:AT5G14850|	AT1G63110|AT5G17250|AT2G34980|AT5G14850|	| |SETH1| |	http://www.genome.jp/kegg-bin/show_pathway?ath00563/ath:AT5G14850%09red/ath:AT1G63110%09red/ath:AT5G17250%09red/ath:AT2G34980%09red
Mismatch repair	KEGG PATHWAY	ath03430	7	39	0.852551937802	0.999997850977	Pbr020247|Pbr039278|Pbr030838|Pbr024393|Pbr022680|Pbr027270|Pbr035828	ath:AT3G18524|ath:AT1G63160|ath:AT4G02070|ath:AT1G23750|ath:AT4G02070|ath:AT5G08020|ath:AT2G42120|	AT3G18524|AT1G63160|AT4G02070|AT1G23750|AT4G02070|AT5G08020|AT2G42120|	MSH2|RFC2|MSH6| |MSH6|RPA70B|POLD2|	http://www.genome.jp/kegg-bin/show_pathway?ath03430/ath:AT1G63160%09red/ath:AT5G08020%09red/ath:AT3G18524%09red/ath:AT2G42120%09red/ath:AT1G23750%09red/ath:AT4G02070%09red
Glucosinolate biosynthesis	KEGG PATHWAY	ath00966	3	19	0.853539124104	0.999997850977	Pbr034464|Pbr026892|Pbr034456	ath:AT3G49680|ath:AT5G23010|ath:AT3G49680|	AT3G49680|AT5G23010|AT3G49680|	BCAT3|MAM1|BCAT3|	http://www.genome.jp/kegg-bin/show_pathway?ath00966/ath:AT3G49680%09red/ath:AT5G23010%09red
Plant hormone signal transduction	KEGG PATHWAY	ath04075	60	271	0.856936299747	0.999997850977	Pbr015521|Pbr039229|Pbr024944|Pbr005256|Pbr035647|Pbr028362|Pbr041090|Pbr022745|Pbr003163|Pbr024746|Pbr042466|Pbr020564|Pbr025056|Pbr030571|Pbr016671|Pbr041497|Pbr008565|Pbr012103|Pbr040905|Pbr040906|Pbr037372|Pbr037418|Pbr037679|Pbr034608|Pbr040357|Pbr027730|Pbr004646|Pbr004645|Pbr015305|Pbr011711|Pbr040625|Pbr025290|Pbr021811|Pbr026603|Pbr012127|Pbr010645|Pbr024739|Pbr008360|Pbr040276|Pbr014718…	ath:AT4G26080|ath:AT1G74950|ath:AT3G09870|ath:AT5G35750|ath:AT1G27320|ath:AT3G17860|ath:AT3G12830|ath:AT5G59220|ath:AT2G25490|ath:AT3G56850|ath:AT1G32640|ath:AT3G09870|ath:AT1G66340|ath:AT2G14960|ath:AT3G03450|ath:AT1G17550|ath:AT3G57040|ath:AT3G17860|ath:AT4G38840|ath:AT4G38840|ath:AT5G20900|ath:AT1G19180|ath:AT1G32640|ath:AT4G34800|ath:AT1G74950|ath:AT1G19180|ath:AT3G16500|ath:AT3G16500|ath:AT5…	AT4G26080|AT1G74950|AT3G09870|AT5G35750|AT1G27320|AT3G17860|AT3G12830|AT5G59220|AT2G25490|AT3G56850|AT1G32640|AT3G09870|AT1G66340|AT2G14960|AT3G03450|AT1G17550|AT3G57040|AT3G17860|AT4G38840|AT4G38840|AT5G20900|AT1G19180|AT1G32640|AT4G34800|AT1G74950|AT1G19180|AT3G16500|AT3G16500|AT5G67260|AT5G20900|AT1G78290|AT3G23050|AT2G36210|AT3G20770|AT4G16110|AT2G25490|AT3G20770|AT5G03280|AT5G66880|AT1G04240…	ABI1|TIFY10B| |HK2|HK3|JAZ3| |HAI1|EBF1|AREB3|MYC2| |ETR1|GH3.1|RGL2|HAB2|ARR9|JAZ3| | |JAZ12|JAZ1|MYC2| |TIFY10B|JAZ1|PAP1|PAP1|CYCD3;2|JAZ12| |IAA7| |EIN3|RR2|EBF1|EIN3|EIN2|SNRK2.3|SHY2|RR3|COI1|PAP1|IAA13|BZR1|ATAUX2-11|HAB2|AUX1|HAI3|GH3.1|HAB2|HAI1|GID1B|ETR2|SNRK2.10|GH3.1|PP2CA|PP2CA| |HAI3|	http://www.genome.jp/kegg-bin/show_pathway?ath04075/ath:AT2G14960%09red/ath:AT1G32640%09red/ath:AT4G16110%09red/ath:AT3G23150%09red/ath:AT1G17550%09red/ath:AT5G66880%09red/ath:AT3G03450%09red/ath:AT4G38840%09red/ath:AT2G38120%09red/ath:AT1G74950%09red/ath:AT3G11410%09red/ath:AT1G27320%09red/ath:AT5G20900%09red/ath:AT1G66340%09red/ath:AT5G59220%09red/ath:AT3G09870%09red/ath:AT3G20770%09red/ath:AT3…
Non-homologous end-joining	KEGG PATHWAY	ath03450	1	8	0.870325969194	0.999997850977	Pbr016483	ath:AT2G31970|	AT2G31970|	RAD50|	http://www.genome.jp/kegg-bin/show_pathway?ath03450/ath:AT2G31970%09red
Starch and sucrose metabolism	KEGG PATHWAY	ath00500	40	188	0.871108383731	0.999997850977	Pbr015751|Pbr014902|Pbr034954|Pbr039673|Pbr003592|Pbr008035|Pbr018799|Pbr022714|Pbr007177|Pbr013898|Pbr013899|Pbr027868|Pbr023252|Pbr009578|Pbr029953|Pbr003019|Pbr002017|Pbr006120|Pbr002426|Pbr012094|Pbr003011|Pbr032790|Pbr035106|Pbr042891|Pbr024522|Pbr017514|Pbr029288|Pbr041369|Pbr016213|Pbr005776|Pbr039508|Pbr032091|Pbr032090|Pbr029104|Pbr012737|Pbr042329|Pbr040288|Pbr020146|Pbr023783|Pbr000530	ath:AT5G51460|ath:AT5G49190|ath:AT4G39210|ath:AT4G39210|ath:AT5G19220|ath:AT4G10120|ath:AT3G61130|ath:AT4G02280|ath:AT1G18580|ath:AT5G51820|ath:AT5G51830|ath:AT5G20280|ath:AT5G44640|ath:AT5G20280|ath:AT5G15490|ath:AT4G25000|ath:AT4G30440|ath:AT1G27680|ath:AT3G58790|ath:AT1G23190|ath:AT4G25000|ath:AT5G51830|ath:AT4G24040|ath:AT3G23920|ath:AT1G66430|ath:AT5G51460|ath:AT3G43860|ath:AT3G47000|ath:AT3…	AT5G51460|AT5G49190|AT4G39210|AT4G39210|AT5G19220|AT4G10120|AT3G61130|AT4G02280|AT1G18580|AT5G51820|AT5G51830|AT5G20280|AT5G44640|AT5G20280|AT5G15490|AT4G25000|AT4G30440|AT1G27680|AT3G58790|AT1G23190|AT4G25000|AT5G51830|AT4G24040|AT3G23920|AT1G66430|AT5G51460|AT3G43860|AT3G47000|AT3G46970|AT1G76130|AT1G78580|AT5G20280|AT5G20280|AT5G19220|AT5G51460|AT3G46970|AT4G38270|AT1G27680|AT2G25630|AT1G06410|	ATTPPA|SUS2|APL3|APL3|APL1|ATSPS4F|GAUT1|SUS3|GAUT11|PGM| |SPS1F|BGLU13|SPS1F| |AMY1|GAE1|APL2|GAUT15| |AMY1| |TRE1|BAM1| |ATTPPA|GH9A4| |PHS2|AMY2|TPS1|SPS1F|SPS1F|APL1|ATTPPA|PHS2|GAUT3|APL2|BGLU14|TPS7|	http://www.genome.jp/kegg-bin/show_pathway?ath00500/ath:AT4G10120%09red/ath:AT1G23190%09red/ath:AT3G61130%09red/ath:AT3G43860%09red/ath:AT5G51460%09red/ath:AT4G02280%09red/ath:AT4G39210%09red/ath:AT5G49190%09red/ath:AT5G15490%09red/ath:AT1G27680%09red/ath:AT5G51820%09red/ath:AT3G23920%09red/ath:AT1G18580%09red/ath:AT1G06410%09red/ath:AT3G47000%09red/ath:AT4G25000%09red/ath:AT1G66430%09red/ath:AT3…
Cyanoamino acid metabolism	KEGG PATHWAY	ath00460	11	60	0.8790644795	0.999997850977	Pbr013991|Pbr012604|Pbr020792|Pbr023252|Pbr003939|Pbr040110|Pbr008553|Pbr041369|Pbr007489|Pbr023783|Pbr004667	ath:AT4G37930|ath:AT4G32520|ath:AT1G73050|ath:AT5G44640|ath:AT3G61440|ath:AT4G37930|ath:AT1G36370|ath:AT3G47000|ath:AT4G37930|ath:AT2G25630|ath:AT4G37930|	AT4G37930|AT4G32520|AT1G73050|AT5G44640|AT3G61440|AT4G37930|AT1G36370|AT3G47000|AT4G37930|AT2G25630|AT4G37930|	SHM1|SHM3| |BGLU13|CYSC1|SHM1|SHM7| |SHM1|BGLU14|SHM1|	http://www.genome.jp/kegg-bin/show_pathway?ath00460/ath:AT3G61440%09red/ath:AT3G47000%09red/ath:AT1G73050%09red/ath:AT5G44640%09red/ath:AT4G37930%09red/ath:AT4G32520%09red/ath:AT1G36370%09red/ath:AT2G25630%09red
Ubiquinone and other terpenoid-quinone biosynthesis	KEGG PATHWAY	ath00130	5	32	0.896391322207	0.999997850977	Pbr013207|Pbr013141|Pbr009217|Pbr012898|Pbr038270	ath:AT1G68890|ath:AT2G30490|ath:AT4G32770|ath:AT3G63410|ath:AT5G53970|	AT1G68890|AT2G30490|AT4G32770|AT3G63410|AT5G53970|	|C4H|VTE1|APG1| |	http://www.genome.jp/kegg-bin/show_pathway?ath00130/ath:AT2G30490%09red/ath:AT1G68890%09red/ath:AT5G53970%09red/ath:AT3G63410%09red/ath:AT4G32770%09red
Degradation of aromatic compounds	KEGG PATHWAY	ath01220	1	9	0.896667095949	0.999997850977	Pbr013141	ath:AT2G30490|	AT2G30490|	C4H|	http://www.genome.jp/kegg-bin/show_pathway?ath01220/ath:AT2G30490%09red
Riboflavin metabolism	KEGG PATHWAY	ath00740	1	9	0.896667095949	0.999997850977	Pbr035823	ath:AT2G42070|	AT2G42070|	NUDX23|	http://www.genome.jp/kegg-bin/show_pathway?ath00740/ath:AT2G42070%09red
Cysteine and methionine metabolism	KEGG PATHWAY	ath00270	19	99	0.897796286776	0.999997850977	Pbr024919|Pbr007298|Pbr008015|Pbr025845|Pbr038270|Pbr041983|Pbr037119|Pbr003939|Pbr022812|Pbr021889|Pbr027710|Pbr024294|Pbr036787|Pbr022236|Pbr022525|Pbr018549|Pbr037051|Pbr022520|Pbr038232	ath:AT3G57050|ath:AT3G47520|ath:AT1G31230|ath:AT1G53240|ath:AT5G53970|ath:AT3G13110|ath:AT1G64660|ath:AT3G61440|ath:AT2G30970|ath:AT5G14060|ath:AT4G35640|ath:AT2G22780|ath:AT4G14710|ath:AT3G02470|ath:AT2G22780|ath:AT1G02500|ath:AT1G04410|ath:AT2G22780|ath:AT1G53240|	AT3G57050|AT3G47520|AT1G31230|AT1G53240|AT5G53970|AT3G13110|AT1G64660|AT3G61440|AT2G30970|AT5G14060|AT4G35640|AT2G22780|AT4G14710|AT3G02470|AT2G22780|AT1G02500|AT1G04410|AT2G22780|AT1G53240|	CBL|MDH|AK-HSDH_I|mMDH1| |SERAT2;2|MGL|CYSC1|ASP1|CARAB-AK-LYS|SERAT3;2|PMDH1|ATARD2|SAMDC|PMDH1|SAM1| |PMDH1|mMDH1|	http://www.genome.jp/kegg-bin/show_pathway?ath00270/ath:AT5G14060%09red/ath:AT3G61440%09red/ath:AT3G02470%09red/ath:AT3G57050%09red/ath:AT4G14710%09red/ath:AT1G04410%09red/ath:AT1G64660%09red/ath:AT3G47520%09red/ath:AT1G02500%09red/ath:AT2G22780%09red/ath:AT1G31230%09red/ath:AT1G53240%09red/ath:AT5G53970%09red/ath:AT4G35640%09red/ath:AT2G30970%09red/ath:AT3G13110%09red
Sesquiterpenoid and triterpenoid biosynthesis	KEGG PATHWAY	ath00909	3	23	0.92150724006	0.999997850977	Pbr041712|Pbr036998|Pbr042779	ath:AT1G58440|ath:AT1G78950|ath:AT1G78955|	AT1G58440|AT1G78950|AT1G78955|	XF1| |CAMS1|	http://www.genome.jp/kegg-bin/show_pathway?ath00909/ath:AT1G58440%09red/ath:AT1G78955%09red/ath:AT1G78950%09red
Arachidonic acid metabolism	KEGG PATHWAY	ath00590	2	17	0.921782559343	0.999997850977	Pbr005811|Pbr002631	ath:AT5G42150|ath:AT5G04040|	AT5G42150|AT5G04040|	|SDP1|	http://www.genome.jp/kegg-bin/show_pathway?ath00590/ath:AT5G04040%09red/ath:AT5G42150%09red
Tryptophan metabolism	KEGG PATHWAY	ath00380	7	45	0.925631655794	0.999997850977	Pbr009240|Pbr023012|Pbr005739|Pbr022147|Pbr037426|Pbr027959|Pbr001170	ath:AT5G25620|ath:AT1G44170|ath:AT4G34240|ath:AT4G36250|ath:AT1G54100|ath:AT4G34240|ath:AT4G35090|	AT5G25620|AT1G44170|AT4G34240|AT4G36250|AT1G54100|AT4G34240|AT4G35090|	YUC6|ALDH3H1|ALDH3I1|ALDH3F1|ALDH7B4|ALDH3I1|CAT2|	http://www.genome.jp/kegg-bin/show_pathway?ath00380/ath:AT5G25620%09red/ath:AT4G36250%09red/ath:AT1G54100%09red/ath:AT4G34240%09red/ath:AT4G35090%09red/ath:AT1G44170%09red
Diterpenoid biosynthesis	KEGG PATHWAY	ath00904	2	18	0.934959160256	0.999997850977	Pbr006221|Pbr009085	ath:AT5G25900|ath:AT1G78440|	AT5G25900|AT1G78440|	GA3|ATGA2OX1|	http://www.genome.jp/kegg-bin/show_pathway?ath00904/ath:AT1G78440%09red/ath:AT5G25900%09red
SNARE interactions in vesicular transport	KEGG PATHWAY	ath04130	7	48	0.948514983258	0.999997850977	Pbr007334|Pbr040681|Pbr035718|Pbr034274|Pbr010325|Pbr031414|Pbr035727	ath:AT5G58060|ath:AT4G14600|ath:AT3G11820|ath:AT5G58060|ath:AT3G11820|ath:AT5G46860|ath:AT3G11820|	AT5G58060|AT4G14600|AT3G11820|AT5G58060|AT3G11820|AT5G46860|AT3G11820|	YKT61| |SYP121|YKT61|SYP121|VAM3|SYP121|	http://www.genome.jp/kegg-bin/show_pathway?ath04130/ath:AT5G58060%09red/ath:AT3G11820%09red/ath:AT5G46860%09red/ath:AT4G14600%09red
mRNA surveillance pathway	KEGG PATHWAY	ath03015	20	114	0.956059340367	0.999997850977	Pbr000729|Pbr005247|Pbr002994|Pbr018604|Pbr022826|Pbr025694|Pbr011068|Pbr024526|Pbr003845|Pbr014367|Pbr002866|Pbr002190|Pbr037529|Pbr026662|Pbr009962|Pbr037810|Pbr008765|Pbr031713|Pbr039809|Pbr012368	ath:AT3G58500|ath:AT3G07810|ath:AT1G51510|ath:AT3G26618|ath:AT1G17980|ath:AT1G71770|ath:AT5G44090|ath:AT5G37720|ath:AT2G29210|ath:AT5G37720|ath:AT5G65260|ath:AT5G19400|ath:AT5G65260|ath:AT4G14300|ath:AT3G04680|ath:AT3G26618|ath:AT4G32850|ath:AT4G29820|ath:AT4G26650|ath:AT5G01290|	AT3G58500|AT3G07810|AT1G51510|AT3G26618|AT1G17980|AT1G71770|AT5G44090|AT5G37720|AT2G29210|AT5G37720|AT5G65260|AT5G19400|AT5G65260|AT4G14300|AT3G04680|AT3G26618|AT4G32850|AT4G29820|AT4G26650|AT5G01290|	PP2A-4| |Y14|ERF1-3|PAPS1|PAB5| |ALY4| |ALY4| |SMG7| | |CLPS3|ERF1-3|nPAP|CFIM-25| | |	http://www.genome.jp/kegg-bin/show_pathway?ath03015/ath:AT5G37720%09red/ath:AT4G26650%09red/ath:AT1G71770%09red/ath:AT1G17980%09red/ath:AT4G29820%09red/ath:AT4G14300%09red/ath:AT3G07810%09red/ath:AT5G44090%09red/ath:AT5G19400%09red/ath:AT1G51510%09red/ath:AT3G26618%09red/ath:AT3G58500%09red/ath:AT3G04680%09red/ath:AT2G29210%09red/ath:AT5G01290%09red/ath:AT4G32850%09red/ath:AT5G65260%09red
Vitamin B6 metabolism	KEGG PATHWAY	ath00750	1	13	0.958342223399	0.999997850977	Pbr037943	ath:AT4G35630|	AT4G35630|	PSAT|	http://www.genome.jp/kegg-bin/show_pathway?ath00750/ath:AT4G35630%09red
Regulation of autophagy	KEGG PATHWAY	ath04140	3	27	0.959387488369	0.999997850977	Pbr040011|Pbr023763|Pbr024701	ath:AT3G49590|ath:AT2G44140|ath:AT4G29380|	AT3G49590|AT2G44140|AT4G29380|	| | |	http://www.genome.jp/kegg-bin/show_pathway?ath04140/ath:AT3G49590%09red/ath:AT4G29380%09red/ath:AT2G44140%09red
Ubiquitin mediated proteolysis	KEGG PATHWAY	ath04120	27	149	0.9628008414	0.999997850977	Pbr011212|Pbr021045|Pbr000697|Pbr039592|Pbr017425|Pbr032353|Pbr003941|Pbr031407|Pbr036681|Pbr029110|Pbr027432|Pbr018497|Pbr005908|Pbr035767|Pbr018716|Pbr039103|Pbr006049|Pbr010049|Pbr013854|Pbr041320|Pbr026816|Pbr003584|Pbr017248|Pbr013453|Pbr039979|Pbr014840|Pbr029626	ath:AT5G18650|ath:AT1G64230|ath:AT3G58040|ath:AT5G46210|ath:AT1G53025|ath:AT5G59300|ath:AT1G63800|ath:AT2G32950|ath:AT5G41580|ath:AT5G19180|ath:AT3G61790|ath:AT3G53090|ath:AT5G42990|ath:AT4G02570|ath:AT1G64230|ath:AT1G26830|ath:AT1G64230|ath:AT1G21410|ath:AT2G32950|ath:AT5G41700|ath:AT3G15355|ath:AT5G19180|ath:AT4G36800|ath:AT3G16090|ath:AT3G16090|ath:AT4G02570|ath:AT1G06590|	AT5G18650|AT1G64230|AT3G58040|AT5G46210|AT1G53025|AT5G59300|AT1G63800|AT2G32950|AT5G41580|AT5G19180|AT3G61790|AT3G53090|AT5G42990|AT4G02570|AT1G64230|AT1G26830|AT1G64230|AT1G21410|AT2G32950|AT5G41700|AT3G15355|AT5G19180|AT4G36800|AT3G16090|AT3G16090|AT4G02570|AT1G06590|	|UBC28|SINAT2|CUL4| |UBC7|UBC5|COP1| |ECR1| |UPL7|UBC18|CUL1|UBC28|CUL3|UBC28|SKP2A|COP1|UBC8|UBC25|ECR1|RCE1| | |CUL1| |	http://www.genome.jp/kegg-bin/show_pathway?ath04120/ath:AT4G02570%09red/ath:AT3G58040%09red/ath:AT1G64230%09red/ath:AT4G36800%09red/ath:AT5G59300%09red/ath:AT1G06590%09red/ath:AT1G63800%09red/ath:AT1G21410%09red/ath:AT3G16090%09red/ath:AT5G42990%09red/ath:AT3G61790%09red/ath:AT1G26830%09red/ath:AT5G41580%09red/ath:AT3G15355%09red/ath:AT2G32950%09red/ath:AT5G19180%09red/ath:AT5G46210%09red/ath:AT5…
Homologous recombination	KEGG PATHWAY	ath03440	8	56	0.963135380713	0.999997850977	Pbr027936|Pbr030856|Pbr024393|Pbr016483|Pbr027270|Pbr016412|Pbr041471|Pbr035828	ath:AT5G63920|ath:AT3G02680|ath:AT1G23750|ath:AT2G31970|ath:AT5G08020|ath:AT3G05740|ath:AT2G19490|ath:AT2G42120|	AT5G63920|AT3G02680|AT1G23750|AT2G31970|AT5G08020|AT3G05740|AT2G19490|AT2G42120|	TOP3A|NBS1| |RAD50|RPA70B|RECQI1| |POLD2|	http://www.genome.jp/kegg-bin/show_pathway?ath03440/ath:AT5G08020%09red/ath:AT2G42120%09red/ath:AT2G31970%09red/ath:AT3G02680%09red/ath:AT3G05740%09red/ath:AT1G23750%09red/ath:AT5G63920%09red/ath:AT2G19490%09red
Limonene and pinene degradation	KEGG PATHWAY	ath00903	9	63	0.969984433452	0.999997850977	Pbr036198|Pbr023012|Pbr005739|Pbr022147|Pbr029978|Pbr007086|Pbr027959|Pbr015320|Pbr022010	ath:AT3G26300|ath:AT1G44170|ath:AT4G34240|ath:AT4G36250|ath:AT1G13710|ath:AT3G56630|ath:AT4G34240|ath:AT4G37370|ath:AT4G37340|	AT3G26300|AT1G44170|AT4G34240|AT4G36250|AT1G13710|AT3G56630|AT4G34240|AT4G37370|AT4G37340|	CYP71B34|ALDH3H1|ALDH3I1|ALDH3F1|CYP78A5|CYP94D2|ALDH3I1|CYP81D8|CYP81D3|	http://www.genome.jp/kegg-bin/show_pathway?ath00903/ath:AT4G36250%09red/ath:AT1G13710%09red/ath:AT3G26300%09red/ath:AT4G37340%09red/ath:AT4G37370%09red/ath:AT4G34240%09red/ath:AT3G56630%09red/ath:AT1G44170%09red
Terpenoid backbone biosynthesis	KEGG PATHWAY	ath00900	8	58	0.971291798523	0.999997850977	Pbr000013|Pbr007297|Pbr011432|Pbr011433|Pbr011188|Pbr020556|Pbr024547|Pbr002714	ath:AT5G47770|ath:AT1G74470|ath:AT1G74470|ath:AT1G74470|ath:AT4G15560|ath:AT1G76490|ath:AT4G36810|ath:AT3G59380|	AT5G47770|AT1G74470|AT1G74470|AT1G74470|AT4G15560|AT1G76490|AT4G36810|AT3G59380|	FPS1| | | |CLA1|HMG1|GGPS1|FTA|	http://www.genome.jp/kegg-bin/show_pathway?ath00900/ath:AT4G15560%09red/ath:AT3G59380%09red/ath:AT4G36810%09red/ath:AT1G74470%09red/ath:AT1G76490%09red/ath:AT5G47770%09red
Purine metabolism	KEGG PATHWAY	ath00230	28	157	0.97137106255	0.999997850977	Pbr041276|Pbr000777|Pbr041337|Pbr033882|Pbr035823|Pbr009895|Pbr032331|Pbr038543|Pbr035828|Pbr013898|Pbr002563|Pbr039903|Pbr025692|Pbr039924|Pbr006288|Pbr012094|Pbr033835|Pbr003032|Pbr007880|Pbr032264|Pbr040797|Pbr025447|Pbr014657|Pbr023414|Pbr008280|Pbr007036|Pbr019453|Pbr040678	ath:AT4G13720|ath:AT5G56350|ath:AT1G63660|ath:AT3G03710|ath:AT2G42070|ath:AT1G61700|ath:AT3G55010|ath:AT3G57660|ath:AT2G42120|ath:AT5G51820|ath:AT1G16350|ath:AT5G23710|ath:AT1G71750|ath:AT5G23710|ath:AT3G06200|ath:AT1G23190|ath:AT5G35170|ath:AT3G22890|ath:AT3G04080|ath:AT2G37250|ath:AT2G36580|ath:AT2G36580|ath:AT3G22890|ath:AT3G57550|ath:AT2G37250|ath:AT1G61700|ath:AT2G38280|ath:AT3G21110|	AT4G13720|AT5G56350|AT1G63660|AT3G03710|AT2G42070|AT1G61700|AT3G55010|AT3G57660|AT2G42120|AT5G51820|AT1G16350|AT5G23710|AT1G71750|AT5G23710|AT3G06200|AT1G23190|AT5G35170|AT3G22890|AT3G04080|AT2G37250|AT2G36580|AT2G36580|AT3G22890|AT3G57550|AT2G37250|AT1G61700|AT2G38280|AT3G21110|	| | |RIF10|NUDX23| |PUR5|NRPA1|POLD2|PGM| | |HGPT| | | | |APS1|APY1|ADK| | |APS1|AGK2|ADK| |FAC1|PUR7|	http://www.genome.jp/kegg-bin/show_pathway?ath00230/ath:AT5G51820%09red/ath:AT1G23190%09red/ath:AT2G42120%09red/ath:AT3G22890%09red/ath:AT2G37250%09red/ath:AT3G57550%09red/ath:AT5G35170%09red/ath:AT2G42070%09red/ath:AT1G16350%09red/ath:AT3G55010%09red/ath:AT1G71750%09red/ath:AT1G61700%09red/ath:AT5G56350%09red/ath:AT4G13720%09red/ath:AT5G23710%09red/ath:AT3G03710%09red/ath:AT3G06200%09red/ath:AT3…
Nucleotide excision repair	KEGG PATHWAY	ath03420	10	69	0.972435161639	0.999997850977	Pbr018216|Pbr039592|Pbr028843|Pbr033213|Pbr030659|Pbr040274|Pbr024393|Pbr039278|Pbr027270|Pbr035828	ath:AT5G41370|ath:AT5G46210|ath:AT5G38470|ath:AT1G55750|ath:AT5G38470|ath:AT5G41150|ath:AT1G23750|ath:AT1G63160|ath:AT5G08020|ath:AT2G42120|	AT5G41370|AT5G46210|AT5G38470|AT1G55750|AT5G38470|AT5G41150|AT1G23750|AT1G63160|AT5G08020|AT2G42120|	XPB1|CUL4|RAD23D| |RAD23D|UVH1| |RFC2|RPA70B|POLD2|	http://www.genome.jp/kegg-bin/show_pathway?ath03420/ath:AT5G38470%09red/ath:AT1G63160%09red/ath:AT5G08020%09red/ath:AT5G46210%09red/ath:AT2G42120%09red/ath:AT5G41370%09red/ath:AT5G41150%09red/ath:AT1G23750%09red/ath:AT1G55750%09red
ABC transporters	KEGG PATHWAY	ath02010	2	24	0.979191890786	0.999997850977	Pbr013169|Pbr032326	ath:AT5G58270|ath:AT3G55320|	AT5G58270|AT3G55320|	ATM3|PGP20|	http://www.genome.jp/kegg-bin/show_pathway?ath02010/ath:AT5G58270%09red/ath:AT3G55320%09red
Fatty acid elongation	KEGG PATHWAY	ath00062	3	31	0.979560873298	0.999997850977	Pbr017012|Pbr041388|Pbr022385	ath:AT2G26640|ath:AT1G01710|ath:AT1G19440|	AT2G26640|AT1G01710|AT1G19440|	KCS11| |KCS4|	http://www.genome.jp/kegg-bin/show_pathway?ath00062/ath:AT1G01710%09red/ath:AT1G19440%09red/ath:AT2G26640%09red
RNA polymerase	KEGG PATHWAY	ath03020	5	45	0.983748355753	0.999997850977	Pbr009895|Pbr039924|Pbr007036|Pbr038543|Pbr039903	ath:AT1G61700|ath:AT5G23710|ath:AT1G61700|ath:AT3G57660|ath:AT5G23710|	AT1G61700|AT5G23710|AT1G61700|AT3G57660|AT5G23710|	| | |NRPA1| |	http://www.genome.jp/kegg-bin/show_pathway?ath03020/ath:AT5G23710%09red/ath:AT1G61700%09red/ath:AT3G57660%09red
Stilbenoid, diarylheptanoid and gingerol biosynthesis	KEGG PATHWAY	ath00945	7	64	0.994223402796	0.999997850977	Pbr036198|Pbr026583|Pbr013141|Pbr029978|Pbr007086|Pbr015320|Pbr022010	ath:AT3G26300|ath:AT2G40890|ath:AT2G30490|ath:AT1G13710|ath:AT3G56630|ath:AT4G37370|ath:AT4G37340|	AT3G26300|AT2G40890|AT2G30490|AT1G13710|AT3G56630|AT4G37370|AT4G37340|	CYP71B34|CYP98A3|C4H|CYP78A5|CYP94D2|CYP81D8|CYP81D3|	http://www.genome.jp/kegg-bin/show_pathway?ath00945/ath:AT2G30490%09red/ath:AT2G40890%09red/ath:AT1G13710%09red/ath:AT3G26300%09red/ath:AT4G37340%09red/ath:AT4G37370%09red/ath:AT3G56630%09red
Cutin, suberine and wax biosynthesis	KEGG PATHWAY	ath00073	1	23	0.995707168072	0.999997850977	Pbr022953	ath:AT5G23190|	AT5G23190|	CYP86B1|	http://www.genome.jp/kegg-bin/show_pathway?ath00073/ath:AT5G23190%09red
Pentose and glucuronate interconversions	KEGG PATHWAY	ath00040	9	81	0.997200252929	0.999997850977	Pbr030133|Pbr023012|Pbr005739|Pbr032772|Pbr022147|Pbr025963|Pbr029953|Pbr027959|Pbr013912	ath:AT5G61410|ath:AT1G44170|ath:AT4G34240|ath:AT5G51970|ath:AT4G36250|ath:AT5G49650|ath:AT5G15490|ath:AT4G34240|ath:AT5G51970|	AT5G61410|AT1G44170|AT4G34240|AT5G51970|AT4G36250|AT5G49650|AT5G15490|AT4G34240|AT5G51970|	RPE|ALDH3H1|ALDH3I1| |ALDH3F1|XK-2| |ALDH3I1| |	http://www.genome.jp/kegg-bin/show_pathway?ath00040/ath:AT5G61410%09red/ath:AT5G15490%09red/ath:AT4G36250%09red/ath:AT5G51970%09red/ath:AT5G49650%09red/ath:AT4G34240%09red/ath:AT1G44170%09red
DNA replication	KEGG PATHWAY	ath03030	4	50	0.997566708926	0.999997850977	Pbr027270|Pbr024393|Pbr039278|Pbr035828	ath:AT5G08020|ath:AT1G23750|ath:AT1G63160|ath:AT2G42120|	AT5G08020|AT1G23750|AT1G63160|AT2G42120|	RPA70B| |RFC2|POLD2|	http://www.genome.jp/kegg-bin/show_pathway?ath03030/ath:AT1G23750%09red/ath:AT2G42120%09red/ath:AT1G63160%09red/ath:AT5G08020%09red
N-Glycan biosynthesis	KEGG PATHWAY	ath00510	3	44	0.998083778486	0.999997850977	Pbr028284|Pbr036170|Pbr024057	ath:AT1G34130|ath:AT1G12990|ath:AT5G63840|	AT1G34130|AT1G12990|AT5G63840|	STT3B| |RSW3|	http://www.genome.jp/kegg-bin/show_pathway?ath00510/ath:AT1G34130%09red/ath:AT5G63840%09red/ath:AT1G12990%09red
Pyrimidine metabolism	KEGG PATHWAY	ath00240	14	116	0.99875426798	0.999997850977	Pbr038824|Pbr022667|Pbr041276|Pbr033882|Pbr039924|Pbr007036|Pbr007880|Pbr012435|Pbr027131|Pbr009895|Pbr039255|Pbr039903|Pbr038543|Pbr035828	ath:AT3G17810|ath:AT4G02120|ath:AT4G13720|ath:AT3G03710|ath:AT5G23710|ath:AT1G61700|ath:AT3G04080|ath:AT2G16370|ath:AT3G18680|ath:AT1G61700|ath:AT3G53900|ath:AT5G23710|ath:AT3G57660|ath:AT2G42120|	AT3G17810|AT4G02120|AT4G13720|AT3G03710|AT5G23710|AT1G61700|AT3G04080|AT2G16370|AT3G18680|AT1G61700|AT3G53900|AT5G23710|AT3G57660|AT2G42120|	PYD1| | |RIF10| | |APY1|THY-1| | |UPP| |NRPA1|POLD2|	http://www.genome.jp/kegg-bin/show_pathway?ath00240/ath:AT5G23710%09red/ath:AT3G53900%09red/ath:AT1G61700%09red/ath:AT3G17810%09red/ath:AT3G03710%09red/ath:AT2G16370%09red/ath:AT4G02120%09red/ath:AT2G42120%09red/ath:AT3G04080%09red/ath:AT3G18680%09red/ath:AT3G57660%09red/ath:AT4G13720%09red
Base excision repair	KEGG PATHWAY	ath03410	2	43	0.999548533374	0.999997850977	Pbr029386|Pbr035828	ath:AT1G52500|ath:AT2G42120|	AT1G52500|AT2G42120|	MMH-1|POLD2|	http://www.genome.jp/kegg-bin/show_pathway?ath03410/ath:AT2G42120%09red/ath:AT1G52500%09red
Aminoacyl-tRNA biosynthesis	KEGG PATHWAY	ath00970	12	115	0.999709158171	0.999997850977	Pbr028216|Pbr000764|Pbr033096|Pbr002790|Pbr025655|Pbr021265|Pbr027873|Pbr008770|Pbr030172|Pbr016007|Pbr021464|Pbr031932	ath:AT3G55400|ath:AT3G13490|ath:AT1G48520|ath:AT4G17300|ath:AT4G33760|ath:AT4G31180|ath:AT2G31170|ath:AT2G25840|ath:AT3G13490|ath:AT3G48110|ath:AT3G58140|ath:AT4G04350|	AT3G55400|AT3G13490|AT1G48520|AT4G17300|AT4G33760|AT4G31180|AT2G31170|AT2G25840|AT3G13490|AT3G48110|AT3G58140|AT4G04350|	OVA1|OVA5|GATB|NS1| | |SYCO_ARATH|OVA4|OVA5|EDD1| |EMB2369|	http://www.genome.jp/kegg-bin/show_pathway?ath00970/ath:AT3G55400%09red/ath:AT3G58140%09red/ath:AT1G48520%09red/ath:AT4G33760%09red/ath:AT4G31180%09red/ath:AT2G31170%09red/ath:AT4G17300%09red/ath:AT2G25840%09red/ath:AT4G04350%09red/ath:AT3G48110%09red/ath:AT3G13490%09red
Basal transcription factors	KEGG PATHWAY	ath03022	3	55	0.999768310671	0.999997850977	Pbr033213|Pbr018216|Pbr039789	ath:AT1G55750|ath:AT5G41370|ath:AT1G04950|	AT1G55750|AT5G41370|AT1G04950|	|XPB1|TAFII59|	http://www.genome.jp/kegg-bin/show_pathway?ath03022/ath:AT5G41370%09red/ath:AT1G04950%09red/ath:AT1G55750%09red
Phenylalanine metabolism	KEGG PATHWAY	ath00360	10	114	0.99994881024	0.999997850977	Pbr038270|Pbr002956|Pbr011886|Pbr011885|Pbr013141|Pbr026502|Pbr008363|Pbr022812|Pbr022809|Pbr017805	ath:AT5G53970|ath:AT5G05340|ath:AT2G22250|ath:AT2G22250|ath:AT2G30490|ath:AT2G41480|ath:AT2G37040|ath:AT2G30970|ath:AT5G05340|ath:AT1G71920|	AT5G53970|AT5G05340|AT2G22250|AT2G22250|AT2G30490|AT2G41480|AT2G37040|AT2G30970|AT5G05340|AT1G71920|	| |AAT|AAT|C4H| |PAL1|ASP1| |HISN6B|	http://www.genome.jp/kegg-bin/show_pathway?ath00360/ath:AT2G30490%09red/ath:AT2G22250%09red/ath:AT2G30970%09red/ath:AT1G71920%09red/ath:AT2G37040%09red/ath:AT2G41480%09red/ath:AT5G53970%09red/ath:AT5G05340%09red
Phenylpropanoid biosynthesis	KEGG PATHWAY	ath00940	13	154	0.999997850977	0.999997850977	Pbr005802|Pbr026583|Pbr013141|Pbr008363|Pbr017253|Pbr041369|Pbr005801|Pbr023783|Pbr023252|Pbr022809|Pbr002956|Pbr026502|Pbr022402	ath:AT2G21730|ath:AT2G40890|ath:AT2G30490|ath:AT2G37040|ath:AT3G50740|ath:AT3G47000|ath:AT2G21730|ath:AT2G25630|ath:AT5G44640|ath:AT5G05340|ath:AT5G05340|ath:AT2G41480|ath:AT1G80820|	AT2G21730|AT2G40890|AT2G30490|AT2G37040|AT3G50740|AT3G47000|AT2G21730|AT2G25630|AT5G44640|AT5G05340|AT5G05340|AT2G41480|AT1G80820|	CAD2|CYP98A3|C4H|PAL1|UGT72E1| |CAD2|BGLU14|BGLU13| | | |CCR2|	http://www.genome.jp/kegg-bin/show_pathway?ath00940/ath:AT2G30490%09red/ath:AT2G40890%09red/ath:AT3G47000%09red/ath:AT1G80820%09red/ath:AT2G21730%09red/ath:AT5G44640%09red/ath:AT2G37040%09red/ath:AT2G41480%09red/ath:AT3G50740%09red/ath:AT2G25630%09red/ath:AT5G05340%09red
--------------------
#Term	Database	ID	Input number	Background number	P-Value	Corrected P-Value	Input	KO	Entrez_ID	KO_name	Hyperlink
--------------------
#Term	Database	ID	Input number	Background number	P-Value	Corrected P-Value	Input	KO	Entrez_ID	KO_name	Hyperlink
--------------------
