# Supplementary material for: Genome-Wide Identification and Functional Prediction of Novel Drought-Responsive lncRNAs in Pyrus betulifolia
Source: Genes (Basel). 2018 Jun 20;9(6):311. doi: 10.3390/genes9060311 (PMC6027255; doi:10.3390/genes9060311)
Supplement: Supplementary file 1 [file genes-09-00311-s001.zip › Table S8 - KEGG enrichment result of putative target genes of differentially expressed lncRNA of 48hVS0h base on co-expression.xls]

##Databases: KEGG PATHWAY
##Statistical test method: hypergeometric test / Fisher's exact test
##FDR correction method: Benjamini and Hochberg
#Term	Database	ID	Input number	Background number	P-Value	Corrected P-Value	Input	KO	Entrez_ID	KO_name	Hyperlink
Proteasome	KEGG PATHWAY	ath03050	37	58	5.06533706742e-05	0.0060784044809	Pbr033616|Pbr032965|Pbr030735|Pbr027192|Pbr031059|Pbr016323|Pbr034827|Pbr022509|Pbr035091|Pbr003235|Pbr020608|Pbr031588|Pbr011863|Pbr020380|Pbr031185|Pbr006127|Pbr021480|Pbr020640|Pbr036943|Pbr025805|Pbr023314|Pbr029921|Pbr007517|Pbr004255|Pbr035970|Pbr012351|Pbr041252|Pbr019488|Pbr021440|Pbr012526|Pbr038088|Pbr020142|Pbr020379|Pbr006273|Pbr031195|Pbr023147|Pbr018760	ath:AT1G16470|ath:AT4G29040|ath:AT3G60820|ath:AT4G24820|ath:AT5G19990|ath:AT4G19006|ath:AT4G38630|ath:AT2G20580|ath:AT1G64520|ath:AT3G13330|ath:AT5G19990|ath:AT3G22110|ath:AT3G22630|ath:AT3G05530|ath:AT2G27020|ath:AT5G42790|ath:AT3G22110|ath:AT1G21720|ath:AT4G24820|ath:AT3G22630|ath:AT5G66140|ath:AT1G29150|ath:AT2G27020|ath:AT2G32730|ath:AT5G05780|ath:AT5G05780|ath:AT4G31300|ath:AT3G26340|ath:AT1…	AT1G16470|AT4G29040|AT3G60820|AT4G24820|AT5G19990|AT4G19006|AT4G38630|AT2G20580|AT1G64520|AT3G13330|AT5G19990|AT3G22110|AT3G22630|AT3G05530|AT2G27020|AT5G42790|AT3G22110|AT1G21720|AT4G24820|AT3G22630|AT5G66140|AT1G29150|AT2G27020|AT2G32730|AT5G05780|AT5G05780|AT4G31300|AT3G26340|AT1G53850|AT5G40580|AT2G20580|AT5G42790|AT3G05530|AT5G19990|AT2G20580|AT3G13330|AT4G31300|	PAB1|RPT2a|PBF1| |RPT6A| |RPN10|RPN1A|RPN12a|PA200|RPT6A|PAC1|PBD1|RPT5A|PAG1|PAF1|PAC1|PBC1| |PBD1|PAD2|ATS9|PAG1| |RPN8A|RPN8A|PBA1| |PAE1|PBB2|RPN1A|PAF1|RPT5A|RPT6A|RPN1A|PA200|PBA1|	http://www.genome.jp/kegg-bin/show_pathway?ath03050/ath:AT5G42790%09red/ath:AT3G22630%09red/ath:AT1G16470%09red/ath:AT4G29040%09red/ath:AT5G66140%09red/ath:AT3G26340%09red/ath:AT4G19006%09red/ath:AT3G13330%09red/ath:AT2G32730%09red/ath:AT3G60820%09red/ath:AT1G29150%09red/ath:AT5G05780%09red/ath:AT2G27020%09red/ath:AT3G05530%09red/ath:AT1G21720%09red/ath:AT1G53850%09red/ath:AT5G19990%09red/ath:AT1…
RNA transport	KEGG PATHWAY	ath03013	75	169	0.000219673981421	0.0131804388853	Pbr019982|Pbr014396|Pbr012184|Pbr004438|Pbr002648|Pbr013720|Pbr036522|Pbr003600|Pbr041311|Pbr019818|Pbr002738|Pbr002048|Pbr013147|Pbr039985|Pbr005170|Pbr030635|Pbr003499|Pbr013486|Pbr029031|Pbr012120|Pbr037272|Pbr000569|Pbr017296|Pbr019667|Pbr001832|Pbr002994|Pbr010184|Pbr030962|Pbr017193|Pbr025416|Pbr042147|Pbr008549|Pbr031243|Pbr025694|Pbr028173|Pbr014875|Pbr026095|Pbr024526|Pbr033900|Pbr006918…	ath:AT5G57870|ath:AT1G77840|ath:AT2G46290|ath:AT1G54270|ath:AT4G31120|ath:AT5G38640|ath:AT5G57870|ath:AT5G19320|ath:AT4G20980|ath:AT3G20430|ath:AT1G54380|ath:AT2G41620|ath:AT5G20920|ath:AT5G17020|ath:AT4G26840|ath:AT1G79280|ath:AT2G16650|ath:AT1G04635|ath:AT1G07940|ath:AT1G14850|ath:AT1G77840|ath:AT4G18040|ath:AT5G20920|ath:AT4G34110|ath:AT3G15610|ath:AT1G51510|ath:AT1G10390|ath:AT2G03820|ath:AT1…	AT5G57870|AT1G77840|AT2G46290|AT1G54270|AT4G31120|AT5G38640|AT5G57870|AT5G19320|AT4G20980|AT3G20430|AT1G54380|AT2G41620|AT5G20920|AT5G17020|AT4G26840|AT1G79280|AT2G16650|AT1G04635|AT1G07940|AT1G14850|AT1G77840|AT4G18040|AT5G20920|AT4G34110|AT3G15610|AT1G51510|AT1G10390|AT2G03820|AT1G51510|AT5G55190|AT1G73240|AT1G36730|AT1G80680|AT1G71770|AT1G24310|AT1G04170|AT3G63130|AT5G37720|AT1G07940|AT1G51510…	eIFiso4G1| | |EIF4A-2|SKB1| |eIFiso4G1|RANGAP2| | | | |EIF2_BETA|XPO1A|SUMO1|NUA|PRORP2|EMB1687| |NUP155| |EIF4E|EIF2_BETA|PAB2| |Y14| | |Y14|RAN3| | |SAR3|PAB5| |EIF2_GAMMA|RANGAP1|ALY4| |Y14|THO2| | |TIF3B1| |THO7|EIF2_ALPHA|NCBP| |eIFiso4G1| |eIFiso4G1|EIF3G1|EIF4G|MAGO| |EIF4A-2|NCBP| |RAN3|EIF2_ALPHA| | |EMB3012|THO5| | |ALY4| |HST|EIF4G|ABH1| |TIF3B1|SKB1|	http://www.genome.jp/kegg-bin/show_pathway?ath03013/ath:AT1G24706%09red/ath:AT1G24310%09red/ath:AT4G26840%09red/ath:AT1G07940%09red/ath:AT4G20980%09red/ath:AT1G76810%09red/ath:AT2G05120%09red/ath:AT2G03820%09red/ath:AT5G05470%09red/ath:AT5G40480%09red/ath:AT1G10390%09red/ath:AT2G46290%09red/ath:AT4G34110%09red/ath:AT5G17020%09red/ath:AT3G60240%09red/ath:AT2G30050%09red/ath:AT1G54270%09red/ath:AT3…
Glyoxylate and dicarboxylate metabolism	KEGG PATHWAY	ath00630	34	63	0.000986507495413	0.0377782520963	Pbr014749|Pbr032602|Pbr007489|Pbr001170|Pbr016632|Pbr022525|Pbr025247|Pbr022520|Pbr016278|Pbr023529|Pbr013991|Pbr034762|Pbr029791|Pbr029872|Pbr029389|Pbr038232|Pbr030501|Pbr025845|Pbr040110|Pbr008553|Pbr028828|Pbr024294|Pbr029322|Pbr034771|Pbr018101|Pbr027407|Pbr007298|Pbr026758|Pbr023764|Pbr037260|Pbr004667|Pbr001483|Pbr005571|Pbr020711	ath:AT5G35630|ath:AT1G67090|ath:AT4G37930|ath:AT4G35090|ath:AT5G37600|ath:AT2G22780|ath:AT3G14415|ath:AT2G22780|ath:AT1G32470|ath:AT4G37560|ath:AT4G37930|ath:AT5G38430|ath:AT5G37600|ath:AT1G80380|ath:AT2G13360|ath:AT1G53240|ath:AT3G58750|ath:AT1G53240|ath:AT4G37930|ath:AT1G36370|ath:AT1G67090|ath:AT2G22780|ath:AT1G36370|ath:AT2G13360|ath:AT2G05710|ath:AT1G68010|ath:AT3G47520|ath:AT5G04140|ath:AT2…	AT5G35630|AT1G67090|AT4G37930|AT4G35090|AT5G37600|AT2G22780|AT3G14415|AT2G22780|AT1G32470|AT4G37560|AT4G37930|AT5G38430|AT5G37600|AT1G80380|AT2G13360|AT1G53240|AT3G58750|AT1G53240|AT4G37930|AT1G36370|AT1G67090|AT2G22780|AT1G36370|AT2G13360|AT2G05710|AT1G68010|AT3G47520|AT5G04140|AT2G44350|AT3G14415|AT4G37930|AT3G14415|AT3G58750|AT1G68010|	GS2|RBCS1A|SHM1|CAT2|GSR_1|PMDH1| |PMDH1| | |SHM1| |GSR_1| |AGT|mMDH1|CSY2|mMDH1|SHM1|SHM7|RBCS1A|PMDH1|SHM7|AGT|ACO3|HPR|MDH|GLU1|ATCS| |SHM1| |CSY2|HPR|	http://www.genome.jp/kegg-bin/show_pathway?ath00630/ath:AT2G05710%09red/ath:AT5G37600%09red/ath:AT2G44350%09red/ath:AT1G36370%09red/ath:AT1G68010%09red/ath:AT2G22780%09red/ath:AT5G35630%09red/ath:AT5G38430%09red/ath:AT4G35090%09red/ath:AT3G58750%09red/ath:AT3G47520%09red/ath:AT4G37930%09red/ath:AT1G32470%09red/ath:AT2G13360%09red/ath:AT1G53240%09red/ath:AT3G14415%09red/ath:AT1G67090%09red/ath:AT1…
Ribosome biogenesis in eukaryotes	KEGG PATHWAY	ath03008	47	101	0.00145654352012	0.0377782520963	Pbr032840|Pbr038059|Pbr024923|Pbr030468|Pbr015800|Pbr027232|Pbr010039|Pbr010052|Pbr009066|Pbr017988|Pbr039985|Pbr013486|Pbr041936|Pbr033016|Pbr027254|Pbr004418|Pbr019474|Pbr019473|Pbr025416|Pbr040337|Pbr036919|Pbr011639|Pbr041004|Pbr001824|Pbr041265|Pbr010615|Pbr022962|Pbr022963|Pbr021031|Pbr030726|Pbr011935|Pbr020219|Pbr014548|Pbr010869|Pbr019771|Pbr014001|Pbr007154|Pbr030455|Pbr030962|Pbr001739…	ath:AT3G57150|ath:AT4G22380|ath:AT3G57000|ath:AT1G10490|ath:AT2G21440|ath:AT1G56110|ath:AT1G43860|ath:AT1G67120|ath:AT5G14050|ath:AT4G28200|ath:AT5G17020|ath:AT1G04635|ath:AT2G47990|ath:AT3G07050|ath:AT2G23070|ath:AT3G05060|ath:AT1G10490|ath:AT1G10490|ath:AT5G55190|ath:AT5G11240|ath:AT1G56110|ath:AT3G57150|ath:AT1G56110|ath:AT5G55190|ath:AT4G04940|ath:AT4G22380|ath:AT3G57000|ath:AT3G57000|ath:AT2…	AT3G57150|AT4G22380|AT3G57000|AT1G10490|AT2G21440|AT1G56110|AT1G43860|AT1G67120|AT5G14050|AT4G28200|AT5G17020|AT1G04635|AT2G47990|AT3G07050|AT2G23070|AT3G05060|AT1G10490|AT1G10490|AT5G55190|AT5G11240|AT1G56110|AT3G57150|AT1G56110|AT5G55190|AT4G04940|AT4G22380|AT3G57000|AT3G57000|AT2G46230|AT3G51270|AT4G04940|AT5G08180|AT3G57150|AT5G52490|AT4G28200|AT2G18900|AT5G08180|AT1G63780|AT2G03820|AT3G55620…	NAP57| | | | |NOP56| | | | |XPO1A|EMB1687|SWA1| | | | | |RAN3| |NOP56|NAP57|NOP56|RAN3| | | | | | | | |NAP57| | | | |IMP4| |emb1624| | | | | |TOZ| |	http://www.genome.jp/kegg-bin/show_pathway?ath03008/ath:AT1G56110%09red/ath:AT2G47990%09red/ath:AT1G08410%09red/ath:AT1G50920%09red/ath:AT3G07050%09red/ath:AT5G52490%09red/ath:AT4G22380%09red/ath:AT2G21440%09red/ath:AT5G17020%09red/ath:AT5G66540%09red/ath:AT3G05060%09red/ath:AT1G43860%09red/ath:AT3G57150%09red/ath:AT3G51270%09red/ath:AT5G11240%09red/ath:AT2G46230%09red/ath:AT1G10490%09red/ath:AT2…
Photosynthesis	KEGG PATHWAY	ath00195	38	77	0.00180608439699	0.0377782520963	Pbr042856|Pbr009064|Pbr021388|Pbr036225|Pbr032160|Pbr026538|Pbr033791|Pbr019168|Pbr033219|Pbr042127|Pbr023332|Pbr023131|Pbr028645|Pbr025296|Pbr028626|Pbr003523|Pbr029610|Pbr021726|Pbr041327|Pbr017226|Pbr022840|Pbr000210|Pbr005785|Pbr033766|Pbr032155|Pbr018027|Pbr034833|Pbr008101|Pbr003188|Pbr037072|Pbr014580|Pbr030867|Pbr037746|Pbr027854|Pbr041033|Pbr017917|Pbr023086|Pbr002360	ath:AT2G20260|ath:AT2G30570|ath:AT1G31330|ath:AT1G67740|ath:AT1G08380|ath:AT1G60950|ath:AT3G50820|ath:AT1G52230|ath:AT5G64040|ath:AT1G30380|ath:AT1G20020|ath:AT1G55670|ath:AT1G52230|ath:AT2G30570|ath:AT1G52230|ath:AT2G27510|ath:AT1G06680|ath:AT1G08380|ath:AT1G55670|ath:AT5G64040|ath:AT3G50820|ath:AT4G05180|ath:AT1G20340|ath:AT3G50820|ath:AT1G08380|ath:AT4G03280|ath:AT1G20020|ath:AT1G03130|ath:AT1…	AT2G20260|AT2G30570|AT1G31330|AT1G67740|AT1G08380|AT1G60950|AT3G50820|AT1G52230|AT5G64040|AT1G30380|AT1G20020|AT1G55670|AT1G52230|AT2G30570|AT1G52230|AT2G27510|AT1G06680|AT1G08380|AT1G55670|AT5G64040|AT3G50820|AT4G05180|AT1G20340|AT3G50820|AT1G08380|AT4G03280|AT1G20020|AT1G03130|AT1G60950|AT1G03130|AT1G31330|AT4G09650|AT1G08380|AT4G32260|AT1G79040|AT1G08380|AT1G32550|AT1G06680|	PSAE-2|PSBW|PSAF|PSBY|PSAO|FED_A|PSBO2|PSAH2|PSAN|PSAK|FNR2|PSAG|PSAH2|PSBW|PSAH2|FD3|PSBP-1|PSAO|PSAG|PSAN|PSBO2|PSBQ-2|DRT112|PSBO2|PSAO|PETC|FNR2|PSAD-2|FED_A|PSAD-2|PSAF|ATPD|PSAO| |PSBR|PSAO| |PSBP-1|	http://www.genome.jp/kegg-bin/show_pathway?ath00195/ath:AT1G31330%09red/ath:AT1G20340%09red/ath:AT1G06680%09red/ath:AT1G08380%09red/ath:AT1G60950%09red/ath:AT1G55670%09red/ath:AT1G32550%09red/ath:AT1G79040%09red/ath:AT4G03280%09red/ath:AT2G20260%09red/ath:AT4G05180%09red/ath:AT2G27510%09red/ath:AT4G32260%09red/ath:AT1G20020%09red/ath:AT1G52230%09red/ath:AT1G03130%09red/ath:AT3G50820%09red/ath:AT5…
Carbon fixation in photosynthetic organisms	KEGG PATHWAY	ath00710	35	69	0.00188891260482	0.0377782520963	Pbr024294|Pbr030133|Pbr041091|Pbr041170|Pbr032602|Pbr022812|Pbr039983|Pbr022525|Pbr022520|Pbr005502|Pbr015084|Pbr034762|Pbr041628|Pbr012806|Pbr009228|Pbr025978|Pbr010532|Pbr038761|Pbr038232|Pbr033622|Pbr025845|Pbr016333|Pbr028828|Pbr035932|Pbr014773|Pbr021374|Pbr009476|Pbr007298|Pbr011353|Pbr012401|Pbr013399|Pbr011169|Pbr016797|Pbr006059|Pbr031090	ath:AT2G22780|ath:AT5G61410|ath:AT3G55800|ath:AT2G21170|ath:AT1G67090|ath:AT2G30970|ath:AT1G17290|ath:AT2G22780|ath:AT2G22780|ath:AT3G52930|ath:AT1G42970|ath:AT5G38430|ath:AT1G32060|ath:AT2G01140|ath:AT5G11520|ath:AT5G25880|ath:AT1G43670|ath:AT3G26650|ath:AT1G53240|ath:AT3G55800|ath:AT1G53240|ath:AT1G32060|ath:AT1G67090|ath:AT3G54050|ath:AT4G15530|ath:AT5G44520|ath:AT3G55800|ath:AT3G47520|ath:AT3…	AT2G22780|AT5G61410|AT3G55800|AT2G21170|AT1G67090|AT2G30970|AT1G17290|AT2G22780|AT2G22780|AT3G52930|AT1G42970|AT5G38430|AT1G32060|AT2G01140|AT5G11520|AT5G25880|AT1G43670|AT3G26650|AT1G53240|AT3G55800|AT1G53240|AT1G32060|AT1G67090|AT3G54050|AT4G15530|AT5G44520|AT3G55800|AT3G47520|AT3G55800|AT3G54050|AT2G01290|AT4G15530|AT3G52930|AT1G79530|AT4G15530|	PMDH1|RPE|SBPASE|TIM|RBCS1A|ASP1|AlaAT1|PMDH1|PMDH1| |GAPB| |PRK| |ASP3|NADP-ME3| |GAPA|mMDH1|SBPASE|mMDH1|PRK|RBCS1A|HCEF1|PPDK| |SBPASE|MDH|SBPASE|HCEF1|RPI2|PPDK| |GAPCP-1|PPDK|	http://www.genome.jp/kegg-bin/show_pathway?ath00710/ath:AT3G52930%09red/ath:AT5G11520%09red/ath:AT1G79530%09red/ath:AT2G21170%09red/ath:AT1G42970%09red/ath:AT2G01140%09red/ath:AT3G47520%09red/ath:AT5G25880%09red/ath:AT2G22780%09red/ath:AT1G53240%09red/ath:AT1G67090%09red/ath:AT5G61410%09red/ath:AT3G26650%09red/ath:AT5G38430%09red/ath:AT2G01290%09red/ath:AT1G43670%09red/ath:AT1G17290%09red/ath:AT4…
Photosynthesis - antenna proteins	KEGG PATHWAY	ath00196	16	22	0.00269253602555	0.0461577604381	Pbr036302|Pbr021654|Pbr000879|Pbr008050|Pbr029644|Pbr039554|Pbr015169|Pbr009517|Pbr008607|Pbr039555|Pbr012798|Pbr001687|Pbr019098|Pbr027732|Pbr037913|Pbr023911	ath:AT2G05070|ath:AT3G08940|ath:AT1G15820|ath:AT4G10340|ath:AT1G29930|ath:AT2G34430|ath:AT3G61470|ath:AT5G01530|ath:AT1G29930|ath:AT1G29930|ath:AT4G10340|ath:AT1G29930|ath:AT1G29930|ath:AT1G19150|ath:AT3G08940|ath:AT3G54890|	AT2G05070|AT3G08940|AT1G15820|AT4G10340|AT1G29930|AT2G34430|AT3G61470|AT5G01530|AT1G29930|AT1G29930|AT4G10340|AT1G29930|AT1G29930|AT1G19150|AT3G08940|AT3G54890|	LHCB2.2|LHCB4.2|LHCB6|LHCB5|CAB1|LHB1B1|LHCA2|LHCB4.1|CAB1|CAB1|LHCB5|CAB1|CAB1|LHCA6|LHCB4.2|LHCA1|	http://www.genome.jp/kegg-bin/show_pathway?ath00196/ath:AT3G08940%09red/ath:AT1G15820%09red/ath:AT3G61470%09red/ath:AT1G29930%09red/ath:AT1G19150%09red/ath:AT2G34430%09red/ath:AT3G54890%09red/ath:AT5G01530%09red/ath:AT4G10340%09red/ath:AT2G05070%09red
Carbon metabolism	KEGG PATHWAY	ath01200	91	243	0.00377709677808	0.0566564516712	Pbr029981|Pbr041170|Pbr035949|Pbr014487|Pbr024431|Pbr015262|Pbr005841|Pbr034762|Pbr041807|Pbr019308|Pbr010532|Pbr015663|Pbr010820|Pbr008553|Pbr027710|Pbr035932|Pbr027712|Pbr034771|Pbr040797|Pbr025447|Pbr032602|Pbr038232|Pbr006059|Pbr039597|Pbr005502|Pbr012370|Pbr006420|Pbr039983|Pbr022525|Pbr022520|Pbr009228|Pbr040150|Pbr029752|Pbr004815|Pbr033622|Pbr028828|Pbr013490|Pbr029322|Pbr018101|Pbr038759…	ath:AT1G13700|ath:AT2G21170|ath:AT2G38040|ath:AT5G40650|ath:AT5G14590|ath:AT1G54220|ath:AT1G47840|ath:AT5G38430|ath:AT4G26910|ath:AT2G26080|ath:AT1G43670|ath:AT5G65750|ath:AT5G52920|ath:AT1G36370|ath:AT4G35640|ath:AT3G54050|ath:AT4G35630|ath:AT2G13360|ath:AT2G36580|ath:AT2G36580|ath:AT1G67090|ath:AT1G53240|ath:AT1G79530|ath:AT1G30120|ath:AT3G52930|ath:AT2G38040|ath:AT5G15530|ath:AT1G17290|ath:AT2…	AT1G13700|AT2G21170|AT2G38040|AT5G40650|AT5G14590|AT1G54220|AT1G47840|AT5G38430|AT4G26910|AT2G26080|AT1G43670|AT5G65750|AT5G52920|AT1G36370|AT4G35640|AT3G54050|AT4G35630|AT2G13360|AT2G36580|AT2G36580|AT1G67090|AT1G53240|AT1G79530|AT1G30120|AT3G52930|AT2G38040|AT5G15530|AT1G17290|AT2G22780|AT2G22780|AT5G11520|AT1G34430|AT4G29130|AT5G22620|AT3G55800|AT1G67090|AT4G35260|AT1G36370|AT2G05710|AT5G36880…	PGL1|TIM|CAC3|SDH2-2| | |HXK3| | |GLDP2| | |PKP-BETA1|SHM7|SERAT3;2|HCEF1|PSAT|AGT| | |RBCS1A|mMDH1|GAPCP-1|PDH-E1_BETA| |CAC3|BCCP2|AlaAT1|PMDH1|PMDH1|ASP3|EMB3003|HXK1| |SBPASE|RBCS1A|IDH1|SHM7|ACO3|ACS|ENO1|SERAT2;2| |RPI2|PPDK| |CAC2|NADP-ME3|GAPA| |ASP1|SHM1|PKP-ALPHA|CAC2| |G6PD6|SBPASE|PDH-E1_ALPHA|SHM1|RPE| |PRK|IDH-V|HCEF1| |SBPASE|SDH1-1|PKP-BETA1|ATCS|SERAT2;2| |SBPASE| |PKP-ALPHA|GAPB…	http://www.genome.jp/kegg-bin/show_pathway?ath01200/ath:AT4G29130%09red/ath:AT3G52930%09red/ath:AT5G66760%09red/ath:AT5G11520%09red/ath:AT1G79530%09red/ath:AT5G15530%09red/ath:AT5G65750%09red/ath:AT1G12230%09red/ath:AT1G30120%09red/ath:AT5G13420%09red/ath:AT5G35360%09red/ath:AT2G21170%09red/ath:AT5G03290%09red/ath:AT1G42970%09red/ath:AT4G35260%09red/ath:AT3G47520%09red/ath:AT5G25880%09red/ath:AT5…
Citrate cycle (TCA cycle)	KEGG PATHWAY	ath00020	28	62	0.0161797347377	0.215729796503	Pbr039597|Pbr003826|Pbr011969|Pbr024431|Pbr015262|Pbr022520|Pbr022525|Pbr037752|Pbr041807|Pbr007800|Pbr040150|Pbr038232|Pbr015663|Pbr030501|Pbr025845|Pbr016356|Pbr015038|Pbr008367|Pbr013490|Pbr024294|Pbr014487|Pbr018101|Pbr014305|Pbr007298|Pbr023764|Pbr017975|Pbr014969|Pbr005571	ath:AT1G30120|ath:AT1G09430|ath:AT4G16155|ath:AT5G14590|ath:AT1G54220|ath:AT2G22780|ath:AT2G22780|ath:AT1G09430|ath:AT4G26910|ath:AT1G01090|ath:AT1G34430|ath:AT1G53240|ath:AT5G65750|ath:AT3G58750|ath:AT1G53240|ath:AT4G35260|ath:AT3G06650|ath:AT5G03290|ath:AT4G35260|ath:AT2G22780|ath:AT5G40650|ath:AT2G05710|ath:AT5G66760|ath:AT3G47520|ath:AT2G44350|ath:AT5G14590|ath:AT1G09430|ath:AT3G58750|	AT1G30120|AT1G09430|AT4G16155|AT5G14590|AT1G54220|AT2G22780|AT2G22780|AT1G09430|AT4G26910|AT1G01090|AT1G34430|AT1G53240|AT5G65750|AT3G58750|AT1G53240|AT4G35260|AT3G06650|AT5G03290|AT4G35260|AT2G22780|AT5G40650|AT2G05710|AT5G66760|AT3G47520|AT2G44350|AT5G14590|AT1G09430|AT3G58750|	PDH-E1_BETA|ACLA-3| | | |PMDH1|PMDH1|ACLA-3| |PDH-E1_ALPHA|EMB3003|mMDH1| |CSY2|mMDH1|IDH1|ACLB-1|IDH-V|IDH1|PMDH1|SDH2-2|ACO3|SDH1-1|MDH|ATCS| |ACLA-3|CSY2|	http://www.genome.jp/kegg-bin/show_pathway?ath00020/ath:AT4G26910%09red/ath:AT3G06650%09red/ath:AT2G05710%09red/ath:AT5G66760%09red/ath:AT4G16155%09red/ath:AT2G44350%09red/ath:AT5G65750%09red/ath:AT2G22780%09red/ath:AT1G09430%09red/ath:AT5G03290%09red/ath:AT3G58750%09red/ath:AT4G35260%09red/ath:AT3G47520%09red/ath:AT1G34430%09red/ath:AT1G54220%09red/ath:AT1G01090%09red/ath:AT1G53240%09red/ath:AT1…
Ribosome	KEGG PATHWAY	ath03010	120	360	0.019224854168	0.230698250016	Pbr011666|Pbr042858|Pbr029173|Pbr037497|Pbr025454|Pbr016258|Pbr038087|Pbr003253|Pbr034202|Pbr034203|Pbr026318|Pbr023790|Pbr040490|Pbr001319|Pbr011069|Pbr005122|Pbr041518|Pbr029064|Pbr040955|Pbr023997|Pbr013473|Pbr037087|Pbr041548|Pbr007390|Pbr008288|Pbr011332|Pbr026981|Pbr015380|Pbr012473|Pbr007229|Pbr015569|Pbr027888|Pbr038346|Pbr001329|Pbr003601|Pbr028188|Pbr002510|Pbr013162|Pbr039516|Pbr016015…	ath:AT3G17465|ath:AT1G04480|ath:AT4G00100|ath:AT5G56670|ath:AT3G53020|ath:AT4G30930|ath:AT5G40950|ath:AT3G49010|ath:AT5G39740|ath:AT5G39740|ath:AT3G05560|ath:AT1G74050|ath:AT4G36420|ath:AT2G37270|ath:AT2G20450|ath:AT4G01310|ath:AT2G31610|ath:AT3G04770|ath:AT5G02960|ath:AT3G49910|ath:AT3G49010|ath:AT1G34030|ath:AT3G62870|ath:AT5G39740|ath:AT3G09630|ath:AT2G40010|ath:AT1G70600|ath:AT5G04800|ath:AT3…	AT3G17465|AT1G04480|AT4G00100|AT5G56670|AT3G53020|AT4G30930|AT5G40950|AT3G49010|AT5G39740|AT5G39740|AT3G05560|AT1G74050|AT4G36420|AT2G37270|AT2G20450|AT4G01310|AT2G31610|AT3G04770|AT5G02960|AT3G49910|AT3G49010|AT1G34030|AT3G62870|AT5G39740|AT3G09630|AT2G40010|AT1G70600|AT5G04800|AT3G01790|AT5G61170|AT2G19730|AT5G23740|AT3G02080|AT4G28360|AT2G09990|AT2G39460|AT5G58420|AT1G26910|AT3G23390|AT5G15220…	RPL3P| |RPS13A| |STV1|NFD1|RPL27|BBC1|RPL5B|RPL5B| | | |RPS5B| | | |RPSAb| | |BBC1| | |RPL5B| | | | | | | |RPS11-BETA| | | |RPL23AA| |RPL10B| | |RPL10B| | | | |RPL3P|RPS6| |rpl16|RPL23AA| |BBC1| | |RPS9|RPSAb|RPL23AA| | | | |BBC1| | | | |RPL18| | | | |RPS5B| |RPSAb|RPL16A|rps15ae| | | | | | | | | |UBQ6|RPS11-BETA| | | | | | |UBQ1| | |RPL27| | |RPL3B| | |NFD1|RPL34| | | |RP1| | | |RPS5B| | | | | |…	http://www.genome.jp/kegg-bin/show_pathway?ath03010/ath:AT5G40950%09red/ath:AT4G33865%09red/ath:ArthCp060%09red/ath:AT5G66860%09red/ath:AT4G29430%09red/ath:AT3G16780%09red/ath:AT3G16080%09red/ath:AT5G24510%09red/ath:AT5G39740%09red/ath:AT1G69620%09red/ath:AT1G74970%09red/ath:AT1G70190%09red/ath:AT2G31610%09red/ath:AT1G29070%09red/ath:AT5G58420%09red/ath:AT1G35680%09red/ath:AT5G56670%09red/ath:AT3…
Pyruvate metabolism	KEGG PATHWAY	ath00620	34	83	0.0247959309599	0.270501065017	Pbr039597|Pbr031090|Pbr000777|Pbr012370|Pbr006420|Pbr018870|Pbr022525|Pbr015262|Pbr022520|Pbr005739|Pbr023012|Pbr022147|Pbr025978|Pbr007800|Pbr036711|Pbr040150|Pbr038232|Pbr025845|Pbr007298|Pbr014704|Pbr010820|Pbr035949|Pbr027959|Pbr024294|Pbr040797|Pbr025447|Pbr038759|Pbr013637|Pbr026918|Pbr037426|Pbr011969|Pbr011169|Pbr041255|Pbr014773	ath:AT1G30120|ath:AT4G15530|ath:AT5G56350|ath:AT2G38040|ath:AT5G15530|ath:AT3G22960|ath:AT2G22780|ath:AT1G54220|ath:AT2G22780|ath:AT4G34240|ath:AT1G44170|ath:AT4G36250|ath:AT5G25880|ath:AT1G01090|ath:AT3G22960|ath:AT1G34430|ath:AT1G53240|ath:AT1G53240|ath:AT3G47520|ath:AT3G22960|ath:AT5G52920|ath:AT2G38040|ath:AT4G34240|ath:AT2G22780|ath:AT2G36580|ath:AT2G36580|ath:AT5G36880|ath:AT5G52920|ath:AT5…	AT1G30120|AT4G15530|AT5G56350|AT2G38040|AT5G15530|AT3G22960|AT2G22780|AT1G54220|AT2G22780|AT4G34240|AT1G44170|AT4G36250|AT5G25880|AT1G01090|AT3G22960|AT1G34430|AT1G53240|AT1G53240|AT3G47520|AT3G22960|AT5G52920|AT2G38040|AT4G34240|AT2G22780|AT2G36580|AT2G36580|AT5G36880|AT5G52920|AT5G35360|AT1G54100|AT4G16155|AT4G15530|AT5G35360|AT4G15530|	PDH-E1_BETA|PPDK| |CAC3|BCCP2|PKP-ALPHA|PMDH1| |PMDH1|ALDH3I1|ALDH3H1|ALDH3F1|NADP-ME3|PDH-E1_ALPHA|PKP-ALPHA|EMB3003|mMDH1|mMDH1|MDH|PKP-ALPHA|PKP-BETA1|CAC3|ALDH3I1|PMDH1| | |ACS|PKP-BETA1|CAC2|ALDH7B4| |PPDK|CAC2|PPDK|	http://www.genome.jp/kegg-bin/show_pathway?ath00620/ath:AT4G36250%09red/ath:AT5G15530%09red/ath:AT5G35360%09red/ath:AT3G47520%09red/ath:AT2G22780%09red/ath:AT1G53240%09red/ath:AT1G30120%09red/ath:AT5G25880%09red/ath:AT4G15530%09red/ath:AT5G56350%09red/ath:AT1G01090%09red/ath:AT4G34240%09red/ath:AT1G44170%09red/ath:AT4G16155%09red/ath:AT1G54100%09red/ath:AT5G36880%09red/ath:AT3G22960%09red/ath:AT5…
Glycerolipid metabolism	KEGG PATHWAY	ath00561	23	52	0.0323266294068	0.323266294068	Pbr030105|Pbr022147|Pbr026788|Pbr016771|Pbr019625|Pbr036540|Pbr008441|Pbr032218|Pbr023012|Pbr023504|Pbr029872|Pbr020580|Pbr005739|Pbr008249|Pbr002299|Pbr027959|Pbr021785|Pbr018022|Pbr041481|Pbr023578|Pbr004902|Pbr037426|Pbr002631	ath:AT5G07920|ath:AT4G36250|ath:AT1G80460|ath:AT3G11670|ath:AT5G42870|ath:AT4G31780|ath:AT5G08380|ath:AT3G09560|ath:AT1G44170|ath:AT5G63770|ath:AT1G80380|ath:AT4G00550|ath:AT4G34240|ath:AT3G09560|ath:AT3G18850|ath:AT4G34240|ath:AT1G12640|ath:AT2G20900|ath:AT2G19450|ath:AT4G30340|ath:AT4G00550|ath:AT1G54100|ath:AT5G04040|	AT5G07920|AT4G36250|AT1G80460|AT3G11670|AT5G42870|AT4G31780|AT5G08380|AT3G09560|AT1G44170|AT5G63770|AT1G80380|AT4G00550|AT4G34240|AT3G09560|AT3G18850|AT4G34240|AT1G12640|AT2G20900|AT2G19450|AT4G30340|AT4G00550|AT1G54100|AT5G04040|	DGK1|ALDH3F1|NHO1|DGD1|PAH2|MGD1|AGAL1| |ALDH3H1|DGK2| |DGD2|ALDH3I1| |LPAT5|ALDH3I1| |DGK5|TAG1|DGK7|DGD2|ALDH7B4|SDP1|	http://www.genome.jp/kegg-bin/show_pathway?ath00561/ath:AT1G80460%09red/ath:AT4G34240%09red/ath:AT4G30340%09red/ath:AT4G36250%09red/ath:AT1G54100%09red/ath:AT5G42870%09red/ath:AT5G04040%09red/ath:AT3G09560%09red/ath:AT4G31780%09red/ath:AT5G08380%09red/ath:AT2G19450%09red/ath:AT3G18850%09red/ath:AT4G00550%09red/ath:AT1G12640%09red/ath:AT3G11670%09red/ath:AT5G63770%09red/ath:AT2G20900%09red/ath:AT1…
Flavonoid biosynthesis	KEGG PATHWAY	ath00941	11	21	0.0568760264995	0.504733613578	Pbr027910|Pbr026583|Pbr027755|Pbr015433|Pbr014158|Pbr027753|Pbr006713|Pbr034840|Pbr005931|Pbr019533|Pbr020913	ath:AT5G13930|ath:AT2G40890|ath:AT5G07990|ath:AT5G07990|ath:AT1G61720|ath:AT5G07990|ath:AT5G48930|ath:AT3G51240|ath:AT5G42800|ath:AT5G13930|ath:AT5G13930|	AT5G13930|AT2G40890|AT5G07990|AT5G07990|AT1G61720|AT5G07990|AT5G48930|AT3G51240|AT5G42800|AT5G13930|AT5G13930|	TT4|CYP98A3|TT7|TT7|BAN|TT7|HCT|F3H|DFR|TT4|TT4|	http://www.genome.jp/kegg-bin/show_pathway?ath00941/ath:AT2G40890%09red/ath:AT3G51240%09red/ath:AT1G61720%09red/ath:AT5G48930%09red/ath:AT5G42800%09red/ath:AT5G13930%09red/ath:AT5G07990%09red
Arginine and proline metabolism	KEGG PATHWAY	ath00330	29	75	0.0588855882508	0.504733613578	Pbr029606|Pbr032123|Pbr014749|Pbr013748|Pbr031116|Pbr022812|Pbr016632|Pbr011397|Pbr022368|Pbr005739|Pbr023012|Pbr009427|Pbr022893|Pbr022147|Pbr011473|Pbr009228|Pbr042692|Pbr008850|Pbr002357|Pbr005792|Pbr027678|Pbr040270|Pbr015601|Pbr027959|Pbr029791|Pbr020144|Pbr022236|Pbr037426|Pbr021753	ath:AT2G43020|ath:AT4G38220|ath:AT5G35630|ath:AT5G07440|ath:AT2G43080|ath:AT2G30970|ath:AT5G37600|ath:AT2G39800|ath:AT4G34710|ath:AT4G34240|ath:AT1G44170|ath:AT2G39800|ath:AT5G13700|ath:AT4G36250|ath:AT5G62530|ath:AT5G11520|ath:AT4G08900|ath:AT1G51720|ath:AT2G43020|ath:AT1G20270|ath:AT1G20270|ath:AT5G07440|ath:AT4G29720|ath:AT4G34240|ath:AT5G37600|ath:AT1G75330|ath:AT3G02470|ath:AT1G54100|ath:AT2…	AT2G43020|AT4G38220|AT5G35630|AT5G07440|AT2G43080|AT2G30970|AT5G37600|AT2G39800|AT4G34710|AT4G34240|AT1G44170|AT2G39800|AT5G13700|AT4G36250|AT5G62530|AT5G11520|AT4G08900|AT1G51720|AT2G43020|AT1G20270|AT1G20270|AT5G07440|AT4G29720|AT4G34240|AT5G37600|AT1G75330|AT3G02470|AT1G54100|AT2G27450|	PAO2| |GS2|GDH2|AT-P4H-1|ASP1|GSR_1|P5CS1|ADC2|ALDH3I1|ALDH3H1|P5CS1|PAO1|ALDH3F1|ALDH12A1|ASP3| | |PAO2| | |GDH2|PAO5|ALDH3I1|GSR_1|OTC|SAMDC|ALDH7B4|NLP1|	http://www.genome.jp/kegg-bin/show_pathway?ath00330/ath:AT4G36250%09red/ath:AT4G08900%09red/ath:AT4G34240%09red/ath:AT5G62530%09red/ath:AT5G11520%09red/ath:AT1G20270%09red/ath:AT5G13700%09red/ath:AT4G34710%09red/ath:AT5G07440%09red/ath:AT2G27450%09red/ath:AT2G43080%09red/ath:AT1G75330%09red/ath:AT4G29720%09red/ath:AT2G30970%09red/ath:AT2G43020%09red/ath:AT1G44170%09red/ath:AT3G02470%09red/ath:AT1…
Glycolysis / Gluconeogenesis	KEGG PATHWAY	ath00010	40	112	0.0695544320723	0.544714079064	Pbr039597|Pbr022147|Pbr000777|Pbr005502|Pbr041170|Pbr011969|Pbr005739|Pbr018870|Pbr014704|Pbr015262|Pbr005841|Pbr023012|Pbr013898|Pbr012806|Pbr039378|Pbr037426|Pbr007800|Pbr036711|Pbr010532|Pbr040150|Pbr029752|Pbr004815|Pbr014526|Pbr011138|Pbr010820|Pbr021222|Pbr035932|Pbr032052|Pbr012094|Pbr012553|Pbr040797|Pbr025447|Pbr038759|Pbr009561|Pbr013637|Pbr007150|Pbr012401|Pbr016797|Pbr006059|Pbr027959	ath:AT1G30120|ath:AT4G36250|ath:AT5G56350|ath:AT3G52930|ath:AT2G21170|ath:AT4G16155|ath:AT4G34240|ath:AT3G22960|ath:AT3G22960|ath:AT1G54220|ath:AT1G47840|ath:AT1G44170|ath:AT5G51820|ath:AT2G01140|ath:AT1G77120|ath:AT1G54100|ath:AT1G01090|ath:AT3G22960|ath:AT1G43670|ath:AT1G34430|ath:AT4G29130|ath:AT5G22620|ath:AT5G14500|ath:AT1G22170|ath:AT5G52920|ath:AT1G77120|ath:AT3G54050|ath:AT5G66530|ath:AT1…	AT1G30120|AT4G36250|AT5G56350|AT3G52930|AT2G21170|AT4G16155|AT4G34240|AT3G22960|AT3G22960|AT1G54220|AT1G47840|AT1G44170|AT5G51820|AT2G01140|AT1G77120|AT1G54100|AT1G01090|AT3G22960|AT1G43670|AT1G34430|AT4G29130|AT5G22620|AT5G14500|AT1G22170|AT5G52920|AT1G77120|AT3G54050|AT5G66530|AT1G23190|AT3G01590|AT2G36580|AT2G36580|AT5G36880|AT1G09870|AT5G52920|AT1G74030|AT3G54050|AT3G52930|AT1G79530|AT4G34240|	PDH-E1_BETA|ALDH3F1| | |TIM| |ALDH3I1|PKP-ALPHA|PKP-ALPHA| |HXK3|ALDH3H1|PGM| |ADH1|ALDH7B4|PDH-E1_ALPHA|PKP-ALPHA| |EMB3003|HXK1| | | |PKP-BETA1|ADH1|HCEF1| | | | | |ACS| |PKP-BETA1|ENO1|HCEF1| |GAPCP-1|ALDH3I1|	http://www.genome.jp/kegg-bin/show_pathway?ath00010/ath:AT4G29130%09red/ath:AT3G52930%09red/ath:AT4G36250%09red/ath:AT1G79530%09red/ath:AT1G09870%09red/ath:AT2G01140%09red/ath:AT1G30120%09red/ath:AT4G34240%09red/ath:AT5G14500%09red/ath:AT1G23190%09red/ath:AT3G01590%09red/ath:AT5G51820%09red/ath:AT2G21170%09red/ath:AT1G77120%09red/ath:AT5G22620%09red/ath:AT1G22170%09red/ath:AT1G43670%09red/ath:AT1…
Biotin metabolism	KEGG PATHWAY	ath00780	8	14	0.0726285438753	0.544714079064	Pbr019243|Pbr002748|Pbr003386|Pbr036267|Pbr029893|Pbr035835|Pbr039566|Pbr036936	ath:AT2G05990|ath:AT2G43360|ath:AT2G05990|ath:AT1G24360|ath:AT5G04620|ath:AT2G05990|ath:AT5G46290|ath:AT1G24360|	AT2G05990|AT2G43360|AT2G05990|AT1G24360|AT5G04620|AT2G05990|AT5G46290|AT1G24360|	MOD1|BIO2|MOD1| |BIOF|MOD1|KAS_I| |	http://www.genome.jp/kegg-bin/show_pathway?ath00780/ath:AT5G46290%09red/ath:AT2G05990%09red/ath:AT2G43360%09red/ath:AT1G24360%09red/ath:AT5G04620%09red
Glycine, serine and threonine metabolism	KEGG PATHWAY	ath00260	26	69	0.0854147126926	0.585074634275	Pbr011969|Pbr012129|Pbr007489|Pbr033694|Pbr008015|Pbr029872|Pbr019308|Pbr004667|Pbr004815|Pbr016278|Pbr011138|Pbr013991|Pbr027407|Pbr040110|Pbr008553|Pbr021889|Pbr031708|Pbr029322|Pbr008104|Pbr034771|Pbr029389|Pbr013739|Pbr027712|Pbr032398|Pbr037426|Pbr020711	ath:AT4G16155|ath:AT1G14810|ath:AT4G37930|ath:AT4G27070|ath:AT1G31230|ath:AT1G80380|ath:AT2G26080|ath:AT4G37930|ath:AT5G22620|ath:AT1G32470|ath:AT1G22170|ath:AT4G37930|ath:AT1G68010|ath:AT4G37930|ath:AT1G36370|ath:AT5G14060|ath:AT4G29840|ath:AT1G36370|ath:AT1G31690|ath:AT2G13360|ath:AT2G13360|ath:AT5G38530|ath:AT4G35630|ath:AT3G10050|ath:AT1G54100|ath:AT1G68010|	AT4G16155|AT1G14810|AT4G37930|AT4G27070|AT1G31230|AT1G80380|AT2G26080|AT4G37930|AT5G22620|AT1G32470|AT1G22170|AT4G37930|AT1G68010|AT4G37930|AT1G36370|AT5G14060|AT4G29840|AT1G36370|AT1G31690|AT2G13360|AT2G13360|AT5G38530|AT4G35630|AT3G10050|AT1G54100|AT1G68010|	| |SHM1|TSB2|AK-HSDH_I| |GLDP2|SHM1| | | |SHM1|HPR|SHM1|SHM7|CARAB-AK-LYS|MTO2|SHM7| |AGT|AGT|TSBtype2|PSAT|OMR1|ALDH7B4|HPR|	http://www.genome.jp/kegg-bin/show_pathway?ath00260/ath:AT5G14060%09red/ath:AT3G10050%09red/ath:AT5G38530%09red/ath:AT4G16155%09red/ath:AT1G54100%09red/ath:AT4G27070%09red/ath:AT1G36370%09red/ath:AT1G68010%09red/ath:AT5G22620%09red/ath:AT1G14810%09red/ath:AT1G22170%09red/ath:AT4G37930%09red/ath:AT1G32470%09red/ath:AT2G26080%09red/ath:AT4G35630%09red/ath:AT1G31230%09red/ath:AT2G13360%09red/ath:AT4…
Spliceosome	KEGG PATHWAY	ath03040	63	192	0.0877611951413	0.585074634275	Pbr038059|Pbr038078|Pbr011094|Pbr034866|Pbr032362|Pbr001497|Pbr036526|Pbr020396|Pbr015368|Pbr025361|Pbr004942|Pbr033002|Pbr006918|Pbr009890|Pbr029974|Pbr033232|Pbr018156|Pbr023806|Pbr014367|Pbr042651|Pbr017193|Pbr002994|Pbr042105|Pbr012954|Pbr032286|Pbr038158|Pbr010719|Pbr038145|Pbr008958|Pbr029708|Pbr014405|Pbr007208|Pbr013932|Pbr038121|Pbr010615|Pbr024526|Pbr005539|Pbr000742|Pbr034876|Pbr026620…	ath:AT4G22380|ath:AT3G12580|ath:AT1G65660|ath:AT1G23860|ath:AT3G12580|ath:AT2G32600|ath:AT5G25060|ath:AT3G18790|ath:AT2G36130|ath:AT1G65660|ath:AT2G03870|ath:AT5G48870|ath:AT1G51510|ath:AT5G09590|ath:AT1G26370|ath:AT2G02570|ath:AT2G24590|ath:AT2G03870|ath:AT5G37720|ath:AT4G20440|ath:AT1G51510|ath:AT1G51510|ath:AT1G30480|ath:AT1G03140|ath:AT1G28060|ath:AT3G55220|ath:AT1G60650|ath:AT1G28060|ath:AT1…	AT4G22380|AT3G12580|AT1G65660|AT1G23860|AT3G12580|AT2G32600|AT5G25060|AT3G18790|AT2G36130|AT1G65660|AT2G03870|AT5G48870|AT1G51510|AT5G09590|AT1G26370|AT2G02570|AT2G24590|AT2G03870|AT5G37720|AT4G20440|AT1G51510|AT1G51510|AT1G30480|AT1G03140|AT1G28060|AT3G55220|AT1G60650|AT1G28060|AT1G03140|AT4G36690|AT1G24706|AT5G61030|AT4G25500|AT4G35785|AT4G22380|AT5G37720|AT4G21110|AT3G13570|AT1G60200|AT2G02570…	|HSP70|SMP1|RSZP21|HSP70| | | | |SMP1| |SAD1|Y14|MTHSC70-2| | | | |ALY4|smB|Y14|Y14|DRT111| | | | | | |ATU2AF65A|THO2|GR-RBP3|RSP35| | |ALY4| |SCL30A| | | |emb1220| | | | |MAGO| | |MOS4|GR-RBP3| | |MTHSC70-2|emb1507|HSP70| |HSP70|U1A|U2AF35B|ABH1|U1A| |	http://www.genome.jp/kegg-bin/show_pathway?ath03040/ath:AT1G24706%09red/ath:AT5G09590%09red/ath:AT2G47580%09red/ath:AT4G25500%09red/ath:AT1G30480%09red/ath:AT4G01020%09red/ath:AT2G32600%09red/ath:AT1G60170%09red/ath:AT3G55220%09red/ath:AT4G35785%09red/ath:AT1G65660%09red/ath:AT4G22380%09red/ath:AT3G13570%09red/ath:AT1G28060%09red/ath:AT2G24590%09red/ath:AT5G48870%09red/ath:AT3G62310%09red/ath:AT1…
Fructose and mannose metabolism	KEGG PATHWAY	ath00051	20	52	0.106581274396	0.664532435566	Pbr032790|Pbr005502|Pbr029752|Pbr013899|Pbr022124|Pbr041170|Pbr024522|Pbr000099|Pbr012806|Pbr035932|Pbr012401|Pbr015118|Pbr027282|Pbr013912|Pbr016797|Pbr011621|Pbr001290|Pbr010532|Pbr031946|Pbr005841	ath:AT5G51830|ath:AT3G52930|ath:AT4G29130|ath:AT5G51830|ath:AT3G51160|ath:AT2G21170|ath:AT1G66430|ath:AT1G12000|ath:AT2G01140|ath:AT3G54050|ath:AT3G54050|ath:AT1G20950|ath:AT5G57655|ath:AT5G51970|ath:AT3G52930|ath:AT1G07110|ath:AT2G45790|ath:AT1G43670|ath:AT1G12000|ath:AT1G47840|	AT5G51830|AT3G52930|AT4G29130|AT5G51830|AT3G51160|AT2G21170|AT1G66430|AT1G12000|AT2G01140|AT3G54050|AT3G54050|AT1G20950|AT5G57655|AT5G51970|AT3G52930|AT1G07110|AT2G45790|AT1G43670|AT1G12000|AT1G47840|	| |HXK1| |MUR1|TIM| | | |HCEF1|HCEF1| | | | |F2KP|PMM| | |HXK3|	http://www.genome.jp/kegg-bin/show_pathway?ath00051/ath:AT4G29130%09red/ath:AT5G51970%09red/ath:AT1G66430%09red/ath:AT3G54050%09red/ath:AT5G51830%09red/ath:AT3G52930%09red/ath:AT2G45790%09red/ath:AT3G51160%09red/ath:AT2G21170%09red/ath:AT1G07110%09red/ath:AT2G01140%09red/ath:AT1G47840%09red/ath:AT5G57655%09red/ath:AT1G12000%09red/ath:AT1G43670%09red/ath:AT1G20950%09red
Protein processing in endoplasmic reticulum	KEGG PATHWAY	ath04141	70	220	0.110755405928	0.664532435566	Pbr021148|Pbr021045|Pbr000776|Pbr032362|Pbr038078|Pbr028929|Pbr030659|Pbr012373|Pbr010939|Pbr032353|Pbr018671|Pbr006022|Pbr005159|Pbr030185|Pbr029295|Pbr009890|Pbr026693|Pbr018612|Pbr035767|Pbr018716|Pbr019005|Pbr000878|Pbr036806|Pbr040095|Pbr016959|Pbr010845|Pbr035271|Pbr004278|Pbr010613|Pbr007861|Pbr029567|Pbr005258|Pbr030339|Pbr028620|Pbr028843|Pbr039708|Pbr024934|Pbr011752|Pbr011958|Pbr041320…	ath:AT4G32640|ath:AT1G64230|ath:AT5G56360|ath:AT3G12580|ath:AT3G12580|ath:AT2G47470|ath:AT5G38470|ath:AT3G54130|ath:AT5G05470|ath:AT5G59300|ath:AT1G79940|ath:AT4G32640|ath:AT4G04210|ath:AT5G56360|ath:AT3G09350|ath:AT5G09590|ath:AT4G21150|ath:AT5G61790|ath:AT4G02570|ath:AT1G64230|ath:AT5G03340|ath:AT1G35620|ath:AT5G28540|ath:AT3G21160|ath:AT5G19660|ath:AT1G79940|ath:AT2G34250|ath:AT1G35620|ath:AT3…	AT4G32640|AT1G64230|AT5G56360|AT3G12580|AT3G12580|AT2G47470|AT5G38470|AT3G54130|AT5G05470|AT5G59300|AT1G79940|AT4G32640|AT4G04210|AT5G56360|AT3G09350|AT5G09590|AT4G21150|AT5G61790|AT4G02570|AT1G64230|AT5G03340|AT1G35620|AT5G28540|AT3G21160|AT5G19660|AT1G79940|AT2G34250|AT1G35620|AT3G57340|AT3G44340|AT3G44110|AT3G07770|AT5G03340|AT3G16110|AT5G38470|AT1G50670|AT3G53230|AT2G17520|AT3G17000|AT5G41700…	|UBC28|PSL4|HSP70|HSP70|UNE5|RAD23D| |EIF2_ALPHA|UBC7|ATERDJ2A| |PUX4|PSL4|Fes1A|MTHSC70-2|HAP6|CNX1|CUL1|UBC28| |PDIL5-2|BIP1|MNS2|S1P|ATERDJ2A| |PDIL5-2| |CEF|ATJ3|Hsp89.1| |PDIL1-6|RAD23D| | |IRE1A|UBC32|UBC8| |ERMO2|RMA1| | | |CNX1| | |PDIL1-3| |EIF2_ALPHA|DSK2| |PDIL1-1| |STT3B|SAR2| |HSP70|HSP70|CUL1| |BIP1|SKP1| |RSW3|UFD1|MTHSC70-2|PDIL1-5|	http://www.genome.jp/kegg-bin/show_pathway?ath04141/ath:AT4G02570%09red/ath:AT1G50670%09red/ath:AT5G09590%09red/ath:AT5G63840%09red/ath:AT2G21270%09red/ath:AT5G35080%09red/ath:AT1G52260%09red/ath:AT1G21750%09red/ath:AT5G05470%09red/ath:AT5G28540%09red/ath:AT2G17520%09red/ath:AT3G20920%09red/ath:AT5G56360%09red/ath:AT1G35620%09red/ath:AT5G41700%09red/ath:AT2G47470%09red/ath:AT5G38470%09red/ath:AT1…
Carotenoid biosynthesis	KEGG PATHWAY	ath00906	12	29	0.136692768015	0.722853981578	Pbr034869|Pbr019587|Pbr006776|Pbr003860|Pbr009089|Pbr019636|Pbr021569|Pbr029414|Pbr041486|Pbr018657|Pbr040200|Pbr021518	ath:AT4G19170|ath:AT4G19170|ath:AT4G19230|ath:AT2G29090|ath:AT3G14440|ath:AT3G19270|ath:AT4G25700|ath:AT4G19230|ath:AT5G57030|ath:AT4G25700|ath:AT5G67030|ath:AT4G25700|	AT4G19170|AT4G19170|AT4G19230|AT2G29090|AT3G14440|AT3G19270|AT4G25700|AT4G19230|AT5G57030|AT4G25700|AT5G67030|AT4G25700|	NCED4|NCED4|CYP707A1|CYP707A2|NCED3|CYP707A4|BETA-OHASE_1|CYP707A1|LUT2|BETA-OHASE_1|ABA1|BETA-OHASE_1|	http://www.genome.jp/kegg-bin/show_pathway?ath00906/ath:AT4G19170%09red/ath:AT2G29090%09red/ath:AT3G14440%09red/ath:AT5G67030%09red/ath:AT5G57030%09red/ath:AT3G19270%09red/ath:AT4G25700%09red/ath:AT4G19230%09red
One carbon pool by folate	KEGG PATHWAY	ath00670	9	20	0.138462201732	0.722853981578	Pbr013991|Pbr012435|Pbr040110|Pbr008553|Pbr030457|Pbr007489|Pbr029322|Pbr004667|Pbr015389	ath:AT4G37930|ath:AT2G16370|ath:AT4G37930|ath:AT1G36370|ath:AT1G76730|ath:AT4G37930|ath:AT1G36370|ath:AT4G37930|ath:AT2G35040|	AT4G37930|AT2G16370|AT4G37930|AT1G36370|AT1G76730|AT4G37930|AT1G36370|AT4G37930|AT2G35040|	SHM1|THY-1|SHM1|SHM7| |SHM1|SHM7|SHM1| |	http://www.genome.jp/kegg-bin/show_pathway?ath00670/ath:AT1G76730%09red/ath:AT4G37930%09red/ath:AT1G36370%09red/ath:AT2G35040%09red/ath:AT2G16370%09red
Alanine, aspartate and glutamate metabolism	KEGG PATHWAY	ath00250	18	48	0.138547013136	0.722853981578	Pbr014749|Pbr031443|Pbr012182|Pbr013748|Pbr029791|Pbr040270|Pbr039983|Pbr011473|Pbr009228|Pbr022812|Pbr004021|Pbr008850|Pbr031422|Pbr002557|Pbr016632|Pbr034771|Pbr029389|Pbr001269	ath:AT5G35630|ath:AT3G24090|ath:AT2G02010|ath:AT5G07440|ath:AT5G37600|ath:AT5G07440|ath:AT1G17290|ath:AT5G62530|ath:AT5G11520|ath:AT2G30970|ath:AT5G10240|ath:AT1G51720|ath:AT3G24090|ath:AT1G79440|ath:AT5G37600|ath:AT2G13360|ath:AT2G13360|ath:AT3G22200|	AT5G35630|AT3G24090|AT2G02010|AT5G07440|AT5G37600|AT5G07440|AT1G17290|AT5G62530|AT5G11520|AT2G30970|AT5G10240|AT1G51720|AT3G24090|AT1G79440|AT5G37600|AT2G13360|AT2G13360|AT3G22200|	GS2| |GAD4|GDH2|GSR_1|GDH2|AlaAT1|ALDH12A1|ASP3|ASP1|ASN3| | |ALDH5F1|GSR_1|AGT|AGT|POP2|	http://www.genome.jp/kegg-bin/show_pathway?ath00250/ath:AT2G02010%09red/ath:AT5G07440%09red/ath:AT5G62530%09red/ath:AT5G10240%09red/ath:AT5G11520%09red/ath:AT1G17290%09red/ath:AT5G37600%09red/ath:AT3G24090%09red/ath:AT3G22200%09red/ath:AT1G51720%09red/ath:AT1G79440%09red/ath:AT2G30970%09red/ath:AT2G13360%09red/ath:AT5G35630%09red
Fatty acid biosynthesis	KEGG PATHWAY	ath00061	15	40	0.165862120006	0.829310600031	Pbr035741|Pbr019243|Pbr042734|Pbr012370|Pbr003386|Pbr036267|Pbr006420|Pbr035949|Pbr039566|Pbr016501|Pbr032449|Pbr036936|Pbr035835|Pbr026918|Pbr041255	ath:AT2G30200|ath:AT2G05990|ath:AT3G23790|ath:AT2G38040|ath:AT2G05990|ath:AT1G24360|ath:AT5G15530|ath:AT2G38040|ath:AT5G46290|ath:AT3G23790|ath:AT1G62640|ath:AT1G24360|ath:AT2G05990|ath:AT5G35360|ath:AT5G35360|	AT2G30200|AT2G05990|AT3G23790|AT2G38040|AT2G05990|AT1G24360|AT5G15530|AT2G38040|AT5G46290|AT3G23790|AT1G62640|AT1G24360|AT2G05990|AT5G35360|AT5G35360|	|MOD1|AAE16|CAC3|MOD1| |BCCP2|CAC3|KAS_I|AAE16|KAS_III| |MOD1|CAC2|CAC2|	http://www.genome.jp/kegg-bin/show_pathway?ath00061/ath:AT1G24360%09red/ath:AT1G62640%09red/ath:AT5G15530%09red/ath:AT5G35360%09red/ath:AT5G46290%09red/ath:AT2G38040%09red/ath:AT2G05990%09red/ath:AT3G23790%09red/ath:AT2G30200%09red
Lysine degradation	KEGG PATHWAY	ath00310	10	25	0.185626625278	0.891007801334	Pbr015663|Pbr023012|Pbr005739|Pbr008919|Pbr022147|Pbr041807|Pbr037426|Pbr027959|Pbr023326|Pbr011705	ath:AT5G65750|ath:AT1G44170|ath:AT4G34240|ath:AT2G22740|ath:AT4G36250|ath:AT4G26910|ath:AT1G54100|ath:AT4G34240|ath:AT4G35987|ath:AT4G33150|	AT5G65750|AT1G44170|AT4G34240|AT2G22740|AT4G36250|AT4G26910|AT1G54100|AT4G34240|AT4G35987|AT4G33150|	|ALDH3H1|ALDH3I1|SUVH6|ALDH3F1| |ALDH7B4|ALDH3I1| | |	http://www.genome.jp/kegg-bin/show_pathway?ath00310/ath:AT4G26910%09red/ath:AT4G34240%09red/ath:AT4G36250%09red/ath:AT1G54100%09red/ath:AT5G65750%09red/ath:AT4G33150%09red/ath:AT4G35987%09red/ath:AT2G22740%09red/ath:AT1G44170%09red
RNA polymerase	KEGG PATHWAY	ath03020	16	45	0.198968838566	0.918317716458	Pbr026541|Pbr024926|Pbr038543|Pbr027747|Pbr039924|Pbr007036|Pbr000359|Pbr025563|Pbr031326|Pbr032030|Pbr026158|Pbr009895|Pbr003554|Pbr035368|Pbr008655|Pbr025535	ath:AT1G29940|ath:AT3G57080|ath:AT3G57660|ath:AT3G22320|ath:AT5G23710|ath:AT1G61700|ath:AT4G21710|ath:AT1G06790|ath:AT3G49000|ath:AT3G13940|ath:AT3G13940|ath:AT1G61700|ath:AT1G60620|ath:AT3G49000|ath:AT1G60620|ath:AT2G15430|	AT1G29940|AT3G57080|AT3G57660|AT3G22320|AT5G23710|AT1G61700|AT4G21710|AT1G06790|AT3G49000|AT3G13940|AT3G13940|AT1G61700|AT1G60620|AT3G49000|AT1G60620|AT2G15430|	NRPA2|NRPE5|NRPA1|NRPB5| | |NRPB2| | | | | |RPAC43| |RPAC43|NRPB3|	http://www.genome.jp/kegg-bin/show_pathway?ath03020/ath:AT5G23710%09red/ath:AT1G06790%09red/ath:AT1G61700%09red/ath:AT3G49000%09red/ath:AT4G21710%09red/ath:AT2G15430%09red/ath:AT3G13940%09red/ath:AT3G57080%09red/ath:AT1G29940%09red/ath:AT3G22320%09red/ath:AT1G60620%09red/ath:AT3G57660%09red
Biosynthesis of amino acids	KEGG PATHWAY	ath01230	76	255	0.212735367639	0.931100408373	Pbr039052|Pbr032123|Pbr008367|Pbr006578|Pbr000777|Pbr011886|Pbr011885|Pbr030133|Pbr041170|Pbr039983|Pbr024600|Pbr012129|Pbr027710|Pbr007489|Pbr016632|Pbr011397|Pbr036395|Pbr024431|Pbr026061|Pbr010045|Pbr017975|Pbr033694|Pbr008015|Pbr009427|Pbr008553|Pbr029791|Pbr011138|Pbr008056|Pbr022812|Pbr042692|Pbr019022|Pbr036711|Pbr004667|Pbr017805|Pbr005571|Pbr024919|Pbr038270|Pbr030501|Pbr006002|Pbr005502…	ath:AT1G48850|ath:AT4G38220|ath:AT5G03290|ath:AT3G06350|ath:AT5G56350|ath:AT2G22250|ath:AT2G22250|ath:AT5G61410|ath:AT2G21170|ath:AT1G17290|ath:AT3G58990|ath:AT1G14810|ath:AT4G35640|ath:AT4G37930|ath:AT5G37600|ath:AT2G39800|ath:AT3G59890|ath:AT5G14590|ath:AT1G02500|ath:AT1G09795|ath:AT5G14590|ath:AT4G27070|ath:AT1G31230|ath:AT2G39800|ath:AT1G36370|ath:AT5G37600|ath:AT1G22170|ath:AT4G13430|ath:AT2…	AT1G48850|AT4G38220|AT5G03290|AT3G06350|AT5G56350|AT2G22250|AT2G22250|AT5G61410|AT2G21170|AT1G17290|AT3G58990|AT1G14810|AT4G35640|AT4G37930|AT5G37600|AT2G39800|AT3G59890|AT5G14590|AT1G02500|AT1G09795|AT5G14590|AT4G27070|AT1G31230|AT2G39800|AT1G36370|AT5G37600|AT1G22170|AT4G13430|AT2G30970|AT4G08900|AT5G10870|AT3G22960|AT4G37930|AT1G71920|AT3G58750|AT3G57050|AT5G53970|AT3G58750|AT1G02500|AT3G52930…	EMB1144| |IDH-V|MEE32| |AAT|AAT|RPE|TIM|AlaAT1|IPMI1| |SERAT3;2|SHM1|GSR_1|P5CS1| | |SAM1|ATP-PRT2| |TSB2|AK-HSDH_I|P5CS1|SHM7|GSR_1| |IIL1|ASP1| |CM2|PKP-ALPHA|SHM1|HISN6B|CSY2|CBL| |CSY2|SAM1| |ASA2|IDH1|SHM1| |PKP-BETA1|SHM1|PSAT|CARAB-AK-LYS|MTO2| | |SHM7| | |ACO3|TSBtype2|PKP-ALPHA|ASP3|PKP-BETA1|ATCS|PKP-ALPHA|ENO1|SERAT2;2|GS2| |IDH1|OTC|SERAT2;2|OMR1| |ALDH7B4|RPI2| | |SAM1|GAPCP-1|	http://www.genome.jp/kegg-bin/show_pathway?ath01230/ath:AT2G29690%09red/ath:AT5G14060%09red/ath:AT3G52930%09red/ath:AT1G09795%09red/ath:AT3G58990%09red/ath:AT4G13430%09red/ath:AT1G12230%09red/ath:AT5G13420%09red/ath:AT2G22250%09red/ath:AT4G35260%09red/ath:AT5G03290%09red/ath:AT1G02500%09red/ath:AT4G38220%09red/ath:AT5G53970%09red/ath:AT5G61410%09red/ath:AT3G10050%09red/ath:AT5G38530%09red/ath:AT5…
alpha-Linolenic acid metabolism	KEGG PATHWAY	ath00592	12	33	0.224418140586	0.931100408373	Pbr027774|Pbr000814|Pbr018366|Pbr039378|Pbr021222|Pbr026185|Pbr007471|Pbr004541|Pbr004568|Pbr000821|Pbr002631|Pbr005761	ath:AT2G06050|ath:AT1G76690|ath:AT2G35690|ath:AT1G77120|ath:AT1G77120|ath:AT5G48880|ath:AT5G65110|ath:AT3G45140|ath:AT3G45140|ath:AT1G76690|ath:AT5G04040|ath:AT1G20510|	AT2G06050|AT1G76690|AT2G35690|AT1G77120|AT1G77120|AT5G48880|AT5G65110|AT3G45140|AT3G45140|AT1G76690|AT5G04040|AT1G20510|	OPR3|OPR2|ACX5|ADH1|ADH1|PKT2|ACX2|LOX2|LOX2|OPR2|SDP1|OPCL1|	http://www.genome.jp/kegg-bin/show_pathway?ath00592/ath:AT2G06050%09red/ath:AT5G04040%09red/ath:AT1G77120%09red/ath:AT2G35690%09red/ath:AT5G48880%09red/ath:AT1G20510%09red/ath:AT5G65110%09red/ath:AT3G45140%09red/ath:AT1G76690%09red
Purine metabolism	KEGG PATHWAY	ath00230	48	157	0.225015932023	0.931100408373	Pbr004752|Pbr000777|Pbr024926|Pbr041337|Pbr033882|Pbr027747|Pbr028857|Pbr002563|Pbr035823|Pbr009895|Pbr018870|Pbr032331|Pbr038543|Pbr035828|Pbr014704|Pbr012094|Pbr025535|Pbr013898|Pbr025692|Pbr039924|Pbr039148|Pbr031326|Pbr006288|Pbr036711|Pbr033835|Pbr005088|Pbr023414|Pbr026541|Pbr003032|Pbr000359|Pbr032030|Pbr010820|Pbr007880|Pbr020895|Pbr025370|Pbr026158|Pbr025563|Pbr040797|Pbr025447|Pbr035368…	ath:AT1G63660|ath:AT5G56350|ath:AT3G57080|ath:AT1G63660|ath:AT3G03710|ath:AT3G22320|ath:AT2G38280|ath:AT1G16350|ath:AT2G42070|ath:AT1G61700|ath:AT3G22960|ath:AT3G55010|ath:AT3G57660|ath:AT2G42120|ath:AT3G22960|ath:AT1G23190|ath:AT2G15430|ath:AT5G51820|ath:AT1G71750|ath:AT5G23710|ath:AT2G38280|ath:AT3G49000|ath:AT3G06200|ath:AT3G22960|ath:AT5G35170|ath:AT1G63660|ath:AT3G57550|ath:AT1G29940|ath:AT3…	AT1G63660|AT5G56350|AT3G57080|AT1G63660|AT3G03710|AT3G22320|AT2G38280|AT1G16350|AT2G42070|AT1G61700|AT3G22960|AT3G55010|AT3G57660|AT2G42120|AT3G22960|AT1G23190|AT2G15430|AT5G51820|AT1G71750|AT5G23710|AT2G38280|AT3G49000|AT3G06200|AT3G22960|AT5G35170|AT1G63660|AT3G57550|AT1G29940|AT3G22890|AT4G21710|AT3G13940|AT5G52920|AT3G04080|AT1G09830|AT3G57550|AT3G13940|AT1G06790|AT2G36580|AT2G36580|AT3G49000…	| |NRPE5| |RIF10|NRPB5|FAC1| |NUDX23| |PKP-ALPHA|PUR5|NRPA1|POLD2|PKP-ALPHA| |NRPB3|PGM|HGPT| |FAC1| | |PKP-ALPHA| | |AGK2|NRPA2|APS1|NRPB2| |PKP-BETA1|APY1| |AGK2| | | | | |RPAC43|RNR2A|PKP-BETA1| |RNR2A|RPAC43| |PUR7|	http://www.genome.jp/kegg-bin/show_pathway?ath00230/ath:AT1G09830%09red/ath:AT3G49000%09red/ath:AT2G42120%09red/ath:AT1G29940%09red/ath:AT3G23580%09red/ath:AT1G23190%09red/ath:AT3G22890%09red/ath:AT4G21710%09red/ath:AT5G51820%09red/ath:AT3G13940%09red/ath:AT3G57550%09red/ath:AT5G35170%09red/ath:AT2G42070%09red/ath:AT1G16350%09red/ath:AT3G55010%09red/ath:AT1G06790%09red/ath:AT1G71750%09red/ath:AT1…
Brassinosteroid biosynthesis	KEGG PATHWAY	ath00905	4	8	0.234147144699	0.936588578796	Pbr034107|Pbr030005|Pbr010897|Pbr034108	ath:AT3G13730|ath:AT2G26710|ath:AT5G05690|ath:AT3G13730|	AT3G13730|AT2G26710|AT5G05690|AT3G13730|	CYP90D1|BAS1|CPD|CYP90D1|	http://www.genome.jp/kegg-bin/show_pathway?ath00905/ath:AT3G13730%09red/ath:AT2G26710%09red/ath:AT5G05690%09red
Histidine metabolism	KEGG PATHWAY	ath00340	7	18	0.26233371653	0.999945252791	Pbr023012|Pbr010045|Pbr022147|Pbr037426|Pbr027959|Pbr017805|Pbr005739	ath:AT1G44170|ath:AT1G09795|ath:AT4G36250|ath:AT1G54100|ath:AT4G34240|ath:AT1G71920|ath:AT4G34240|	AT1G44170|AT1G09795|AT4G36250|AT1G54100|AT4G34240|AT1G71920|AT4G34240|	ALDH3H1|ATP-PRT2|ALDH3F1|ALDH7B4|ALDH3I1|HISN6B|ALDH3I1|	http://www.genome.jp/kegg-bin/show_pathway?ath00340/ath:AT1G09795%09red/ath:AT4G36250%09red/ath:AT1G54100%09red/ath:AT1G71920%09red/ath:AT4G34240%09red/ath:AT1G44170%09red
Porphyrin and chlorophyll metabolism	KEGG PATHWAY	ath00860	15	45	0.270399898619	0.999945252791	Pbr030373|Pbr014112|Pbr036353|Pbr036948|Pbr007297|Pbr041955|Pbr011432|Pbr011433|Pbr007498|Pbr002838|Pbr022321|Pbr041952|Pbr024780|Pbr009902|Pbr019452	ath:AT3G44880|ath:AT1G58290|ath:AT4G27440|ath:AT5G63290|ath:AT1G74470|ath:AT3G56940|ath:AT1G74470|ath:AT1G74470|ath:AT1G58290|ath:AT1G44446|ath:AT4G27440|ath:AT3G56940|ath:AT5G56090|ath:AT1G58290|ath:AT3G51820|	AT3G44880|AT1G58290|AT4G27440|AT5G63290|AT1G74470|AT3G56940|AT1G74470|AT1G74470|AT1G58290|AT1G44446|AT4G27440|AT3G56940|AT5G56090|AT1G58290|AT3G51820|	ACD1|HEMA1|PORB| | |CRD1| | |HEMA1|CH1|PORB|CRD1|COX15|HEMA1|G4|	http://www.genome.jp/kegg-bin/show_pathway?ath00860/ath:AT1G44446%09red/ath:AT4G27440%09red/ath:AT1G58290%09red/ath:AT5G56090%09red/ath:AT1G74470%09red/ath:AT3G56940%09red/ath:AT3G44880%09red/ath:AT3G51820%09red/ath:AT5G63290%09red
Nitrogen metabolism	KEGG PATHWAY	ath00910	14	42	0.280194680385	0.999945252791	Pbr023529|Pbr008178|Pbr014749|Pbr008534|Pbr013748|Pbr029791|Pbr040270|Pbr019343|Pbr008850|Pbr009866|Pbr016632|Pbr024409|Pbr026758|Pbr024434	ath:AT4G37560|ath:AT1G77760|ath:AT5G35630|ath:AT1G77760|ath:AT5G07440|ath:AT5G37600|ath:AT5G07440|ath:AT4G33580|ath:AT1G51720|ath:AT4G33580|ath:AT5G37600|ath:AT3G01500|ath:AT5G04140|ath:AT5G14570|	AT4G37560|AT1G77760|AT5G35630|AT1G77760|AT5G07440|AT5G37600|AT5G07440|AT4G33580|AT1G51720|AT4G33580|AT5G37600|AT3G01500|AT5G04140|AT5G14570|	|NIA1|GS2|NIA1|GDH2|GSR_1|GDH2|BCA5| |BCA5|GSR_1|CA1|GLU1|NRT2.7|	http://www.genome.jp/kegg-bin/show_pathway?ath00910/ath:AT5G07440%09red/ath:AT1G51720%09red/ath:AT5G14570%09red/ath:AT5G37600%09red/ath:AT1G77760%09red/ath:AT4G33580%09red/ath:AT3G01500%09red/ath:AT5G04140%09red/ath:AT4G37560%09red/ath:AT5G35630%09red
Lysine biosynthesis	KEGG PATHWAY	ath00300	6	16	0.310900333162	0.999945252791	Pbr008015|Pbr037426|Pbr012129|Pbr021889|Pbr008222|Pbr036395	ath:AT1G31230|ath:AT1G54100|ath:AT1G14810|ath:AT5G14060|ath:AT3G53580|ath:AT3G59890|	AT1G31230|AT1G54100|AT1G14810|AT5G14060|AT3G53580|AT3G59890|	AK-HSDH_I|ALDH7B4| |CARAB-AK-LYS| | |	http://www.genome.jp/kegg-bin/show_pathway?ath00300/ath:AT5G14060%09red/ath:AT3G53580%09red/ath:AT1G54100%09red/ath:AT1G14810%09red/ath:AT3G59890%09red/ath:AT1G31230%09red
mRNA surveillance pathway	KEGG PATHWAY	ath03015	34	114	0.312665634159	0.999945252791	Pbr005244|Pbr027338|Pbr012316|Pbr021642|Pbr003845|Pbr002994|Pbr036425|Pbr014367|Pbr031713|Pbr019667|Pbr020179|Pbr038894|Pbr017193|Pbr025694|Pbr042107|Pbr036617|Pbr001378|Pbr000729|Pbr011068|Pbr024526|Pbr009962|Pbr011049|Pbr037529|Pbr026662|Pbr008765|Pbr017052|Pbr012368|Pbr018604|Pbr006918|Pbr009431|Pbr002866|Pbr002190|Pbr029393|Pbr037810	ath:AT3G07810|ath:AT3G20650|ath:AT4G32850|ath:AT5G01400|ath:AT2G29210|ath:AT1G51510|ath:AT1G17720|ath:AT5G37720|ath:AT4G29820|ath:AT4G34110|ath:AT5G60940|ath:AT1G17980|ath:AT1G51510|ath:AT1G71770|ath:AT1G30460|ath:AT5G28900|ath:AT5G65260|ath:AT3G58500|ath:AT5G44090|ath:AT5G37720|ath:AT3G04680|ath:AT4G14300|ath:AT5G65260|ath:AT4G14300|ath:AT4G32850|ath:AT1G02140|ath:AT5G01290|ath:AT3G26618|ath:AT1…	AT3G07810|AT3G20650|AT4G32850|AT5G01400|AT2G29210|AT1G51510|AT1G17720|AT5G37720|AT4G29820|AT4G34110|AT5G60940|AT1G17980|AT1G51510|AT1G71770|AT1G30460|AT5G28900|AT5G65260|AT3G58500|AT5G44090|AT5G37720|AT3G04680|AT4G14300|AT5G65260|AT4G14300|AT4G32850|AT1G02140|AT5G01290|AT3G26618|AT1G51510|AT2G39840|AT5G65260|AT5G19400|AT2G13540|AT3G26618|	| |nPAP|ESP4| |Y14|ATB_BETA|ALY4|CFIM-25|PAB2| |PAPS1|Y14|PAB5|CPSF30| | |PP2A-4| |ALY4|CLPS3| | | |nPAP|MAGO| |ERF1-3|Y14|TOPP4| |SMG7|ABH1|ERF1-3|	http://www.genome.jp/kegg-bin/show_pathway?ath03015/ath:AT5G60940%09red/ath:AT1G30460%09red/ath:AT3G07810%09red/ath:AT3G26618%09red/ath:AT4G34110%09red/ath:AT4G32850%09red/ath:AT5G65260%09red/ath:AT3G04680%09red/ath:AT3G58500%09red/ath:AT5G01400%09red/ath:AT1G71770%09red/ath:AT2G13540%09red/ath:AT3G20650%09red/ath:AT1G51510%09red/ath:AT5G44090%09red/ath:AT5G19400%09red/ath:AT5G28900%09red/ath:AT2…
Ascorbate and aldarate metabolism	KEGG PATHWAY	ath00053	13	41	0.342811553568	0.999945252791	Pbr033247|Pbr023012|Pbr028619|Pbr005739|Pbr022147|Pbr000988|Pbr042913|Pbr037426|Pbr027037|Pbr027959|Pbr035260|Pbr017802|Pbr020725	ath:AT3G52880|ath:AT1G44170|ath:AT1G14520|ath:AT4G34240|ath:AT4G36250|ath:AT1G07890|ath:AT4G09010|ath:AT1G54100|ath:AT3G27820|ath:AT4G34240|ath:AT1G14520|ath:AT3G52880|ath:AT4G35000|	AT3G52880|AT1G44170|AT1G14520|AT4G34240|AT4G36250|AT1G07890|AT4G09010|AT1G54100|AT3G27820|AT4G34240|AT1G14520|AT3G52880|AT4G35000|	MDAR1|ALDH3H1|MIOX1|ALDH3I1|ALDH3F1|APX1|APX4|ALDH7B4|MDAR4|ALDH3I1|MIOX1|MDAR1|APX3|	http://www.genome.jp/kegg-bin/show_pathway?ath00053/ath:AT3G27820%09red/ath:AT4G36250%09red/ath:AT4G35000%09red/ath:AT1G54100%09red/ath:AT1G07890%09red/ath:AT3G52880%09red/ath:AT4G09010%09red/ath:AT1G14520%09red/ath:AT4G34240%09red/ath:AT1G44170%09red
Thiamine metabolism	KEGG PATHWAY	ath00730	4	11	0.391671855555	0.999945252791	Pbr004685|Pbr004200|Pbr026535|Pbr041292	ath:AT4G15560|ath:AT5G54770|ath:AT1G22940|ath:AT3G24030|	AT4G15560|AT5G54770|AT1G22940|AT3G24030|	CLA1|THI1|TH1| |	http://www.genome.jp/kegg-bin/show_pathway?ath00730/ath:AT5G54770%09red/ath:AT3G24030%09red/ath:AT1G22940%09red/ath:AT4G15560%09red
beta-Alanine metabolism	KEGG PATHWAY	ath00410	12	40	0.413312320848	0.999945252791	Pbr029606|Pbr015601|Pbr023012|Pbr012182|Pbr022893|Pbr022147|Pbr038824|Pbr037426|Pbr002357|Pbr027959|Pbr008104|Pbr005739	ath:AT2G43020|ath:AT4G29720|ath:AT1G44170|ath:AT2G02010|ath:AT5G13700|ath:AT4G36250|ath:AT3G17810|ath:AT1G54100|ath:AT2G43020|ath:AT4G34240|ath:AT1G31690|ath:AT4G34240|	AT2G43020|AT4G29720|AT1G44170|AT2G02010|AT5G13700|AT4G36250|AT3G17810|AT1G54100|AT2G43020|AT4G34240|AT1G31690|AT4G34240|	PAO2|PAO5|ALDH3H1|GAD4|PAO1|ALDH3F1|PYD1|ALDH7B4|PAO2|ALDH3I1| |ALDH3I1|	http://www.genome.jp/kegg-bin/show_pathway?ath00410/ath:AT2G02010%09red/ath:AT4G34240%09red/ath:AT3G17810%09red/ath:AT4G36250%09red/ath:AT1G54100%09red/ath:AT5G13700%09red/ath:AT4G29720%09red/ath:AT2G43020%09red/ath:AT1G31690%09red/ath:AT1G44170%09red
Tyrosine metabolism	KEGG PATHWAY	ath00350	12	40	0.413312320848	0.999945252791	Pbr038270|Pbr011886|Pbr011885|Pbr039378|Pbr031985|Pbr009228|Pbr022812|Pbr021222|Pbr026742|Pbr026640|Pbr008104|Pbr017805	ath:AT5G53970|ath:AT2G22250|ath:AT2G22250|ath:AT1G77120|ath:AT1G12050|ath:AT5G11520|ath:AT2G30970|ath:AT1G77120|ath:AT5G54080|ath:AT2G02390|ath:AT1G31690|ath:AT1G71920|	AT5G53970|AT2G22250|AT2G22250|AT1G77120|AT1G12050|AT5G11520|AT2G30970|AT1G77120|AT5G54080|AT2G02390|AT1G31690|AT1G71920|	|AAT|AAT|ADH1| |ASP3|ASP1|ADH1|HGO|GSTZ1| |HISN6B|	http://www.genome.jp/kegg-bin/show_pathway?ath00350/ath:AT5G11520%09red/ath:AT5G54080%09red/ath:AT2G22250%09red/ath:AT1G77120%09red/ath:AT2G02390%09red/ath:AT2G30970%09red/ath:AT1G71920%09red/ath:AT1G12050%09red/ath:AT5G53970%09red/ath:AT1G31690%09red
Fatty acid degradation	KEGG PATHWAY	ath00071	12	40	0.413312320848	0.999945252791	Pbr023012|Pbr005739|Pbr016501|Pbr039378|Pbr022147|Pbr042734|Pbr007471|Pbr026185|Pbr021222|Pbr037426|Pbr027959|Pbr018366	ath:AT1G44170|ath:AT4G34240|ath:AT3G23790|ath:AT1G77120|ath:AT4G36250|ath:AT3G23790|ath:AT5G65110|ath:AT5G48880|ath:AT1G77120|ath:AT1G54100|ath:AT4G34240|ath:AT2G35690|	AT1G44170|AT4G34240|AT3G23790|AT1G77120|AT4G36250|AT3G23790|AT5G65110|AT5G48880|AT1G77120|AT1G54100|AT4G34240|AT2G35690|	ALDH3H1|ALDH3I1|AAE16|ADH1|ALDH3F1|AAE16|ACX2|PKT2|ADH1|ALDH7B4|ALDH3I1|ACX5|	http://www.genome.jp/kegg-bin/show_pathway?ath00071/ath:AT4G36250%09red/ath:AT1G54100%09red/ath:AT1G77120%09red/ath:AT5G48880%09red/ath:AT3G23790%09red/ath:AT4G34240%09red/ath:AT5G65110%09red/ath:AT2G35690%09red/ath:AT1G44170%09red
Ether lipid metabolism	KEGG PATHWAY	ath00565	8	26	0.427284558931	0.999945252791	Pbr020102|Pbr018803|Pbr002191|Pbr007711|Pbr040751|Pbr021785|Pbr002631|Pbr030449	ath:AT1G80950|ath:AT2G45670|ath:AT2G26870|ath:AT1G13560|ath:AT3G03520|ath:AT1G12640|ath:AT5G04040|ath:AT2G26870|	AT1G80950|AT2G45670|AT2G26870|AT1G13560|AT3G03520|AT1G12640|AT5G04040|AT2G26870|	| |NPC2|AAPT1|NPC3| |SDP1|NPC2|	http://www.genome.jp/kegg-bin/show_pathway?ath00565/ath:AT1G13560%09red/ath:AT2G26870%09red/ath:AT5G04040%09red/ath:AT2G45670%09red/ath:AT1G80950%09red/ath:AT1G12640%09red/ath:AT3G03520%09red
Amino sugar and nucleotide sugar metabolism	KEGG PATHWAY	ath00520	34	122	0.441564883396	0.999945252791	Pbr021303|Pbr010817|Pbr001448|Pbr018707|Pbr034954|Pbr031443|Pbr021362|Pbr031422|Pbr039673|Pbr003592|Pbr039439|Pbr018799|Pbr005841|Pbr013898|Pbr013899|Pbr002017|Pbr006120|Pbr002426|Pbr012094|Pbr025297|Pbr022124|Pbr042026|Pbr032790|Pbr028179|Pbr012424|Pbr024522|Pbr010598|Pbr008471|Pbr001290|Pbr029104|Pbr018709|Pbr020146|Pbr035064|Pbr029752	ath:AT3G10740|ath:AT5G24090|ath:AT3G10700|ath:AT5G24090|ath:AT4G39210|ath:AT3G24090|ath:AT1G30620|ath:AT3G24090|ath:AT4G39210|ath:AT5G19220|ath:AT5G24090|ath:AT3G61130|ath:AT1G47840|ath:AT5G51820|ath:AT5G51830|ath:AT4G30440|ath:AT1G27680|ath:AT3G58790|ath:AT1G23190|ath:AT1G06780|ath:AT3G51160|ath:AT1G30620|ath:AT5G51830|ath:AT3G55260|ath:AT4G39210|ath:AT1G66430|ath:AT5G20080|ath:AT5G17310|ath:AT2…	AT3G10740|AT5G24090|AT3G10700|AT5G24090|AT4G39210|AT3G24090|AT1G30620|AT3G24090|AT4G39210|AT5G19220|AT5G24090|AT3G61130|AT1G47840|AT5G51820|AT5G51830|AT4G30440|AT1G27680|AT3G58790|AT1G23190|AT1G06780|AT3G51160|AT1G30620|AT5G51830|AT3G55260|AT4G39210|AT1G66430|AT5G20080|AT5G17310|AT2G45790|AT5G19220|AT5G24090|AT1G27680|AT4G10960|AT4G29130|	ASD1|CHIA|GalAK|CHIA|APL3| |MUR4| |APL3|APL1|CHIA|GAUT1|HXK3|PGM| |GAE1|APL2|GAUT15| |GAUT6|MUR1|MUR4| |HEXO1|APL3| | |UGP2|PMM|APL1|CHIA|APL2|UGE5|HXK1|	http://www.genome.jp/kegg-bin/show_pathway?ath00520/ath:AT1G06780%09red/ath:AT1G23190%09red/ath:AT5G17310%09red/ath:AT3G61130%09red/ath:AT4G39210%09red/ath:AT4G29130%09red/ath:AT1G66430%09red/ath:AT1G27680%09red/ath:AT5G51820%09red/ath:AT1G30620%09red/ath:AT4G10960%09red/ath:AT3G24090%09red/ath:AT3G51160%09red/ath:AT5G20080%09red/ath:AT1G47840%09red/ath:AT5G24090%09red/ath:AT5G51830%09red/ath:AT4…
Lipoic acid metabolism	KEGG PATHWAY	ath00785	2	5	0.45218580278	0.999945252791	Pbr002636|Pbr012276	ath:AT5G08415|ath:AT5G08415|	AT5G08415|AT5G08415|	| |	http://www.genome.jp/kegg-bin/show_pathway?ath00785/ath:AT5G08415%09red
Glycerophospholipid metabolism	KEGG PATHWAY	ath00564	23	83	0.47376838541	0.999945252791	Pbr030105|Pbr007711|Pbr019625|Pbr032218|Pbr014727|Pbr030449|Pbr023504|Pbr028762|Pbr010608|Pbr028510|Pbr008249|Pbr018803|Pbr002299|Pbr021785|Pbr018022|Pbr027181|Pbr020102|Pbr025680|Pbr023578|Pbr002191|Pbr040751|Pbr010709|Pbr002631	ath:AT5G07920|ath:AT1G13560|ath:AT5G42870|ath:AT3G09560|ath:AT2G38670|ath:AT2G26870|ath:AT5G63770|ath:AT1G15110|ath:AT2G26830|ath:AT2G38670|ath:AT3G09560|ath:AT2G45670|ath:AT3G18850|ath:AT1G12640|ath:AT2G20900|ath:AT1G71697|ath:AT1G80950|ath:AT1G71697|ath:AT4G30340|ath:AT2G26870|ath:AT3G03520|ath:AT3G10370|ath:AT5G04040|	AT5G07920|AT1G13560|AT5G42870|AT3G09560|AT2G38670|AT2G26870|AT5G63770|AT1G15110|AT2G26830|AT2G38670|AT3G09560|AT2G45670|AT3G18850|AT1G12640|AT2G20900|AT1G71697|AT1G80950|AT1G71697|AT4G30340|AT2G26870|AT3G03520|AT3G10370|AT5G04040|	DGK1|AAPT1|PAH2| |PECT1|NPC2|DGK2| |emb1187|PECT1| | |LPAT5| |DGK5|CK1| |CK1|DGK7|NPC2|NPC3|SDP6|SDP1|	http://www.genome.jp/kegg-bin/show_pathway?ath00564/ath:AT2G38670%09red/ath:AT2G26870%09red/ath:AT3G10370%09red/ath:AT2G20900%09red/ath:AT4G30340%09red/ath:AT2G45670%09red/ath:AT5G04040%09red/ath:AT3G09560%09red/ath:AT2G26830%09red/ath:AT1G80950%09red/ath:AT3G18850%09red/ath:AT1G71697%09red/ath:AT1G12640%09red/ath:AT1G13560%09red/ath:AT5G63770%09red/ath:AT3G03520%09red/ath:AT5G42870%09red/ath:AT5…
Linoleic acid metabolism	KEGG PATHWAY	ath00591	3	9	0.478846821943	0.999945252791	Pbr004541|Pbr004568|Pbr002631	ath:AT3G45140|ath:AT3G45140|ath:AT5G04040|	AT3G45140|AT3G45140|AT5G04040|	LOX2|LOX2|SDP1|	http://www.genome.jp/kegg-bin/show_pathway?ath00591/ath:AT5G04040%09red/ath:AT3G45140%09red
Pentose phosphate pathway	KEGG PATHWAY	ath00030	15	54	0.492041686382	0.999945252791	Pbr030133|Pbr018635|Pbr005502|Pbr013898|Pbr029981|Pbr036857|Pbr012494|Pbr012806|Pbr035932|Pbr012401|Pbr013399|Pbr021374|Pbr012094|Pbr016797|Pbr010532	ath:AT5G61410|ath:AT5G13420|ath:AT3G52930|ath:AT5G51820|ath:AT1G13700|ath:AT1G12230|ath:AT5G40760|ath:AT2G01140|ath:AT3G54050|ath:AT3G54050|ath:AT2G01290|ath:AT5G44520|ath:AT1G23190|ath:AT3G52930|ath:AT1G43670|	AT5G61410|AT5G13420|AT3G52930|AT5G51820|AT1G13700|AT1G12230|AT5G40760|AT2G01140|AT3G54050|AT3G54050|AT2G01290|AT5G44520|AT1G23190|AT3G52930|AT1G43670|	RPE| | |PGM|PGL1| |G6PD6| |HCEF1|HCEF1|RPI2| | | | |	http://www.genome.jp/kegg-bin/show_pathway?ath00030/ath:AT5G61410%09red/ath:AT3G52930%09red/ath:AT1G12230%09red/ath:AT1G13700%09red/ath:AT1G23190%09red/ath:AT5G51820%09red/ath:AT5G13420%09red/ath:AT2G01290%09red/ath:AT2G01140%09red/ath:AT5G40760%09red/ath:AT3G54050%09red/ath:AT5G44520%09red/ath:AT1G43670%09red
Fatty acid metabolism	KEGG PATHWAY	ath01212	20	73	0.498652702601	0.999945252791	Pbr007471|Pbr035741|Pbr019243|Pbr042734|Pbr012370|Pbr003386|Pbr036267|Pbr035949|Pbr042237|Pbr006420|Pbr039566|Pbr026185|Pbr018366|Pbr016501|Pbr032449|Pbr036936|Pbr035835|Pbr026918|Pbr005674|Pbr041255	ath:AT5G65110|ath:AT2G30200|ath:AT2G05990|ath:AT3G23790|ath:AT2G38040|ath:AT2G05990|ath:AT1G24360|ath:AT2G38040|ath:AT3G15850|ath:AT5G15530|ath:AT5G46290|ath:AT5G48880|ath:AT2G35690|ath:AT3G23790|ath:AT1G62640|ath:AT1G24360|ath:AT2G05990|ath:AT5G35360|ath:AT3G15850|ath:AT5G35360|	AT5G65110|AT2G30200|AT2G05990|AT3G23790|AT2G38040|AT2G05990|AT1G24360|AT2G38040|AT3G15850|AT5G15530|AT5G46290|AT5G48880|AT2G35690|AT3G23790|AT1G62640|AT1G24360|AT2G05990|AT5G35360|AT3G15850|AT5G35360|	ACX2| |MOD1|AAE16|CAC3|MOD1| |CAC3|FAD5|BCCP2|KAS_I|PKT2|ACX5|AAE16|KAS_III| |MOD1|CAC2|FAD5|CAC2|	http://www.genome.jp/kegg-bin/show_pathway?ath01212/ath:AT3G15850%09red/ath:AT1G24360%09red/ath:AT1G62640%09red/ath:AT5G15530%09red/ath:AT5G48880%09red/ath:AT5G35360%09red/ath:AT2G35690%09red/ath:AT5G46290%09red/ath:AT2G38040%09red/ath:AT2G05990%09red/ath:AT3G23790%09red/ath:AT5G65110%09red/ath:AT2G30200%09red
RNA degradation	KEGG PATHWAY	ath03018	30	111	0.507864976489	0.999945252791	Pbr032488|Pbr025034|Pbr024628|Pbr032961|Pbr011906|Pbr017340|Pbr016879|Pbr010371|Pbr022400|Pbr007734|Pbr012258|Pbr019667|Pbr037256|Pbr025694|Pbr033882|Pbr042394|Pbr027735|Pbr003118|Pbr003528|Pbr011911|Pbr011751|Pbr033002|Pbr023806|Pbr037075|Pbr007150|Pbr033225|Pbr035587|Pbr004942|Pbr023683|Pbr021714	ath:AT3G13860|ath:AT1G76630|ath:AT3G13290|ath:AT3G23990|ath:AT3G44260|ath:AT1G03360|ath:AT5G35910|ath:AT3G44260|ath:AT2G32070|ath:AT5G35910|ath:AT3G20800|ath:AT4G34110|ath:AT1G03330|ath:AT1G71770|ath:AT3G03710|ath:AT5G13570|ath:AT3G14080|ath:AT5G35430|ath:AT1G02080|ath:AT3G44260|ath:AT2G17510|ath:AT5G48870|ath:AT2G03870|ath:AT3G61620|ath:AT1G74030|ath:AT1G59760|ath:AT3G25430|ath:AT2G03870|ath:AT3…	AT3G13860|AT1G76630|AT3G13290|AT3G23990|AT3G44260|AT1G03360|AT5G35910|AT3G44260|AT2G32070|AT5G35910|AT3G20800|AT4G34110|AT1G03330|AT1G71770|AT3G03710|AT5G13570|AT3G14080|AT5G35430|AT1G02080|AT3G44260|AT2G17510|AT5G48870|AT2G03870|AT3G61620|AT1G74030|AT1G59760|AT3G25430|AT2G03870|AT3G20800|AT3G22270|	HSP60-3A| |VCR|HSP60| |RRP4| | | | | |PAB2| |PAB5|RIF10|DCP2| | | | |EMB2763|SAD1| |RRP41|ENO1| | | | | |	http://www.genome.jp/kegg-bin/show_pathway?ath03018/ath:AT3G25430%09red/ath:AT1G76630%09red/ath:AT1G02080%09red/ath:AT4G34110%09red/ath:AT5G48870%09red/ath:AT1G74030%09red/ath:AT3G20800%09red/ath:AT3G13860%09red/ath:AT3G14080%09red/ath:AT1G03360%09red/ath:AT1G71770%09red/ath:AT5G13570%09red/ath:AT3G23990%09red/ath:AT2G32070%09red/ath:AT2G03870%09red/ath:AT3G22270%09red/ath:AT2G17510%09red/ath:AT3…
Peroxisome	KEGG PATHWAY	ath04146	22	81	0.508969002965	0.999945252791	Pbr009482|Pbr019898|Pbr001170|Pbr024431|Pbr025247|Pbr031999|Pbr018366|Pbr001483|Pbr029389|Pbr001131|Pbr032797|Pbr016501|Pbr037092|Pbr042734|Pbr007471|Pbr022802|Pbr022823|Pbr034771|Pbr037260|Pbr017975|Pbr026185|Pbr016961	ath:AT2G39970|ath:AT2G26350|ath:AT4G35090|ath:AT5G14590|ath:AT3G14415|ath:AT5G17380|ath:AT2G35690|ath:AT3G14415|ath:AT2G13360|ath:AT2G14860|ath:AT3G07560|ath:AT3G23790|ath:AT5G17380|ath:AT3G23790|ath:AT5G65110|ath:AT1G03000|ath:AT2G42770|ath:AT2G13360|ath:AT3G14415|ath:AT5G14590|ath:AT5G48880|ath:AT3G24570|	AT2G39970|AT2G26350|AT4G35090|AT5G14590|AT3G14415|AT5G17380|AT2G35690|AT3G14415|AT2G13360|AT2G14860|AT3G07560|AT3G23790|AT5G17380|AT3G23790|AT5G65110|AT1G03000|AT2G42770|AT2G13360|AT3G14415|AT5G14590|AT5G48880|AT3G24570|	|PEX10|CAT2| | | |ACX5| |AGT| |PEX13|AAE16| |AAE16|ACX2|PEX6| |AGT| | |PKT2| |	http://www.genome.jp/kegg-bin/show_pathway?ath04146/ath:AT1G03000%09red/ath:AT3G07560%09red/ath:AT5G14590%09red/ath:AT2G42770%09red/ath:AT3G23790%09red/ath:AT2G26350%09red/ath:AT4G35090%09red/ath:AT2G39970%09red/ath:AT3G24570%09red/ath:AT5G48880%09red/ath:AT5G17380%09red/ath:AT2G13360%09red/ath:AT3G14415%09red/ath:AT5G65110%09red/ath:AT2G35690%09red/ath:AT2G14860%09red
Sulfur relay system	KEGG PATHWAY	ath04122	4	14	0.543896528427	0.999945252791	Pbr032835|Pbr032798|Pbr042421|Pbr027429	ath:AT4G35910|ath:AT3G61113|ath:AT1G51310|ath:AT1G01290|	AT4G35910|AT3G61113|AT1G51310|AT1G01290|	| | |CNX3|	http://www.genome.jp/kegg-bin/show_pathway?ath04122/ath:AT4G35910%09red/ath:AT1G51310%09red/ath:AT1G01290%09red/ath:AT3G61113%09red
Endocytosis	KEGG PATHWAY	ath04144	31	117	0.546016514697	0.999945252791	Pbr000287|Pbr032362|Pbr038078|Pbr024776|Pbr015561|Pbr014215|Pbr034999|Pbr024470|Pbr009890|Pbr025530|Pbr001664|Pbr001746|Pbr042493|Pbr000291|Pbr010716|Pbr041512|Pbr017677|Pbr023799|Pbr042813|Pbr033742|Pbr037853|Pbr037985|Pbr031698|Pbr035529|Pbr022688|Pbr007033|Pbr009356|Pbr007374|Pbr008844|Pbr028673|Pbr026423	ath:AT4G05000|ath:AT3G12580|ath:AT3G12580|ath:AT3G12400|ath:AT2G19830|ath:AT3G20290|ath:AT4G09720|ath:AT3G20290|ath:AT5G09590|ath:AT1G10630|ath:AT3G62080|ath:AT1G59610|ath:AT3G53120|ath:AT5G54310|ath:AT5G22950|ath:AT2G06530|ath:AT3G53710|ath:AT5G47960|ath:AT1G09630|ath:AT3G08530|ath:AT5G13300|ath:AT3G62080|ath:AT2G06530|ath:AT4G38200|ath:AT4G26750|ath:AT5G09590|ath:AT3G12580|ath:AT3G12580|ath:AT1…	AT4G05000|AT3G12580|AT3G12580|AT3G12400|AT2G19830|AT3G20290|AT4G09720|AT3G20290|AT5G09590|AT1G10630|AT3G62080|AT1G59610|AT3G53120|AT5G54310|AT5G22950|AT2G06530|AT3G53710|AT5G47960|AT1G09630|AT3G08530|AT5G13300|AT3G62080|AT2G06530|AT4G38200|AT4G26750|AT5G09590|AT3G12580|AT3G12580|AT1G73030|AT1G73030|AT5G22950|	VPS28-2|HSP70|HSP70|ELC|SNF7.2|EHD1|RABG3A|EHD1|MTHSC70-2|ARFA1F| |DL3|VPS37-1|AGD5|VPS24.1|VPS2.1|AGD6|RABA4C|RAB11c| |SFC| |VPS2.1| | |MTHSC70-2|HSP70|HSP70|VPS46.2|VPS46.2|VPS24.1|	http://www.genome.jp/kegg-bin/show_pathway?ath04144/ath:AT5G09590%09red/ath:AT4G26750%09red/ath:AT3G53710%09red/ath:AT1G09630%09red/ath:AT2G06530%09red/ath:AT4G05000%09red/ath:AT3G53120%09red/ath:AT3G08530%09red/ath:AT3G12580%09red/ath:AT3G62080%09red/ath:AT1G10630%09red/ath:AT1G73030%09red/ath:AT2G19830%09red/ath:AT5G13300%09red/ath:AT5G47960%09red/ath:AT5G54310%09red/ath:AT4G38200%09red/ath:AT3…
Other glycan degradation	KEGG PATHWAY	ath00511	5	18	0.549850508902	0.999945252791	Pbr015710|Pbr010586|Pbr029849|Pbr028179|Pbr041726	ath:AT5G61540|ath:AT5G13980|ath:AT5G13980|ath:AT3G55260|ath:AT3G54440|	AT5G61540|AT5G13980|AT5G13980|AT3G55260|AT3G54440|	| | |HEXO1| |	http://www.genome.jp/kegg-bin/show_pathway?ath00511/ath:AT3G54440%09red/ath:AT3G55260%09red/ath:AT5G13980%09red/ath:AT5G61540%09red
Selenocompound metabolism	KEGG PATHWAY	ath00450	5	18	0.549850508902	0.999945252791	Pbr024919|Pbr028216|Pbr003032|Pbr037119|Pbr005629	ath:AT3G57050|ath:AT3G55400|ath:AT3G22890|ath:AT1G64660|ath:AT4G13780|	AT3G57050|AT3G55400|AT3G22890|AT1G64660|AT4G13780|	CBL|OVA1|APS1|MGL| |	http://www.genome.jp/kegg-bin/show_pathway?ath00450/ath:AT4G13780%09red/ath:AT3G55400%09red/ath:AT3G22890%09red/ath:AT3G57050%09red/ath:AT1G64660%09red
Propanoate metabolism	KEGG PATHWAY	ath00640	6	22	0.555098254043	0.999945252791	Pbr012370|Pbr006420|Pbr035949|Pbr026918|Pbr041255|Pbr038759	ath:AT2G38040|ath:AT5G15530|ath:AT2G38040|ath:AT5G35360|ath:AT5G35360|ath:AT5G36880|	AT2G38040|AT5G15530|AT2G38040|AT5G35360|AT5G35360|AT5G36880|	CAC3|BCCP2|CAC3|CAC2|CAC2|ACS|	http://www.genome.jp/kegg-bin/show_pathway?ath00640/ath:AT5G15530%09red/ath:AT5G36880%09red/ath:AT5G35360%09red/ath:AT2G38040%09red
Protein export	KEGG PATHWAY	ath03060	14	53	0.561285200612	0.999945252791	Pbr035102|Pbr034017|Pbr020834|Pbr027931|Pbr007365|Pbr017219|Pbr010845|Pbr036254|Pbr018671|Pbr011347|Pbr036224|Pbr036806|Pbr036577|Pbr035271	ath:AT5G28540|ath:AT2G28800|ath:AT2G28800|ath:AT5G05670|ath:AT4G30600|ath:AT3G20920|ath:AT1G79940|ath:AT1G67680|ath:AT1G79940|ath:AT2G39960|ath:AT1G24490|ath:AT5G28540|ath:AT3G20920|ath:AT2G34250|	AT5G28540|AT2G28800|AT2G28800|AT5G05670|AT4G30600|AT3G20920|AT1G79940|AT1G67680|AT1G79940|AT2G39960|AT1G24490|AT5G28540|AT3G20920|AT2G34250|	BIP1|ALB3|ALB3| | | |ATERDJ2A| |ATERDJ2A| |ALB4|BIP1| | |	http://www.genome.jp/kegg-bin/show_pathway?ath03060/ath:AT5G28540%09red/ath:AT1G67680%09red/ath:AT1G24490%09red/ath:AT4G30600%09red/ath:AT1G79940%09red/ath:AT2G39960%09red/ath:AT2G34250%09red/ath:AT5G05670%09red/ath:AT3G20920%09red/ath:AT2G28800%09red
Isoquinoline alkaloid biosynthesis	KEGG PATHWAY	ath00950	6	23	0.592382940924	0.999945252791	Pbr038270|Pbr011886|Pbr011885|Pbr009228|Pbr022812|Pbr008104	ath:AT5G53970|ath:AT2G22250|ath:AT2G22250|ath:AT5G11520|ath:AT2G30970|ath:AT1G31690|	AT5G53970|AT2G22250|AT2G22250|AT5G11520|AT2G30970|AT1G31690|	|AAT|AAT|ASP3|ASP1| |	http://www.genome.jp/kegg-bin/show_pathway?ath00950/ath:AT5G53970%09red/ath:AT1G31690%09red/ath:AT5G11520%09red/ath:AT2G30970%09red/ath:AT2G22250%09red
Monoterpenoid biosynthesis	KEGG PATHWAY	ath00902	2	7	0.595132724872	0.999945252791	Pbr006253|Pbr035059	ath:AT3G61220|ath:AT3G61220|	AT3G61220|AT3G61220|	| |	http://www.genome.jp/kegg-bin/show_pathway?ath00902/ath:AT3G61220%09red
Phagosome	KEGG PATHWAY	ath04145	22	86	0.607616330565	0.999945252791	Pbr000754|Pbr034999|Pbr018220|Pbr028019|Pbr018612|Pbr039217|Pbr016911|Pbr035271|Pbr025964|Pbr006757|Pbr025648|Pbr033927|Pbr029047|Pbr031414|Pbr015828|Pbr031988|Pbr005832|Pbr005831|Pbr037383|Pbr037819|Pbr039959|Pbr030161	ath:AT5G19780|ath:AT4G09720|ath:AT1G34260|ath:AT5G23860|ath:AT5G61790|ath:AT1G78900|ath:AT5G19780|ath:AT2G34250|ath:AT1G50010|ath:AT4G14960|ath:AT1G50010|ath:AT2G28520|ath:AT3G14270|ath:AT5G46860|ath:AT4G39080|ath:AT5G55290|ath:AT5G44340|ath:AT1G75780|ath:AT4G33240|ath:AT5G61790|ath:AT3G42050|ath:AT5G19780|	AT5G19780|AT4G09720|AT1G34260|AT5G23860|AT5G61790|AT1G78900|AT5G19780|AT2G34250|AT1G50010|AT4G14960|AT1G50010|AT2G28520|AT3G14270|AT5G46860|AT4G39080|AT5G55290|AT5G44340|AT1G75780|AT4G33240|AT5G61790|AT3G42050|AT5G19780|	TUA5|RABG3A|FAB1D|TUB8|CNX1|VHA-A|TUA5| |TUA2|TUA6|TUA2|VHA-A1|FAB1B|VAM3|VHA-A3| |TUB4|TUB1|FAB1A|CNX1| |TUA5|	http://www.genome.jp/kegg-bin/show_pathway?ath04145/ath:AT3G42050%09red/ath:AT2G28520%09red/ath:AT5G23860%09red/ath:AT5G46860%09red/ath:AT5G44340%09red/ath:AT4G39080%09red/ath:AT5G55290%09red/ath:AT2G34250%09red/ath:AT5G19780%09red/ath:AT4G14960%09red/ath:AT1G50010%09red/ath:AT5G61790%09red/ath:AT4G09720%09red/ath:AT1G78900%09red/ath:AT1G75780%09red/ath:AT1G34260%09red/ath:AT4G33240%09red/ath:AT3…
Tropane, piperidine and pyridine alkaloid biosynthesis	KEGG PATHWAY	ath00960	9	36	0.627461260304	0.999945252791	Pbr038270|Pbr011886|Pbr011885|Pbr003842|Pbr009415|Pbr009228|Pbr022812|Pbr008104|Pbr017805	ath:AT5G53970|ath:AT2G22250|ath:AT2G22250|ath:AT2G29330|ath:AT5G06060|ath:AT5G11520|ath:AT2G30970|ath:AT1G31690|ath:AT1G71920|	AT5G53970|AT2G22250|AT2G22250|AT2G29330|AT5G06060|AT5G11520|AT2G30970|AT1G31690|AT1G71920|	|AAT|AAT|TRI| |ASP3|ASP1| |HISN6B|	http://www.genome.jp/kegg-bin/show_pathway?ath00960/ath:AT5G11520%09red/ath:AT5G06060%09red/ath:AT2G22250%09red/ath:AT2G29330%09red/ath:AT2G30970%09red/ath:AT1G71920%09red/ath:AT5G53970%09red/ath:AT1G31690%09red
Circadian rhythm - plant	KEGG PATHWAY	ath04712	9	36	0.627461260304	0.999945252791	Pbr027910|Pbr023037|Pbr023531|Pbr013854|Pbr001636|Pbr019533|Pbr027254|Pbr020913|Pbr024556	ath:AT5G13930|ath:AT1G04400|ath:AT2G23070|ath:AT2G32950|ath:AT4G08920|ath:AT5G13930|ath:AT2G23070|ath:AT5G13930|ath:AT4G08920|	AT5G13930|AT1G04400|AT2G23070|AT2G32950|AT4G08920|AT5G13930|AT2G23070|AT5G13930|AT4G08920|	TT4|CRY2| |COP1|CRY1|TT4| |TT4|CRY1|	http://www.genome.jp/kegg-bin/show_pathway?ath04712/ath:AT5G13930%09red/ath:AT2G32950%09red/ath:AT4G08920%09red/ath:AT2G23070%09red/ath:AT1G04400%09red
Cysteine and methionine metabolism	KEGG PATHWAY	ath00270	25	99	0.632172844901	0.999945252791	Pbr011763|Pbr022812|Pbr017407|Pbr022525|Pbr026061|Pbr006002|Pbr008015|Pbr009228|Pbr022520|Pbr038232|Pbr024919|Pbr038270|Pbr025845|Pbr012129|Pbr021889|Pbr027710|Pbr024294|Pbr037322|Pbr037323|Pbr007298|Pbr041983|Pbr037119|Pbr031495|Pbr022236|Pbr018549	ath:AT5G49160|ath:AT2G30970|ath:AT5G53850|ath:AT2G22780|ath:AT1G02500|ath:AT1G02500|ath:AT1G31230|ath:AT5G11520|ath:AT2G22780|ath:AT1G53240|ath:AT3G57050|ath:AT5G53970|ath:AT1G53240|ath:AT1G14810|ath:AT5G14060|ath:AT4G35640|ath:AT2G22780|ath:AT5G49160|ath:AT4G08990|ath:AT3G47520|ath:AT3G13110|ath:AT1G64660|ath:AT3G13110|ath:AT3G02470|ath:AT1G02500|	AT5G49160|AT2G30970|AT5G53850|AT2G22780|AT1G02500|AT1G02500|AT1G31230|AT5G11520|AT2G22780|AT1G53240|AT3G57050|AT5G53970|AT1G53240|AT1G14810|AT5G14060|AT4G35640|AT2G22780|AT5G49160|AT4G08990|AT3G47520|AT3G13110|AT1G64660|AT3G13110|AT3G02470|AT1G02500|	MET1|ASP1| |PMDH1|SAM1|SAM1|AK-HSDH_I|ASP3|PMDH1|mMDH1|CBL| |mMDH1| |CARAB-AK-LYS|SERAT3;2|PMDH1|MET1| |MDH|SERAT2;2|MGL|SERAT2;2|SAMDC|SAM1|	http://www.genome.jp/kegg-bin/show_pathway?ath00270/ath:AT5G14060%09red/ath:AT3G02470%09red/ath:AT5G49160%09red/ath:AT5G11520%09red/ath:AT3G57050%09red/ath:AT1G64660%09red/ath:AT5G53850%09red/ath:AT4G08990%09red/ath:AT1G14810%09red/ath:AT3G47520%09red/ath:AT1G02500%09red/ath:AT2G22780%09red/ath:AT1G31230%09red/ath:AT1G53240%09red/ath:AT5G53970%09red/ath:AT4G35640%09red/ath:AT2G30970%09red/ath:AT3…
Plant-pathogen interaction	KEGG PATHWAY	ath04626	41	164	0.672681869762	0.999945252791	Pbr025134|Pbr002615|Pbr039714|Pbr000971|Pbr026788|Pbr005258|Pbr025138|Pbr030420|Pbr015939|Pbr014179|Pbr036114|Pbr019628|Pbr034024|Pbr016329|Pbr037537|Pbr038169|Pbr034516|Pbr038858|Pbr013605|Pbr023350|Pbr012900|Pbr039001|Pbr039003|Pbr004076|Pbr030492|Pbr039046|Pbr017041|Pbr033933|Pbr005127|Pbr010790|Pbr017027|Pbr017559|Pbr014369|Pbr013092|Pbr004887|Pbr022550|Pbr041834|Pbr016325|Pbr010446|Pbr010447…	ath:AT2G15680|ath:AT5G53130|ath:AT3G20410|ath:AT2G43290|ath:AT1G80460|ath:AT3G07770|ath:AT3G50360|ath:AT3G50360|ath:AT2G38470|ath:AT3G45640|ath:AT1G18890|ath:AT1G32250|ath:AT3G10190|ath:AT3G07040|ath:AT5G19450|ath:AT3G43810|ath:AT4G33720|ath:AT1G18210|ath:AT5G53130|ath:AT1G24620|ath:AT3G22930|ath:AT3G07040|ath:AT3G07040|ath:AT5G20480|ath:AT3G21220|ath:AT3G43810|ath:AT5G19450|ath:AT3G45640|ath:AT4…	AT2G15680|AT5G53130|AT3G20410|AT2G43290|AT1G80460|AT3G07770|AT3G50360|AT3G50360|AT2G38470|AT3G45640|AT1G18890|AT1G32250|AT3G10190|AT3G07040|AT5G19450|AT3G43810|AT4G33720|AT1G18210|AT5G53130|AT1G24620|AT3G22930|AT3G07040|AT3G07040|AT5G20480|AT3G21220|AT3G43810|AT5G19450|AT3G45640|AT4G01370|AT5G53130|AT5G19450|AT3G07040|AT1G18210|AT2G38470|AT3G07040|AT4G33720|AT1G24620|AT3G07040|AT4G04720|AT4G04720…	|CNGC1|CPK9|MSS3|NHO1|Hsp89.1|CEN2|CEN2|WRKY33|MPK3|CDPK1| | |RPM1|CDPK19|CAM7| | |CNGC1| |CML11|RPM1|RPM1|EFR|MKK5|CAM7|CDPK19|MPK3|MPK4|CNGC1|CDPK19|RPM1| |WRKY33|RPM1| | |RPM1|CPK21|CPK21|CNGC1|	http://www.genome.jp/kegg-bin/show_pathway?ath04626/ath:AT2G15680%09red/ath:AT4G33720%09red/ath:AT5G19450%09red/ath:AT3G21220%09red/ath:AT1G24620%09red/ath:AT2G38470%09red/ath:AT1G18890%09red/ath:AT4G04720%09red/ath:AT1G80460%09red/ath:AT5G53130%09red/ath:AT3G10190%09red/ath:AT1G18210%09red/ath:AT3G22930%09red/ath:AT3G20410%09red/ath:AT5G20480%09red/ath:AT3G07770%09red/ath:AT3G07040%09red/ath:AT3…
Limonene and pinene degradation	KEGG PATHWAY	ath00903	15	63	0.697152845696	0.999945252791	Pbr023012|Pbr026966|Pbr020257|Pbr031496|Pbr022147|Pbr029978|Pbr007086|Pbr007115|Pbr015214|Pbr027959|Pbr015320|Pbr041982|Pbr022010|Pbr023798|Pbr005739	ath:AT1G44170|ath:AT4G15350|ath:AT3G56630|ath:AT5G25120|ath:AT4G36250|ath:AT1G13710|ath:AT3G56630|ath:AT3G56630|ath:AT3G52970|ath:AT4G34240|ath:AT4G37370|ath:AT5G25120|ath:AT4G37340|ath:AT4G15360|ath:AT4G34240|	AT1G44170|AT4G15350|AT3G56630|AT5G25120|AT4G36250|AT1G13710|AT3G56630|AT3G56630|AT3G52970|AT4G34240|AT4G37370|AT5G25120|AT4G37340|AT4G15360|AT4G34240|	ALDH3H1|CYP705A2|CYP94D2|CYP71B11|ALDH3F1|CYP78A5|CYP94D2|CYP94D2|CYP76G1|ALDH3I1|CYP81D8|CYP71B11|CYP81D3|CYP705A3|ALDH3I1|	http://www.genome.jp/kegg-bin/show_pathway?ath00903/ath:AT4G36250%09red/ath:AT1G13710%09red/ath:AT3G52970%09red/ath:AT4G15350%09red/ath:AT4G37340%09red/ath:AT4G37370%09red/ath:AT4G15360%09red/ath:AT5G25120%09red/ath:AT4G34240%09red/ath:AT3G56630%09red/ath:AT1G44170%09red
Glycosphingolipid biosynthesis - globo series	KEGG PATHWAY	ath00603	2	9	0.708164366296	0.999945252791	Pbr008441|Pbr028179	ath:AT5G08380|ath:AT3G55260|	AT5G08380|AT3G55260|	AGAL1|HEXO1|	http://www.genome.jp/kegg-bin/show_pathway?ath00603/ath:AT5G08380%09red/ath:AT3G55260%09red
Diterpenoid biosynthesis	KEGG PATHWAY	ath00904	4	18	0.710925479647	0.999945252791	Pbr009085|Pbr006221|Pbr020040|Pbr014953	ath:AT1G78440|ath:AT5G25900|ath:AT5G25900|ath:AT3G25180|	AT1G78440|AT5G25900|AT5G25900|AT3G25180|	ATGA2OX1|GA3|GA3|CYP82G1|	http://www.genome.jp/kegg-bin/show_pathway?ath00904/ath:AT1G78440%09red/ath:AT3G25180%09red/ath:AT5G25900%09red
Inositol phosphate metabolism	KEGG PATHWAY	ath00562	15	65	0.73537111873	0.999945252791	Pbr009561|Pbr028619|Pbr041170|Pbr029047|Pbr031410|Pbr013861|Pbr037383|Pbr002191|Pbr040861|Pbr010903|Pbr040751|Pbr035260|Pbr009527|Pbr018220|Pbr030449	ath:AT1G09870|ath:AT1G14520|ath:AT2G21170|ath:AT3G14270|ath:AT5G16760|ath:AT5G16760|ath:AT4G33240|ath:AT2G26870|ath:AT5G16760|ath:AT3G08510|ath:AT3G03520|ath:AT1G14520|ath:AT2G40116|ath:AT1G34260|ath:AT2G26870|	AT1G09870|AT1G14520|AT2G21170|AT3G14270|AT5G16760|AT5G16760|AT4G33240|AT2G26870|AT5G16760|AT3G08510|AT3G03520|AT1G14520|AT2G40116|AT1G34260|AT2G26870|	|MIOX1|TIM|FAB1B| | |FAB1A|NPC2| |PLC2|NPC3|MIOX1| |FAB1D|NPC2|	http://www.genome.jp/kegg-bin/show_pathway?ath00562/ath:AT2G26870%09red/ath:AT5G16760%09red/ath:AT3G08510%09red/ath:AT2G21170%09red/ath:AT1G09870%09red/ath:AT2G40116%09red/ath:AT1G14520%09red/ath:AT3G03520%09red/ath:AT1G34260%09red/ath:AT4G33240%09red/ath:AT3G14270%09red
Biosynthesis of unsaturated fatty acids	KEGG PATHWAY	ath01040	8	36	0.736298136195	0.999945252791	Pbr042237|Pbr036267|Pbr007471|Pbr026185|Pbr018366|Pbr036936|Pbr041388|Pbr005674	ath:AT3G15850|ath:AT1G24360|ath:AT5G65110|ath:AT5G48880|ath:AT2G35690|ath:AT1G24360|ath:AT1G01710|ath:AT3G15850|	AT3G15850|AT1G24360|AT5G65110|AT5G48880|AT2G35690|AT1G24360|AT1G01710|AT3G15850|	FAD5| |ACX2|PKT2|ACX5| | |FAD5|	http://www.genome.jp/kegg-bin/show_pathway?ath01040/ath:AT3G15850%09red/ath:AT1G01710%09red/ath:AT1G24360%09red/ath:AT5G48880%09red/ath:AT5G65110%09red/ath:AT2G35690%09red
2-Oxocarboxylic acid metabolism	KEGG PATHWAY	ath01210	17	74	0.749604275539	0.999945252791	Pbr032123|Pbr022812|Pbr030501|Pbr023764|Pbr016356|Pbr008056|Pbr024600|Pbr009228|Pbr008367|Pbr012129|Pbr021889|Pbr013490|Pbr017975|Pbr039983|Pbr024431|Pbr018101|Pbr005571	ath:AT4G38220|ath:AT2G30970|ath:AT3G58750|ath:AT2G44350|ath:AT4G35260|ath:AT4G13430|ath:AT3G58990|ath:AT5G11520|ath:AT5G03290|ath:AT1G14810|ath:AT5G14060|ath:AT4G35260|ath:AT5G14590|ath:AT1G17290|ath:AT5G14590|ath:AT2G05710|ath:AT3G58750|	AT4G38220|AT2G30970|AT3G58750|AT2G44350|AT4G35260|AT4G13430|AT3G58990|AT5G11520|AT5G03290|AT1G14810|AT5G14060|AT4G35260|AT5G14590|AT1G17290|AT5G14590|AT2G05710|AT3G58750|	|ASP1|CSY2|ATCS|IDH1|IIL1|IPMI1|ASP3|IDH-V| |CARAB-AK-LYS|IDH1| |AlaAT1| |ACO3|CSY2|	http://www.genome.jp/kegg-bin/show_pathway?ath01210/ath:AT5G14060%09red/ath:AT2G05710%09red/ath:AT1G17290%09red/ath:AT3G58990%09red/ath:AT4G13430%09red/ath:AT2G44350%09red/ath:AT4G38220%09red/ath:AT5G03290%09red/ath:AT3G58750%09red/ath:AT1G14810%09red/ath:AT4G35260%09red/ath:AT2G30970%09red/ath:AT5G14590%09red/ath:AT5G11520%09red
C5-Branched dibasic acid metabolism	KEGG PATHWAY	ath00660	2	10	0.754027875167	0.999945252791	Pbr008056|Pbr024600	ath:AT4G13430|ath:AT3G58990|	AT4G13430|AT3G58990|	IIL1|IPMI1|	http://www.genome.jp/kegg-bin/show_pathway?ath00660/ath:AT3G58990%09red/ath:AT4G13430%09red
Glycosphingolipid biosynthesis - ganglio series	KEGG PATHWAY	ath00604	1	5	0.758029867337	0.999945252791	Pbr028179	ath:AT3G55260|	AT3G55260|	HEXO1|	http://www.genome.jp/kegg-bin/show_pathway?ath00604/ath:AT3G55260%09red
ABC transporters	KEGG PATHWAY	ath02010	5	24	0.761219195267	0.999945252791	Pbr033479|Pbr013859|Pbr026251|Pbr000573|Pbr032326	ath:AT1G02520|ath:AT4G25960|ath:AT3G28345|ath:AT4G18050|ath:AT3G55320|	AT1G02520|AT4G25960|AT3G28345|AT4G18050|AT3G55320|	PGP11|PGP2| |PGP9|PGP20|	http://www.genome.jp/kegg-bin/show_pathway?ath02010/ath:AT4G18050%09red/ath:AT3G28345%09red/ath:AT4G25960%09red/ath:AT1G02520%09red/ath:AT3G55320%09red
Glycosylphosphatidylinositol(GPI)-anchor biosynthesis	KEGG PATHWAY	ath00563	5	24	0.761219195267	0.999945252791	Pbr034937|Pbr018590|Pbr037800|Pbr035500|Pbr025704	ath:AT1G63110|ath:AT5G17250|ath:AT5G17250|ath:AT2G34980|ath:AT5G14850|	AT1G63110|AT5G17250|AT5G17250|AT2G34980|AT5G14850|	| | |SETH1| |	http://www.genome.jp/kegg-bin/show_pathway?ath00563/ath:AT5G14850%09red/ath:AT1G63110%09red/ath:AT5G17250%09red/ath:AT2G34980%09red
Galactose metabolism	KEGG PATHWAY	ath00052	12	55	0.779946664821	0.999945252791	Pbr041726|Pbr028045|Pbr001726|Pbr035064|Pbr003128|Pbr008471|Pbr017571|Pbr012094|Pbr005841|Pbr008441|Pbr029752|Pbr013898	ath:AT3G54440|ath:AT1G56600|ath:AT4G01970|ath:AT4G10960|ath:AT5G20250|ath:AT5G17310|ath:AT3G57520|ath:AT1G23190|ath:AT1G47840|ath:AT5G08380|ath:AT4G29130|ath:AT5G51820|	AT3G54440|AT1G56600|AT4G01970|AT4G10960|AT5G20250|AT5G17310|AT3G57520|AT1G23190|AT1G47840|AT5G08380|AT4G29130|AT5G51820|	|GolS2|STS|UGE5|DIN10|UGP2|SIP2| |HXK3|AGAL1|HXK1|PGM|	http://www.genome.jp/kegg-bin/show_pathway?ath00052/ath:AT3G54440%09red/ath:AT1G23190%09red/ath:AT5G17310%09red/ath:AT5G51820%09red/ath:AT5G08380%09red/ath:AT1G56600%09red/ath:AT4G10960%09red/ath:AT1G47840%09red/ath:AT5G20250%09red/ath:AT4G29130%09red/ath:AT4G01970%09red/ath:AT3G57520%09red
Steroid biosynthesis	KEGG PATHWAY	ath00100	7	34	0.789799316547	0.999945252791	Pbr018634|Pbr011937|Pbr038791|Pbr005493|Pbr018966|Pbr036911|Pbr002631	ath:AT1G11680|ath:AT2G07050|ath:AT2G07050|ath:AT3G52940|ath:AT1G07420|ath:AT5G50375|ath:AT5G04040|	AT1G11680|AT2G07050|AT2G07050|AT3G52940|AT1G07420|AT5G50375|AT5G04040|	CYP51G1|CAS1|CAS1|FK|SMO2-1|CPI1|SDP1|	http://www.genome.jp/kegg-bin/show_pathway?ath00100/ath:AT1G07420%09red/ath:AT1G11680%09red/ath:AT3G52940%09red/ath:AT5G50375%09red/ath:AT2G07050%09red/ath:AT5G04040%09red
Homologous recombination	KEGG PATHWAY	ath03440	12	56	0.797313585335	0.999945252791	Pbr006814|Pbr013793|Pbr027936|Pbr015625|Pbr030856|Pbr016483|Pbr024393|Pbr031692|Pbr027270|Pbr016412|Pbr041471|Pbr035828	ath:AT5G45400|ath:AT2G32000|ath:AT5G63920|ath:AT2G19490|ath:AT3G02680|ath:AT2G31970|ath:AT1G23750|ath:AT2G06510|ath:AT5G08020|ath:AT3G05740|ath:AT2G19490|ath:AT2G42120|	AT5G45400|AT2G32000|AT5G63920|AT2G19490|AT3G02680|AT2G31970|AT1G23750|AT2G06510|AT5G08020|AT3G05740|AT2G19490|AT2G42120|	RPA70C| |TOP3A| |NBS1|RAD50| |RPA1A|RPA70B|RECQI1| |POLD2|	http://www.genome.jp/kegg-bin/show_pathway?ath03440/ath:AT5G08020%09red/ath:AT2G42120%09red/ath:AT5G45400%09red/ath:AT2G06510%09red/ath:AT2G32000%09red/ath:AT2G31970%09red/ath:AT3G02680%09red/ath:AT3G05740%09red/ath:AT1G23750%09red/ath:AT5G63920%09red/ath:AT2G19490%09red
Metabolic pathways	KEGG PATHWAY	ath01100	477	1861	0.81146603264	0.999945252791	Pbr036170|Pbr013748|Pbr017364|Pbr041170|Pbr014487|Pbr017407|Pbr018657|Pbr035828|Pbr001290|Pbr011885|Pbr024228|Pbr034361|Pbr022147|Pbr029978|Pbr029872|Pbr039148|Pbr039924|Pbr000821|Pbr028179|Pbr015663|Pbr029610|Pbr039217|Pbr002748|Pbr006221|Pbr008553|Pbr021222|Pbr020895|Pbr008655|Pbr012601|Pbr022667|Pbr037260|Pbr028284|Pbr041835|Pbr006298|Pbr015389|Pbr002360|Pbr004200|Pbr024095|Pbr034937|Pbr028857…	ath:AT1G12990|ath:AT5G07440|ath:AT3G63110|ath:AT2G21170|ath:AT5G40650|ath:AT5G53850|ath:AT4G25700|ath:AT2G42120|ath:AT2G45790|ath:AT2G22250|ath:AT1G16900|ath:AT5G20280|ath:AT4G36250|ath:AT1G13710|ath:AT1G80380|ath:AT2G38280|ath:AT5G23710|ath:AT1G76690|ath:AT3G55260|ath:AT5G65750|ath:AT1G06680|ath:AT1G78900|ath:AT2G43360|ath:AT5G25900|ath:AT1G36370|ath:AT1G77120|ath:AT1G09830|ath:AT1G60620|ath:AT5…	AT1G12990|AT5G07440|AT3G63110|AT2G21170|AT5G40650|AT5G53850|AT4G25700|AT2G42120|AT2G45790|AT2G22250|AT1G16900|AT5G20280|AT4G36250|AT1G13710|AT1G80380|AT2G38280|AT5G23710|AT1G76690|AT3G55260|AT5G65750|AT1G06680|AT1G78900|AT2G43360|AT5G25900|AT1G36370|AT1G77120|AT1G09830|AT1G60620|AT5G37510|AT4G02120|AT3G14415|AT1G34130|AT3G45300|AT3G23580|AT2G35040|AT1G06680|AT5G54770|AT1G51650|AT1G63110|AT2G38280…	|GDH2|IPT3|TIM|SDH2-2| |BETA-OHASE_1|POLD2|PMM|AAT| |SPS1F|ALDH3F1|CYP78A5| |FAC1| |OPR2|HEXO1| |PSBP-1|VHA-A|BIO2|GA3|SHM7|ADH1| |RPAC43|EMB1467| | |STT3B|IVD|RNR2A| |PSBP-1|THI1| | |FAC1|APG1|AAPT1|CRD1|PMDH1| |PMDH1|CYP705A2|ASP3|MNS2|DGD2|EMB3003|HXK1| |VHA-A1|PSAN|EMB1467|LUT2|CNX3|GGPS1|RNR2A| |ENO1| |APL2|CYP76G1|OTC|PPDK| |DGK2|LHCB6|TRI|ASP1|TPS1|MUR4|HGO| |F3H|SAM1|NCED4| |APL2| |MUR4|A…	http://www.genome.jp/kegg-bin/show_pathway?ath01100/ath:AT4G08900%09red/ath:AT1G53000%09red/ath:AT5G42870%09red/ath:AT2G05710%09red/ath:AT2G21730%09red/ath:AT5G23670%09red/ath:AT5G35170%09red/ath:AT4G33150%09red/ath:AT5G48880%09red/ath:AT3G54440%09red/ath:AT1G24360%09red/ath:AT4G37970%09red/ath:AT5G08680%09red/ath:AT2G33040%09red/ath:AT4G32770%09red/ath:AT5G04620%09red/ath:AT1G60620%09red/ath:AT5…
Phenylalanine, tyrosine and tryptophan biosynthesis	KEGG PATHWAY	ath00400	12	57	0.813665742351	0.999945252791	Pbr039052|Pbr038270|Pbr033694|Pbr006578|Pbr011886|Pbr011885|Pbr042291|Pbr009228|Pbr022812|Pbr019022|Pbr017805|Pbr013739	ath:AT1G48850|ath:AT5G53970|ath:AT4G27070|ath:AT3G06350|ath:AT2G22250|ath:AT2G22250|ath:AT2G29690|ath:AT5G11520|ath:AT2G30970|ath:AT5G10870|ath:AT1G71920|ath:AT5G38530|	AT1G48850|AT5G53970|AT4G27070|AT3G06350|AT2G22250|AT2G22250|AT2G29690|AT5G11520|AT2G30970|AT5G10870|AT1G71920|AT5G38530|	EMB1144| |TSB2|MEE32|AAT|AAT|ASA2|ASP3|ASP1|CM2|HISN6B|TSBtype2|	http://www.genome.jp/kegg-bin/show_pathway?ath00400/ath:AT2G29690%09red/ath:AT1G48850%09red/ath:AT5G10870%09red/ath:AT5G38530%09red/ath:AT5G11520%09red/ath:AT4G27070%09red/ath:AT2G22250%09red/ath:AT3G06350%09red/ath:AT1G71920%09red/ath:AT5G53970%09red/ath:AT2G30970%09red
Pyrimidine metabolism	KEGG PATHWAY	ath00240	26	116	0.817937308335	0.999945252791	Pbr027131|Pbr024926|Pbr033882|Pbr027747|Pbr012435|Pbr009895|Pbr038543|Pbr035828|Pbr025535|Pbr010240|Pbr039924|Pbr014735|Pbr026541|Pbr007880|Pbr032030|Pbr038824|Pbr026158|Pbr025563|Pbr035368|Pbr008655|Pbr031326|Pbr000359|Pbr022667|Pbr007036|Pbr006298|Pbr003554	ath:AT3G18680|ath:AT3G57080|ath:AT3G03710|ath:AT3G22320|ath:AT2G16370|ath:AT1G61700|ath:AT3G57660|ath:AT2G42120|ath:AT2G15430|ath:AT4G20320|ath:AT5G23710|ath:AT3G23580|ath:AT1G29940|ath:AT3G04080|ath:AT3G13940|ath:AT3G17810|ath:AT3G13940|ath:AT1G06790|ath:AT3G49000|ath:AT1G60620|ath:AT3G49000|ath:AT4G21710|ath:AT4G02120|ath:AT1G61700|ath:AT3G23580|ath:AT1G60620|	AT3G18680|AT3G57080|AT3G03710|AT3G22320|AT2G16370|AT1G61700|AT3G57660|AT2G42120|AT2G15430|AT4G20320|AT5G23710|AT3G23580|AT1G29940|AT3G04080|AT3G13940|AT3G17810|AT3G13940|AT1G06790|AT3G49000|AT1G60620|AT3G49000|AT4G21710|AT4G02120|AT1G61700|AT3G23580|AT1G60620|	|NRPE5|RIF10|NRPB5|THY-1| |NRPA1|POLD2|NRPB3| | |RNR2A|NRPA2|APY1| |PYD1| | | |RPAC43| |NRPB2| | |RNR2A|RPAC43|	http://www.genome.jp/kegg-bin/show_pathway?ath00240/ath:AT5G23710%09red/ath:AT1G06790%09red/ath:AT4G21710%09red/ath:AT1G61700%09red/ath:AT3G49000%09red/ath:AT2G42120%09red/ath:AT3G03710%09red/ath:AT2G15430%09red/ath:AT3G17810%09red/ath:AT3G13940%09red/ath:AT2G16370%09red/ath:AT4G02120%09red/ath:AT3G57080%09red/ath:AT1G29940%09red/ath:AT3G22320%09red/ath:AT3G04080%09red/ath:AT3G18680%09red/ath:AT3…
Phosphatidylinositol signaling system	KEGG PATHWAY	ath04070	14	66	0.820303684154	0.999945252791	Pbr023578|Pbr030105|Pbr029047|Pbr039046|Pbr018220|Pbr023504|Pbr038169|Pbr031410|Pbr013861|Pbr037383|Pbr040861|Pbr010903|Pbr009527|Pbr018022	ath:AT4G30340|ath:AT5G07920|ath:AT3G14270|ath:AT3G43810|ath:AT1G34260|ath:AT5G63770|ath:AT3G43810|ath:AT5G16760|ath:AT5G16760|ath:AT4G33240|ath:AT5G16760|ath:AT3G08510|ath:AT2G40116|ath:AT2G20900|	AT4G30340|AT5G07920|AT3G14270|AT3G43810|AT1G34260|AT5G63770|AT3G43810|AT5G16760|AT5G16760|AT4G33240|AT5G16760|AT3G08510|AT2G40116|AT2G20900|	DGK7|DGK1|FAB1B|CAM7|FAB1D|DGK2|CAM7| | |FAB1A| |PLC2| |DGK5|	http://www.genome.jp/kegg-bin/show_pathway?ath04070/ath:AT4G30340%09red/ath:AT5G16760%09red/ath:AT3G08510%09red/ath:AT2G40116%09red/ath:AT3G43810%09red/ath:AT5G63770%09red/ath:AT2G20900%09red/ath:AT1G34260%09red/ath:AT5G07920%09red/ath:AT4G33240%09red/ath:AT3G14270%09red
Ubiquitin mediated proteolysis	KEGG PATHWAY	ath04120	34	149	0.820322452683	0.999945252791	Pbr021045|Pbr000697|Pbr039592|Pbr001228|Pbr011602|Pbr010917|Pbr032353|Pbr015508|Pbr036681|Pbr029110|Pbr027432|Pbr005004|Pbr001607|Pbr035074|Pbr018716|Pbr003314|Pbr039103|Pbr028235|Pbr011958|Pbr013854|Pbr041320|Pbr026816|Pbr003584|Pbr017248|Pbr013453|Pbr009942|Pbr035767|Pbr035770|Pbr001608|Pbr010706|Pbr036873|Pbr029908|Pbr029626|Pbr035262	ath:AT1G64230|ath:AT3G58040|ath:AT5G46210|ath:AT2G21470|ath:AT2G30110|ath:AT5G05560|ath:AT5G59300|ath:AT2G20000|ath:AT5G41580|ath:AT5G19180|ath:AT3G61790|ath:AT4G36800|ath:AT1G55860|ath:AT4G27880|ath:AT1G64230|ath:AT3G58040|ath:AT1G26830|ath:AT2G30110|ath:AT3G17000|ath:AT2G32950|ath:AT5G41700|ath:AT3G15355|ath:AT5G19180|ath:AT4G36800|ath:AT3G16090|ath:AT3G61790|ath:AT4G02570|ath:AT4G02570|ath:AT1…	AT1G64230|AT3G58040|AT5G46210|AT2G21470|AT2G30110|AT5G05560|AT5G59300|AT2G20000|AT5G41580|AT5G19180|AT3G61790|AT4G36800|AT1G55860|AT4G27880|AT1G64230|AT3G58040|AT1G26830|AT2G30110|AT3G17000|AT2G32950|AT5G41700|AT3G15355|AT5G19180|AT4G36800|AT3G16090|AT3G61790|AT4G02570|AT4G02570|AT1G55860|AT1G75950|AT5G50680|AT2G04660|AT1G06590|AT1G78770|	UBC28|SINAT2|CUL4|SAE2|UBA1|EMB2771|UBC7|HBT| |ECR1| |RCE1|UPL1| |UBC28|SINAT2|CUL3|UBA1|UBC32|COP1|UBC8|UBC25|ECR1|RCE1| | |CUL1|CUL1|UPL1|SKP1|SAE1B|APC2| |APC6|	http://www.genome.jp/kegg-bin/show_pathway?ath04120/ath:AT4G02570%09red/ath:AT2G20000%09red/ath:AT1G55860%09red/ath:AT5G41580%09red/ath:AT2G32950%09red/ath:AT5G41700%09red/ath:AT5G50680%09red/ath:AT1G64230%09red/ath:AT4G36800%09red/ath:AT2G04660%09red/ath:AT5G59300%09red/ath:AT1G06590%09red/ath:AT5G46210%09red/ath:AT2G30110%09red/ath:AT1G75950%09red/ath:AT5G19180%09red/ath:AT4G27880%09red/ath:AT3…
Butanoate metabolism	KEGG PATHWAY	ath00650	3	17	0.824769778123	0.999945252791	Pbr001269|Pbr012182|Pbr002557	ath:AT3G22200|ath:AT2G02010|ath:AT1G79440|	AT3G22200|AT2G02010|AT1G79440|	POP2|GAD4|ALDH5F1|	http://www.genome.jp/kegg-bin/show_pathway?ath00650/ath:AT2G02010%09red/ath:AT1G79440%09red/ath:AT3G22200%09red
Folate biosynthesis	KEGG PATHWAY	ath00790	4	22	0.828298119158	0.999945252791	Pbr005716|Pbr027429|Pbr012435|Pbr014950	ath:AT4G30000|ath:AT1G01290|ath:AT2G16370|ath:AT3G07270|	AT4G30000|AT1G01290|AT2G16370|AT3G07270|	|CNX3|THY-1| |	http://www.genome.jp/kegg-bin/show_pathway?ath00790/ath:AT1G01290%09red/ath:AT4G30000%09red/ath:AT2G16370%09red/ath:AT3G07270%09red
Valine, leucine and isoleucine degradation	KEGG PATHWAY	ath00280	9	45	0.831086802377	0.999945252791	Pbr023012|Pbr005739|Pbr041835|Pbr022147|Pbr011969|Pbr026185|Pbr037426|Pbr027959|Pbr019162	ath:AT1G44170|ath:AT4G34240|ath:AT3G45300|ath:AT4G36250|ath:AT4G16155|ath:AT5G48880|ath:AT1G54100|ath:AT4G34240|ath:AT3G16170|	AT1G44170|AT4G34240|AT3G45300|AT4G36250|AT4G16155|AT5G48880|AT1G54100|AT4G34240|AT3G16170|	ALDH3H1|ALDH3I1|IVD|ALDH3F1| |PKT2|ALDH7B4|ALDH3I1| |	http://www.genome.jp/kegg-bin/show_pathway?ath00280/ath:AT4G16155%09red/ath:AT4G36250%09red/ath:AT1G54100%09red/ath:AT3G16170%09red/ath:AT5G48880%09red/ath:AT3G45300%09red/ath:AT4G34240%09red/ath:AT1G44170%09red
Glycosaminoglycan degradation	KEGG PATHWAY	ath00531	1	7	0.84924264123	0.999945252791	Pbr028179	ath:AT3G55260|	AT3G55260|	HEXO1|	http://www.genome.jp/kegg-bin/show_pathway?ath00531/ath:AT3G55260%09red
Stilbenoid, diarylheptanoid and gingerol biosynthesis	KEGG PATHWAY	ath00945	13	64	0.851896148402	0.999945252791	Pbr026583|Pbr026966|Pbr020257|Pbr031496|Pbr029978|Pbr007086|Pbr007115|Pbr015214|Pbr006713|Pbr015320|Pbr041982|Pbr022010|Pbr023798	ath:AT2G40890|ath:AT4G15350|ath:AT3G56630|ath:AT5G25120|ath:AT1G13710|ath:AT3G56630|ath:AT3G56630|ath:AT3G52970|ath:AT5G48930|ath:AT4G37370|ath:AT5G25120|ath:AT4G37340|ath:AT4G15360|	AT2G40890|AT4G15350|AT3G56630|AT5G25120|AT1G13710|AT3G56630|AT3G56630|AT3G52970|AT5G48930|AT4G37370|AT5G25120|AT4G37340|AT4G15360|	CYP98A3|CYP705A2|CYP94D2|CYP71B11|CYP78A5|CYP94D2|CYP94D2|CYP76G1|HCT|CYP81D8|CYP71B11|CYP81D3|CYP705A3|	http://www.genome.jp/kegg-bin/show_pathway?ath00945/ath:AT2G40890%09red/ath:AT1G13710%09red/ath:AT3G52970%09red/ath:AT4G15350%09red/ath:AT5G48930%09red/ath:AT4G37340%09red/ath:AT4G37370%09red/ath:AT4G15360%09red/ath:AT5G25120%09red/ath:AT3G56630%09red
Vitamin B6 metabolism	KEGG PATHWAY	ath00750	2	13	0.856010187705	0.999945252791	Pbr027712|Pbr031708	ath:AT4G35630|ath:AT4G29840|	AT4G35630|AT4G29840|	PSAT|MTO2|	http://www.genome.jp/kegg-bin/show_pathway?ath00750/ath:AT4G35630%09red/ath:AT4G29840%09red
Mismatch repair	KEGG PATHWAY	ath03430	7	39	0.878983524772	0.999945252791	Pbr006814|Pbr007124|Pbr039278|Pbr024393|Pbr027270|Pbr031692|Pbr035828	ath:AT5G45400|ath:AT3G18524|ath:AT1G63160|ath:AT1G23750|ath:AT5G08020|ath:AT2G06510|ath:AT2G42120|	AT5G45400|AT3G18524|AT1G63160|AT1G23750|AT5G08020|AT2G06510|AT2G42120|	RPA70C|MSH2|RFC2| |RPA70B|RPA1A|POLD2|	http://www.genome.jp/kegg-bin/show_pathway?ath03430/ath:AT1G63160%09red/ath:AT5G08020%09red/ath:AT3G18524%09red/ath:AT5G45400%09red/ath:AT2G06510%09red/ath:AT2G42120%09red/ath:AT1G23750%09red
Nicotinate and nicotinamide metabolism	KEGG PATHWAY	ath00760	2	14	0.880292348788	0.999945252791	Pbr035445|Pbr024040	ath:AT2G23420|ath:AT5G50210|	AT2G23420|AT5G50210|	NAPRT2|QS|	http://www.genome.jp/kegg-bin/show_pathway?ath00760/ath:AT5G50210%09red/ath:AT2G23420%09red
Non-homologous end-joining	KEGG PATHWAY	ath03450	1	8	0.881006380774	0.999945252791	Pbr016483	ath:AT2G31970|	AT2G31970|	RAD50|	http://www.genome.jp/kegg-bin/show_pathway?ath03450/ath:AT2G31970%09red
N-Glycan biosynthesis	KEGG PATHWAY	ath00510	8	44	0.883398235832	0.999945252791	Pbr036170|Pbr024228|Pbr028284|Pbr015090|Pbr025249|Pbr040095|Pbr003737|Pbr026693	ath:AT1G12990|ath:AT1G16900|ath:AT1G34130|ath:AT1G76400|ath:AT1G16570|ath:AT3G21160|ath:AT5G63840|ath:AT4G21150|	AT1G12990|AT1G16900|AT1G34130|AT1G76400|AT1G16570|AT3G21160|AT5G63840|AT4G21150|	| |STT3B| | |MNS2|RSW3|HAP6|	http://www.genome.jp/kegg-bin/show_pathway?ath00510/ath:AT1G16900%09red/ath:AT1G16570%09red/ath:AT4G21150%09red/ath:AT5G63840%09red/ath:AT1G34130%09red/ath:AT1G76400%09red/ath:AT1G12990%09red/ath:AT3G21160%09red
Glutathione metabolism	KEGG PATHWAY	ath00480	19	93	0.883744913639	0.999945252791	Pbr017975|Pbr012602|Pbr024431|Pbr006554|Pbr022632|Pbr007357|Pbr000988|Pbr012494|Pbr042913|Pbr035687|Pbr038887|Pbr005064|Pbr012649|Pbr006298|Pbr002369|Pbr025294|Pbr030956|Pbr014735|Pbr020725	ath:AT5G14590|ath:AT1G65820|ath:AT5G14590|ath:AT5G27380|ath:AT3G09270|ath:AT2G24200|ath:AT1G07890|ath:AT5G40760|ath:AT4G09010|ath:AT3G09270|ath:AT3G09270|ath:AT4G23100|ath:AT5G17220|ath:AT3G23580|ath:AT2G30870|ath:AT3G54660|ath:AT3G24170|ath:AT3G23580|ath:AT4G35000|	AT5G14590|AT1G65820|AT5G14590|AT5G27380|AT3G09270|AT2G24200|AT1G07890|AT5G40760|AT4G09010|AT3G09270|AT3G09270|AT4G23100|AT5G17220|AT3G23580|AT2G30870|AT3G54660|AT3G24170|AT3G23580|AT4G35000|	| | |GSH2|GSTU8| |APX1|G6PD6|APX4|GSTU8|GSTU8|GSH1|GSTF12|RNR2A|GSTF10|GR|GR1|RNR2A|APX3|	http://www.genome.jp/kegg-bin/show_pathway?ath00480/ath:AT1G65820%09red/ath:AT4G35000%09red/ath:AT5G17220%09red/ath:AT3G54660%09red/ath:AT2G30870%09red/ath:AT1G07890%09red/ath:AT4G23100%09red/ath:AT4G09010%09red/ath:AT3G09270%09red/ath:AT5G40760%09red/ath:AT5G27380%09red/ath:AT2G24200%09red/ath:AT3G23580%09red/ath:AT5G14590%09red/ath:AT3G24170%09red
Tryptophan metabolism	KEGG PATHWAY	ath00380	8	45	0.895769683764	0.999945252791	Pbr009240|Pbr015663|Pbr023012|Pbr005739|Pbr022147|Pbr037426|Pbr027959|Pbr001170	ath:AT5G25620|ath:AT5G65750|ath:AT1G44170|ath:AT4G34240|ath:AT4G36250|ath:AT1G54100|ath:AT4G34240|ath:AT4G35090|	AT5G25620|AT5G65750|AT1G44170|AT4G34240|AT4G36250|AT1G54100|AT4G34240|AT4G35090|	YUC6| |ALDH3H1|ALDH3I1|ALDH3F1|ALDH7B4|ALDH3I1|CAT2|	http://www.genome.jp/kegg-bin/show_pathway?ath00380/ath:AT5G25620%09red/ath:AT4G36250%09red/ath:AT1G54100%09red/ath:AT5G65750%09red/ath:AT4G34240%09red/ath:AT4G35090%09red/ath:AT1G44170%09red
Sphingolipid metabolism	KEGG PATHWAY	ath00600	4	26	0.903064862106	0.999945252791	Pbr035641|Pbr008441|Pbr041726|Pbr011613	ath:AT1G27980|ath:AT5G08380|ath:AT3G54440|ath:AT5G23670|	AT1G27980|AT5G08380|AT3G54440|AT5G23670|	DPL1|AGAL1| |LCB2|	http://www.genome.jp/kegg-bin/show_pathway?ath00600/ath:AT3G54440%09red/ath:AT5G08380%09red/ath:AT1G27980%09red/ath:AT5G23670%09red
Nucleotide excision repair	KEGG PATHWAY	ath03420	13	69	0.906032510701	0.999945252791	Pbr018216|Pbr006814|Pbr039592|Pbr028843|Pbr030659|Pbr040274|Pbr024393|Pbr039278|Pbr038888|Pbr027270|Pbr020345|Pbr031692|Pbr035828	ath:AT5G41370|ath:AT5G45400|ath:AT5G46210|ath:AT5G38470|ath:AT5G38470|ath:AT5G41150|ath:AT1G23750|ath:AT1G63160|ath:AT1G18040|ath:AT5G08020|ath:AT1G18040|ath:AT2G06510|ath:AT2G42120|	AT5G41370|AT5G45400|AT5G46210|AT5G38470|AT5G38470|AT5G41150|AT1G23750|AT1G63160|AT1G18040|AT5G08020|AT1G18040|AT2G06510|AT2G42120|	XPB1|RPA70C|CUL4|RAD23D|RAD23D|UVH1| |RFC2|CDKD1;3|RPA70B|CDKD1;3|RPA1A|POLD2|	http://www.genome.jp/kegg-bin/show_pathway?ath03420/ath:AT5G38470%09red/ath:AT1G63160%09red/ath:AT5G08020%09red/ath:AT2G42120%09red/ath:AT5G46210%09red/ath:AT2G06510%09red/ath:AT1G18040%09red/ath:AT5G45400%09red/ath:AT5G41370%09red/ath:AT5G41150%09red/ath:AT1G23750%09red
Riboflavin metabolism	KEGG PATHWAY	ath00740	1	9	0.906079583669	0.999945252791	Pbr035823	ath:AT2G42070|	AT2G42070|	NUDX23|	http://www.genome.jp/kegg-bin/show_pathway?ath00740/ath:AT2G42070%09red
Ubiquinone and other terpenoid-quinone biosynthesis	KEGG PATHWAY	ath00130	5	32	0.914584207494	0.999945252791	Pbr038270|Pbr030350|Pbr039972|Pbr009217|Pbr012898	ath:AT5G53970|ath:AT4G05160|ath:AT1G65060|ath:AT4G32770|ath:AT3G63410|	AT5G53970|AT4G05160|AT1G65060|AT4G32770|AT3G63410|	| |4CL3|VTE1|APG1|	http://www.genome.jp/kegg-bin/show_pathway?ath00130/ath:AT1G65060%09red/ath:AT4G05160%09red/ath:AT5G53970%09red/ath:AT3G63410%09red/ath:AT4G32770%09red
Biosynthesis of secondary metabolites	KEGG PATHWAY	ath01110	242	995	0.918571877005	0.999945252791	Pbr029981|Pbr041170|Pbr034954|Pbr035949|Pbr014487|Pbr002563|Pbr004021|Pbr039439|Pbr018657|Pbr024431|Pbr015262|Pbr019452|Pbr005841|Pbr011432|Pbr023012|Pbr022147|Pbr029978|Pbr041807|Pbr029872|Pbr039148|Pbr017364|Pbr041369|Pbr014305|Pbr015320|Pbr025297|Pbr036948|Pbr023798|Pbr015663|Pbr016278|Pbr034488|Pbr019587|Pbr006221|Pbr027407|Pbr011969|Pbr008553|Pbr035932|Pbr027959|Pbr034771|Pbr040797|Pbr025447…	ath:AT1G13700|ath:AT2G21170|ath:AT4G39210|ath:AT2G38040|ath:AT5G40650|ath:AT1G16350|ath:AT5G10240|ath:AT5G24090|ath:AT4G25700|ath:AT5G14590|ath:AT1G54220|ath:AT3G51820|ath:AT1G47840|ath:AT1G74470|ath:AT1G44170|ath:AT4G36250|ath:AT1G13710|ath:AT4G26910|ath:AT1G80380|ath:AT2G38280|ath:AT3G63110|ath:AT3G47000|ath:AT5G66760|ath:AT4G37370|ath:AT1G06780|ath:AT5G63290|ath:AT4G15360|ath:AT5G65750|ath:AT1…	AT1G13700|AT2G21170|AT4G39210|AT2G38040|AT5G40650|AT1G16350|AT5G10240|AT5G24090|AT4G25700|AT5G14590|AT1G54220|AT3G51820|AT1G47840|AT1G74470|AT1G44170|AT4G36250|AT1G13710|AT4G26910|AT1G80380|AT2G38280|AT3G63110|AT3G47000|AT5G66760|AT4G37370|AT1G06780|AT5G63290|AT4G15360|AT5G65750|AT1G32470|AT1G05260|AT4G19170|AT5G25900|AT1G68010|AT4G16155|AT1G36370|AT3G54050|AT4G34240|AT2G13360|AT2G36580|AT2G36580…	PGL1|TIM|APL3|CAC3|SDH2-2| |ASN3|CHIA|BETA-OHASE_1| | |G4|HXK3| |ALDH3H1|ALDH3F1|CYP78A5| | |FAC1|IPT3| |SDH1-1|CYP81D8|GAUT6| |CYP705A3| | |RCI3|NCED4|GA3|HPR| |SHM7|HCEF1|ALDH3I1|AGT| | | |APL1|ASP1| | |RHS19| |ASD1| | |SHM1|PDH-E1_BETA|CHIA| |CAC3|PORB|APG1|ATCS|KCS11|UGT78D2|CAS1| |TT4|PORB|CRD1|PMDH1|CPD|CRD1|PMDH1| |TSB2|PKP-ALPHA|CYP705A2|PGM|HEMA1| |IIL1|ASP3|GAUT1| |GAUT15| |EMB3003|HXK1…	http://www.genome.jp/kegg-bin/show_pathway?ath01110/ath:AT1G65060%09red/ath:AT5G06720%09red/ath:AT4G15560%09red/ath:AT5G15530%09red/ath:AT4G08900%09red/ath:AT5G35360%09red/ath:AT4G35260%09red/ath:AT5G03290%09red/ath:AT1G53240%09red/ath:AT5G10870%09red/ath:AT5G05690%09red/ath:AT4G26910%09red/ath:AT2G05710%09red/ath:AT1G13700%09red/ath:AT2G21730%09red/ath:AT1G09430%09red/ath:AT1G05260%09red/ath:AT5…
SNARE interactions in vesicular transport	KEGG PATHWAY	ath04130	8	48	0.926441803934	0.999945252791	Pbr007334|Pbr040681|Pbr035719|Pbr035718|Pbr034274|Pbr010325|Pbr031414|Pbr035727	ath:AT5G58060|ath:AT4G14600|ath:AT3G11820|ath:AT3G11820|ath:AT5G58060|ath:AT3G11820|ath:AT5G46860|ath:AT3G11820|	AT5G58060|AT4G14600|AT3G11820|AT3G11820|AT5G58060|AT3G11820|AT5G46860|AT3G11820|	YKT61| |SYP121|SYP121|YKT61|SYP121|VAM3|SYP121|	http://www.genome.jp/kegg-bin/show_pathway?ath04130/ath:AT5G58060%09red/ath:AT3G11820%09red/ath:AT4G14600%09red/ath:AT5G46860%09red
Arachidonic acid metabolism	KEGG PATHWAY	ath00590	2	17	0.932211393908	0.999945252791	Pbr005811|Pbr002631	ath:AT5G42150|ath:AT5G04040|	AT5G42150|AT5G04040|	|SDP1|	http://www.genome.jp/kegg-bin/show_pathway?ath00590/ath:AT5G04040%09red/ath:AT5G42150%09red
Valine, leucine and isoleucine biosynthesis	KEGG PATHWAY	ath00290	3	23	0.933755730808	0.999945252791	Pbr032398|Pbr008056|Pbr024600	ath:AT3G10050|ath:AT4G13430|ath:AT3G58990|	AT3G10050|AT4G13430|AT3G58990|	OMR1|IIL1|IPMI1|	http://www.genome.jp/kegg-bin/show_pathway?ath00290/ath:AT3G10050%09red/ath:AT3G58990%09red/ath:AT4G13430%09red
Cyanoamino acid metabolism	KEGG PATHWAY	ath00460	10	60	0.943968722008	0.999945252791	Pbr023529|Pbr013991|Pbr020853|Pbr040110|Pbr008553|Pbr041369|Pbr007489|Pbr023783|Pbr029322|Pbr004667	ath:AT4G37560|ath:AT4G37930|ath:AT2G44450|ath:AT4G37930|ath:AT1G36370|ath:AT3G47000|ath:AT4G37930|ath:AT2G25630|ath:AT1G36370|ath:AT4G37930|	AT4G37560|AT4G37930|AT2G44450|AT4G37930|AT1G36370|AT3G47000|AT4G37930|AT2G25630|AT1G36370|AT4G37930|	|SHM1|BGLU15|SHM1|SHM7| |SHM1|BGLU14|SHM7|SHM1|	http://www.genome.jp/kegg-bin/show_pathway?ath00460/ath:AT3G47000%09red/ath:AT4G37930%09red/ath:AT4G37560%09red/ath:AT1G36370%09red/ath:AT2G25630%09red/ath:AT2G44450%09red
Starch and sucrose metabolism	KEGG PATHWAY	ath00500	37	188	0.96661436647	0.999945252791	Pbr015751|Pbr034954|Pbr039508|Pbr039673|Pbr003592|Pbr008035|Pbr018799|Pbr005841|Pbr022714|Pbr013898|Pbr012737|Pbr034361|Pbr035099|Pbr003019|Pbr041369|Pbr002017|Pbr006120|Pbr020853|Pbr012094|Pbr025297|Pbr029752|Pbr032790|Pbr042891|Pbr002426|Pbr012424|Pbr024522|Pbr029288|Pbr008471|Pbr005776|Pbr006528|Pbr032091|Pbr032090|Pbr029104|Pbr042329|Pbr013899|Pbr020146|Pbr023783	ath:AT5G51460|ath:AT4G39210|ath:AT1G78580|ath:AT4G39210|ath:AT5G19220|ath:AT4G10120|ath:AT3G61130|ath:AT1G47840|ath:AT4G02280|ath:AT5G51820|ath:AT5G51460|ath:AT5G20280|ath:AT3G23920|ath:AT4G25000|ath:AT3G47000|ath:AT4G30440|ath:AT1G27680|ath:AT2G44450|ath:AT1G23190|ath:AT1G06780|ath:AT4G29130|ath:AT5G51830|ath:AT3G23920|ath:AT3G58790|ath:AT4G39210|ath:AT1G66430|ath:AT3G43860|ath:AT5G17310|ath:AT1…	AT5G51460|AT4G39210|AT1G78580|AT4G39210|AT5G19220|AT4G10120|AT3G61130|AT1G47840|AT4G02280|AT5G51820|AT5G51460|AT5G20280|AT3G23920|AT4G25000|AT3G47000|AT4G30440|AT1G27680|AT2G44450|AT1G23190|AT1G06780|AT4G29130|AT5G51830|AT3G23920|AT3G58790|AT4G39210|AT1G66430|AT3G43860|AT5G17310|AT1G76130|AT4G25000|AT5G20280|AT5G20280|AT5G19220|AT3G46970|AT5G51830|AT1G27680|AT2G25630|	ATTPPA|APL3|TPS1|APL3|APL1|ATSPS4F|GAUT1|HXK3|SUS3|PGM|ATTPPA|SPS1F|BAM1|AMY1| |GAE1|APL2|BGLU15| |GAUT6|HXK1| |BAM1|GAUT15|APL3| |GH9A4|UGP2|AMY2|AMY1|SPS1F|SPS1F|APL1|PHS2| |APL2|BGLU14|	http://www.genome.jp/kegg-bin/show_pathway?ath00500/ath:AT4G10120%09red/ath:AT1G06780%09red/ath:AT1G23190%09red/ath:AT5G17310%09red/ath:AT3G61130%09red/ath:AT3G43860%09red/ath:AT5G51460%09red/ath:AT4G02280%09red/ath:AT4G39210%09red/ath:AT4G29130%09red/ath:AT1G66430%09red/ath:AT1G27680%09red/ath:AT5G51820%09red/ath:AT3G23920%09red/ath:AT2G44450%09red/ath:AT3G47000%09red/ath:AT4G25000%09red/ath:AT1…
Taurine and hypotaurine metabolism	KEGG PATHWAY	ath00430	1	14	0.971238644415	0.999945252791	Pbr012182	ath:AT2G02010|	AT2G02010|	GAD4|	http://www.genome.jp/kegg-bin/show_pathway?ath00430/ath:AT2G02010%09red
Pantothenate and CoA biosynthesis	KEGG PATHWAY	ath00770	3	28	0.972355887362	0.999945252791	Pbr038824|Pbr036954|Pbr032700	ath:AT3G17810|ath:AT3G18030|ath:AT3G61530|	AT3G17810|AT3G18030|AT3G61530|	PYD1|HAL3A|PANB2|	http://www.genome.jp/kegg-bin/show_pathway?ath00770/ath:AT3G18030%09red/ath:AT3G61530%09red/ath:AT3G17810%09red
Sulfur metabolism	KEGG PATHWAY	ath00920	5	41	0.97747156535	0.999945252791	Pbr028167|Pbr041983|Pbr027710|Pbr031495|Pbr003032	ath:AT3G01910|ath:AT3G13110|ath:AT4G35640|ath:AT3G13110|ath:AT3G22890|	AT3G01910|AT3G13110|AT4G35640|AT3G13110|AT3G22890|	SOX|SERAT2;2|SERAT3;2|SERAT2;2|APS1|	http://www.genome.jp/kegg-bin/show_pathway?ath00920/ath:AT4G35640%09red/ath:AT3G01910%09red/ath:AT3G22890%09red/ath:AT3G13110%09red
Sesquiterpenoid and triterpenoid biosynthesis	KEGG PATHWAY	ath00909	2	23	0.97930729978	0.999945252791	Pbr036998|Pbr042779	ath:AT1G78950|ath:AT1G78955|	AT1G78950|AT1G78955|	|CAMS1|	http://www.genome.jp/kegg-bin/show_pathway?ath00909/ath:AT1G78955%09red/ath:AT1G78950%09red
Fatty acid elongation	KEGG PATHWAY	ath00062	3	31	0.983971575159	0.999945252791	Pbr017012|Pbr041388|Pbr025429	ath:AT2G26640|ath:AT1G01710|ath:AT2G26640|	AT2G26640|AT1G01710|AT2G26640|	KCS11| |KCS11|	http://www.genome.jp/kegg-bin/show_pathway?ath00062/ath:AT1G01710%09red/ath:AT2G26640%09red
Basal transcription factors	KEGG PATHWAY	ath03022	7	55	0.985307753338	0.999945252791	Pbr010232|Pbr018216|Pbr038192|Pbr003846|Pbr020561|Pbr020345|Pbr038888	ath:AT4G20280|ath:AT5G41370|ath:AT1G17440|ath:AT1G07480|ath:AT4G34340|ath:AT1G18040|ath:AT1G18040|	AT4G20280|AT5G41370|AT1G17440|AT1G07480|AT4G34340|AT1G18040|AT1G18040|	TAF11|XPB1|EER4| |TAF8|CDKD1;3|CDKD1;3|	http://www.genome.jp/kegg-bin/show_pathway?ath03022/ath:AT1G07480%09red/ath:AT1G18040%09red/ath:AT5G41370%09red/ath:AT4G20280%09red/ath:AT4G34340%09red/ath:AT1G17440%09red
DNA replication	KEGG PATHWAY	ath03030	6	50	0.986522519215	0.999945252791	Pbr006814|Pbr039278|Pbr024393|Pbr027270|Pbr031692|Pbr035828	ath:AT5G45400|ath:AT1G63160|ath:AT1G23750|ath:AT5G08020|ath:AT2G06510|ath:AT2G42120|	AT5G45400|AT1G63160|AT1G23750|AT5G08020|AT2G06510|AT2G42120|	RPA70C|RFC2| |RPA70B|RPA1A|POLD2|	http://www.genome.jp/kegg-bin/show_pathway?ath03030/ath:AT1G63160%09red/ath:AT5G08020%09red/ath:AT5G45400%09red/ath:AT2G06510%09red/ath:AT2G42120%09red/ath:AT1G23750%09red
Oxidative phosphorylation	KEGG PATHWAY	ath00190	28	162	0.989913353504	0.999945252791	Pbr030484|Pbr017423|Pbr026789|Pbr017171|Pbr019082|Pbr028917|Pbr024780|Pbr021897|Pbr041824|Pbr039217|Pbr020157|Pbr037843|Pbr016422|Pbr026279|Pbr013386|Pbr015828|Pbr024095|Pbr033927|Pbr016641|Pbr034055|Pbr014487|Pbr014305|Pbr012601|Pbr031988|Pbr030867|Pbr027854|Pbr028751|Pbr039959	ath:AT1G51650|ath:AT1G53030|ath:AT1G15690|ath:AT1G16700|ath:AT5G47030|ath:AT1G15690|ath:AT5G56090|ath:AT5G13440|ath:AT2G18960|ath:AT1G78900|ath:AT2G33040|ath:AT5G13430|ath:AT1G15690|ath:AT3G47950|ath:AT5G08680|ath:AT4G39080|ath:AT1G51650|ath:AT2G28520|ath:AT5G37510|ath:AT5G09650|ath:AT5G40650|ath:AT5G66760|ath:AT5G37510|ath:AT5G55290|ath:AT4G09650|ath:AT4G32260|ath:AT5G08680|ath:AT3G42050|	AT1G51650|AT1G53030|AT1G15690|AT1G16700|AT5G47030|AT1G15690|AT5G56090|AT5G13440|AT2G18960|AT1G78900|AT2G33040|AT5G13430|AT1G15690|AT3G47950|AT5G08680|AT4G39080|AT1G51650|AT2G28520|AT5G37510|AT5G09650|AT5G40650|AT5G66760|AT5G37510|AT5G55290|AT4G09650|AT4G32260|AT5G08680|AT3G42050|	| |AVP1| | |AVP1|COX15| |HA1|VHA-A|ATP3| |AVP1|HA4| |VHA-A3| |VHA-A1|EMB1467|PPa6|SDH2-2|SDH1-1|EMB1467| |ATPD| | | |	http://www.genome.jp/kegg-bin/show_pathway?ath00190/ath:AT2G18960%09red/ath:AT1G15690%09red/ath:AT5G55290%09red/ath:AT4G39080%09red/ath:AT5G40650%09red/ath:AT2G28520%09red/ath:AT3G47950%09red/ath:AT1G78900%09red/ath:AT5G09650%09red/ath:AT4G32260%09red/ath:AT3G42050%09red/ath:AT1G51650%09red/ath:AT5G08680%09red/ath:AT5G13430%09red/ath:AT1G16700%09red/ath:AT5G66760%09red/ath:AT5G56090%09red/ath:AT1…
Terpenoid backbone biosynthesis	KEGG PATHWAY	ath00900	7	58	0.99054378044	0.999945252791	Pbr011433|Pbr001948|Pbr007297|Pbr011432|Pbr038551|Pbr004685|Pbr024547	ath:AT1G74470|ath:AT5G62790|ath:AT1G74470|ath:AT1G74470|ath:AT2G26930|ath:AT4G15560|ath:AT4G36810|	AT1G74470|AT5G62790|AT1G74470|AT1G74470|AT2G26930|AT4G15560|AT4G36810|	|DXR| | |CDPMEK|CLA1|GGPS1|	http://www.genome.jp/kegg-bin/show_pathway?ath00900/ath:AT2G26930%09red/ath:AT5G62790%09red/ath:AT4G36810%09red/ath:AT1G74470%09red/ath:AT4G15560%09red
Regulation of autophagy	KEGG PATHWAY	ath04140	2	27	0.990861311729	0.999945252791	Pbr040011|Pbr024701	ath:AT3G49590|ath:AT4G29380|	AT3G49590|AT4G29380|	| |	http://www.genome.jp/kegg-bin/show_pathway?ath04140/ath:AT3G49590%09red/ath:AT4G29380%09red
Zeatin biosynthesis	KEGG PATHWAY	ath00908	1	23	0.996586955991	0.999945252791	Pbr017364	ath:AT3G63110|	AT3G63110|	IPT3|	http://www.genome.jp/kegg-bin/show_pathway?ath00908/ath:AT3G63110%09red
Cutin, suberine and wax biosynthesis	KEGG PATHWAY	ath00073	1	23	0.996586955991	0.999945252791	Pbr022953	ath:AT5G23190|	AT5G23190|	CYP86B1|	http://www.genome.jp/kegg-bin/show_pathway?ath00073/ath:AT5G23190%09red
Phenylalanine metabolism	KEGG PATHWAY	ath00360	15	114	0.998287575836	0.999945252791	Pbr011885|Pbr038270|Pbr000687|Pbr011886|Pbr034488|Pbr008363|Pbr010975|Pbr037665|Pbr022812|Pbr008104|Pbr009228|Pbr022809|Pbr030350|Pbr039972|Pbr017805	ath:AT2G22250|ath:AT5G53970|ath:AT5G06720|ath:AT2G22250|ath:AT1G05260|ath:AT2G37040|ath:AT5G05340|ath:AT5G67400|ath:AT2G30970|ath:AT1G31690|ath:AT5G11520|ath:AT5G05340|ath:AT4G05160|ath:AT1G65060|ath:AT1G71920|	AT2G22250|AT5G53970|AT5G06720|AT2G22250|AT1G05260|AT2G37040|AT5G05340|AT5G67400|AT2G30970|AT1G31690|AT5G11520|AT5G05340|AT4G05160|AT1G65060|AT1G71920|	AAT| |PA2|AAT|RCI3|PAL1| |RHS19|ASP1| |ASP3| | |4CL3|HISN6B|	http://www.genome.jp/kegg-bin/show_pathway?ath00360/ath:AT1G65060%09red/ath:AT5G67400%09red/ath:AT5G11520%09red/ath:AT2G22250%09red/ath:AT1G05260%09red/ath:AT2G30970%09red/ath:AT1G71920%09red/ath:AT2G37040%09red/ath:AT5G06720%09red/ath:AT4G05160%09red/ath:AT5G53970%09red/ath:AT1G31690%09red/ath:AT5G05340%09red
Pentose and glucuronate interconversions	KEGG PATHWAY	ath00040	9	81	0.998326353748	0.999945252791	Pbr030133|Pbr023012|Pbr005739|Pbr022147|Pbr025963|Pbr027959|Pbr027282|Pbr013912|Pbr008471	ath:AT5G61410|ath:AT1G44170|ath:AT4G34240|ath:AT4G36250|ath:AT5G49650|ath:AT4G34240|ath:AT5G57655|ath:AT5G51970|ath:AT5G17310|	AT5G61410|AT1G44170|AT4G34240|AT4G36250|AT5G49650|AT4G34240|AT5G57655|AT5G51970|AT5G17310|	RPE|ALDH3H1|ALDH3I1|ALDH3F1|XK-2|ALDH3I1| | |UGP2|	http://www.genome.jp/kegg-bin/show_pathway?ath00040/ath:AT5G61410%09red/ath:AT5G57655%09red/ath:AT4G36250%09red/ath:AT5G17310%09red/ath:AT5G49650%09red/ath:AT5G51970%09red/ath:AT4G34240%09red/ath:AT1G44170%09red
Base excision repair	KEGG PATHWAY	ath03410	3	43	0.998379230029	0.999945252791	Pbr003510|Pbr029386|Pbr035828	ath:AT5G22470|ath:AT1G52500|ath:AT2G42120|	AT5G22470|AT1G52500|AT2G42120|	|MMH-1|POLD2|	http://www.genome.jp/kegg-bin/show_pathway?ath03410/ath:AT2G42120%09red/ath:AT5G22470%09red/ath:AT1G52500%09red
Plant hormone signal transduction	KEGG PATHWAY	ath04075	45	271	0.999334847061	0.999945252791	Pbr015521|Pbr024944|Pbr005256|Pbr003841|Pbr024746|Pbr020564|Pbr023072|Pbr030571|Pbr030343|Pbr022745|Pbr005006|Pbr040905|Pbr040906|Pbr037679|Pbr034516|Pbr035647|Pbr016462|Pbr029750|Pbr025290|Pbr040072|Pbr024739|Pbr041497|Pbr008360|Pbr040276|Pbr012684|Pbr025864|Pbr024916|Pbr009479|Pbr020081|Pbr026157|Pbr012348|Pbr018965|Pbr030587|Pbr015257|Pbr013576|Pbr041942|Pbr022550|Pbr040625|Pbr003186|Pbr007550…	ath:AT4G26080|ath:AT3G09870|ath:AT5G35750|ath:AT2G29380|ath:AT3G56850|ath:AT3G09870|ath:AT3G23150|ath:AT2G14960|ath:AT2G28085|ath:AT5G59220|ath:AT1G75080|ath:AT4G38840|ath:AT4G38840|ath:AT1G32640|ath:AT4G33720|ath:AT1G27320|ath:AT5G03280|ath:AT3G16500|ath:AT3G23050|ath:AT2G46690|ath:AT3G20770|ath:AT1G17550|ath:AT5G03280|ath:AT5G66880|ath:AT5G47220|ath:AT2G33310|ath:AT2G41310|ath:AT2G39940|ath:AT1…	AT4G26080|AT3G09870|AT5G35750|AT2G29380|AT3G56850|AT3G09870|AT3G23150|AT2G14960|AT2G28085|AT5G59220|AT1G75080|AT4G38840|AT4G38840|AT1G32640|AT4G33720|AT1G27320|AT5G03280|AT3G16500|AT3G23050|AT2G46690|AT3G20770|AT1G17550|AT5G03280|AT5G66880|AT5G47220|AT2G33310|AT2G41310|AT2G39940|AT1G75080|AT1G17550|AT2G38120|AT2G29380|AT2G14960|AT1G17550|AT5G59220|AT3G63010|AT4G33720|AT1G78290|AT1G60940|AT2G14960…	ABI1| |HK2|HAI3|AREB3| |ETR2|GH3.1| |HAI1|BZR1| | |MYC2| |HK3|EIN2|PAP1|IAA7| |EIN3|HAB2|EIN2|SNRK2.3|ERF2|IAA13|RR3|COI1|BZR1|HAB2|AUX1|HAI3|GH3.1|HAB2|HAI1|GID1B| | |SNRK2.10|GH3.1|PP2CA|PP2CA|COI1| |EIN3|	http://www.genome.jp/kegg-bin/show_pathway?ath04075/ath:AT4G33720%09red/ath:AT2G14960%09red/ath:AT1G32640%09red/ath:AT2G46690%09red/ath:AT3G23150%09red/ath:AT1G17550%09red/ath:AT5G66880%09red/ath:AT4G38840%09red/ath:AT3G11410%09red/ath:AT1G27320%09red/ath:AT5G59220%09red/ath:AT3G09870%09red/ath:AT3G20770%09red/ath:AT3G16500%09red/ath:AT5G47220%09red/ath:AT2G28085%09red/ath:AT1G75080%09red/ath:AT3…
Phenylpropanoid biosynthesis	KEGG PATHWAY	ath00940	21	154	0.99940566807	0.999945252791	Pbr005802|Pbr026583|Pbr000687|Pbr034488|Pbr003627|Pbr003215|Pbr008363|Pbr017253|Pbr010975|Pbr037665|Pbr041369|Pbr005801|Pbr006713|Pbr023783|Pbr020853|Pbr022809|Pbr007791|Pbr030350|Pbr039972|Pbr022870|Pbr022402	ath:AT2G21730|ath:AT2G40890|ath:AT5G06720|ath:AT1G05260|ath:AT4G37970|ath:AT4G36220|ath:AT2G37040|ath:AT3G50740|ath:AT5G05340|ath:AT5G67400|ath:AT3G47000|ath:AT2G21730|ath:AT5G48930|ath:AT2G25630|ath:AT2G44450|ath:AT5G05340|ath:AT5G54160|ath:AT4G05160|ath:AT1G65060|ath:AT3G50740|ath:AT1G80820|	AT2G21730|AT2G40890|AT5G06720|AT1G05260|AT4G37970|AT4G36220|AT2G37040|AT3G50740|AT5G05340|AT5G67400|AT3G47000|AT2G21730|AT5G48930|AT2G25630|AT2G44450|AT5G05340|AT5G54160|AT4G05160|AT1G65060|AT3G50740|AT1G80820|	CAD2|CYP98A3|PA2|RCI3|CAD6|FAH1|PAL1|UGT72E1| |RHS19| |CAD2|HCT|BGLU14|BGLU15| |OMT1| |4CL3|UGT72E1|CCR2|	http://www.genome.jp/kegg-bin/show_pathway?ath00940/ath:AT1G65060%09red/ath:AT5G54160%09red/ath:AT2G40890%09red/ath:AT5G67400%09red/ath:AT4G37970%09red/ath:AT1G80820%09red/ath:AT2G21730%09red/ath:AT1G05260%09red/ath:AT3G47000%09red/ath:AT5G48930%09red/ath:AT2G44450%09red/ath:AT2G37040%09red/ath:AT4G36220%09red/ath:AT5G06720%09red/ath:AT4G05160%09red/ath:AT3G50740%09red/ath:AT2G25630%09red/ath:AT5…
Aminoacyl-tRNA biosynthesis	KEGG PATHWAY	ath00970	11	115	0.999945252791	0.999945252791	Pbr028216|Pbr002790|Pbr021265|Pbr028139|Pbr027873|Pbr028569|Pbr037844|Pbr020444|Pbr030172|Pbr016007|Pbr005629	ath:AT3G55400|ath:AT4G17300|ath:AT4G31180|ath:AT4G10320|ath:AT2G31170|ath:AT3G04600|ath:AT1G29880|ath:AT5G56680|ath:AT3G13490|ath:AT3G48110|ath:AT4G13780|	AT3G55400|AT4G17300|AT4G31180|AT4G10320|AT2G31170|AT3G04600|AT1G29880|AT5G56680|AT3G13490|AT3G48110|AT4G13780|	OVA1|NS1| | |SYCO_ARATH| | |SYNC1|OVA5|EDD1| |	http://www.genome.jp/kegg-bin/show_pathway?ath00970/ath:AT4G10320%09red/ath:AT3G55400%09red/ath:AT5G56680%09red/ath:AT1G29880%09red/ath:AT4G13780%09red/ath:AT4G31180%09red/ath:AT2G31170%09red/ath:AT3G04600%09red/ath:AT4G17300%09red/ath:AT3G48110%09red/ath:AT3G13490%09red
--------------------
#Term	Database	ID	Input number	Background number	P-Value	Corrected P-Value	Input	KO	Entrez_ID	KO_name	Hyperlink
--------------------
#Term	Database	ID	Input number	Background number	P-Value	Corrected P-Value	Input	KO	Entrez_ID	KO_name	Hyperlink
--------------------
