# Supplementary material for: Genome-Wide Identification and Functional Prediction of Novel Drought-Responsive lncRNAs in Pyrus betulifolia
Source: Genes (Basel). 2018 Jun 20;9(6):311. doi: 10.3390/genes9060311 (PMC6027255; doi:10.3390/genes9060311)
Supplement: Supplementary file 1 [file genes-09-00311-s001.zip › Table S9 - Gene Ontology (GO) of putative target genes of differentially expressed lncRNA of 24hVS0h base on co-location.xls]

GO_accession	Description	Term_type	Over_represented_pValue	Corrected_pValue	CAD_item	CAD_list	Bg_item	Bg_list	Gene_names	Gene_description
GO:0009141	nucleoside triphosphate metabolic process	biological_process	6.2465e-06	0.0067185	31	2335	178	28560	Pbr009622,Pbr039795,Pbr033747,Pbr039828,Pbr038885,Pbr037928,Pbr002150,Pbr006592,Pbr013340,Pbr031897,Pbr039821,Pbr027203,Pbr008340,Pbr010018,Pbr006593,Pbr039790,Pbr009621,Pbr020348,Pbr009613,Pbr010009,Pbr021402,Pbr010010,Pbr006603,Pbr028320,Pbr036940,Pbr014548,Pbr039820,Pbr010020,Pbr019082,Pbr008346,Pbr014549	-|-|-|-|-|-|-|-|-|-|-|-|-|-|-|-|-|-|-|-|-|-|-|-|-|-|-|-|-|-|-|
GO:0009259	ribonucleotide metabolic process	biological_process	8.886e-06	0.0067185	38	2335	244	28560	Pbr008340,Pbr027203,Pbr031897,Pbr013340,Pbr006592,Pbr002150,Pbr038885,Pbr011520,Pbr011475,Pbr014549,Pbr023793,Pbr019082,Pbr039820,Pbr036940,Pbr028320,Pbr006603,Pbr012218,Pbr010018,Pbr039821,Pbr035529,Pbr037928,Pbr041337,Pbr039828,Pbr033747,Pbr039795,Pbr009622,Pbr008346,Pbr010020,Pbr014548,Pbr036211,Pbr035530,Pbr010010,Pbr021402,Pbr010009,Pbr020348,Pbr009613,Pbr009621,Pbr006593	-|-|-|-|-|-|-|-|-|-|-|-|-|-|-|-|-|-|-|-|-|-|-|-|-|-|-|-|-|-|-|-|-|-|-|-|-|-|
GO:0019693	ribose phosphate metabolic process	biological_process	8.886e-06	0.0067185	38	2335	244	28560	Pbr010018,Pbr012218,Pbr006603,Pbr028320,Pbr036940,Pbr039820,Pbr023793,Pbr019082,Pbr014549,Pbr011475,Pbr011520,Pbr038885,Pbr002150,Pbr006592,Pbr013340,Pbr031897,Pbr008340,Pbr027203,Pbr006593,Pbr009621,Pbr020348,Pbr009613,Pbr010009,Pbr021402,Pbr010010,Pbr035530,Pbr036211,Pbr014548,Pbr010020,Pbr008346,Pbr009622,Pbr039795,Pbr033747,Pbr039828,Pbr041337,Pbr037928,Pbr035529,Pbr039821	-|-|-|-|-|-|-|-|-|-|-|-|-|-|-|-|-|-|-|-|-|-|-|-|-|-|-|-|-|-|-|-|-|-|-|-|-|-|
GO:0009117	nucleotide metabolic process	biological_process	9.7785e-06	0.0067185	50	2335	359	28560	Pbr013416,Pbr039820,Pbr023793,Pbr019082,Pbr014549,Pbr026727,Pbr036940,Pbr010243,Pbr028320,Pbr006603,Pbr010018,Pbr012218,Pbr039790,Pbr002150,Pbr006592,Pbr013340,Pbr031897,Pbr029971,Pbr027203,Pbr008340,Pbr036155,Pbr010240,Pbr038885,Pbr011520,Pbr011475,Pbr014548,Pbr010020,Pbr008346,Pbr035530,Pbr036211,Pbr009613,Pbr020348,Pbr010009,Pbr021402,Pbr010010,Pbr006593,Pbr009621,Pbr009412,Pbr035529,Pbr039821…	-|-|-|-|-|-|-|-|-|-|-|-|-|-|-|-|-|-|-|-|-|-|-|-|-|-|-|-|-|-|-|-|-|-|-|-|-|-|-|-|-|-|-|-|-|-|-|-|-|-|
GO:0009144	purine nucleoside triphosphate metabolic process	biological_process	1.0715e-05	0.0067185	30	2335	174	28560	Pbr009622,Pbr039795,Pbr039828,Pbr033747,Pbr038885,Pbr037928,Pbr031897,Pbr013340,Pbr039821,Pbr027203,Pbr008340,Pbr002150,Pbr006592,Pbr009621,Pbr010018,Pbr006593,Pbr021402,Pbr010010,Pbr006603,Pbr028320,Pbr020348,Pbr009613,Pbr010009,Pbr036940,Pbr008346,Pbr019082,Pbr014549,Pbr014548,Pbr039820,Pbr010020	-|-|-|-|-|-|-|-|-|-|-|-|-|-|-|-|-|-|-|-|-|-|-|-|-|-|-|-|-|-|
GO:0009199	ribonucleoside triphosphate metabolic process	biological_process	1.0715e-05	0.0067185	30	2335	174	28560	Pbr014548,Pbr039820,Pbr010020,Pbr008346,Pbr019082,Pbr014549,Pbr036940,Pbr009613,Pbr020348,Pbr010009,Pbr010010,Pbr021402,Pbr006603,Pbr028320,Pbr006593,Pbr010018,Pbr009621,Pbr002150,Pbr006592,Pbr031897,Pbr013340,Pbr027203,Pbr039821,Pbr008340,Pbr038885,Pbr037928,Pbr033747,Pbr039828,Pbr009622,Pbr039795	-|-|-|-|-|-|-|-|-|-|-|-|-|-|-|-|-|-|-|-|-|-|-|-|-|-|-|-|-|-|
GO:0009205	purine ribonucleoside triphosphate metabolic process	biological_process	1.0715e-05	0.0067185	30	2335	174	28560	Pbr002150,Pbr006592,Pbr031897,Pbr013340,Pbr027203,Pbr039821,Pbr008340,Pbr038885,Pbr037928,Pbr033747,Pbr039828,Pbr009622,Pbr039795,Pbr014548,Pbr010020,Pbr039820,Pbr019082,Pbr008346,Pbr014549,Pbr036940,Pbr020348,Pbr009613,Pbr010009,Pbr021402,Pbr010010,Pbr028320,Pbr006603,Pbr010018,Pbr006593,Pbr009621	-|-|-|-|-|-|-|-|-|-|-|-|-|-|-|-|-|-|-|-|-|-|-|-|-|-|-|-|-|-|
GO:0006163	purine nucleotide metabolic process	biological_process	1.2461e-05	0.0068365	40	2335	266	28560	Pbr012218,Pbr010018,Pbr006603,Pbr028320,Pbr036940,Pbr014549,Pbr023793,Pbr019082,Pbr039820,Pbr011475,Pbr038885,Pbr029971,Pbr008340,Pbr027203,Pbr013340,Pbr031897,Pbr006592,Pbr002150,Pbr009621,Pbr006593,Pbr010010,Pbr021402,Pbr010009,Pbr020348,Pbr009613,Pbr036211,Pbr035530,Pbr008346,Pbr010020,Pbr014548,Pbr000622,Pbr011463,Pbr039795,Pbr009622,Pbr041337,Pbr039828,Pbr033747,Pbr037928,Pbr039821,Pbr035529	-|-|-|-|-|-|-|-|-|-|-|-|-|-|-|-|-|-|-|-|-|-|-|-|-|-|-|-|-|-|-|-|-|-|-|-|-|-|-|-|
GO:0006753	nucleoside phosphate metabolic process	biological_process	1.6809e-05	0.008197	50	2335	366	28560	Pbr009621,Pbr006593,Pbr010010,Pbr021402,Pbr020348,Pbr009613,Pbr010009,Pbr035530,Pbr036211,Pbr008346,Pbr014548,Pbr010020,Pbr011463,Pbr000622,Pbr004482,Pbr009622,Pbr039795,Pbr039828,Pbr021374,Pbr041337,Pbr033747,Pbr037928,Pbr039821,Pbr009412,Pbr035529,Pbr039790,Pbr010018,Pbr012218,Pbr006603,Pbr028320,Pbr010243,Pbr036940,Pbr023793,Pbr019082,Pbr026727,Pbr014549,Pbr013416,Pbr039820,Pbr011475,Pbr011520…	-|-|-|-|-|-|-|-|-|-|-|-|-|-|-|-|-|-|-|-|-|-|-|-|-|-|-|-|-|-|-|-|-|-|-|-|-|-|-|-|-|-|-|-|-|-|-|-|-|-|
GO:0009150	purine ribonucleotide metabolic process	biological_process	1.9353e-05	0.008494	37	2335	243	28560	Pbr002150,Pbr006592,Pbr031897,Pbr013340,Pbr027203,Pbr008340,Pbr038885,Pbr011475,Pbr039820,Pbr023793,Pbr019082,Pbr014549,Pbr036940,Pbr006603,Pbr028320,Pbr010018,Pbr012218,Pbr035529,Pbr039821,Pbr037928,Pbr033747,Pbr039828,Pbr041337,Pbr009622,Pbr039795,Pbr014548,Pbr010020,Pbr008346,Pbr035530,Pbr036211,Pbr009613,Pbr020348,Pbr010009,Pbr021402,Pbr010010,Pbr006593,Pbr009621	-|-|-|-|-|-|-|-|-|-|-|-|-|-|-|-|-|-|-|-|-|-|-|-|-|-|-|-|-|-|-|-|-|-|-|-|-|
GO:0042278	purine nucleoside metabolic process	biological_process	3.9446e-05	0.013787	33	2335	213	28560	Pbr009621,Pbr006593,Pbr021402,Pbr010010,Pbr010009,Pbr009613,Pbr020348,Pbr036211,Pbr035530,Pbr008346,Pbr010020,Pbr014548,Pbr039795,Pbr009622,Pbr041337,Pbr039828,Pbr033747,Pbr037928,Pbr039821,Pbr010018,Pbr006603,Pbr028320,Pbr036940,Pbr014549,Pbr019082,Pbr039820,Pbr038885,Pbr008340,Pbr027203,Pbr013340,Pbr031897,Pbr006592,Pbr002150	-|-|-|-|-|-|-|-|-|-|-|-|-|-|-|-|-|-|-|-|-|-|-|-|-|-|-|-|-|-|-|-|-|
GO:0046128	purine ribonucleoside metabolic process	biological_process	3.9446e-05	0.013787	33	2335	213	28560	Pbr039821,Pbr037928,Pbr033747,Pbr041337,Pbr039828,Pbr039795,Pbr009622,Pbr010020,Pbr014548,Pbr008346,Pbr036211,Pbr035530,Pbr010009,Pbr009613,Pbr020348,Pbr021402,Pbr010010,Pbr006593,Pbr009621,Pbr006592,Pbr002150,Pbr008340,Pbr027203,Pbr013340,Pbr031897,Pbr038885,Pbr039820,Pbr014549,Pbr019082,Pbr036940,Pbr028320,Pbr006603,Pbr010018	-|-|-|-|-|-|-|-|-|-|-|-|-|-|-|-|-|-|-|-|-|-|-|-|-|-|-|-|-|-|-|-|-|
GO:0004097	catechol oxidase activity	molecular_function	4.0837e-05	0.013787	5	2335	7	28560	Pbr000326,Pbr000322,Pbr000324,Pbr000325,Pbr000321	-|-|-|-|-|
GO:0072521	purine-containing compound metabolic process	biological_process	4.5182e-05	0.01389	40	2335	281	28560	Pbr002150,Pbr006592,Pbr031897,Pbr013340,Pbr008340,Pbr029971,Pbr027203,Pbr038885,Pbr011475,Pbr039820,Pbr023793,Pbr019082,Pbr014549,Pbr036940,Pbr006603,Pbr028320,Pbr010018,Pbr012218,Pbr035529,Pbr039821,Pbr037928,Pbr033747,Pbr039828,Pbr041337,Pbr009622,Pbr039795,Pbr000622,Pbr011463,Pbr014548,Pbr010020,Pbr008346,Pbr035530,Pbr036211,Pbr009613,Pbr020348,Pbr010009,Pbr010010,Pbr021402,Pbr006593,Pbr009621	-|-|-|-|-|-|-|-|-|-|-|-|-|-|-|-|-|-|-|-|-|-|-|-|-|-|-|-|-|-|-|-|-|-|-|-|-|-|-|-|
GO:0046034	ATP metabolic process	biological_process	4.747e-05	0.01389	27	2335	161	28560	Pbr008346,Pbr019082,Pbr014549,Pbr014548,Pbr039820,Pbr010020,Pbr010010,Pbr028320,Pbr006603,Pbr009613,Pbr020348,Pbr010009,Pbr009621,Pbr006593,Pbr010018,Pbr013340,Pbr031897,Pbr008340,Pbr039821,Pbr002150,Pbr006592,Pbr038885,Pbr037928,Pbr039828,Pbr033747,Pbr009622,Pbr039795	-|-|-|-|-|-|-|-|-|-|-|-|-|-|-|-|-|-|-|-|-|-|-|-|-|-|-|
GO:0009119	ribonucleoside metabolic process	biological_process	5.7312e-05	0.015721	33	2335	217	28560	Pbr008346,Pbr014548,Pbr010020,Pbr035530,Pbr036211,Pbr021402,Pbr010010,Pbr020348,Pbr009613,Pbr010009,Pbr009621,Pbr006593,Pbr039821,Pbr037928,Pbr039828,Pbr041337,Pbr033747,Pbr009622,Pbr039795,Pbr019082,Pbr014549,Pbr039820,Pbr036940,Pbr028320,Pbr006603,Pbr010018,Pbr013340,Pbr031897,Pbr008340,Pbr027203,Pbr002150,Pbr006592,Pbr038885	-|-|-|-|-|-|-|-|-|-|-|-|-|-|-|-|-|-|-|-|-|-|-|-|-|-|-|-|-|-|-|-|-|
GO:0003899	DNA-directed RNA polymerase activity	molecular_function	0.00017585	0.0454	38	2335	279	28560	Pbr009452,Pbr037914,Pbr009451,Pbr034209,Pbr034210,Pbr005816,Pbr009448,Pbr006599,Pbr026422,Pbr009449,Pbr019240,Pbr029707,Pbr017485,Pbr006600,Pbr026725,Pbr028333,Pbr012900,Pbr011516,Pbr019995,Pbr024890,Pbr011965,Pbr021358,Pbr015619,Pbr001563,Pbr009450,Pbr009615,Pbr009446,Pbr028327,Pbr010262,Pbr030207,Pbr006601,Pbr010016,Pbr007173,Pbr009454,Pbr009453,Pbr027804,Pbr010017,Pbr021365	-|-|-|-|-|-|-|-|-|-|-|-|-|-|-|-|-|-|-|-|-|-|-|-|-|-|-|-|-|-|-|-|-|-|-|-|-|-|
GO:0009116	nucleoside metabolic process	biological_process	0.00049848	0.10982	36	2335	273	28560	Pbr038885,Pbr036155,Pbr027203,Pbr008340,Pbr013340,Pbr031897,Pbr006592,Pbr002150,Pbr010018,Pbr028320,Pbr006603,Pbr036940,Pbr014549,Pbr019082,Pbr039820,Pbr000622,Pbr039795,Pbr009622,Pbr032059,Pbr041337,Pbr039828,Pbr033747,Pbr037928,Pbr039821,Pbr009621,Pbr006593,Pbr021402,Pbr010010,Pbr010009,Pbr020348,Pbr009613,Pbr036211,Pbr035530,Pbr008346,Pbr010020,Pbr014548	-|-|-|-|-|-|-|-|-|-|-|-|-|-|-|-|-|-|-|-|-|-|-|-|-|-|-|-|-|-|-|-|-|-|-|-|
GO:1901657	glycosyl compound metabolic process	biological_process	0.00053417	0.10982	36	2335	274	28560	Pbr035530,Pbr036211,Pbr008346,Pbr014548,Pbr010020,Pbr009621,Pbr006593,Pbr010010,Pbr021402,Pbr009613,Pbr020348,Pbr010009,Pbr037928,Pbr039821,Pbr000622,Pbr009622,Pbr039795,Pbr039828,Pbr032059,Pbr041337,Pbr033747,Pbr036940,Pbr019082,Pbr014549,Pbr039820,Pbr010018,Pbr006603,Pbr028320,Pbr038885,Pbr036155,Pbr031897,Pbr013340,Pbr027203,Pbr008340,Pbr002150,Pbr006592	-|-|-|-|-|-|-|-|-|-|-|-|-|-|-|-|-|-|-|-|-|-|-|-|-|-|-|-|-|-|-|-|-|-|-|-|
GO:0009260	ribonucleotide biosynthetic process	biological_process	0.00055048	0.10982	26	2335	177	28560	Pbr023793,Pbr019082,Pbr008346,Pbr014549,Pbr014548,Pbr039820,Pbr036211,Pbr036940,Pbr010010,Pbr009621,Pbr010018,Pbr006593,Pbr012218,Pbr031897,Pbr013340,Pbr039821,Pbr027203,Pbr008340,Pbr002150,Pbr035529,Pbr037928,Pbr039828,Pbr011520,Pbr041337,Pbr033747,Pbr039795	-|-|-|-|-|-|-|-|-|-|-|-|-|-|-|-|-|-|-|-|-|-|-|-|-|-|
GO:0046390	ribose phosphate biosynthetic process	biological_process	0.00055048	0.10982	26	2335	177	28560	Pbr037928,Pbr002150,Pbr035529,Pbr031897,Pbr013340,Pbr027203,Pbr039821,Pbr008340,Pbr039795,Pbr033747,Pbr011520,Pbr039828,Pbr041337,Pbr036211,Pbr036940,Pbr014548,Pbr039820,Pbr019082,Pbr023793,Pbr008346,Pbr014549,Pbr010018,Pbr006593,Pbr012218,Pbr009621,Pbr010010	-|-|-|-|-|-|-|-|-|-|-|-|-|-|-|-|-|-|-|-|-|-|-|-|-|-|
GO:0090407	organophosphate biosynthetic process	biological_process	0.00057781	0.10982	50	2335	423	28560	Pbr010243,Pbr013060,Pbr012218,Pbr013639,Pbr010018,Pbr039820,Pbr029955,Pbr020381,Pbr013416,Pbr005028,Pbr014549,Pbr023793,Pbr019082,Pbr036940,Pbr011520,Pbr031188,Pbr002150,Pbr029971,Pbr027203,Pbr008340,Pbr012575,Pbr031897,Pbr013340,Pbr036155,Pbr033202,Pbr010240,Pbr010010,Pbr029987,Pbr006593,Pbr033729,Pbr009621,Pbr014548,Pbr027429,Pbr030203,Pbr016096,Pbr008346,Pbr036211,Pbr031187,Pbr033747,Pbr041337…	-|-|-|-|-|-|-|-|-|-|-|-|-|-|-|-|-|-|-|-|-|-|-|-|-|-|-|-|-|-|-|-|-|-|-|-|-|-|-|-|-|-|-|-|-|-|-|-|-|-|
GO:0055086	nucleobase-containing small molecule metabolic process	biological_process	0.00060397	0.10982	51	2335	433	28560	Pbr037928,Pbr035529,Pbr009412,Pbr039821,Pbr039795,Pbr009622,Pbr004482,Pbr000622,Pbr011463,Pbr033747,Pbr032059,Pbr041337,Pbr021374,Pbr039828,Pbr036211,Pbr035530,Pbr010020,Pbr014548,Pbr008346,Pbr006593,Pbr009621,Pbr010009,Pbr009613,Pbr020348,Pbr021402,Pbr010010,Pbr036155,Pbr038885,Pbr010240,Pbr006592,Pbr002150,Pbr027203,Pbr029971,Pbr008340,Pbr031897,Pbr013340,Pbr011475,Pbr011520,Pbr036940,Pbr039820…	-|-|-|-|-|-|-|-|-|-|-|-|-|-|-|-|-|-|-|-|-|-|-|-|-|-|-|-|-|-|-|-|-|-|-|-|-|-|-|-|-|-|-|-|-|-|-|-|-|-|-|
GO:0009165	nucleotide biosynthetic process	biological_process	0.00062553	0.10982	34	2335	257	28560	Pbr036940,Pbr039820,Pbr013416,Pbr014549,Pbr023793,Pbr019082,Pbr012218,Pbr010018,Pbr010243,Pbr036155,Pbr010240,Pbr002150,Pbr008340,Pbr029971,Pbr027203,Pbr031897,Pbr013340,Pbr011520,Pbr036211,Pbr014548,Pbr008346,Pbr006593,Pbr009621,Pbr010010,Pbr037928,Pbr035529,Pbr009412,Pbr039821,Pbr039795,Pbr004482,Pbr011463,Pbr033747,Pbr041337,Pbr039828	-|-|-|-|-|-|-|-|-|-|-|-|-|-|-|-|-|-|-|-|-|-|-|-|-|-|-|-|-|-|-|-|-|-|
GO:1901293	nucleoside phosphate biosynthetic process	biological_process	0.00062553	0.10982	34	2335	257	28560	Pbr010240,Pbr036155,Pbr013340,Pbr031897,Pbr029971,Pbr008340,Pbr027203,Pbr002150,Pbr011520,Pbr036940,Pbr019082,Pbr023793,Pbr014549,Pbr013416,Pbr039820,Pbr010018,Pbr012218,Pbr010243,Pbr037928,Pbr039821,Pbr009412,Pbr035529,Pbr011463,Pbr004482,Pbr039795,Pbr039828,Pbr041337,Pbr033747,Pbr036211,Pbr008346,Pbr014548,Pbr009621,Pbr006593,Pbr010010	-|-|-|-|-|-|-|-|-|-|-|-|-|-|-|-|-|-|-|-|-|-|-|-|-|-|-|-|-|-|-|-|-|-|
GO:0009142	nucleoside triphosphate biosynthetic process	biological_process	0.00078922	0.11123	20	2335	125	28560	Pbr031897,Pbr013340,Pbr039821,Pbr027203,Pbr008340,Pbr002150,Pbr037928,Pbr039828,Pbr033747,Pbr039795,Pbr019082,Pbr008346,Pbr014549,Pbr014548,Pbr039820,Pbr036940,Pbr010010,Pbr009621,Pbr010018,Pbr006593	-|-|-|-|-|-|-|-|-|-|-|-|-|-|-|-|-|-|-|-|
GO:0009145	purine nucleoside triphosphate biosynthetic process	biological_process	0.00078922	0.11123	20	2335	125	28560	Pbr002150,Pbr031897,Pbr013340,Pbr008340,Pbr039821,Pbr027203,Pbr037928,Pbr033747,Pbr039828,Pbr039795,Pbr014548,Pbr039820,Pbr019082,Pbr008346,Pbr014549,Pbr036940,Pbr010010,Pbr006593,Pbr010018,Pbr009621	-|-|-|-|-|-|-|-|-|-|-|-|-|-|-|-|-|-|-|-|
GO:0009201	ribonucleoside triphosphate biosynthetic process	biological_process	0.00078922	0.11123	20	2335	125	28560	Pbr033747,Pbr039828,Pbr039795,Pbr002150,Pbr031897,Pbr013340,Pbr039821,Pbr008340,Pbr027203,Pbr037928,Pbr010010,Pbr006593,Pbr010018,Pbr009621,Pbr014548,Pbr039820,Pbr019082,Pbr008346,Pbr014549,Pbr036940	-|-|-|-|-|-|-|-|-|-|-|-|-|-|-|-|-|-|-|-|
GO:0009206	purine ribonucleoside triphosphate biosynthetic process	biological_process	0.00078922	0.11123	20	2335	125	28560	Pbr039821,Pbr027203,Pbr008340,Pbr031897,Pbr013340,Pbr002150,Pbr037928,Pbr039828,Pbr033747,Pbr039795,Pbr014549,Pbr008346,Pbr019082,Pbr039820,Pbr014548,Pbr036940,Pbr010010,Pbr009621,Pbr006593,Pbr010018	-|-|-|-|-|-|-|-|-|-|-|-|-|-|-|-|-|-|-|-|
GO:0006164	purine nucleotide biosynthetic process	biological_process	0.0008035	0.11123	27	2335	191	28560	Pbr039795,Pbr011463,Pbr033747,Pbr041337,Pbr039828,Pbr037928,Pbr035529,Pbr002150,Pbr039821,Pbr008340,Pbr029971,Pbr027203,Pbr031897,Pbr013340,Pbr012218,Pbr006593,Pbr010018,Pbr009621,Pbr010010,Pbr036940,Pbr036211,Pbr039820,Pbr014548,Pbr014549,Pbr008346,Pbr023793,Pbr019082	-|-|-|-|-|-|-|-|-|-|-|-|-|-|-|-|-|-|-|-|-|-|-|-|-|-|-|
GO:0070925	organelle assembly	biological_process	0.00082506	0.11123	21	2335	135	28560	Pbr032382,Pbr014850,Pbr028324,Pbr026006,Pbr019161,Pbr014865,Pbr016109,Pbr031919,Pbr013060,Pbr016996,Pbr019100,Pbr026011,Pbr015630,Pbr011488,Pbr005167,Pbr037925,Pbr016304,Pbr039399,Pbr031901,Pbr028333,Pbr003140	-|-|-|-|-|-|-|-|-|-|-|-|-|-|-|-|-|-|-|-|-|
GO:0015985	energy coupled proton transport, down electrochemical gradient	biological_process	0.00085844	0.11123	18	2335	108	28560	Pbr033747,Pbr039828,Pbr039795,Pbr002150,Pbr039821,Pbr008340,Pbr013340,Pbr031897,Pbr037928,Pbr010010,Pbr010018,Pbr006593,Pbr009621,Pbr039820,Pbr014548,Pbr014549,Pbr008346,Pbr019082	-|-|-|-|-|-|-|-|-|-|-|-|-|-|-|-|-|-|
GO:0015986	ATP synthesis coupled proton transport	biological_process	0.00085844	0.11123	18	2335	108	28560	Pbr014548,Pbr039820,Pbr019082,Pbr008346,Pbr014549,Pbr010010,Pbr006593,Pbr010018,Pbr009621,Pbr002150,Pbr013340,Pbr031897,Pbr008340,Pbr039821,Pbr037928,Pbr033747,Pbr039828,Pbr039795	-|-|-|-|-|-|-|-|-|-|-|-|-|-|-|-|-|-|
GO:0034062	RNA polymerase activity	molecular_function	0.00086162	0.11123	42	2335	344	28560	Pbr009451,Pbr009452,Pbr037914,Pbr009449,Pbr019240,Pbr029707,Pbr017485,Pbr006600,Pbr034210,Pbr005816,Pbr034209,Pbr006599,Pbr009448,Pbr026422,Pbr028333,Pbr026725,Pbr012900,Pbr024890,Pbr011965,Pbr021358,Pbr009433,Pbr011516,Pbr019995,Pbr000288,Pbr009450,Pbr001563,Pbr009615,Pbr028327,Pbr009446,Pbr015619,Pbr010016,Pbr009454,Pbr007173,Pbr010262,Pbr038724,Pbr030207,Pbr006601,Pbr009453,Pbr027804,Pbr021365…	-|-|-|-|-|-|-|-|-|-|-|-|-|-|-|-|-|-|-|-|-|-|-|-|-|-|-|-|-|-|-|-|-|-|-|-|-|-|-|-|-|-|
GO:0009152	purine ribonucleotide biosynthetic process	biological_process	0.0011376	0.14265	25	2335	176	28560	Pbr010010,Pbr009621,Pbr010018,Pbr006593,Pbr012218,Pbr019082,Pbr023793,Pbr008346,Pbr014549,Pbr014548,Pbr039820,Pbr036940,Pbr036211,Pbr039828,Pbr041337,Pbr033747,Pbr039795,Pbr031897,Pbr013340,Pbr039821,Pbr027203,Pbr008340,Pbr002150,Pbr035529,Pbr037928	-|-|-|-|-|-|-|-|-|-|-|-|-|-|-|-|-|-|-|-|-|-|-|-|-|
GO:0006818	hydrogen transport	biological_process	0.001704	0.20213	41	2335	346	28560	Pbr010018,Pbr013060,Pbr028320,Pbr006603,Pbr023158,Pbr024991,Pbr039820,Pbr019082,Pbr014549,Pbr026725,Pbr038885,Pbr009614,Pbr010019,Pbr002150,Pbr006592,Pbr013340,Pbr031897,Pbr008340,Pbr006593,Pbr009621,Pbr009170,Pbr028056,Pbr009613,Pbr020348,Pbr010009,Pbr010010,Pbr006602,Pbr005842,Pbr014548,Pbr010020,Pbr026419,Pbr008346,Pbr009622,Pbr039795,Pbr033747,Pbr039828,Pbr011488,Pbr026423,Pbr037928,Pbr009412…	-|-|-|-|-|-|-|-|-|-|-|-|-|-|-|-|-|-|-|-|-|-|-|-|-|-|-|-|-|-|-|-|-|-|-|-|-|-|-|-|-|
GO:0015992	proton transport	biological_process	0.001704	0.20213	41	2335	346	28560	Pbr008340,Pbr031897,Pbr013340,Pbr006592,Pbr002150,Pbr010019,Pbr009614,Pbr038885,Pbr026725,Pbr014549,Pbr019082,Pbr039820,Pbr024991,Pbr023158,Pbr006603,Pbr028320,Pbr013060,Pbr010018,Pbr039821,Pbr009412,Pbr037928,Pbr011488,Pbr026423,Pbr039828,Pbr033747,Pbr039795,Pbr009622,Pbr008346,Pbr010020,Pbr026419,Pbr005842,Pbr014548,Pbr006602,Pbr010010,Pbr010009,Pbr020348,Pbr009613,Pbr009621,Pbr009170,Pbr028056…	-|-|-|-|-|-|-|-|-|-|-|-|-|-|-|-|-|-|-|-|-|-|-|-|-|-|-|-|-|-|-|-|-|-|-|-|-|-|-|-|-|
GO:0005789	endoplasmic reticulum membrane	cellular_component	0.0018455	0.20615	27	2335	202	28560	Pbr013333,Pbr002285,Pbr020012,Pbr019102,Pbr013639,Pbr021291,Pbr004026,Pbr020381,Pbr007007,Pbr016314,Pbr019240,Pbr022860,Pbr019818,Pbr023780,Pbr042616,Pbr039792,Pbr016315,Pbr037923,Pbr031308,Pbr019236,Pbr005173,Pbr005172,Pbr027442,Pbr005176,Pbr005174,Pbr029722,Pbr000411	-|-|-|-|-|-|-|-|-|-|-|-|-|-|-|-|-|-|-|-|-|-|-|-|-|-|-|
GO:0042451	purine nucleoside biosynthetic process	biological_process	0.0019018	0.20615	22	2335	153	28560	Pbr037928,Pbr031897,Pbr013340,Pbr039821,Pbr027203,Pbr008340,Pbr002150,Pbr039795,Pbr039828,Pbr041337,Pbr033747,Pbr036211,Pbr036940,Pbr019082,Pbr008346,Pbr014549,Pbr014548,Pbr039820,Pbr009621,Pbr006593,Pbr010018,Pbr010010	-|-|-|-|-|-|-|-|-|-|-|-|-|-|-|-|-|-|-|-|-|-|
GO:0046129	purine ribonucleoside biosynthetic process	biological_process	0.0019018	0.20615	22	2335	153	28560	Pbr039828,Pbr041337,Pbr033747,Pbr039795,Pbr031897,Pbr013340,Pbr039821,Pbr008340,Pbr027203,Pbr002150,Pbr037928,Pbr010010,Pbr009621,Pbr006593,Pbr010018,Pbr019082,Pbr008346,Pbr014549,Pbr014548,Pbr039820,Pbr036211,Pbr036940	-|-|-|-|-|-|-|-|-|-|-|-|-|-|-|-|-|-|-|-|-|-|
GO:0044432	endoplasmic reticulum part	cellular_component	0.0019841	0.20615	27	2335	203	28560	Pbr020012,Pbr019102,Pbr013639,Pbr021291,Pbr004026,Pbr013333,Pbr002285,Pbr019240,Pbr022860,Pbr019818,Pbr023780,Pbr042616,Pbr020381,Pbr016314,Pbr007007,Pbr027442,Pbr039792,Pbr037923,Pbr016315,Pbr031308,Pbr019236,Pbr005173,Pbr005172,Pbr005176,Pbr005174,Pbr000411,Pbr029722	-|-|-|-|-|-|-|-|-|-|-|-|-|-|-|-|-|-|-|-|-|-|-|-|-|-|-|
GO:0016779	nucleotidyltransferase activity	molecular_function	0.0020087	0.20615	64	2335	605	28560	Pbr009424,Pbr014545,Pbr015619,Pbr020006,Pbr001563,Pbr035530,Pbr009446,Pbr009433,Pbr019995,Pbr011516,Pbr007350,Pbr024890,Pbr021290,Pbr020017,Pbr009453,Pbr033559,Pbr010017,Pbr010262,Pbr038724,Pbr030207,Pbr041337,Pbr010016,Pbr021488,Pbr034210,Pbr005816,Pbr034209,Pbr006599,Pbr027454,Pbr026422,Pbr009449,Pbr032050,Pbr009417,Pbr009451,Pbr028318,Pbr015626,Pbr026725,Pbr020337,Pbr038894,Pbr006557,Pbr009450…	-|-|-|-|-|-|-|-|-|-|-|-|-|-|-|-|-|-|-|-|-|-|-|-|-|-|-|-|-|-|-|-|-|-|-|-|-|-|-|-|-|-|-|-|-|-|-|-|-|-|-|-|-|-|-|-|-|-|-|-|-|-|-|-|
GO:0045259	proton-transporting ATP synthase complex	cellular_component	0.0020197	0.20615	16	2335	98	28560	Pbr039828,Pbr033747,Pbr039795,Pbr008340,Pbr039821,Pbr013340,Pbr031897,Pbr002150,Pbr037928,Pbr010010,Pbr009621,Pbr006593,Pbr014549,Pbr019082,Pbr008346,Pbr039820	-|-|-|-|-|-|-|-|-|-|-|-|-|-|-|-|
GO:0042175	nuclear outer membrane-endoplasmic reticulum membrane network	cellular_component	0.0021315	0.21262	27	2335	204	28560	Pbr005174,Pbr005176,Pbr000411,Pbr029722,Pbr016315,Pbr037923,Pbr031308,Pbr019236,Pbr039792,Pbr005172,Pbr005173,Pbr027442,Pbr020381,Pbr007007,Pbr016314,Pbr022860,Pbr019240,Pbr019818,Pbr042616,Pbr023780,Pbr013333,Pbr002285,Pbr021291,Pbr013639,Pbr020012,Pbr019102,Pbr004026	-|-|-|-|-|-|-|-|-|-|-|-|-|-|-|-|-|-|-|-|-|-|-|-|-|-|-|
GO:0006754	ATP biosynthetic process	biological_process	0.0022005	0.21462	18	2335	117	28560	Pbr039828,Pbr033747,Pbr039795,Pbr013340,Pbr031897,Pbr008340,Pbr039821,Pbr002150,Pbr037928,Pbr010010,Pbr009621,Pbr006593,Pbr010018,Pbr019082,Pbr008346,Pbr014549,Pbr014548,Pbr039820	-|-|-|-|-|-|-|-|-|-|-|-|-|-|-|-|-|-|
GO:0016799	hydrolase activity, hydrolyzing N-glycosyl compounds	molecular_function	0.0024692	0.22774	8	2335	34	28560	Pbr002540,Pbr018179,Pbr041343,Pbr005033,Pbr023780,Pbr010256,Pbr041346,Pbr018182	-|-|-|-|-|-|-|-|
GO:0072522	purine-containing compound biosynthetic process	biological_process	0.0024829	0.22774	27	2335	206	28560	Pbr010010,Pbr009621,Pbr012218,Pbr006593,Pbr010018,Pbr014549,Pbr023793,Pbr019082,Pbr008346,Pbr039820,Pbr014548,Pbr036940,Pbr036211,Pbr041337,Pbr039828,Pbr033747,Pbr011463,Pbr039795,Pbr039821,Pbr029971,Pbr008340,Pbr027203,Pbr031897,Pbr013340,Pbr035529,Pbr002150,Pbr037928	-|-|-|-|-|-|-|-|-|-|-|-|-|-|-|-|-|-|-|-|-|-|-|-|-|-|-|
GO:0016682	oxidoreductase activity, acting on diphenols and related substances as donors, oxygen as acceptor	molecular_function	0.002491	0.22774	6	2335	20	28560	Pbr031958,Pbr000321,Pbr000324,Pbr000322,Pbr000325,Pbr000326	-|-|-|-|-|-|
GO:0009163	nucleoside biosynthetic process	biological_process	0.0026367	0.22774	22	2335	157	28560	Pbr039828,Pbr041337,Pbr033747,Pbr039795,Pbr031897,Pbr013340,Pbr008340,Pbr039821,Pbr027203,Pbr002150,Pbr037928,Pbr010010,Pbr009621,Pbr006593,Pbr010018,Pbr019082,Pbr008346,Pbr014549,Pbr014548,Pbr039820,Pbr036211,Pbr036940	-|-|-|-|-|-|-|-|-|-|-|-|-|-|-|-|-|-|-|-|-|-|
GO:0042455	ribonucleoside biosynthetic process	biological_process	0.0026367	0.22774	22	2335	157	28560	Pbr014548,Pbr039820,Pbr019082,Pbr008346,Pbr014549,Pbr036940,Pbr036211,Pbr010010,Pbr010018,Pbr006593,Pbr009621,Pbr002150,Pbr013340,Pbr031897,Pbr039821,Pbr027203,Pbr008340,Pbr037928,Pbr033747,Pbr039828,Pbr041337,Pbr039795	-|-|-|-|-|-|-|-|-|-|-|-|-|-|-|-|-|-|-|-|-|-|
GO:0012505	endomembrane system	cellular_component	0.0026463	0.22774	43	2335	378	28560	Pbr022860,Pbr004022,Pbr007007,Pbr016314,Pbr021291,Pbr019102,Pbr013333,Pbr002285,Pbr010246,Pbr011488,Pbr005813,Pbr017112,Pbr021367,Pbr011527,Pbr031308,Pbr016315,Pbr039792,Pbr005173,Pbr019818,Pbr019240,Pbr042616,Pbr010245,Pbr023780,Pbr020381,Pbr013639,Pbr020012,Pbr004026,Pbr012907,Pbr006562,Pbr020403,Pbr005174,Pbr005176,Pbr033742,Pbr029722,Pbr000411,Pbr027442,Pbr031963,Pbr037923,Pbr025115,Pbr025118…	-|-|-|-|-|-|-|-|-|-|-|-|-|-|-|-|-|-|-|-|-|-|-|-|-|-|-|-|-|-|-|-|-|-|-|-|-|-|-|-|-|-|-|
GO:1901659	glycosyl compound biosynthetic process	biological_process	0.0028567	0.24112	22	2335	158	28560	Pbr019082,Pbr008346,Pbr014549,Pbr014548,Pbr039820,Pbr036211,Pbr036940,Pbr010010,Pbr009621,Pbr010018,Pbr006593,Pbr013340,Pbr031897,Pbr008340,Pbr039821,Pbr027203,Pbr002150,Pbr037928,Pbr039828,Pbr041337,Pbr033747,Pbr039795	-|-|-|-|-|-|-|-|-|-|-|-|-|-|-|-|-|-|-|-|-|-|
GO:0019637	organophosphate metabolic process	biological_process	0.0030088	0.24554	72	2335	707	28560	Pbr007013,Pbr033202,Pbr000299,Pbr013340,Pbr002150,Pbr011475,Pbr031188,Pbr040221,Pbr036940,Pbr019082,Pbr014549,Pbr012295,Pbr029955,Pbr039820,Pbr039790,Pbr010018,Pbr013060,Pbr012218,Pbr010243,Pbr037928,Pbr021297,Pbr009436,Pbr039821,Pbr035529,Pbr004482,Pbr009622,Pbr039795,Pbr039828,Pbr041337,Pbr033747,Pbr031187,Pbr035530,Pbr008346,Pbr027429,Pbr014548,Pbr010020,Pbr006593,Pbr010240,Pbr038885,Pbr036155…	-|-|-|-|-|-|-|-|-|-|-|-|-|-|-|-|-|-|-|-|-|-|-|-|-|-|-|-|-|-|-|-|-|-|-|-|-|-|-|-|-|-|-|-|-|-|-|-|-|-|-|-|-|-|-|-|-|-|-|-|-|-|-|-|-|-|-|-|-|-|-|-|
GO:0030176	integral to endoplasmic reticulum membrane	cellular_component	0.0030769	0.24554	11	2335	58	28560	Pbr042616,Pbr019240,Pbr016314,Pbr007007,Pbr029722,Pbr005176,Pbr019102,Pbr019236,Pbr016315,Pbr013333,Pbr039792	-|-|-|-|-|-|-|-|-|-|-|
GO:0031227	intrinsic to endoplasmic reticulum membrane	cellular_component	0.0030769	0.24554	11	2335	58	28560	Pbr019102,Pbr039792,Pbr016315,Pbr019236,Pbr013333,Pbr042616,Pbr019240,Pbr029722,Pbr016314,Pbr007007,Pbr005176	-|-|-|-|-|-|-|-|-|-|-|
GO:0046961	proton-transporting ATPase activity, rotational mechanism	molecular_function	0.0032927	0.25807	8	2335	35	28560	Pbr031897,Pbr019082,Pbr014549,Pbr009621,Pbr006593,Pbr039795,Pbr010010,Pbr026725	-|-|-|-|-|-|-|-|
GO:0046906	tetrapyrrole binding	molecular_function	0.0034683	0.26706	71	2335	696	28560	Pbr022326,Pbr020048,Pbr010006,Pbr025119,Pbr015968,Pbr006549,Pbr036942,Pbr020055,Pbr009162,Pbr015969,Pbr036198,Pbr042738,Pbr009617,Pbr016853,Pbr023365,Pbr000383,Pbr020046,Pbr009625,Pbr020014,Pbr009626,Pbr036945,Pbr002948,Pbr020059,Pbr001649,Pbr020053,Pbr036201,Pbr002956,Pbr024897,Pbr023367,Pbr000286,Pbr021417,Pbr002542,Pbr020054,Pbr036197,Pbr036153,Pbr000645,Pbr017122,Pbr006588,Pbr005835,Pbr020051…	-|-|-|-|-|-|-|-|-|-|-|-|-|-|-|-|-|-|-|-|-|-|-|-|-|-|-|-|-|-|-|-|-|-|-|-|-|-|-|-|-|-|-|-|-|-|-|-|-|-|-|-|-|-|-|-|-|-|-|-|-|-|-|-|-|-|-|-|-|-|-|
GO:0009767	photosynthetic electron transport chain	biological_process	0.0038899	0.29436	12	2335	68	28560	Pbr010005,Pbr006588,Pbr006598,Pbr010014,Pbr006597,Pbr009626,Pbr009617,Pbr009616,Pbr006604,Pbr009612,Pbr010015,Pbr010021	-|-|-|-|-|-|-|-|-|-|-|-|
GO:0005179	hormone activity	molecular_function	0.0043001	0.31929	15	2335	96	28560	Pbr002487,Pbr004949,Pbr034210,Pbr013228,Pbr017488,Pbr038731,Pbr016099,Pbr025104,Pbr006561,Pbr010526,Pbr018489,Pbr011967,Pbr027453,Pbr007180,Pbr021288	-|-|-|-|-|-|-|-|-|-|-|-|-|-|-|
GO:0015979	photosynthesis	biological_process	0.0043649	0.31929	35	2335	298	28560	Pbr009409,Pbr016312,Pbr009616,Pbr009617,Pbr028048,Pbr006597,Pbr012219,Pbr006598,Pbr031920,Pbr010021,Pbr010013,Pbr024983,Pbr006589,Pbr006588,Pbr021294,Pbr010006,Pbr017121,Pbr010014,Pbr010401,Pbr006604,Pbr009619,Pbr006551,Pbr041342,Pbr010015,Pbr019168,Pbr009612,Pbr017429,Pbr009618,Pbr006596,Pbr010005,Pbr009625,Pbr018178,Pbr010012,Pbr009626,Pbr031948	-|-|-|-|-|-|-|-|-|-|-|-|-|-|-|-|-|-|-|-|-|-|-|-|-|-|-|-|-|-|-|-|-|-|-|
GO:0030597	RNA glycosylase activity	molecular_function	0.0053748	0.37962	4	2335	11	28560	Pbr018179,Pbr041346,Pbr041343,Pbr018182	-|-|-|-|
GO:0030598	rRNA N-glycosylase activity	molecular_function	0.0053748	0.37962	4	2335	11	28560	Pbr041343,Pbr018179,Pbr041346,Pbr018182	-|-|-|-|
GO:0003956	NAD(P)+-protein-arginine ADP-ribosyltransferase activity	molecular_function	0.005472	0.37962	2	2335	2	28560	Pbr038657,Pbr038652	-|-|
GO:0016469	proton-transporting two-sector ATPase complex	cellular_component	0.0055356	0.37962	35	2335	304	28560	Pbr026725,Pbr002150,Pbr006592,Pbr031897,Pbr013340,Pbr008340,Pbr038885,Pbr009614,Pbr010019,Pbr006603,Pbr013060,Pbr039820,Pbr019082,Pbr014549,Pbr024991,Pbr033747,Pbr039828,Pbr009622,Pbr039795,Pbr039821,Pbr026423,Pbr011488,Pbr037928,Pbr020348,Pbr009613,Pbr010009,Pbr010010,Pbr006593,Pbr009621,Pbr009170,Pbr028056,Pbr005842,Pbr010020,Pbr008346,Pbr006602	-|-|-|-|-|-|-|-|-|-|-|-|-|-|-|-|-|-|-|-|-|-|-|-|-|-|-|-|-|-|-|-|-|-|-|
GO:0009521	photosystem	cellular_component	0.0065824	0.44446	26	2335	210	28560	Pbr016312,Pbr028048,Pbr009617,Pbr031920,Pbr012219,Pbr006597,Pbr009619,Pbr006551,Pbr041342,Pbr009409,Pbr006588,Pbr010005,Pbr018178,Pbr021294,Pbr006596,Pbr010401,Pbr031948,Pbr017121,Pbr009626,Pbr010012,Pbr010014,Pbr010013,Pbr019168,Pbr024983,Pbr009618,Pbr017429	-|-|-|-|-|-|-|-|-|-|-|-|-|-|-|-|-|-|-|-|-|-|-|-|-|-|
GO:0034357	photosynthetic membrane	cellular_component	0.0067853	0.45122	29	2335	242	28560	Pbr010013,Pbr019168,Pbr024983,Pbr006589,Pbr017429,Pbr009618,Pbr006588,Pbr021294,Pbr006596,Pbr010006,Pbr010005,Pbr018178,Pbr009625,Pbr017121,Pbr010012,Pbr009626,Pbr010014,Pbr031948,Pbr010401,Pbr009619,Pbr009409,Pbr041342,Pbr006551,Pbr016312,Pbr028048,Pbr009617,Pbr006597,Pbr012219,Pbr031920	-|-|-|-|-|-|-|-|-|-|-|-|-|-|-|-|-|-|-|-|-|-|-|-|-|-|-|-|-|
GO:0031300	intrinsic to organelle membrane	cellular_component	0.0073622	0.47519	14	2335	92	28560	Pbr016315,Pbr019236,Pbr013333,Pbr039792,Pbr019102,Pbr020358,Pbr036209,Pbr005176,Pbr016314,Pbr007007,Pbr029722,Pbr019240,Pbr011488,Pbr042616	-|-|-|-|-|-|-|-|-|-|-|-|-|-|
GO:0031301	integral to organelle membrane	cellular_component	0.0073622	0.47519	14	2335	92	28560	Pbr039792,Pbr019236,Pbr013333,Pbr016315,Pbr020358,Pbr036209,Pbr019102,Pbr029722,Pbr007007,Pbr016314,Pbr005176,Pbr042616,Pbr011488,Pbr019240	-|-|-|-|-|-|-|-|-|-|-|-|-|-|
GO:0033178	proton-transporting two-sector ATPase complex, catalytic domain	cellular_component	0.0080135	0.50973	17	2335	122	28560	Pbr010020,Pbr014549,Pbr019082,Pbr006593,Pbr028056,Pbr009621,Pbr010009,Pbr009613,Pbr020348,Pbr006603,Pbr010010,Pbr038885,Pbr006592,Pbr031897,Pbr039795,Pbr009622,Pbr026725	-|-|-|-|-|-|-|-|-|-|-|-|-|-|-|-|-|
GO:0000746	conjugation	biological_process	0.0081879	0.51062	7	2335	33	28560	Pbr000673,Pbr000622,Pbr021370,Pbr038661,Pbr010243,Pbr036204,Pbr038648	-|-|-|-|-|-|-|
GO:0005086	ARF guanyl-nucleotide exchange factor activity	molecular_function	0.0084929	0.51062	4	2335	12	28560	Pbr009409,Pbr035529,Pbr023349,Pbr009410	-|-|-|-|
GO:0032011	ARF protein signal transduction	biological_process	0.0084929	0.51062	4	2335	12	28560	Pbr023349,Pbr009409,Pbr035529,Pbr009410	-|-|-|-|
GO:0032012	regulation of ARF protein signal transduction	biological_process	0.0084929	0.51062	4	2335	12	28560	Pbr009410,Pbr023349,Pbr035529,Pbr009409	-|-|-|-|
GO:0006935	chemotaxis	biological_process	0.0087422	0.51851	9	2335	49	28560	Pbr029725,Pbr014858,Pbr021217,Pbr005835,Pbr011463,Pbr028444,Pbr023774,Pbr011465,Pbr014850	-|-|-|-|-|-|-|-|-|
GO:0019684	photosynthesis, light reaction	biological_process	0.0097975	0.57335	14	2335	95	28560	Pbr041342,Pbr010021,Pbr010015,Pbr009612,Pbr006604,Pbr009616,Pbr009617,Pbr010014,Pbr009626,Pbr006597,Pbr006598,Pbr006588,Pbr018178,Pbr010005	-|-|-|-|-|-|-|-|-|-|-|-|-|-|
GO:1901137	carbohydrate derivative biosynthetic process	biological_process	0.010317	0.58321	44	2335	419	28560	Pbr013639,Pbr010018,Pbr012218,Pbr023793,Pbr038657,Pbr019082,Pbr014549,Pbr029955,Pbr020381,Pbr039820,Pbr023780,Pbr036940,Pbr011520,Pbr000644,Pbr027442,Pbr031897,Pbr013340,Pbr027203,Pbr008340,Pbr002150,Pbr038652,Pbr010010,Pbr002285,Pbr028045,Pbr011516,Pbr026724,Pbr009621,Pbr006593,Pbr013634,Pbr008346,Pbr016096,Pbr030203,Pbr014548,Pbr036170,Pbr036211,Pbr039828,Pbr041337,Pbr033747,Pbr031900,Pbr006553…	-|-|-|-|-|-|-|-|-|-|-|-|-|-|-|-|-|-|-|-|-|-|-|-|-|-|-|-|-|-|-|-|-|-|-|-|-|-|-|-|-|-|-|-|
GO:0044769	ATPase activity, coupled to transmembrane movement of ions, rotational mechanism	molecular_function	0.010516	0.58321	8	2335	42	28560	Pbr026725,Pbr010010,Pbr009621,Pbr039795,Pbr006593,Pbr014549,Pbr019082,Pbr031897	-|-|-|-|-|-|-|-|
GO:0009579	thylakoid	cellular_component	0.010569	0.58321	30	2335	261	28560	Pbr031948,Pbr010401,Pbr010012,Pbr017121,Pbr010014,Pbr009626,Pbr006588,Pbr009625,Pbr018178,Pbr010005,Pbr006596,Pbr021294,Pbr010006,Pbr009618,Pbr017429,Pbr010013,Pbr021370,Pbr019168,Pbr006589,Pbr024983,Pbr028048,Pbr009617,Pbr031920,Pbr012219,Pbr006597,Pbr016312,Pbr009619,Pbr041342,Pbr006551,Pbr009409	-|-|-|-|-|-|-|-|-|-|-|-|-|-|-|-|-|-|-|-|-|-|-|-|-|-|-|-|-|-|
GO:0044436	thylakoid part	cellular_component	0.010569	0.58321	30	2335	261	28560	Pbr006597,Pbr012219,Pbr031920,Pbr028048,Pbr009617,Pbr016312,Pbr009409,Pbr041342,Pbr006551,Pbr009619,Pbr017121,Pbr009626,Pbr010012,Pbr010014,Pbr010401,Pbr031948,Pbr010006,Pbr021294,Pbr006596,Pbr018178,Pbr009625,Pbr010005,Pbr006588,Pbr017429,Pbr009618,Pbr024983,Pbr006589,Pbr021370,Pbr019168,Pbr010013	-|-|-|-|-|-|-|-|-|-|-|-|-|-|-|-|-|-|-|-|-|-|-|-|-|-|-|-|-|-|
GO:0033926	glycopeptide alpha-N-acetylgalactosaminidase activity	molecular_function	0.01063	0.58321	5	2335	19	28560	Pbr005836,Pbr028049,Pbr005837,Pbr000836,Pbr000839	-|-|-|-|-|
GO:0042330	taxis	biological_process	0.011362	0.59142	9	2335	51	28560	Pbr023774,Pbr028444,Pbr014850,Pbr011465,Pbr029725,Pbr011463,Pbr005835,Pbr014858,Pbr021217	-|-|-|-|-|-|-|-|-|
GO:0048522	positive regulation of cellular process	biological_process	0.011374	0.59142	26	2335	220	28560	Pbr012660,Pbr038524,Pbr011527,Pbr010526,Pbr006587,Pbr037925,Pbr011488,Pbr036938,Pbr029722,Pbr007172,Pbr013047,Pbr038525,Pbr027206,Pbr032383,Pbr032932,Pbr003255,Pbr028324,Pbr014850,Pbr017118,Pbr038523,Pbr021346,Pbr000314,Pbr021405,Pbr000856,Pbr032574,Pbr005842	-|-|-|-|-|-|-|-|-|-|-|-|-|-|-|-|-|-|-|-|-|-|-|-|-|-|
GO:0007265	Ras protein signal transduction	biological_process	0.011454	0.59142	4	2335	13	28560	Pbr009409,Pbr035529,Pbr023349,Pbr009410	-|-|-|-|
GO:0046578	regulation of Ras protein signal transduction	biological_process	0.011454	0.59142	4	2335	13	28560	Pbr009410,Pbr035529,Pbr009409,Pbr023349	-|-|-|-|
GO:0051056	regulation of small GTPase mediated signal transduction	biological_process	0.011454	0.59142	4	2335	13	28560	Pbr009410,Pbr023349,Pbr009409,Pbr035529	-|-|-|-|
GO:0060589	nucleoside-triphosphatase regulator activity	molecular_function	0.012172	0.6164	21	2335	169	28560	Pbr009410,Pbr011536,Pbr011488,Pbr020362,Pbr031897,Pbr023349,Pbr035529,Pbr015415,Pbr000622,Pbr031918,Pbr012224,Pbr000291,Pbr010411,Pbr017105,Pbr009409,Pbr019169,Pbr014597,Pbr032932,Pbr005332,Pbr022993,Pbr009439	-|-|-|-|-|-|-|-|-|-|-|-|-|-|-|-|-|-|-|-|-|
GO:0015672	monovalent inorganic cation transport	biological_process	0.012218	0.6164	59	2335	596	28560	Pbr026725,Pbr012895,Pbr002150,Pbr006592,Pbr031897,Pbr013340,Pbr008340,Pbr021493,Pbr038885,Pbr009614,Pbr010019,Pbr031302,Pbr028320,Pbr006603,Pbr010018,Pbr013060,Pbr020355,Pbr013636,Pbr039820,Pbr019082,Pbr014549,Pbr023158,Pbr024991,Pbr012896,Pbr033747,Pbr039828,Pbr009622,Pbr039795,Pbr000622,Pbr009412,Pbr021222,Pbr039821,Pbr034195,Pbr024897,Pbr032931,Pbr011488,Pbr026423,Pbr014546,Pbr032934,Pbr037928…	-|-|-|-|-|-|-|-|-|-|-|-|-|-|-|-|-|-|-|-|-|-|-|-|-|-|-|-|-|-|-|-|-|-|-|-|-|-|-|-|-|-|-|-|-|-|-|-|-|-|-|-|-|-|-|-|-|-|-|
GO:0019829	cation-transporting ATPase activity	molecular_function	0.012751	0.62882	9	2335	52	28560	Pbr014549,Pbr031897,Pbr019082,Pbr026725,Pbr010010,Pbr009621,Pbr021486,Pbr039795,Pbr006593	-|-|-|-|-|-|-|-|-|
GO:0042625	ATPase activity, coupled to transmembrane movement of ions	molecular_function	0.012751	0.62882	9	2335	52	28560	Pbr014549,Pbr031897,Pbr019082,Pbr026725,Pbr010010,Pbr009621,Pbr021486,Pbr039795,Pbr006593	-|-|-|-|-|-|-|-|-|
GO:0003924	GTPase activity	molecular_function	0.01356	0.65865	58	2335	590	28560	Pbr021291,Pbr027440,Pbr022328,Pbr013994,Pbr021400,Pbr020348,Pbr010009,Pbr026726,Pbr000413,Pbr015630,Pbr021398,Pbr010437,Pbr010246,Pbr009435,Pbr036211,Pbr014547,Pbr000679,Pbr014850,Pbr032918,Pbr028447,Pbr016864,Pbr007337,Pbr009622,Pbr039394,Pbr016859,Pbr016320,Pbr013635,Pbr022327,Pbr032922,Pbr039401,Pbr031323,Pbr021477,Pbr027191,Pbr038668,Pbr004948,Pbr039790,Pbr016865,Pbr016101,Pbr028999,Pbr026412…	-|-|-|-|-|-|-|-|-|-|-|-|-|-|-|-|-|-|-|-|-|-|-|-|-|-|-|-|-|-|-|-|-|-|-|-|-|-|-|-|-|-|-|-|-|-|-|-|-|-|-|-|-|-|-|-|-|-|
GO:0005525	GTP binding	molecular_function	0.013887	0.65865	72	2335	759	28560	Pbr016861,Pbr028338,Pbr005815,Pbr006592,Pbr028990,Pbr005814,Pbr014553,Pbr010244,Pbr022331,Pbr031939,Pbr020355,Pbr032921,Pbr010029,Pbr005157,Pbr032924,Pbr016865,Pbr041073,Pbr004948,Pbr041068,Pbr000681,Pbr026412,Pbr032922,Pbr039401,Pbr027191,Pbr021477,Pbr004474,Pbr019999,Pbr011463,Pbr016320,Pbr031962,Pbr013635,Pbr036211,Pbr000679,Pbr032918,Pbr028447,Pbr016864,Pbr007337,Pbr021291,Pbr013994,Pbr021400…	-|-|-|-|-|-|-|-|-|-|-|-|-|-|-|-|-|-|-|-|-|-|-|-|-|-|-|-|-|-|-|-|-|-|-|-|-|-|-|-|-|-|-|-|-|-|-|-|-|-|-|-|-|-|-|-|-|-|-|-|-|-|-|-|-|-|-|-|-|-|-|-|
GO:0048518	positive regulation of biological process	biological_process	0.01429	0.65865	27	2335	235	28560	Pbr000314,Pbr021346,Pbr017118,Pbr038523,Pbr019216,Pbr028324,Pbr014850,Pbr005842,Pbr000856,Pbr032574,Pbr021405,Pbr032932,Pbr032383,Pbr003255,Pbr036938,Pbr011488,Pbr037925,Pbr027206,Pbr038525,Pbr013047,Pbr007172,Pbr029722,Pbr011527,Pbr038524,Pbr012660,Pbr010526,Pbr006587	-|-|-|-|-|-|-|-|-|-|-|-|-|-|-|-|-|-|-|-|-|-|-|-|-|-|-|
GO:0046933	proton-transporting ATP synthase activity, rotational mechanism	molecular_function	0.014527	0.65865	7	2335	36	28560	Pbr014549,Pbr031897,Pbr019082,Pbr010010,Pbr009621,Pbr039795,Pbr006593	-|-|-|-|-|-|-|
GO:0032561	guanyl ribonucleotide binding	molecular_function	0.014668	0.65865	72	2335	761	28560	Pbr013231,Pbr002568,Pbr037923,Pbr014875,Pbr001651,Pbr002485,Pbr010528,Pbr041070,Pbr038668,Pbr028999,Pbr016101,Pbr041075,Pbr019818,Pbr029955,Pbr039394,Pbr016859,Pbr009622,Pbr013990,Pbr017410,Pbr041074,Pbr027440,Pbr016863,Pbr022852,Pbr010246,Pbr000413,Pbr014547,Pbr009435,Pbr024891,Pbr014553,Pbr005814,Pbr010244,Pbr022331,Pbr016861,Pbr028338,Pbr005815,Pbr006592,Pbr028990,Pbr032924,Pbr005157,Pbr041073…	-|-|-|-|-|-|-|-|-|-|-|-|-|-|-|-|-|-|-|-|-|-|-|-|-|-|-|-|-|-|-|-|-|-|-|-|-|-|-|-|-|-|-|-|-|-|-|-|-|-|-|-|-|-|-|-|-|-|-|-|-|-|-|-|-|-|-|-|-|-|-|-|
GO:0007020	microtubule nucleation	biological_process	0.014673	0.65865	4	2335	14	28560	Pbr038524,Pbr038523,Pbr038525,Pbr003255	-|-|-|-|
GO:0010968	regulation of microtubule nucleation	biological_process	0.014673	0.65865	4	2335	14	28560	Pbr003255,Pbr038525,Pbr038523,Pbr038524	-|-|-|-|
GO:0090063	positive regulation of microtubule nucleation	biological_process	0.014673	0.65865	4	2335	14	28560	Pbr038525,Pbr003255,Pbr038523,Pbr038524	-|-|-|-|
GO:0003674	molecular_function	molecular_function	0.015433	0.65865	1886	2335	25236	28560	Pbr006592,Pbr042738,Pbr008340,Pbr015974,Pbr030214,Pbr007176,Pbr029967,Pbr010252,Pbr008345,Pbr023003,Pbr032576,Pbr039403,Pbr004025,Pbr004478,Pbr004469,Pbr009409,Pbr007009,Pbr028334,Pbr000314,Pbr003130,Pbr011473,Pbr006586,Pbr014871,Pbr010436,Pbr000681,Pbr007006,Pbr029007,Pbr021495,Pbr011531,Pbr017429,Pbr016112,Pbr003139,Pbr002625,Pbr017007,Pbr036938,Pbr029983,Pbr019093,Pbr027445,Pbr009416,Pbr012210…	-|-|-|-|-|-|-|-|-|-|-|-|-|-|-|-|-|-|-|-|-|-|-|-|-|-|-|-|-|-|-|-|-|-|-|-|-|-|-|-|-|-|-|-|-|-|-|-|-|-|-|-|-|-|-|-|-|-|-|-|-|-|-|-|-|-|-|-|-|-|-|-|-|-|-|-|-|-|-|-|-|-|-|-|-|-|-|-|-|-|-|-|-|-|-|-|-|-|-|-|-|-|-|-|-|-|-|-|-|-|-|-|-|-|-|-|-|-|-|-|-|-|-|-|-|-|-|-|-|-|-|-|-|-|-|-|-|-|-|-|-|-|-|-|-|-|-|-|-|-|-|-|-|-|-|-|-|-|-|-|-|-|-|-|-|-|-|-|-|-|-|-|-|-|-|-|-|-|-|-|-|-|-|-|-|-|-|-|-|-|-|-|-|-|-|-|-|-|-|-…
GO:0015889	cobalamin transport	biological_process	0.015607	0.65865	2	2335	3	28560	Pbr009166,Pbr009162	-|-|
GO:0002532	production of molecular mediator involved in inflammatory response	biological_process	0.015607	0.65865	2	2335	3	28560	Pbr005033,Pbr005031	-|-|
GO:0004896	cytokine receptor activity	molecular_function	0.015607	0.65865	2	2335	3	28560	Pbr005033,Pbr005031	-|-|
GO:0004474	malate synthase activity	molecular_function	0.015607	0.65865	2	2335	3	28560	Pbr036933,Pbr036932	-|-|
GO:0006097	glyoxylate cycle	biological_process	0.015607	0.65865	2	2335	3	28560	Pbr036932,Pbr036933	-|-|
GO:0046487	glyoxylate metabolic process	biological_process	0.015607	0.65865	2	2335	3	28560	Pbr036932,Pbr036933	-|-|
GO:0006979	response to oxidative stress	biological_process	0.015871	0.66342	19	2335	152	28560	Pbr015969,Pbr002948,Pbr002947,Pbr010258,Pbr002956,Pbr022326,Pbr000686,Pbr036152,Pbr015968,Pbr006566,Pbr036153,Pbr002950,Pbr002505,Pbr002624,Pbr002957,Pbr002542,Pbr015965,Pbr033730,Pbr016853	-|-|-|-|-|-|-|-|-|-|-|-|-|-|-|-|-|-|-|
GO:0019400	alditol metabolic process	biological_process	0.016148	0.6686	4	2335	14	28560	Pbr020067,Pbr011495,Pbr028328,Pbr020011	-|-|-|-|
GO:0006541	glutamine metabolic process	biological_process	0.017958	0.73661	8	2335	46	28560	Pbr006606,Pbr010240,Pbr032579,Pbr041337,Pbr010243,Pbr000648,Pbr012238,Pbr013345	-|-|-|-|-|-|-|-|
GO:0019001	guanyl nucleotide binding	molecular_function	0.018739	0.74616	72	2335	770	28560	Pbr027191,Pbr021477,Pbr032922,Pbr039401,Pbr031962,Pbr013635,Pbr004474,Pbr011463,Pbr019999,Pbr016320,Pbr028447,Pbr016864,Pbr007337,Pbr036211,Pbr000679,Pbr032918,Pbr020348,Pbr010009,Pbr026726,Pbr021398,Pbr021291,Pbr013994,Pbr021400,Pbr005815,Pbr006592,Pbr028990,Pbr016861,Pbr028338,Pbr022331,Pbr005814,Pbr014553,Pbr010244,Pbr020355,Pbr032921,Pbr010029,Pbr031939,Pbr041068,Pbr000681,Pbr026412,Pbr005157…	-|-|-|-|-|-|-|-|-|-|-|-|-|-|-|-|-|-|-|-|-|-|-|-|-|-|-|-|-|-|-|-|-|-|-|-|-|-|-|-|-|-|-|-|-|-|-|-|-|-|-|-|-|-|-|-|-|-|-|-|-|-|-|-|-|-|-|-|-|-|-|-|
GO:0004797	thymidine kinase activity	molecular_function	0.018871	0.74616	5	2335	22	28560	Pbr023784,Pbr004969,Pbr015625,Pbr011520,Pbr004967	-|-|-|-|-|
GO:0019136	deoxynucleoside kinase activity	molecular_function	0.018871	0.74616	5	2335	22	28560	Pbr015625,Pbr004969,Pbr011520,Pbr023784,Pbr004967	-|-|-|-|-|
GO:0019206	nucleoside kinase activity	molecular_function	0.018871	0.74616	5	2335	22	28560	Pbr023784,Pbr004969,Pbr015625,Pbr011520,Pbr004967	-|-|-|-|-|
GO:0045261	proton-transporting ATP synthase complex, catalytic core F(1)	cellular_component	0.019364	0.75087	7	2335	38	28560	Pbr009621,Pbr006593,Pbr039795,Pbr031897,Pbr010010,Pbr019082,Pbr014549	-|-|-|-|-|-|-|
GO:0034641	cellular nitrogen compound metabolic process	biological_process	0.019418	0.75087	452	2335	5653	28560	Pbr032062,Pbr000625,Pbr032050,Pbr013053,Pbr038668,Pbr010018,Pbr038891,Pbr037011,Pbr038669,Pbr013335,Pbr030418,Pbr026422,Pbr015625,Pbr038731,Pbr023371,Pbr000407,Pbr000396,Pbr000858,Pbr030422,Pbr010245,Pbr032382,Pbr037923,Pbr034214,Pbr002150,Pbr000683,Pbr013340,Pbr012234,Pbr014860,Pbr019101,Pbr002577,Pbr010020,Pbr014547,Pbr020000,Pbr014850,Pbr033747,Pbr030207,Pbr013425,Pbr027185,Pbr034198,Pbr032059…	-|-|-|-|-|-|-|-|-|-|-|-|-|-|-|-|-|-|-|-|-|-|-|-|-|-|-|-|-|-|-|-|-|-|-|-|-|-|-|-|-|-|-|-|-|-|-|-|-|-|-|-|-|-|-|-|-|-|-|-|-|-|-|-|-|-|-|-|-|-|-|-|-|-|-|-|-|-|-|-|-|-|-|-|-|-|-|-|-|-|-|-|-|-|-|-|-|-|-|-|-|-|-|-|-|-|-|-|-|-|-|-|-|-|-|-|-|-|-|-|-|-|-|-|-|-|-|-|-|-|-|-|-|-|-|-|-|-|-|-|-|-|-|-|-|-|-|-|-|-|-|-|-|-|-|-|-|-|-|-|-|-|-|-|-|-|-|-|-|-|-|-|-|-|-|-|-|-|-|-|-|-|-|-|-|-|-|-|-|-|-|-|-|-|-|-|-|-|-|-…
GO:0020037	heme binding	molecular_function	0.019503	0.75087	62	2335	645	28560	Pbr036202,Pbr002505,Pbr023365,Pbr000383,Pbr013060,Pbr013217,Pbr023366,Pbr018401,Pbr016853,Pbr011495,Pbr020055,Pbr036942,Pbr036198,Pbr006589,Pbr012234,Pbr015969,Pbr042738,Pbr010258,Pbr022326,Pbr020051,Pbr010006,Pbr005835,Pbr020048,Pbr036152,Pbr006549,Pbr015968,Pbr025119,Pbr020054,Pbr036197,Pbr036153,Pbr020052,Pbr002950,Pbr000645,Pbr017122,Pbr002957,Pbr023367,Pbr000286,Pbr020050,Pbr002542,Pbr021417…	-|-|-|-|-|-|-|-|-|-|-|-|-|-|-|-|-|-|-|-|-|-|-|-|-|-|-|-|-|-|-|-|-|-|-|-|-|-|-|-|-|-|-|-|-|-|-|-|-|-|-|-|-|-|-|-|-|-|-|-|-|-|
GO:0006518	peptide metabolic process	biological_process	0.01982	0.75643	10	2335	65	28560	Pbr009440,Pbr005174,Pbr021225,Pbr021224,Pbr022860,Pbr006554,Pbr017116,Pbr005173,Pbr005172,Pbr020012	-|-|-|-|-|-|-|-|-|-|
GO:0043603	cellular amide metabolic process	biological_process	0.020991	0.79422	13	2335	95	28560	Pbr017116,Pbr004021,Pbr005173,Pbr005172,Pbr027446,Pbr020012,Pbr042866,Pbr009440,Pbr005174,Pbr021225,Pbr021224,Pbr022860,Pbr006554	-|-|-|-|-|-|-|-|-|-|-|-|-|
GO:0005085	guanyl-nucleotide exchange factor activity	molecular_function	0.023009	0.86315	6	2335	31	28560	Pbr019169,Pbr009410,Pbr023349,Pbr009439,Pbr009409,Pbr035529	-|-|-|-|-|-|
GO:0019773	proteasome core complex, alpha-subunit complex	cellular_component	0.023912	0.87658	5	2335	23	28560	Pbr031185,Pbr032934,Pbr002489,Pbr021480,Pbr031184	-|-|-|-|-|
GO:0009218	pyrimidine ribonucleotide metabolic process	biological_process	0.024218	0.87658	3	2335	9	28560	Pbr027203,Pbr011520,Pbr036940	-|-|-|
GO:0009220	pyrimidine ribonucleotide biosynthetic process	biological_process	0.024218	0.87658	3	2335	9	28560	Pbr011520,Pbr027203,Pbr036940	-|-|-|
GO:0004601	peroxidase activity	molecular_function	0.024366	0.87658	19	2335	159	28560	Pbr002957,Pbr038667,Pbr015965,Pbr002542,Pbr016853,Pbr036153,Pbr002950,Pbr002505,Pbr000645,Pbr022326,Pbr000686,Pbr036152,Pbr015968,Pbr006566,Pbr015969,Pbr002947,Pbr002948,Pbr010258,Pbr002956	-|-|-|-|-|-|-|-|-|-|-|-|-|-|-|-|-|-|-|
GO:0016684	oxidoreductase activity, acting on peroxide as acceptor	molecular_function	0.024366	0.87658	19	2335	159	28560	Pbr022326,Pbr000686,Pbr006566,Pbr036152,Pbr015968,Pbr002947,Pbr002948,Pbr015969,Pbr002956,Pbr010258,Pbr002957,Pbr038667,Pbr002542,Pbr015965,Pbr016853,Pbr002505,Pbr036153,Pbr002950,Pbr000645	-|-|-|-|-|-|-|-|-|-|-|-|-|-|-|-|-|-|-|
GO:0031090	organelle membrane	cellular_component	0.025287	0.88901	64	2335	682	28560	Pbr013333,Pbr028056,Pbr019169,Pbr021291,Pbr007007,Pbr002942,Pbr022860,Pbr005173,Pbr011527,Pbr028908,Pbr011488,Pbr020012,Pbr013639,Pbr007348,Pbr020381,Pbr042616,Pbr019240,Pbr005172,Pbr025115,Pbr036209,Pbr027442,Pbr000411,Pbr029722,Pbr020403,Pbr005174,Pbr006562,Pbr010246,Pbr010437,Pbr015630,Pbr002285,Pbr019102,Pbr012230,Pbr004022,Pbr008346,Pbr016314,Pbr014850,Pbr010027,Pbr039828,Pbr039792,Pbr033747…	-|-|-|-|-|-|-|-|-|-|-|-|-|-|-|-|-|-|-|-|-|-|-|-|-|-|-|-|-|-|-|-|-|-|-|-|-|-|-|-|-|-|-|-|-|-|-|-|-|-|-|-|-|-|-|-|-|-|-|-|-|-|-|-|
GO:0006749	glutathione metabolic process	biological_process	0.025318	0.88901	4	2335	16	28560	Pbr017116,Pbr021225,Pbr021224,Pbr006554	-|-|-|-|
GO:1901135	carbohydrate derivative metabolic process	biological_process	0.025319	0.88901	67	2335	717	28560	Pbr039795,Pbr009622,Pbr006553,Pbr004482,Pbr033747,Pbr032059,Pbr041337,Pbr039828,Pbr037928,Pbr035529,Pbr039821,Pbr006593,Pbr011516,Pbr028045,Pbr002285,Pbr035530,Pbr027802,Pbr036170,Pbr010020,Pbr014548,Pbr013634,Pbr008346,Pbr011475,Pbr040221,Pbr038652,Pbr002563,Pbr002150,Pbr013340,Pbr012218,Pbr010018,Pbr039790,Pbr036940,Pbr023780,Pbr039820,Pbr029955,Pbr012295,Pbr014549,Pbr019082,Pbr038657,Pbr000622…	-|-|-|-|-|-|-|-|-|-|-|-|-|-|-|-|-|-|-|-|-|-|-|-|-|-|-|-|-|-|-|-|-|-|-|-|-|-|-|-|-|-|-|-|-|-|-|-|-|-|-|-|-|-|-|-|-|-|-|-|-|-|-|-|-|-|-|
GO:0016984	ribulose-bisphosphate carboxylase activity	molecular_function	0.026489	0.92269	4	2335	16	28560	Pbr009623,Pbr006591,Pbr010008,Pbr012301	-|-|-|-|
GO:0009892	negative regulation of metabolic process	biological_process	0.028541	0.97863	14	2335	109	28560	Pbr041346,Pbr033203,Pbr012215,Pbr020384,Pbr030219,Pbr022989,Pbr009406,Pbr010027,Pbr018182,Pbr032383,Pbr018179,Pbr036934,Pbr041343,Pbr006559	-|-|-|-|-|-|-|-|-|-|-|-|-|-|
GO:0010605	negative regulation of macromolecule metabolic process	biological_process	0.028541	0.97863	14	2335	109	28560	Pbr006559,Pbr041343,Pbr036934,Pbr018179,Pbr032383,Pbr018182,Pbr030219,Pbr022989,Pbr010027,Pbr009406,Pbr020384,Pbr012215,Pbr033203,Pbr041346	-|-|-|-|-|-|-|-|-|-|-|-|-|-|
GO:0019867	outer membrane	cellular_component	0.028961	0.97963	24	2335	217	28560	Pbr010243,Pbr029725,Pbr019096,Pbr010437,Pbr015630,Pbr030891,Pbr019091,Pbr013060,Pbr019169,Pbr005845,Pbr018534,Pbr012230,Pbr007348,Pbr014850,Pbr019216,Pbr007152,Pbr018186,Pbr010027,Pbr007155,Pbr000622,Pbr000411,Pbr011482,Pbr021370,Pbr028908	-|-|-|-|-|-|-|-|-|-|-|-|-|-|-|-|-|-|-|-|-|-|-|-|
GO:0016757	transferase activity, transferring glycosyl groups	molecular_function	0.029205	0.97963	76	2335	831	28560	Pbr009428,Pbr013328,Pbr021682,Pbr009412,Pbr035534,Pbr016107,Pbr009454,Pbr031900,Pbr036154,Pbr009450,Pbr020341,Pbr003563,Pbr016096,Pbr013069,Pbr026724,Pbr037922,Pbr007177,Pbr027442,Pbr033547,Pbr038898,Pbr000644,Pbr013327,Pbr013416,Pbr005498,Pbr021681,Pbr007021,Pbr004018,Pbr023772,Pbr009448,Pbr021685,Pbr035531,Pbr000327,Pbr009452,Pbr003201,Pbr002623,Pbr009453,Pbr022858,Pbr013066,Pbr017417,Pbr002487…	-|-|-|-|-|-|-|-|-|-|-|-|-|-|-|-|-|-|-|-|-|-|-|-|-|-|-|-|-|-|-|-|-|-|-|-|-|-|-|-|-|-|-|-|-|-|-|-|-|-|-|-|-|-|-|-|-|-|-|-|-|-|-|-|-|-|-|-|-|-|-|-|-|-|-|-|
GO:0034219	carbohydrate transmembrane transport	biological_process	0.029675	0.97963	2	2335	4	28560	Pbr014354,Pbr028324	-|-|
GO:0006824	cobalt ion transport	biological_process	0.029686	0.97963	2	2335	4	28560	Pbr014871,Pbr017408	-|-|
GO:0015087	cobalt ion transmembrane transporter activity	molecular_function	0.029686	0.97963	2	2335	4	28560	Pbr017408,Pbr014871	-|-|
GO:0045263	proton-transporting ATP synthase complex, coupling factor F(o)	cellular_component	0.029934	0.98045	9	2335	60	28560	Pbr037928,Pbr039821,Pbr008340,Pbr013340,Pbr008346,Pbr039820,Pbr002150,Pbr039828,Pbr033747	-|-|-|-|-|-|-|-|-|
GO:0009288	bacterial-type flagellum	cellular_component	0.030942	1	9	2335	60	28560	Pbr028444,Pbr011465,Pbr014850,Pbr029725,Pbr000623,Pbr005835,Pbr014858,Pbr007180,Pbr011463	-|-|-|-|-|-|-|-|-|
GO:0016820	hydrolase activity, acting on acid anhydrides, catalyzing transmembrane movement of substances	molecular_function	0.031239	1	26	2335	241	28560	Pbr032918,Pbr010245,Pbr036211,Pbr014549,Pbr019082,Pbr010020,Pbr028447,Pbr009621,Pbr028056,Pbr021486,Pbr006593,Pbr010246,Pbr006603,Pbr010010,Pbr010009,Pbr009613,Pbr020348,Pbr038885,Pbr031897,Pbr005815,Pbr006592,Pbr010244,Pbr039795,Pbr009622,Pbr013635,Pbr026725	-|-|-|-|-|-|-|-|-|-|-|-|-|-|-|-|-|-|-|-|-|-|-|-|-|-|
GO:0009605	response to external stimulus	biological_process	0.031656	1	16	2335	132	28560	Pbr005835,Pbr002949,Pbr011463,Pbr023774,Pbr031901,Pbr011465,Pbr029725,Pbr019100,Pbr021217,Pbr014858,Pbr002955,Pbr016109,Pbr028444,Pbr024988,Pbr015625,Pbr014850	-|-|-|-|-|-|-|-|-|-|-|-|-|-|-|-|
GO:0019205	nucleobase-containing compound kinase activity	molecular_function	0.03167	1	11	2335	80	28560	Pbr036940,Pbr004967,Pbr004969,Pbr015625,Pbr023784,Pbr027203,Pbr028447,Pbr005815,Pbr011520,Pbr017493,Pbr002574	-|-|-|-|-|-|-|-|-|-|-|
GO:0071855	neuropeptide receptor binding	molecular_function	0.032512	1	3	2335	10	28560	Pbr010526,Pbr014545,Pbr013228	-|-|-|
GO:0031082	BLOC complex	cellular_component	0.032656	1	4	2335	17	28560	Pbr008340,Pbr039821,Pbr016108,Pbr039820	-|-|-|-|
GO:0031083	BLOC-1 complex	cellular_component	0.032656	1	4	2335	17	28560	Pbr016108,Pbr039820,Pbr039821,Pbr008340	-|-|-|-|
GO:0015643	toxic substance binding	molecular_function	0.03268	1	3	2335	10	28560	Pbr017492,Pbr041167,Pbr010414	-|-|-|
GO:0017111	nucleoside-triphosphatase activity	molecular_function	0.035179	1	115	2335	1336	28560	Pbr014553,Pbr010244,Pbr005831,Pbr022331,Pbr016861,Pbr028338,Pbr038885,Pbr020010,Pbr005815,Pbr006592,Pbr004949,Pbr028990,Pbr031897,Pbr032049,Pbr021217,Pbr011531,Pbr020340,Pbr004948,Pbr016865,Pbr026412,Pbr000681,Pbr038900,Pbr023353,Pbr032921,Pbr020355,Pbr000330,Pbr007009,Pbr023364,Pbr038722,Pbr016320,Pbr011463,Pbr000673,Pbr042617,Pbr013635,Pbr022327,Pbr017123,Pbr039401,Pbr032922,Pbr000678,Pbr032058…	-|-|-|-|-|-|-|-|-|-|-|-|-|-|-|-|-|-|-|-|-|-|-|-|-|-|-|-|-|-|-|-|-|-|-|-|-|-|-|-|-|-|-|-|-|-|-|-|-|-|-|-|-|-|-|-|-|-|-|-|-|-|-|-|-|-|-|-|-|-|-|-|-|-|-|-|-|-|-|-|-|-|-|-|-|-|-|-|-|-|-|-|-|-|-|-|-|-|-|-|-|-|-|-|-|-|-|-|-|-|-|-|-|-|-|
GO:0009772	photosynthetic electron transport in photosystem II	biological_process	0.036394	1	6	2335	34	28560	Pbr009616,Pbr006598,Pbr010015,Pbr010021,Pbr006604,Pbr009612	-|-|-|-|-|-|
GO:0043234	protein complex	cellular_component	0.0364	1	209	2335	2535	28560	Pbr011524,Pbr028994,Pbr015630,Pbr002620,Pbr007350,Pbr020001,Pbr023775,Pbr006551,Pbr033737,Pbr008346,Pbr012894,Pbr019170,Pbr031948,Pbr039828,Pbr039795,Pbr010005,Pbr021367,Pbr013215,Pbr026414,Pbr014356,Pbr020382,Pbr029004,Pbr015633,Pbr028339,Pbr037928,Pbr026723,Pbr031920,Pbr005501,Pbr006597,Pbr031184,Pbr042849,Pbr023366,Pbr013060,Pbr016312,Pbr005845,Pbr039820,Pbr019161,Pbr019082,Pbr038523,Pbr019818…	-|-|-|-|-|-|-|-|-|-|-|-|-|-|-|-|-|-|-|-|-|-|-|-|-|-|-|-|-|-|-|-|-|-|-|-|-|-|-|-|-|-|-|-|-|-|-|-|-|-|-|-|-|-|-|-|-|-|-|-|-|-|-|-|-|-|-|-|-|-|-|-|-|-|-|-|-|-|-|-|-|-|-|-|-|-|-|-|-|-|-|-|-|-|-|-|-|-|-|-|-|-|-|-|-|-|-|-|-|-|-|-|-|-|-|-|-|-|-|-|-|-|-|-|-|-|-|-|-|-|-|-|-|-|-|-|-|-|-|-|-|-|-|-|-|-|-|-|-|-|-|-|-|-|-|-|-|-|-|-|-|-|-|-|-|-|-|-|-|-|-|-|-|-|-|-|-|-|-|-|-|-|-|-|-|-|-|-|-|-|-|-|-|-|-|-|-|-|-|-…
GO:0005783	endoplasmic reticulum	cellular_component	0.037586	1	33	2335	325	28560	Pbr005176,Pbr005174,Pbr029722,Pbr000411,Pbr027442,Pbr028340,Pbr037923,Pbr019236,Pbr005172,Pbr019818,Pbr019240,Pbr023780,Pbr042616,Pbr020381,Pbr031919,Pbr020012,Pbr013639,Pbr004026,Pbr038661,Pbr031918,Pbr039792,Pbr031308,Pbr016315,Pbr005173,Pbr022860,Pbr014850,Pbr038648,Pbr007007,Pbr016314,Pbr019102,Pbr021291,Pbr013333,Pbr002285	-|-|-|-|-|-|-|-|-|-|-|-|-|-|-|-|-|-|-|-|-|-|-|-|-|-|-|-|-|-|-|-|-|
GO:0045202	synapse	cellular_component	0.038554	1	4	2335	18	28560	Pbr030424,Pbr004021,Pbr031962,Pbr030889	-|-|-|-|
GO:0004114	3',5'-cyclic-nucleotide phosphodiesterase activity	molecular_function	0.038661	1	3	2335	11	28560	Pbr013412,Pbr011475,Pbr029964	-|-|-|
GO:0004143	diacylglycerol kinase activity	molecular_function	0.038689	1	4	2335	18	28560	Pbr031187,Pbr009436,Pbr033729,Pbr031188	-|-|-|-|
GO:0016782	transferase activity, transferring sulfur-containing groups	molecular_function	0.038939	1	5	2335	26	28560	Pbr007176,Pbr019166,Pbr027200,Pbr030211,Pbr017109	-|-|-|-|-|
GO:0030983	mismatched DNA binding	molecular_function	0.038986	1	8	2335	54	28560	Pbr039394,Pbr020396,Pbr010244,Pbr020397,Pbr000286,Pbr016103,Pbr010245,Pbr007337	-|-|-|-|-|-|-|-|
GO:0031047	gene silencing by RNA	biological_process	0.039098	1	4	2335	18	28560	Pbr032383,Pbr006559,Pbr020384,Pbr030219	-|-|-|-|
GO:0044780	bacterial-type flagellum assembly	biological_process	0.03956	1	4	2335	18	28560	Pbr003140,Pbr016996,Pbr037925,Pbr028324	-|-|-|-|
GO:0016462	pyrophosphatase activity	molecular_function	0.039769	1	117	2335	1368	28560	Pbr011467,Pbr029725,Pbr016101,Pbr019096,Pbr028999,Pbr039790,Pbr021486,Pbr004026,Pbr038668,Pbr038891,Pbr019082,Pbr015625,Pbr014549,Pbr029955,Pbr010245,Pbr007152,Pbr001652,Pbr029974,Pbr023158,Pbr019818,Pbr001651,Pbr026725,Pbr020356,Pbr014875,Pbr037923,Pbr013231,Pbr007155,Pbr005835,Pbr002485,Pbr014867,Pbr000676,Pbr000413,Pbr015630,Pbr010246,Pbr010437,Pbr027440,Pbr006593,Pbr038905,Pbr031944,Pbr000642…	-|-|-|-|-|-|-|-|-|-|-|-|-|-|-|-|-|-|-|-|-|-|-|-|-|-|-|-|-|-|-|-|-|-|-|-|-|-|-|-|-|-|-|-|-|-|-|-|-|-|-|-|-|-|-|-|-|-|-|-|-|-|-|-|-|-|-|-|-|-|-|-|-|-|-|-|-|-|-|-|-|-|-|-|-|-|-|-|-|-|-|-|-|-|-|-|-|-|-|-|-|-|-|-|-|-|-|-|-|-|-|-|-|-|-|-|-|
GO:0040011	locomotion	biological_process	0.040001	1	25	2335	235	28560	Pbr041164,Pbr021798,Pbr000394,Pbr018491,Pbr011463,Pbr005835,Pbr002576,Pbr023774,Pbr003132,Pbr007172,Pbr007010,Pbr019821,Pbr014860,Pbr011465,Pbr002622,Pbr000623,Pbr030891,Pbr029725,Pbr020001,Pbr014858,Pbr021217,Pbr000645,Pbr028444,Pbr000666,Pbr014850	-|-|-|-|-|-|-|-|-|-|-|-|-|-|-|-|-|-|-|-|-|-|-|-|-|
GO:0016567	protein ubiquitination	biological_process	0.040208	1	15	2335	125	28560	Pbr028339,Pbr031957,Pbr032056,Pbr032574,Pbr028907,Pbr013047,Pbr005829,Pbr017416,Pbr013414,Pbr022859,Pbr009170,Pbr033733,Pbr024980,Pbr024979,Pbr026702	-|-|-|-|-|-|-|-|-|-|-|-|-|-|-|
GO:0042626	ATPase activity, coupled to transmembrane movement of substances	molecular_function	0.041433	1	17	2335	147	28560	Pbr010246,Pbr010010,Pbr009621,Pbr021486,Pbr006593,Pbr014549,Pbr019082,Pbr028447,Pbr032918,Pbr010245,Pbr036211,Pbr013635,Pbr026725,Pbr010244,Pbr039795,Pbr031897,Pbr005815	-|-|-|-|-|-|-|-|-|-|-|-|-|-|-|-|-|
GO:0043492	ATPase activity, coupled to movement of substances	molecular_function	0.041433	1	17	2335	147	28560	Pbr039795,Pbr010244,Pbr026725,Pbr013635,Pbr005815,Pbr031897,Pbr006593,Pbr021486,Pbr009621,Pbr010010,Pbr010246,Pbr036211,Pbr010245,Pbr032918,Pbr028447,Pbr019082,Pbr014549	-|-|-|-|-|-|-|-|-|-|-|-|-|-|-|-|-|
GO:0016168	chlorophyll binding	molecular_function	0.041492	1	6	2335	35	28560	Pbr010005,Pbr006588,Pbr006597,Pbr010014,Pbr009626,Pbr009617	-|-|-|-|-|-|
GO:0046483	heterocycle metabolic process	biological_process	0.041528	1	441	2335	5586	28560	Pbr005821,Pbr021479,Pbr000288,Pbr012215,Pbr016307,Pbr000286,Pbr021402,Pbr013218,Pbr020348,Pbr018533,Pbr017110,Pbr020354,Pbr021405,Pbr000384,Pbr038648,Pbr012303,Pbr007337,Pbr000328,Pbr007173,Pbr000622,Pbr002548,Pbr019210,Pbr007344,Pbr009406,Pbr019804,Pbr010255,Pbr027804,Pbr007346,Pbr003139,Pbr003132,Pbr017114,Pbr035531,Pbr010436,Pbr042612,Pbr000681,Pbr002287,Pbr005027,Pbr014871,Pbr038661,Pbr029707…	-|-|-|-|-|-|-|-|-|-|-|-|-|-|-|-|-|-|-|-|-|-|-|-|-|-|-|-|-|-|-|-|-|-|-|-|-|-|-|-|-|-|-|-|-|-|-|-|-|-|-|-|-|-|-|-|-|-|-|-|-|-|-|-|-|-|-|-|-|-|-|-|-|-|-|-|-|-|-|-|-|-|-|-|-|-|-|-|-|-|-|-|-|-|-|-|-|-|-|-|-|-|-|-|-|-|-|-|-|-|-|-|-|-|-|-|-|-|-|-|-|-|-|-|-|-|-|-|-|-|-|-|-|-|-|-|-|-|-|-|-|-|-|-|-|-|-|-|-|-|-|-|-|-|-|-|-|-|-|-|-|-|-|-|-|-|-|-|-|-|-|-|-|-|-|-|-|-|-|-|-|-|-|-|-|-|-|-|-|-|-|-|-|-|-|-|-|-|-|-…
GO:0032886	regulation of microtubule-based process	biological_process	0.041861	1	5	2335	27	28560	Pbr038523,Pbr038524,Pbr020001,Pbr003255,Pbr038525	-|-|-|-|-|
GO:0070507	regulation of microtubule cytoskeleton organization	biological_process	0.041861	1	5	2335	27	28560	Pbr038523,Pbr020001,Pbr038524,Pbr038525,Pbr003255	-|-|-|-|-|
GO:0044445	cytosolic part	cellular_component	0.04192	1	10	2335	73	28560	Pbr007150,Pbr015630,Pbr000623,Pbr026423,Pbr014850,Pbr016108,Pbr039820,Pbr011966,Pbr039821,Pbr008340	-|-|-|-|-|-|-|-|-|-|
GO:0004371	glycerone kinase activity	molecular_function	0.041959	1	3	2335	11	28560	Pbr020011,Pbr028328,Pbr011495	-|-|-|
GO:0006071	glycerol metabolic process	biological_process	0.041959	1	3	2335	11	28560	Pbr028328,Pbr020011,Pbr011495	-|-|-|
GO:0004356	glutamate-ammonia ligase activity	molecular_function	0.042312	1	3	2335	11	28560	Pbr012238,Pbr038660,Pbr038649	-|-|-|
GO:0016211	ammonia ligase activity	molecular_function	0.042312	1	3	2335	11	28560	Pbr012238,Pbr038660,Pbr038649	-|-|-|
GO:0016880	acid-ammonia (or amide) ligase activity	molecular_function	0.042312	1	3	2335	11	28560	Pbr038660,Pbr012238,Pbr038649	-|-|-|
GO:0032269	negative regulation of cellular protein metabolic process	biological_process	0.043571	1	6	2335	36	28560	Pbr018179,Pbr041346,Pbr041343,Pbr022989,Pbr010027,Pbr018182	-|-|-|-|-|-|
GO:0051248	negative regulation of protein metabolic process	biological_process	0.043571	1	6	2335	36	28560	Pbr018182,Pbr018179,Pbr041346,Pbr010027,Pbr041343,Pbr022989	-|-|-|-|-|-|
GO:0015074	DNA integration	biological_process	0.043987	1	5	2335	27	28560	Pbr037006,Pbr002156,Pbr013232,Pbr000393,Pbr012660	-|-|-|-|-|
GO:0030133	transport vesicle	cellular_component	0.044078	1	12	2335	96	28560	Pbr010246,Pbr012907,Pbr025118,Pbr021367,Pbr039821,Pbr033742,Pbr008340,Pbr039820,Pbr020403,Pbr017112,Pbr010245,Pbr006562	-|-|-|-|-|-|-|-|-|-|-|-|
GO:0006007	glucose catabolic process	biological_process	0.044195	1	11	2335	84	28560	Pbr002563,Pbr005502,Pbr005161,Pbr026727,Pbr013637,Pbr004478,Pbr007150,Pbr004482,Pbr005501,Pbr031946,Pbr021374	-|-|-|-|-|-|-|-|-|-|-|
GO:0019320	hexose catabolic process	biological_process	0.044195	1	11	2335	84	28560	Pbr026727,Pbr005161,Pbr005502,Pbr002563,Pbr021374,Pbr031946,Pbr005501,Pbr007150,Pbr004482,Pbr013637,Pbr004478	-|-|-|-|-|-|-|-|-|-|-|
GO:0000276	mitochondrial proton-transporting ATP synthase complex, coupling factor F(o)	cellular_component	0.044255	1	6	2335	36	28560	Pbr037928,Pbr033747,Pbr002150,Pbr039828,Pbr013340,Pbr008346	-|-|-|-|-|-|
GO:0005083	small GTPase regulator activity	molecular_function	0.044996	1	6	2335	36	28560	Pbr023349,Pbr009439,Pbr009409,Pbr035529,Pbr019169,Pbr009410	-|-|-|-|-|-|
GO:0032446	protein modification by small protein conjugation	biological_process	0.045298	1	15	2335	127	28560	Pbr031957,Pbr032056,Pbr028339,Pbr013414,Pbr017416,Pbr005829,Pbr013047,Pbr032574,Pbr028907,Pbr009170,Pbr022859,Pbr026702,Pbr033733,Pbr024979,Pbr024980	-|-|-|-|-|-|-|-|-|-|-|-|-|-|-|
GO:0005829	cytosol	cellular_component	0.04539	1	10	2335	74	28560	Pbr015630,Pbr000623,Pbr007150,Pbr011966,Pbr039821,Pbr008340,Pbr016108,Pbr039820,Pbr014850,Pbr026423	-|-|-|-|-|-|-|-|-|-|
GO:0043631	RNA polyadenylation	biological_process	0.045813	1	4	2335	19	28560	Pbr011522,Pbr031304,Pbr020337,Pbr038894	-|-|-|-|
GO:0004813	alanine-tRNA ligase activity	molecular_function	0.046364	1	2	2335	5	28560	Pbr012234,Pbr014853	-|-|
GO:0006419	alanyl-tRNA aminoacylation	biological_process	0.046364	1	2	2335	5	28560	Pbr014853,Pbr012234	-|-|
GO:0051180	vitamin transport	biological_process	0.046498	1	2	2335	5	28560	Pbr009162,Pbr009166	-|-|
GO:0016458	gene silencing	biological_process	0.046755	1	4	2335	19	28560	Pbr032383,Pbr006559,Pbr020384,Pbr030219	-|-|-|-|
GO:0005802	trans-Golgi network	cellular_component	0.047069	1	2	2335	5	28560	Pbr027206,Pbr036938	-|-|
GO:0006893	Golgi to plasma membrane transport	biological_process	0.047069	1	2	2335	5	28560	Pbr036938,Pbr027206	-|-|
GO:0032386	regulation of intracellular transport	biological_process	0.047069	1	2	2335	5	28560	Pbr027206,Pbr036938	-|-|
GO:0032388	positive regulation of intracellular transport	biological_process	0.047069	1	2	2335	5	28560	Pbr036938,Pbr027206	-|-|
GO:0033157	regulation of intracellular protein transport	biological_process	0.047069	1	2	2335	5	28560	Pbr027206,Pbr036938	-|-|
GO:0042996	regulation of Golgi to plasma membrane protein transport	biological_process	0.047069	1	2	2335	5	28560	Pbr027206,Pbr036938	-|-|
GO:0042998	positive regulation of Golgi to plasma membrane protein transport	biological_process	0.047069	1	2	2335	5	28560	Pbr036938,Pbr027206	-|-|
GO:0043001	Golgi to plasma membrane protein transport	biological_process	0.047069	1	2	2335	5	28560	Pbr027206,Pbr036938	-|-|
GO:0051050	positive regulation of transport	biological_process	0.047069	1	2	2335	5	28560	Pbr027206,Pbr036938	-|-|
GO:0051222	positive regulation of protein transport	biological_process	0.047069	1	2	2335	5	28560	Pbr027206,Pbr036938	-|-|
GO:0060341	regulation of cellular localization	biological_process	0.047069	1	2	2335	5	28560	Pbr036938,Pbr027206	-|-|
GO:0071253	connexin binding	molecular_function	0.047069	1	2	2335	5	28560	Pbr027206,Pbr036938	-|-|
GO:0090316	positive regulation of intracellular protein transport	biological_process	0.047069	1	2	2335	5	28560	Pbr036938,Pbr027206	-|-|
GO:0006081	cellular aldehyde metabolic process	biological_process	0.047069	1	2	2335	5	28560	Pbr036933,Pbr036932	-|-|
GO:0006954	inflammatory response	biological_process	0.047069	1	2	2335	5	28560	Pbr005033,Pbr005031	-|-|
GO:0005849	mRNA cleavage factor complex	cellular_component	0.047069	1	2	2335	5	28560	Pbr031304,Pbr011522	-|-|
GO:0006378	mRNA polyadenylation	biological_process	0.047069	1	2	2335	5	28560	Pbr031304,Pbr011522	-|-|
GO:0006139	nucleobase-containing compound metabolic process	biological_process	0.04874	1	414	2335	5247	28560	Pbr011965,Pbr024992,Pbr000398,Pbr021363,Pbr010010,Pbr003251,Pbr009450,Pbr000315,Pbr036211,Pbr020379,Pbr028447,Pbr024988,Pbr016302,Pbr009454,Pbr040217,Pbr021365,Pbr002937,Pbr005496,Pbr028337,Pbr037009,Pbr012898,Pbr006603,Pbr037914,Pbr019240,Pbr033558,Pbr038900,Pbr019805,Pbr017485,Pbr012302,Pbr009448,Pbr002949,Pbr006548,Pbr004021,Pbr012662,Pbr010405,Pbr000385,Pbr016310,Pbr005174,Pbr029726,Pbr012900…	-|-|-|-|-|-|-|-|-|-|-|-|-|-|-|-|-|-|-|-|-|-|-|-|-|-|-|-|-|-|-|-|-|-|-|-|-|-|-|-|-|-|-|-|-|-|-|-|-|-|-|-|-|-|-|-|-|-|-|-|-|-|-|-|-|-|-|-|-|-|-|-|-|-|-|-|-|-|-|-|-|-|-|-|-|-|-|-|-|-|-|-|-|-|-|-|-|-|-|-|-|-|-|-|-|-|-|-|-|-|-|-|-|-|-|-|-|-|-|-|-|-|-|-|-|-|-|-|-|-|-|-|-|-|-|-|-|-|-|-|-|-|-|-|-|-|-|-|-|-|-|-|-|-|-|-|-|-|-|-|-|-|-|-|-|-|-|-|-|-|-|-|-|-|-|-|-|-|-|-|-|-|-|-|-|-|-|-|-|-|-|-|-|-|-|-|-|-|-|-…
GO:0051049	regulation of transport	biological_process	0.050367	1	7	2335	46	28560	Pbr042616,Pbr036999,Pbr036938,Pbr029722,Pbr032388,Pbr027206,Pbr013333	-|-|-|-|-|-|-|
GO:0006725	cellular aromatic compound metabolic process	biological_process	0.050402	1	439	2335	5581	28560	Pbr038885,Pbr015629,Pbr020397,Pbr016103,Pbr032067,Pbr014553,Pbr000293,Pbr011953,Pbr010244,Pbr002624,Pbr026727,Pbr000330,Pbr023364,Pbr023793,Pbr007348,Pbr029959,Pbr006600,Pbr004970,Pbr026412,Pbr032935,Pbr019211,Pbr032058,Pbr010024,Pbr011488,Pbr019231,Pbr007170,Pbr026697,Pbr003140,Pbr014598,Pbr035535,Pbr006601,Pbr017408,Pbr011527,Pbr030212,Pbr038722,Pbr011463,Pbr000645,Pbr032376,Pbr006557,Pbr036153…	-|-|-|-|-|-|-|-|-|-|-|-|-|-|-|-|-|-|-|-|-|-|-|-|-|-|-|-|-|-|-|-|-|-|-|-|-|-|-|-|-|-|-|-|-|-|-|-|-|-|-|-|-|-|-|-|-|-|-|-|-|-|-|-|-|-|-|-|-|-|-|-|-|-|-|-|-|-|-|-|-|-|-|-|-|-|-|-|-|-|-|-|-|-|-|-|-|-|-|-|-|-|-|-|-|-|-|-|-|-|-|-|-|-|-|-|-|-|-|-|-|-|-|-|-|-|-|-|-|-|-|-|-|-|-|-|-|-|-|-|-|-|-|-|-|-|-|-|-|-|-|-|-|-|-|-|-|-|-|-|-|-|-|-|-|-|-|-|-|-|-|-|-|-|-|-|-|-|-|-|-|-|-|-|-|-|-|-|-|-|-|-|-|-|-|-|-|-|-|-…
GO:0060590	ATPase regulator activity	molecular_function	0.050503	1	8	2335	56	28560	Pbr031897,Pbr011536,Pbr020362,Pbr011488,Pbr000622,Pbr032932,Pbr031918,Pbr014597	-|-|-|-|-|-|-|-|
GO:0046365	monosaccharide catabolic process	biological_process	0.051033	1	11	2335	86	28560	Pbr013637,Pbr004478,Pbr007150,Pbr004482,Pbr005501,Pbr021374,Pbr031946,Pbr005502,Pbr002563,Pbr005161,Pbr026727	-|-|-|-|-|-|-|-|-|-|-|
GO:0016023	cytoplasmic membrane-bounded vesicle	cellular_component	0.051532	1	15	2335	131	28560	Pbr020403,Pbr039820,Pbr008340,Pbr039821,Pbr033742,Pbr006562,Pbr032922,Pbr010245,Pbr017112,Pbr025118,Pbr012907,Pbr025115,Pbr010246,Pbr011527,Pbr021367	-|-|-|-|-|-|-|-|-|-|-|-|-|-|-|
GO:0010942	positive regulation of cell death	biological_process	0.052847	1	3	2335	12	28560	Pbr032932,Pbr012660,Pbr000856	-|-|-|
GO:0043065	positive regulation of apoptotic process	biological_process	0.052847	1	3	2335	12	28560	Pbr000856,Pbr012660,Pbr032932	-|-|-|
GO:0043068	positive regulation of programmed cell death	biological_process	0.052847	1	3	2335	12	28560	Pbr000856,Pbr032932,Pbr012660	-|-|-|
GO:0005451	monovalent cation:hydrogen antiporter activity	molecular_function	0.053565	1	3	2335	12	28560	Pbr014546,Pbr009412,Pbr031302	-|-|-|
GO:0015491	cation:cation antiporter activity	molecular_function	0.053565	1	3	2335	12	28560	Pbr009412,Pbr031302,Pbr014546	-|-|-|
GO:0030545	receptor regulator activity	molecular_function	0.053707	1	3	2335	12	28560	Pbr003260,Pbr032923,Pbr003259	-|-|-|
GO:0030547	receptor inhibitor activity	molecular_function	0.053707	1	3	2335	12	28560	Pbr003260,Pbr032923,Pbr003259	-|-|-|
GO:0030548	acetylcholine receptor regulator activity	molecular_function	0.053707	1	3	2335	12	28560	Pbr003259,Pbr003260,Pbr032923	-|-|-|
GO:0030550	acetylcholine receptor inhibitor activity	molecular_function	0.053707	1	3	2335	12	28560	Pbr032923,Pbr003260,Pbr003259	-|-|-|
GO:0009147	pyrimidine nucleoside triphosphate metabolic process	biological_process	0.053724	1	3	2335	12	28560	Pbr036940,Pbr039790,Pbr027203	-|-|-|
GO:0001948	glycoprotein binding	molecular_function	0.054837	1	2	2335	6	28560	Pbr000683,Pbr019818	-|-|
GO:0043394	proteoglycan binding	molecular_function	0.054837	1	2	2335	6	28560	Pbr000683,Pbr019818	-|-|
GO:0043395	heparan sulfate proteoglycan binding	molecular_function	0.054837	1	2	2335	6	28560	Pbr000683,Pbr019818	-|-|
GO:0001664	G-protein coupled receptor binding	molecular_function	0.055209	1	4	2335	20	28560	Pbr010526,Pbr027446,Pbr014545,Pbr013228	-|-|-|-|
GO:0044781	bacterial-type flagellum organization	biological_process	0.055733	1	4	2335	20	28560	Pbr016996,Pbr003140,Pbr028324,Pbr037925	-|-|-|-|
GO:0016758	transferase activity, transferring hexosyl groups	molecular_function	0.056375	1	55	2335	602	28560	Pbr033547,Pbr022870,Pbr027442,Pbr021684,Pbr019815,Pbr000644,Pbr038898,Pbr016857,Pbr000683,Pbr021685,Pbr009451,Pbr035531,Pbr000327,Pbr009452,Pbr002623,Pbr003201,Pbr013326,Pbr009449,Pbr013327,Pbr021686,Pbr032587,Pbr021681,Pbr029955,Pbr009448,Pbr023772,Pbr007021,Pbr004018,Pbr014902,Pbr006553,Pbr009454,Pbr031900,Pbr009453,Pbr013328,Pbr013066,Pbr009428,Pbr017417,Pbr002487,Pbr021682,Pbr026424,Pbr016107…	-|-|-|-|-|-|-|-|-|-|-|-|-|-|-|-|-|-|-|-|-|-|-|-|-|-|-|-|-|-|-|-|-|-|-|-|-|-|-|-|-|-|-|-|-|-|-|-|-|-|-|-|-|-|-|
GO:0042597	periplasmic space	cellular_component	0.056691	1	5	2335	29	28560	Pbr021298,Pbr019820,Pbr019823,Pbr012234,Pbr013060	-|-|-|-|-|
GO:1901360	organic cyclic compound metabolic process	biological_process	0.05914	1	453	2335	5785	28560	Pbr000311,Pbr031965,Pbr027793,Pbr027446,Pbr014896,Pbr009451,Pbr020003,Pbr032383,Pbr018534,Pbr031305,Pbr034210,Pbr031941,Pbr005816,Pbr014549,Pbr032596,Pbr017118,Pbr009449,Pbr040222,Pbr002943,Pbr007016,Pbr019811,Pbr001651,Pbr038894,Pbr007153,Pbr029952,Pbr027805,Pbr042780,Pbr011522,Pbr005176,Pbr019166,Pbr014557,Pbr028318,Pbr021210,Pbr020357,Pbr009433,Pbr021356,Pbr033203,Pbr000623,Pbr021680,Pbr010246…	-|-|-|-|-|-|-|-|-|-|-|-|-|-|-|-|-|-|-|-|-|-|-|-|-|-|-|-|-|-|-|-|-|-|-|-|-|-|-|-|-|-|-|-|-|-|-|-|-|-|-|-|-|-|-|-|-|-|-|-|-|-|-|-|-|-|-|-|-|-|-|-|-|-|-|-|-|-|-|-|-|-|-|-|-|-|-|-|-|-|-|-|-|-|-|-|-|-|-|-|-|-|-|-|-|-|-|-|-|-|-|-|-|-|-|-|-|-|-|-|-|-|-|-|-|-|-|-|-|-|-|-|-|-|-|-|-|-|-|-|-|-|-|-|-|-|-|-|-|-|-|-|-|-|-|-|-|-|-|-|-|-|-|-|-|-|-|-|-|-|-|-|-|-|-|-|-|-|-|-|-|-|-|-|-|-|-|-|-|-|-|-|-|-|-|-|-|-|-|-…
GO:0005102	receptor binding	molecular_function	0.061106	1	34	2335	353	28560	Pbr025115,Pbr012662,Pbr007180,Pbr021288,Pbr013228,Pbr004949,Pbr016099,Pbr000311,Pbr027446,Pbr005332,Pbr027453,Pbr034210,Pbr010444,Pbr038731,Pbr018176,Pbr000314,Pbr004967,Pbr011967,Pbr018489,Pbr010526,Pbr002487,Pbr007172,Pbr017488,Pbr033203,Pbr041340,Pbr005499,Pbr000623,Pbr009170,Pbr014545,Pbr039788,Pbr010411,Pbr025104,Pbr014850,Pbr006561	-|-|-|-|-|-|-|-|-|-|-|-|-|-|-|-|-|-|-|-|-|-|-|-|-|-|-|-|-|-|-|-|-|-|
GO:0017148	negative regulation of translation	biological_process	0.062708	1	5	2335	30	28560	Pbr022989,Pbr041343,Pbr041346,Pbr018179,Pbr018182	-|-|-|-|-|
GO:0004514	nicotinate-nucleotide diphosphorylase (carboxylating) activity	molecular_function	0.063928	1	2	2335	6	28560	Pbr004482,Pbr013416	-|-|
GO:0031988	membrane-bounded vesicle	cellular_component	0.064059	1	15	2335	135	28560	Pbr006562,Pbr010245,Pbr032922,Pbr017112,Pbr020403,Pbr039820,Pbr008340,Pbr039821,Pbr033742,Pbr021367,Pbr011527,Pbr012907,Pbr025118,Pbr025115,Pbr010246	-|-|-|-|-|-|-|-|-|-|-|-|-|-|-|
GO:0006487	protein N-linked glycosylation	biological_process	0.064958	1	3	2335	13	28560	Pbr002285,Pbr036170,Pbr023780	-|-|-|
GO:0015399	primary active transmembrane transporter activity	molecular_function	0.065129	1	18	2335	167	28560	Pbr005815,Pbr031897,Pbr026725,Pbr013635,Pbr039795,Pbr010244,Pbr028447,Pbr019082,Pbr014549,Pbr023158,Pbr036211,Pbr010245,Pbr032918,Pbr010010,Pbr010246,Pbr006593,Pbr021486,Pbr009621	-|-|-|-|-|-|-|-|-|-|-|-|-|-|-|-|-|-|
GO:0015405	P-P-bond-hydrolysis-driven transmembrane transporter activity	molecular_function	0.065129	1	18	2335	167	28560	Pbr028447,Pbr019082,Pbr014549,Pbr023158,Pbr036211,Pbr010245,Pbr032918,Pbr010010,Pbr010246,Pbr006593,Pbr021486,Pbr009621,Pbr005815,Pbr031897,Pbr026725,Pbr013635,Pbr039795,Pbr010244	-|-|-|-|-|-|-|-|-|-|-|-|-|-|-|-|-|-|
GO:0008649	rRNA methyltransferase activity	molecular_function	0.065209	1	3	2335	13	28560	Pbr012898,Pbr014552,Pbr006548	-|-|-|
GO:0004363	glutathione synthase activity	molecular_function	0.065853	1	2	2335	6	28560	Pbr017116,Pbr006554	-|-|
GO:0046039	GTP metabolic process	biological_process	0.066033	1	3	2335	13	28560	Pbr036940,Pbr027203,Pbr021402	-|-|-|
GO:1901070	guanosine-containing compound biosynthetic process	biological_process	0.066109	1	3	2335	13	28560	Pbr036940,Pbr027203,Pbr041337	-|-|-|
GO:0006486	protein glycosylation	biological_process	0.066195	1	12	2335	101	28560	Pbr023780,Pbr038652,Pbr013634,Pbr038657,Pbr036170,Pbr026724,Pbr006553,Pbr028045,Pbr000644,Pbr002285,Pbr031900,Pbr011516	-|-|-|-|-|-|-|-|-|-|-|-|
GO:0043413	macromolecule glycosylation	biological_process	0.066195	1	12	2335	101	28560	Pbr011516,Pbr031900,Pbr002285,Pbr000644,Pbr028045,Pbr006553,Pbr026724,Pbr036170,Pbr013634,Pbr038657,Pbr038652,Pbr023780	-|-|-|-|-|-|-|-|-|-|-|-|
GO:0001539	ciliary or bacterial-type flagellar motility	biological_process	0.066604	1	7	2335	49	28560	Pbr014850,Pbr011463,Pbr005835,Pbr011465,Pbr002576,Pbr028444,Pbr029725	-|-|-|-|-|-|-|
GO:0071973	bacterial-type flagellar cell motility	biological_process	0.066604	1	7	2335	49	28560	Pbr011463,Pbr014850,Pbr011465,Pbr005835,Pbr028444,Pbr002576,Pbr029725	-|-|-|-|-|-|-|
GO:0031704	apelin receptor binding	molecular_function	0.066683	1	2	2335	6	28560	Pbr013228,Pbr010526	-|-|
GO:0004649	poly(ADP-ribose) glycohydrolase activity	molecular_function	0.066826	1	2	2335	6	28560	Pbr013330,Pbr013340	-|-|
GO:0031410	cytoplasmic vesicle	cellular_component	0.070288	1	16	2335	148	28560	Pbr032922,Pbr017112,Pbr006562,Pbr008340,Pbr033742,Pbr039821,Pbr020403,Pbr011527,Pbr021367,Pbr025115,Pbr025118,Pbr010245,Pbr039820,Pbr031318,Pbr010246,Pbr012907	-|-|-|-|-|-|-|-|-|-|-|-|-|-|-|-|
GO:0005753	mitochondrial proton-transporting ATP synthase complex	cellular_component	0.070332	1	7	2335	50	28560	Pbr037928,Pbr039795,Pbr008346,Pbr039828,Pbr013340,Pbr002150,Pbr033747	-|-|-|-|-|-|-|
GO:0005515	protein binding	molecular_function	0.071368	1	586	2335	7599	28560	Pbr010526,Pbr042617,Pbr021788,Pbr016118,Pbr002946,Pbr020056,Pbr003204,Pbr004015,Pbr002539,Pbr012235,Pbr036950,Pbr022311,Pbr017476,Pbr006560,Pbr016108,Pbr002570,Pbr025104,Pbr008333,Pbr038658,Pbr041164,Pbr031321,Pbr002488,Pbr002128,Pbr029971,Pbr004949,Pbr010011,Pbr012211,Pbr007163,Pbr030894,Pbr011468,Pbr002129,Pbr012901,Pbr010446,Pbr008334,Pbr031301,Pbr017430,Pbr013232,Pbr018176,Pbr004967,Pbr010262…	-|-|-|-|-|-|-|-|-|-|-|-|-|-|-|-|-|-|-|-|-|-|-|-|-|-|-|-|-|-|-|-|-|-|-|-|-|-|-|-|-|-|-|-|-|-|-|-|-|-|-|-|-|-|-|-|-|-|-|-|-|-|-|-|-|-|-|-|-|-|-|-|-|-|-|-|-|-|-|-|-|-|-|-|-|-|-|-|-|-|-|-|-|-|-|-|-|-|-|-|-|-|-|-|-|-|-|-|-|-|-|-|-|-|-|-|-|-|-|-|-|-|-|-|-|-|-|-|-|-|-|-|-|-|-|-|-|-|-|-|-|-|-|-|-|-|-|-|-|-|-|-|-|-|-|-|-|-|-|-|-|-|-|-|-|-|-|-|-|-|-|-|-|-|-|-|-|-|-|-|-|-|-|-|-|-|-|-|-|-|-|-|-|-|-|-|-|-|-|-…
GO:0048870	cell motility	biological_process	0.071595	1	16	2335	146	28560	Pbr011465,Pbr007010,Pbr007172,Pbr003132,Pbr002576,Pbr005835,Pbr011463,Pbr018491,Pbr021798,Pbr041164,Pbr014850,Pbr028444,Pbr020001,Pbr029725,Pbr002622,Pbr000623	-|-|-|-|-|-|-|-|-|-|-|-|-|-|-|-|
GO:0051674	localization of cell	biological_process	0.071595	1	16	2335	146	28560	Pbr005835,Pbr018491,Pbr011463,Pbr021798,Pbr041164,Pbr011465,Pbr007010,Pbr002576,Pbr003132,Pbr007172,Pbr020001,Pbr029725,Pbr000623,Pbr002622,Pbr014850,Pbr028444	-|-|-|-|-|-|-|-|-|-|-|-|-|-|-|-|
GO:0009523	photosystem II	cellular_component	0.072645	1	13	2335	113	28560	Pbr017429,Pbr009409,Pbr041342,Pbr006551,Pbr024983,Pbr017121,Pbr012219,Pbr010401,Pbr031920,Pbr028048,Pbr021294,Pbr016312,Pbr018178	-|-|-|-|-|-|-|-|-|-|-|-|-|
GO:0009539	photosystem II reaction center	cellular_component	0.072715	1	5	2335	31	28560	Pbr031920,Pbr010401,Pbr009409,Pbr017429,Pbr016312	-|-|-|-|-|
GO:0015558	p-aminobenzoyl-glutamate uptake transmembrane transporter activity	molecular_function	0.0739	1	1	2335	1	28560	Pbr003254	-|
GO:0015563	uptake transmembrane transporter activity	molecular_function	0.0739	1	1	2335	1	28560	Pbr003254	-|
GO:0015569	p-aminobenzoyl-glutamate transmembrane transporter activity	molecular_function	0.0739	1	1	2335	1	28560	Pbr003254	-|
GO:0072349	modified amino acid transmembrane transporter activity	molecular_function	0.0739	1	1	2335	1	28560	Pbr003254	-|
GO:0008817	cob(I)yrinic acid a,c-diamide adenosyltransferase activity	molecular_function	0.073914	1	1	2335	1	28560	Pbr002577	-|
GO:0004109	coproporphyrinogen oxidase activity	molecular_function	0.073985	1	1	2335	1	28560	Pbr000681	-|
GO:0008740	L-rhamnose isomerase activity	molecular_function	0.073989	1	1	2335	1	28560	Pbr032586	-|
GO:0004583	dolichyl-phosphate-glucose-glycolipid alpha-glucosyltransferase activity	molecular_function	0.073989	1	1	2335	1	28560	Pbr027442	-|
GO:0006488	dolichol-linked oligosaccharide biosynthetic process	biological_process	0.073989	1	1	2335	1	28560	Pbr027442	-|
GO:0006230	TMP biosynthetic process	biological_process	0.073989	1	1	2335	1	28560	Pbr011520	-|
GO:0009173	pyrimidine ribonucleoside monophosphate metabolic process	biological_process	0.073989	1	1	2335	1	28560	Pbr011520	-|
GO:0009174	pyrimidine ribonucleoside monophosphate biosynthetic process	biological_process	0.073989	1	1	2335	1	28560	Pbr011520	-|
GO:0046044	TMP metabolic process	biological_process	0.073989	1	1	2335	1	28560	Pbr011520	-|
GO:0001167	sequence-specific DNA binding RNA polymerase I transcription factor activity	molecular_function	0.073989	1	1	2335	1	28560	Pbr020354	-|
GO:0001168	RNA polymerase I upstream control element sequence-specific DNA binding transcription factor activity	molecular_function	0.073989	1	1	2335	1	28560	Pbr020354	-|
GO:0006360	transcription from RNA polymerase I promoter	biological_process	0.073989	1	1	2335	1	28560	Pbr020354	-|
GO:0006369	termination of RNA polymerase II transcription	biological_process	0.073989	1	1	2335	1	28560	Pbr011522	-|
GO:0002697	regulation of immune effector process	biological_process	0.073989	1	1	2335	1	28560	Pbr005160	-|
GO:0005537	mannose binding	molecular_function	0.073989	1	1	2335	1	28560	Pbr005160	-|
GO:0050688	regulation of defense response to virus	biological_process	0.073989	1	1	2335	1	28560	Pbr005160	-|
GO:0050690	regulation of defense response to virus by virus	biological_process	0.073989	1	1	2335	1	28560	Pbr005160	-|
GO:0004352	glutamate dehydrogenase (NAD+) activity	molecular_function	0.07399	1	1	2335	1	28560	Pbr000287	-|
GO:0006103	2-oxoglutarate metabolic process	biological_process	0.07399	1	1	2335	1	28560	Pbr000287	-|
GO:0016639	oxidoreductase activity, acting on the CH-NH2 group of donors, NAD or NADP as acceptor	molecular_function	0.07399	1	1	2335	1	28560	Pbr000287	-|
GO:0019551	glutamate catabolic process to 2-oxoglutarate	biological_process	0.07399	1	1	2335	1	28560	Pbr000287	-|
GO:0003677	DNA binding	molecular_function	0.073995	1	248	2335	3102	28560	Pbr019214,Pbr000303,Pbr017013,Pbr020393,Pbr010242,Pbr021358,Pbr027956,Pbr020396,Pbr029987,Pbr013059,Pbr017403,Pbr005158,Pbr039789,Pbr000645,Pbr041158,Pbr041076,Pbr032918,Pbr019213,Pbr009615,Pbr004473,Pbr006557,Pbr014598,Pbr010526,Pbr035535,Pbr006601,Pbr019809,Pbr007170,Pbr026697,Pbr030212,Pbr011527,Pbr031918,Pbr010024,Pbr019231,Pbr011488,Pbr017123,Pbr013426,Pbr026412,Pbr007163,Pbr028325,Pbr009452…	-|-|-|-|-|-|-|-|-|-|-|-|-|-|-|-|-|-|-|-|-|-|-|-|-|-|-|-|-|-|-|-|-|-|-|-|-|-|-|-|-|-|-|-|-|-|-|-|-|-|-|-|-|-|-|-|-|-|-|-|-|-|-|-|-|-|-|-|-|-|-|-|-|-|-|-|-|-|-|-|-|-|-|-|-|-|-|-|-|-|-|-|-|-|-|-|-|-|-|-|-|-|-|-|-|-|-|-|-|-|-|-|-|-|-|-|-|-|-|-|-|-|-|-|-|-|-|-|-|-|-|-|-|-|-|-|-|-|-|-|-|-|-|-|-|-|-|-|-|-|-|-|-|-|-|-|-|-|-|-|-|-|-|-|-|-|-|-|-|-|-|-|-|-|-|-|-|-|-|-|-|-|-|-|-|-|-|-|-|-|-|-|-|-|-|-|-|-|-|-…
GO:0034655	nucleobase-containing compound catabolic process	biological_process	0.074093	1	10	2335	82	28560	Pbr010405,Pbr042866,Pbr014553,Pbr000295,Pbr011475,Pbr000622,Pbr037007,Pbr037923,Pbr000294,Pbr021402	-|-|-|-|-|-|-|-|-|-|
GO:0009894	regulation of catabolic process	biological_process	0.076799	1	12	2335	103	28560	Pbr014850,Pbr007152,Pbr011488,Pbr021346,Pbr032574,Pbr007172,Pbr005842,Pbr020360,Pbr000622,Pbr010526,Pbr006587,Pbr021402	-|-|-|-|-|-|-|-|-|-|-|-|
GO:0044724	single-organism carbohydrate catabolic process	biological_process	0.076802	1	12	2335	103	28560	Pbr005502,Pbr002563,Pbr005161,Pbr026727,Pbr013637,Pbr004478,Pbr007150,Pbr004482,Pbr002123,Pbr005501,Pbr021374,Pbr031946	-|-|-|-|-|-|-|-|-|-|-|-|
GO:0016818	hydrolase activity, acting on acid anhydrides, in phosphorus-containing anhydrides	molecular_function	0.07744	1	125	2335	1512	28560	Pbr038668,Pbr038891,Pbr039790,Pbr021486,Pbr004026,Pbr038669,Pbr016101,Pbr029725,Pbr019096,Pbr028999,Pbr012310,Pbr011467,Pbr019818,Pbr029974,Pbr023158,Pbr007152,Pbr010245,Pbr001652,Pbr029955,Pbr015625,Pbr020015,Pbr019082,Pbr014549,Pbr007155,Pbr013231,Pbr005835,Pbr037923,Pbr026725,Pbr001651,Pbr020356,Pbr014875,Pbr014867,Pbr000676,Pbr002485,Pbr027440,Pbr006593,Pbr000413,Pbr015630,Pbr010437,Pbr010246…	-|-|-|-|-|-|-|-|-|-|-|-|-|-|-|-|-|-|-|-|-|-|-|-|-|-|-|-|-|-|-|-|-|-|-|-|-|-|-|-|-|-|-|-|-|-|-|-|-|-|-|-|-|-|-|-|-|-|-|-|-|-|-|-|-|-|-|-|-|-|-|-|-|-|-|-|-|-|-|-|-|-|-|-|-|-|-|-|-|-|-|-|-|-|-|-|-|-|-|-|-|-|-|-|-|-|-|-|-|-|-|-|-|-|-|-|-|-|-|-|-|-|-|-|-|
GO:0030695	GTPase regulator activity	molecular_function	0.077866	1	13	2335	115	28560	Pbr009410,Pbr012224,Pbr010411,Pbr000291,Pbr023349,Pbr035529,Pbr009409,Pbr017105,Pbr015415,Pbr019169,Pbr005332,Pbr022993,Pbr009439	-|-|-|-|-|-|-|-|-|-|-|-|-|
GO:0006298	mismatch repair	biological_process	0.077889	1	8	2335	62	28560	Pbr007337,Pbr010245,Pbr000286,Pbr016103,Pbr020397,Pbr010244,Pbr039394,Pbr020396	-|-|-|-|-|-|-|-|
GO:0045156	electron transporter, transferring electrons within the cyclic electron transport pathway of photosynthesis activity	molecular_function	0.07812	1	6	2335	41	28560	Pbr006598,Pbr009616,Pbr006604,Pbr009612,Pbr010021,Pbr010015	-|-|-|-|-|-|
GO:0044271	cellular nitrogen compound biosynthetic process	biological_process	0.07871	1	283	2335	3561	28560	Pbr011522,Pbr005176,Pbr019166,Pbr021210,Pbr002943,Pbr007016,Pbr029952,Pbr042780,Pbr018534,Pbr031941,Pbr005816,Pbr031305,Pbr034210,Pbr014549,Pbr032596,Pbr017118,Pbr009449,Pbr040222,Pbr000311,Pbr027793,Pbr020003,Pbr009451,Pbr032383,Pbr004947,Pbr039821,Pbr007172,Pbr020380,Pbr012300,Pbr002572,Pbr037622,Pbr015619,Pbr007018,Pbr026000,Pbr027187,Pbr009433,Pbr021356,Pbr033203,Pbr010246,Pbr012661,Pbr005504…	-|-|-|-|-|-|-|-|-|-|-|-|-|-|-|-|-|-|-|-|-|-|-|-|-|-|-|-|-|-|-|-|-|-|-|-|-|-|-|-|-|-|-|-|-|-|-|-|-|-|-|-|-|-|-|-|-|-|-|-|-|-|-|-|-|-|-|-|-|-|-|-|-|-|-|-|-|-|-|-|-|-|-|-|-|-|-|-|-|-|-|-|-|-|-|-|-|-|-|-|-|-|-|-|-|-|-|-|-|-|-|-|-|-|-|-|-|-|-|-|-|-|-|-|-|-|-|-|-|-|-|-|-|-|-|-|-|-|-|-|-|-|-|-|-|-|-|-|-|-|-|-|-|-|-|-|-|-|-|-|-|-|-|-|-|-|-|-|-|-|-|-|-|-|-|-|-|-|-|-|-|-|-|-|-|-|-|-|-|-|-|-|-|-|-|-|-|-|-|-…
GO:0006807	nitrogen compound metabolic process	biological_process	0.078989	1	474	2335	6101	28560	Pbr037923,Pbr034214,Pbr012234,Pbr014860,Pbr019101,Pbr002150,Pbr000683,Pbr013340,Pbr038668,Pbr010018,Pbr038891,Pbr037011,Pbr038669,Pbr013335,Pbr032062,Pbr032050,Pbr000625,Pbr013053,Pbr000396,Pbr000407,Pbr000858,Pbr010245,Pbr030422,Pbr032382,Pbr030418,Pbr026422,Pbr015625,Pbr038731,Pbr023371,Pbr039394,Pbr042610,Pbr009622,Pbr010016,Pbr000277,Pbr013425,Pbr033747,Pbr030207,Pbr027185,Pbr034198,Pbr032059…	-|-|-|-|-|-|-|-|-|-|-|-|-|-|-|-|-|-|-|-|-|-|-|-|-|-|-|-|-|-|-|-|-|-|-|-|-|-|-|-|-|-|-|-|-|-|-|-|-|-|-|-|-|-|-|-|-|-|-|-|-|-|-|-|-|-|-|-|-|-|-|-|-|-|-|-|-|-|-|-|-|-|-|-|-|-|-|-|-|-|-|-|-|-|-|-|-|-|-|-|-|-|-|-|-|-|-|-|-|-|-|-|-|-|-|-|-|-|-|-|-|-|-|-|-|-|-|-|-|-|-|-|-|-|-|-|-|-|-|-|-|-|-|-|-|-|-|-|-|-|-|-|-|-|-|-|-|-|-|-|-|-|-|-|-|-|-|-|-|-|-|-|-|-|-|-|-|-|-|-|-|-|-|-|-|-|-|-|-|-|-|-|-|-|-|-|-|-|-|-…
GO:0042262	DNA protection	biological_process	0.079067	1	3	2335	14	28560	Pbr024988,Pbr002955,Pbr002949	-|-|-|
GO:0015078	hydrogen ion transmembrane transporter activity	molecular_function	0.079752	1	39	2335	421	28560	Pbr014548,Pbr005842,Pbr008346,Pbr010525,Pbr025111,Pbr006602,Pbr010010,Pbr017120,Pbr007345,Pbr006593,Pbr009621,Pbr009170,Pbr009412,Pbr039821,Pbr011488,Pbr026423,Pbr014546,Pbr037928,Pbr033747,Pbr039828,Pbr039795,Pbr038524,Pbr039820,Pbr019082,Pbr014549,Pbr024991,Pbr031302,Pbr010018,Pbr013060,Pbr019828,Pbr002150,Pbr031897,Pbr013340,Pbr008340,Pbr009614,Pbr010019,Pbr026725,Pbr006552,Pbr027439	-|-|-|-|-|-|-|-|-|-|-|-|-|-|-|-|-|-|-|-|-|-|-|-|-|-|-|-|-|-|-|-|-|-|-|-|-|-|-|
GO:0000956	nuclear-transcribed mRNA catabolic process	biological_process	0.080115	1	4	2335	23	28560	Pbr014553,Pbr010405,Pbr037923,Pbr037007	-|-|-|-|
GO:1901564	organonitrogen compound metabolic process	biological_process	0.081026	1	125	2335	1505	28560	Pbr039820,Pbr014549,Pbr019082,Pbr015625,Pbr036940,Pbr000284,Pbr032050,Pbr017116,Pbr010243,Pbr016101,Pbr027446,Pbr038891,Pbr012218,Pbr038668,Pbr010018,Pbr039790,Pbr002150,Pbr013340,Pbr012234,Pbr021224,Pbr033202,Pbr002563,Pbr002485,Pbr002943,Pbr000287,Pbr007153,Pbr011475,Pbr010020,Pbr027802,Pbr027429,Pbr014548,Pbr024968,Pbr008346,Pbr035530,Pbr000642,Pbr012661,Pbr002577,Pbr007156,Pbr012238,Pbr013345…	-|-|-|-|-|-|-|-|-|-|-|-|-|-|-|-|-|-|-|-|-|-|-|-|-|-|-|-|-|-|-|-|-|-|-|-|-|-|-|-|-|-|-|-|-|-|-|-|-|-|-|-|-|-|-|-|-|-|-|-|-|-|-|-|-|-|-|-|-|-|-|-|-|-|-|-|-|-|-|-|-|-|-|-|-|-|-|-|-|-|-|-|-|-|-|-|-|-|-|-|-|-|-|-|-|-|-|-|-|-|-|-|-|-|-|-|-|-|-|-|-|-|-|-|-|
GO:0006816	calcium ion transport	biological_process	0.08105	1	5	2335	32	28560	Pbr013333,Pbr029722,Pbr031897,Pbr032932,Pbr042616	-|-|-|-|-|
GO:0006096	glycolysis	biological_process	0.081629	1	9	2335	72	28560	Pbr007150,Pbr004482,Pbr013637,Pbr004478,Pbr031946,Pbr005501,Pbr005502,Pbr002563,Pbr005161	-|-|-|-|-|-|-|-|-|
GO:0019438	aromatic compound biosynthetic process	biological_process	0.082681	1	281	2335	3540	28560	Pbr038897,Pbr010240,Pbr020010,Pbr034194,Pbr008340,Pbr004478,Pbr028333,Pbr027966,Pbr029707,Pbr007009,Pbr014871,Pbr010436,Pbr000681,Pbr010255,Pbr019804,Pbr007346,Pbr027804,Pbr003132,Pbr002548,Pbr019210,Pbr007173,Pbr009406,Pbr020354,Pbr000328,Pbr000384,Pbr021405,Pbr012303,Pbr005821,Pbr013218,Pbr017110,Pbr011522,Pbr005176,Pbr019166,Pbr021210,Pbr029952,Pbr042780,Pbr002943,Pbr007016,Pbr017118,Pbr009449…	-|-|-|-|-|-|-|-|-|-|-|-|-|-|-|-|-|-|-|-|-|-|-|-|-|-|-|-|-|-|-|-|-|-|-|-|-|-|-|-|-|-|-|-|-|-|-|-|-|-|-|-|-|-|-|-|-|-|-|-|-|-|-|-|-|-|-|-|-|-|-|-|-|-|-|-|-|-|-|-|-|-|-|-|-|-|-|-|-|-|-|-|-|-|-|-|-|-|-|-|-|-|-|-|-|-|-|-|-|-|-|-|-|-|-|-|-|-|-|-|-|-|-|-|-|-|-|-|-|-|-|-|-|-|-|-|-|-|-|-|-|-|-|-|-|-|-|-|-|-|-|-|-|-|-|-|-|-|-|-|-|-|-|-|-|-|-|-|-|-|-|-|-|-|-|-|-|-|-|-|-|-|-|-|-|-|-|-|-|-|-|-|-|-|-|-|-|-|-|-…
GO:0005787	signal peptidase complex	cellular_component	0.08315	1	5	2335	32	28560	Pbr022860,Pbr020012,Pbr005172,Pbr005173,Pbr005174	-|-|-|-|-|
GO:0006465	signal peptide processing	biological_process	0.08315	1	5	2335	32	28560	Pbr022860,Pbr020012,Pbr005174,Pbr005172,Pbr005173	-|-|-|-|-|
GO:0034654	nucleobase-containing compound biosynthetic process	biological_process	0.084418	1	258	2335	3240	28560	Pbr015626,Pbr000412,Pbr019085,Pbr016117,Pbr023366,Pbr002622,Pbr010243,Pbr028332,Pbr011472,Pbr013060,Pbr020015,Pbr034209,Pbr007335,Pbr005502,Pbr041159,Pbr036940,Pbr038523,Pbr041337,Pbr038724,Pbr019235,Pbr011964,Pbr016102,Pbr013215,Pbr033204,Pbr014356,Pbr011474,Pbr026723,Pbr037928,Pbr010017,Pbr015630,Pbr002620,Pbr019995,Pbr013631,Pbr022332,Pbr003127,Pbr018403,Pbr024890,Pbr020001,Pbr008346,Pbr032064…	-|-|-|-|-|-|-|-|-|-|-|-|-|-|-|-|-|-|-|-|-|-|-|-|-|-|-|-|-|-|-|-|-|-|-|-|-|-|-|-|-|-|-|-|-|-|-|-|-|-|-|-|-|-|-|-|-|-|-|-|-|-|-|-|-|-|-|-|-|-|-|-|-|-|-|-|-|-|-|-|-|-|-|-|-|-|-|-|-|-|-|-|-|-|-|-|-|-|-|-|-|-|-|-|-|-|-|-|-|-|-|-|-|-|-|-|-|-|-|-|-|-|-|-|-|-|-|-|-|-|-|-|-|-|-|-|-|-|-|-|-|-|-|-|-|-|-|-|-|-|-|-|-|-|-|-|-|-|-|-|-|-|-|-|-|-|-|-|-|-|-|-|-|-|-|-|-|-|-|-|-|-|-|-|-|-|-|-|-|-|-|-|-|-|-|-|-|-|-|-…
GO:0048519	negative regulation of biological process	biological_process	0.084728	1	24	2335	243	28560	Pbr036999,Pbr006559,Pbr018179,Pbr032388,Pbr036934,Pbr018182,Pbr011472,Pbr032383,Pbr033203,Pbr020384,Pbr012215,Pbr030219,Pbr017418,Pbr020388,Pbr020382,Pbr022991,Pbr041343,Pbr007172,Pbr027432,Pbr026414,Pbr041346,Pbr010027,Pbr009406,Pbr022989	-|-|-|-|-|-|-|-|-|-|-|-|-|-|-|-|-|-|-|-|-|-|-|-|
GO:0031982	vesicle	cellular_component	0.084918	1	16	2335	152	28560	Pbr039820,Pbr010245,Pbr010246,Pbr012907,Pbr031318,Pbr008340,Pbr033742,Pbr039821,Pbr020403,Pbr017112,Pbr032922,Pbr006562,Pbr025118,Pbr025115,Pbr011527,Pbr021367	-|-|-|-|-|-|-|-|-|-|-|-|-|-|-|-|
GO:0006220	pyrimidine nucleotide metabolic process	biological_process	0.085178	1	6	2335	42	28560	Pbr011520,Pbr027203,Pbr010243,Pbr039790,Pbr010240,Pbr036940	-|-|-|-|-|-|
GO:0006006	glucose metabolic process	biological_process	0.085249	1	12	2335	105	28560	Pbr026727,Pbr005161,Pbr002563,Pbr005502,Pbr031946,Pbr021374,Pbr005501,Pbr007150,Pbr004482,Pbr032924,Pbr013637,Pbr004478	-|-|-|-|-|-|-|-|-|-|-|-|
GO:0016717	oxidoreductase activity, acting on paired donors, with oxidation of a pair of donors resulting in the reduction of molecular oxygen to two molecules of water	molecular_function	0.085734	1	4	2335	23	28560	Pbr033731,Pbr019246,Pbr033732,Pbr000682	-|-|-|-|
GO:0090305	nucleic acid phosphodiester bond hydrolysis	biological_process	0.085967	1	2	2335	7	28560	Pbr011522,Pbr017475	-|-|
GO:0004519	endonuclease activity	molecular_function	0.086176	1	18	2335	174	28560	Pbr027804,Pbr028060,Pbr000393,Pbr029982,Pbr029722,Pbr017475,Pbr027805,Pbr019172,Pbr000294,Pbr034214,Pbr015619,Pbr027802,Pbr002624,Pbr023371,Pbr000295,Pbr042866,Pbr036950,Pbr027803	-|-|-|-|-|-|-|-|-|-|-|-|-|-|-|-|-|-|
GO:0034508	centromere complex assembly	biological_process	0.086246	1	7	2335	52	28560	Pbr026011,Pbr026006,Pbr017109,Pbr016304,Pbr032382,Pbr011488,Pbr031919	-|-|-|-|-|-|-|
GO:0019751	polyol metabolic process	biological_process	0.086496	1	6	2335	42	28560	Pbr013060,Pbr028328,Pbr020011,Pbr020067,Pbr002123,Pbr011495	-|-|-|-|-|-|
GO:0000184	nuclear-transcribed mRNA catabolic process, nonsense-mediated decay	biological_process	0.086702	1	3	2335	15	28560	Pbr037007,Pbr037923,Pbr014553	-|-|-|
GO:0034220	ion transmembrane transport	biological_process	0.087132	1	44	2335	486	28560	Pbr009622,Pbr039795,Pbr033747,Pbr039828,Pbr011488,Pbr026423,Pbr037928,Pbr002493,Pbr039821,Pbr006593,Pbr028056,Pbr009621,Pbr009170,Pbr009613,Pbr020348,Pbr014866,Pbr010009,Pbr010010,Pbr020063,Pbr006602,Pbr005842,Pbr014548,Pbr010020,Pbr008346,Pbr002619,Pbr026725,Pbr012662,Pbr036937,Pbr013362,Pbr038885,Pbr009614,Pbr010019,Pbr002150,Pbr006592,Pbr013340,Pbr031897,Pbr008340,Pbr010018,Pbr013060,Pbr006603…	-|-|-|-|-|-|-|-|-|-|-|-|-|-|-|-|-|-|-|-|-|-|-|-|-|-|-|-|-|-|-|-|-|-|-|-|-|-|-|-|-|-|-|-|
GO:0018130	heterocycle biosynthetic process	biological_process	0.087922	1	283	2335	3573	28560	Pbr019231,Pbr011488,Pbr010024,Pbr032058,Pbr027191,Pbr011463,Pbr038722,Pbr030212,Pbr011527,Pbr017408,Pbr035535,Pbr006601,Pbr014598,Pbr003140,Pbr026697,Pbr007170,Pbr009615,Pbr006557,Pbr000645,Pbr021358,Pbr027956,Pbr009621,Pbr005158,Pbr029987,Pbr010242,Pbr010244,Pbr011953,Pbr004970,Pbr006600,Pbr029959,Pbr023793,Pbr019211,Pbr011474,Pbr026723,Pbr037928,Pbr010017,Pbr033204,Pbr014356,Pbr016102,Pbr011964…	-|-|-|-|-|-|-|-|-|-|-|-|-|-|-|-|-|-|-|-|-|-|-|-|-|-|-|-|-|-|-|-|-|-|-|-|-|-|-|-|-|-|-|-|-|-|-|-|-|-|-|-|-|-|-|-|-|-|-|-|-|-|-|-|-|-|-|-|-|-|-|-|-|-|-|-|-|-|-|-|-|-|-|-|-|-|-|-|-|-|-|-|-|-|-|-|-|-|-|-|-|-|-|-|-|-|-|-|-|-|-|-|-|-|-|-|-|-|-|-|-|-|-|-|-|-|-|-|-|-|-|-|-|-|-|-|-|-|-|-|-|-|-|-|-|-|-|-|-|-|-|-|-|-|-|-|-|-|-|-|-|-|-|-|-|-|-|-|-|-|-|-|-|-|-|-|-|-|-|-|-|-|-|-|-|-|-|-|-|-|-|-|-|-|-|-|-|-|-|-…
GO:0006750	glutathione biosynthetic process	biological_process	0.088065	1	2	2335	7	28560	Pbr006554,Pbr017116	-|-|
GO:0008375	acetylglucosaminyltransferase activity	molecular_function	0.089363	1	10	2335	84	28560	Pbr013326,Pbr019815,Pbr013328,Pbr032587,Pbr016857,Pbr013327,Pbr016096,Pbr017417,Pbr036170,Pbr029955	-|-|-|-|-|-|-|-|-|-|
GO:0004557	alpha-galactosidase activity	molecular_function	0.089547	1	2	2335	7	28560	Pbr000316,Pbr000317	-|-|
GO:0006112	energy reserve metabolic process	biological_process	0.089552	1	2	2335	7	28560	Pbr012661,Pbr003249	-|-|
GO:0044723	single-organism carbohydrate metabolic process	biological_process	0.090955	1	47	2335	526	28560	Pbr011516,Pbr002285,Pbr028045,Pbr012661,Pbr026724,Pbr036170,Pbr004022,Pbr013634,Pbr016096,Pbr030203,Pbr031900,Pbr021374,Pbr006553,Pbr014902,Pbr004482,Pbr032586,Pbr035534,Pbr000279,Pbr016107,Pbr009428,Pbr005501,Pbr000327,Pbr002123,Pbr031946,Pbr002623,Pbr013637,Pbr032924,Pbr013060,Pbr035531,Pbr007150,Pbr038657,Pbr026727,Pbr023772,Pbr011476,Pbr023780,Pbr005502,Pbr038898,Pbr000644,Pbr012584,Pbr004478…	-|-|-|-|-|-|-|-|-|-|-|-|-|-|-|-|-|-|-|-|-|-|-|-|-|-|-|-|-|-|-|-|-|-|-|-|-|-|-|-|-|-|-|-|-|-|-|
GO:0016887	ATPase activity	molecular_function	0.091218	1	64	2335	742	28560	Pbr028447,Pbr007337,Pbr000845,Pbr036211,Pbr032918,Pbr020379,Pbr000679,Pbr010009,Pbr021398,Pbr010010,Pbr013994,Pbr006560,Pbr009621,Pbr000678,Pbr027191,Pbr032058,Pbr041167,Pbr039401,Pbr032922,Pbr042617,Pbr013635,Pbr038722,Pbr032921,Pbr007009,Pbr023364,Pbr038900,Pbr026412,Pbr000681,Pbr004948,Pbr005815,Pbr006592,Pbr004949,Pbr031897,Pbr020010,Pbr038885,Pbr022331,Pbr010244,Pbr031944,Pbr014547,Pbr009435…	-|-|-|-|-|-|-|-|-|-|-|-|-|-|-|-|-|-|-|-|-|-|-|-|-|-|-|-|-|-|-|-|-|-|-|-|-|-|-|-|-|-|-|-|-|-|-|-|-|-|-|-|-|-|-|-|-|-|-|-|-|-|-|-|
GO:0016817	hydrolase activity, acting on acid anhydrides	molecular_function	0.092284	1	133	2335	1628	28560	Pbr009435,Pbr031944,Pbr027440,Pbr015630,Pbr000413,Pbr031323,Pbr039795,Pbr016859,Pbr013215,Pbr024975,Pbr019818,Pbr023158,Pbr038650,Pbr020015,Pbr019082,Pbr004026,Pbr039790,Pbr028999,Pbr029725,Pbr019096,Pbr016101,Pbr000676,Pbr002485,Pbr005835,Pbr013231,Pbr026725,Pbr032918,Pbr000679,Pbr021348,Pbr028444,Pbr013994,Pbr006560,Pbr022328,Pbr009621,Pbr021400,Pbr028056,Pbr010009,Pbr009613,Pbr026726,Pbr017123…	-|-|-|-|-|-|-|-|-|-|-|-|-|-|-|-|-|-|-|-|-|-|-|-|-|-|-|-|-|-|-|-|-|-|-|-|-|-|-|-|-|-|-|-|-|-|-|-|-|-|-|-|-|-|-|-|-|-|-|-|-|-|-|-|-|-|-|-|-|-|-|-|-|-|-|-|-|-|-|-|-|-|-|-|-|-|-|-|-|-|-|-|-|-|-|-|-|-|-|-|-|-|-|-|-|-|-|-|-|-|-|-|-|-|-|-|-|-|-|-|-|-|-|-|-|-|-|-|-|-|-|-|-|
GO:0000772	mating pheromone activity	molecular_function	0.092306	1	4	2335	24	28560	Pbr025115,Pbr041340,Pbr000311,Pbr018176	-|-|-|-|
GO:0006812	cation transport	biological_process	0.092826	1	96	2335	1142	28560	Pbr013060,Pbr010018,Pbr031318,Pbr020389,Pbr019828,Pbr039820,Pbr013636,Pbr014549,Pbr019082,Pbr023158,Pbr026725,Pbr012895,Pbr002150,Pbr014851,Pbr013340,Pbr021493,Pbr010019,Pbr011536,Pbr002485,Pbr014866,Pbr032936,Pbr017120,Pbr006593,Pbr009170,Pbr021220,Pbr010020,Pbr014548,Pbr002619,Pbr008346,Pbr010028,Pbr014850,Pbr020063,Pbr010025,Pbr012896,Pbr033747,Pbr039828,Pbr039795,Pbr009622,Pbr026414,Pbr039821…	-|-|-|-|-|-|-|-|-|-|-|-|-|-|-|-|-|-|-|-|-|-|-|-|-|-|-|-|-|-|-|-|-|-|-|-|-|-|-|-|-|-|-|-|-|-|-|-|-|-|-|-|-|-|-|-|-|-|-|-|-|-|-|-|-|-|-|-|-|-|-|-|-|-|-|-|-|-|-|-|-|-|-|-|-|-|-|-|-|-|-|-|-|-|-|-|
GO:0009101	glycoprotein biosynthetic process	biological_process	0.093018	1	12	2335	107	28560	Pbr028045,Pbr000644,Pbr002285,Pbr011516,Pbr031900,Pbr026724,Pbr006553,Pbr013634,Pbr038657,Pbr036170,Pbr023780,Pbr038652	-|-|-|-|-|-|-|-|-|-|-|-|
GO:0004185	serine-type carboxypeptidase activity	molecular_function	0.093177	1	7	2335	53	28560	Pbr021215,Pbr000314,Pbr034206,Pbr021212,Pbr026422,Pbr005498,Pbr021211	-|-|-|-|-|-|-|
GO:0000287	magnesium ion binding	molecular_function	0.093379	1	21	2335	210	28560	Pbr005334,Pbr037924,Pbr019987,Pbr005498,Pbr012218,Pbr013637,Pbr007150,Pbr032047,Pbr036155,Pbr005031,Pbr009623,Pbr037928,Pbr010008,Pbr037925,Pbr002563,Pbr006591,Pbr035529,Pbr005033,Pbr004478,Pbr007153,Pbr004482	-|-|-|-|-|-|-|-|-|-|-|-|-|-|-|-|-|-|-|-|-|
GO:0007623	circadian rhythm	biological_process	0.093799	1	3	2335	15	28560	Pbr036934,Pbr015626,Pbr032596	-|-|-|
GO:0051382	kinetochore assembly	biological_process	0.094096	1	6	2335	43	28560	Pbr032382,Pbr011488,Pbr031919,Pbr026006,Pbr026011,Pbr016304	-|-|-|-|-|-|
GO:0051383	kinetochore organization	biological_process	0.094096	1	6	2335	43	28560	Pbr016304,Pbr026011,Pbr026006,Pbr031919,Pbr011488,Pbr032382	-|-|-|-|-|-|
GO:0002115	store-operated calcium entry	biological_process	0.094322	1	3	2335	15	28560	Pbr029722,Pbr013333,Pbr042616	-|-|-|
GO:0010959	regulation of metal ion transport	biological_process	0.094322	1	3	2335	15	28560	Pbr013333,Pbr029722,Pbr042616	-|-|-|
GO:0043269	regulation of ion transport	biological_process	0.094322	1	3	2335	15	28560	Pbr042616,Pbr029722,Pbr013333	-|-|-|
GO:0051924	regulation of calcium ion transport	biological_process	0.094322	1	3	2335	15	28560	Pbr042616,Pbr029722,Pbr013333	-|-|-|
GO:2001256	regulation of store-operated calcium entry	biological_process	0.094322	1	3	2335	15	28560	Pbr013333,Pbr029722,Pbr042616	-|-|-|
GO:0016772	transferase activity, transferring phosphorus-containing groups	molecular_function	0.094616	1	257	2335	3247	28560	Pbr020392,Pbr017418,Pbr034199,Pbr002124,Pbr029000,Pbr023784,Pbr014545,Pbr012911,Pbr015619,Pbr009170,Pbr013329,Pbr028998,Pbr009433,Pbr029003,Pbr005152,Pbr013046,Pbr036151,Pbr028318,Pbr038910,Pbr034211,Pbr005161,Pbr038894,Pbr001651,Pbr009629,Pbr009449,Pbr034210,Pbr000843,Pbr005816,Pbr013638,Pbr009451,Pbr038888,Pbr023155,Pbr002574,Pbr032930,Pbr020002,Pbr007157,Pbr012210,Pbr012579,Pbr017007,Pbr027804…	-|-|-|-|-|-|-|-|-|-|-|-|-|-|-|-|-|-|-|-|-|-|-|-|-|-|-|-|-|-|-|-|-|-|-|-|-|-|-|-|-|-|-|-|-|-|-|-|-|-|-|-|-|-|-|-|-|-|-|-|-|-|-|-|-|-|-|-|-|-|-|-|-|-|-|-|-|-|-|-|-|-|-|-|-|-|-|-|-|-|-|-|-|-|-|-|-|-|-|-|-|-|-|-|-|-|-|-|-|-|-|-|-|-|-|-|-|-|-|-|-|-|-|-|-|-|-|-|-|-|-|-|-|-|-|-|-|-|-|-|-|-|-|-|-|-|-|-|-|-|-|-|-|-|-|-|-|-|-|-|-|-|-|-|-|-|-|-|-|-|-|-|-|-|-|-|-|-|-|-|-|-|-|-|-|-|-|-|-|-|-|-|-|-|-|-|-|-|-|-…
GO:0001871	pattern binding	molecular_function	0.09488	1	11	2335	96	28560	Pbr032582,Pbr032583,Pbr012304,Pbr031898,Pbr019088,Pbr009423,Pbr020058,Pbr031923,Pbr029965,Pbr037917,Pbr013330	-|-|-|-|-|-|-|-|-|-|-|
GO:0030247	polysaccharide binding	molecular_function	0.09488	1	11	2335	96	28560	Pbr009423,Pbr019088,Pbr020058,Pbr031923,Pbr029965,Pbr013330,Pbr037917,Pbr032582,Pbr032583,Pbr012304,Pbr031898	-|-|-|-|-|-|-|-|-|-|-|
GO:0070085	glycosylation	biological_process	0.09624	1	14	2335	130	28560	Pbr026724,Pbr006553,Pbr002285,Pbr038898,Pbr000644,Pbr028045,Pbr031900,Pbr000327,Pbr011516,Pbr023780,Pbr038652,Pbr038657,Pbr013634,Pbr036170	-|-|-|-|-|-|-|-|-|-|-|-|-|-|
GO:1901068	guanosine-containing compound metabolic process	biological_process	0.096853	1	4	2335	24	28560	Pbr027203,Pbr041337,Pbr021402,Pbr036940	-|-|-|-|
GO:0008519	ammonium transmembrane transporter activity	molecular_function	0.096997	1	4	2335	24	28560	Pbr032934,Pbr012895,Pbr012896,Pbr020355	-|-|-|-|
GO:0015101	organic cation transmembrane transporter activity	molecular_function	0.096997	1	4	2335	24	28560	Pbr012896,Pbr020355,Pbr032934,Pbr012895	-|-|-|-|
GO:0015696	ammonium transport	biological_process	0.096997	1	4	2335	24	28560	Pbr012896,Pbr020355,Pbr012895,Pbr032934	-|-|-|-|
GO:0018580	nitronate monooxygenase activity	molecular_function	0.097	1	4	2335	24	28560	Pbr002563,Pbr004482,Pbr004478,Pbr028449	-|-|-|-|
GO:0009064	glutamine family amino acid metabolic process	biological_process	0.097349	1	9	2335	75	28560	Pbr010240,Pbr006606,Pbr012238,Pbr013345,Pbr000648,Pbr010243,Pbr032579,Pbr041337,Pbr000287	-|-|-|-|-|-|-|-|-|
GO:0006996	organelle organization	biological_process	0.097402	1	86	2335	1018	28560	Pbr020001,Pbr003255,Pbr015630,Pbr010437,Pbr020063,Pbr028324,Pbr014850,Pbr011525,Pbr002501,Pbr032061,Pbr026006,Pbr024975,Pbr018186,Pbr027967,Pbr010027,Pbr037925,Pbr016304,Pbr007172,Pbr031901,Pbr020382,Pbr031318,Pbr014896,Pbr013060,Pbr011472,Pbr020358,Pbr029725,Pbr019096,Pbr041081,Pbr026011,Pbr012310,Pbr038523,Pbr007152,Pbr032382,Pbr000302,Pbr031941,Pbr020015,Pbr019161,Pbr023348,Pbr023352,Pbr029717…	-|-|-|-|-|-|-|-|-|-|-|-|-|-|-|-|-|-|-|-|-|-|-|-|-|-|-|-|-|-|-|-|-|-|-|-|-|-|-|-|-|-|-|-|-|-|-|-|-|-|-|-|-|-|-|-|-|-|-|-|-|-|-|-|-|-|-|-|-|-|-|-|-|-|-|-|-|-|-|-|-|-|-|-|-|-|
GO:0033043	regulation of organelle organization	biological_process	0.097699	1	11	2335	97	28560	Pbr020001,Pbr038524,Pbr011472,Pbr003255,Pbr038523,Pbr037925,Pbr028324,Pbr038525,Pbr000856,Pbr007172,Pbr020382	-|-|-|-|-|-|-|-|-|-|-|
GO:0009100	glycoprotein metabolic process	biological_process	0.098075	1	12	2335	108	28560	Pbr026724,Pbr006553,Pbr002285,Pbr000644,Pbr028045,Pbr031900,Pbr011516,Pbr023780,Pbr038652,Pbr013634,Pbr038657,Pbr036170	-|-|-|-|-|-|-|-|-|-|-|-|
GO:1901566	organonitrogen compound biosynthetic process	biological_process	0.10086	1	72	2335	842	28560	Pbr009440,Pbr008340,Pbr027203,Pbr029971,Pbr031897,Pbr010240,Pbr019172,Pbr004021,Pbr011520,Pbr004478,Pbr005498,Pbr013416,Pbr005028,Pbr023793,Pbr006608,Pbr031904,Pbr014871,Pbr000681,Pbr028997,Pbr009412,Pbr027191,Pbr027207,Pbr019820,Pbr035535,Pbr017408,Pbr011463,Pbr000845,Pbr036211,Pbr010010,Pbr042866,Pbr029987,Pbr009621,Pbr036950,Pbr002150,Pbr013340,Pbr033202,Pbr002563,Pbr002943,Pbr039820,Pbr014549…	-|-|-|-|-|-|-|-|-|-|-|-|-|-|-|-|-|-|-|-|-|-|-|-|-|-|-|-|-|-|-|-|-|-|-|-|-|-|-|-|-|-|-|-|-|-|-|-|-|-|-|-|-|-|-|-|-|-|-|-|-|-|-|-|-|-|-|-|-|-|-|-|
GO:0031123	RNA 3'-end processing	biological_process	0.10098	1	5	2335	34	28560	Pbr011522,Pbr038894,Pbr020337,Pbr031304,Pbr013418	-|-|-|-|-|
GO:0016740	transferase activity	molecular_function	0.10167	1	417	2335	5372	28560	Pbr021358,Pbr006835,Pbr000640,Pbr017493,Pbr009615,Pbr006557,Pbr016096,Pbr003563,Pbr007326,Pbr013332,Pbr027438,Pbr036154,Pbr006601,Pbr032378,Pbr013328,Pbr019231,Pbr016107,Pbr000279,Pbr018408,Pbr021416,Pbr027200,Pbr005491,Pbr037918,Pbr000633,Pbr026412,Pbr003201,Pbr006600,Pbr021362,Pbr023772,Pbr023156,Pbr007348,Pbr020073,Pbr011953,Pbr007177,Pbr037922,Pbr009404,Pbr039781,Pbr037917,Pbr028995,Pbr028338…	-|-|-|-|-|-|-|-|-|-|-|-|-|-|-|-|-|-|-|-|-|-|-|-|-|-|-|-|-|-|-|-|-|-|-|-|-|-|-|-|-|-|-|-|-|-|-|-|-|-|-|-|-|-|-|-|-|-|-|-|-|-|-|-|-|-|-|-|-|-|-|-|-|-|-|-|-|-|-|-|-|-|-|-|-|-|-|-|-|-|-|-|-|-|-|-|-|-|-|-|-|-|-|-|-|-|-|-|-|-|-|-|-|-|-|-|-|-|-|-|-|-|-|-|-|-|-|-|-|-|-|-|-|-|-|-|-|-|-|-|-|-|-|-|-|-|-|-|-|-|-|-|-|-|-|-|-|-|-|-|-|-|-|-|-|-|-|-|-|-|-|-|-|-|-|-|-|-|-|-|-|-|-|-|-|-|-|-|-|-|-|-|-|-|-|-|-|-|-|-…
GO:0030261	chromosome condensation	biological_process	0.10336	1	3	2335	16	28560	Pbr032376,Pbr026412,Pbr014896	-|-|-|
GO:0008152	metabolic process	biological_process	0.10537	1	1150	2335	15265	28560	Pbr041161,Pbr031918,Pbr038524,Pbr032586,Pbr002567,Pbr032922,Pbr021417,Pbr020396,Pbr031966,Pbr039789,Pbr004957,Pbr031957,Pbr005494,Pbr006559,Pbr036197,Pbr003138,Pbr023360,Pbr011520,Pbr007180,Pbr005815,Pbr015975,Pbr009430,Pbr012294,Pbr027203,Pbr012221,Pbr039404,Pbr042867,Pbr031919,Pbr032921,Pbr013416,Pbr013420,Pbr006608,Pbr026700,Pbr016315,Pbr039795,Pbr036944,Pbr027193,Pbr035529,Pbr016113,Pbr012902…	-|-|-|-|-|-|-|-|-|-|-|-|-|-|-|-|-|-|-|-|-|-|-|-|-|-|-|-|-|-|-|-|-|-|-|-|-|-|-|-|-|-|-|-|-|-|-|-|-|-|-|-|-|-|-|-|-|-|-|-|-|-|-|-|-|-|-|-|-|-|-|-|-|-|-|-|-|-|-|-|-|-|-|-|-|-|-|-|-|-|-|-|-|-|-|-|-|-|-|-|-|-|-|-|-|-|-|-|-|-|-|-|-|-|-|-|-|-|-|-|-|-|-|-|-|-|-|-|-|-|-|-|-|-|-|-|-|-|-|-|-|-|-|-|-|-|-|-|-|-|-|-|-|-|-|-|-|-|-|-|-|-|-|-|-|-|-|-|-|-|-|-|-|-|-|-|-|-|-|-|-|-|-|-|-|-|-|-|-|-|-|-|-|-|-|-|-|-|-|-…
GO:0008081	phosphoric diester hydrolase activity	molecular_function	0.10596	1	7	2335	55	28560	Pbr007335,Pbr019234,Pbr029964,Pbr011475,Pbr038669,Pbr037924,Pbr013412	-|-|-|-|-|-|-|
GO:1901362	organic cyclic compound biosynthetic process	biological_process	0.1068	1	297	2335	3779	28560	Pbr013053,Pbr032050,Pbr000625,Pbr037011,Pbr010018,Pbr038668,Pbr038731,Pbr015625,Pbr030418,Pbr030422,Pbr010245,Pbr000407,Pbr000396,Pbr011490,Pbr013340,Pbr000683,Pbr002150,Pbr002577,Pbr014850,Pbr020000,Pbr019826,Pbr033747,Pbr013425,Pbr030207,Pbr027185,Pbr011492,Pbr000277,Pbr010016,Pbr042610,Pbr023774,Pbr009453,Pbr020017,Pbr037914,Pbr009448,Pbr005498,Pbr017485,Pbr019805,Pbr019240,Pbr012662,Pbr019172…	-|-|-|-|-|-|-|-|-|-|-|-|-|-|-|-|-|-|-|-|-|-|-|-|-|-|-|-|-|-|-|-|-|-|-|-|-|-|-|-|-|-|-|-|-|-|-|-|-|-|-|-|-|-|-|-|-|-|-|-|-|-|-|-|-|-|-|-|-|-|-|-|-|-|-|-|-|-|-|-|-|-|-|-|-|-|-|-|-|-|-|-|-|-|-|-|-|-|-|-|-|-|-|-|-|-|-|-|-|-|-|-|-|-|-|-|-|-|-|-|-|-|-|-|-|-|-|-|-|-|-|-|-|-|-|-|-|-|-|-|-|-|-|-|-|-|-|-|-|-|-|-|-|-|-|-|-|-|-|-|-|-|-|-|-|-|-|-|-|-|-|-|-|-|-|-|-|-|-|-|-|-|-|-|-|-|-|-|-|-|-|-|-|-|-|-|-|-|-|-…
GO:0010638	positive regulation of organelle organization	biological_process	0.10804	1	5	2335	35	28560	Pbr038525,Pbr003255,Pbr000856,Pbr038524,Pbr038523	-|-|-|-|-|
GO:0042030	ATPase inhibitor activity	molecular_function	0.10896	1	3	2335	16	28560	Pbr031897,Pbr032932,Pbr000622	-|-|-|
GO:0009435	NAD biosynthetic process	biological_process	0.10978	1	2	2335	8	28560	Pbr004482,Pbr013416	-|-|
GO:0019674	NAD metabolic process	biological_process	0.10978	1	2	2335	8	28560	Pbr013416,Pbr004482	-|-|
GO:0031419	cobalamin binding	molecular_function	0.10979	1	3	2335	16	28560	Pbr009162,Pbr009166,Pbr017006	-|-|-|
GO:0006050	mannosamine metabolic process	biological_process	0.10998	1	3	2335	16	28560	Pbr004478,Pbr002563,Pbr004482	-|-|-|
GO:0006051	N-acetylmannosamine metabolic process	biological_process	0.10998	1	3	2335	16	28560	Pbr004478,Pbr002563,Pbr004482	-|-|-|
GO:0047465	N-acylglucosamine-6-phosphate 2-epimerase activity	molecular_function	0.10998	1	3	2335	16	28560	Pbr004478,Pbr004482,Pbr002563	-|-|-|
GO:0031361	integral to thylakoid membrane	cellular_component	0.10998	1	3	2335	16	28560	Pbr010006,Pbr006589,Pbr009625	-|-|-|
GO:0032880	regulation of protein localization	biological_process	0.11229	1	2	2335	8	28560	Pbr027206,Pbr036938	-|-|
GO:0051223	regulation of protein transport	biological_process	0.11229	1	2	2335	8	28560	Pbr027206,Pbr036938	-|-|
GO:0070201	regulation of establishment of protein localization	biological_process	0.11229	1	2	2335	8	28560	Pbr036938,Pbr027206	-|-|
GO:0030120	vesicle coat	cellular_component	0.11255	1	11	2335	101	28560	Pbr017112,Pbr010245,Pbr006562,Pbr033742,Pbr020403,Pbr021367,Pbr011527,Pbr010246,Pbr025118,Pbr012907,Pbr025115	-|-|-|-|-|-|-|-|-|-|-|
GO:0030135	coated vesicle	cellular_component	0.11255	1	11	2335	101	28560	Pbr010246,Pbr025115,Pbr025118,Pbr012907,Pbr021367,Pbr011527,Pbr033742,Pbr020403,Pbr017112,Pbr010245,Pbr006562	-|-|-|-|-|-|-|-|-|-|-|
GO:0030659	cytoplasmic vesicle membrane	cellular_component	0.11255	1	11	2335	101	28560	Pbr021367,Pbr011527,Pbr012907,Pbr025118,Pbr025115,Pbr010246,Pbr006562,Pbr017112,Pbr010245,Pbr020403,Pbr033742	-|-|-|-|-|-|-|-|-|-|-|
GO:0030662	coated vesicle membrane	cellular_component	0.11255	1	11	2335	101	28560	Pbr033742,Pbr020403,Pbr017112,Pbr010245,Pbr006562,Pbr010246,Pbr025115,Pbr025118,Pbr012907,Pbr011527,Pbr021367	-|-|-|-|-|-|-|-|-|-|-|
GO:0015085	calcium ion transmembrane transporter activity	molecular_function	0.11257	1	7	2335	56	28560	Pbr021486,Pbr026414,Pbr038890,Pbr029982,Pbr010526,Pbr035529,Pbr030887	-|-|-|-|-|-|-|
GO:0031329	regulation of cellular catabolic process	biological_process	0.11264	1	11	2335	99	28560	Pbr014850,Pbr007152,Pbr011488,Pbr021346,Pbr032574,Pbr007172,Pbr005842,Pbr000622,Pbr006587,Pbr010526,Pbr021402	-|-|-|-|-|-|-|-|-|-|-|
GO:0030246	carbohydrate binding	molecular_function	0.11305	1	24	2335	251	28560	Pbr030214,Pbr009403,Pbr005160,Pbr012304,Pbr031898,Pbr030215,Pbr038903,Pbr032582,Pbr039407,Pbr009404,Pbr031923,Pbr027954,Pbr020058,Pbr037917,Pbr013330,Pbr026700,Pbr017419,Pbr039405,Pbr032583,Pbr009423,Pbr019088,Pbr011516,Pbr030218,Pbr029965	-|-|-|-|-|-|-|-|-|-|-|-|-|-|-|-|-|-|-|-|-|-|-|-|
GO:0004525	ribonuclease III activity	molecular_function	0.11345	1	4	2335	26	28560	Pbr027805,Pbr027804,Pbr027803,Pbr027802	-|-|-|-|
GO:0031515	tRNA (m1A) methyltransferase complex	cellular_component	0.11365	1	2	2335	8	28560	Pbr005845,Pbr026723	-|-|
GO:0034708	methyltransferase complex	cellular_component	0.11365	1	2	2335	8	28560	Pbr005845,Pbr026723	-|-|
GO:0043527	tRNA methyltransferase complex	cellular_component	0.11365	1	2	2335	8	28560	Pbr026723,Pbr005845	-|-|
GO:0030515	snoRNA binding	molecular_function	0.11367	1	2	2335	8	28560	Pbr000293,Pbr021497	-|-|
GO:0072588	box H/ACA RNP complex	cellular_component	0.11367	1	2	2335	8	28560	Pbr000293,Pbr021497	-|-|
GO:0004550	nucleoside diphosphate kinase activity	molecular_function	0.11371	1	2	2335	8	28560	Pbr036940,Pbr027203	-|-|
GO:0006165	nucleoside diphosphate phosphorylation	biological_process	0.11371	1	2	2335	8	28560	Pbr027203,Pbr036940	-|-|
GO:0006183	GTP biosynthetic process	biological_process	0.11371	1	2	2335	8	28560	Pbr027203,Pbr036940	-|-|
GO:0006228	UTP biosynthetic process	biological_process	0.11371	1	2	2335	8	28560	Pbr036940,Pbr027203	-|-|
GO:0006241	CTP biosynthetic process	biological_process	0.11371	1	2	2335	8	28560	Pbr027203,Pbr036940	-|-|
GO:0009148	pyrimidine nucleoside triphosphate biosynthetic process	biological_process	0.11371	1	2	2335	8	28560	Pbr036940,Pbr027203	-|-|
GO:0009208	pyrimidine ribonucleoside triphosphate metabolic process	biological_process	0.11371	1	2	2335	8	28560	Pbr036940,Pbr027203	-|-|
GO:0009209	pyrimidine ribonucleoside triphosphate biosynthetic process	biological_process	0.11371	1	2	2335	8	28560	Pbr036940,Pbr027203	-|-|
GO:0046036	CTP metabolic process	biological_process	0.11371	1	2	2335	8	28560	Pbr036940,Pbr027203	-|-|
GO:0046051	UTP metabolic process	biological_process	0.11371	1	2	2335	8	28560	Pbr036940,Pbr027203	-|-|
GO:0046131	pyrimidine ribonucleoside metabolic process	biological_process	0.11371	1	2	2335	8	28560	Pbr036940,Pbr027203	-|-|
GO:0046132	pyrimidine ribonucleoside biosynthetic process	biological_process	0.11371	1	2	2335	8	28560	Pbr027203,Pbr036940	-|-|
GO:0046134	pyrimidine nucleoside biosynthetic process	biological_process	0.11371	1	2	2335	8	28560	Pbr036940,Pbr027203	-|-|
GO:0046939	nucleotide phosphorylation	biological_process	0.11371	1	2	2335	8	28560	Pbr036940,Pbr027203	-|-|
GO:0005047	signal recognition particle binding	molecular_function	0.11511	1	4	2335	26	28560	Pbr037923,Pbr010446,Pbr021291,Pbr019818	-|-|-|-|
GO:0001510	RNA methylation	biological_process	0.11579	1	7	2335	56	28560	Pbr034163,Pbr026723,Pbr005845,Pbr014860,Pbr002937,Pbr038661,Pbr038648	-|-|-|-|-|-|-|
GO:0006259	DNA metabolic process	biological_process	0.11681	1	111	2335	1357	28560	Pbr014547,Pbr035530,Pbr014850,Pbr000642,Pbr031944,Pbr015619,Pbr020006,Pbr000295,Pbr007350,Pbr024890,Pbr000623,Pbr002620,Pbr033559,Pbr014356,Pbr023774,Pbr020380,Pbr039394,Pbr019996,Pbr027967,Pbr013425,Pbr000294,Pbr002156,Pbr032382,Pbr030422,Pbr010245,Pbr023371,Pbr015625,Pbr026422,Pbr014896,Pbr038668,Pbr038669,Pbr013335,Pbr032383,Pbr028999,Pbr032062,Pbr037006,Pbr019096,Pbr002622,Pbr041081,Pbr000393…	-|-|-|-|-|-|-|-|-|-|-|-|-|-|-|-|-|-|-|-|-|-|-|-|-|-|-|-|-|-|-|-|-|-|-|-|-|-|-|-|-|-|-|-|-|-|-|-|-|-|-|-|-|-|-|-|-|-|-|-|-|-|-|-|-|-|-|-|-|-|-|-|-|-|-|-|-|-|-|-|-|-|-|-|-|-|-|-|-|-|-|-|-|-|-|-|-|-|-|-|-|-|-|-|-|-|-|-|-|-|-|
GO:0043021	ribonucleoprotein complex binding	molecular_function	0.11815	1	5	2335	36	28560	Pbr010446,Pbr019818,Pbr021291,Pbr039399,Pbr037923	-|-|-|-|-|
GO:0006284	base-excision repair	biological_process	0.11917	1	5	2335	36	28560	Pbr005494,Pbr032062,Pbr002540,Pbr010256,Pbr042612	-|-|-|-|-|
GO:0004743	pyruvate kinase activity	molecular_function	0.11981	1	4	2335	26	28560	Pbr004478,Pbr013637,Pbr002563,Pbr004482	-|-|-|-|
GO:0006091	generation of precursor metabolites and energy	biological_process	0.1204	1	34	2335	374	28560	Pbr013338,Pbr010014,Pbr006588,Pbr004478,Pbr005161,Pbr017109,Pbr010021,Pbr002563,Pbr012234,Pbr008712,Pbr031946,Pbr009616,Pbr009617,Pbr006597,Pbr005501,Pbr006598,Pbr007150,Pbr013637,Pbr013060,Pbr005502,Pbr013232,Pbr009626,Pbr004482,Pbr010005,Pbr018178,Pbr010015,Pbr003249,Pbr009612,Pbr012661,Pbr038667,Pbr021400,Pbr041342,Pbr010249,Pbr006604	-|-|-|-|-|-|-|-|-|-|-|-|-|-|-|-|-|-|-|-|-|-|-|-|-|-|-|-|-|-|-|-|-|-|
GO:0016052	carbohydrate catabolic process	biological_process	0.12084	1	15	2335	146	28560	Pbr026727,Pbr005161,Pbr005502,Pbr002563,Pbr011476,Pbr019820,Pbr021374,Pbr031946,Pbr002123,Pbr005501,Pbr004482,Pbr007150,Pbr004478,Pbr013637,Pbr019095	-|-|-|-|-|-|-|-|-|-|-|-|-|-|-|
GO:0006914	autophagy	biological_process	0.12253	1	27	2335	290	28560	Pbr031901,Pbr007172,Pbr011488,Pbr025106,Pbr026723,Pbr020010,Pbr003140,Pbr006587,Pbr010526,Pbr041164,Pbr031918,Pbr007180,Pbr018534,Pbr005842,Pbr016109,Pbr032574,Pbr021346,Pbr014850,Pbr007152,Pbr019100,Pbr002622,Pbr015630,Pbr027447,Pbr013060,Pbr013056,Pbr021217,Pbr009170	-|-|-|-|-|-|-|-|-|-|-|-|-|-|-|-|-|-|-|-|-|-|-|-|-|-|-|
GO:0003690	double-stranded DNA binding	molecular_function	0.12329	1	14	2335	136	28560	Pbr007337,Pbr024988,Pbr019234,Pbr010245,Pbr014551,Pbr000286,Pbr016103,Pbr020397,Pbr019235,Pbr042780,Pbr010244,Pbr039394,Pbr021403,Pbr020396	-|-|-|-|-|-|-|-|-|-|-|-|-|-|
GO:0000226	microtubule cytoskeleton organization	biological_process	0.1237	1	16	2335	159	28560	Pbr020001,Pbr003255,Pbr041081,Pbr011530,Pbr038523,Pbr020063,Pbr031941,Pbr014865,Pbr019161,Pbr031918,Pbr038524,Pbr019809,Pbr024889,Pbr039779,Pbr005167,Pbr038525	-|-|-|-|-|-|-|-|-|-|-|-|-|-|-|-|
GO:0004180	carboxypeptidase activity	molecular_function	0.12425	1	7	2335	57	28560	Pbr021215,Pbr000314,Pbr005498,Pbr021211,Pbr034206,Pbr026422,Pbr021212	-|-|-|-|-|-|-|
GO:0018822	nitrile hydratase activity	molecular_function	0.1248	1	1	2335	2	28560	Pbr014550	-|
GO:0033177	proton-transporting two-sector ATPase complex, proton-transporting domain	cellular_component	0.12908	1	18	2335	184	28560	Pbr013060,Pbr009170,Pbr006602,Pbr024991,Pbr039820,Pbr005842,Pbr008346,Pbr033747,Pbr039828,Pbr011488,Pbr026423,Pbr037928,Pbr010019,Pbr009614,Pbr002150,Pbr008340,Pbr039821,Pbr013340	-|-|-|-|-|-|-|-|-|-|-|-|-|-|-|-|-|-|
GO:0009156	ribonucleoside monophosphate biosynthetic process	biological_process	0.12919	1	4	2335	27	28560	Pbr035529,Pbr041337,Pbr011520,Pbr023793	-|-|-|-|
GO:0009161	ribonucleoside monophosphate metabolic process	biological_process	0.12919	1	4	2335	27	28560	Pbr041337,Pbr011520,Pbr023793,Pbr035529	-|-|-|-|
GO:0031324	negative regulation of cellular metabolic process	biological_process	0.12969	1	10	2335	91	28560	Pbr041343,Pbr018179,Pbr036934,Pbr012215,Pbr009406,Pbr022989,Pbr010027,Pbr041346,Pbr033203,Pbr018182	-|-|-|-|-|-|-|-|-|-|
GO:0008234	cysteine-type peptidase activity	molecular_function	0.13133	1	20	2335	208	28560	Pbr038650,Pbr004970,Pbr010529,Pbr007175,Pbr038659,Pbr014866,Pbr042608,Pbr036212,Pbr000288,Pbr012211,Pbr002543,Pbr021370,Pbr017429,Pbr023157,Pbr016313,Pbr019817,Pbr010259,Pbr036944,Pbr024975,Pbr032066	-|-|-|-|-|-|-|-|-|-|-|-|-|-|-|-|-|-|-|-|
GO:0006379	mRNA cleavage	biological_process	0.13186	1	1	2335	2	28560	Pbr011522	-|
GO:0009236	cobalamin biosynthetic process	biological_process	0.13186	1	7	2335	58	28560	Pbr017408,Pbr019820,Pbr002577,Pbr035535,Pbr015625,Pbr033735,Pbr014871	-|-|-|-|-|-|-|
GO:0048193	Golgi vesicle transport	biological_process	0.13289	1	18	2335	186	28560	Pbr023773,Pbr025118,Pbr026423,Pbr011488,Pbr006562,Pbr036938,Pbr017112,Pbr020403,Pbr027206,Pbr003132,Pbr012907,Pbr010246,Pbr000286,Pbr014850,Pbr032382,Pbr010245,Pbr028044,Pbr039788	-|-|-|-|-|-|-|-|-|-|-|-|-|-|-|-|-|-|
GO:0030031	cell projection assembly	biological_process	0.1343	1	4	2335	27	28560	Pbr037925,Pbr028324,Pbr003140,Pbr016996	-|-|-|-|
GO:0005992	trehalose biosynthetic process	biological_process	0.13441	1	4	2335	27	28560	Pbr034207,Pbr012584,Pbr016096,Pbr017404	-|-|-|-|
GO:0015977	carbon fixation	biological_process	0.13453	1	5	2335	37	28560	Pbr012301,Pbr009623,Pbr013232,Pbr010008,Pbr006591	-|-|-|-|-|
GO:0004366	glycerol-3-phosphate O-acyltransferase activity	molecular_function	0.13502	1	1	2335	2	28560	Pbr016304	-|
GO:0043066	negative regulation of apoptotic process	biological_process	0.13525	1	3	2335	18	28560	Pbr017418,Pbr022991,Pbr027432	-|-|-|
GO:0043069	negative regulation of programmed cell death	biological_process	0.13525	1	3	2335	18	28560	Pbr017418,Pbr027432,Pbr022991	-|-|-|
GO:0060548	negative regulation of cell death	biological_process	0.13525	1	3	2335	18	28560	Pbr027432,Pbr022991,Pbr017418	-|-|-|
GO:0003840	gamma-glutamyltransferase activity	molecular_function	0.1354	1	2	2335	9	28560	Pbr021225,Pbr021224	-|-|
GO:1901615	organic hydroxy compound metabolic process	biological_process	0.13553	1	8	2335	69	28560	Pbr002123,Pbr011495,Pbr028328,Pbr009411,Pbr013060,Pbr020067,Pbr012221,Pbr020011	-|-|-|-|-|-|-|-|
GO:0044237	cellular metabolic process	biological_process	0.13596	1	822	2335	10865	28560	Pbr018533,Pbr020348,Pbr021402,Pbr036946,Pbr014858,Pbr033729,Pbr038667,Pbr005821,Pbr000328,Pbr000384,Pbr021405,Pbr012303,Pbr007337,Pbr022860,Pbr012292,Pbr009611,Pbr000622,Pbr017429,Pbr016112,Pbr003139,Pbr010255,Pbr027804,Pbr012210,Pbr005027,Pbr038661,Pbr000327,Pbr014871,Pbr042612,Pbr042737,Pbr010436,Pbr031946,Pbr004027,Pbr021480,Pbr000681,Pbr012305,Pbr035531,Pbr021495,Pbr009423,Pbr009409,Pbr007009…	-|-|-|-|-|-|-|-|-|-|-|-|-|-|-|-|-|-|-|-|-|-|-|-|-|-|-|-|-|-|-|-|-|-|-|-|-|-|-|-|-|-|-|-|-|-|-|-|-|-|-|-|-|-|-|-|-|-|-|-|-|-|-|-|-|-|-|-|-|-|-|-|-|-|-|-|-|-|-|-|-|-|-|-|-|-|-|-|-|-|-|-|-|-|-|-|-|-|-|-|-|-|-|-|-|-|-|-|-|-|-|-|-|-|-|-|-|-|-|-|-|-|-|-|-|-|-|-|-|-|-|-|-|-|-|-|-|-|-|-|-|-|-|-|-|-|-|-|-|-|-|-|-|-|-|-|-|-|-|-|-|-|-|-|-|-|-|-|-|-|-|-|-|-|-|-|-|-|-|-|-|-|-|-|-|-|-|-|-|-|-|-|-|-|-|-|-|-|-|-…
GO:0000148	1,3-beta-D-glucan synthase complex	cellular_component	0.1362	1	3	2335	19	28560	Pbr009428,Pbr000683,Pbr023772	-|-|-|
GO:0003843	1,3-beta-D-glucan synthase activity	molecular_function	0.1362	1	3	2335	19	28560	Pbr009428,Pbr000683,Pbr023772	-|-|-|
GO:0006074	(1->3)-beta-D-glucan metabolic process	biological_process	0.1362	1	3	2335	19	28560	Pbr023772,Pbr000683,Pbr009428	-|-|-|
GO:0006075	(1->3)-beta-D-glucan biosynthetic process	biological_process	0.1362	1	3	2335	19	28560	Pbr000683,Pbr023772,Pbr009428	-|-|-|
GO:0006471	protein ADP-ribosylation	biological_process	0.13653	1	2	2335	9	28560	Pbr038657,Pbr038652	-|-|
GO:0004112	cyclic-nucleotide phosphodiesterase activity	molecular_function	0.13691	1	3	2335	18	28560	Pbr013412,Pbr011475,Pbr029964	-|-|-|
GO:0019184	nonribosomal peptide biosynthetic process	biological_process	0.13719	1	2	2335	9	28560	Pbr006554,Pbr017116	-|-|
GO:0012506	vesicle membrane	cellular_component	0.13756	1	11	2335	105	28560	Pbr033742,Pbr020403,Pbr017112,Pbr010245,Pbr006562,Pbr010246,Pbr025118,Pbr025115,Pbr012907,Pbr021367,Pbr011527	-|-|-|-|-|-|-|-|-|-|-|
GO:0031386	protein tag	molecular_function	0.1376	1	2	2335	9	28560	Pbr032574,Pbr017416	-|-|
GO:0015385	sodium:hydrogen antiporter activity	molecular_function	0.13892	1	2	2335	9	28560	Pbr031302,Pbr014546	-|-|
GO:0003906	DNA-(apurinic or apyrimidinic site) lyase activity	molecular_function	0.13897	1	2	2335	9	28560	Pbr005033,Pbr023780	-|-|
GO:0031344	regulation of cell projection organization	biological_process	0.13913	1	2	2335	9	28560	Pbr037925,Pbr028324	-|-|
GO:0060491	regulation of cell projection assembly	biological_process	0.13913	1	2	2335	9	28560	Pbr037925,Pbr028324	-|-|
GO:1902115	regulation of organelle assembly	biological_process	0.13913	1	2	2335	9	28560	Pbr037925,Pbr028324	-|-|
GO:1902208	regulation of bacterial-type flagellum assembly	biological_process	0.13913	1	2	2335	9	28560	Pbr028324,Pbr037925	-|-|
GO:0007049	cell cycle	biological_process	0.13916	1	45	2335	518	28560	Pbr016302,Pbr026414,Pbr031918,Pbr009406,Pbr019804,Pbr017123,Pbr011488,Pbr026723,Pbr016304,Pbr033736,Pbr003132,Pbr007172,Pbr020001,Pbr009165,Pbr015630,Pbr012215,Pbr011530,Pbr014850,Pbr023775,Pbr026006,Pbr041164,Pbr024889,Pbr022998,Pbr039779,Pbr005167,Pbr005174,Pbr037619,Pbr019166,Pbr020388,Pbr014896,Pbr005828,Pbr011472,Pbr019096,Pbr029725,Pbr000625,Pbr007163,Pbr041081,Pbr002622,Pbr026011,Pbr030422…	-|-|-|-|-|-|-|-|-|-|-|-|-|-|-|-|-|-|-|-|-|-|-|-|-|-|-|-|-|-|-|-|-|-|-|-|-|-|-|-|-|-|-|-|-|
GO:0007131	reciprocal meiotic recombination	biological_process	0.13928	1	2	2335	9	28560	Pbr019096,Pbr005174	-|-|
GO:0035825	reciprocal DNA recombination	biological_process	0.13928	1	2	2335	9	28560	Pbr019096,Pbr005174	-|-|
GO:0051240	positive regulation of multicellular organismal process	biological_process	0.13929	1	2	2335	9	28560	Pbr029722,Pbr019216	-|-|
GO:0005785	signal recognition particle receptor complex	cellular_component	0.13959	1	3	2335	18	28560	Pbr021291,Pbr019818,Pbr037923	-|-|-|
GO:0009445	putrescine metabolic process	biological_process	0.13994	1	1	2335	2	28560	Pbr007156	-|
GO:0009446	putrescine biosynthetic process	biological_process	0.13994	1	1	2335	2	28560	Pbr007156	-|
GO:0000446	nucleoplasmic THO complex	cellular_component	0.14043	1	1	2335	2	28560	Pbr027793	-|
GO:0009887	organ morphogenesis	biological_process	0.14096	1	1	2335	2	28560	Pbr011527	-|
GO:0030021	extracellular matrix structural constituent conferring compression resistance	molecular_function	0.14096	1	1	2335	2	28560	Pbr011527	-|
GO:0030345	structural constituent of tooth enamel	molecular_function	0.14096	1	1	2335	2	28560	Pbr011527	-|
GO:0042475	odontogenesis of dentin-containing tooth	biological_process	0.14096	1	1	2335	2	28560	Pbr011527	-|
GO:0042476	odontogenesis	biological_process	0.14096	1	1	2335	2	28560	Pbr011527	-|
GO:0005923	tight junction	cellular_component	0.14104	1	1	2335	2	28560	Pbr032933	-|
GO:0043296	apical junction complex	cellular_component	0.14104	1	1	2335	2	28560	Pbr032933	-|
GO:0070160	occluding junction	cellular_component	0.14104	1	1	2335	2	28560	Pbr032933	-|
GO:0000774	adenyl-nucleotide exchange factor activity	molecular_function	0.14163	1	5	2335	38	28560	Pbr031918,Pbr011488,Pbr014597,Pbr020362,Pbr011536	-|-|-|-|-|
GO:0060567	negative regulation of DNA-dependent transcription, termination	biological_process	0.14246	1	1	2335	2	28560	Pbr009406	-|
GO:0016783	sulfurtransferase activity	molecular_function	0.14249	1	1	2335	2	28560	Pbr019166	-|
GO:0048040	UDP-glucuronate decarboxylase activity	molecular_function	0.14251	1	1	2335	2	28560	Pbr032383	-|
GO:0018537	coenzyme F420-dependent N5,N10-methenyltetrahydromethanopterin reductase activity	molecular_function	0.14251	1	1	2335	2	28560	Pbr013338	-|
GO:0046995	oxidoreductase activity, acting on hydrogen as donor, with other known acceptors	molecular_function	0.14251	1	1	2335	2	28560	Pbr013338	-|
GO:0047068	N5,N10-methenyltetrahydromethanopterin hydrogenase activity	molecular_function	0.14251	1	1	2335	2	28560	Pbr013338	-|
GO:0042274	ribosomal small subunit biogenesis	biological_process	0.14251	1	1	2335	2	28560	Pbr029980	-|
GO:0043189	H4/H2A histone acetyltransferase complex	cellular_component	0.14251	1	1	2335	2	28560	Pbr029959	-|
GO:0004677	DNA-dependent protein kinase activity	molecular_function	0.14251	1	1	2335	2	28560	Pbr033558	-|
GO:0020002	host cell plasma membrane	cellular_component	0.14251	1	1	2335	2	28560	Pbr000666	-|
GO:0044156	host cell junction	cellular_component	0.14251	1	1	2335	2	28560	Pbr000666	-|
GO:0044219	host cell plasmodesma	cellular_component	0.14251	1	1	2335	2	28560	Pbr000666	-|
GO:0019299	rhamnose metabolic process	biological_process	0.14251	1	1	2335	2	28560	Pbr032586	-|
GO:0016604	nuclear body	cellular_component	0.14251	1	1	2335	2	28560	Pbr021405	-|
GO:0016607	nuclear speck	cellular_component	0.14251	1	1	2335	2	28560	Pbr021405	-|
GO:0045944	positive regulation of transcription from RNA polymerase II promoter	biological_process	0.14251	1	1	2335	2	28560	Pbr021405	-|
GO:0006784	heme a biosynthetic process	biological_process	0.14251	1	1	2335	2	28560	Pbr024968	-|
GO:0046160	heme a metabolic process	biological_process	0.14251	1	1	2335	2	28560	Pbr024968	-|
GO:0030111	regulation of Wnt receptor signaling pathway	biological_process	0.14251	1	1	2335	2	28560	Pbr013047	-|
GO:0030177	positive regulation of Wnt receptor signaling pathway	biological_process	0.14251	1	1	2335	2	28560	Pbr013047	-|
GO:0060070	canonical Wnt receptor signaling pathway	biological_process	0.14251	1	1	2335	2	28560	Pbr013047	-|
GO:0060828	regulation of canonical Wnt receptor signaling pathway	biological_process	0.14251	1	1	2335	2	28560	Pbr013047	-|
GO:0090263	positive regulation of canonical Wnt receptor signaling pathway	biological_process	0.14251	1	1	2335	2	28560	Pbr013047	-|
GO:0004169	dolichyl-phosphate-mannose-protein mannosyltransferase activity	molecular_function	0.14251	1	1	2335	2	28560	Pbr000644	-|
GO:0006493	protein O-linked glycosylation	biological_process	0.14251	1	1	2335	2	28560	Pbr000644	-|
GO:0035268	protein mannosylation	biological_process	0.14251	1	1	2335	2	28560	Pbr000644	-|
GO:0035269	protein O-linked mannosylation	biological_process	0.14251	1	1	2335	2	28560	Pbr000644	-|
GO:0006582	melanin metabolic process	biological_process	0.14251	1	1	2335	2	28560	Pbr009411	-|
GO:0042438	melanin biosynthetic process	biological_process	0.14251	1	1	2335	2	28560	Pbr009411	-|
GO:0046189	phenol-containing compound biosynthetic process	biological_process	0.14251	1	1	2335	2	28560	Pbr009411	-|
GO:0016999	antibiotic metabolic process	biological_process	0.14251	1	1	2335	2	28560	Pbr041080	-|
GO:0017000	antibiotic biosynthetic process	biological_process	0.14251	1	1	2335	2	28560	Pbr041080	-|
GO:0017144	drug metabolic process	biological_process	0.14251	1	1	2335	2	28560	Pbr041080	-|
GO:0008146	sulfotransferase activity	molecular_function	0.14277	1	3	2335	18	28560	Pbr007176,Pbr027200,Pbr030211	-|-|-|
GO:0003887	DNA-directed DNA polymerase activity	molecular_function	0.14314	1	13	2335	128	28560	Pbr019231,Pbr033559,Pbr035530,Pbr006557,Pbr023365,Pbr020017,Pbr007348,Pbr028318,Pbr020006,Pbr005821,Pbr024890,Pbr007350,Pbr015626	-|-|-|-|-|-|-|-|-|-|-|-|-|
GO:0005186	pheromone activity	molecular_function	0.14317	1	4	2335	28	28560	Pbr000311,Pbr041340,Pbr025115,Pbr018176	-|-|-|-|
GO:0016787	hydrolase activity	molecular_function	0.1435	1	382	2335	4963	28560	Pbr028331,Pbr000679,Pbr031921,Pbr014897,Pbr036153,Pbr022994,Pbr021401,Pbr028444,Pbr007326,Pbr009621,Pbr013994,Pbr026726,Pbr010009,Pbr009613,Pbr002543,Pbr036157,Pbr013426,Pbr027191,Pbr032058,Pbr029966,Pbr000678,Pbr027435,Pbr038722,Pbr011463,Pbr015621,Pbr000276,Pbr002147,Pbr007170,Pbr014901,Pbr031956,Pbr023370,Pbr036928,Pbr004970,Pbr006606,Pbr019806,Pbr000330,Pbr023364,Pbr002624,Pbr020355,Pbr020340…	-|-|-|-|-|-|-|-|-|-|-|-|-|-|-|-|-|-|-|-|-|-|-|-|-|-|-|-|-|-|-|-|-|-|-|-|-|-|-|-|-|-|-|-|-|-|-|-|-|-|-|-|-|-|-|-|-|-|-|-|-|-|-|-|-|-|-|-|-|-|-|-|-|-|-|-|-|-|-|-|-|-|-|-|-|-|-|-|-|-|-|-|-|-|-|-|-|-|-|-|-|-|-|-|-|-|-|-|-|-|-|-|-|-|-|-|-|-|-|-|-|-|-|-|-|-|-|-|-|-|-|-|-|-|-|-|-|-|-|-|-|-|-|-|-|-|-|-|-|-|-|-|-|-|-|-|-|-|-|-|-|-|-|-|-|-|-|-|-|-|-|-|-|-|-|-|-|-|-|-|-|-|-|-|-|-|-|-|-|-|-|-|-|-|-|-|-|-|-|-…
GO:0052126	movement in host environment	biological_process	0.14357	1	6	2335	49	28560	Pbr030891,Pbr000645,Pbr000666,Pbr000394,Pbr014860,Pbr019821	-|-|-|-|-|-|
GO:0052192	movement in environment of other organism involved in symbiotic interaction	biological_process	0.14357	1	6	2335	49	28560	Pbr000645,Pbr030891,Pbr000666,Pbr000394,Pbr019821,Pbr014860	-|-|-|-|-|-|
GO:0017150	tRNA dihydrouridine synthase activity	molecular_function	0.14358	1	3	2335	18	28560	Pbr004478,Pbr004482,Pbr002563	-|-|-|
GO:0031124	mRNA 3'-end processing	biological_process	0.14381	1	3	2335	18	28560	Pbr013418,Pbr031304,Pbr011522	-|-|-|
GO:0006221	pyrimidine nucleotide biosynthetic process	biological_process	0.14383	1	5	2335	38	28560	Pbr027203,Pbr011520,Pbr010243,Pbr010240,Pbr036940	-|-|-|-|-|
GO:0044380	protein localization to cytoskeleton	biological_process	0.1439	1	3	2335	18	28560	Pbr041081,Pbr031918,Pbr011530	-|-|-|
GO:0071988	protein localization to spindle pole body	biological_process	0.1439	1	3	2335	18	28560	Pbr041081,Pbr031918,Pbr011530	-|-|-|
GO:0000921	septin ring assembly	biological_process	0.14524	1	4	2335	28	28560	Pbr015630,Pbr028333,Pbr013060,Pbr014850	-|-|-|-|
GO:0005940	septin ring	cellular_component	0.14524	1	4	2335	28	28560	Pbr013060,Pbr028333,Pbr014850,Pbr015630	-|-|-|-|
GO:0031106	septin ring organization	biological_process	0.14524	1	4	2335	28	28560	Pbr015630,Pbr028333,Pbr013060,Pbr014850	-|-|-|-|
GO:0032156	septin cytoskeleton	cellular_component	0.14524	1	4	2335	28	28560	Pbr015630,Pbr014850,Pbr013060,Pbr028333	-|-|-|-|
GO:0032185	septin cytoskeleton organization	biological_process	0.14524	1	4	2335	28	28560	Pbr014850,Pbr028333,Pbr013060,Pbr015630	-|-|-|-|
GO:0046700	heterocycle catabolic process	biological_process	0.15008	1	13	2335	129	28560	Pbr010405,Pbr037007,Pbr037923,Pbr027446,Pbr021402,Pbr000294,Pbr003204,Pbr042866,Pbr014553,Pbr000295,Pbr000622,Pbr014893,Pbr011475	-|-|-|-|-|-|-|-|-|-|-|-|-|
GO:0009896	positive regulation of catabolic process	biological_process	0.15064	1	8	2335	71	28560	Pbr010526,Pbr006587,Pbr007172,Pbr032574,Pbr005842,Pbr014850,Pbr011488,Pbr021346	-|-|-|-|-|-|-|-|
GO:0010508	positive regulation of autophagy	biological_process	0.15064	1	8	2335	71	28560	Pbr006587,Pbr010526,Pbr021346,Pbr011488,Pbr014850,Pbr005842,Pbr032574,Pbr007172	-|-|-|-|-|-|-|-|
GO:0031331	positive regulation of cellular catabolic process	biological_process	0.15064	1	8	2335	71	28560	Pbr011488,Pbr021346,Pbr014850,Pbr005842,Pbr007172,Pbr032574,Pbr010526,Pbr006587	-|-|-|-|-|-|-|-|
GO:0007010	cytoskeleton organization	biological_process	0.15246	1	37	2335	423	28560	Pbr032056,Pbr005167,Pbr010252,Pbr039779,Pbr038525,Pbr011522,Pbr033734,Pbr000411,Pbr023352,Pbr028333,Pbr023348,Pbr030201,Pbr016095,Pbr024889,Pbr038523,Pbr031941,Pbr019161,Pbr014865,Pbr012901,Pbr013060,Pbr002958,Pbr041081,Pbr020382,Pbr031918,Pbr038524,Pbr002946,Pbr007170,Pbr021218,Pbr019809,Pbr011530,Pbr014850,Pbr020063,Pbr011525,Pbr032061,Pbr020001,Pbr003255,Pbr015630	-|-|-|-|-|-|-|-|-|-|-|-|-|-|-|-|-|-|-|-|-|-|-|-|-|-|-|-|-|-|-|-|-|-|-|-|-|
GO:0051130	positive regulation of cellular component organization	biological_process	0.15259	1	5	2335	39	28560	Pbr038523,Pbr038524,Pbr000856,Pbr038525,Pbr003255	-|-|-|-|-|
GO:0022804	active transmembrane transporter activity	molecular_function	0.15386	1	36	2335	410	28560	Pbr021486,Pbr019828,Pbr031302,Pbr020344,Pbr023158,Pbr009629,Pbr010245,Pbr019082,Pbr014549,Pbr009445,Pbr010244,Pbr016097,Pbr002553,Pbr026725,Pbr006552,Pbr038904,Pbr003126,Pbr009444,Pbr005815,Pbr031897,Pbr017120,Pbr006593,Pbr009621,Pbr010010,Pbr010246,Pbr036211,Pbr032918,Pbr020066,Pbr028447,Pbr004022,Pbr038890,Pbr039795,Pbr013635,Pbr032931,Pbr014546,Pbr009412	-|-|-|-|-|-|-|-|-|-|-|-|-|-|-|-|-|-|-|-|-|-|-|-|-|-|-|-|-|-|-|-|-|-|-|-|
GO:0071203	WASH complex	cellular_component	0.15423	1	3	2335	19	28560	Pbr000303,Pbr013992,Pbr029962	-|-|-|
GO:0008324	cation transmembrane transporter activity	molecular_function	0.15506	1	82	2335	997	28560	Pbr026725,Pbr012895,Pbr013340,Pbr002150,Pbr010019,Pbr011536,Pbr002485,Pbr021493,Pbr030887,Pbr021486,Pbr019828,Pbr013060,Pbr010018,Pbr014549,Pbr019082,Pbr039820,Pbr013636,Pbr039828,Pbr012896,Pbr033747,Pbr039795,Pbr026414,Pbr029982,Pbr039821,Pbr033555,Pbr035529,Pbr037928,Pbr014546,Pbr026423,Pbr032931,Pbr014866,Pbr009170,Pbr017120,Pbr006593,Pbr007345,Pbr002619,Pbr004022,Pbr008346,Pbr014548,Pbr014850…	-|-|-|-|-|-|-|-|-|-|-|-|-|-|-|-|-|-|-|-|-|-|-|-|-|-|-|-|-|-|-|-|-|-|-|-|-|-|-|-|-|-|-|-|-|-|-|-|-|-|-|-|-|-|-|-|-|-|-|-|-|-|-|-|-|-|-|-|-|-|-|-|-|-|-|-|-|-|-|-|-|-|
GO:0016071	mRNA metabolic process	biological_process	0.1552	1	24	2335	263	28560	Pbr037009,Pbr016307,Pbr028317,Pbr000288,Pbr010521,Pbr028337,Pbr042866,Pbr013059,Pbr013420,Pbr013418,Pbr034198,Pbr041164,Pbr010526,Pbr037007,Pbr037923,Pbr007344,Pbr014553,Pbr014557,Pbr017486,Pbr011522,Pbr017112,Pbr031304,Pbr010405,Pbr020357	-|-|-|-|-|-|-|-|-|-|-|-|-|-|-|-|-|-|-|-|-|-|-|-|
GO:0030955	potassium ion binding	molecular_function	0.15632	1	5	2335	39	28560	Pbr000622,Pbr002563,Pbr004482,Pbr004478,Pbr013637	-|-|-|-|-|
GO:0031420	alkali metal ion binding	molecular_function	0.15632	1	5	2335	39	28560	Pbr000622,Pbr002563,Pbr004482,Pbr004478,Pbr013637	-|-|-|-|-|
GO:0005488	binding	molecular_function	0.15672	1	1281	2335	17141	28560	Pbr000857,Pbr030891,Pbr022854,Pbr024982,Pbr017423,Pbr005498,Pbr021357,Pbr007330,Pbr015969,Pbr006591,Pbr012900,Pbr000411,Pbr032582,Pbr013353,Pbr032047,Pbr021363,Pbr037924,Pbr020049,Pbr010411,Pbr020014,Pbr016302,Pbr009454,Pbr018491,Pbr011493,Pbr020053,Pbr027800,Pbr005160,Pbr019171,Pbr021477,Pbr017488,Pbr002956,Pbr038669,Pbr013993,Pbr023371,Pbr006563,Pbr020356,Pbr006589,Pbr002569,Pbr017414,Pbr013228…	-|-|-|-|-|-|-|-|-|-|-|-|-|-|-|-|-|-|-|-|-|-|-|-|-|-|-|-|-|-|-|-|-|-|-|-|-|-|-|-|-|-|-|-|-|-|-|-|-|-|-|-|-|-|-|-|-|-|-|-|-|-|-|-|-|-|-|-|-|-|-|-|-|-|-|-|-|-|-|-|-|-|-|-|-|-|-|-|-|-|-|-|-|-|-|-|-|-|-|-|-|-|-|-|-|-|-|-|-|-|-|-|-|-|-|-|-|-|-|-|-|-|-|-|-|-|-|-|-|-|-|-|-|-|-|-|-|-|-|-|-|-|-|-|-|-|-|-|-|-|-|-|-|-|-|-|-|-|-|-|-|-|-|-|-|-|-|-|-|-|-|-|-|-|-|-|-|-|-|-|-|-|-|-|-|-|-|-|-|-|-|-|-|-|-|-|-|-|-|-…
GO:0006308	DNA catabolic process	biological_process	0.15777	1	2	2335	10	28560	Pbr000295,Pbr000294	-|-|
GO:0034637	cellular carbohydrate biosynthetic process	biological_process	0.15842	1	14	2335	143	28560	Pbr035531,Pbr034207,Pbr031958,Pbr013060,Pbr012661,Pbr012584,Pbr002623,Pbr009428,Pbr023772,Pbr016107,Pbr016096,Pbr035534,Pbr000683,Pbr017404	-|-|-|-|-|-|-|-|-|-|-|-|-|-|
GO:0030658	transport vesicle membrane	cellular_component	0.15858	1	9	2335	85	28560	Pbr010245,Pbr017112,Pbr006562,Pbr033742,Pbr020403,Pbr021367,Pbr010246,Pbr025118,Pbr012907	-|-|-|-|-|-|-|-|-|
GO:0022402	cell cycle process	biological_process	0.15888	1	31	2335	349	28560	Pbr011530,Pbr014850,Pbr030422,Pbr007152,Pbr031941,Pbr019161,Pbr026006,Pbr014865,Pbr020001,Pbr009165,Pbr014896,Pbr011472,Pbr019096,Pbr026011,Pbr002622,Pbr007163,Pbr041081,Pbr017123,Pbr011488,Pbr005167,Pbr039779,Pbr016304,Pbr005174,Pbr020388,Pbr003132,Pbr007172,Pbr031918,Pbr016302,Pbr026414,Pbr024889,Pbr009406	-|-|-|-|-|-|-|-|-|-|-|-|-|-|-|-|-|-|-|-|-|-|-|-|-|-|-|-|-|-|-|
GO:0016765	transferase activity, transferring alkyl or aryl (other than methyl) groups	molecular_function	0.16166	1	11	2335	108	28560	Pbr039400,Pbr006594,Pbr028996,Pbr002577,Pbr038661,Pbr028995,Pbr014849,Pbr012237,Pbr038648,Pbr016864,Pbr022864	-|-|-|-|-|-|-|-|-|-|-|
GO:0004810	tRNA adenylyltransferase activity	molecular_function	0.16336	1	2	2335	10	28560	Pbr041337,Pbr017007	-|-|
GO:0009893	positive regulation of metabolic process	biological_process	0.16362	1	14	2335	142	28560	Pbr011527,Pbr032383,Pbr010526,Pbr006587,Pbr017118,Pbr011488,Pbr021346,Pbr014850,Pbr028324,Pbr037925,Pbr005842,Pbr021405,Pbr032574,Pbr007172	-|-|-|-|-|-|-|-|-|-|-|-|-|-|
GO:0031325	positive regulation of cellular metabolic process	biological_process	0.16362	1	14	2335	142	28560	Pbr032383,Pbr011527,Pbr006587,Pbr010526,Pbr014850,Pbr028324,Pbr037925,Pbr017118,Pbr011488,Pbr021346,Pbr021405,Pbr007172,Pbr032574,Pbr005842	-|-|-|-|-|-|-|-|-|-|-|-|-|-|
GO:0005215	transporter activity	molecular_function	0.16392	1	169	2335	2138	28560	Pbr002553,Pbr011497,Pbr018183,Pbr026725,Pbr009434,Pbr039818,Pbr013362,Pbr021493,Pbr011536,Pbr002485,Pbr003126,Pbr010019,Pbr030218,Pbr029725,Pbr030887,Pbr002554,Pbr013060,Pbr019828,Pbr037008,Pbr013636,Pbr039820,Pbr027450,Pbr017113,Pbr019082,Pbr023158,Pbr009158,Pbr039828,Pbr026414,Pbr039795,Pbr040358,Pbr003254,Pbr035529,Pbr017475,Pbr019164,Pbr032931,Pbr037928,Pbr014866,Pbr029711,Pbr014548,Pbr008346…	-|-|-|-|-|-|-|-|-|-|-|-|-|-|-|-|-|-|-|-|-|-|-|-|-|-|-|-|-|-|-|-|-|-|-|-|-|-|-|-|-|-|-|-|-|-|-|-|-|-|-|-|-|-|-|-|-|-|-|-|-|-|-|-|-|-|-|-|-|-|-|-|-|-|-|-|-|-|-|-|-|-|-|-|-|-|-|-|-|-|-|-|-|-|-|-|-|-|-|-|-|-|-|-|-|-|-|-|-|-|-|-|-|-|-|-|-|-|-|-|-|-|-|-|-|-|-|-|-|-|-|-|-|-|-|-|-|-|-|-|-|-|-|-|-|-|-|-|-|-|-|-|-|-|-|-|-|-|-|-|-|-|-|-|-|-|-|-|-|
GO:0016837	carbon-oxygen lyase activity, acting on polysaccharides	molecular_function	0.16401	1	2	2335	10	28560	Pbr019820,Pbr011478	-|-|
GO:0044433	cytoplasmic vesicle part	cellular_component	0.16438	1	11	2335	109	28560	Pbr006562,Pbr017112,Pbr010245,Pbr020403,Pbr033742,Pbr011527,Pbr021367,Pbr012907,Pbr025118,Pbr025115,Pbr010246	-|-|-|-|-|-|-|-|-|-|-|
GO:0019835	cytolysis	biological_process	0.16442	1	2	2335	10	28560	Pbr019216,Pbr005845	-|-|
GO:0016755	transferase activity, transferring amino-acyl groups	molecular_function	0.16492	1	5	2335	40	28560	Pbr021224,Pbr000685,Pbr009440,Pbr020353,Pbr021225	-|-|-|-|-|
GO:0008242	omega peptidase activity	molecular_function	0.16515	1	2	2335	10	28560	Pbr038650,Pbr038659	-|-|
GO:0019318	hexose metabolic process	biological_process	0.16524	1	15	2335	155	28560	Pbr005501,Pbr021374,Pbr031946,Pbr004478,Pbr032924,Pbr013637,Pbr007150,Pbr004482,Pbr032586,Pbr005161,Pbr000279,Pbr026727,Pbr011476,Pbr005502,Pbr002563	-|-|-|-|-|-|-|-|-|-|-|-|-|-|-|
GO:0006848	pyruvate transport	biological_process	0.16551	1	2	2335	10	28560	Pbr002942,Pbr031969	-|-|
GO:0006850	mitochondrial pyruvate transport	biological_process	0.16551	1	2	2335	10	28560	Pbr031969,Pbr002942	-|-|
GO:0006892	post-Golgi vesicle-mediated transport	biological_process	0.16589	1	2	2335	10	28560	Pbr027206,Pbr036938	-|-|
GO:0009620	response to fungus	biological_process	0.1659	1	2	2335	10	28560	Pbr024900,Pbr021675	-|-|
GO:0050832	defense response to fungus	biological_process	0.1659	1	2	2335	10	28560	Pbr024900,Pbr021675	-|-|
GO:0006098	pentose-phosphate shunt	biological_process	0.16593	1	2	2335	10	28560	Pbr026727,Pbr021374	-|-|
GO:0006740	NADPH regeneration	biological_process	0.16593	1	2	2335	10	28560	Pbr026727,Pbr021374	-|-|
GO:0003676	nucleic acid binding	molecular_function	0.16888	1	373	2335	4859	28560	Pbr019804,Pbr029983,Pbr027804,Pbr018181,Pbr023000,Pbr007346,Pbr003139,Pbr007173,Pbr000673,Pbr002548,Pbr019210,Pbr010410,Pbr009406,Pbr020007,Pbr027194,Pbr010406,Pbr000384,Pbr038648,Pbr007337,Pbr000328,Pbr017402,Pbr005821,Pbr021408,Pbr021479,Pbr012215,Pbr016307,Pbr000286,Pbr031304,Pbr005167,Pbr020010,Pbr038665,Pbr006592,Pbr023789,Pbr028450,Pbr030210,Pbr027966,Pbr003130,Pbr019808,Pbr032585,Pbr007009…	-|-|-|-|-|-|-|-|-|-|-|-|-|-|-|-|-|-|-|-|-|-|-|-|-|-|-|-|-|-|-|-|-|-|-|-|-|-|-|-|-|-|-|-|-|-|-|-|-|-|-|-|-|-|-|-|-|-|-|-|-|-|-|-|-|-|-|-|-|-|-|-|-|-|-|-|-|-|-|-|-|-|-|-|-|-|-|-|-|-|-|-|-|-|-|-|-|-|-|-|-|-|-|-|-|-|-|-|-|-|-|-|-|-|-|-|-|-|-|-|-|-|-|-|-|-|-|-|-|-|-|-|-|-|-|-|-|-|-|-|-|-|-|-|-|-|-|-|-|-|-|-|-|-|-|-|-|-|-|-|-|-|-|-|-|-|-|-|-|-|-|-|-|-|-|-|-|-|-|-|-|-|-|-|-|-|-|-|-|-|-|-|-|-|-|-|-|-|-|-…
GO:0008194	UDP-glycosyltransferase activity	molecular_function	0.16894	1	19	2335	205	28560	Pbr002623,Pbr013326,Pbr001655,Pbr035531,Pbr023772,Pbr016096,Pbr036170,Pbr029955,Pbr032587,Pbr013327,Pbr019815,Pbr014902,Pbr016107,Pbr035534,Pbr000683,Pbr017417,Pbr013328,Pbr016857,Pbr009428	-|-|-|-|-|-|-|-|-|-|-|-|-|-|-|-|-|-|-|
GO:0009235	cobalamin metabolic process	biological_process	0.16919	1	7	2335	62	28560	Pbr017408,Pbr002577,Pbr019820,Pbr033735,Pbr035535,Pbr015625,Pbr014871	-|-|-|-|-|-|-|
GO:0009250	glucan biosynthetic process	biological_process	0.16968	1	9	2335	86	28560	Pbr035534,Pbr000683,Pbr023772,Pbr016107,Pbr009428,Pbr012661,Pbr002623,Pbr031958,Pbr035531	-|-|-|-|-|-|-|-|-|
GO:0010628	positive regulation of gene expression	biological_process	0.1697	1	5	2335	40	28560	Pbr032383,Pbr037925,Pbr028324,Pbr017118,Pbr021405	-|-|-|-|-|
GO:0045893	positive regulation of transcription, DNA-dependent	biological_process	0.1697	1	5	2335	40	28560	Pbr021405,Pbr028324,Pbr032383,Pbr037925,Pbr017118	-|-|-|-|-|
GO:0009890	negative regulation of biosynthetic process	biological_process	0.17022	1	9	2335	85	28560	Pbr036934,Pbr018179,Pbr041343,Pbr033203,Pbr041346,Pbr022989,Pbr009406,Pbr012215,Pbr018182	-|-|-|-|-|-|-|-|-|
GO:0010558	negative regulation of macromolecule biosynthetic process	biological_process	0.17022	1	9	2335	85	28560	Pbr009406,Pbr022989,Pbr012215,Pbr033203,Pbr041346,Pbr018182,Pbr041343,Pbr036934,Pbr018179	-|-|-|-|-|-|-|-|-|
GO:0031327	negative regulation of cellular biosynthetic process	biological_process	0.17022	1	9	2335	85	28560	Pbr041343,Pbr018179,Pbr036934,Pbr012215,Pbr022989,Pbr009406,Pbr041346,Pbr033203,Pbr018182	-|-|-|-|-|-|-|-|-|
GO:2000113	negative regulation of cellular macromolecule biosynthetic process	biological_process	0.17022	1	9	2335	85	28560	Pbr041346,Pbr033203,Pbr012215,Pbr022989,Pbr009406,Pbr018182,Pbr018179,Pbr036934,Pbr041343	-|-|-|-|-|-|-|-|-|
GO:0030234	enzyme regulator activity	molecular_function	0.17111	1	47	2335	554	28560	Pbr010443,Pbr015415,Pbr030417,Pbr014556,Pbr011966,Pbr031897,Pbr011494,Pbr028329,Pbr020362,Pbr010405,Pbr011536,Pbr009410,Pbr022993,Pbr011956,Pbr005332,Pbr014597,Pbr000635,Pbr000406,Pbr017105,Pbr014555,Pbr009409,Pbr000291,Pbr037012,Pbr010027,Pbr010530,Pbr005156,Pbr031918,Pbr020360,Pbr000622,Pbr035529,Pbr033736,Pbr015633,Pbr023349,Pbr014899,Pbr011488,Pbr014900,Pbr003248,Pbr009439,Pbr032932,Pbr010442…	-|-|-|-|-|-|-|-|-|-|-|-|-|-|-|-|-|-|-|-|-|-|-|-|-|-|-|-|-|-|-|-|-|-|-|-|-|-|-|-|-|-|-|-|-|-|-|
GO:0000922	spindle pole	cellular_component	0.17155	1	4	2335	30	28560	Pbr038523,Pbr038524,Pbr038525,Pbr003255	-|-|-|-|
GO:0044270	cellular nitrogen compound catabolic process	biological_process	0.17238	1	13	2335	133	28560	Pbr027446,Pbr021402,Pbr000294,Pbr037007,Pbr037923,Pbr000622,Pbr014893,Pbr011475,Pbr003204,Pbr042866,Pbr014553,Pbr000295,Pbr010405	-|-|-|-|-|-|-|-|-|-|-|-|-|
GO:0006195	purine nucleotide catabolic process	biological_process	0.17331	1	3	2335	20	28560	Pbr021402,Pbr000622,Pbr011475	-|-|-|
GO:0072523	purine-containing compound catabolic process	biological_process	0.17331	1	3	2335	20	28560	Pbr021402,Pbr011475,Pbr000622	-|-|-|
GO:0010506	regulation of autophagy	biological_process	0.17377	1	9	2335	85	28560	Pbr010526,Pbr006587,Pbr021346,Pbr011488,Pbr007152,Pbr014850,Pbr005842,Pbr032574,Pbr007172	-|-|-|-|-|-|-|-|-|
GO:0005791	rough endoplasmic reticulum	cellular_component	0.17476	1	3	2335	20	28560	Pbr037923,Pbr019818,Pbr021291	-|-|-|
GO:0030867	rough endoplasmic reticulum membrane	cellular_component	0.17476	1	3	2335	20	28560	Pbr037923,Pbr019818,Pbr021291	-|-|-|
GO:0006913	nucleocytoplasmic transport	biological_process	0.17486	1	9	2335	86	28560	Pbr029725,Pbr027793,Pbr013060,Pbr028056,Pbr005842,Pbr037619,Pbr010255,Pbr014850,Pbr002539	-|-|-|-|-|-|-|-|-|
GO:0051169	nuclear transport	biological_process	0.17486	1	9	2335	86	28560	Pbr029725,Pbr027793,Pbr013060,Pbr028056,Pbr005842,Pbr037619,Pbr010255,Pbr014850,Pbr002539	-|-|-|-|-|-|-|-|-|
GO:1901361	organic cyclic compound catabolic process	biological_process	0.17601	1	13	2335	133	28560	Pbr010405,Pbr042866,Pbr000295,Pbr014553,Pbr003204,Pbr011475,Pbr014893,Pbr000622,Pbr037923,Pbr037007,Pbr000294,Pbr027446,Pbr021402	-|-|-|-|-|-|-|-|-|-|-|-|-|
GO:0022900	electron transport chain	biological_process	0.17723	1	16	2335	168	28560	Pbr013060,Pbr038667,Pbr021400,Pbr006598,Pbr006597,Pbr009617,Pbr009616,Pbr006604,Pbr010005,Pbr006588,Pbr010014,Pbr009626,Pbr009612,Pbr012234,Pbr010021,Pbr010015	-|-|-|-|-|-|-|-|-|-|-|-|-|-|-|-|
GO:0016209	antioxidant activity	molecular_function	0.17928	1	21	2335	230	28560	Pbr000686,Pbr022326,Pbr019175,Pbr006566,Pbr036152,Pbr015968,Pbr002948,Pbr002947,Pbr015969,Pbr002956,Pbr010258,Pbr002957,Pbr038667,Pbr031908,Pbr002542,Pbr015965,Pbr016853,Pbr002505,Pbr036153,Pbr002950,Pbr000645	-|-|-|-|-|-|-|-|-|-|-|-|-|-|-|-|-|-|-|-|-|
GO:0000280	nuclear division	biological_process	0.17966	1	9	2335	86	28560	Pbr011472,Pbr014896,Pbr020001,Pbr009165,Pbr026011,Pbr007152,Pbr007172,Pbr026006,Pbr016304	-|-|-|-|-|-|-|-|-|
GO:0007067	mitosis	biological_process	0.17966	1	9	2335	86	28560	Pbr011472,Pbr020001,Pbr014896,Pbr009165,Pbr026011,Pbr007152,Pbr007172,Pbr026006,Pbr016304	-|-|-|-|-|-|-|-|-|
GO:0000502	proteasome complex	cellular_component	0.1797	1	7	2335	63	28560	Pbr021480,Pbr031184,Pbr014598,Pbr002489,Pbr031185,Pbr020360,Pbr032934	-|-|-|-|-|-|-|
GO:0005929	cilium	cellular_component	0.18201	1	9	2335	86	28560	Pbr003132,Pbr007172,Pbr007010,Pbr041164,Pbr000623,Pbr002622,Pbr021798,Pbr018491,Pbr020001	-|-|-|-|-|-|-|-|-|
GO:0031514	motile cilium	cellular_component	0.18201	1	9	2335	86	28560	Pbr007010,Pbr007172,Pbr003132,Pbr020001,Pbr018491,Pbr021798,Pbr000623,Pbr002622,Pbr041164	-|-|-|-|-|-|-|-|-|
GO:0016831	carboxy-lyase activity	molecular_function	0.18207	1	14	2335	145	28560	Pbr033557,Pbr012301,Pbr002619,Pbr013232,Pbr009623,Pbr006591,Pbr010008,Pbr014866,Pbr002943,Pbr035535,Pbr013427,Pbr032924,Pbr021367,Pbr032383	-|-|-|-|-|-|-|-|-|-|-|-|-|-|
GO:0051274	beta-glucan biosynthetic process	biological_process	0.18217	1	8	2335	76	28560	Pbr016107,Pbr023772,Pbr000683,Pbr035534,Pbr009428,Pbr002623,Pbr035531,Pbr031958	-|-|-|-|-|-|-|-|
GO:0005732	small nucleolar ribonucleoprotein complex	cellular_component	0.18246	1	3	2335	21	28560	Pbr005821,Pbr000293,Pbr021497	-|-|-|
GO:0007005	mitochondrion organization	biological_process	0.18247	1	12	2335	121	28560	Pbr010437,Pbr015630,Pbr010027,Pbr018186,Pbr017403,Pbr031964,Pbr000411,Pbr000856,Pbr000302,Pbr014850,Pbr021370,Pbr007152	-|-|-|-|-|-|-|-|-|-|-|-|
GO:0006576	cellular biogenic amine metabolic process	biological_process	0.183	1	9	2335	87	28560	Pbr013420,Pbr021477,Pbr002485,Pbr016101,Pbr031962,Pbr026726,Pbr007156,Pbr038668,Pbr021367	-|-|-|-|-|-|-|-|-|
GO:0044106	cellular amine metabolic process	biological_process	0.183	1	9	2335	87	28560	Pbr007156,Pbr026726,Pbr031962,Pbr016101,Pbr021367,Pbr038668,Pbr013420,Pbr021477,Pbr002485	-|-|-|-|-|-|-|-|-|
GO:0048285	organelle fission	biological_process	0.18325	1	10	2335	98	28560	Pbr007152,Pbr007172,Pbr026006,Pbr016304,Pbr011472,Pbr036209,Pbr020001,Pbr014896,Pbr009165,Pbr026011	-|-|-|-|-|-|-|-|-|-|
GO:0051495	positive regulation of cytoskeleton organization	biological_process	0.18586	1	4	2335	31	28560	Pbr038523,Pbr038524,Pbr003255,Pbr038525	-|-|-|-|
GO:0015144	carbohydrate transmembrane transporter activity	molecular_function	0.18604	1	6	2335	53	28560	Pbr038904,Pbr014354,Pbr003126,Pbr028324,Pbr002553,Pbr004022	-|-|-|-|-|-|
GO:1901476	carbohydrate transporter activity	molecular_function	0.18604	1	6	2335	53	28560	Pbr038904,Pbr014354,Pbr003126,Pbr028324,Pbr002553,Pbr004022	-|-|-|-|-|-|
GO:0007051	spindle organization	biological_process	0.18621	1	4	2335	31	28560	Pbr024889,Pbr019161,Pbr014865,Pbr005167	-|-|-|-|
GO:0000045	autophagic vacuole assembly	biological_process	0.18876	1	3	2335	21	28560	Pbr016109,Pbr031901,Pbr019100	-|-|-|
GO:0016236	macroautophagy	biological_process	0.18876	1	3	2335	21	28560	Pbr019100,Pbr031901,Pbr016109	-|-|-|
GO:0005262	calcium channel activity	molecular_function	0.18919	1	6	2335	53	28560	Pbr030887,Pbr035529,Pbr029982,Pbr038890,Pbr010526,Pbr026414	-|-|-|-|-|-|
GO:0008233	peptidase activity	molecular_function	0.18927	1	95	2335	1182	28560	Pbr015620,Pbr000390,Pbr009169,Pbr014866,Pbr023783,Pbr012224,Pbr005334,Pbr014547,Pbr010529,Pbr014558,Pbr041342,Pbr010259,Pbr036944,Pbr040358,Pbr021373,Pbr021298,Pbr024975,Pbr021215,Pbr023157,Pbr019097,Pbr007329,Pbr007175,Pbr031184,Pbr034206,Pbr030422,Pbr013229,Pbr027433,Pbr038650,Pbr026422,Pbr026732,Pbr031938,Pbr025116,Pbr003259,Pbr016313,Pbr017427,Pbr032066,Pbr015626,Pbr022995,Pbr027430,Pbr020395…	-|-|-|-|-|-|-|-|-|-|-|-|-|-|-|-|-|-|-|-|-|-|-|-|-|-|-|-|-|-|-|-|-|-|-|-|-|-|-|-|-|-|-|-|-|-|-|-|-|-|-|-|-|-|-|-|-|-|-|-|-|-|-|-|-|-|-|-|-|-|-|-|-|-|-|-|-|-|-|-|-|-|-|-|-|-|-|-|-|-|-|-|-|-|-|
GO:0000347	THO complex	cellular_component	0.18954	1	4	2335	31	28560	Pbr041164,Pbr027793,Pbr010526,Pbr010521	-|-|-|-|
GO:0071704	organic substance metabolic process	biological_process	0.19034	1	909	2335	12108	28560	Pbr000642,Pbr027187,Pbr027429,Pbr022864,Pbr014545,Pbr003246,Pbr028998,Pbr006593,Pbr018535,Pbr005504,Pbr002285,Pbr029003,Pbr009433,Pbr020392,Pbr021297,Pbr026423,Pbr026424,Pbr029982,Pbr017418,Pbr029000,Pbr002124,Pbr002572,Pbr009629,Pbr040222,Pbr009449,Pbr002544,Pbr032596,Pbr014549,Pbr005816,Pbr018534,Pbr018182,Pbr009451,Pbr038888,Pbr032930,Pbr031965,Pbr000311,Pbr024899,Pbr026413,Pbr013046,Pbr005152…	-|-|-|-|-|-|-|-|-|-|-|-|-|-|-|-|-|-|-|-|-|-|-|-|-|-|-|-|-|-|-|-|-|-|-|-|-|-|-|-|-|-|-|-|-|-|-|-|-|-|-|-|-|-|-|-|-|-|-|-|-|-|-|-|-|-|-|-|-|-|-|-|-|-|-|-|-|-|-|-|-|-|-|-|-|-|-|-|-|-|-|-|-|-|-|-|-|-|-|-|-|-|-|-|-|-|-|-|-|-|-|-|-|-|-|-|-|-|-|-|-|-|-|-|-|-|-|-|-|-|-|-|-|-|-|-|-|-|-|-|-|-|-|-|-|-|-|-|-|-|-|-|-|-|-|-|-|-|-|-|-|-|-|-|-|-|-|-|-|-|-|-|-|-|-|-|-|-|-|-|-|-|-|-|-|-|-|-|-|-|-|-|-|-|-|-|-|-|-|-…
GO:0009522	photosystem I	cellular_component	0.19073	1	7	2335	64	28560	Pbr019168,Pbr010013,Pbr006596,Pbr009619,Pbr010012,Pbr009618,Pbr031948	-|-|-|-|-|-|-|
GO:0015988	energy coupled proton transmembrane transport, against electrochemical gradient	biological_process	0.19094	1	19	2335	208	28560	Pbr026725,Pbr009622,Pbr006592,Pbr026423,Pbr011488,Pbr010019,Pbr038885,Pbr009614,Pbr010009,Pbr009613,Pbr020348,Pbr006603,Pbr013060,Pbr028056,Pbr009170,Pbr010020,Pbr005842,Pbr006602,Pbr024991	-|-|-|-|-|-|-|-|-|-|-|-|-|-|-|-|-|-|-|
GO:0015991	ATP hydrolysis coupled proton transport	biological_process	0.19094	1	19	2335	208	28560	Pbr026725,Pbr009622,Pbr006592,Pbr026423,Pbr011488,Pbr010019,Pbr038885,Pbr009614,Pbr010009,Pbr020348,Pbr009613,Pbr006603,Pbr013060,Pbr009170,Pbr028056,Pbr010020,Pbr005842,Pbr006602,Pbr024991	-|-|-|-|-|-|-|-|-|-|-|-|-|-|-|-|-|-|-|
GO:0004066	asparagine synthase (glutamine-hydrolyzing) activity	molecular_function	0.19165	1	2	2335	11	28560	Pbr042866,Pbr004021	-|-|
GO:0006528	asparagine metabolic process	biological_process	0.19165	1	2	2335	11	28560	Pbr042866,Pbr004021	-|-|
GO:0006529	asparagine biosynthetic process	biological_process	0.19165	1	2	2335	11	28560	Pbr042866,Pbr004021	-|-|
GO:0044281	small molecule metabolic process	biological_process	0.19233	1	119	2335	1496	28560	Pbr021374,Pbr019820,Pbr035535,Pbr000622,Pbr011463,Pbr028328,Pbr017408,Pbr014853,Pbr021225,Pbr032586,Pbr009412,Pbr027207,Pbr032579,Pbr021402,Pbr010010,Pbr010009,Pbr010521,Pbr025114,Pbr020348,Pbr009613,Pbr009621,Pbr036950,Pbr042866,Pbr000645,Pbr006585,Pbr010249,Pbr037924,Pbr036211,Pbr000845,Pbr011520,Pbr004021,Pbr031958,Pbr000648,Pbr004478,Pbr029971,Pbr027203,Pbr008340,Pbr031897,Pbr014861,Pbr006592…	-|-|-|-|-|-|-|-|-|-|-|-|-|-|-|-|-|-|-|-|-|-|-|-|-|-|-|-|-|-|-|-|-|-|-|-|-|-|-|-|-|-|-|-|-|-|-|-|-|-|-|-|-|-|-|-|-|-|-|-|-|-|-|-|-|-|-|-|-|-|-|-|-|-|-|-|-|-|-|-|-|-|-|-|-|-|-|-|-|-|-|-|-|-|-|-|-|-|-|-|-|-|-|-|-|-|-|-|-|-|-|-|-|-|-|-|-|-|-|
GO:0006733	oxidoreduction coenzyme metabolic process	biological_process	0.19238	1	6	2335	53	28560	Pbr004482,Pbr031958,Pbr029977,Pbr013416,Pbr021374,Pbr026727	-|-|-|-|-|-|
GO:0005991	trehalose metabolic process	biological_process	0.19262	1	4	2335	31	28560	Pbr034207,Pbr016096,Pbr012584,Pbr017404	-|-|-|-|
GO:0005184	neuropeptide hormone activity	molecular_function	0.19326	1	2	2335	11	28560	Pbr017488,Pbr021288	-|-|
GO:0030488	tRNA methylation	biological_process	0.19327	1	2	2335	11	28560	Pbr026723,Pbr005845	-|-|
GO:0008384	IkappaB kinase activity	molecular_function	0.19434	1	1	2335	3	28560	Pbr028338	-|
GO:0048523	negative regulation of cellular process	biological_process	0.19709	1	18	2335	197	28560	Pbr012215,Pbr033203,Pbr011472,Pbr018182,Pbr036934,Pbr018179,Pbr010027,Pbr009406,Pbr022989,Pbr041346,Pbr026414,Pbr007172,Pbr041343,Pbr027432,Pbr020388,Pbr022991,Pbr020382,Pbr017418	-|-|-|-|-|-|-|-|-|-|-|-|-|-|-|-|-|-|
GO:0051493	regulation of cytoskeleton organization	biological_process	0.19962	1	6	2335	54	28560	Pbr020001,Pbr038523,Pbr038524,Pbr020382,Pbr038525,Pbr003255	-|-|-|-|-|-|
GO:0032879	regulation of localization	biological_process	0.20039	1	7	2335	65	28560	Pbr027206,Pbr013333,Pbr032388,Pbr029722,Pbr036938,Pbr036999,Pbr042616	-|-|-|-|-|-|-|
GO:0003723	RNA binding	molecular_function	0.20135	1	92	2335	1148	28560	Pbr017484,Pbr028447,Pbr028444,Pbr020379,Pbr010009,Pbr016307,Pbr000286,Pbr042866,Pbr021477,Pbr032058,Pbr041167,Pbr027804,Pbr023000,Pbr026005,Pbr018181,Pbr002937,Pbr028060,Pbr042617,Pbr006595,Pbr004950,Pbr038722,Pbr019999,Pbr024893,Pbr023364,Pbr032585,Pbr038900,Pbr010023,Pbr011538,Pbr010446,Pbr026412,Pbr042867,Pbr035531,Pbr012299,Pbr011531,Pbr006592,Pbr004949,Pbr009430,Pbr042646,Pbr012221,Pbr040218…	-|-|-|-|-|-|-|-|-|-|-|-|-|-|-|-|-|-|-|-|-|-|-|-|-|-|-|-|-|-|-|-|-|-|-|-|-|-|-|-|-|-|-|-|-|-|-|-|-|-|-|-|-|-|-|-|-|-|-|-|-|-|-|-|-|-|-|-|-|-|-|-|-|-|-|-|-|-|-|-|-|-|-|-|-|-|-|-|-|-|-|-|
GO:0004197	cysteine-type endopeptidase activity	molecular_function	0.20169	1	13	2335	136	28560	Pbr010259,Pbr038659,Pbr007175,Pbr019817,Pbr032066,Pbr042608,Pbr036212,Pbr004970,Pbr002543,Pbr021370,Pbr038650,Pbr023157,Pbr010529	-|-|-|-|-|-|-|-|-|-|-|-|-|
GO:0005388	calcium-transporting ATPase activity	molecular_function	0.20205	1	1	2335	3	28560	Pbr021486	-|
GO:0015081	sodium ion transmembrane transporter activity	molecular_function	0.20264	1	6	2335	54	28560	Pbr014866,Pbr031302,Pbr034195,Pbr002619,Pbr032931,Pbr014546	-|-|-|-|-|-|
GO:0001669	acrosomal vesicle	cellular_component	0.20318	1	1	2335	3	28560	Pbr032922	-|
GO:0032865	ERMES complex	cellular_component	0.20371	1	1	2335	3	28560	Pbr000411	-|
GO:0044232	organelle membrane contact site	cellular_component	0.20371	1	1	2335	3	28560	Pbr000411	-|
GO:0044233	ER-mitochondrion membrane contact site	cellular_component	0.20371	1	1	2335	3	28560	Pbr000411	-|
GO:0030058	amine dehydrogenase activity	molecular_function	0.20391	1	1	2335	3	28560	Pbr019823	-|
GO:0006106	fumarate metabolic process	biological_process	0.20432	1	1	2335	3	28560	Pbr000287	-|
GO:0034464	BBSome	cellular_component	0.20432	1	1	2335	3	28560	Pbr005501	-|
GO:0019362	pyridine nucleotide metabolic process	biological_process	0.20455	1	4	2335	32	28560	Pbr004482,Pbr026727,Pbr021374,Pbr013416	-|-|-|-|
GO:0046496	nicotinamide nucleotide metabolic process	biological_process	0.20455	1	4	2335	32	28560	Pbr021374,Pbr026727,Pbr013416,Pbr004482	-|-|-|-|
GO:0043570	maintenance of DNA repeat elements	biological_process	0.20544	1	1	2335	3	28560	Pbr036950	-|
GO:0043571	maintenance of CRISPR repeat elements	biological_process	0.20544	1	1	2335	3	28560	Pbr036950	-|
GO:0004715	non-membrane spanning protein tyrosine kinase activity	molecular_function	0.20549	1	1	2335	3	28560	Pbr031917	-|
GO:0030570	pectate lyase activity	molecular_function	0.2056	1	1	2335	3	28560	Pbr011478	-|
GO:0015925	galactosidase activity	molecular_function	0.2058	1	4	2335	32	28560	Pbr000316,Pbr027954,Pbr000317,Pbr019806	-|-|-|-|
GO:0004640	phosphoribosylanthranilate isomerase activity	molecular_function	0.20582	1	1	2335	3	28560	Pbr013420	-|
GO:0006545	glycine biosynthetic process	biological_process	0.20587	1	1	2335	3	28560	Pbr009412	-|
GO:0008198	ferrous iron binding	molecular_function	0.20587	1	1	2335	3	28560	Pbr032935	-|
GO:0047200	tetrahydrodipicolinate N-acetyltransferase activity	molecular_function	0.2059	1	1	2335	3	28560	Pbr032383	-|
GO:0030865	cortical cytoskeleton organization	biological_process	0.20592	1	1	2335	3	28560	Pbr016095	-|
GO:0030866	cortical actin cytoskeleton organization	biological_process	0.20592	1	1	2335	3	28560	Pbr016095	-|
GO:0000307	cyclin-dependent protein kinase holoenzyme complex	cellular_component	0.20595	1	1	2335	3	28560	Pbr015633	-|
GO:0016533	cyclin-dependent protein kinase 5 holoenzyme complex	cellular_component	0.20595	1	1	2335	3	28560	Pbr015633	-|
GO:0016534	cyclin-dependent protein kinase 5 activator activity	molecular_function	0.20595	1	1	2335	3	28560	Pbr015633	-|
GO:0019209	kinase activator activity	molecular_function	0.20595	1	1	2335	3	28560	Pbr015633	-|
GO:0019908	nuclear cyclin-dependent protein kinase holoenzyme complex	cellular_component	0.20595	1	1	2335	3	28560	Pbr015633	-|
GO:0030295	protein kinase activator activity	molecular_function	0.20595	1	1	2335	3	28560	Pbr015633	-|
GO:0043539	protein serine/threonine kinase activator activity	molecular_function	0.20595	1	1	2335	3	28560	Pbr015633	-|
GO:0016695	oxidoreductase activity, acting on hydrogen as donor	molecular_function	0.20596	1	1	2335	3	28560	Pbr013338	-|
GO:0010393	galacturonan metabolic process	biological_process	0.20596	1	1	2335	3	28560	Pbr019820	-|
GO:0045488	pectin metabolic process	biological_process	0.20596	1	1	2335	3	28560	Pbr019820	-|
GO:0045490	pectin catabolic process	biological_process	0.20596	1	1	2335	3	28560	Pbr019820	-|
GO:0008073	ornithine decarboxylase inhibitor activity	molecular_function	0.20596	1	1	2335	3	28560	Pbr028329	-|
GO:0042979	ornithine decarboxylase regulator activity	molecular_function	0.20596	1	1	2335	3	28560	Pbr028329	-|
GO:0006059	hexitol metabolic process	biological_process	0.20596	1	1	2335	3	28560	Pbr020067	-|
GO:0019402	galactitol metabolic process	biological_process	0.20596	1	1	2335	3	28560	Pbr020067	-|
GO:0003830	beta-1,4-mannosylglycoprotein 4-beta-N-acetylglucosaminyltransferase activity	molecular_function	0.20596	1	1	2335	3	28560	Pbr036170	-|
GO:0008833	deoxyribonuclease IV (phage-T4-induced) activity	molecular_function	0.20596	1	1	2335	3	28560	Pbr000393	-|
GO:0018958	phenol-containing compound metabolic process	biological_process	0.20596	1	1	2335	3	28560	Pbr009411	-|
GO:0048029	monosaccharide binding	molecular_function	0.20596	1	1	2335	3	28560	Pbr005160	-|
GO:0006538	glutamate catabolic process	biological_process	0.20596	1	1	2335	3	28560	Pbr000287	-|
GO:0043649	dicarboxylic acid catabolic process	biological_process	0.20596	1	1	2335	3	28560	Pbr000287	-|
GO:0042752	regulation of circadian rhythm	biological_process	0.20596	1	1	2335	3	28560	Pbr036934	-|
GO:0042754	negative regulation of circadian rhythm	biological_process	0.20596	1	1	2335	3	28560	Pbr036934	-|
GO:0004037	allantoicase activity	molecular_function	0.20596	1	1	2335	3	28560	Pbr027446	-|
GO:0017003	protein-heme linkage	biological_process	0.20596	1	1	2335	3	28560	Pbr019088	-|
GO:0005217	intracellular ligand-gated ion channel activity	molecular_function	0.20636	1	5	2335	43	28560	Pbr030887,Pbr038890,Pbr029982,Pbr010526,Pbr026414	-|-|-|-|-|
GO:0005218	intracellular ligand-gated calcium channel activity	molecular_function	0.20636	1	5	2335	43	28560	Pbr026414,Pbr010526,Pbr038890,Pbr029982,Pbr030887	-|-|-|-|-|
GO:0005219	ryanodine-sensitive calcium-release channel activity	molecular_function	0.20636	1	5	2335	43	28560	Pbr038890,Pbr010526,Pbr029982,Pbr030887,Pbr026414	-|-|-|-|-|
GO:0015278	calcium-release channel activity	molecular_function	0.20636	1	5	2335	43	28560	Pbr026414,Pbr030887,Pbr029982,Pbr038890,Pbr010526	-|-|-|-|-|
GO:0022411	cellular component disassembly	biological_process	0.20648	1	6	2335	54	28560	Pbr038900,Pbr020382,Pbr013420,Pbr042867,Pbr009406,Pbr000286	-|-|-|-|-|-|
GO:0032984	macromolecular complex disassembly	biological_process	0.20648	1	6	2335	54	28560	Pbr013420,Pbr020382,Pbr042867,Pbr000286,Pbr009406,Pbr038900	-|-|-|-|-|-|
GO:0016830	carbon-carbon lyase activity	molecular_function	0.20764	1	17	2335	186	28560	Pbr013427,Pbr014866,Pbr005501,Pbr032383,Pbr032924,Pbr002619,Pbr033557,Pbr005502,Pbr006606,Pbr013232,Pbr035535,Pbr002943,Pbr021367,Pbr012301,Pbr010008,Pbr006591,Pbr009623	-|-|-|-|-|-|-|-|-|-|-|-|-|-|-|-|-|
GO:0032991	macromolecular complex	cellular_component	0.20802	1	261	2335	3392	28560	Pbr039821,Pbr007172,Pbr026423,Pbr017112,Pbr005813,Pbr003255,Pbr010246,Pbr000623,Pbr021680,Pbr006593,Pbr009170,Pbr027968,Pbr021294,Pbr011522,Pbr020008,Pbr020388,Pbr010013,Pbr026413,Pbr027793,Pbr014896,Pbr014549,Pbr002544,Pbr013219,Pbr009626,Pbr009611,Pbr025994,Pbr005173,Pbr018178,Pbr018529,Pbr005156,Pbr034202,Pbr017429,Pbr003132,Pbr023000,Pbr013992,Pbr006605,Pbr009428,Pbr020348,Pbr036946,Pbr027447…	-|-|-|-|-|-|-|-|-|-|-|-|-|-|-|-|-|-|-|-|-|-|-|-|-|-|-|-|-|-|-|-|-|-|-|-|-|-|-|-|-|-|-|-|-|-|-|-|-|-|-|-|-|-|-|-|-|-|-|-|-|-|-|-|-|-|-|-|-|-|-|-|-|-|-|-|-|-|-|-|-|-|-|-|-|-|-|-|-|-|-|-|-|-|-|-|-|-|-|-|-|-|-|-|-|-|-|-|-|-|-|-|-|-|-|-|-|-|-|-|-|-|-|-|-|-|-|-|-|-|-|-|-|-|-|-|-|-|-|-|-|-|-|-|-|-|-|-|-|-|-|-|-|-|-|-|-|-|-|-|-|-|-|-|-|-|-|-|-|-|-|-|-|-|-|-|-|-|-|-|-|-|-|-|-|-|-|-|-|-|-|-|-|-|-|-|-|-|-|-…
GO:0007033	vacuole organization	biological_process	0.20807	1	3	2335	22	28560	Pbr019100,Pbr031901,Pbr016109	-|-|-|
GO:0008053	mitochondrial fusion	biological_process	0.20862	1	4	2335	32	28560	Pbr007152,Pbr014850,Pbr015630,Pbr010437	-|-|-|-|
GO:0016703	oxidoreductase activity, acting on single donors with incorporation of molecular oxygen, incorporation of one atom of oxygen (internal monooxygenases or internal mixed function oxidases)	molecular_function	0.20897	1	4	2335	32	28560	Pbr004482,Pbr002563,Pbr004478,Pbr028449	-|-|-|-|
GO:0005996	monosaccharide metabolic process	biological_process	0.20937	1	15	2335	162	28560	Pbr002563,Pbr005502,Pbr011476,Pbr000279,Pbr026727,Pbr005161,Pbr032586,Pbr007150,Pbr004482,Pbr013637,Pbr032924,Pbr004478,Pbr031946,Pbr021374,Pbr005501	-|-|-|-|-|-|-|-|-|-|-|-|-|-|-|
GO:0034061	DNA polymerase activity	molecular_function	0.20952	1	13	2335	138	28560	Pbr005821,Pbr007350,Pbr024890,Pbr015626,Pbr019231,Pbr006557,Pbr023365,Pbr020017,Pbr035530,Pbr033559,Pbr028318,Pbr007348,Pbr020006	-|-|-|-|-|-|-|-|-|-|-|-|-|
GO:0009154	purine ribonucleotide catabolic process	biological_process	0.21007	1	2	2335	12	28560	Pbr011475,Pbr021402	-|-|
GO:0009261	ribonucleotide catabolic process	biological_process	0.21007	1	2	2335	12	28560	Pbr021402,Pbr011475	-|-|
GO:0044262	cellular carbohydrate metabolic process	biological_process	0.21114	1	23	2335	262	28560	Pbr023772,Pbr016096,Pbr020011,Pbr002123,Pbr011495,Pbr002623,Pbr012661,Pbr013060,Pbr035531,Pbr017404,Pbr026424,Pbr016107,Pbr035534,Pbr020067,Pbr000683,Pbr036933,Pbr009428,Pbr012584,Pbr028328,Pbr014902,Pbr036932,Pbr031958,Pbr034207	-|-|-|-|-|-|-|-|-|-|-|-|-|-|-|-|-|-|-|-|-|-|-|
GO:0005798	Golgi-associated vesicle	cellular_component	0.21127	1	4	2335	33	28560	Pbr021367,Pbr011527,Pbr033742,Pbr025115	-|-|-|-|
GO:0030660	Golgi-associated vesicle membrane	cellular_component	0.21127	1	4	2335	33	28560	Pbr033742,Pbr025115,Pbr011527,Pbr021367	-|-|-|-|
GO:2001070	starch binding	molecular_function	0.21335	1	3	2335	22	28560	Pbr031898,Pbr037917,Pbr019088	-|-|-|
GO:0006066	alcohol metabolic process	biological_process	0.21345	1	7	2335	66	28560	Pbr012221,Pbr013060,Pbr028328,Pbr020011,Pbr002123,Pbr011495,Pbr020067	-|-|-|-|-|-|-|
GO:0008023	transcription elongation factor complex	cellular_component	0.21584	1	3	2335	22	28560	Pbr027793,Pbr029717,Pbr005821	-|-|-|
GO:0000278	mitotic cell cycle	biological_process	0.21616	1	10	2335	102	28560	Pbr014896,Pbr020001,Pbr009165,Pbr011472,Pbr026011,Pbr024889,Pbr007152,Pbr016304,Pbr007172,Pbr026006	-|-|-|-|-|-|-|-|-|-|
GO:0009405	pathogenesis	biological_process	0.21675	1	25	2335	288	28560	Pbr028907,Pbr005825,Pbr017429,Pbr021370,Pbr019244,Pbr011536,Pbr018531,Pbr023781,Pbr004971,Pbr013064,Pbr005820,Pbr013049,Pbr012574,Pbr021411,Pbr007007,Pbr041345,Pbr014850,Pbr019216,Pbr007152,Pbr011537,Pbr011473,Pbr023152,Pbr005845,Pbr032923,Pbr030205	-|-|-|-|-|-|-|-|-|-|-|-|-|-|-|-|-|-|-|-|-|-|-|-|-|
GO:0042623	ATPase activity, coupled	molecular_function	0.21687	1	22	2335	251	28560	Pbr010246,Pbr010010,Pbr006593,Pbr009621,Pbr021486,Pbr028447,Pbr014549,Pbr019082,Pbr000845,Pbr038900,Pbr036211,Pbr014547,Pbr000642,Pbr032918,Pbr010245,Pbr013635,Pbr026725,Pbr039795,Pbr010244,Pbr005815,Pbr029982,Pbr031897	-|-|-|-|-|-|-|-|-|-|-|-|-|-|-|-|-|-|-|-|-|-|
GO:0003905	alkylbase DNA N-glycosylase activity	molecular_function	0.21698	1	2	2335	12	28560	Pbr010256,Pbr002540	-|-|
GO:0008725	DNA-3-methyladenine glycosylase activity	molecular_function	0.21698	1	2	2335	12	28560	Pbr002540,Pbr010256	-|-|
GO:0043733	DNA-3-methylbase glycosylase activity	molecular_function	0.21698	1	2	2335	12	28560	Pbr010256,Pbr002540	-|-|
GO:0006551	leucine metabolic process	biological_process	0.2176	1	2	2335	12	28560	Pbr028997,Pbr036950	-|-|
GO:0009098	leucine biosynthetic process	biological_process	0.2176	1	2	2335	12	28560	Pbr028997,Pbr036950	-|-|
GO:0044000	movement in host	biological_process	0.21807	1	3	2335	22	28560	Pbr000666,Pbr000645,Pbr014860	-|-|-|
GO:0046739	spread of virus in multicellular host	biological_process	0.21807	1	3	2335	22	28560	Pbr000645,Pbr000666,Pbr014860	-|-|-|
GO:0046740	spread of virus in host, cell to cell	biological_process	0.21807	1	3	2335	22	28560	Pbr000645,Pbr000666,Pbr014860	-|-|-|
GO:0051814	movement in other organism involved in symbiotic interaction	biological_process	0.21807	1	3	2335	22	28560	Pbr000645,Pbr000666,Pbr014860	-|-|-|
GO:0006606	protein import into nucleus	biological_process	0.2181	1	8	2335	79	28560	Pbr002539,Pbr014850,Pbr010255,Pbr037619,Pbr005842,Pbr028056,Pbr013060,Pbr029725	-|-|-|-|-|-|-|-|
GO:0034504	protein localization to nucleus	biological_process	0.2181	1	8	2335	79	28560	Pbr037619,Pbr005842,Pbr014850,Pbr002539,Pbr010255,Pbr029725,Pbr028056,Pbr013060	-|-|-|-|-|-|-|-|
GO:0044744	protein targeting to nucleus	biological_process	0.2181	1	8	2335	79	28560	Pbr037619,Pbr005842,Pbr014850,Pbr002539,Pbr010255,Pbr029725,Pbr028056,Pbr013060	-|-|-|-|-|-|-|-|
GO:0051170	nuclear import	biological_process	0.2181	1	8	2335	79	28560	Pbr028056,Pbr013060,Pbr029725,Pbr002539,Pbr014850,Pbr010255,Pbr037619,Pbr005842	-|-|-|-|-|-|-|-|
GO:0070566	adenylyltransferase activity	molecular_function	0.21904	1	5	2335	44	28560	Pbr041337,Pbr032050,Pbr038894,Pbr017007,Pbr020337	-|-|-|-|-|
GO:0050840	extracellular matrix binding	molecular_function	0.2198	1	3	2335	22	28560	Pbr020388,Pbr005342,Pbr024902	-|-|-|
GO:0006595	polyamine metabolic process	biological_process	0.21987	1	2	2335	12	28560	Pbr021367,Pbr007156	-|-|
GO:0006596	polyamine biosynthetic process	biological_process	0.21987	1	2	2335	12	28560	Pbr007156,Pbr021367	-|-|
GO:0006874	cellular calcium ion homeostasis	biological_process	0.21992	1	5	2335	44	28560	Pbr026414,Pbr038890,Pbr010526,Pbr029982,Pbr030887	-|-|-|-|-|
GO:0055074	calcium ion homeostasis	biological_process	0.21992	1	5	2335	44	28560	Pbr026414,Pbr030887,Pbr038890,Pbr029982,Pbr010526	-|-|-|-|-|
GO:0072503	cellular divalent inorganic cation homeostasis	biological_process	0.21992	1	5	2335	44	28560	Pbr026414,Pbr010526,Pbr038890,Pbr029982,Pbr030887	-|-|-|-|-|
GO:0072507	divalent inorganic cation homeostasis	biological_process	0.21992	1	5	2335	44	28560	Pbr026414,Pbr030887,Pbr038890,Pbr029982,Pbr010526	-|-|-|-|-|
GO:0043242	negative regulation of protein complex disassembly	biological_process	0.22016	1	2	2335	12	28560	Pbr009406,Pbr020382	-|-|
GO:0009058	biosynthetic process	biological_process	0.22025	1	470	2335	6200	28560	Pbr036170,Pbr013634,Pbr016314,Pbr023790,Pbr020000,Pbr014850,Pbr002577,Pbr028045,Pbr019102,Pbr012238,Pbr013345,Pbr023774,Pbr009453,Pbr020017,Pbr033559,Pbr009436,Pbr006554,Pbr037915,Pbr033747,Pbr030207,Pbr013425,Pbr027185,Pbr019826,Pbr010016,Pbr006553,Pbr042610,Pbr013990,Pbr000277,Pbr011492,Pbr030418,Pbr038731,Pbr015625,Pbr026422,Pbr000396,Pbr000407,Pbr032382,Pbr010245,Pbr030422,Pbr032050,Pbr000625…	-|-|-|-|-|-|-|-|-|-|-|-|-|-|-|-|-|-|-|-|-|-|-|-|-|-|-|-|-|-|-|-|-|-|-|-|-|-|-|-|-|-|-|-|-|-|-|-|-|-|-|-|-|-|-|-|-|-|-|-|-|-|-|-|-|-|-|-|-|-|-|-|-|-|-|-|-|-|-|-|-|-|-|-|-|-|-|-|-|-|-|-|-|-|-|-|-|-|-|-|-|-|-|-|-|-|-|-|-|-|-|-|-|-|-|-|-|-|-|-|-|-|-|-|-|-|-|-|-|-|-|-|-|-|-|-|-|-|-|-|-|-|-|-|-|-|-|-|-|-|-|-|-|-|-|-|-|-|-|-|-|-|-|-|-|-|-|-|-|-|-|-|-|-|-|-|-|-|-|-|-|-|-|-|-|-|-|-|-|-|-|-|-|-|-|-|-|-|-|-…
GO:0012507	ER to Golgi transport vesicle membrane	cellular_component	0.22038	1	7	2335	68	28560	Pbr010246,Pbr012907,Pbr025118,Pbr020403,Pbr017112,Pbr010245,Pbr006562	-|-|-|-|-|-|-|
GO:0030127	COPII vesicle coat	cellular_component	0.22038	1	7	2335	68	28560	Pbr012907,Pbr025118,Pbr020403,Pbr010246,Pbr006562,Pbr010245,Pbr017112	-|-|-|-|-|-|-|
GO:0030134	ER to Golgi transport vesicle	cellular_component	0.22038	1	7	2335	68	28560	Pbr025118,Pbr020403,Pbr012907,Pbr010246,Pbr006562,Pbr017112,Pbr010245	-|-|-|-|-|-|-|
GO:0017048	Rho GTPase binding	molecular_function	0.22052	1	2	2335	12	28560	Pbr020405,Pbr032056	-|-|
GO:0016593	Cdc73/Paf1 complex	cellular_component	0.22098	1	2	2335	12	28560	Pbr029717,Pbr005821	-|-|
GO:0000990	core RNA polymerase binding transcription factor activity	molecular_function	0.22119	1	5	2335	44	28560	Pbr040222,Pbr037622,Pbr019240,Pbr012294,Pbr012230	-|-|-|-|-|
GO:0000996	core DNA-dependent RNA polymerase binding promoter specificity activity	molecular_function	0.22119	1	5	2335	44	28560	Pbr012230,Pbr012294,Pbr037622,Pbr040222,Pbr019240	-|-|-|-|-|
GO:0016987	sigma factor activity	molecular_function	0.22119	1	5	2335	44	28560	Pbr040222,Pbr037622,Pbr019240,Pbr012294,Pbr012230	-|-|-|-|-|
GO:0016485	protein processing	biological_process	0.22122	1	7	2335	67	28560	Pbr020012,Pbr022860,Pbr000390,Pbr005173,Pbr020395,Pbr005172,Pbr005174	-|-|-|-|-|-|-|
GO:0051604	protein maturation	biological_process	0.22122	1	7	2335	67	28560	Pbr020395,Pbr005172,Pbr000390,Pbr005173,Pbr005174,Pbr022860,Pbr020012	-|-|-|-|-|-|-|
GO:1901617	organic hydroxy compound biosynthetic process	biological_process	0.22124	1	2	2335	12	28560	Pbr013060,Pbr009411	-|-|
GO:0007127	meiosis I	biological_process	0.22125	1	2	2335	12	28560	Pbr019096,Pbr005174	-|-|
GO:0060627	regulation of vesicle-mediated transport	biological_process	0.22125	1	2	2335	12	28560	Pbr036938,Pbr027206	-|-|
GO:0046351	disaccharide biosynthetic process	biological_process	0.22189	1	4	2335	33	28560	Pbr017404,Pbr012584,Pbr016096,Pbr034207	-|-|-|-|
GO:0010629	negative regulation of gene expression	biological_process	0.22301	1	7	2335	67	28560	Pbr006559,Pbr032383,Pbr020384,Pbr030219,Pbr009406,Pbr033203,Pbr036934	-|-|-|-|-|-|-|
GO:0070008	serine-type exopeptidase activity	molecular_function	0.22509	1	9	2335	91	28560	Pbr025116,Pbr021211,Pbr034206,Pbr021212,Pbr021215,Pbr000314,Pbr005498,Pbr026422,Pbr020395	-|-|-|-|-|-|-|-|-|
GO:0009056	catabolic process	biological_process	0.22748	1	74	2335	921	28560	Pbr027802,Pbr014850,Pbr021346,Pbr015630,Pbr012223,Pbr020353,Pbr009170,Pbr015620,Pbr013056,Pbr000295,Pbr031901,Pbr033555,Pbr027432,Pbr007172,Pbr026723,Pbr025106,Pbr000294,Pbr037007,Pbr004482,Pbr032574,Pbr018534,Pbr007152,Pbr005502,Pbr011476,Pbr027446,Pbr002622,Pbr031184,Pbr005501,Pbr002123,Pbr038730,Pbr019095,Pbr013060,Pbr013637,Pbr005161,Pbr038910,Pbr002563,Pbr000287,Pbr037923,Pbr011475,Pbr005842…	-|-|-|-|-|-|-|-|-|-|-|-|-|-|-|-|-|-|-|-|-|-|-|-|-|-|-|-|-|-|-|-|-|-|-|-|-|-|-|-|-|-|-|-|-|-|-|-|-|-|-|-|-|-|-|-|-|-|-|-|-|-|-|-|-|-|-|-|-|-|-|-|-|-|
GO:0000271	polysaccharide biosynthetic process	biological_process	0.22937	1	10	2335	105	28560	Pbr031958,Pbr035531,Pbr002623,Pbr012661,Pbr009428,Pbr000683,Pbr035534,Pbr004022,Pbr023772,Pbr016107	-|-|-|-|-|-|-|-|-|-|
GO:0043566	structure-specific DNA binding	molecular_function	0.22961	1	17	2335	190	28560	Pbr039394,Pbr042780,Pbr010244,Pbr019235,Pbr020397,Pbr016103,Pbr010526,Pbr014551,Pbr003139,Pbr021403,Pbr020396,Pbr000286,Pbr010245,Pbr024988,Pbr019234,Pbr007337,Pbr015625	-|-|-|-|-|-|-|-|-|-|-|-|-|-|-|-|-|
GO:0005741	mitochondrial outer membrane	cellular_component	0.22989	1	12	2335	128	28560	Pbr019169,Pbr018186,Pbr015630,Pbr010027,Pbr010437,Pbr011482,Pbr007152,Pbr028908,Pbr014850,Pbr007348,Pbr000411,Pbr012230	-|-|-|-|-|-|-|-|-|-|-|-|
GO:0031968	organelle outer membrane	cellular_component	0.22989	1	12	2335	128	28560	Pbr007348,Pbr012230,Pbr000411,Pbr007152,Pbr028908,Pbr014850,Pbr011482,Pbr010027,Pbr015630,Pbr010437,Pbr018186,Pbr019169	-|-|-|-|-|-|-|-|-|-|-|-|
GO:0006402	mRNA catabolic process	biological_process	0.23019	1	5	2335	45	28560	Pbr042866,Pbr014553,Pbr010405,Pbr037923,Pbr037007	-|-|-|-|-|
GO:0008654	phospholipid biosynthetic process	biological_process	0.23175	1	11	2335	117	28560	Pbr031187,Pbr013639,Pbr033729,Pbr031188,Pbr013060,Pbr029955,Pbr020381,Pbr012575,Pbr016096,Pbr030203,Pbr009436	-|-|-|-|-|-|-|-|-|-|-|
GO:0009123	nucleoside monophosphate metabolic process	biological_process	0.23343	1	4	2335	34	28560	Pbr035529,Pbr041337,Pbr011520,Pbr023793	-|-|-|-|
GO:0009124	nucleoside monophosphate biosynthetic process	biological_process	0.23343	1	4	2335	34	28560	Pbr035529,Pbr011520,Pbr023793,Pbr041337	-|-|-|-|
GO:0008982	protein-N(PI)-phosphohistidine-sugar phosphotransferase activity	molecular_function	0.23484	1	3	2335	23	28560	Pbr002553,Pbr038904,Pbr003126	-|-|-|
GO:0043604	amide biosynthetic process	biological_process	0.23508	1	5	2335	45	28560	Pbr009440,Pbr004021,Pbr017116,Pbr006554,Pbr042866	-|-|-|-|-|
GO:0030030	cell projection organization	biological_process	0.23551	1	5	2335	45	28560	Pbr023774,Pbr003140,Pbr016996,Pbr037925,Pbr028324	-|-|-|-|-|
GO:0006888	ER to Golgi vesicle-mediated transport	biological_process	0.23681	1	8	2335	82	28560	Pbr017112,Pbr010245,Pbr006562,Pbr028044,Pbr020403,Pbr010246,Pbr012907,Pbr025118	-|-|-|-|-|-|-|-|
GO:0016884	carbon-nitrogen ligase activity, with glutamine as amido-N-donor	molecular_function	0.23727	1	3	2335	23	28560	Pbr004021,Pbr041337,Pbr042866	-|-|-|
GO:0009654	oxygen evolving complex	cellular_component	0.23743	1	5	2335	45	28560	Pbr028048,Pbr017121,Pbr012219,Pbr006551,Pbr021294	-|-|-|-|-|
GO:0048511	rhythmic process	biological_process	0.23923	1	3	2335	23	28560	Pbr032596,Pbr036934,Pbr015626	-|-|-|
GO:0006397	mRNA processing	biological_process	0.24023	1	19	2335	217	28560	Pbr007344,Pbr041164,Pbr034198,Pbr010526,Pbr020357,Pbr031304,Pbr017112,Pbr017486,Pbr011522,Pbr014557,Pbr013059,Pbr028337,Pbr010521,Pbr037009,Pbr000288,Pbr028317,Pbr016307,Pbr013418,Pbr013420	-|-|-|-|-|-|-|-|-|-|-|-|-|-|-|-|-|-|-|
GO:0005801	cis-Golgi network	cellular_component	0.24096	1	5	2335	46	28560	Pbr028044,Pbr031918,Pbr005835,Pbr011488,Pbr021217	-|-|-|-|-|
GO:0005777	peroxisome	cellular_component	0.24126	1	4	2335	34	28560	Pbr014858,Pbr020358,Pbr036209,Pbr008348	-|-|-|-|
GO:0042579	microbody	cellular_component	0.24126	1	4	2335	34	28560	Pbr014858,Pbr020358,Pbr036209,Pbr008348	-|-|-|-|
GO:0051273	beta-glucan metabolic process	biological_process	0.24135	1	8	2335	82	28560	Pbr002623,Pbr031958,Pbr035531,Pbr035534,Pbr000683,Pbr016107,Pbr023772,Pbr009428	-|-|-|-|-|-|-|-|
GO:0031023	microtubule organizing center organization	biological_process	0.24137	1	4	2335	34	28560	Pbr005167,Pbr031918,Pbr011530,Pbr041081	-|-|-|-|
GO:0030896	checkpoint clamp complex	cellular_component	0.24262	1	2	2335	13	28560	Pbr026414,Pbr020388	-|-|
GO:0005506	iron ion binding	molecular_function	0.24303	1	47	2335	574	28560	Pbr013055,Pbr030420,Pbr009625,Pbr020046,Pbr032586,Pbr036199,Pbr027193,Pbr024897,Pbr036201,Pbr029978,Pbr020053,Pbr020059,Pbr036945,Pbr036200,Pbr021417,Pbr023368,Pbr021414,Pbr000286,Pbr020050,Pbr023367,Pbr020052,Pbr036999,Pbr036197,Pbr020054,Pbr012228,Pbr025119,Pbr010006,Pbr020051,Pbr020048,Pbr005835,Pbr042738,Pbr006589,Pbr036198,Pbr012234,Pbr020055,Pbr036942,Pbr024899,Pbr002123,Pbr011495,Pbr023366…	-|-|-|-|-|-|-|-|-|-|-|-|-|-|-|-|-|-|-|-|-|-|-|-|-|-|-|-|-|-|-|-|-|-|-|-|-|-|-|-|-|-|-|-|-|-|-|
GO:0004652	polynucleotide adenylyltransferase activity	molecular_function	0.24393	1	2	2335	13	28560	Pbr020337,Pbr038894	-|-|
GO:0006401	RNA catabolic process	biological_process	0.2442	1	5	2335	46	28560	Pbr037923,Pbr037007,Pbr010405,Pbr042866,Pbr014553	-|-|-|-|-|
GO:0009991	response to extracellular stimulus	biological_process	0.24458	1	7	2335	70	28560	Pbr002955,Pbr031901,Pbr024988,Pbr015625,Pbr016109,Pbr019100,Pbr002949	-|-|-|-|-|-|-|
GO:0031668	cellular response to extracellular stimulus	biological_process	0.24458	1	7	2335	70	28560	Pbr031901,Pbr024988,Pbr016109,Pbr015625,Pbr019100,Pbr002955,Pbr002949	-|-|-|-|-|-|-|
GO:0071496	cellular response to external stimulus	biological_process	0.24458	1	7	2335	70	28560	Pbr002955,Pbr019100,Pbr024988,Pbr031901,Pbr015625,Pbr016109,Pbr002949	-|-|-|-|-|-|-|
GO:0016151	nickel cation binding	molecular_function	0.24586	1	6	2335	58	28560	Pbr005816,Pbr015974,Pbr015414,Pbr023774,Pbr005821,Pbr019170	-|-|-|-|-|-|
GO:0004332	fructose-bisphosphate aldolase activity	molecular_function	0.24874	1	2	2335	13	28560	Pbr005502,Pbr005501	-|-|
GO:0006140	regulation of nucleotide metabolic process	biological_process	0.24929	1	2	2335	13	28560	Pbr000622,Pbr021402	-|-|
GO:0009118	regulation of nucleoside metabolic process	biological_process	0.24929	1	2	2335	13	28560	Pbr000622,Pbr021402	-|-|
GO:0030811	regulation of nucleotide catabolic process	biological_process	0.24929	1	2	2335	13	28560	Pbr021402,Pbr000622	-|-|
GO:0033121	regulation of purine nucleotide catabolic process	biological_process	0.24929	1	2	2335	13	28560	Pbr021402,Pbr000622	-|-|
GO:1900542	regulation of purine nucleotide metabolic process	biological_process	0.24929	1	2	2335	13	28560	Pbr021402,Pbr000622	-|-|
GO:0051225	spindle assembly	biological_process	0.25224	1	3	2335	24	28560	Pbr014865,Pbr019161,Pbr005167	-|-|-|
GO:0008378	galactosyltransferase activity	molecular_function	0.25368	1	4	2335	35	28560	Pbr026724,Pbr011516,Pbr031900,Pbr013634	-|-|-|-|
GO:1901576	organic substance biosynthetic process	biological_process	0.25525	1	449	2335	5944	28560	Pbr007324,Pbr014553,Pbr011953,Pbr010244,Pbr031958,Pbr029959,Pbr006600,Pbr021362,Pbr004970,Pbr000855,Pbr023772,Pbr000330,Pbr023793,Pbr007348,Pbr019211,Pbr027210,Pbr011488,Pbr028991,Pbr019231,Pbr032058,Pbr016107,Pbr027191,Pbr010024,Pbr017408,Pbr011527,Pbr030212,Pbr038722,Pbr019999,Pbr011463,Pbr007170,Pbr026697,Pbr003140,Pbr014598,Pbr035535,Pbr006601,Pbr006557,Pbr009615,Pbr000645,Pbr016096,Pbr029987…	-|-|-|-|-|-|-|-|-|-|-|-|-|-|-|-|-|-|-|-|-|-|-|-|-|-|-|-|-|-|-|-|-|-|-|-|-|-|-|-|-|-|-|-|-|-|-|-|-|-|-|-|-|-|-|-|-|-|-|-|-|-|-|-|-|-|-|-|-|-|-|-|-|-|-|-|-|-|-|-|-|-|-|-|-|-|-|-|-|-|-|-|-|-|-|-|-|-|-|-|-|-|-|-|-|-|-|-|-|-|-|-|-|-|-|-|-|-|-|-|-|-|-|-|-|-|-|-|-|-|-|-|-|-|-|-|-|-|-|-|-|-|-|-|-|-|-|-|-|-|-|-|-|-|-|-|-|-|-|-|-|-|-|-|-|-|-|-|-|-|-|-|-|-|-|-|-|-|-|-|-|-|-|-|-|-|-|-|-|-|-|-|-|-|-|-|-|-|-|-…
GO:0006368	transcription elongation from RNA polymerase II promoter	biological_process	0.25533	1	4	2335	35	28560	Pbr027793,Pbr011527,Pbr005821,Pbr029717	-|-|-|-|
GO:0019954	asexual reproduction	biological_process	0.25673	1	12	2335	131	28560	Pbr002622,Pbr009406,Pbr007163,Pbr028321,Pbr040358,Pbr016302,Pbr003132,Pbr014850,Pbr007152,Pbr030422,Pbr017123,Pbr011488	-|-|-|-|-|-|-|-|-|-|-|-|
GO:0048284	organelle fusion	biological_process	0.25721	1	4	2335	35	28560	Pbr015630,Pbr010437,Pbr007152,Pbr014850	-|-|-|-|
GO:0043043	peptide biosynthetic process	biological_process	0.25793	1	3	2335	24	28560	Pbr017116,Pbr009440,Pbr006554	-|-|-|
GO:0004018	N6-(1,2-dicarboxyethyl)AMP AMP-lyase (fumarate-forming) activity	molecular_function	0.25834	1	1	2335	4	28560	Pbr023793	-|
GO:0016437	tRNA cytidylyltransferase activity	molecular_function	0.25949	1	1	2335	4	28560	Pbr017007	-|
GO:0003747	translation release factor activity	molecular_function	0.26025	1	3	2335	24	28560	Pbr042867,Pbr000286,Pbr038900	-|-|-|
GO:0008079	translation termination factor activity	molecular_function	0.26025	1	3	2335	24	28560	Pbr038900,Pbr042867,Pbr000286	-|-|-|
GO:0009294	DNA mediated transformation	biological_process	0.2612	1	1	2335	4	28560	Pbr020394	-|
GO:0042254	ribosome biogenesis	biological_process	0.26149	1	16	2335	183	28560	Pbr034163,Pbr002937,Pbr014860,Pbr039399,Pbr000293,Pbr006548,Pbr012574,Pbr003254,Pbr014552,Pbr029980,Pbr018535,Pbr005821,Pbr021497,Pbr018533,Pbr012898,Pbr021680	-|-|-|-|-|-|-|-|-|-|-|-|-|-|-|-|
GO:0009055	electron carrier activity	molecular_function	0.26156	1	30	2335	359	28560	Pbr038526,Pbr006598,Pbr009616,Pbr005811,Pbr000286,Pbr012309,Pbr013056,Pbr013060,Pbr015967,Pbr019988,Pbr017402,Pbr009458,Pbr000383,Pbr022997,Pbr038895,Pbr006604,Pbr012214,Pbr017405,Pbr029968,Pbr010006,Pbr009625,Pbr006565,Pbr023372,Pbr018408,Pbr006589,Pbr009612,Pbr012234,Pbr023373,Pbr010015,Pbr010021	-|-|-|-|-|-|-|-|-|-|-|-|-|-|-|-|-|-|-|-|-|-|-|-|-|-|-|-|-|-|
GO:0017070	U6 snRNA binding	molecular_function	0.26157	1	1	2335	4	28560	Pbr022318	-|
GO:0010383	cell wall polysaccharide metabolic process	biological_process	0.26202	1	1	2335	4	28560	Pbr011476	-|
GO:0010410	hemicellulose metabolic process	biological_process	0.26202	1	1	2335	4	28560	Pbr011476	-|
GO:0045491	xylan metabolic process	biological_process	0.26202	1	1	2335	4	28560	Pbr011476	-|
GO:0045493	xylan catabolic process	biological_process	0.26202	1	1	2335	4	28560	Pbr011476	-|
GO:0046559	alpha-glucuronidase activity	molecular_function	0.26202	1	1	2335	4	28560	Pbr011476	-|
GO:0097223	sperm part	cellular_component	0.26215	1	1	2335	4	28560	Pbr032922	-|
GO:0016701	oxidoreductase activity, acting on single donors with incorporation of molecular oxygen	molecular_function	0.2628	1	11	2335	119	28560	Pbr002123,Pbr004482,Pbr004965,Pbr004478,Pbr023784,Pbr004969,Pbr004964,Pbr028449,Pbr002563,Pbr004967,Pbr007151	-|-|-|-|-|-|-|-|-|-|-|
GO:0019784	NEDD8-specific protease activity	molecular_function	0.26295	1	1	2335	4	28560	Pbr016313	-|
GO:0030282	bone mineralization	biological_process	0.26321	1	1	2335	4	28560	Pbr000413	-|
GO:0030500	regulation of bone mineralization	biological_process	0.26321	1	1	2335	4	28560	Pbr000413	-|
GO:0031214	biomineral tissue development	biological_process	0.26321	1	1	2335	4	28560	Pbr000413	-|
GO:0046848	hydroxyapatite binding	molecular_function	0.26321	1	1	2335	4	28560	Pbr000413	-|
GO:0070167	regulation of biomineral tissue development	biological_process	0.26321	1	1	2335	4	28560	Pbr000413	-|
GO:0044249	cellular biosynthetic process	biological_process	0.26328	1	433	2335	5735	28560	Pbr023360,Pbr011520,Pbr039814,Pbr007180,Pbr004949,Pbr009430,Pbr029971,Pbr012294,Pbr027203,Pbr014861,Pbr031897,Pbr012211,Pbr036155,Pbr009614,Pbr031904,Pbr009452,Pbr007163,Pbr042867,Pbr031919,Pbr028997,Pbr036934,Pbr013416,Pbr005028,Pbr019234,Pbr023365,Pbr005846,Pbr006608,Pbr042617,Pbr010526,Pbr019809,Pbr031918,Pbr038524,Pbr014853,Pbr032586,Pbr009412,Pbr017123,Pbr019214,Pbr042866,Pbr036950,Pbr041158…	-|-|-|-|-|-|-|-|-|-|-|-|-|-|-|-|-|-|-|-|-|-|-|-|-|-|-|-|-|-|-|-|-|-|-|-|-|-|-|-|-|-|-|-|-|-|-|-|-|-|-|-|-|-|-|-|-|-|-|-|-|-|-|-|-|-|-|-|-|-|-|-|-|-|-|-|-|-|-|-|-|-|-|-|-|-|-|-|-|-|-|-|-|-|-|-|-|-|-|-|-|-|-|-|-|-|-|-|-|-|-|-|-|-|-|-|-|-|-|-|-|-|-|-|-|-|-|-|-|-|-|-|-|-|-|-|-|-|-|-|-|-|-|-|-|-|-|-|-|-|-|-|-|-|-|-|-|-|-|-|-|-|-|-|-|-|-|-|-|-|-|-|-|-|-|-|-|-|-|-|-|-|-|-|-|-|-|-|-|-|-|-|-|-|-|-|-|-|-|-…
GO:0010821	regulation of mitochondrion organization	biological_process	0.26454	1	1	2335	4	28560	Pbr000856	-|
GO:0010822	positive regulation of mitochondrion organization	biological_process	0.26454	1	1	2335	4	28560	Pbr000856	-|
GO:0090199	regulation of release of cytochrome c from mitochondria	biological_process	0.26454	1	1	2335	4	28560	Pbr000856	-|
GO:0090200	positive regulation of release of cytochrome c from mitochondria	biological_process	0.26454	1	1	2335	4	28560	Pbr000856	-|
GO:0097193	intrinsic apoptotic signaling pathway	biological_process	0.26454	1	1	2335	4	28560	Pbr000856	-|
GO:2001233	regulation of apoptotic signaling pathway	biological_process	0.26454	1	1	2335	4	28560	Pbr000856	-|
GO:0043772	acyl-phosphate glycerol-3-phosphate acyltransferase activity	molecular_function	0.26461	1	1	2335	4	28560	Pbr012575	-|
GO:0008770	[acyl-carrier-protein] phosphodiesterase activity	molecular_function	0.26463	1	1	2335	4	28560	Pbr037924	-|
GO:0043752	adenosylcobinamide kinase activity	molecular_function	0.26464	1	1	2335	4	28560	Pbr015625	-|
GO:0008521	acetyl-CoA transporter activity	molecular_function	0.26469	1	1	2335	4	28560	Pbr024901	-|
GO:0051185	coenzyme transporter activity	molecular_function	0.26469	1	1	2335	4	28560	Pbr024901	-|
GO:0006450	regulation of translational fidelity	biological_process	0.2647	1	1	2335	4	28560	Pbr012292	-|
GO:0031854	orexigenic neuropeptide QRFP receptor binding	molecular_function	0.26471	1	1	2335	4	28560	Pbr014545	-|
GO:0009200	deoxyribonucleoside triphosphate metabolic process	biological_process	0.26471	1	1	2335	4	28560	Pbr039790	-|
GO:0009211	pyrimidine deoxyribonucleoside triphosphate metabolic process	biological_process	0.26471	1	1	2335	4	28560	Pbr039790	-|
GO:0046080	dUTP metabolic process	biological_process	0.26471	1	1	2335	4	28560	Pbr039790	-|
GO:0000302	response to reactive oxygen species	biological_process	0.26471	1	1	2335	4	28560	Pbr033730	-|
GO:1901031	regulation of response to reactive oxygen species	biological_process	0.26471	1	1	2335	4	28560	Pbr033730	-|
GO:0001816	cytokine production	biological_process	0.26471	1	1	2335	4	28560	Pbr029722	-|
GO:0001817	regulation of cytokine production	biological_process	0.26471	1	1	2335	4	28560	Pbr029722	-|
GO:0001819	positive regulation of cytokine production	biological_process	0.26471	1	1	2335	4	28560	Pbr029722	-|
GO:0010883	regulation of lipid storage	biological_process	0.26471	1	1	2335	4	28560	Pbr029722	-|
GO:0010884	positive regulation of lipid storage	biological_process	0.26471	1	1	2335	4	28560	Pbr029722	-|
GO:0000255	allantoin metabolic process	biological_process	0.26471	1	1	2335	4	28560	Pbr027446	-|
GO:0000256	allantoin catabolic process	biological_process	0.26471	1	1	2335	4	28560	Pbr027446	-|
GO:0006873	cellular ion homeostasis	biological_process	0.26566	1	6	2335	59	28560	Pbr038890,Pbr010526,Pbr029982,Pbr030887,Pbr026414,Pbr013055	-|-|-|-|-|-|
GO:0006875	cellular metal ion homeostasis	biological_process	0.26566	1	6	2335	59	28560	Pbr013055,Pbr026414,Pbr038890,Pbr029982,Pbr010526,Pbr030887	-|-|-|-|-|-|
GO:0030003	cellular cation homeostasis	biological_process	0.26566	1	6	2335	59	28560	Pbr030887,Pbr029982,Pbr038890,Pbr010526,Pbr026414,Pbr013055	-|-|-|-|-|-|
GO:0005509	calcium ion binding	molecular_function	0.26738	1	36	2335	438	28560	Pbr012305,Pbr012219,Pbr038661,Pbr010418,Pbr028048,Pbr013223,Pbr010446,Pbr021489,Pbr038657,Pbr021294,Pbr016313,Pbr019175,Pbr027439,Pbr036209,Pbr017121,Pbr023350,Pbr038652,Pbr012900,Pbr038667,Pbr019215,Pbr020069,Pbr002497,Pbr028327,Pbr034213,Pbr006551,Pbr012303,Pbr024891,Pbr038648,Pbr030420,Pbr017410,Pbr031962,Pbr003131,Pbr025113,Pbr012304,Pbr002625,Pbr018408	-|-|-|-|-|-|-|-|-|-|-|-|-|-|-|-|-|-|-|-|-|-|-|-|-|-|-|-|-|-|-|-|-|-|-|-|
GO:0016645	oxidoreductase activity, acting on the CH-NH group of donors	molecular_function	0.26746	1	6	2335	59	28560	Pbr002542,Pbr013338,Pbr009412,Pbr000284,Pbr024972,Pbr015617	-|-|-|-|-|-|
GO:0045935	positive regulation of nucleobase-containing compound metabolic process	biological_process	0.26759	1	6	2335	59	28560	Pbr021405,Pbr032383,Pbr037925,Pbr028324,Pbr017118,Pbr011527	-|-|-|-|-|-|
GO:0051173	positive regulation of nitrogen compound metabolic process	biological_process	0.26759	1	6	2335	59	28560	Pbr032383,Pbr037925,Pbr028324,Pbr017118,Pbr011527,Pbr021405	-|-|-|-|-|-|
GO:0051254	positive regulation of RNA metabolic process	biological_process	0.26759	1	6	2335	59	28560	Pbr021405,Pbr028324,Pbr032383,Pbr037925,Pbr011527,Pbr017118	-|-|-|-|-|-|
GO:0042147	retrograde transport, endosome to Golgi	biological_process	0.2691	1	2	2335	14	28560	Pbr000305,Pbr005813	-|-|
GO:0009966	regulation of signal transduction	biological_process	0.27181	1	7	2335	72	28560	Pbr000856,Pbr023349,Pbr013047,Pbr035529,Pbr009409,Pbr009410,Pbr000314	-|-|-|-|-|-|-|
GO:0016838	carbon-oxygen lyase activity, acting on phosphates	molecular_function	0.27327	1	7	2335	72	28560	Pbr005033,Pbr037924,Pbr037928,Pbr006608,Pbr037925,Pbr005334,Pbr005031	-|-|-|-|-|-|-|
GO:0010941	regulation of cell death	biological_process	0.27492	1	7	2335	72	28560	Pbr032932,Pbr012660,Pbr017418,Pbr031305,Pbr022991,Pbr027432,Pbr000856	-|-|-|-|-|-|-|
GO:0042981	regulation of apoptotic process	biological_process	0.27492	1	7	2335	72	28560	Pbr012660,Pbr032932,Pbr022991,Pbr000856,Pbr027432,Pbr017418,Pbr031305	-|-|-|-|-|-|-|
GO:0043067	regulation of programmed cell death	biological_process	0.27492	1	7	2335	72	28560	Pbr012660,Pbr032932,Pbr027432,Pbr000856,Pbr022991,Pbr031305,Pbr017418	-|-|-|-|-|-|-|
GO:0016679	oxidoreductase activity, acting on diphenols and related substances as donors	molecular_function	0.27503	1	6	2335	60	28560	Pbr000322,Pbr000324,Pbr000325,Pbr000326,Pbr031958,Pbr000321	-|-|-|-|-|-|
GO:0015077	monovalent inorganic cation transmembrane transporter activity	molecular_function	0.27626	1	44	2335	545	28560	Pbr010525,Pbr025111,Pbr006602,Pbr014548,Pbr005842,Pbr002619,Pbr008346,Pbr007345,Pbr017120,Pbr006593,Pbr009170,Pbr009621,Pbr014866,Pbr010010,Pbr032931,Pbr026423,Pbr011488,Pbr037928,Pbr014546,Pbr009412,Pbr034195,Pbr039821,Pbr038524,Pbr039795,Pbr000622,Pbr033747,Pbr039828,Pbr024991,Pbr039820,Pbr014549,Pbr019082,Pbr013060,Pbr010018,Pbr019828,Pbr031302,Pbr010019,Pbr009614,Pbr002150,Pbr008340,Pbr031897…	-|-|-|-|-|-|-|-|-|-|-|-|-|-|-|-|-|-|-|-|-|-|-|-|-|-|-|-|-|-|-|-|-|-|-|-|-|-|-|-|-|-|-|-|
GO:0019439	aromatic compound catabolic process	biological_process	0.27655	1	12	2335	134	28560	Pbr021402,Pbr000294,Pbr037007,Pbr037923,Pbr000622,Pbr011475,Pbr014893,Pbr003204,Pbr014553,Pbr042866,Pbr000295,Pbr010405	-|-|-|-|-|-|-|-|-|-|-|-|
GO:0009690	cytokinin metabolic process	biological_process	0.27755	1	2	2335	14	28560	Pbr024972,Pbr015617	-|-|
GO:0010817	regulation of hormone levels	biological_process	0.27755	1	2	2335	14	28560	Pbr015617,Pbr024972	-|-|
GO:0019139	cytokinin dehydrogenase activity	molecular_function	0.27755	1	2	2335	14	28560	Pbr015617,Pbr024972	-|-|
GO:0034754	cellular hormone metabolic process	biological_process	0.27755	1	2	2335	14	28560	Pbr024972,Pbr015617	-|-|
GO:0042445	hormone metabolic process	biological_process	0.27755	1	2	2335	14	28560	Pbr024972,Pbr015617	-|-|
GO:0030337	DNA polymerase processivity factor activity	molecular_function	0.27769	1	2	2335	14	28560	Pbr000406,Pbr003248	-|-|
GO:0043241	protein complex disassembly	biological_process	0.27918	1	5	2335	48	28560	Pbr020382,Pbr042867,Pbr009406,Pbr000286,Pbr038900	-|-|-|-|-|
GO:0009308	amine metabolic process	biological_process	0.27962	1	11	2335	122	28560	Pbr013420,Pbr021477,Pbr015617,Pbr024972,Pbr002485,Pbr031962,Pbr016101,Pbr026726,Pbr007156,Pbr021367,Pbr038668	-|-|-|-|-|-|-|-|-|-|-|
GO:0065004	protein-DNA complex assembly	biological_process	0.27968	1	8	2335	84	28560	Pbr031919,Pbr026011,Pbr015626,Pbr032382,Pbr011488,Pbr026006,Pbr017109,Pbr016304	-|-|-|-|-|-|-|-|
GO:0071824	protein-DNA complex subunit organization	biological_process	0.27968	1	8	2335	84	28560	Pbr017109,Pbr016304,Pbr026006,Pbr011488,Pbr032382,Pbr015626,Pbr026011,Pbr031919	-|-|-|-|-|-|-|-|
GO:0043248	proteasome assembly	biological_process	0.2825	1	4	2335	37	28560	Pbr027959,Pbr028056,Pbr027968,Pbr030211	-|-|-|-|
GO:0022890	inorganic cation transmembrane transporter activity	molecular_function	0.28401	1	64	2335	809	28560	Pbr039820,Pbr019082,Pbr014549,Pbr030887,Pbr010018,Pbr013060,Pbr021486,Pbr019828,Pbr002150,Pbr013340,Pbr002485,Pbr010019,Pbr026725,Pbr012895,Pbr014548,Pbr008346,Pbr002619,Pbr010525,Pbr025111,Pbr020063,Pbr014866,Pbr007345,Pbr017120,Pbr006593,Pbr009170,Pbr035529,Pbr039821,Pbr029982,Pbr032931,Pbr026423,Pbr014546,Pbr037928,Pbr012896,Pbr033747,Pbr039828,Pbr026414,Pbr039795,Pbr020355,Pbr024991,Pbr014871…	-|-|-|-|-|-|-|-|-|-|-|-|-|-|-|-|-|-|-|-|-|-|-|-|-|-|-|-|-|-|-|-|-|-|-|-|-|-|-|-|-|-|-|-|-|-|-|-|-|-|-|-|-|-|-|-|-|-|-|-|-|-|-|-|
GO:0004659	prenyltransferase activity	molecular_function	0.28403	1	5	2335	50	28560	Pbr028995,Pbr022864,Pbr039400,Pbr028996,Pbr012237	-|-|-|-|-|
GO:0048513	organ development	biological_process	0.28523	1	4	2335	37	28560	Pbr000413,Pbr008337,Pbr019216,Pbr011527	-|-|-|-|
GO:0051128	regulation of cellular component organization	biological_process	0.28689	1	12	2335	135	28560	Pbr038525,Pbr000856,Pbr007172,Pbr020382,Pbr038523,Pbr037925,Pbr028324,Pbr003255,Pbr009406,Pbr020001,Pbr038524,Pbr011472	-|-|-|-|-|-|-|-|-|-|-|-|
GO:0072524	pyridine-containing compound metabolic process	biological_process	0.29091	1	5	2335	49	28560	Pbr026727,Pbr021374,Pbr013416,Pbr004482,Pbr033202	-|-|-|-|-|
GO:0016861	intramolecular oxidoreductase activity, interconverting aldoses and ketoses	molecular_function	0.2914	1	4	2335	37	28560	Pbr032377,Pbr021374,Pbr013420,Pbr032586	-|-|-|-|
GO:0055065	metal ion homeostasis	biological_process	0.29148	1	6	2335	61	28560	Pbr026414,Pbr013055,Pbr038890,Pbr010526,Pbr029982,Pbr030887	-|-|-|-|-|-|
GO:0055082	cellular chemical homeostasis	biological_process	0.29149	1	6	2335	61	28560	Pbr026414,Pbr013055,Pbr029982,Pbr038890,Pbr010526,Pbr030887	-|-|-|-|-|-|
GO:0044421	extracellular region part	cellular_component	0.29187	1	36	2335	444	28560	Pbr038657,Pbr002286,Pbr034204,Pbr019818,Pbr013223,Pbr017118,Pbr007152,Pbr021489,Pbr037004,Pbr023151,Pbr032383,Pbr012900,Pbr028907,Pbr000683,Pbr023153,Pbr009623,Pbr038652,Pbr006591,Pbr010008,Pbr013337,Pbr023350,Pbr016313,Pbr036998,Pbr000666,Pbr010411,Pbr028327,Pbr014850,Pbr017110,Pbr000623,Pbr016306,Pbr033555,Pbr007172,Pbr003131,Pbr010526,Pbr030420,Pbr012574	-|-|-|-|-|-|-|-|-|-|-|-|-|-|-|-|-|-|-|-|-|-|-|-|-|-|-|-|-|-|-|-|-|-|-|-|
GO:0009126	purine nucleoside monophosphate metabolic process	biological_process	0.29226	1	3	2335	26	28560	Pbr023793,Pbr041337,Pbr035529	-|-|-|
GO:0009127	purine nucleoside monophosphate biosynthetic process	biological_process	0.29226	1	3	2335	26	28560	Pbr023793,Pbr041337,Pbr035529	-|-|-|
GO:0009167	purine ribonucleoside monophosphate metabolic process	biological_process	0.29226	1	3	2335	26	28560	Pbr035529,Pbr023793,Pbr041337	-|-|-|
GO:0009168	purine ribonucleoside monophosphate biosynthetic process	biological_process	0.29226	1	3	2335	26	28560	Pbr035529,Pbr041337,Pbr023793	-|-|-|
GO:0090304	nucleic acid metabolic process	biological_process	0.29284	1	363	2335	4819	28560	Pbr012302,Pbr009448,Pbr019240,Pbr038900,Pbr033558,Pbr017485,Pbr019805,Pbr037009,Pbr012898,Pbr037914,Pbr028337,Pbr029726,Pbr005174,Pbr012900,Pbr037619,Pbr010405,Pbr000385,Pbr016310,Pbr004021,Pbr012662,Pbr002949,Pbr006548,Pbr024988,Pbr003251,Pbr009450,Pbr000315,Pbr020379,Pbr000398,Pbr021363,Pbr011965,Pbr024992,Pbr005496,Pbr021365,Pbr040217,Pbr002937,Pbr016302,Pbr009454,Pbr030418,Pbr026422,Pbr015625…	-|-|-|-|-|-|-|-|-|-|-|-|-|-|-|-|-|-|-|-|-|-|-|-|-|-|-|-|-|-|-|-|-|-|-|-|-|-|-|-|-|-|-|-|-|-|-|-|-|-|-|-|-|-|-|-|-|-|-|-|-|-|-|-|-|-|-|-|-|-|-|-|-|-|-|-|-|-|-|-|-|-|-|-|-|-|-|-|-|-|-|-|-|-|-|-|-|-|-|-|-|-|-|-|-|-|-|-|-|-|-|-|-|-|-|-|-|-|-|-|-|-|-|-|-|-|-|-|-|-|-|-|-|-|-|-|-|-|-|-|-|-|-|-|-|-|-|-|-|-|-|-|-|-|-|-|-|-|-|-|-|-|-|-|-|-|-|-|-|-|-|-|-|-|-|-|-|-|-|-|-|-|-|-|-|-|-|-|-|-|-|-|-|-|-|-|-|-|-|-…
GO:0016857	racemase and epimerase activity, acting on carbohydrates and derivatives	molecular_function	0.29295	1	3	2335	26	28560	Pbr004478,Pbr004482,Pbr002563	-|-|-|
GO:0009166	nucleotide catabolic process	biological_process	0.29337	1	3	2335	26	28560	Pbr000622,Pbr011475,Pbr021402	-|-|-|
GO:1901292	nucleoside phosphate catabolic process	biological_process	0.29337	1	3	2335	26	28560	Pbr011475,Pbr000622,Pbr021402	-|-|-|
GO:0044248	cellular catabolic process	biological_process	0.29385	1	55	2335	693	28560	Pbr037923,Pbr041164,Pbr000287,Pbr014553,Pbr031185,Pbr007180,Pbr011475,Pbr038910,Pbr022991,Pbr010405,Pbr020010,Pbr009159,Pbr027446,Pbr021480,Pbr031184,Pbr002622,Pbr038730,Pbr002489,Pbr021217,Pbr013060,Pbr014893,Pbr018534,Pbr032574,Pbr016109,Pbr007152,Pbr037007,Pbr003140,Pbr006587,Pbr000294,Pbr010526,Pbr003204,Pbr031918,Pbr000622,Pbr033555,Pbr031901,Pbr027432,Pbr007172,Pbr025106,Pbr011488,Pbr026723…	-|-|-|-|-|-|-|-|-|-|-|-|-|-|-|-|-|-|-|-|-|-|-|-|-|-|-|-|-|-|-|-|-|-|-|-|-|-|-|-|-|-|-|-|-|-|-|-|-|-|-|-|-|-|-|
GO:0006928	cellular component movement	biological_process	0.29415	1	22	2335	264	28560	Pbr038905,Pbr028444,Pbr014850,Pbr023353,Pbr000623,Pbr002622,Pbr029725,Pbr004026,Pbr020001,Pbr002576,Pbr023774,Pbr003132,Pbr007172,Pbr007010,Pbr011465,Pbr017123,Pbr014867,Pbr041164,Pbr021798,Pbr018491,Pbr011463,Pbr005835	-|-|-|-|-|-|-|-|-|-|-|-|-|-|-|-|-|-|-|-|-|-|
GO:0010646	regulation of cell communication	biological_process	0.29546	1	7	2335	74	28560	Pbr000314,Pbr009410,Pbr009409,Pbr035529,Pbr023349,Pbr013047,Pbr000856	-|-|-|-|-|-|-|
GO:0003774	motor activity	molecular_function	0.29594	1	14	2335	163	28560	Pbr029725,Pbr013633,Pbr021217,Pbr007155,Pbr013215,Pbr005835,Pbr011463,Pbr004026,Pbr028444,Pbr038905,Pbr023353,Pbr014867,Pbr017123,Pbr014850	-|-|-|-|-|-|-|-|-|-|-|-|-|-|
GO:0005096	GTPase activator activity	molecular_function	0.29742	1	7	2335	74	28560	Pbr005332,Pbr022993,Pbr015415,Pbr012224,Pbr017105,Pbr010411,Pbr000291	-|-|-|-|-|-|-|
GO:0033692	cellular polysaccharide biosynthetic process	biological_process	0.29875	1	9	2335	100	28560	Pbr009428,Pbr000683,Pbr035534,Pbr016107,Pbr023772,Pbr031958,Pbr035531,Pbr012661,Pbr002623	-|-|-|-|-|-|-|-|-|
GO:2000026	regulation of multicellular organismal development	biological_process	0.29918	1	2	2335	15	28560	Pbr000413,Pbr019216	-|-|
GO:0016763	transferase activity, transferring pentosyl groups	molecular_function	0.29954	1	6	2335	62	28560	Pbr038652,Pbr003252,Pbr004482,Pbr005498,Pbr013416,Pbr038657	-|-|-|-|-|-|
GO:0005975	carbohydrate metabolic process	biological_process	0.29957	1	104	2335	1345	28560	Pbr005841,Pbr022329,Pbr023350,Pbr034207,Pbr031963,Pbr036932,Pbr000317,Pbr027954,Pbr032052,Pbr013340,Pbr020067,Pbr000683,Pbr000641,Pbr038903,Pbr005161,Pbr036939,Pbr017404,Pbr002563,Pbr007013,Pbr036933,Pbr038652,Pbr000316,Pbr005501,Pbr002123,Pbr011495,Pbr028992,Pbr019095,Pbr013060,Pbr013637,Pbr038657,Pbr005164,Pbr023780,Pbr005502,Pbr017119,Pbr011476,Pbr017410,Pbr013330,Pbr004482,Pbr006553,Pbr014902…	-|-|-|-|-|-|-|-|-|-|-|-|-|-|-|-|-|-|-|-|-|-|-|-|-|-|-|-|-|-|-|-|-|-|-|-|-|-|-|-|-|-|-|-|-|-|-|-|-|-|-|-|-|-|-|-|-|-|-|-|-|-|-|-|-|-|-|-|-|-|-|-|-|-|-|-|-|-|-|-|-|-|-|-|-|-|-|-|-|-|-|-|-|-|-|-|-|-|-|-|-|-|-|-|
GO:0043093	cytokinesis by binary fission	biological_process	0.29973	1	10	2335	111	28560	Pbr002622,Pbr009406,Pbr007163,Pbr016302,Pbr003132,Pbr017123,Pbr011488,Pbr014850,Pbr030422,Pbr007152	-|-|-|-|-|-|-|-|-|-|
GO:0004176	ATP-dependent peptidase activity	molecular_function	0.29998	1	2	2335	15	28560	Pbr014547,Pbr000845	-|-|
GO:0044550	secondary metabolite biosynthetic process	biological_process	0.30038	1	3	2335	26	28560	Pbr009440,Pbr026423,Pbr009411	-|-|-|
GO:0006777	Mo-molybdopterin cofactor biosynthetic process	biological_process	0.30103	1	3	2335	26	28560	Pbr027191,Pbr027429,Pbr029987	-|-|-|
GO:0019720	Mo-molybdopterin cofactor metabolic process	biological_process	0.30103	1	3	2335	26	28560	Pbr029987,Pbr027429,Pbr027191	-|-|-|
GO:0016776	phosphotransferase activity, phosphate group as acceptor	molecular_function	0.30167	1	3	2335	26	28560	Pbr002574,Pbr027203,Pbr036940	-|-|-|
GO:0016051	carbohydrate biosynthetic process	biological_process	0.30322	1	17	2335	202	28560	Pbr023772,Pbr030203,Pbr016096,Pbr004022,Pbr013060,Pbr032924,Pbr035531,Pbr012661,Pbr002623,Pbr009428,Pbr017404,Pbr016107,Pbr035534,Pbr000683,Pbr031958,Pbr034207,Pbr012584	-|-|-|-|-|-|-|-|-|-|-|-|-|-|-|-|-|
GO:0008238	exopeptidase activity	molecular_function	0.30364	1	11	2335	124	28560	Pbr038659,Pbr025116,Pbr034206,Pbr021212,Pbr021211,Pbr021215,Pbr038650,Pbr000314,Pbr020395,Pbr026422,Pbr005498	-|-|-|-|-|-|-|-|-|-|-|
GO:0001514	selenocysteine incorporation	biological_process	0.3039	1	2	2335	15	28560	Pbr019999,Pbr013990	-|-|
GO:0006451	translational readthrough	biological_process	0.3039	1	2	2335	15	28560	Pbr019999,Pbr013990	-|-|
GO:0016813	hydrolase activity, acting on carbon-nitrogen (but not peptide) bonds, in linear amidines	molecular_function	0.30408	1	2	2335	15	28560	Pbr007156,Pbr027446	-|-|
GO:0006213	pyrimidine nucleoside metabolic process	biological_process	0.30425	1	2	2335	15	28560	Pbr036940,Pbr027203	-|-|
GO:0016482	cytoplasmic transport	biological_process	0.30445	1	27	2335	334	28560	Pbr028056,Pbr013060,Pbr038668,Pbr010246,Pbr027793,Pbr012907,Pbr029725,Pbr014850,Pbr010446,Pbr010245,Pbr036211,Pbr028044,Pbr007337,Pbr005842,Pbr014553,Pbr010027,Pbr018186,Pbr025118,Pbr017112,Pbr002539,Pbr010255,Pbr036938,Pbr006562,Pbr027191,Pbr037619,Pbr020403,Pbr027206	-|-|-|-|-|-|-|-|-|-|-|-|-|-|-|-|-|-|-|-|-|-|-|-|-|-|-|
GO:0050801	ion homeostasis	biological_process	0.30464	1	6	2335	62	28560	Pbr026414,Pbr013055,Pbr030887,Pbr029982,Pbr038890,Pbr010526	-|-|-|-|-|-|
GO:0055080	cation homeostasis	biological_process	0.30464	1	6	2335	62	28560	Pbr030887,Pbr010526,Pbr038890,Pbr029982,Pbr013055,Pbr026414	-|-|-|-|-|-|
GO:0007217	tachykinin receptor signaling pathway	biological_process	0.30483	1	2	2335	15	28560	Pbr017429,Pbr017410	-|-|
GO:0008645	hexose transport	biological_process	0.30493	1	2	2335	15	28560	Pbr032388,Pbr036999	-|-|
GO:0010827	regulation of glucose transport	biological_process	0.30493	1	2	2335	15	28560	Pbr036999,Pbr032388	-|-|
GO:0010829	negative regulation of glucose transport	biological_process	0.30493	1	2	2335	15	28560	Pbr036999,Pbr032388	-|-|
GO:0015758	glucose transport	biological_process	0.30493	1	2	2335	15	28560	Pbr036999,Pbr032388	-|-|
GO:0046323	glucose import	biological_process	0.30493	1	2	2335	15	28560	Pbr032388,Pbr036999	-|-|
GO:0046324	regulation of glucose import	biological_process	0.30493	1	2	2335	15	28560	Pbr032388,Pbr036999	-|-|
GO:0046325	negative regulation of glucose import	biological_process	0.30493	1	2	2335	15	28560	Pbr032388,Pbr036999	-|-|
GO:0031412	gas vesicle organization	biological_process	0.30585	1	2	2335	15	28560	Pbr031318,Pbr029725	-|-|
GO:0009132	nucleoside diphosphate metabolic process	biological_process	0.30598	1	2	2335	15	28560	Pbr036940,Pbr027203	-|-|
GO:0015833	peptide transport	biological_process	0.30599	1	2	2335	15	28560	Pbr042646,Pbr019244	-|-|
GO:0005779	integral to peroxisomal membrane	cellular_component	0.30599	1	2	2335	15	28560	Pbr020358,Pbr036209	-|-|
GO:0031231	intrinsic to peroxisomal membrane	cellular_component	0.30599	1	2	2335	15	28560	Pbr036209,Pbr020358	-|-|
GO:1901363	heterocyclic compound binding	molecular_function	0.30701	1	711	2335	9540	28560	Pbr027455,Pbr016305,Pbr007155,Pbr038670,Pbr017427,Pbr024979,Pbr005841,Pbr026012,Pbr002568,Pbr019232,Pbr000410,Pbr000841,Pbr013335,Pbr038891,Pbr038668,Pbr013053,Pbr000636,Pbr010245,Pbr021409,Pbr000407,Pbr028445,Pbr015625,Pbr013990,Pbr021359,Pbr000628,Pbr042610,Pbr039394,Pbr038892,Pbr032059,Pbr013330,Pbr030207,Pbr013425,Pbr018186,Pbr019821,Pbr025113,Pbr006554,Pbr029978,Pbr009453,Pbr033559,Pbr005495…	-|-|-|-|-|-|-|-|-|-|-|-|-|-|-|-|-|-|-|-|-|-|-|-|-|-|-|-|-|-|-|-|-|-|-|-|-|-|-|-|-|-|-|-|-|-|-|-|-|-|-|-|-|-|-|-|-|-|-|-|-|-|-|-|-|-|-|-|-|-|-|-|-|-|-|-|-|-|-|-|-|-|-|-|-|-|-|-|-|-|-|-|-|-|-|-|-|-|-|-|-|-|-|-|-|-|-|-|-|-|-|-|-|-|-|-|-|-|-|-|-|-|-|-|-|-|-|-|-|-|-|-|-|-|-|-|-|-|-|-|-|-|-|-|-|-|-|-|-|-|-|-|-|-|-|-|-|-|-|-|-|-|-|-|-|-|-|-|-|-|-|-|-|-|-|-|-|-|-|-|-|-|-|-|-|-|-|-|-|-|-|-|-|-|-|-|-|-|-|-…
GO:0030260	entry into host cell	biological_process	0.30777	1	3	2335	27	28560	Pbr019821,Pbr030891,Pbr000394	-|-|-|
GO:0044409	entry into host	biological_process	0.30777	1	3	2335	27	28560	Pbr000394,Pbr030891,Pbr019821	-|-|-|
GO:0046718	viral entry into host cell	biological_process	0.30777	1	3	2335	27	28560	Pbr019821,Pbr000394,Pbr030891	-|-|-|
GO:0051806	entry into cell of other organism involved in symbiotic interaction	biological_process	0.30777	1	3	2335	27	28560	Pbr030891,Pbr000394,Pbr019821	-|-|-|
GO:0051828	entry into other organism involved in symbiotic interaction	biological_process	0.30777	1	3	2335	27	28560	Pbr030891,Pbr000394,Pbr019821	-|-|-|
GO:0043624	cellular protein complex disassembly	biological_process	0.30809	1	4	2335	38	28560	Pbr038900,Pbr000286,Pbr042867,Pbr020382	-|-|-|-|
GO:0097159	organic cyclic compound binding	molecular_function	0.30826	1	711	2335	9541	28560	Pbr005834,Pbr017491,Pbr013049,Pbr028321,Pbr016113,Pbr012902,Pbr008336,Pbr017006,Pbr035529,Pbr027193,Pbr037925,Pbr028994,Pbr000413,Pbr011516,Pbr022852,Pbr015618,Pbr021403,Pbr023362,Pbr024891,Pbr014548,Pbr028324,Pbr027208,Pbr021346,Pbr009435,Pbr004029,Pbr005820,Pbr020337,Pbr005835,Pbr008352,Pbr011494,Pbr031922,Pbr028448,Pbr002563,Pbr002485,Pbr004958,Pbr026011,Pbr031920,Pbr032589,Pbr028999,Pbr011495…	-|-|-|-|-|-|-|-|-|-|-|-|-|-|-|-|-|-|-|-|-|-|-|-|-|-|-|-|-|-|-|-|-|-|-|-|-|-|-|-|-|-|-|-|-|-|-|-|-|-|-|-|-|-|-|-|-|-|-|-|-|-|-|-|-|-|-|-|-|-|-|-|-|-|-|-|-|-|-|-|-|-|-|-|-|-|-|-|-|-|-|-|-|-|-|-|-|-|-|-|-|-|-|-|-|-|-|-|-|-|-|-|-|-|-|-|-|-|-|-|-|-|-|-|-|-|-|-|-|-|-|-|-|-|-|-|-|-|-|-|-|-|-|-|-|-|-|-|-|-|-|-|-|-|-|-|-|-|-|-|-|-|-|-|-|-|-|-|-|-|-|-|-|-|-|-|-|-|-|-|-|-|-|-|-|-|-|-|-|-|-|-|-|-|-|-|-|-|-|-…
GO:0003779	actin binding	molecular_function	0.30921	1	19	2335	227	28560	Pbr032056,Pbr010252,Pbr037925,Pbr011522,Pbr033734,Pbr000411,Pbr023352,Pbr023348,Pbr002946,Pbr007170,Pbr021218,Pbr031321,Pbr009415,Pbr011525,Pbr032061,Pbr012901,Pbr029007,Pbr002958,Pbr041081	-|-|-|-|-|-|-|-|-|-|-|-|-|-|-|-|-|-|-|
GO:0009267	cellular response to starvation	biological_process	0.30991	1	3	2335	27	28560	Pbr031901,Pbr016109,Pbr019100	-|-|-|
GO:0031667	response to nutrient levels	biological_process	0.30991	1	3	2335	27	28560	Pbr019100,Pbr031901,Pbr016109	-|-|-|
GO:0031669	cellular response to nutrient levels	biological_process	0.30991	1	3	2335	27	28560	Pbr016109,Pbr031901,Pbr019100	-|-|-|
GO:0042594	response to starvation	biological_process	0.30991	1	3	2335	27	28560	Pbr031901,Pbr016109,Pbr019100	-|-|-|
GO:0016842	amidine-lyase activity	molecular_function	0.31322	1	1	2335	5	28560	Pbr023793	-|
GO:0005283	sodium:amino acid symporter activity	molecular_function	0.31445	1	1	2335	5	28560	Pbr032931	-|
GO:0005294	neutral L-amino acid secondary active transmembrane transporter activity	molecular_function	0.31445	1	1	2335	5	28560	Pbr032931	-|
GO:0005343	organic acid:sodium symporter activity	molecular_function	0.31445	1	1	2335	5	28560	Pbr032931	-|
GO:0005416	cation:amino acid symporter activity	molecular_function	0.31445	1	1	2335	5	28560	Pbr032931	-|
GO:0015175	neutral amino acid transmembrane transporter activity	molecular_function	0.31445	1	1	2335	5	28560	Pbr032931	-|
GO:0015655	alanine:sodium symporter activity	molecular_function	0.31445	1	1	2335	5	28560	Pbr032931	-|
GO:0015804	neutral amino acid transport	biological_process	0.31445	1	1	2335	5	28560	Pbr032931	-|
GO:0022858	alanine transmembrane transporter activity	molecular_function	0.31445	1	1	2335	5	28560	Pbr032931	-|
GO:0032328	alanine transport	biological_process	0.31445	1	1	2335	5	28560	Pbr032931	-|
GO:0009317	acetyl-CoA carboxylase complex	cellular_component	0.31449	1	1	2335	5	28560	Pbr010521	-|
GO:0008217	regulation of blood pressure	biological_process	0.31496	1	1	2335	5	28560	Pbr027453	-|
GO:0042311	vasodilation	biological_process	0.31496	1	1	2335	5	28560	Pbr027453	-|
GO:0042312	regulation of vasodilation	biological_process	0.31496	1	1	2335	5	28560	Pbr027453	-|
GO:0004096	catalase activity	molecular_function	0.3152	1	1	2335	5	28560	Pbr000645	-|
GO:0017069	snRNA binding	molecular_function	0.31622	1	1	2335	5	28560	Pbr022318	-|
GO:0018196	peptidyl-asparagine modification	biological_process	0.31641	1	1	2335	5	28560	Pbr002285	-|
GO:0018279	protein N-linked glycosylation via asparagine	biological_process	0.31641	1	1	2335	5	28560	Pbr002285	-|
GO:0005201	extracellular matrix structural constituent	molecular_function	0.31716	1	1	2335	5	28560	Pbr011527	-|
GO:0048472	threonine-phosphate decarboxylase activity	molecular_function	0.31787	1	1	2335	5	28560	Pbr035535	-|
GO:0042176	regulation of protein catabolic process	biological_process	0.31815	1	1	2335	5	28560	Pbr020360	-|
GO:0009065	glutamine family amino acid catabolic process	biological_process	0.31819	1	1	2335	5	28560	Pbr000287	-|
GO:0042995	cell projection	cellular_component	0.3183	1	10	2335	113	28560	Pbr003132,Pbr007172,Pbr007010,Pbr011465,Pbr002622,Pbr000623,Pbr041164,Pbr021798,Pbr018491,Pbr020001	-|-|-|-|-|-|-|-|-|-|
GO:0006858	extracellular transport	biological_process	0.31842	1	1	2335	5	28560	Pbr036203	-|
GO:0005143	interleukin-12 receptor binding	molecular_function	0.31859	1	1	2335	5	28560	Pbr009170	-|
GO:0006152	purine nucleoside catabolic process	biological_process	0.31878	1	1	2335	5	28560	Pbr021402	-|
GO:0006184	GTP catabolic process	biological_process	0.31878	1	1	2335	5	28560	Pbr021402	-|
GO:0009143	nucleoside triphosphate catabolic process	biological_process	0.31878	1	1	2335	5	28560	Pbr021402	-|
GO:0009146	purine nucleoside triphosphate catabolic process	biological_process	0.31878	1	1	2335	5	28560	Pbr021402	-|
GO:0009164	nucleoside catabolic process	biological_process	0.31878	1	1	2335	5	28560	Pbr021402	-|
GO:0009203	ribonucleoside triphosphate catabolic process	biological_process	0.31878	1	1	2335	5	28560	Pbr021402	-|
GO:0009207	purine ribonucleoside triphosphate catabolic process	biological_process	0.31878	1	1	2335	5	28560	Pbr021402	-|
GO:0033124	regulation of GTP catabolic process	biological_process	0.31878	1	1	2335	5	28560	Pbr021402	-|
GO:0042454	ribonucleoside catabolic process	biological_process	0.31878	1	1	2335	5	28560	Pbr021402	-|
GO:0043087	regulation of GTPase activity	biological_process	0.31878	1	1	2335	5	28560	Pbr021402	-|
GO:0046130	purine ribonucleoside catabolic process	biological_process	0.31878	1	1	2335	5	28560	Pbr021402	-|
GO:1901069	guanosine-containing compound catabolic process	biological_process	0.31878	1	1	2335	5	28560	Pbr021402	-|
GO:1901658	glycosyl compound catabolic process	biological_process	0.31878	1	1	2335	5	28560	Pbr021402	-|
GO:0005615	extracellular space	cellular_component	0.31899	1	11	2335	126	28560	Pbr037004,Pbr023151,Pbr000623,Pbr013337,Pbr036998,Pbr012574,Pbr010411,Pbr023153,Pbr007172,Pbr014850,Pbr007152	-|-|-|-|-|-|-|-|-|-|-|
GO:0042255	ribosome assembly	biological_process	0.31907	1	1	2335	5	28560	Pbr039399	-|
GO:0042256	mature ribosome assembly	biological_process	0.31907	1	1	2335	5	28560	Pbr039399	-|
GO:0003922	GMP synthase (glutamine-hydrolyzing) activity	molecular_function	0.31911	1	1	2335	5	28560	Pbr041337	-|
GO:0006177	GMP biosynthetic process	biological_process	0.31911	1	1	2335	5	28560	Pbr041337	-|
GO:0046037	GMP metabolic process	biological_process	0.31911	1	1	2335	5	28560	Pbr041337	-|
GO:0005977	glycogen metabolic process	biological_process	0.31912	1	1	2335	5	28560	Pbr012661	-|
GO:0005978	glycogen biosynthetic process	biological_process	0.31912	1	1	2335	5	28560	Pbr012661	-|
GO:0004325	ferrochelatase activity	molecular_function	0.31912	1	1	2335	5	28560	Pbr019820	-|
GO:0035064	methylated histone residue binding	molecular_function	0.31912	1	1	2335	5	28560	Pbr011959	-|
GO:0008418	protein-N-terminal asparagine amidohydrolase activity	molecular_function	0.31912	1	1	2335	5	28560	Pbr023776	-|
GO:0030975	thiamine binding	molecular_function	0.31912	1	1	2335	5	28560	Pbr005028	-|
GO:0010257	NADH dehydrogenase complex assembly	biological_process	0.31912	1	1	2335	5	28560	Pbr017403	-|
GO:0032981	mitochondrial respiratory chain complex I assembly	biological_process	0.31912	1	1	2335	5	28560	Pbr017403	-|
GO:0097031	mitochondrial respiratory chain complex I biogenesis	biological_process	0.31912	1	1	2335	5	28560	Pbr017403	-|
GO:0004057	arginyltransferase activity	molecular_function	0.31912	1	1	2335	5	28560	Pbr020353	-|
GO:0016598	protein arginylation	biological_process	0.31912	1	1	2335	5	28560	Pbr020353	-|
GO:0010374	stomatal complex development	biological_process	0.31912	1	1	2335	5	28560	Pbr019216	-|
GO:0045682	regulation of epidermis development	biological_process	0.31912	1	1	2335	5	28560	Pbr019216	-|
GO:0045684	positive regulation of epidermis development	biological_process	0.31912	1	1	2335	5	28560	Pbr019216	-|
GO:0048580	regulation of post-embryonic development	biological_process	0.31912	1	1	2335	5	28560	Pbr019216	-|
GO:0048582	positive regulation of post-embryonic development	biological_process	0.31912	1	1	2335	5	28560	Pbr019216	-|
GO:2000038	regulation of stomatal complex development	biological_process	0.31912	1	1	2335	5	28560	Pbr019216	-|
GO:2000123	positive regulation of stomatal complex development	biological_process	0.31912	1	1	2335	5	28560	Pbr019216	-|
GO:0005057	receptor signaling protein activity	molecular_function	0.31912	1	1	2335	5	28560	Pbr031907	-|
GO:0004420	hydroxymethylglutaryl-CoA reductase (NADPH) activity	molecular_function	0.31912	1	1	2335	5	28560	Pbr035530	-|
GO:0016867	intramolecular transferase activity, transferring acyl groups	molecular_function	0.31913	1	1	2335	5	28560	Pbr033735	-|
GO:0016993	precorrin-8X methylmutase activity	molecular_function	0.31913	1	1	2335	5	28560	Pbr033735	-|
GO:0009891	positive regulation of biosynthetic process	biological_process	0.32	1	6	2335	63	28560	Pbr021405,Pbr028324,Pbr037925,Pbr032383,Pbr011527,Pbr017118	-|-|-|-|-|-|
GO:0010557	positive regulation of macromolecule biosynthetic process	biological_process	0.32	1	6	2335	63	28560	Pbr028324,Pbr037925,Pbr032383,Pbr011527,Pbr017118,Pbr021405	-|-|-|-|-|-|
GO:0031328	positive regulation of cellular biosynthetic process	biological_process	0.32	1	6	2335	63	28560	Pbr017118,Pbr011527,Pbr028324,Pbr037925,Pbr032383,Pbr021405	-|-|-|-|-|-|
GO:0006275	regulation of DNA replication	biological_process	0.32027	1	3	2335	27	28560	Pbr030422,Pbr032383,Pbr012215	-|-|-|
GO:0006817	phosphate ion transport	biological_process	0.32136	1	2	2335	16	28560	Pbr016097,Pbr042894	-|-|
GO:0022613	ribonucleoprotein complex biogenesis	biological_process	0.32184	1	17	2335	204	28560	Pbr017486,Pbr039399,Pbr034163,Pbr014860,Pbr002937,Pbr012574,Pbr006548,Pbr000293,Pbr003254,Pbr014552,Pbr029980,Pbr018533,Pbr021497,Pbr021680,Pbr012898,Pbr018535,Pbr005821	-|-|-|-|-|-|-|-|-|-|-|-|-|-|-|-|-|
GO:0006351	transcription, DNA-dependent	biological_process	0.32352	1	224	2335	2958	28560	Pbr019809,Pbr006601,Pbr014598,Pbr042617,Pbr003140,Pbr007170,Pbr026697,Pbr030212,Pbr038722,Pbr038524,Pbr011527,Pbr031918,Pbr010024,Pbr032058,Pbr019231,Pbr017123,Pbr011488,Pbr019214,Pbr010242,Pbr021358,Pbr027956,Pbr005158,Pbr039789,Pbr000645,Pbr041076,Pbr041158,Pbr003138,Pbr028327,Pbr009615,Pbr019213,Pbr006557,Pbr023360,Pbr010244,Pbr007180,Pbr011953,Pbr012294,Pbr009430,Pbr004949,Pbr012211,Pbr007163…	-|-|-|-|-|-|-|-|-|-|-|-|-|-|-|-|-|-|-|-|-|-|-|-|-|-|-|-|-|-|-|-|-|-|-|-|-|-|-|-|-|-|-|-|-|-|-|-|-|-|-|-|-|-|-|-|-|-|-|-|-|-|-|-|-|-|-|-|-|-|-|-|-|-|-|-|-|-|-|-|-|-|-|-|-|-|-|-|-|-|-|-|-|-|-|-|-|-|-|-|-|-|-|-|-|-|-|-|-|-|-|-|-|-|-|-|-|-|-|-|-|-|-|-|-|-|-|-|-|-|-|-|-|-|-|-|-|-|-|-|-|-|-|-|-|-|-|-|-|-|-|-|-|-|-|-|-|-|-|-|-|-|-|-|-|-|-|-|-|-|-|-|-|-|-|-|-|-|-|-|-|-|-|-|-|-|-|-|-|-|-|-|-|-|-|-|-|-|-|-…
GO:0006839	mitochondrial transport	biological_process	0.32382	1	4	2335	39	28560	Pbr010027,Pbr002942,Pbr018186,Pbr031969	-|-|-|-|
GO:0006814	sodium ion transport	biological_process	0.32402	1	7	2335	76	28560	Pbr010442,Pbr014546,Pbr032931,Pbr002619,Pbr034195,Pbr014866,Pbr031302	-|-|-|-|-|-|-|
GO:0048583	regulation of response to stimulus	biological_process	0.32425	1	10	2335	114	28560	Pbr023349,Pbr013047,Pbr000856,Pbr035529,Pbr009409,Pbr009410,Pbr005160,Pbr000314,Pbr033730,Pbr014858	-|-|-|-|-|-|-|-|-|-|
GO:0016272	prefoldin complex	cellular_component	0.32567	1	4	2335	39	28560	Pbr000623,Pbr015630,Pbr026423,Pbr014850	-|-|-|-|
GO:0005815	microtubule organizing center	cellular_component	0.3259	1	8	2335	89	28560	Pbr038525,Pbr019166,Pbr020357,Pbr038523,Pbr014850,Pbr030422,Pbr003255,Pbr038524	-|-|-|-|-|-|-|-|
GO:0016459	myosin complex	cellular_component	0.32653	1	4	2335	40	28560	Pbr013633,Pbr013215,Pbr021217,Pbr007155	-|-|-|-|
GO:0010333	terpene synthase activity	molecular_function	0.32705	1	6	2335	64	28560	Pbr037925,Pbr037928,Pbr037924,Pbr005031,Pbr005334,Pbr005033	-|-|-|-|-|-|
GO:0030126	COPI vesicle coat	cellular_component	0.32808	1	2	2335	16	28560	Pbr025115,Pbr011527	-|-|
GO:0030137	COPI-coated vesicle	cellular_component	0.32808	1	2	2335	16	28560	Pbr025115,Pbr011527	-|-|
GO:0030663	COPI-coated vesicle membrane	cellular_component	0.32808	1	2	2335	16	28560	Pbr011527,Pbr025115	-|-|
GO:0009847	spore germination	biological_process	0.3296	1	2	2335	16	28560	Pbr031976,Pbr036153	-|-|
GO:0019104	DNA N-glycosylase activity	molecular_function	0.32969	1	2	2335	16	28560	Pbr010256,Pbr002540	-|-|
GO:0071822	protein complex subunit organization	biological_process	0.33063	1	36	2335	451	28560	Pbr031918,Pbr020014,Pbr013215,Pbr009406,Pbr011488,Pbr016304,Pbr020382,Pbr007172,Pbr017403,Pbr028056,Pbr027959,Pbr000623,Pbr000286,Pbr015630,Pbr027968,Pbr011530,Pbr014850,Pbr026006,Pbr010411,Pbr028333,Pbr024889,Pbr005167,Pbr031919,Pbr013060,Pbr019088,Pbr029725,Pbr026011,Pbr041081,Pbr042867,Pbr019238,Pbr038900,Pbr032382,Pbr030422,Pbr030211,Pbr019161,Pbr014865	-|-|-|-|-|-|-|-|-|-|-|-|-|-|-|-|-|-|-|-|-|-|-|-|-|-|-|-|-|-|-|-|-|-|-|-|
GO:0023051	regulation of signaling	biological_process	0.33148	1	7	2335	77	28560	Pbr013047,Pbr023349,Pbr000856,Pbr035529,Pbr009409,Pbr009410,Pbr000314	-|-|-|-|-|-|-|
GO:0006260	DNA replication	biological_process	0.33216	1	44	2335	558	28560	Pbr039400,Pbr000394,Pbr011494,Pbr028318,Pbr037619,Pbr009430,Pbr032383,Pbr031919,Pbr002622,Pbr007163,Pbr041081,Pbr028999,Pbr002287,Pbr032382,Pbr030422,Pbr023365,Pbr007009,Pbr000330,Pbr026422,Pbr007348,Pbr012302,Pbr019996,Pbr011527,Pbr031918,Pbr016302,Pbr010526,Pbr013425,Pbr011488,Pbr019804,Pbr017123,Pbr033559,Pbr023774,Pbr003132,Pbr003139,Pbr005821,Pbr007350,Pbr024890,Pbr012215,Pbr002620,Pbr014850…	-|-|-|-|-|-|-|-|-|-|-|-|-|-|-|-|-|-|-|-|-|-|-|-|-|-|-|-|-|-|-|-|-|-|-|-|-|-|-|-|-|-|-|-|
GO:0003883	CTP synthase activity	molecular_function	0.33226	1	2	2335	16	28560	Pbr010240,Pbr010243	-|-|
GO:0009309	amine biosynthetic process	biological_process	0.3326	1	2	2335	16	28560	Pbr021367,Pbr007156	-|-|
GO:0042401	cellular biogenic amine biosynthetic process	biological_process	0.3326	1	2	2335	16	28560	Pbr007156,Pbr021367	-|-|
GO:0015749	monosaccharide transport	biological_process	0.33294	1	2	2335	16	28560	Pbr032388,Pbr036999	-|-|
GO:0008483	transaminase activity	molecular_function	0.3331	1	2	2335	16	28560	Pbr016069,Pbr014600	-|-|
GO:0022857	transmembrane transporter activity	molecular_function	0.33334	1	135	2335	1770	28560	Pbr010018,Pbr021486,Pbr002551,Pbr014549,Pbr010245,Pbr009629,Pbr012895,Pbr016097,Pbr009444,Pbr002150,Pbr005176,Pbr013340,Pbr032591,Pbr010246,Pbr006593,Pbr017120,Pbr007345,Pbr009170,Pbr010020,Pbr002619,Pbr020063,Pbr017474,Pbr020066,Pbr014850,Pbr033747,Pbr012896,Pbr009622,Pbr002493,Pbr033555,Pbr029982,Pbr039821,Pbr026423,Pbr014546,Pbr014871,Pbr031302,Pbr001561,Pbr020344,Pbr006603,Pbr038727,Pbr000314…	-|-|-|-|-|-|-|-|-|-|-|-|-|-|-|-|-|-|-|-|-|-|-|-|-|-|-|-|-|-|-|-|-|-|-|-|-|-|-|-|-|-|-|-|-|-|-|-|-|-|-|-|-|-|-|-|-|-|-|-|-|-|-|-|-|-|-|-|-|-|-|-|-|-|-|-|-|-|-|-|-|-|-|-|-|-|-|-|-|-|-|-|-|-|-|-|-|-|-|-|-|-|-|-|-|-|-|-|-|-|-|-|-|-|-|-|-|-|-|-|-|-|-|-|-|-|-|-|-|-|-|-|-|-|-|
GO:0004190	aspartic-type endopeptidase activity	molecular_function	0.33399	1	19	2335	230	28560	Pbr027430,Pbr019097,Pbr027957,Pbr017427,Pbr018178,Pbr040358,Pbr027435,Pbr015626,Pbr021679,Pbr027433,Pbr005846,Pbr031921,Pbr014558,Pbr041342,Pbr021401,Pbr005821,Pbr010253,Pbr009169,Pbr027958	-|-|-|-|-|-|-|-|-|-|-|-|-|-|-|-|-|-|-|
GO:0070001	aspartic-type peptidase activity	molecular_function	0.33399	1	19	2335	230	28560	Pbr027430,Pbr027957,Pbr019097,Pbr027435,Pbr040358,Pbr018178,Pbr017427,Pbr021679,Pbr015626,Pbr031921,Pbr027433,Pbr005846,Pbr021401,Pbr041342,Pbr014558,Pbr005821,Pbr010253,Pbr027958,Pbr009169	-|-|-|-|-|-|-|-|-|-|-|-|-|-|-|-|-|-|-|
GO:0016020	membrane	cellular_component	0.33576	1	454	2335	6071	28560	Pbr005033,Pbr029724,Pbr038908,Pbr023356,Pbr019168,Pbr025113,Pbr014546,Pbr006554,Pbr009436,Pbr032059,Pbr010027,Pbr034198,Pbr039792,Pbr033747,Pbr031308,Pbr030207,Pbr018186,Pbr038726,Pbr012582,Pbr009622,Pbr006553,Pbr006596,Pbr002619,Pbr039788,Pbr016314,Pbr013634,Pbr009619,Pbr036170,Pbr041342,Pbr010020,Pbr012905,Pbr014850,Pbr020063,Pbr035298,Pbr005165,Pbr029972,Pbr017000,Pbr019102,Pbr017120,Pbr002280…	-|-|-|-|-|-|-|-|-|-|-|-|-|-|-|-|-|-|-|-|-|-|-|-|-|-|-|-|-|-|-|-|-|-|-|-|-|-|-|-|-|-|-|-|-|-|-|-|-|-|-|-|-|-|-|-|-|-|-|-|-|-|-|-|-|-|-|-|-|-|-|-|-|-|-|-|-|-|-|-|-|-|-|-|-|-|-|-|-|-|-|-|-|-|-|-|-|-|-|-|-|-|-|-|-|-|-|-|-|-|-|-|-|-|-|-|-|-|-|-|-|-|-|-|-|-|-|-|-|-|-|-|-|-|-|-|-|-|-|-|-|-|-|-|-|-|-|-|-|-|-|-|-|-|-|-|-|-|-|-|-|-|-|-|-|-|-|-|-|-|-|-|-|-|-|-|-|-|-|-|-|-|-|-|-|-|-|-|-|-|-|-|-|-|-|-|-|-|-|-…
GO:0005839	proteasome core complex	cellular_component	0.33726	1	5	2335	52	28560	Pbr031184,Pbr021480,Pbr032934,Pbr031185,Pbr002489	-|-|-|-|-|
GO:0032505	reproduction of a single-celled organism	biological_process	0.33909	1	10	2335	115	28560	Pbr014850,Pbr030422,Pbr007152,Pbr011488,Pbr017123,Pbr003132,Pbr016302,Pbr002622,Pbr009406,Pbr007163	-|-|-|-|-|-|-|-|-|-|
GO:0000154	rRNA modification	biological_process	0.33932	1	3	2335	28	28560	Pbr034163,Pbr002937,Pbr014860	-|-|-|
GO:0031167	rRNA methylation	biological_process	0.33932	1	3	2335	28	28560	Pbr034163,Pbr014860,Pbr002937	-|-|-|
GO:0070647	protein modification by small protein conjugation or removal	biological_process	0.33976	1	16	2335	194	28560	Pbr024980,Pbr024979,Pbr026702,Pbr022859,Pbr005829,Pbr013047,Pbr028907,Pbr017416,Pbr032056,Pbr028339,Pbr033733,Pbr009170,Pbr018490,Pbr032574,Pbr013414,Pbr031957	-|-|-|-|-|-|-|-|-|-|-|-|-|-|-|-|
GO:0009306	protein secretion	biological_process	0.3401	1	4	2335	40	28560	Pbr010246,Pbr002945,Pbr018184,Pbr002959	-|-|-|-|
GO:0006354	DNA-dependent transcription, elongation	biological_process	0.34038	1	4	2335	40	28560	Pbr027793,Pbr011527,Pbr029717,Pbr005821	-|-|-|-|
GO:0071705	nitrogen compound transport	biological_process	0.3427	1	17	2335	205	28560	Pbr019244,Pbr032934,Pbr027799,Pbr036937,Pbr013362,Pbr009162,Pbr032931,Pbr042646,Pbr002493,Pbr012895,Pbr009166,Pbr012896,Pbr005159,Pbr000645,Pbr017105,Pbr020355,Pbr027793	-|-|-|-|-|-|-|-|-|-|-|-|-|-|-|-|-|
GO:0030117	membrane coat	cellular_component	0.3428	1	17	2335	209	28560	Pbr033742,Pbr020403,Pbr020008,Pbr017112,Pbr006562,Pbr028339,Pbr025115,Pbr005335,Pbr025118,Pbr011527,Pbr021367,Pbr010245,Pbr027968,Pbr002156,Pbr042849,Pbr010246,Pbr012907	-|-|-|-|-|-|-|-|-|-|-|-|-|-|-|-|-|
GO:0048475	coated membrane	cellular_component	0.3428	1	17	2335	209	28560	Pbr020403,Pbr020008,Pbr033742,Pbr028339,Pbr006562,Pbr017112,Pbr025118,Pbr025115,Pbr005335,Pbr011527,Pbr021367,Pbr002156,Pbr027968,Pbr010245,Pbr012907,Pbr042849,Pbr010246	-|-|-|-|-|-|-|-|-|-|-|-|-|-|-|-|-|
GO:0005905	coated pit	cellular_component	0.34308	1	2	2335	17	28560	Pbr021367,Pbr033742	-|-|
GO:0012510	trans-Golgi network transport vesicle membrane	cellular_component	0.34308	1	2	2335	17	28560	Pbr021367,Pbr033742	-|-|
GO:0030125	clathrin vesicle coat	cellular_component	0.34308	1	2	2335	17	28560	Pbr033742,Pbr021367	-|-|
GO:0030130	clathrin coat of trans-Golgi network vesicle	cellular_component	0.34308	1	2	2335	17	28560	Pbr021367,Pbr033742	-|-|
GO:0030132	clathrin coat of coated pit	cellular_component	0.34308	1	2	2335	17	28560	Pbr033742,Pbr021367	-|-|
GO:0030136	clathrin-coated vesicle	cellular_component	0.34308	1	2	2335	17	28560	Pbr033742,Pbr021367	-|-|
GO:0030140	trans-Golgi network transport vesicle	cellular_component	0.34308	1	2	2335	17	28560	Pbr033742,Pbr021367	-|-|
GO:0030665	clathrin-coated vesicle membrane	cellular_component	0.34308	1	2	2335	17	28560	Pbr033742,Pbr021367	-|-|
GO:0006415	translational termination	biological_process	0.34324	1	3	2335	28	28560	Pbr038900,Pbr000286,Pbr042867	-|-|-|
GO:0016829	lyase activity	molecular_function	0.34337	1	43	2335	547	28560	Pbr012218,Pbr032924,Pbr032383,Pbr007150,Pbr005501,Pbr036149,Pbr031904,Pbr013232,Pbr006606,Pbr017002,Pbr011478,Pbr023780,Pbr006608,Pbr005502,Pbr013991,Pbr033557,Pbr023793,Pbr014550,Pbr002943,Pbr019994,Pbr005031,Pbr009623,Pbr006591,Pbr010008,Pbr012301,Pbr019166,Pbr010442,Pbr014866,Pbr001653,Pbr023354,Pbr013427,Pbr012661,Pbr005334,Pbr037924,Pbr002619,Pbr000645,Pbr021367,Pbr013419,Pbr035535,Pbr019820…	-|-|-|-|-|-|-|-|-|-|-|-|-|-|-|-|-|-|-|-|-|-|-|-|-|-|-|-|-|-|-|-|-|-|-|-|-|-|-|-|-|-|-|
GO:0044265	cellular macromolecule catabolic process	biological_process	0.34394	1	19	2335	232	28560	Pbr010405,Pbr032934,Pbr038910,Pbr022991,Pbr027432,Pbr014553,Pbr031185,Pbr037923,Pbr037007,Pbr000294,Pbr042866,Pbr009165,Pbr000295,Pbr038730,Pbr002489,Pbr009159,Pbr020353,Pbr031184,Pbr021480	-|-|-|-|-|-|-|-|-|-|-|-|-|-|-|-|-|-|-|
GO:0043565	sequence-specific DNA binding	molecular_function	0.34478	1	44	2335	559	28560	Pbr018403,Pbr020001,Pbr015630,Pbr021356,Pbr020000,Pbr014850,Pbr002278,Pbr007018,Pbr032064,Pbr016102,Pbr042610,Pbr016302,Pbr031918,Pbr019809,Pbr014598,Pbr002572,Pbr013425,Pbr026723,Pbr017123,Pbr019804,Pbr011488,Pbr023774,Pbr005496,Pbr032383,Pbr011472,Pbr007349,Pbr037010,Pbr013060,Pbr007163,Pbr002622,Pbr010436,Pbr029725,Pbr030422,Pbr012908,Pbr031305,Pbr018534,Pbr005835,Pbr027966,Pbr016310,Pbr005167…	-|-|-|-|-|-|-|-|-|-|-|-|-|-|-|-|-|-|-|-|-|-|-|-|-|-|-|-|-|-|-|-|-|-|-|-|-|-|-|-|-|-|-|-|
GO:0007218	neuropeptide signaling pathway	biological_process	0.34579	1	3	2335	29	28560	Pbr021288,Pbr027437,Pbr017488	-|-|-|
GO:0006796	phosphate-containing compound metabolic process	biological_process	0.34829	1	210	2335	2785	28560	Pbr033742,Pbr011494,Pbr005337,Pbr024985,Pbr012909,Pbr033202,Pbr004962,Pbr004029,Pbr011475,Pbr036931,Pbr031188,Pbr000842,Pbr012295,Pbr019082,Pbr039820,Pbr005812,Pbr036940,Pbr008337,Pbr031920,Pbr006564,Pbr037006,Pbr030218,Pbr010243,Pbr020345,Pbr039790,Pbr013341,Pbr041070,Pbr013060,Pbr022855,Pbr012218,Pbr004481,Pbr016113,Pbr005030,Pbr035529,Pbr030213,Pbr037928,Pbr005819,Pbr031917,Pbr041337,Pbr039828…	-|-|-|-|-|-|-|-|-|-|-|-|-|-|-|-|-|-|-|-|-|-|-|-|-|-|-|-|-|-|-|-|-|-|-|-|-|-|-|-|-|-|-|-|-|-|-|-|-|-|-|-|-|-|-|-|-|-|-|-|-|-|-|-|-|-|-|-|-|-|-|-|-|-|-|-|-|-|-|-|-|-|-|-|-|-|-|-|-|-|-|-|-|-|-|-|-|-|-|-|-|-|-|-|-|-|-|-|-|-|-|-|-|-|-|-|-|-|-|-|-|-|-|-|-|-|-|-|-|-|-|-|-|-|-|-|-|-|-|-|-|-|-|-|-|-|-|-|-|-|-|-|-|-|-|-|-|-|-|-|-|-|-|-|-|-|-|-|-|-|-|-|-|-|-|-|-|-|-|-|-|-|-|-|-|-|-|-|-|-|-|-|-|-|-|-|-|-|-|-…
GO:0046527	glucosyltransferase activity	molecular_function	0.34896	1	9	2335	105	28560	Pbr014902,Pbr027442,Pbr035531,Pbr002623,Pbr009428,Pbr000683,Pbr035534,Pbr016107,Pbr023772	-|-|-|-|-|-|-|-|-|
GO:0016070	RNA metabolic process	biological_process	0.35074	1	292	2335	3892	28560	Pbr007180,Pbr041164,Pbr023360,Pbr012211,Pbr031897,Pbr014861,Pbr012294,Pbr004949,Pbr009430,Pbr007163,Pbr009452,Pbr005846,Pbr014552,Pbr019234,Pbr013420,Pbr036934,Pbr014853,Pbr038524,Pbr031918,Pbr019809,Pbr042617,Pbr010526,Pbr017123,Pbr042866,Pbr013059,Pbr019214,Pbr028327,Pbr003138,Pbr019213,Pbr039789,Pbr041076,Pbr041158,Pbr029717,Pbr008352,Pbr020337,Pbr005835,Pbr019086,Pbr026725,Pbr005820,Pbr002563…	-|-|-|-|-|-|-|-|-|-|-|-|-|-|-|-|-|-|-|-|-|-|-|-|-|-|-|-|-|-|-|-|-|-|-|-|-|-|-|-|-|-|-|-|-|-|-|-|-|-|-|-|-|-|-|-|-|-|-|-|-|-|-|-|-|-|-|-|-|-|-|-|-|-|-|-|-|-|-|-|-|-|-|-|-|-|-|-|-|-|-|-|-|-|-|-|-|-|-|-|-|-|-|-|-|-|-|-|-|-|-|-|-|-|-|-|-|-|-|-|-|-|-|-|-|-|-|-|-|-|-|-|-|-|-|-|-|-|-|-|-|-|-|-|-|-|-|-|-|-|-|-|-|-|-|-|-|-|-|-|-|-|-|-|-|-|-|-|-|-|-|-|-|-|-|-|-|-|-|-|-|-|-|-|-|-|-|-|-|-|-|-|-|-|-|-|-|-|-|-…
GO:0003824	catalytic activity	molecular_function	0.35249	1	1032	2335	13928	28560	Pbr019095,Pbr010415,Pbr028999,Pbr036149,Pbr011495,Pbr013229,Pbr005812,Pbr031963,Pbr020337,Pbr005835,Pbr013233,Pbr000839,Pbr002563,Pbr020352,Pbr006836,Pbr000413,Pbr013427,Pbr011516,Pbr009435,Pbr027208,Pbr020011,Pbr036944,Pbr011529,Pbr024900,Pbr039795,Pbr037925,Pbr025106,Pbr012902,Pbr033736,Pbr016113,Pbr027193,Pbr035529,Pbr042867,Pbr039404,Pbr006608,Pbr013420,Pbr013416,Pbr032921,Pbr011520,Pbr023360…	-|-|-|-|-|-|-|-|-|-|-|-|-|-|-|-|-|-|-|-|-|-|-|-|-|-|-|-|-|-|-|-|-|-|-|-|-|-|-|-|-|-|-|-|-|-|-|-|-|-|-|-|-|-|-|-|-|-|-|-|-|-|-|-|-|-|-|-|-|-|-|-|-|-|-|-|-|-|-|-|-|-|-|-|-|-|-|-|-|-|-|-|-|-|-|-|-|-|-|-|-|-|-|-|-|-|-|-|-|-|-|-|-|-|-|-|-|-|-|-|-|-|-|-|-|-|-|-|-|-|-|-|-|-|-|-|-|-|-|-|-|-|-|-|-|-|-|-|-|-|-|-|-|-|-|-|-|-|-|-|-|-|-|-|-|-|-|-|-|-|-|-|-|-|-|-|-|-|-|-|-|-|-|-|-|-|-|-|-|-|-|-|-|-|-|-|-|-|-|-…
GO:0008047	enzyme activator activity	molecular_function	0.35463	1	9	2335	104	28560	Pbr015415,Pbr022993,Pbr005332,Pbr015633,Pbr000291,Pbr010411,Pbr017105,Pbr012224,Pbr010405	-|-|-|-|-|-|-|-|-|
GO:0043170	macromolecule metabolic process	biological_process	0.35495	1	698	2335	9395	28560	Pbr021373,Pbr038724,Pbr000632,Pbr024975,Pbr011964,Pbr033204,Pbr017486,Pbr030213,Pbr014356,Pbr023357,Pbr011474,Pbr010017,Pbr028339,Pbr002620,Pbr019995,Pbr022332,Pbr003127,Pbr024890,Pbr018403,Pbr010022,Pbr010002,Pbr004022,Pbr032583,Pbr032064,Pbr020006,Pbr009446,Pbr010417,Pbr035530,Pbr010256,Pbr003259,Pbr000842,Pbr016117,Pbr041343,Pbr005337,Pbr020395,Pbr012909,Pbr011536,Pbr020362,Pbr041081,Pbr027803…	-|-|-|-|-|-|-|-|-|-|-|-|-|-|-|-|-|-|-|-|-|-|-|-|-|-|-|-|-|-|-|-|-|-|-|-|-|-|-|-|-|-|-|-|-|-|-|-|-|-|-|-|-|-|-|-|-|-|-|-|-|-|-|-|-|-|-|-|-|-|-|-|-|-|-|-|-|-|-|-|-|-|-|-|-|-|-|-|-|-|-|-|-|-|-|-|-|-|-|-|-|-|-|-|-|-|-|-|-|-|-|-|-|-|-|-|-|-|-|-|-|-|-|-|-|-|-|-|-|-|-|-|-|-|-|-|-|-|-|-|-|-|-|-|-|-|-|-|-|-|-|-|-|-|-|-|-|-|-|-|-|-|-|-|-|-|-|-|-|-|-|-|-|-|-|-|-|-|-|-|-|-|-|-|-|-|-|-|-|-|-|-|-|-|-|-|-|-|-|-…
GO:0019748	secondary metabolic process	biological_process	0.35633	1	4	2335	41	28560	Pbr009411,Pbr026423,Pbr010414,Pbr009440	-|-|-|-|
GO:0003688	DNA replication origin binding	molecular_function	0.3564	1	1	2335	6	28560	Pbr032383	-|
GO:0006364	rRNA processing	biological_process	0.35649	1	11	2335	131	28560	Pbr014552,Pbr034163,Pbr014860,Pbr002937,Pbr018535,Pbr006548,Pbr005821,Pbr003254,Pbr018533,Pbr012898,Pbr021680	-|-|-|-|-|-|-|-|-|-|-|
GO:0016072	rRNA metabolic process	biological_process	0.35649	1	11	2335	131	28560	Pbr002937,Pbr014860,Pbr034163,Pbr014552,Pbr021680,Pbr012898,Pbr018533,Pbr005821,Pbr003254,Pbr006548,Pbr018535	-|-|-|-|-|-|-|-|-|-|-|
GO:0006403	RNA localization	biological_process	0.35718	1	4	2335	41	28560	Pbr017105,Pbr027793,Pbr005159,Pbr027799	-|-|-|-|
GO:0050657	nucleic acid transport	biological_process	0.35718	1	4	2335	41	28560	Pbr005159,Pbr027799,Pbr017105,Pbr027793	-|-|-|-|
GO:0050658	RNA transport	biological_process	0.35718	1	4	2335	41	28560	Pbr027799,Pbr005159,Pbr027793,Pbr017105	-|-|-|-|
GO:0051236	establishment of RNA localization	biological_process	0.35718	1	4	2335	41	28560	Pbr017105,Pbr027793,Pbr027799,Pbr005159	-|-|-|-|
GO:0048878	chemical homeostasis	biological_process	0.35788	1	6	2335	66	28560	Pbr010526,Pbr038890,Pbr029982,Pbr030887,Pbr013055,Pbr026414	-|-|-|-|-|-|
GO:0004867	serine-type endopeptidase inhibitor activity	molecular_function	0.35868	1	4	2335	41	28560	Pbr011494,Pbr010530,Pbr037012,Pbr030417	-|-|-|-|
GO:0005088	Ras guanyl-nucleotide exchange factor activity	molecular_function	0.35894	1	2	2335	17	28560	Pbr019169,Pbr009439	-|-|
GO:0005089	Rho guanyl-nucleotide exchange factor activity	molecular_function	0.35894	1	2	2335	17	28560	Pbr019169,Pbr009439	-|-|
GO:0000346	transcription export complex	cellular_component	0.35928	1	3	2335	29	28560	Pbr041164,Pbr010526,Pbr010521	-|-|-|
GO:0000445	THO complex part of transcription export complex	cellular_component	0.35928	1	3	2335	29	28560	Pbr010521,Pbr010526,Pbr041164	-|-|-|
GO:0035737	injection of substance in to other organism	biological_process	0.3594	1	1	2335	6	28560	Pbr026727	-|
GO:0035738	envenomation resulting in modification of morphology or physiology of other organism	biological_process	0.3594	1	1	2335	6	28560	Pbr026727	-|
GO:0044559	envenomation resulting in modulation of voltage-gated potassium channel activity in other organism	biological_process	0.3594	1	1	2335	6	28560	Pbr026727	-|
GO:0044560	envenomation resulting in modulation of ion channel activity in other organism	biological_process	0.3594	1	1	2335	6	28560	Pbr026727	-|
GO:0044562	envenomation resulting in negative regulation of voltage-gated potassium channel activity in other organism	biological_process	0.3594	1	1	2335	6	28560	Pbr026727	-|
GO:0044564	envenomation resulting in occlusion of the pore of voltage-gated potassium channel in other organism	biological_process	0.3594	1	1	2335	6	28560	Pbr026727	-|
GO:0005246	calcium channel regulator activity	molecular_function	0.35942	1	2	2335	17	28560	Pbr031897,Pbr032932	-|-|
GO:0003872	6-phosphofructokinase activity	molecular_function	0.3595	1	2	2335	17	28560	Pbr031946,Pbr005161	-|-|
GO:0051184	cofactor transporter activity	molecular_function	0.35955	1	2	2335	17	28560	Pbr000645,Pbr024901	-|-|
GO:0009888	tissue development	biological_process	0.35999	1	4	2335	41	28560	Pbr019216,Pbr000413,Pbr008337,Pbr027967	-|-|-|-|
GO:0046834	lipid phosphorylation	biological_process	0.36024	1	2	2335	17	28560	Pbr007013,Pbr000299	-|-|
GO:0046854	phosphatidylinositol phosphorylation	biological_process	0.36024	1	2	2335	17	28560	Pbr007013,Pbr000299	-|-|
GO:0070206	protein trimerization	biological_process	0.36026	1	4	2335	41	28560	Pbr030422,Pbr014850,Pbr013215,Pbr029725	-|-|-|-|
GO:0015718	monocarboxylic acid transport	biological_process	0.36027	1	2	2335	17	28560	Pbr031969,Pbr002942	-|-|
GO:0006793	phosphorus metabolic process	biological_process	0.36096	1	210	2335	2791	28560	Pbr032929,Pbr020381,Pbr012216,Pbr029979,Pbr015971,Pbr012305,Pbr000635,Pbr013639,Pbr009423,Pbr022854,Pbr006603,Pbr042737,Pbr032940,Pbr022998,Pbr010252,Pbr010240,Pbr006592,Pbr005336,Pbr000411,Pbr008340,Pbr012575,Pbr012660,Pbr021357,Pbr013343,Pbr031936,Pbr036211,Pbr002127,Pbr036196,Pbr010411,Pbr030203,Pbr012303,Pbr013353,Pbr033729,Pbr014858,Pbr020348,Pbr032047,Pbr021402,Pbr027201,Pbr010010,Pbr037919…	-|-|-|-|-|-|-|-|-|-|-|-|-|-|-|-|-|-|-|-|-|-|-|-|-|-|-|-|-|-|-|-|-|-|-|-|-|-|-|-|-|-|-|-|-|-|-|-|-|-|-|-|-|-|-|-|-|-|-|-|-|-|-|-|-|-|-|-|-|-|-|-|-|-|-|-|-|-|-|-|-|-|-|-|-|-|-|-|-|-|-|-|-|-|-|-|-|-|-|-|-|-|-|-|-|-|-|-|-|-|-|-|-|-|-|-|-|-|-|-|-|-|-|-|-|-|-|-|-|-|-|-|-|-|-|-|-|-|-|-|-|-|-|-|-|-|-|-|-|-|-|-|-|-|-|-|-|-|-|-|-|-|-|-|-|-|-|-|-|-|-|-|-|-|-|-|-|-|-|-|-|-|-|-|-|-|-|-|-|-|-|-|-|-|-|-|-|-|-|-…
GO:0007126	meiosis	biological_process	0.36163	1	2	2335	17	28560	Pbr005174,Pbr019096	-|-|
GO:0043933	macromolecular complex subunit organization	biological_process	0.36164	1	41	2335	523	28560	Pbr000623,Pbr000286,Pbr015630,Pbr017403,Pbr028056,Pbr027959,Pbr026006,Pbr010411,Pbr011530,Pbr027968,Pbr014850,Pbr009406,Pbr031918,Pbr013215,Pbr020014,Pbr017486,Pbr016304,Pbr020382,Pbr007172,Pbr011488,Pbr029725,Pbr026011,Pbr041081,Pbr019238,Pbr042867,Pbr031919,Pbr013060,Pbr019088,Pbr030211,Pbr013420,Pbr019161,Pbr014865,Pbr038900,Pbr032382,Pbr030422,Pbr015626,Pbr024889,Pbr028333,Pbr017109,Pbr039399…	-|-|-|-|-|-|-|-|-|-|-|-|-|-|-|-|-|-|-|-|-|-|-|-|-|-|-|-|-|-|-|-|-|-|-|-|-|-|-|-|-|
GO:0044238	primary metabolic process	biological_process	0.36306	1	863	2335	11640	28560	Pbr000328,Pbr007337,Pbr012303,Pbr000384,Pbr021405,Pbr022860,Pbr012292,Pbr020348,Pbr018533,Pbr021402,Pbr036946,Pbr033729,Pbr014858,Pbr005821,Pbr030798,Pbr017429,Pbr016112,Pbr003139,Pbr027804,Pbr003261,Pbr010255,Pbr012210,Pbr009611,Pbr021679,Pbr000622,Pbr007009,Pbr000314,Pbr032060,Pbr000327,Pbr038661,Pbr005027,Pbr021480,Pbr031946,Pbr004027,Pbr042737,Pbr042612,Pbr010436,Pbr012305,Pbr035531,Pbr021495…	-|-|-|-|-|-|-|-|-|-|-|-|-|-|-|-|-|-|-|-|-|-|-|-|-|-|-|-|-|-|-|-|-|-|-|-|-|-|-|-|-|-|-|-|-|-|-|-|-|-|-|-|-|-|-|-|-|-|-|-|-|-|-|-|-|-|-|-|-|-|-|-|-|-|-|-|-|-|-|-|-|-|-|-|-|-|-|-|-|-|-|-|-|-|-|-|-|-|-|-|-|-|-|-|-|-|-|-|-|-|-|-|-|-|-|-|-|-|-|-|-|-|-|-|-|-|-|-|-|-|-|-|-|-|-|-|-|-|-|-|-|-|-|-|-|-|-|-|-|-|-|-|-|-|-|-|-|-|-|-|-|-|-|-|-|-|-|-|-|-|-|-|-|-|-|-|-|-|-|-|-|-|-|-|-|-|-|-|-|-|-|-|-|-|-|-|-|-|-|-…
GO:0030904	retromer complex	cellular_component	0.36338	1	1	2335	6	28560	Pbr005813	-|
GO:0005911	cell-cell junction	cellular_component	0.36342	1	1	2335	6	28560	Pbr032933	-|
GO:0006405	RNA export from nucleus	biological_process	0.36391	1	1	2335	6	28560	Pbr027793	-|
GO:0006406	mRNA export from nucleus	biological_process	0.36391	1	1	2335	6	28560	Pbr027793	-|
GO:0006827	high-affinity iron ion transport	biological_process	0.36635	1	1	2335	6	28560	Pbr020063	-|
GO:0033573	high affinity iron permease complex	cellular_component	0.36635	1	1	2335	6	28560	Pbr020063	-|
GO:0030141	secretory granule	cellular_component	0.36647	1	1	2335	6	28560	Pbr032922	-|
GO:0009292	genetic transfer	biological_process	0.36649	1	1	2335	6	28560	Pbr020394	-|
GO:0001933	negative regulation of protein phosphorylation	biological_process	0.3665	1	1	2335	6	28560	Pbr010027	-|
GO:0004862	cAMP-dependent protein kinase inhibitor activity	molecular_function	0.3665	1	1	2335	6	28560	Pbr010027	-|
GO:0006469	negative regulation of protein kinase activity	biological_process	0.3665	1	1	2335	6	28560	Pbr010027	-|
GO:0010563	negative regulation of phosphorus metabolic process	biological_process	0.3665	1	1	2335	6	28560	Pbr010027	-|
GO:0031400	negative regulation of protein modification process	biological_process	0.3665	1	1	2335	6	28560	Pbr010027	-|
GO:0033673	negative regulation of kinase activity	biological_process	0.3665	1	1	2335	6	28560	Pbr010027	-|
GO:0042326	negative regulation of phosphorylation	biological_process	0.3665	1	1	2335	6	28560	Pbr010027	-|
GO:0045936	negative regulation of phosphate metabolic process	biological_process	0.3665	1	1	2335	6	28560	Pbr010027	-|
GO:0051348	negative regulation of transferase activity	biological_process	0.3665	1	1	2335	6	28560	Pbr010027	-|
GO:0004817	cysteine-tRNA ligase activity	molecular_function	0.36691	1	1	2335	6	28560	Pbr000642	-|
GO:0006423	cysteinyl-tRNA aminoacylation	biological_process	0.36691	1	1	2335	6	28560	Pbr000642	-|
GO:0000070	mitotic sister chromatid segregation	biological_process	0.36699	1	1	2335	6	28560	Pbr014896	-|
GO:0000796	condensin complex	cellular_component	0.36699	1	1	2335	6	28560	Pbr014896	-|
GO:0000819	sister chromatid segregation	biological_process	0.36699	1	1	2335	6	28560	Pbr014896	-|
GO:0007076	mitotic chromosome condensation	biological_process	0.36699	1	1	2335	6	28560	Pbr014896	-|
GO:0017046	peptide hormone binding	molecular_function	0.3671	1	1	2335	6	28560	Pbr006559	-|
GO:0042562	hormone binding	molecular_function	0.3671	1	1	2335	6	28560	Pbr006559	-|
GO:0051424	corticotropin-releasing hormone binding	molecular_function	0.3671	1	1	2335	6	28560	Pbr006559	-|
GO:0019015	viral genome	cellular_component	0.36813	1	1	2335	6	28560	Pbr024893	-|
GO:0000790	nuclear chromatin	cellular_component	0.36834	1	1	2335	6	28560	Pbr011957	-|
GO:0031011	Ino80 complex	cellular_component	0.36834	1	1	2335	6	28560	Pbr011957	-|
GO:0097346	INO80-type complex	cellular_component	0.36834	1	1	2335	6	28560	Pbr011957	-|
GO:0007017	microtubule-based process	biological_process	0.36866	1	22	2335	276	28560	Pbr038525,Pbr005167,Pbr039779,Pbr017123,Pbr014867,Pbr024889,Pbr019809,Pbr031918,Pbr038524,Pbr019161,Pbr038905,Pbr014865,Pbr031941,Pbr020063,Pbr038523,Pbr023353,Pbr011530,Pbr041081,Pbr011524,Pbr003255,Pbr004026,Pbr020001	-|-|-|-|-|-|-|-|-|-|-|-|-|-|-|-|-|-|-|-|-|-|
GO:0003879	ATP phosphoribosyltransferase activity	molecular_function	0.36901	1	1	2335	6	28560	Pbr005498	-|
GO:0007339	binding of sperm to zona pellucida	biological_process	0.36905	1	1	2335	6	28560	Pbr005840	-|
GO:0009988	cell-cell recognition	biological_process	0.36905	1	1	2335	6	28560	Pbr005840	-|
GO:0035036	sperm-egg recognition	biological_process	0.36905	1	1	2335	6	28560	Pbr005840	-|
GO:0005845	mRNA cap binding complex	cellular_component	0.36908	1	1	2335	6	28560	Pbr022989	-|
GO:0034518	RNA cap binding complex	cellular_component	0.36908	1	1	2335	6	28560	Pbr022989	-|
GO:0050497	transferase activity, transferring alkylthio groups	molecular_function	0.3692	1	1	2335	6	28560	Pbr017109	-|
GO:0050524	coenzyme-B sulfoethylthiotransferase activity	molecular_function	0.3692	1	1	2335	6	28560	Pbr017109	-|
GO:0042555	MCM complex	cellular_component	0.36921	1	1	2335	6	28560	Pbr000330	-|
GO:0004853	uroporphyrinogen decarboxylase activity	molecular_function	0.36926	1	1	2335	6	28560	Pbr002943	-|
GO:0046660	female sex differentiation	biological_process	0.36928	1	1	2335	6	28560	Pbr017112	-|
GO:0004000	adenosine deaminase activity	molecular_function	0.36935	1	1	2335	6	28560	Pbr035531	-|
GO:0070011	peptidase activity, acting on L-amino acid peptides	molecular_function	0.36938	1	83	2335	1086	28560	Pbr020395,Pbr014851,Pbr022995,Pbr027430,Pbr032066,Pbr015626,Pbr003259,Pbr025116,Pbr016313,Pbr017427,Pbr026422,Pbr031938,Pbr013229,Pbr030422,Pbr038650,Pbr027433,Pbr031184,Pbr034206,Pbr007329,Pbr007175,Pbr023157,Pbr019097,Pbr021215,Pbr021373,Pbr021298,Pbr024975,Pbr010259,Pbr036944,Pbr040358,Pbr010529,Pbr014558,Pbr041342,Pbr012224,Pbr005334,Pbr014547,Pbr000390,Pbr014866,Pbr009169,Pbr023783,Pbr015620…	-|-|-|-|-|-|-|-|-|-|-|-|-|-|-|-|-|-|-|-|-|-|-|-|-|-|-|-|-|-|-|-|-|-|-|-|-|-|-|-|-|-|-|-|-|-|-|-|-|-|-|-|-|-|-|-|-|-|-|-|-|-|-|-|-|-|-|-|-|-|-|-|-|-|-|-|-|-|-|-|-|-|-|
GO:0018143	nucleic acid-protein covalent cross-linking	biological_process	0.36948	1	1	2335	6	28560	Pbr000288	-|
GO:0018144	RNA-protein covalent cross-linking	biological_process	0.36948	1	1	2335	6	28560	Pbr000288	-|
GO:0015018	galactosylgalactosylxylosylprotein 3-beta-glucuronosyltransferase activity	molecular_function	0.36948	1	1	2335	6	28560	Pbr001655	-|
GO:0015020	glucuronosyltransferase activity	molecular_function	0.36948	1	1	2335	6	28560	Pbr001655	-|
GO:0007129	synapsis	biological_process	0.36949	1	1	2335	6	28560	Pbr019096	-|
GO:0007130	synaptonemal complex assembly	biological_process	0.36949	1	1	2335	6	28560	Pbr019096	-|
GO:0070192	chromosome organization involved in meiosis	biological_process	0.36949	1	1	2335	6	28560	Pbr019096	-|
GO:0070193	synaptonemal complex organization	biological_process	0.36949	1	1	2335	6	28560	Pbr019096	-|
GO:0007007	inner mitochondrial membrane organization	biological_process	0.3695	1	1	2335	6	28560	Pbr000302	-|
GO:0042407	cristae formation	biological_process	0.3695	1	1	2335	6	28560	Pbr000302	-|
GO:0044284	mitochondrial crista junction	cellular_component	0.3695	1	1	2335	6	28560	Pbr000302	-|
GO:0030688	preribosome, small subunit precursor	cellular_component	0.36951	1	1	2335	6	28560	Pbr021680	-|
GO:0000030	mannosyltransferase activity	molecular_function	0.36951	1	1	2335	6	28560	Pbr000644	-|
GO:0009229	thiamine diphosphate biosynthetic process	biological_process	0.36951	1	1	2335	6	28560	Pbr005028	-|
GO:0042357	thiamine diphosphate metabolic process	biological_process	0.36951	1	1	2335	6	28560	Pbr005028	-|
GO:0008156	negative regulation of DNA replication	biological_process	0.36951	1	1	2335	6	28560	Pbr012215	-|
GO:0048478	replication fork protection	biological_process	0.36951	1	1	2335	6	28560	Pbr012215	-|
GO:0051053	negative regulation of DNA metabolic process	biological_process	0.36951	1	1	2335	6	28560	Pbr012215	-|
GO:0090329	regulation of DNA-dependent DNA replication	biological_process	0.36951	1	1	2335	6	28560	Pbr012215	-|
GO:2000104	negative regulation of DNA-dependent DNA replication	biological_process	0.36951	1	1	2335	6	28560	Pbr012215	-|
GO:0019915	lipid storage	biological_process	0.36951	1	1	2335	6	28560	Pbr029722	-|
GO:0000390	spliceosomal complex disassembly	biological_process	0.36951	1	1	2335	6	28560	Pbr013420	-|
GO:0005684	U2-type spliceosomal complex	cellular_component	0.36951	1	1	2335	6	28560	Pbr013420	-|
GO:0032988	ribonucleoprotein complex disassembly	biological_process	0.36951	1	1	2335	6	28560	Pbr013420	-|
GO:0071008	U2-type post-mRNA release spliceosomal complex	cellular_component	0.36951	1	1	2335	6	28560	Pbr013420	-|
GO:0071014	post-mRNA release spliceosomal complex	cellular_component	0.36951	1	1	2335	6	28560	Pbr013420	-|
GO:0005853	eukaryotic translation elongation factor 1 complex	cellular_component	0.36951	1	1	2335	6	28560	Pbr004950	-|
GO:0004751	ribose-5-phosphate isomerase activity	molecular_function	0.36951	1	1	2335	6	28560	Pbr021374	-|
GO:0009052	pentose-phosphate shunt, non-oxidative branch	biological_process	0.36951	1	1	2335	6	28560	Pbr021374	-|
GO:0010876	lipid localization	biological_process	0.37011	1	10	2335	118	28560	Pbr000383,Pbr029722,Pbr000856,Pbr042614,Pbr029967,Pbr020386,Pbr032060,Pbr039397,Pbr022999,Pbr013353	-|-|-|-|-|-|-|-|-|-|
GO:0008083	growth factor activity	molecular_function	0.37234	1	5	2335	55	28560	Pbr033203,Pbr005499,Pbr010444,Pbr005332,Pbr009170	-|-|-|-|-|
GO:0000139	Golgi membrane	cellular_component	0.3758	1	6	2335	68	28560	Pbr004022,Pbr033742,Pbr025115,Pbr021367,Pbr011488,Pbr011527	-|-|-|-|-|-|
GO:0005740	mitochondrial envelope	cellular_component	0.37637	1	24	2335	302	28560	Pbr017423,Pbr014850,Pbr007152,Pbr000302,Pbr012230,Pbr008346,Pbr007348,Pbr002942,Pbr019169,Pbr010437,Pbr015630,Pbr011482,Pbr037928,Pbr028908,Pbr031969,Pbr002150,Pbr000411,Pbr013340,Pbr039795,Pbr012660,Pbr018186,Pbr033747,Pbr010027,Pbr039828	-|-|-|-|-|-|-|-|-|-|-|-|-|-|-|-|-|-|-|-|-|-|-|-|
GO:0048731	system development	biological_process	0.37639	1	5	2335	55	28560	Pbr019216,Pbr011527,Pbr023774,Pbr000413,Pbr008337	-|-|-|-|-|
GO:0006396	RNA processing	biological_process	0.37677	1	57	2335	744	28560	Pbr020357,Pbr031304,Pbr019101,Pbr014860,Pbr002563,Pbr011522,Pbr014557,Pbr020337,Pbr038894,Pbr006548,Pbr004478,Pbr027805,Pbr032067,Pbr041164,Pbr014552,Pbr027794,Pbr013418,Pbr002624,Pbr013420,Pbr035531,Pbr028337,Pbr011969,Pbr005845,Pbr005027,Pbr031965,Pbr038661,Pbr027803,Pbr037009,Pbr012898,Pbr034163,Pbr027804,Pbr026723,Pbr017112,Pbr002937,Pbr017114,Pbr017486,Pbr029982,Pbr007344,Pbr004482,Pbr003254…	-|-|-|-|-|-|-|-|-|-|-|-|-|-|-|-|-|-|-|-|-|-|-|-|-|-|-|-|-|-|-|-|-|-|-|-|-|-|-|-|-|-|-|-|-|-|-|-|-|-|-|-|-|-|-|-|-|
GO:0051536	iron-sulfur cluster binding	molecular_function	0.37742	1	15	2335	184	28560	Pbr032930,Pbr038526,Pbr019822,Pbr027795,Pbr029987,Pbr006594,Pbr017421,Pbr032379,Pbr010249,Pbr018408,Pbr012231,Pbr000858,Pbr005494,Pbr037928,Pbr036948	-|-|-|-|-|-|-|-|-|-|-|-|-|-|-|
GO:0051540	metal cluster binding	molecular_function	0.37742	1	15	2335	184	28560	Pbr019822,Pbr032930,Pbr038526,Pbr032379,Pbr027795,Pbr029987,Pbr006594,Pbr017421,Pbr018408,Pbr012231,Pbr010249,Pbr037928,Pbr005494,Pbr036948,Pbr000858	-|-|-|-|-|-|-|-|-|-|-|-|-|-|-|
GO:0046058	cAMP metabolic process	biological_process	0.37786	1	2	2335	18	28560	Pbr012218,Pbr011475	-|-|
GO:0008643	carbohydrate transport	biological_process	0.37797	1	7	2335	81	28560	Pbr004022,Pbr002553,Pbr032388,Pbr028324,Pbr038904,Pbr014354,Pbr036999	-|-|-|-|-|-|-|
GO:0032324	molybdopterin cofactor biosynthetic process	biological_process	0.37808	1	3	2335	30	28560	Pbr027429,Pbr027191,Pbr029987	-|-|-|
GO:0043545	molybdopterin cofactor metabolic process	biological_process	0.37808	1	3	2335	30	28560	Pbr027429,Pbr027191,Pbr029987	-|-|-|
GO:0032774	RNA biosynthetic process	biological_process	0.3785	1	224	2335	2985	28560	Pbr031922,Pbr026725,Pbr019086,Pbr015626,Pbr000412,Pbr005820,Pbr029717,Pbr008352,Pbr019085,Pbr016117,Pbr005835,Pbr036175,Pbr020015,Pbr002286,Pbr006599,Pbr034209,Pbr033738,Pbr018487,Pbr007335,Pbr041159,Pbr029956,Pbr012908,Pbr005502,Pbr002156,Pbr038523,Pbr023366,Pbr002622,Pbr029725,Pbr032589,Pbr028332,Pbr011472,Pbr007349,Pbr038730,Pbr013060,Pbr016306,Pbr033204,Pbr029004,Pbr014356,Pbr021290,Pbr037925…	-|-|-|-|-|-|-|-|-|-|-|-|-|-|-|-|-|-|-|-|-|-|-|-|-|-|-|-|-|-|-|-|-|-|-|-|-|-|-|-|-|-|-|-|-|-|-|-|-|-|-|-|-|-|-|-|-|-|-|-|-|-|-|-|-|-|-|-|-|-|-|-|-|-|-|-|-|-|-|-|-|-|-|-|-|-|-|-|-|-|-|-|-|-|-|-|-|-|-|-|-|-|-|-|-|-|-|-|-|-|-|-|-|-|-|-|-|-|-|-|-|-|-|-|-|-|-|-|-|-|-|-|-|-|-|-|-|-|-|-|-|-|-|-|-|-|-|-|-|-|-|-|-|-|-|-|-|-|-|-|-|-|-|-|-|-|-|-|-|-|-|-|-|-|-|-|-|-|-|-|-|-|-|-|-|-|-|-|-|-|-|-|-|-|-|-|-|-|-|-…
GO:0051087	chaperone binding	molecular_function	0.37903	1	5	2335	55	28560	Pbr011536,Pbr011488,Pbr031918,Pbr014597,Pbr020362	-|-|-|-|-|
GO:0006511	ubiquitin-dependent protein catabolic process	biological_process	0.37938	1	12	2335	145	28560	Pbr022991,Pbr027432,Pbr038910,Pbr032934,Pbr031184,Pbr021480,Pbr009159,Pbr020353,Pbr031185,Pbr009165,Pbr038730,Pbr002489	-|-|-|-|-|-|-|-|-|-|-|-|
GO:0019941	modification-dependent protein catabolic process	biological_process	0.37938	1	12	2335	145	28560	Pbr020353,Pbr009159,Pbr021480,Pbr031184,Pbr038730,Pbr002489,Pbr009165,Pbr031185,Pbr038910,Pbr027432,Pbr022991,Pbr032934	-|-|-|-|-|-|-|-|-|-|-|-|
GO:0043632	modification-dependent macromolecule catabolic process	biological_process	0.37938	1	12	2335	145	28560	Pbr027432,Pbr022991,Pbr038910,Pbr032934,Pbr021480,Pbr031184,Pbr020353,Pbr009159,Pbr031185,Pbr038730,Pbr002489,Pbr009165	-|-|-|-|-|-|-|-|-|-|-|-|
GO:0035257	nuclear hormone receptor binding	molecular_function	0.38019	1	1	2335	7	28560	Pbr012662	-|
GO:0051427	hormone receptor binding	molecular_function	0.38019	1	1	2335	7	28560	Pbr012662	-|
GO:0016891	endoribonuclease activity, producing 5'-phosphomonoesters	molecular_function	0.38195	1	6	2335	69	28560	Pbr027805,Pbr027804,Pbr029982,Pbr027803,Pbr002624,Pbr027802	-|-|-|-|-|-|
GO:0003724	RNA helicase activity	molecular_function	0.38313	1	17	2335	212	28560	Pbr014547,Pbr020379,Pbr028447,Pbr023364,Pbr038668,Pbr011531,Pbr010009,Pbr026412,Pbr020010,Pbr006592,Pbr004949,Pbr032058,Pbr020380,Pbr039394,Pbr009622,Pbr038722,Pbr042617	-|-|-|-|-|-|-|-|-|-|-|-|-|-|-|-|-|
GO:0030054	cell junction	cellular_component	0.38394	1	2	2335	18	28560	Pbr012901,Pbr032933	-|-|
GO:0017016	Ras GTPase binding	molecular_function	0.38506	1	4	2335	44	28560	Pbr032056,Pbr011532,Pbr013218,Pbr020405	-|-|-|-|
GO:0031267	small GTPase binding	molecular_function	0.38506	1	4	2335	44	28560	Pbr011532,Pbr032056,Pbr020405,Pbr013218	-|-|-|-|
GO:0051020	GTPase binding	molecular_function	0.38506	1	4	2335	44	28560	Pbr013218,Pbr020405,Pbr032056,Pbr011532	-|-|-|-|
GO:1901700	response to oxygen-containing compound	biological_process	0.38715	1	2	2335	18	28560	Pbr033730,Pbr035530	-|-|
GO:0072527	pyrimidine-containing compound metabolic process	biological_process	0.38759	1	7	2335	81	28560	Pbr005028,Pbr010243,Pbr011520,Pbr027203,Pbr036940,Pbr010240,Pbr039790	-|-|-|-|-|-|-|
GO:0042886	amide transport	biological_process	0.38776	1	2	2335	18	28560	Pbr042646,Pbr019244	-|-|
GO:0016769	transferase activity, transferring nitrogenous groups	molecular_function	0.388	1	2	2335	18	28560	Pbr014600,Pbr016069	-|-|
GO:0015936	coenzyme A metabolic process	biological_process	0.38811	1	2	2335	18	28560	Pbr036211,Pbr035530	-|-|
GO:0051239	regulation of multicellular organismal process	biological_process	0.38851	1	4	2335	43	28560	Pbr029722,Pbr000413,Pbr027453,Pbr019216	-|-|-|-|
GO:0033643	host cell part	cellular_component	0.38859	1	13	2335	159	28560	Pbr032383,Pbr017110,Pbr010526,Pbr017118,Pbr034204,Pbr009623,Pbr010008,Pbr006591,Pbr000666,Pbr033555,Pbr016306,Pbr028907,Pbr002286	-|-|-|-|-|-|-|-|-|-|-|-|-|
GO:0005778	peroxisomal membrane	cellular_component	0.38868	1	2	2335	18	28560	Pbr036209,Pbr020358	-|-|
GO:0031903	microbody membrane	cellular_component	0.38868	1	2	2335	18	28560	Pbr036209,Pbr020358	-|-|
GO:0044438	microbody part	cellular_component	0.38868	1	2	2335	18	28560	Pbr036209,Pbr020358	-|-|
GO:0044439	peroxisomal part	cellular_component	0.38868	1	2	2335	18	28560	Pbr020358,Pbr036209	-|-|
GO:0006020	inositol metabolic process	biological_process	0.38886	1	2	2335	18	28560	Pbr013060,Pbr002123	-|-|
GO:0016759	cellulose synthase activity	molecular_function	0.39036	1	4	2335	43	28560	Pbr035531,Pbr016107,Pbr002623,Pbr035534	-|-|-|-|
GO:0016760	cellulose synthase (UDP-forming) activity	molecular_function	0.39036	1	4	2335	43	28560	Pbr035534,Pbr016107,Pbr002623,Pbr035531	-|-|-|-|
GO:0044764	multi-organism cellular process	biological_process	0.39061	1	42	2335	547	28560	Pbr002555,Pbr000673,Pbr000622,Pbr016102,Pbr009405,Pbr002548,Pbr036204,Pbr000285,Pbr019821,Pbr019231,Pbr003248,Pbr020380,Pbr033555,Pbr021290,Pbr017429,Pbr013994,Pbr000623,Pbr000390,Pbr009630,Pbr042607,Pbr016114,Pbr005506,Pbr000645,Pbr038648,Pbr000666,Pbr032067,Pbr000394,Pbr041338,Pbr021370,Pbr000393,Pbr014860,Pbr031897,Pbr020395,Pbr000850,Pbr000406,Pbr012573,Pbr020394,Pbr030891,Pbr010243,Pbr038661…	-|-|-|-|-|-|-|-|-|-|-|-|-|-|-|-|-|-|-|-|-|-|-|-|-|-|-|-|-|-|-|-|-|-|-|-|-|-|-|-|-|-|
GO:0006944	cellular membrane fusion	biological_process	0.39193	1	4	2335	43	28560	Pbr007152,Pbr014850,Pbr015630,Pbr010437	-|-|-|-|
GO:0044444	cytoplasmic part	cellular_component	0.3938	1	163	2335	2172	28560	Pbr005174,Pbr000411,Pbr008340,Pbr008345,Pbr038665,Pbr030210,Pbr005172,Pbr028333,Pbr036209,Pbr012660,Pbr027442,Pbr005498,Pbr020381,Pbr010004,Pbr009426,Pbr017423,Pbr019240,Pbr038661,Pbr004027,Pbr020012,Pbr013639,Pbr021360,Pbr034202,Pbr023000,Pbr006605,Pbr013992,Pbr009611,Pbr005173,Pbr010001,Pbr004950,Pbr000622,Pbr038648,Pbr007007,Pbr022860,Pbr013333,Pbr036946,Pbr027447,Pbr014858,Pbr021291,Pbr031969…	-|-|-|-|-|-|-|-|-|-|-|-|-|-|-|-|-|-|-|-|-|-|-|-|-|-|-|-|-|-|-|-|-|-|-|-|-|-|-|-|-|-|-|-|-|-|-|-|-|-|-|-|-|-|-|-|-|-|-|-|-|-|-|-|-|-|-|-|-|-|-|-|-|-|-|-|-|-|-|-|-|-|-|-|-|-|-|-|-|-|-|-|-|-|-|-|-|-|-|-|-|-|-|-|-|-|-|-|-|-|-|-|-|-|-|-|-|-|-|-|-|-|-|-|-|-|-|-|-|-|-|-|-|-|-|-|-|-|-|-|-|-|-|-|-|-|-|-|-|-|-|-|-|-|-|-|-|-|-|-|-|-|-|
GO:0016860	intramolecular oxidoreductase activity	molecular_function	0.39449	1	4	2335	43	28560	Pbr032377,Pbr032586,Pbr013420,Pbr021374	-|-|-|-|
GO:0030244	cellulose biosynthetic process	biological_process	0.39562	1	5	2335	56	28560	Pbr031958,Pbr035531,Pbr035534,Pbr002623,Pbr016107	-|-|-|-|-|
GO:0008134	transcription factor binding	molecular_function	0.39591	1	19	2335	241	28560	Pbr007009,Pbr031944,Pbr020379,Pbr014850,Pbr010245,Pbr010246,Pbr007163,Pbr029725,Pbr003127,Pbr038668,Pbr032058,Pbr020380,Pbr004949,Pbr020010,Pbr042617,Pbr041164,Pbr010244,Pbr038722,Pbr031918	-|-|-|-|-|-|-|-|-|-|-|-|-|-|-|-|-|-|-|
GO:0008514	organic anion transmembrane transporter activity	molecular_function	0.39705	1	5	2335	56	28560	Pbr002493,Pbr003254,Pbr032931,Pbr019246,Pbr013362	-|-|-|-|-|
GO:0004115	3',5'-cyclic-AMP phosphodiesterase activity	molecular_function	0.39744	1	1	2335	7	28560	Pbr011475	-|
GO:0006198	cAMP catabolic process	biological_process	0.39744	1	1	2335	7	28560	Pbr011475	-|
GO:0009295	nucleoid	cellular_component	0.39852	1	1	2335	7	28560	Pbr026412	-|
GO:0000428	DNA-directed RNA polymerase complex	cellular_component	0.4002	1	10	2335	121	28560	Pbr005821,Pbr029717,Pbr028994,Pbr023366,Pbr002620,Pbr042617,Pbr005846,Pbr017485,Pbr032058,Pbr029004	-|-|-|-|-|-|-|-|-|-|
GO:0030880	RNA polymerase complex	cellular_component	0.4002	1	10	2335	121	28560	Pbr032058,Pbr029004,Pbr017485,Pbr005846,Pbr002620,Pbr028994,Pbr023366,Pbr042617,Pbr005821,Pbr029717	-|-|-|-|-|-|-|-|-|-|
GO:0055029	nuclear DNA-directed RNA polymerase complex	cellular_component	0.4002	1	10	2335	121	28560	Pbr005821,Pbr029717,Pbr028994,Pbr023366,Pbr002620,Pbr042617,Pbr017485,Pbr005846,Pbr029004,Pbr032058	-|-|-|-|-|-|-|-|-|-|
GO:0007548	sex differentiation	biological_process	0.40082	1	1	2335	7	28560	Pbr017112	-|
GO:0016591	DNA-directed RNA polymerase II, holoenzyme	cellular_component	0.40133	1	9	2335	108	28560	Pbr032058,Pbr029004,Pbr005846,Pbr042617,Pbr023366,Pbr028994,Pbr002620,Pbr029717,Pbr005821	-|-|-|-|-|-|-|-|-|
GO:0046406	magnesium protoporphyrin IX methyltransferase activity	molecular_function	0.40433	1	1	2335	7	28560	Pbr027185	-|
GO:0005654	nucleoplasm	cellular_component	0.40436	1	25	2335	321	28560	Pbr038523,Pbr029959,Pbr005846,Pbr017485,Pbr023775,Pbr021405,Pbr012303,Pbr037011,Pbr005821,Pbr028994,Pbr023366,Pbr027793,Pbr002620,Pbr038897,Pbr031304,Pbr011522,Pbr032058,Pbr029004,Pbr003132,Pbr038524,Pbr029717,Pbr007180,Pbr003140,Pbr042617,Pbr019086	-|-|-|-|-|-|-|-|-|-|-|-|-|-|-|-|-|-|-|-|-|-|-|-|-|
GO:0044451	nucleoplasm part	cellular_component	0.40436	1	25	2335	321	28560	Pbr019086,Pbr042617,Pbr003140,Pbr029717,Pbr007180,Pbr038524,Pbr003132,Pbr032058,Pbr029004,Pbr011522,Pbr031304,Pbr038897,Pbr028994,Pbr027793,Pbr002620,Pbr023366,Pbr037011,Pbr005821,Pbr012303,Pbr021405,Pbr023775,Pbr017485,Pbr005846,Pbr029959,Pbr038523	-|-|-|-|-|-|-|-|-|-|-|-|-|-|-|-|-|-|-|-|-|-|-|-|-|
GO:0046872	metal ion binding	molecular_function	0.40533	1	299	2335	4015	28560	Pbr025994,Pbr004971,Pbr003131,Pbr020068,Pbr031962,Pbr013219,Pbr000622,Pbr020046,Pbr013055,Pbr002625,Pbr020059,Pbr017007,Pbr000286,Pbr015414,Pbr030889,Pbr012215,Pbr005821,Pbr038667,Pbr033729,Pbr038648,Pbr012303,Pbr034213,Pbr020071,Pbr037912,Pbr022314,Pbr005506,Pbr027194,Pbr036999,Pbr012229,Pbr036209,Pbr030893,Pbr028450,Pbr004478,Pbr015974,Pbr042738,Pbr034194,Pbr009440,Pbr005031,Pbr038661,Pbr012305…	-|-|-|-|-|-|-|-|-|-|-|-|-|-|-|-|-|-|-|-|-|-|-|-|-|-|-|-|-|-|-|-|-|-|-|-|-|-|-|-|-|-|-|-|-|-|-|-|-|-|-|-|-|-|-|-|-|-|-|-|-|-|-|-|-|-|-|-|-|-|-|-|-|-|-|-|-|-|-|-|-|-|-|-|-|-|-|-|-|-|-|-|-|-|-|-|-|-|-|-|-|-|-|-|-|-|-|-|-|-|-|-|-|-|-|-|-|-|-|-|-|-|-|-|-|-|-|-|-|-|-|-|-|-|-|-|-|-|-|-|-|-|-|-|-|-|-|-|-|-|-|-|-|-|-|-|-|-|-|-|-|-|-|-|-|-|-|-|-|-|-|-|-|-|-|-|-|-|-|-|-|-|-|-|-|-|-|-|-|-|-|-|-|-|-|-|-|-|-|-…
GO:0008219	cell death	biological_process	0.40568	1	9	2335	109	28560	Pbr027432,Pbr000856,Pbr022991,Pbr031305,Pbr017418,Pbr019216,Pbr005845,Pbr012660,Pbr032932	-|-|-|-|-|-|-|-|-|
GO:0016265	death	biological_process	0.40568	1	9	2335	109	28560	Pbr012660,Pbr005845,Pbr032932,Pbr019216,Pbr022991,Pbr000856,Pbr027432,Pbr017418,Pbr031305	-|-|-|-|-|-|-|-|-|
GO:0006304	DNA modification	biological_process	0.40752	1	5	2335	57	28560	Pbr017126,Pbr023371,Pbr000303,Pbr034214,Pbr015619	-|-|-|-|-|
GO:0030118	clathrin coat	cellular_component	0.40774	1	3	2335	32	28560	Pbr033742,Pbr021367,Pbr027968	-|-|-|
GO:0006457	protein folding	biological_process	0.40851	1	17	2335	215	28560	Pbr031918,Pbr010402,Pbr011488,Pbr026423,Pbr020362,Pbr025106,Pbr023357,Pbr011536,Pbr014597,Pbr038661,Pbr000623,Pbr015630,Pbr002499,Pbr012899,Pbr014850,Pbr005823,Pbr038648	-|-|-|-|-|-|-|-|-|-|-|-|-|-|-|-|-|
GO:0016832	aldehyde-lyase activity	molecular_function	0.40877	1	2	2335	19	28560	Pbr005502,Pbr005501	-|-|
GO:0033014	tetrapyrrole biosynthetic process	biological_process	0.41009	1	15	2335	188	28560	Pbr019820,Pbr012661,Pbr002577,Pbr035535,Pbr033735,Pbr000681,Pbr002943,Pbr019172,Pbr014871,Pbr027185,Pbr000277,Pbr017408,Pbr006594,Pbr024968,Pbr015625	-|-|-|-|-|-|-|-|-|-|-|-|-|-|-|
GO:0008537	proteasome activator complex	cellular_component	0.4104	1	1	2335	7	28560	Pbr014598	-|
GO:0022624	proteasome accessory complex	cellular_component	0.4104	1	1	2335	7	28560	Pbr014598	-|
GO:0005672	transcription factor TFIIA complex	cellular_component	0.41043	1	4	2335	44	28560	Pbr002620,Pbr032058,Pbr042617,Pbr005846	-|-|-|-|
GO:0009404	toxin metabolic process	biological_process	0.41055	1	2	2335	19	28560	Pbr026423,Pbr010414	-|-|
GO:0051168	nuclear export	biological_process	0.41094	1	1	2335	7	28560	Pbr027793	-|
GO:0044085	cellular component biogenesis	biological_process	0.41181	1	69	2335	911	28560	Pbr016996,Pbr012898,Pbr007163,Pbr031919,Pbr019088,Pbr030211,Pbr016109,Pbr014865,Pbr012231,Pbr014552,Pbr000293,Pbr028333,Pbr006548,Pbr000850,Pbr039399,Pbr005167,Pbr018533,Pbr026001,Pbr019100,Pbr017403,Pbr005821,Pbr028056,Pbr010411,Pbr011530,Pbr003140,Pbr009406,Pbr016302,Pbr020014,Pbr031918,Pbr009405,Pbr012574,Pbr003132,Pbr011488,Pbr017123,Pbr002937,Pbr029725,Pbr021497,Pbr019096,Pbr041081,Pbr019238…	-|-|-|-|-|-|-|-|-|-|-|-|-|-|-|-|-|-|-|-|-|-|-|-|-|-|-|-|-|-|-|-|-|-|-|-|-|-|-|-|-|-|-|-|-|-|-|-|-|-|-|-|-|-|-|-|-|-|-|-|-|-|-|-|-|-|-|-|-|
GO:0072528	pyrimidine-containing compound biosynthetic process	biological_process	0.41215	1	6	2335	70	28560	Pbr036940,Pbr010240,Pbr005028,Pbr010243,Pbr011520,Pbr027203	-|-|-|-|-|-|
GO:0015370	solute:sodium symporter activity	molecular_function	0.41216	1	1	2335	7	28560	Pbr032931	-|
GO:0030472	mitotic spindle organization in nucleus	biological_process	0.41221	1	1	2335	7	28560	Pbr024889	-|
GO:0004749	ribose phosphate diphosphokinase activity	molecular_function	0.41266	1	1	2335	7	28560	Pbr036155	-|
GO:0035251	UDP-glucosyltransferase activity	molecular_function	0.41349	1	8	2335	98	28560	Pbr016107,Pbr023772,Pbr035534,Pbr000683,Pbr009428,Pbr002623,Pbr035531,Pbr014902	-|-|-|-|-|-|-|-|
GO:0050795	regulation of behavior	biological_process	0.41354	1	1	2335	7	28560	Pbr014858	-|
GO:0050920	regulation of chemotaxis	biological_process	0.41354	1	1	2335	7	28560	Pbr014858	-|
GO:0016852	sirohydrochlorin cobaltochelatase activity	molecular_function	0.41365	1	1	2335	7	28560	Pbr019820	-|
GO:0031967	organelle envelope	cellular_component	0.4138	1	26	2335	335	28560	Pbr011482,Pbr037928,Pbr028908,Pbr002150,Pbr031969,Pbr013340,Pbr000411,Pbr039795,Pbr012660,Pbr031963,Pbr018186,Pbr033747,Pbr021798,Pbr039828,Pbr010027,Pbr017423,Pbr007152,Pbr014850,Pbr000302,Pbr007348,Pbr002942,Pbr008346,Pbr012230,Pbr019169,Pbr015630,Pbr010437	-|-|-|-|-|-|-|-|-|-|-|-|-|-|-|-|-|-|-|-|-|-|-|-|-|-|
GO:0003995	acyl-CoA dehydrogenase activity	molecular_function	0.41455	1	2	2335	19	28560	Pbr014901,Pbr023157	-|-|
GO:0050792	regulation of viral process	biological_process	0.41465	1	1	2335	7	28560	Pbr034204	-|
GO:0016050	vesicle organization	biological_process	0.41505	1	2	2335	19	28560	Pbr031318,Pbr029725	-|-|
GO:0008218	bioluminescence	biological_process	0.41507	1	1	2335	7	28560	Pbr023157	-|
GO:0005834	heterotrimeric G-protein complex	cellular_component	0.41512	1	2	2335	19	28560	Pbr012894,Pbr013632	-|-|
GO:0019897	extrinsic to plasma membrane	cellular_component	0.41512	1	2	2335	19	28560	Pbr013632,Pbr012894	-|-|
GO:0031234	extrinsic to internal side of plasma membrane	cellular_component	0.41512	1	2	2335	19	28560	Pbr012894,Pbr013632	-|-|
GO:0004146	dihydrofolate reductase activity	molecular_function	0.41531	1	1	2335	7	28560	Pbr009412	-|
GO:0019082	viral protein processing	biological_process	0.41546	1	2	2335	19	28560	Pbr000390,Pbr020395	-|-|
GO:0016149	translation release factor activity, codon specific	molecular_function	0.41554	1	2	2335	19	28560	Pbr000286,Pbr042867	-|-|
GO:0008544	epidermis development	biological_process	0.41554	1	2	2335	19	28560	Pbr019216,Pbr008337	-|-|
GO:0043588	skin development	biological_process	0.41554	1	2	2335	19	28560	Pbr019216,Pbr008337	-|-|
GO:0006544	glycine metabolic process	biological_process	0.41567	1	1	2335	7	28560	Pbr009412	-|
GO:0019008	molybdopterin synthase complex	cellular_component	0.41578	1	1	2335	7	28560	Pbr029987	-|
GO:0004019	adenylosuccinate synthase activity	molecular_function	0.41595	1	1	2335	7	28560	Pbr011463	-|
GO:0033227	dsRNA transport	biological_process	0.41608	1	1	2335	7	28560	Pbr027799	-|
GO:0051032	nucleic acid transmembrane transporter activity	molecular_function	0.41608	1	1	2335	7	28560	Pbr027799	-|
GO:0051033	RNA transmembrane transporter activity	molecular_function	0.41608	1	1	2335	7	28560	Pbr027799	-|
GO:0051094	positive regulation of developmental process	biological_process	0.41611	1	1	2335	7	28560	Pbr019216	-|
GO:0004560	alpha-L-fucosidase activity	molecular_function	0.41614	1	1	2335	7	28560	Pbr026418	-|
GO:0015928	fucosidase activity	molecular_function	0.41614	1	1	2335	7	28560	Pbr026418	-|
GO:0004807	triose-phosphate isomerase activity	molecular_function	0.41614	1	1	2335	7	28560	Pbr032377	-|
GO:0033588	Elongator holoenzyme complex	cellular_component	0.41617	1	1	2335	7	28560	Pbr018529	-|
GO:0032780	negative regulation of ATPase activity	biological_process	0.41617	1	1	2335	7	28560	Pbr000622	-|
GO:0014065	phosphatidylinositol 3-kinase cascade	biological_process	0.41617	1	1	2335	7	28560	Pbr000314	-|
GO:0014066	regulation of phosphatidylinositol 3-kinase cascade	biological_process	0.41617	1	1	2335	7	28560	Pbr000314	-|
GO:0014068	positive regulation of phosphatidylinositol 3-kinase cascade	biological_process	0.41617	1	1	2335	7	28560	Pbr000314	-|
GO:0043548	phosphatidylinositol 3-kinase binding	molecular_function	0.41617	1	1	2335	7	28560	Pbr000314	-|
GO:0048015	phosphatidylinositol-mediated signaling	biological_process	0.41617	1	1	2335	7	28560	Pbr000314	-|
GO:0048017	inositol lipid-mediated signaling	biological_process	0.41617	1	1	2335	7	28560	Pbr000314	-|
GO:0005942	phosphatidylinositol 3-kinase complex	cellular_component	0.41617	1	1	2335	7	28560	Pbr011966	-|
GO:0005944	1-phosphatidylinositol-4-phosphate 3-kinase, class IB complex	cellular_component	0.41617	1	1	2335	7	28560	Pbr011966	-|
GO:0035014	phosphatidylinositol 3-kinase regulator activity	molecular_function	0.41617	1	1	2335	7	28560	Pbr011966	-|
GO:0046935	1-phosphatidylinositol-3-kinase regulator activity	molecular_function	0.41617	1	1	2335	7	28560	Pbr011966	-|
GO:0008440	inositol-1,4,5-trisphosphate 3-kinase activity	molecular_function	0.41617	1	1	2335	7	28560	Pbr038665	-|
GO:0051015	actin filament binding	molecular_function	0.41617	1	1	2335	7	28560	Pbr037925	-|
GO:0006950	response to stress	biological_process	0.41644	1	107	2335	1429	28560	Pbr016853,Pbr042612,Pbr029979,Pbr032921,Pbr002624,Pbr023156,Pbr016109,Pbr023364,Pbr019234,Pbr033558,Pbr021485,Pbr015968,Pbr020397,Pbr016103,Pbr014553,Pbr002949,Pbr010244,Pbr022326,Pbr021483,Pbr004949,Pbr002540,Pbr015969,Pbr007330,Pbr005031,Pbr020010,Pbr002542,Pbr019100,Pbr012215,Pbr000286,Pbr020396,Pbr021479,Pbr006560,Pbr002955,Pbr010411,Pbr007337,Pbr024988,Pbr036153,Pbr020379,Pbr005494,Pbr005506…	-|-|-|-|-|-|-|-|-|-|-|-|-|-|-|-|-|-|-|-|-|-|-|-|-|-|-|-|-|-|-|-|-|-|-|-|-|-|-|-|-|-|-|-|-|-|-|-|-|-|-|-|-|-|-|-|-|-|-|-|-|-|-|-|-|-|-|-|-|-|-|-|-|-|-|-|-|-|-|-|-|-|-|-|-|-|-|-|-|-|-|-|-|-|-|-|-|-|-|-|-|-|-|-|-|-|-|
GO:0042277	peptide binding	molecular_function	0.41683	1	3	2335	32	28560	Pbr010446,Pbr006559,Pbr016094	-|-|-|
GO:0009307	DNA restriction-modification system	biological_process	0.41752	1	3	2335	32	28560	Pbr034214,Pbr023371,Pbr015619	-|-|-|
GO:0044355	clearance of foreign intracellular DNA	biological_process	0.41752	1	3	2335	32	28560	Pbr034214,Pbr023371,Pbr015619	-|-|-|
GO:0003918	DNA topoisomerase type II (ATP-hydrolyzing) activity	molecular_function	0.41774	1	3	2335	32	28560	Pbr000642,Pbr038900,Pbr029982	-|-|-|
GO:0061505	DNA topoisomerase II activity	molecular_function	0.41774	1	3	2335	32	28560	Pbr029982,Pbr000642,Pbr038900	-|-|-|
GO:0031966	mitochondrial membrane	cellular_component	0.41813	1	22	2335	282	28560	Pbr019169,Pbr010437,Pbr015630,Pbr014850,Pbr007152,Pbr000302,Pbr012230,Pbr007348,Pbr002942,Pbr008346,Pbr039795,Pbr033747,Pbr018186,Pbr010027,Pbr039828,Pbr011482,Pbr028908,Pbr037928,Pbr031969,Pbr002150,Pbr000411,Pbr013340	-|-|-|-|-|-|-|-|-|-|-|-|-|-|-|-|-|-|-|-|-|-|
GO:0051189	prosthetic group metabolic process	biological_process	0.41864	1	3	2335	32	28560	Pbr027191,Pbr027429,Pbr029987	-|-|-|
GO:0016835	carbon-oxygen lyase activity	molecular_function	0.41906	1	16	2335	203	28560	Pbr011478,Pbr006608,Pbr037924,Pbr023780,Pbr005334,Pbr000645,Pbr007150,Pbr012661,Pbr031904,Pbr037925,Pbr037928,Pbr005031,Pbr005033,Pbr014550,Pbr019820,Pbr019994	-|-|-|-|-|-|-|-|-|-|-|-|-|-|-|-|
GO:0006811	ion transport	biological_process	0.41972	1	111	2335	1479	28560	Pbr033747,Pbr012896,Pbr010025,Pbr039828,Pbr009622,Pbr026414,Pbr039795,Pbr002493,Pbr039821,Pbr032931,Pbr026423,Pbr014546,Pbr037928,Pbr014866,Pbr020401,Pbr032936,Pbr006593,Pbr017120,Pbr029972,Pbr021220,Pbr009170,Pbr014548,Pbr010020,Pbr008346,Pbr002619,Pbr031300,Pbr020063,Pbr014850,Pbr010028,Pbr037923,Pbr026725,Pbr012895,Pbr016097,Pbr002150,Pbr031969,Pbr013340,Pbr014851,Pbr013362,Pbr021493,Pbr011536…	-|-|-|-|-|-|-|-|-|-|-|-|-|-|-|-|-|-|-|-|-|-|-|-|-|-|-|-|-|-|-|-|-|-|-|-|-|-|-|-|-|-|-|-|-|-|-|-|-|-|-|-|-|-|-|-|-|-|-|-|-|-|-|-|-|-|-|-|-|-|-|-|-|-|-|-|-|-|-|-|-|-|-|-|-|-|-|-|-|-|-|-|-|-|-|-|-|-|-|-|-|-|-|-|-|-|-|-|-|-|-|
GO:0010639	negative regulation of organelle organization	biological_process	0.42063	1	3	2335	32	28560	Pbr020382,Pbr007172,Pbr011472	-|-|-|
GO:1901575	organic substance catabolic process	biological_process	0.42278	1	47	2335	617	28560	Pbr037923,Pbr000287,Pbr004478,Pbr014553,Pbr031185,Pbr011475,Pbr005161,Pbr038910,Pbr022991,Pbr010405,Pbr002563,Pbr005501,Pbr009159,Pbr002123,Pbr031946,Pbr027446,Pbr021480,Pbr031184,Pbr019095,Pbr038730,Pbr002489,Pbr013637,Pbr014893,Pbr007150,Pbr026727,Pbr011476,Pbr005502,Pbr037007,Pbr000294,Pbr019820,Pbr021374,Pbr003204,Pbr020360,Pbr000622,Pbr004482,Pbr027432,Pbr033555,Pbr032934,Pbr020353,Pbr021402…	-|-|-|-|-|-|-|-|-|-|-|-|-|-|-|-|-|-|-|-|-|-|-|-|-|-|-|-|-|-|-|-|-|-|-|-|-|-|-|-|-|-|-|-|-|-|-|
GO:0030151	molybdenum ion binding	molecular_function	0.42279	1	3	2335	32	28560	Pbr041077,Pbr010248,Pbr028048	-|-|-|
GO:0033554	cellular response to stress	biological_process	0.42374	1	50	2335	664	28560	Pbr020010,Pbr002540,Pbr004949,Pbr020388,Pbr014553,Pbr002949,Pbr010244,Pbr037617,Pbr020397,Pbr010256,Pbr016103,Pbr001651,Pbr033558,Pbr010245,Pbr032921,Pbr015625,Pbr023364,Pbr019234,Pbr016109,Pbr038730,Pbr038668,Pbr038669,Pbr013335,Pbr000625,Pbr032062,Pbr019096,Pbr042612,Pbr032922,Pbr014356,Pbr032058,Pbr020380,Pbr031901,Pbr026414,Pbr039394,Pbr038722,Pbr042617,Pbr014547,Pbr020379,Pbr005494,Pbr031944…	-|-|-|-|-|-|-|-|-|-|-|-|-|-|-|-|-|-|-|-|-|-|-|-|-|-|-|-|-|-|-|-|-|-|-|-|-|-|-|-|-|-|-|-|-|-|-|-|-|-|
GO:0010467	gene expression	biological_process	0.42419	1	353	2335	4756	28560	Pbr000683,Pbr014860,Pbr019101,Pbr012234,Pbr041346,Pbr019167,Pbr017427,Pbr029714,Pbr038731,Pbr030418,Pbr010245,Pbr030422,Pbr000407,Pbr000396,Pbr020384,Pbr013053,Pbr000625,Pbr037011,Pbr038891,Pbr038668,Pbr010018,Pbr023774,Pbr020017,Pbr009453,Pbr019826,Pbr034198,Pbr037915,Pbr013425,Pbr030207,Pbr013990,Pbr010016,Pbr042610,Pbr023790,Pbr020000,Pbr014850,Pbr000390,Pbr013345,Pbr037619,Pbr012900,Pbr005174…	-|-|-|-|-|-|-|-|-|-|-|-|-|-|-|-|-|-|-|-|-|-|-|-|-|-|-|-|-|-|-|-|-|-|-|-|-|-|-|-|-|-|-|-|-|-|-|-|-|-|-|-|-|-|-|-|-|-|-|-|-|-|-|-|-|-|-|-|-|-|-|-|-|-|-|-|-|-|-|-|-|-|-|-|-|-|-|-|-|-|-|-|-|-|-|-|-|-|-|-|-|-|-|-|-|-|-|-|-|-|-|-|-|-|-|-|-|-|-|-|-|-|-|-|-|-|-|-|-|-|-|-|-|-|-|-|-|-|-|-|-|-|-|-|-|-|-|-|-|-|-|-|-|-|-|-|-|-|-|-|-|-|-|-|-|-|-|-|-|-|-|-|-|-|-|-|-|-|-|-|-|-|-|-|-|-|-|-|-|-|-|-|-|-|-|-|-|-|-|-…
GO:0015931	nucleobase-containing compound transport	biological_process	0.42456	1	4	2335	45	28560	Pbr027793,Pbr017105,Pbr005159,Pbr027799	-|-|-|-|
GO:0005852	eukaryotic translation initiation factor 3 complex	cellular_component	0.42491	1	3	2335	32	28560	Pbr026005,Pbr016305,Pbr026012	-|-|-|
GO:0071826	ribonucleoprotein complex subunit organization	biological_process	0.42514	1	3	2335	32	28560	Pbr017486,Pbr039399,Pbr013420	-|-|-|
GO:0030474	spindle pole body duplication	biological_process	0.42537	1	3	2335	32	28560	Pbr041081,Pbr031918,Pbr011530	-|-|-|
GO:0051300	spindle pole body organization	biological_process	0.42537	1	3	2335	32	28560	Pbr041081,Pbr031918,Pbr011530	-|-|-|
GO:0004298	threonine-type endopeptidase activity	molecular_function	0.42578	1	4	2335	45	28560	Pbr002489,Pbr031185,Pbr031184,Pbr021480	-|-|-|-|
GO:0070003	threonine-type peptidase activity	molecular_function	0.42578	1	4	2335	45	28560	Pbr031185,Pbr002489,Pbr021480,Pbr031184	-|-|-|-|
GO:0016810	hydrolase activity, acting on carbon-nitrogen (but not peptide) bonds	molecular_function	0.42608	1	7	2335	84	28560	Pbr007156,Pbr027446,Pbr024987,Pbr029971,Pbr007011,Pbr035531,Pbr023776	-|-|-|-|-|-|-|
GO:0044422	organelle part	cellular_component	0.42737	1	160	2335	2147	28560	Pbr017112,Pbr011482,Pbr034198,Pbr010027,Pbr039792,Pbr033747,Pbr031308,Pbr018186,Pbr014850,Pbr020063,Pbr016314,Pbr019102,Pbr010437,Pbr000623,Pbr010246,Pbr002285,Pbr003255,Pbr020357,Pbr026002,Pbr019166,Pbr020388,Pbr013340,Pbr013225,Pbr031969,Pbr011522,Pbr005176,Pbr002150,Pbr007155,Pbr037923,Pbr019236,Pbr032382,Pbr030422,Pbr010245,Pbr007152,Pbr000302,Pbr020358,Pbr037011,Pbr014896,Pbr027793,Pbr012907…	-|-|-|-|-|-|-|-|-|-|-|-|-|-|-|-|-|-|-|-|-|-|-|-|-|-|-|-|-|-|-|-|-|-|-|-|-|-|-|-|-|-|-|-|-|-|-|-|-|-|-|-|-|-|-|-|-|-|-|-|-|-|-|-|-|-|-|-|-|-|-|-|-|-|-|-|-|-|-|-|-|-|-|-|-|-|-|-|-|-|-|-|-|-|-|-|-|-|-|-|-|-|-|-|-|-|-|-|-|-|-|-|-|-|-|-|-|-|-|-|-|-|-|-|-|-|-|-|-|-|-|-|-|-|-|-|-|-|-|-|-|-|-|-|-|-|-|-|-|-|-|-|-|-|-|-|-|-|-|-|
GO:0010604	positive regulation of macromolecule metabolic process	biological_process	0.42754	1	6	2335	71	28560	Pbr011527,Pbr017118,Pbr037925,Pbr032383,Pbr028324,Pbr021405	-|-|-|-|-|-|
GO:0006508	proteolysis	biological_process	0.42847	1	70	2335	928	28560	Pbr007170,Pbr021679,Pbr015621,Pbr000276,Pbr027435,Pbr002548,Pbr019817,Pbr017429,Pbr027957,Pbr002543,Pbr032934,Pbr023000,Pbr021211,Pbr010253,Pbr009165,Pbr013353,Pbr003260,Pbr032063,Pbr021401,Pbr022994,Pbr031921,Pbr028331,Pbr036153,Pbr000845,Pbr007161,Pbr021212,Pbr031185,Pbr014543,Pbr022991,Pbr004949,Pbr009440,Pbr022998,Pbr021480,Pbr009159,Pbr042611,Pbr036212,Pbr027958,Pbr002489,Pbr000314,Pbr021373…	-|-|-|-|-|-|-|-|-|-|-|-|-|-|-|-|-|-|-|-|-|-|-|-|-|-|-|-|-|-|-|-|-|-|-|-|-|-|-|-|-|-|-|-|-|-|-|-|-|-|-|-|-|-|-|-|-|-|-|-|-|-|-|-|-|-|-|-|-|-|
GO:0000917	barrier septum assembly	biological_process	0.42926	1	10	2335	124	28560	Pbr002622,Pbr009406,Pbr007163,Pbr016302,Pbr003132,Pbr014850,Pbr007152,Pbr030422,Pbr011488,Pbr017123	-|-|-|-|-|-|-|-|-|-|
GO:0032506	cytokinetic process	biological_process	0.42926	1	10	2335	124	28560	Pbr016302,Pbr009406,Pbr007163,Pbr002622,Pbr011488,Pbr017123,Pbr007152,Pbr030422,Pbr014850,Pbr003132	-|-|-|-|-|-|-|-|-|-|
GO:0090529	cell septum assembly	biological_process	0.42926	1	10	2335	124	28560	Pbr011488,Pbr017123,Pbr030422,Pbr007152,Pbr014850,Pbr003132,Pbr016302,Pbr009406,Pbr007163,Pbr002622	-|-|-|-|-|-|-|-|-|-|
GO:0009187	cyclic nucleotide metabolic process	biological_process	0.43107	1	2	2335	20	28560	Pbr012218,Pbr011475	-|-|
GO:0044446	intracellular organelle part	cellular_component	0.43217	1	158	2335	2122	28560	Pbr007180,Pbr025115,Pbr021798,Pbr024889,Pbr041164,Pbr006562,Pbr020403,Pbr004959,Pbr029722,Pbr031919,Pbr021217,Pbr011466,Pbr005846,Pbr029959,Pbr017430,Pbr042616,Pbr013420,Pbr007348,Pbr014865,Pbr031918,Pbr038524,Pbr011527,Pbr012574,Pbr003140,Pbr010526,Pbr042617,Pbr019809,Pbr011488,Pbr028908,Pbr019231,Pbr011957,Pbr032058,Pbr009165,Pbr028056,Pbr019169,Pbr010521,Pbr021471,Pbr006557,Pbr036167,Pbr002942…	-|-|-|-|-|-|-|-|-|-|-|-|-|-|-|-|-|-|-|-|-|-|-|-|-|-|-|-|-|-|-|-|-|-|-|-|-|-|-|-|-|-|-|-|-|-|-|-|-|-|-|-|-|-|-|-|-|-|-|-|-|-|-|-|-|-|-|-|-|-|-|-|-|-|-|-|-|-|-|-|-|-|-|-|-|-|-|-|-|-|-|-|-|-|-|-|-|-|-|-|-|-|-|-|-|-|-|-|-|-|-|-|-|-|-|-|-|-|-|-|-|-|-|-|-|-|-|-|-|-|-|-|-|-|-|-|-|-|-|-|-|-|-|-|-|-|-|-|-|-|-|-|-|-|-|-|-|-|
GO:0016197	endosomal transport	biological_process	0.4331	1	2	2335	20	28560	Pbr000305,Pbr005813	-|-|
GO:0065009	regulation of molecular function	biological_process	0.43454	1	9	2335	111	28560	Pbr010027,Pbr032066,Pbr021402,Pbr042608,Pbr000622,Pbr000635,Pbr039789,Pbr010405,Pbr022998	-|-|-|-|-|-|-|-|-|
GO:0043605	cellular amide catabolic process	biological_process	0.43525	1	1	2335	8	28560	Pbr027446	-|
GO:0000910	cytokinesis	biological_process	0.43553	1	12	2335	151	28560	Pbr017123,Pbr011488,Pbr007152,Pbr039779,Pbr030422,Pbr014850,Pbr031941,Pbr003132,Pbr016302,Pbr009406,Pbr007163,Pbr002622	-|-|-|-|-|-|-|-|-|-|-|-|
GO:0006353	DNA-dependent transcription, termination	biological_process	0.43568	1	2	2335	20	28560	Pbr011522,Pbr009406	-|-|
GO:0019087	transformation of host cell by virus	biological_process	0.43611	1	3	2335	33	28560	Pbr000285,Pbr000390,Pbr002548	-|-|-|
GO:0051539	4 iron, 4 sulfur cluster binding	molecular_function	0.43673	1	3	2335	33	28560	Pbr005494,Pbr000858,Pbr029987	-|-|-|
GO:0050790	regulation of catalytic activity	biological_process	0.43714	1	8	2335	98	28560	Pbr022998,Pbr010405,Pbr010027,Pbr032066,Pbr021402,Pbr042608,Pbr000622,Pbr000635	-|-|-|-|-|-|-|-|
GO:1901605	alpha-amino acid metabolic process	biological_process	0.43727	1	23	2335	298	28560	Pbr010243,Pbr031904,Pbr032579,Pbr013345,Pbr042866,Pbr012238,Pbr036950,Pbr028997,Pbr010249,Pbr005498,Pbr013420,Pbr006606,Pbr000284,Pbr004021,Pbr000287,Pbr041337,Pbr004478,Pbr000648,Pbr004482,Pbr009412,Pbr027207,Pbr010240,Pbr002563	-|-|-|-|-|-|-|-|-|-|-|-|-|-|-|-|-|-|-|-|-|-|-|
GO:0009967	positive regulation of signal transduction	biological_process	0.43771	1	2	2335	20	28560	Pbr013047,Pbr000314	-|-|
GO:0010647	positive regulation of cell communication	biological_process	0.43771	1	2	2335	20	28560	Pbr013047,Pbr000314	-|-|
GO:0023056	positive regulation of signaling	biological_process	0.43771	1	2	2335	20	28560	Pbr000314,Pbr013047	-|-|
GO:0016893	endonuclease activity, active with either ribo- or deoxyribonucleic acids and producing 5'-phosphomonoesters	molecular_function	0.43849	1	9	2335	113	28560	Pbr027805,Pbr027803,Pbr027804,Pbr000393,Pbr027802,Pbr002624,Pbr029982,Pbr023371,Pbr017475	-|-|-|-|-|-|-|-|-|
GO:0030436	asexual sporulation	biological_process	0.4391	1	2	2335	20	28560	Pbr028321,Pbr040358	-|-|
GO:0043169	cation binding	molecular_function	0.43963	1	300	2335	4047	28560	Pbr005031,Pbr015974,Pbr042738,Pbr034194,Pbr009440,Pbr036209,Pbr012229,Pbr030893,Pbr004478,Pbr028450,Pbr013418,Pbr032060,Pbr000383,Pbr013414,Pbr012305,Pbr038661,Pbr020059,Pbr017007,Pbr002625,Pbr000622,Pbr020046,Pbr013055,Pbr004971,Pbr003131,Pbr025994,Pbr031962,Pbr013219,Pbr020068,Pbr022314,Pbr005506,Pbr027194,Pbr036999,Pbr012303,Pbr038648,Pbr034213,Pbr020071,Pbr037912,Pbr005821,Pbr038667,Pbr033729…	-|-|-|-|-|-|-|-|-|-|-|-|-|-|-|-|-|-|-|-|-|-|-|-|-|-|-|-|-|-|-|-|-|-|-|-|-|-|-|-|-|-|-|-|-|-|-|-|-|-|-|-|-|-|-|-|-|-|-|-|-|-|-|-|-|-|-|-|-|-|-|-|-|-|-|-|-|-|-|-|-|-|-|-|-|-|-|-|-|-|-|-|-|-|-|-|-|-|-|-|-|-|-|-|-|-|-|-|-|-|-|-|-|-|-|-|-|-|-|-|-|-|-|-|-|-|-|-|-|-|-|-|-|-|-|-|-|-|-|-|-|-|-|-|-|-|-|-|-|-|-|-|-|-|-|-|-|-|-|-|-|-|-|-|-|-|-|-|-|-|-|-|-|-|-|-|-|-|-|-|-|-|-|-|-|-|-|-|-|-|-|-|-|-|-|-|-|-|-|-…
GO:0009057	macromolecule catabolic process	biological_process	0.44048	1	26	2335	339	28560	Pbr027802,Pbr011476,Pbr020353,Pbr009159,Pbr021480,Pbr012223,Pbr031184,Pbr038730,Pbr019095,Pbr002489,Pbr042866,Pbr009165,Pbr000295,Pbr038910,Pbr033555,Pbr027432,Pbr022991,Pbr010405,Pbr032934,Pbr037923,Pbr037007,Pbr000294,Pbr019820,Pbr014553,Pbr020360,Pbr031185	-|-|-|-|-|-|-|-|-|-|-|-|-|-|-|-|-|-|-|-|-|-|-|-|-|-|
GO:0004127	cytidylate kinase activity	molecular_function	0.44065	1	3	2335	33	28560	Pbr005815,Pbr028447,Pbr017493	-|-|-|
GO:0022891	substrate-specific transmembrane transporter activity	molecular_function	0.44094	1	97	2335	1297	28560	Pbr026725,Pbr002553,Pbr012895,Pbr013340,Pbr005176,Pbr002150,Pbr010019,Pbr011536,Pbr002485,Pbr003126,Pbr013362,Pbr021493,Pbr030887,Pbr021486,Pbr019828,Pbr013060,Pbr010018,Pbr014549,Pbr027450,Pbr019082,Pbr039820,Pbr013636,Pbr039828,Pbr012896,Pbr033747,Pbr003254,Pbr039795,Pbr026414,Pbr029982,Pbr039821,Pbr033555,Pbr002493,Pbr035529,Pbr037928,Pbr014546,Pbr026423,Pbr032931,Pbr014866,Pbr009170,Pbr007345…	-|-|-|-|-|-|-|-|-|-|-|-|-|-|-|-|-|-|-|-|-|-|-|-|-|-|-|-|-|-|-|-|-|-|-|-|-|-|-|-|-|-|-|-|-|-|-|-|-|-|-|-|-|-|-|-|-|-|-|-|-|-|-|-|-|-|-|-|-|-|-|-|-|-|-|-|-|-|-|-|-|-|-|-|-|-|-|-|-|-|-|-|-|-|-|-|-|
GO:0008443	phosphofructokinase activity	molecular_function	0.44104	1	4	2335	46	28560	Pbr011476,Pbr005161,Pbr031946,Pbr000279	-|-|-|-|
GO:0009898	internal side of plasma membrane	cellular_component	0.44121	1	2	2335	20	28560	Pbr012894,Pbr013632	-|-|
GO:0051246	regulation of protein metabolic process	biological_process	0.44123	1	15	2335	192	28560	Pbr018182,Pbr019999,Pbr020360,Pbr013990,Pbr037915,Pbr038724,Pbr041346,Pbr022989,Pbr010027,Pbr022998,Pbr012292,Pbr000855,Pbr018179,Pbr016109,Pbr041343	-|-|-|-|-|-|-|-|-|-|-|-|-|-|-|
GO:0016814	hydrolase activity, acting on carbon-nitrogen (but not peptide) bonds, in cyclic amidines	molecular_function	0.4415	1	2	2335	20	28560	Pbr029971,Pbr035531	-|-|
GO:0051129	negative regulation of cellular component organization	biological_process	0.44171	1	4	2335	46	28560	Pbr011472,Pbr007172,Pbr009406,Pbr020382	-|-|-|-|
GO:0005261	cation channel activity	molecular_function	0.44182	1	11	2335	139	28560	Pbr030887,Pbr010526,Pbr026414,Pbr000622,Pbr013636,Pbr035529,Pbr033555,Pbr029982,Pbr038890,Pbr034195,Pbr021493	-|-|-|-|-|-|-|-|-|-|-|
GO:0009214	cyclic nucleotide catabolic process	biological_process	0.44203	1	1	2335	8	28560	Pbr011475	-|
GO:0015171	amino acid transmembrane transporter activity	molecular_function	0.44269	1	4	2335	46	28560	Pbr013362,Pbr032931,Pbr003254,Pbr002493	-|-|-|-|
GO:0006869	lipid transport	biological_process	0.44312	1	9	2335	112	28560	Pbr029967,Pbr020386,Pbr032060,Pbr000383,Pbr042614,Pbr000856,Pbr022999,Pbr013353,Pbr039397	-|-|-|-|-|-|-|-|-|
GO:0006461	protein complex assembly	biological_process	0.44338	1	31	2335	406	28560	Pbr007172,Pbr020382,Pbr016304,Pbr005167,Pbr011488,Pbr020014,Pbr013215,Pbr031918,Pbr028333,Pbr014865,Pbr010411,Pbr026006,Pbr019161,Pbr030211,Pbr030422,Pbr032382,Pbr014850,Pbr027968,Pbr011530,Pbr015630,Pbr041081,Pbr019238,Pbr026011,Pbr000623,Pbr029725,Pbr027959,Pbr028056,Pbr019088,Pbr013060,Pbr031919,Pbr017403	-|-|-|-|-|-|-|-|-|-|-|-|-|-|-|-|-|-|-|-|-|-|-|-|-|-|-|-|-|-|-|
GO:0003910	DNA ligase (ATP) activity	molecular_function	0.44761	1	1	2335	8	28560	Pbr037617	-|
GO:0033646	host intracellular part	cellular_component	0.44903	1	10	2335	126	28560	Pbr032383,Pbr010526,Pbr017110,Pbr010008,Pbr006591,Pbr017118,Pbr009623,Pbr034204,Pbr016306,Pbr002286	-|-|-|-|-|-|-|-|-|-|
GO:0043656	intracellular region of host	cellular_component	0.44903	1	10	2335	126	28560	Pbr016306,Pbr002286,Pbr009623,Pbr034204,Pbr017118,Pbr006591,Pbr010008,Pbr017110,Pbr010526,Pbr032383	-|-|-|-|-|-|-|-|-|-|
GO:0035639	purine ribonucleoside triphosphate binding	molecular_function	0.44966	1	311	2335	4221	28560	Pbr032929,Pbr019808,Pbr023353,Pbr007009,Pbr011531,Pbr009423,Pbr004948,Pbr041073,Pbr042689,Pbr032049,Pbr012305,Pbr029979,Pbr031968,Pbr042737,Pbr000681,Pbr006586,Pbr010252,Pbr020010,Pbr009440,Pbr006592,Pbr012660,Pbr013343,Pbr031936,Pbr039403,Pbr007337,Pbr012303,Pbr014858,Pbr021291,Pbr021398,Pbr000286,Pbr020348,Pbr007157,Pbr012210,Pbr012579,Pbr007325,Pbr016112,Pbr030215,Pbr000673,Pbr020058,Pbr010001…	-|-|-|-|-|-|-|-|-|-|-|-|-|-|-|-|-|-|-|-|-|-|-|-|-|-|-|-|-|-|-|-|-|-|-|-|-|-|-|-|-|-|-|-|-|-|-|-|-|-|-|-|-|-|-|-|-|-|-|-|-|-|-|-|-|-|-|-|-|-|-|-|-|-|-|-|-|-|-|-|-|-|-|-|-|-|-|-|-|-|-|-|-|-|-|-|-|-|-|-|-|-|-|-|-|-|-|-|-|-|-|-|-|-|-|-|-|-|-|-|-|-|-|-|-|-|-|-|-|-|-|-|-|-|-|-|-|-|-|-|-|-|-|-|-|-|-|-|-|-|-|-|-|-|-|-|-|-|-|-|-|-|-|-|-|-|-|-|-|-|-|-|-|-|-|-|-|-|-|-|-|-|-|-|-|-|-|-|-|-|-|-|-|-|-|-|-|-|-|-…
GO:0004764	shikimate 3-dehydrogenase (NADP+) activity	molecular_function	0.45008	1	1	2335	8	28560	Pbr011470	-|
GO:0018995	host	cellular_component	0.45024	1	13	2335	166	28560	Pbr033555,Pbr028907,Pbr002286,Pbr016306,Pbr000666,Pbr010008,Pbr006591,Pbr017118,Pbr009623,Pbr034204,Pbr010526,Pbr017110,Pbr032383	-|-|-|-|-|-|-|-|-|-|-|-|-|
GO:0043657	host cell	cellular_component	0.45024	1	13	2335	166	28560	Pbr032383,Pbr010526,Pbr017110,Pbr010008,Pbr006591,Pbr017118,Pbr034204,Pbr009623,Pbr033555,Pbr016306,Pbr028907,Pbr002286,Pbr000666	-|-|-|-|-|-|-|-|-|-|-|-|-|
GO:0004107	chorismate synthase activity	molecular_function	0.45248	1	1	2335	8	28560	Pbr006608	-|
GO:0072519	parasitism	biological_process	0.45271	1	1	2335	8	28560	Pbr035528	-|
GO:0044456	synapse part	cellular_component	0.453	1	1	2335	8	28560	Pbr004021	-|
GO:0048786	presynaptic active zone	cellular_component	0.453	1	1	2335	8	28560	Pbr004021	-|
GO:0097458	neuron part	cellular_component	0.453	1	1	2335	8	28560	Pbr004021	-|
GO:0000075	cell cycle checkpoint	biological_process	0.45397	1	4	2335	47	28560	Pbr026414,Pbr011472,Pbr020388,Pbr007172	-|-|-|-|
GO:0017006	protein-tetrapyrrole linkage	biological_process	0.45492	1	1	2335	8	28560	Pbr019088	-|
GO:0006188	IMP biosynthetic process	biological_process	0.45538	1	2	2335	21	28560	Pbr035529,Pbr023793	-|-|
GO:0046040	IMP metabolic process	biological_process	0.45538	1	2	2335	21	28560	Pbr023793,Pbr035529	-|-|
GO:0006732	coenzyme metabolic process	biological_process	0.45539	1	14	2335	180	28560	Pbr027429,Pbr005028,Pbr013416,Pbr026727,Pbr027191,Pbr036211,Pbr035530,Pbr000284,Pbr033202,Pbr021374,Pbr029987,Pbr004482,Pbr029977,Pbr031958	-|-|-|-|-|-|-|-|-|-|-|-|-|-|
GO:0007052	mitotic spindle organization	biological_process	0.45571	1	1	2335	8	28560	Pbr024889	-|
GO:0006515	misfolded or incompletely synthesized protein catabolic process	biological_process	0.4558	1	1	2335	8	28560	Pbr038730	-|
GO:0031144	proteasome localization	biological_process	0.4558	1	1	2335	8	28560	Pbr038730	-|
GO:0034629	cellular protein complex localization	biological_process	0.4558	1	1	2335	8	28560	Pbr038730	-|
GO:0035966	response to topologically incorrect protein	biological_process	0.4558	1	1	2335	8	28560	Pbr038730	-|
GO:0035967	cellular response to topologically incorrect protein	biological_process	0.4558	1	1	2335	8	28560	Pbr038730	-|
GO:0051788	response to misfolded protein	biological_process	0.4558	1	1	2335	8	28560	Pbr038730	-|
GO:0071218	cellular response to misfolded protein	biological_process	0.4558	1	1	2335	8	28560	Pbr038730	-|
GO:0071630	nucleus-associated proteasomal ubiquitin-dependent protein catabolic process	biological_process	0.4558	1	1	2335	8	28560	Pbr038730	-|
GO:0070652	HAUS complex	cellular_component	0.45686	1	2	2335	21	28560	Pbr014865,Pbr019161	-|-|
GO:0000178	exosome (RNase complex)	cellular_component	0.45738	1	1	2335	8	28560	Pbr038722	-|
GO:0008250	oligosaccharyltransferase complex	cellular_component	0.45743	1	1	2335	8	28560	Pbr023780	-|
GO:0009129	pyrimidine nucleoside monophosphate metabolic process	biological_process	0.45759	1	1	2335	8	28560	Pbr011520	-|
GO:0009130	pyrimidine nucleoside monophosphate biosynthetic process	biological_process	0.45759	1	1	2335	8	28560	Pbr011520	-|
GO:0019200	carbohydrate kinase activity	molecular_function	0.45779	1	4	2335	47	28560	Pbr011476,Pbr005161,Pbr000279,Pbr031946	-|-|-|-|
GO:0005758	mitochondrial intermembrane space	cellular_component	0.45789	1	1	2335	8	28560	Pbr017423	-|
GO:0016530	metallochaperone activity	molecular_function	0.45789	1	1	2335	8	28560	Pbr017423	-|
GO:0016531	copper chaperone activity	molecular_function	0.45789	1	1	2335	8	28560	Pbr017423	-|
GO:0031970	organelle envelope lumen	cellular_component	0.45789	1	1	2335	8	28560	Pbr017423	-|
GO:0019722	calcium-mediated signaling	biological_process	0.45829	1	1	2335	8	28560	Pbr005160	-|
GO:0019932	second-messenger-mediated signaling	biological_process	0.45829	1	1	2335	8	28560	Pbr005160	-|
GO:0005315	inorganic phosphate transmembrane transporter activity	molecular_function	0.45858	1	1	2335	8	28560	Pbr016097	-|
GO:1901677	phosphate transmembrane transporter activity	molecular_function	0.45858	1	1	2335	8	28560	Pbr016097	-|
GO:0043245	extraorganismal space	cellular_component	0.45899	1	13	2335	167	28560	Pbr032383,Pbr010526,Pbr017110,Pbr010008,Pbr006591,Pbr017118,Pbr034204,Pbr009623,Pbr028907,Pbr033555,Pbr016306,Pbr002286,Pbr000666	-|-|-|-|-|-|-|-|-|-|-|-|-|
GO:0044215	other organism	cellular_component	0.45899	1	13	2335	167	28560	Pbr032383,Pbr017110,Pbr010526,Pbr034204,Pbr009623,Pbr017118,Pbr006591,Pbr010008,Pbr000666,Pbr028907,Pbr033555,Pbr002286,Pbr016306	-|-|-|-|-|-|-|-|-|-|-|-|-|
GO:0044216	other organism cell	cellular_component	0.45899	1	13	2335	167	28560	Pbr000666,Pbr002286,Pbr033555,Pbr028907,Pbr016306,Pbr034204,Pbr009623,Pbr017118,Pbr006591,Pbr010008,Pbr017110,Pbr010526,Pbr032383	-|-|-|-|-|-|-|-|-|-|-|-|-|
GO:0044217	other organism part	cellular_component	0.45899	1	13	2335	167	28560	Pbr017118,Pbr009623,Pbr034204,Pbr010008,Pbr006591,Pbr000666,Pbr028907,Pbr033555,Pbr016306,Pbr002286,Pbr032383,Pbr017110,Pbr010526	-|-|-|-|-|-|-|-|-|-|-|-|-|
GO:0004521	endoribonuclease activity	molecular_function	0.45906	1	7	2335	88	28560	Pbr027804,Pbr027805,Pbr028060,Pbr002624,Pbr027802,Pbr029982,Pbr027803	-|-|-|-|-|-|-|
GO:0016634	oxidoreductase activity, acting on the CH-CH group of donors, oxygen as acceptor	molecular_function	0.45906	1	1	2335	8	28560	Pbr000681	-|
GO:0005811	lipid particle	cellular_component	0.45908	1	2	2335	21	28560	Pbr038665,Pbr012582	-|-|
GO:0012511	monolayer-surrounded lipid storage body	cellular_component	0.45908	1	2	2335	21	28560	Pbr012582,Pbr038665	-|-|
GO:0000288	nuclear-transcribed mRNA catabolic process, deadenylation-dependent decay	biological_process	0.4592	1	1	2335	8	28560	Pbr010405	-|
GO:0000290	deadenylation-dependent decapping of nuclear-transcribed mRNA	biological_process	0.4592	1	1	2335	8	28560	Pbr010405	-|
GO:0008290	F-actin capping protein complex	cellular_component	0.4593	1	1	2335	8	28560	Pbr020382	-|
GO:0003937	IMP cyclohydrolase activity	molecular_function	0.45931	1	1	2335	8	28560	Pbr029971	-|
GO:0004643	phosphoribosylaminoimidazolecarboxamide formyltransferase activity	molecular_function	0.45931	1	1	2335	8	28560	Pbr029971	-|
GO:0008318	protein prenyltransferase activity	molecular_function	0.45936	1	1	2335	8	28560	Pbr039400	-|
GO:0018342	protein prenylation	biological_process	0.45936	1	1	2335	8	28560	Pbr039400	-|
GO:0097354	prenylation	biological_process	0.45936	1	1	2335	8	28560	Pbr039400	-|
GO:0006448	regulation of translational elongation	biological_process	0.45937	1	1	2335	8	28560	Pbr012292	-|
GO:0004852	uroporphyrinogen-III synthase activity	molecular_function	0.45937	1	1	2335	8	28560	Pbr012661	-|
GO:0043462	regulation of ATPase activity	biological_process	0.45938	1	1	2335	8	28560	Pbr000622	-|
GO:0019359	nicotinamide nucleotide biosynthetic process	biological_process	0.45948	1	2	2335	21	28560	Pbr004482,Pbr013416	-|-|
GO:0043623	cellular protein complex assembly	biological_process	0.45995	1	22	2335	288	28560	Pbr027959,Pbr028056,Pbr019088,Pbr013060,Pbr031919,Pbr017403,Pbr019238,Pbr015630,Pbr000623,Pbr026011,Pbr032382,Pbr014850,Pbr027968,Pbr010411,Pbr026006,Pbr030211,Pbr020014,Pbr028333,Pbr011488,Pbr007172,Pbr020382,Pbr016304	-|-|-|-|-|-|-|-|-|-|-|-|-|-|-|-|-|-|-|-|-|-|
GO:0019220	regulation of phosphate metabolic process	biological_process	0.46017	1	4	2335	47	28560	Pbr010027,Pbr021402,Pbr022998,Pbr000622	-|-|-|-|
GO:0051174	regulation of phosphorus metabolic process	biological_process	0.46017	1	4	2335	47	28560	Pbr000622,Pbr022998,Pbr021402,Pbr010027	-|-|-|-|
GO:0070271	protein complex biogenesis	biological_process	0.46025	1	31	2335	409	28560	Pbr005167,Pbr011488,Pbr020382,Pbr007172,Pbr016304,Pbr031918,Pbr028333,Pbr013215,Pbr020014,Pbr014850,Pbr032382,Pbr030422,Pbr027968,Pbr011530,Pbr026006,Pbr010411,Pbr019161,Pbr014865,Pbr030211,Pbr019088,Pbr028056,Pbr027959,Pbr031919,Pbr013060,Pbr017403,Pbr000623,Pbr026011,Pbr041081,Pbr019238,Pbr015630,Pbr029725	-|-|-|-|-|-|-|-|-|-|-|-|-|-|-|-|-|-|-|-|-|-|-|-|-|-|-|-|-|-|-|
GO:0044429	mitochondrial part	cellular_component	0.46058	1	26	2335	342	28560	Pbr012660,Pbr009157,Pbr039795,Pbr010027,Pbr039828,Pbr018186,Pbr033747,Pbr037928,Pbr028908,Pbr011482,Pbr013340,Pbr000411,Pbr002150,Pbr031969,Pbr019169,Pbr015630,Pbr010437,Pbr007152,Pbr014850,Pbr017423,Pbr008346,Pbr009426,Pbr007348,Pbr002942,Pbr012230,Pbr000302	-|-|-|-|-|-|-|-|-|-|-|-|-|-|-|-|-|-|-|-|-|-|-|-|-|-|
GO:0051028	mRNA transport	biological_process	0.46158	1	3	2335	34	28560	Pbr027793,Pbr017105,Pbr005159	-|-|-|
GO:0006040	amino sugar metabolic process	biological_process	0.46242	1	4	2335	47	28560	Pbr027802,Pbr004478,Pbr004482,Pbr002563	-|-|-|-|
GO:0046912	transferase activity, transferring acyl groups, acyl groups converted into alkyl on transfer	molecular_function	0.46251	1	2	2335	21	28560	Pbr036933,Pbr036932	-|-|
GO:0006366	transcription from RNA polymerase II promoter	biological_process	0.4632	1	19	2335	249	28560	Pbr037011,Pbr005821,Pbr027793,Pbr002620,Pbr038523,Pbr005846,Pbr021405,Pbr012303,Pbr011527,Pbr038524,Pbr007180,Pbr029717,Pbr003140,Pbr042617,Pbr019086,Pbr038897,Pbr011522,Pbr032058,Pbr003132	-|-|-|-|-|-|-|-|-|-|-|-|-|-|-|-|-|-|-|
GO:0015298	solute:cation antiporter activity	molecular_function	0.46442	1	6	2335	74	28560	Pbr006552,Pbr031302,Pbr009412,Pbr014546,Pbr019828,Pbr017120	-|-|-|-|-|-|
GO:0015299	solute:hydrogen antiporter activity	molecular_function	0.46442	1	6	2335	74	28560	Pbr017120,Pbr019828,Pbr014546,Pbr031302,Pbr009412,Pbr006552	-|-|-|-|-|-|
GO:0009110	vitamin biosynthetic process	biological_process	0.46496	1	9	2335	114	28560	Pbr017408,Pbr002577,Pbr019820,Pbr035535,Pbr033735,Pbr032050,Pbr014871,Pbr033202,Pbr015625	-|-|-|-|-|-|-|-|-|
GO:0042364	water-soluble vitamin biosynthetic process	biological_process	0.46496	1	9	2335	114	28560	Pbr032050,Pbr014871,Pbr002577,Pbr019820,Pbr033735,Pbr035535,Pbr017408,Pbr015625,Pbr033202	-|-|-|-|-|-|-|-|-|
GO:0043549	regulation of kinase activity	biological_process	0.46534	1	2	2335	21	28560	Pbr010027,Pbr022998	-|-|
GO:0045859	regulation of protein kinase activity	biological_process	0.46534	1	2	2335	21	28560	Pbr022998,Pbr010027	-|-|
GO:0051338	regulation of transferase activity	biological_process	0.46534	1	2	2335	21	28560	Pbr022998,Pbr010027	-|-|
GO:0030683	evasion or tolerance by virus of host immune response	biological_process	0.46584	1	2	2335	21	28560	Pbr005506,Pbr005510	-|-|
GO:0031975	envelope	cellular_component	0.46653	1	27	2335	357	28560	Pbr039795,Pbr031963,Pbr012660,Pbr018186,Pbr033747,Pbr021798,Pbr039828,Pbr010027,Pbr021298,Pbr011482,Pbr028908,Pbr037928,Pbr002150,Pbr031969,Pbr013340,Pbr000411,Pbr019169,Pbr015630,Pbr010437,Pbr017423,Pbr007152,Pbr014850,Pbr000302,Pbr002942,Pbr007348,Pbr008346,Pbr012230	-|-|-|-|-|-|-|-|-|-|-|-|-|-|-|-|-|-|-|-|-|-|-|-|-|-|-|
GO:0006743	ubiquinone metabolic process	biological_process	0.46658	1	2	2335	21	28560	Pbr031958,Pbr029977	-|-|
GO:0006744	ubiquinone biosynthetic process	biological_process	0.46658	1	2	2335	21	28560	Pbr031958,Pbr029977	-|-|
GO:0005578	proteinaceous extracellular matrix	cellular_component	0.4667	1	12	2335	155	28560	Pbr000683,Pbr038657,Pbr012900,Pbr028327,Pbr021489,Pbr038652,Pbr019818,Pbr013223,Pbr003131,Pbr023350,Pbr016313,Pbr030420	-|-|-|-|-|-|-|-|-|-|-|-|
GO:0008239	dipeptidyl-peptidase activity	molecular_function	0.46698	1	2	2335	21	28560	Pbr025116,Pbr020395	-|-|
GO:0070009	serine-type aminopeptidase activity	molecular_function	0.46698	1	2	2335	21	28560	Pbr025116,Pbr020395	-|-|
GO:0044455	mitochondrial membrane part	cellular_component	0.47049	1	12	2335	155	28560	Pbr019169,Pbr039795,Pbr010027,Pbr039828,Pbr033747,Pbr037928,Pbr008346,Pbr007348,Pbr013340,Pbr000411,Pbr000302,Pbr002150	-|-|-|-|-|-|-|-|-|-|-|-|
GO:0009061	anaerobic respiration	biological_process	0.4715	1	4	2335	48	28560	Pbr017109,Pbr013338,Pbr010249,Pbr008712	-|-|-|-|
GO:0015947	methane metabolic process	biological_process	0.4715	1	4	2335	48	28560	Pbr008712,Pbr017109,Pbr013338,Pbr010249	-|-|-|-|
GO:0015948	methanogenesis	biological_process	0.4715	1	4	2335	48	28560	Pbr017109,Pbr013338,Pbr010249,Pbr008712	-|-|-|-|
GO:0015975	energy derivation by oxidation of reduced inorganic compounds	biological_process	0.4715	1	4	2335	48	28560	Pbr013338,Pbr017109,Pbr010249,Pbr008712	-|-|-|-|
GO:0043446	cellular alkane metabolic process	biological_process	0.4715	1	4	2335	48	28560	Pbr008712,Pbr013338,Pbr017109,Pbr010249	-|-|-|-|
GO:0043447	alkane biosynthetic process	biological_process	0.4715	1	4	2335	48	28560	Pbr008712,Pbr017109,Pbr013338,Pbr010249	-|-|-|-|
GO:0003713	transcription coactivator activity	molecular_function	0.47214	1	2	2335	22	28560	Pbr021405,Pbr012662	-|-|
GO:0000808	origin recognition complex	cellular_component	0.47383	1	2	2335	22	28560	Pbr039400,Pbr011494	-|-|
GO:0031072	heat shock protein binding	molecular_function	0.47512	1	4	2335	48	28560	Pbr004955,Pbr017406,Pbr023792,Pbr005847	-|-|-|-|
GO:0033218	amide binding	molecular_function	0.4764	1	3	2335	35	28560	Pbr006559,Pbr010446,Pbr016094	-|-|-|
GO:0042157	lipoprotein metabolic process	biological_process	0.47747	1	11	2335	143	28560	Pbr029967,Pbr020386,Pbr032060,Pbr000856,Pbr042614,Pbr016096,Pbr000383,Pbr020381,Pbr029955,Pbr013639,Pbr013353	-|-|-|-|-|-|-|-|-|-|-|
GO:0008236	serine-type peptidase activity	molecular_function	0.47787	1	32	2335	427	28560	Pbr025116,Pbr003259,Pbr021212,Pbr022995,Pbr022998,Pbr014851,Pbr020395,Pbr007329,Pbr034206,Pbr042611,Pbr008713,Pbr013229,Pbr000314,Pbr031938,Pbr026422,Pbr005498,Pbr015621,Pbr002548,Pbr021373,Pbr021298,Pbr007170,Pbr021215,Pbr023000,Pbr003260,Pbr013353,Pbr015620,Pbr000390,Pbr021211,Pbr028331,Pbr014547,Pbr022994,Pbr032063	-|-|-|-|-|-|-|-|-|-|-|-|-|-|-|-|-|-|-|-|-|-|-|-|-|-|-|-|-|-|-|-|
GO:0017171	serine hydrolase activity	molecular_function	0.47787	1	32	2335	427	28560	Pbr025116,Pbr003259,Pbr021212,Pbr022995,Pbr022998,Pbr020395,Pbr014851,Pbr007329,Pbr034206,Pbr008713,Pbr042611,Pbr013229,Pbr000314,Pbr026422,Pbr031938,Pbr005498,Pbr015621,Pbr002548,Pbr021298,Pbr021373,Pbr007170,Pbr023000,Pbr021215,Pbr015620,Pbr013353,Pbr003260,Pbr000390,Pbr021211,Pbr028331,Pbr014547,Pbr032063,Pbr022994	-|-|-|-|-|-|-|-|-|-|-|-|-|-|-|-|-|-|-|-|-|-|-|-|-|-|-|-|-|-|-|-|
GO:0005737	cytoplasm	cellular_component	0.47811	1	204	2335	2764	28560	Pbr038007,Pbr028340,Pbr019236,Pbr037923,Pbr008348,Pbr026012,Pbr007153,Pbr029714,Pbr042780,Pbr016305,Pbr019167,Pbr005176,Pbr031969,Pbr020008,Pbr009610,Pbr002150,Pbr013340,Pbr026413,Pbr019244,Pbr002574,Pbr012907,Pbr010018,Pbr029962,Pbr020358,Pbr000302,Pbr032596,Pbr002544,Pbr032382,Pbr010245,Pbr030422,Pbr007152,Pbr039792,Pbr033747,Pbr031308,Pbr018186,Pbr010027,Pbr012582,Pbr013990,Pbr039821,Pbr031901…	-|-|-|-|-|-|-|-|-|-|-|-|-|-|-|-|-|-|-|-|-|-|-|-|-|-|-|-|-|-|-|-|-|-|-|-|-|-|-|-|-|-|-|-|-|-|-|-|-|-|-|-|-|-|-|-|-|-|-|-|-|-|-|-|-|-|-|-|-|-|-|-|-|-|-|-|-|-|-|-|-|-|-|-|-|-|-|-|-|-|-|-|-|-|-|-|-|-|-|-|-|-|-|-|-|-|-|-|-|-|-|-|-|-|-|-|-|-|-|-|-|-|-|-|-|-|-|-|-|-|-|-|-|-|-|-|-|-|-|-|-|-|-|-|-|-|-|-|-|-|-|-|-|-|-|-|-|-|-|-|-|-|-|-|-|-|-|-|-|-|-|-|-|-|-|-|-|-|-|-|-|-|-|-|-|-|-|-|-|-|-|-|-|-|-|-|-|-|-|-…
GO:0022607	cellular component assembly	biological_process	0.47862	1	54	2335	724	28560	Pbr031901,Pbr003132,Pbr007172,Pbr020382,Pbr017486,Pbr016304,Pbr037925,Pbr017123,Pbr011488,Pbr009406,Pbr003140,Pbr020014,Pbr016302,Pbr013215,Pbr031918,Pbr009405,Pbr026006,Pbr010411,Pbr028324,Pbr014850,Pbr011530,Pbr027968,Pbr015630,Pbr000623,Pbr026001,Pbr019100,Pbr027959,Pbr028056,Pbr017403,Pbr039399,Pbr017109,Pbr000850,Pbr005167,Pbr015626,Pbr028333,Pbr016109,Pbr014865,Pbr012231,Pbr019161,Pbr030211…	-|-|-|-|-|-|-|-|-|-|-|-|-|-|-|-|-|-|-|-|-|-|-|-|-|-|-|-|-|-|-|-|-|-|-|-|-|-|-|-|-|-|-|-|-|-|-|-|-|-|-|-|-|-|
GO:0017076	purine nucleotide binding	molecular_function	0.48117	1	324	2335	4415	28560	Pbr006592,Pbr009440,Pbr010252,Pbr020010,Pbr023003,Pbr039403,Pbr031936,Pbr012660,Pbr013343,Pbr007009,Pbr019808,Pbr023353,Pbr032929,Pbr006586,Pbr042737,Pbr000681,Pbr012305,Pbr032049,Pbr029979,Pbr010520,Pbr031968,Pbr009423,Pbr011531,Pbr041073,Pbr004948,Pbr042689,Pbr007325,Pbr030215,Pbr016112,Pbr012579,Pbr012210,Pbr007157,Pbr031962,Pbr000306,Pbr010001,Pbr020058,Pbr000673,Pbr012303,Pbr007337,Pbr020348…	-|-|-|-|-|-|-|-|-|-|-|-|-|-|-|-|-|-|-|-|-|-|-|-|-|-|-|-|-|-|-|-|-|-|-|-|-|-|-|-|-|-|-|-|-|-|-|-|-|-|-|-|-|-|-|-|-|-|-|-|-|-|-|-|-|-|-|-|-|-|-|-|-|-|-|-|-|-|-|-|-|-|-|-|-|-|-|-|-|-|-|-|-|-|-|-|-|-|-|-|-|-|-|-|-|-|-|-|-|-|-|-|-|-|-|-|-|-|-|-|-|-|-|-|-|-|-|-|-|-|-|-|-|-|-|-|-|-|-|-|-|-|-|-|-|-|-|-|-|-|-|-|-|-|-|-|-|-|-|-|-|-|-|-|-|-|-|-|-|-|-|-|-|-|-|-|-|-|-|-|-|-|-|-|-|-|-|-|-|-|-|-|-|-|-|-|-|-|-|-…
GO:0044430	cytoskeletal part	cellular_component	0.48342	1	25	2335	334	28560	Pbr003255,Pbr013633,Pbr011524,Pbr015630,Pbr020001,Pbr013060,Pbr021217,Pbr019161,Pbr014865,Pbr038523,Pbr014850,Pbr020063,Pbr030422,Pbr024889,Pbr019809,Pbr031918,Pbr038524,Pbr028333,Pbr013215,Pbr007155,Pbr038525,Pbr019166,Pbr020382,Pbr013225,Pbr020357	-|-|-|-|-|-|-|-|-|-|-|-|-|-|-|-|-|-|-|-|-|-|-|-|-|
GO:0030243	cellulose metabolic process	biological_process	0.4842	1	5	2335	62	28560	Pbr035534,Pbr002623,Pbr016107,Pbr031958,Pbr035531	-|-|-|-|-|
GO:0019363	pyridine nucleotide biosynthetic process	biological_process	0.48438	1	2	2335	22	28560	Pbr004482,Pbr013416	-|-|
GO:0017176	phosphatidylinositol N-acetylglucosaminyltransferase activity	molecular_function	0.48572	1	2	2335	22	28560	Pbr029955,Pbr016096	-|-|
GO:0005730	nucleolus	cellular_component	0.48596	1	3	2335	36	28560	Pbr012574,Pbr005821,Pbr018533	-|-|-|
GO:0007094	mitotic spindle assembly checkpoint	biological_process	0.48674	1	2	2335	22	28560	Pbr007172,Pbr011472	-|-|
GO:0031577	spindle checkpoint	biological_process	0.48674	1	2	2335	22	28560	Pbr011472,Pbr007172	-|-|
GO:0045839	negative regulation of mitosis	biological_process	0.48674	1	2	2335	22	28560	Pbr007172,Pbr011472	-|-|
GO:0045841	negative regulation of mitotic metaphase/anaphase transition	biological_process	0.48674	1	2	2335	22	28560	Pbr007172,Pbr011472	-|-|
GO:0051784	negative regulation of nuclear division	biological_process	0.48674	1	2	2335	22	28560	Pbr007172,Pbr011472	-|-|
GO:0071173	spindle assembly checkpoint	biological_process	0.48674	1	2	2335	22	28560	Pbr007172,Pbr011472	-|-|
GO:0071174	mitotic spindle checkpoint	biological_process	0.48674	1	2	2335	22	28560	Pbr011472,Pbr007172	-|-|
GO:1902100	negative regulation of metaphase/anaphase transition of cell cycle	biological_process	0.48674	1	2	2335	22	28560	Pbr011472,Pbr007172	-|-|
GO:0009059	macromolecule biosynthetic process	biological_process	0.48788	1	341	2335	4629	28560	Pbr029707,Pbr007009,Pbr013639,Pbr035531,Pbr002287,Pbr004027,Pbr010436,Pbr038897,Pbr020010,Pbr008345,Pbr034194,Pbr028333,Pbr027966,Pbr030210,Pbr000644,Pbr020354,Pbr012292,Pbr000328,Pbr007007,Pbr012303,Pbr000384,Pbr021405,Pbr027447,Pbr005821,Pbr017110,Pbr013218,Pbr000286,Pbr036946,Pbr012215,Pbr006605,Pbr023000,Pbr007346,Pbr027804,Pbr019804,Pbr010255,Pbr009428,Pbr034202,Pbr035534,Pbr003139,Pbr003132…	-|-|-|-|-|-|-|-|-|-|-|-|-|-|-|-|-|-|-|-|-|-|-|-|-|-|-|-|-|-|-|-|-|-|-|-|-|-|-|-|-|-|-|-|-|-|-|-|-|-|-|-|-|-|-|-|-|-|-|-|-|-|-|-|-|-|-|-|-|-|-|-|-|-|-|-|-|-|-|-|-|-|-|-|-|-|-|-|-|-|-|-|-|-|-|-|-|-|-|-|-|-|-|-|-|-|-|-|-|-|-|-|-|-|-|-|-|-|-|-|-|-|-|-|-|-|-|-|-|-|-|-|-|-|-|-|-|-|-|-|-|-|-|-|-|-|-|-|-|-|-|-|-|-|-|-|-|-|-|-|-|-|-|-|-|-|-|-|-|-|-|-|-|-|-|-|-|-|-|-|-|-|-|-|-|-|-|-|-|-|-|-|-|-|-|-|-|-|-|-…
GO:0020012	evasion or tolerance of host immune response	biological_process	0.4906	1	2	2335	22	28560	Pbr005510,Pbr005506	-|-|
GO:0051805	evasion or tolerance of immune response of other organism involved in symbiotic interaction	biological_process	0.4906	1	2	2335	22	28560	Pbr005506,Pbr005510	-|-|
GO:0052564	response to immune response of other organism involved in symbiotic interaction	biological_process	0.4906	1	2	2335	22	28560	Pbr005506,Pbr005510	-|-|
GO:0052572	response to host immune response	biological_process	0.4906	1	2	2335	22	28560	Pbr005506,Pbr005510	-|-|
GO:0042375	quinone cofactor metabolic process	biological_process	0.49095	1	2	2335	22	28560	Pbr029977,Pbr031958	-|-|
GO:0045426	quinone cofactor biosynthetic process	biological_process	0.49095	1	2	2335	22	28560	Pbr031958,Pbr029977	-|-|
GO:0061025	membrane fusion	biological_process	0.49129	1	5	2335	63	28560	Pbr010437,Pbr015630,Pbr030891,Pbr014850,Pbr007152	-|-|-|-|-|
GO:0006605	protein targeting	biological_process	0.49141	1	20	2335	269	28560	Pbr028056,Pbr019169,Pbr013060,Pbr038668,Pbr029725,Pbr017481,Pbr014850,Pbr010446,Pbr036211,Pbr007337,Pbr007348,Pbr005842,Pbr014553,Pbr010027,Pbr018186,Pbr023356,Pbr002539,Pbr010255,Pbr027191,Pbr037619	-|-|-|-|-|-|-|-|-|-|-|-|-|-|-|-|-|-|-|-|
GO:0016742	hydroxymethyl-, formyl- and related transferase activity	molecular_function	0.49169	1	2	2335	22	28560	Pbr029971,Pbr031971	-|-|
GO:0080134	regulation of response to stress	biological_process	0.49177	1	2	2335	22	28560	Pbr005160,Pbr033730	-|-|
GO:0008135	translation factor activity, nucleic acid binding	molecular_function	0.49199	1	12	2335	157	28560	Pbr010023,Pbr038900,Pbr026005,Pbr042867,Pbr000286,Pbr026012,Pbr013990,Pbr036159,Pbr016305,Pbr019999,Pbr017427,Pbr004950	-|-|-|-|-|-|-|-|-|-|-|-|
GO:0030153	bacteriocin immunity	biological_process	0.49235	1	1	2335	9	28560	Pbr010414	-|
GO:0004518	nuclease activity	molecular_function	0.49357	1	25	2335	336	28560	Pbr036950,Pbr021217,Pbr000295,Pbr042866,Pbr027803,Pbr023371,Pbr020006,Pbr005842,Pbr002624,Pbr027802,Pbr015619,Pbr019996,Pbr027805,Pbr024900,Pbr034214,Pbr000294,Pbr019811,Pbr005810,Pbr019172,Pbr000393,Pbr028060,Pbr027804,Pbr017475,Pbr029982,Pbr029722	-|-|-|-|-|-|-|-|-|-|-|-|-|-|-|-|-|-|-|-|-|-|-|-|-|
GO:0001682	tRNA 5'-leader removal	biological_process	0.49373	1	1	2335	9	28560	Pbr029982	-|
GO:0031981	nuclear lumen	cellular_component	0.49376	1	36	2335	486	28560	Pbr004959,Pbr011522,Pbr020388,Pbr038897,Pbr031304,Pbr019086,Pbr024889,Pbr039400,Pbr029717,Pbr007180,Pbr005846,Pbr029959,Pbr038523,Pbr017485,Pbr027793,Pbr023366,Pbr037011,Pbr003132,Pbr032058,Pbr029004,Pbr011957,Pbr003140,Pbr027967,Pbr019809,Pbr042617,Pbr026414,Pbr012574,Pbr038524,Pbr023775,Pbr012303,Pbr021405,Pbr020063,Pbr018533,Pbr028994,Pbr002620,Pbr005821	-|-|-|-|-|-|-|-|-|-|-|-|-|-|-|-|-|-|-|-|-|-|-|-|-|-|-|-|-|-|-|-|-|-|-|-|
GO:0045444	fat cell differentiation	biological_process	0.49488	1	1	2335	9	28560	Pbr020388	-|
GO:0042151	nematocyst	cellular_component	0.49561	1	1	2335	9	28560	Pbr019244	-|
GO:0034755	iron ion transmembrane transport	biological_process	0.49686	1	1	2335	9	28560	Pbr020063	-|
GO:0007275	multicellular organismal development	biological_process	0.49785	1	16	2335	213	28560	Pbr000413,Pbr008337,Pbr034210,Pbr029986,Pbr028063,Pbr019216,Pbr018492,Pbr011527,Pbr019245,Pbr023774,Pbr022991,Pbr027432,Pbr038910,Pbr017112,Pbr015628,Pbr034196	-|-|-|-|-|-|-|-|-|-|-|-|-|-|-|-|
GO:0043903	regulation of symbiosis, encompassing mutualism through parasitism	biological_process	0.49807	1	1	2335	9	28560	Pbr034204	-|
GO:0006542	glutamine biosynthetic process	biological_process	0.49831	1	1	2335	9	28560	Pbr012238	-|
GO:0031411	gas vesicle	cellular_component	0.49919	1	1	2335	9	28560	Pbr031318	-|
GO:0007289	spermatid nucleus differentiation	biological_process	0.49935	1	1	2335	9	28560	Pbr027967	-|
GO:0035092	sperm chromatin condensation	biological_process	0.49935	1	1	2335	9	28560	Pbr027967	-|
GO:0045005	maintenance of fidelity involved in DNA-dependent DNA replication	biological_process	0.49937	1	1	2335	9	28560	Pbr012215	-|
GO:0004512	inositol-3-phosphate synthase activity	molecular_function	0.49939	1	1	2335	9	28560	Pbr013060	-|
GO:0006021	inositol biosynthetic process	biological_process	0.49939	1	1	2335	9	28560	Pbr013060	-|
GO:0046173	polyol biosynthetic process	biological_process	0.49939	1	1	2335	9	28560	Pbr013060	-|
GO:0019310	inositol catabolic process	biological_process	0.49939	1	1	2335	9	28560	Pbr002123	-|
GO:0046164	alcohol catabolic process	biological_process	0.49939	1	1	2335	9	28560	Pbr002123	-|
GO:0046174	polyol catabolic process	biological_process	0.49939	1	1	2335	9	28560	Pbr002123	-|
GO:0050113	inositol oxygenase activity	molecular_function	0.49939	1	1	2335	9	28560	Pbr002123	-|
GO:1901616	organic hydroxy compound catabolic process	biological_process	0.49939	1	1	2335	9	28560	Pbr002123	-|
GO:0005669	transcription factor TFIID complex	cellular_component	0.50103	1	3	2335	36	28560	Pbr023366,Pbr028994,Pbr029004	-|-|-|
GO:0051052	regulation of DNA metabolic process	biological_process	0.50173	1	3	2335	36	28560	Pbr032383,Pbr030422,Pbr012215	-|-|-|
GO:0006414	translational elongation	biological_process	0.50409	1	4	2335	50	28560	Pbr004950,Pbr012292,Pbr019999,Pbr013990	-|-|-|-|
GO:0030258	lipid modification	biological_process	0.5054	1	5	2335	64	28560	Pbr000299,Pbr021297,Pbr007013,Pbr000327,Pbr038898	-|-|-|-|-|
GO:0033365	protein localization to organelle	biological_process	0.50552	1	20	2335	271	28560	Pbr029725,Pbr041081,Pbr038668,Pbr013060,Pbr028056,Pbr005842,Pbr007337,Pbr016094,Pbr011530,Pbr036211,Pbr010446,Pbr014850,Pbr018186,Pbr010027,Pbr031918,Pbr014553,Pbr037619,Pbr027191,Pbr010255,Pbr002539	-|-|-|-|-|-|-|-|-|-|-|-|-|-|-|-|-|-|-|-|
GO:0006766	vitamin metabolic process	biological_process	0.50714	1	9	2335	118	28560	Pbr033202,Pbr015625,Pbr017408,Pbr032050,Pbr014871,Pbr019820,Pbr002577,Pbr033735,Pbr035535	-|-|-|-|-|-|-|-|-|
GO:0006767	water-soluble vitamin metabolic process	biological_process	0.50714	1	9	2335	118	28560	Pbr033202,Pbr015625,Pbr017408,Pbr014871,Pbr032050,Pbr033735,Pbr035535,Pbr019820,Pbr002577	-|-|-|-|-|-|-|-|-|
GO:0019201	nucleotide kinase activity	molecular_function	0.5075	1	4	2335	50	28560	Pbr002574,Pbr005815,Pbr028447,Pbr017493	-|-|-|-|
GO:0030029	actin filament-based process	biological_process	0.50772	1	4	2335	50	28560	Pbr020382,Pbr016095,Pbr012901,Pbr032056	-|-|-|-|
GO:0030036	actin cytoskeleton organization	biological_process	0.50772	1	4	2335	50	28560	Pbr032056,Pbr012901,Pbr020382,Pbr016095	-|-|-|-|
GO:0065003	macromolecular complex assembly	biological_process	0.50947	1	35	2335	472	28560	Pbr015630,Pbr000623,Pbr017403,Pbr027959,Pbr028056,Pbr026006,Pbr010411,Pbr027968,Pbr011530,Pbr014850,Pbr013215,Pbr020014,Pbr031918,Pbr016304,Pbr017486,Pbr007172,Pbr020382,Pbr011488,Pbr029725,Pbr041081,Pbr019238,Pbr026011,Pbr031919,Pbr013060,Pbr019088,Pbr030211,Pbr014865,Pbr019161,Pbr030422,Pbr032382,Pbr015626,Pbr028333,Pbr017109,Pbr039399,Pbr005167	-|-|-|-|-|-|-|-|-|-|-|-|-|-|-|-|-|-|-|-|-|-|-|-|-|-|-|-|-|-|-|-|-|-|-|
GO:0055085	transmembrane transport	biological_process	0.50965	1	113	2335	1536	28560	Pbr005166,Pbr014597,Pbr002554,Pbr013060,Pbr010018,Pbr037008,Pbr019828,Pbr039820,Pbr014549,Pbr002551,Pbr027450,Pbr017113,Pbr019082,Pbr010245,Pbr009629,Pbr012236,Pbr026725,Pbr022867,Pbr036172,Pbr009444,Pbr002150,Pbr032591,Pbr009434,Pbr013340,Pbr013362,Pbr010019,Pbr011536,Pbr014866,Pbr010246,Pbr013424,Pbr017120,Pbr006593,Pbr003134,Pbr009170,Pbr017000,Pbr029711,Pbr010020,Pbr014548,Pbr002619,Pbr008346…	-|-|-|-|-|-|-|-|-|-|-|-|-|-|-|-|-|-|-|-|-|-|-|-|-|-|-|-|-|-|-|-|-|-|-|-|-|-|-|-|-|-|-|-|-|-|-|-|-|-|-|-|-|-|-|-|-|-|-|-|-|-|-|-|-|-|-|-|-|-|-|-|-|-|-|-|-|-|-|-|-|-|-|-|-|-|-|-|-|-|-|-|-|-|-|-|-|-|-|-|-|-|-|-|-|-|-|-|-|-|-|-|-|
GO:0044260	cellular macromolecule metabolic process	biological_process	0.50977	1	628	2335	8556	28560	Pbr019235,Pbr022856,Pbr021352,Pbr016102,Pbr013215,Pbr026723,Pbr028317,Pbr015630,Pbr021361,Pbr013631,Pbr016114,Pbr020001,Pbr027802,Pbr011533,Pbr004962,Pbr000412,Pbr015626,Pbr017126,Pbr019085,Pbr013051,Pbr038652,Pbr023366,Pbr028332,Pbr020345,Pbr011472,Pbr013341,Pbr004481,Pbr034209,Pbr023780,Pbr005502,Pbr027794,Pbr034203,Pbr038523,Pbr013332,Pbr006601,Pbr032378,Pbr003140,Pbr038722,Pbr011527,Pbr027191…	-|-|-|-|-|-|-|-|-|-|-|-|-|-|-|-|-|-|-|-|-|-|-|-|-|-|-|-|-|-|-|-|-|-|-|-|-|-|-|-|-|-|-|-|-|-|-|-|-|-|-|-|-|-|-|-|-|-|-|-|-|-|-|-|-|-|-|-|-|-|-|-|-|-|-|-|-|-|-|-|-|-|-|-|-|-|-|-|-|-|-|-|-|-|-|-|-|-|-|-|-|-|-|-|-|-|-|-|-|-|-|-|-|-|-|-|-|-|-|-|-|-|-|-|-|-|-|-|-|-|-|-|-|-|-|-|-|-|-|-|-|-|-|-|-|-|-|-|-|-|-|-|-|-|-|-|-|-|-|-|-|-|-|-|-|-|-|-|-|-|-|-|-|-|-|-|-|-|-|-|-|-|-|-|-|-|-|-|-|-|-|-|-|-|-|-|-|-|-|-…
GO:0019207	kinase regulator activity	molecular_function	0.51003	1	4	2335	50	28560	Pbr033736,Pbr015633,Pbr010027,Pbr011966	-|-|-|-|
GO:0009378	four-way junction helicase activity	molecular_function	0.51026	1	16	2335	217	28560	Pbr019096,Pbr038668,Pbr006560,Pbr023364,Pbr031944,Pbr032921,Pbr020379,Pbr014547,Pbr001651,Pbr042617,Pbr038722,Pbr020380,Pbr032058,Pbr004949,Pbr020010,Pbr032922	-|-|-|-|-|-|-|-|-|-|-|-|-|-|-|-|
GO:0017089	glycolipid transporter activity	molecular_function	0.51042	1	2	2335	23	28560	Pbr039397,Pbr022999	-|-|
GO:0046836	glycolipid transport	biological_process	0.51042	1	2	2335	23	28560	Pbr022999,Pbr039397	-|-|
GO:0007093	mitotic cell cycle checkpoint	biological_process	0.51088	1	2	2335	23	28560	Pbr007172,Pbr011472	-|-|
GO:0009341	beta-galactosidase complex	cellular_component	0.51094	1	2	2335	23	28560	Pbr019806,Pbr027954	-|-|
GO:0006417	regulation of translation	biological_process	0.51251	1	12	2335	160	28560	Pbr013990,Pbr019999,Pbr018182,Pbr022989,Pbr041346,Pbr038724,Pbr037915,Pbr012292,Pbr041343,Pbr016109,Pbr018179,Pbr000855	-|-|-|-|-|-|-|-|-|-|-|-|
GO:0016854	racemase and epimerase activity	molecular_function	0.51279	1	3	2335	37	28560	Pbr002563,Pbr004482,Pbr004478	-|-|-|
GO:0009360	DNA polymerase III complex	cellular_component	0.51292	1	2	2335	23	28560	Pbr007350,Pbr007348	-|-|
GO:0042575	DNA polymerase complex	cellular_component	0.51292	1	2	2335	23	28560	Pbr007348,Pbr007350	-|-|
GO:0016879	ligase activity, forming carbon-nitrogen bonds	molecular_function	0.51389	1	46	2335	624	28560	Pbr024980,Pbr041337,Pbr025994,Pbr013219,Pbr011463,Pbr005829,Pbr035529,Pbr006554,Pbr028339,Pbr033733,Pbr021471,Pbr005821,Pbr007164,Pbr009170,Pbr031964,Pbr012238,Pbr042866,Pbr036167,Pbr033737,Pbr020071,Pbr037912,Pbr019170,Pbr031957,Pbr024979,Pbr004021,Pbr026702,Pbr022859,Pbr038660,Pbr034162,Pbr014869,Pbr028907,Pbr038649,Pbr017416,Pbr010240,Pbr038899,Pbr021370,Pbr032056,Pbr026002,Pbr010243,Pbr017116…	-|-|-|-|-|-|-|-|-|-|-|-|-|-|-|-|-|-|-|-|-|-|-|-|-|-|-|-|-|-|-|-|-|-|-|-|-|-|-|-|-|-|-|-|-|-|
GO:0001882	nucleoside binding	molecular_function	0.5145	1	320	2335	4379	28560	Pbr036220,Pbr012909,Pbr005337,Pbr000842,Pbr004962,Pbr019818,Pbr041075,Pbr011476,Pbr000312,Pbr020015,Pbr004481,Pbr007175,Pbr013341,Pbr020345,Pbr017116,Pbr016101,Pbr006564,Pbr030213,Pbr041074,Pbr013215,Pbr016859,Pbr021352,Pbr000632,Pbr017410,Pbr022856,Pbr024975,Pbr041337,Pbr011533,Pbr018410,Pbr004969,Pbr032583,Pbr003127,Pbr016114,Pbr038885,Pbr028338,Pbr028990,Pbr029722,Pbr042646,Pbr009404,Pbr014553…	-|-|-|-|-|-|-|-|-|-|-|-|-|-|-|-|-|-|-|-|-|-|-|-|-|-|-|-|-|-|-|-|-|-|-|-|-|-|-|-|-|-|-|-|-|-|-|-|-|-|-|-|-|-|-|-|-|-|-|-|-|-|-|-|-|-|-|-|-|-|-|-|-|-|-|-|-|-|-|-|-|-|-|-|-|-|-|-|-|-|-|-|-|-|-|-|-|-|-|-|-|-|-|-|-|-|-|-|-|-|-|-|-|-|-|-|-|-|-|-|-|-|-|-|-|-|-|-|-|-|-|-|-|-|-|-|-|-|-|-|-|-|-|-|-|-|-|-|-|-|-|-|-|-|-|-|-|-|-|-|-|-|-|-|-|-|-|-|-|-|-|-|-|-|-|-|-|-|-|-|-|-|-|-|-|-|-|-|-|-|-|-|-|-|-|-|-|-|-|-…
GO:0043414	macromolecule methylation	biological_process	0.51455	1	9	2335	119	28560	Pbr038661,Pbr005845,Pbr017126,Pbr038648,Pbr034163,Pbr014860,Pbr002937,Pbr021353,Pbr026723	-|-|-|-|-|-|-|-|-|
GO:0004315	3-oxoacyl-[acyl-carrier-protein] synthase activity	molecular_function	0.51617	1	5	2335	64	28560	Pbr021495,Pbr021494,Pbr021295,Pbr017012,Pbr008332	-|-|-|-|-|
GO:0006915	apoptotic process	biological_process	0.51648	1	7	2335	92	28560	Pbr012660,Pbr032932,Pbr027432,Pbr000856,Pbr022991,Pbr031305,Pbr017418	-|-|-|-|-|-|-|
GO:0012501	programmed cell death	biological_process	0.51648	1	7	2335	92	28560	Pbr032932,Pbr012660,Pbr017418,Pbr031305,Pbr022991,Pbr027432,Pbr000856	-|-|-|-|-|-|-|
GO:0008855	exodeoxyribonuclease VII activity	molecular_function	0.51706	1	4	2335	51	28560	Pbr005842,Pbr005810,Pbr024900,Pbr021217	-|-|-|-|
GO:0042025	host cell nucleus	cellular_component	0.518	1	7	2335	92	28560	Pbr017118,Pbr034204,Pbr032383,Pbr017110,Pbr010526,Pbr002286,Pbr016306	-|-|-|-|-|-|-|
GO:0016702	oxidoreductase activity, acting on single donors with incorporation of molecular oxygen, incorporation of two atoms of oxygen	molecular_function	0.5185	1	6	2335	78	28560	Pbr004965,Pbr004967,Pbr007151,Pbr023784,Pbr004969,Pbr004964	-|-|-|-|-|-|
GO:0032268	regulation of cellular protein metabolic process	biological_process	0.51893	1	14	2335	188	28560	Pbr022998,Pbr012292,Pbr018179,Pbr000855,Pbr016109,Pbr041343,Pbr018182,Pbr013990,Pbr019999,Pbr041346,Pbr037915,Pbr038724,Pbr022989,Pbr010027	-|-|-|-|-|-|-|-|-|-|-|-|-|-|
GO:0004803	transposase activity	molecular_function	0.51921	1	3	2335	37	28560	Pbr028325,Pbr013059,Pbr017126	-|-|-|
GO:0016741	transferase activity, transferring one-carbon groups	molecular_function	0.51939	1	44	2335	597	28560	Pbr005491,Pbr024982,Pbr012898,Pbr008712,Pbr038661,Pbr032592,Pbr023777,Pbr021362,Pbr003256,Pbr014552,Pbr012231,Pbr020350,Pbr017126,Pbr006548,Pbr023360,Pbr039781,Pbr012233,Pbr005847,Pbr010257,Pbr014860,Pbr029720,Pbr019101,Pbr027441,Pbr021490,Pbr029971,Pbr020352,Pbr031971,Pbr038884,Pbr032593,Pbr008335,Pbr029957,Pbr020353,Pbr020354,Pbr038648,Pbr006585,Pbr010249,Pbr020349,Pbr020405,Pbr027185,Pbr021353…	-|-|-|-|-|-|-|-|-|-|-|-|-|-|-|-|-|-|-|-|-|-|-|-|-|-|-|-|-|-|-|-|-|-|-|-|-|-|-|-|-|-|-|-|
GO:0009312	oligosaccharide biosynthetic process	biological_process	0.51999	1	5	2335	65	28560	Pbr030203,Pbr016096,Pbr012584,Pbr017404,Pbr034207	-|-|-|-|-|
GO:0005819	spindle	cellular_component	0.52004	1	8	2335	106	28560	Pbr038525,Pbr020063,Pbr038523,Pbr024889,Pbr019809,Pbr003255,Pbr020001,Pbr038524	-|-|-|-|-|-|-|-|
GO:0000413	protein peptidyl-prolyl isomerization	biological_process	0.52014	1	4	2335	51	28560	Pbr023357,Pbr010402,Pbr012899,Pbr025106	-|-|-|-|
GO:0003755	peptidyl-prolyl cis-trans isomerase activity	molecular_function	0.52014	1	4	2335	51	28560	Pbr010402,Pbr023357,Pbr012899,Pbr025106	-|-|-|-|
GO:0016859	cis-trans isomerase activity	molecular_function	0.52014	1	4	2335	51	28560	Pbr025106,Pbr012899,Pbr010402,Pbr023357	-|-|-|-|
GO:0018208	peptidyl-proline modification	biological_process	0.52014	1	4	2335	51	28560	Pbr023357,Pbr010402,Pbr025106,Pbr012899	-|-|-|-|
GO:0043412	macromolecule modification	biological_process	0.52136	1	206	2335	2811	28560	Pbr037918,Pbr000633,Pbr039404,Pbr041068,Pbr031956,Pbr010446,Pbr021485,Pbr023156,Pbr005028,Pbr000293,Pbr009404,Pbr037917,Pbr009403,Pbr029722,Pbr029971,Pbr015975,Pbr031966,Pbr018490,Pbr013352,Pbr000303,Pbr033733,Pbr000640,Pbr031957,Pbr025104,Pbr016096,Pbr007326,Pbr016118,Pbr003204,Pbr013332,Pbr024980,Pbr022865,Pbr032378,Pbr012235,Pbr036936,Pbr018408,Pbr017111,Pbr013047,Pbr017420,Pbr020345,Pbr013341…	-|-|-|-|-|-|-|-|-|-|-|-|-|-|-|-|-|-|-|-|-|-|-|-|-|-|-|-|-|-|-|-|-|-|-|-|-|-|-|-|-|-|-|-|-|-|-|-|-|-|-|-|-|-|-|-|-|-|-|-|-|-|-|-|-|-|-|-|-|-|-|-|-|-|-|-|-|-|-|-|-|-|-|-|-|-|-|-|-|-|-|-|-|-|-|-|-|-|-|-|-|-|-|-|-|-|-|-|-|-|-|-|-|-|-|-|-|-|-|-|-|-|-|-|-|-|-|-|-|-|-|-|-|-|-|-|-|-|-|-|-|-|-|-|-|-|-|-|-|-|-|-|-|-|-|-|-|-|-|-|-|-|-|-|-|-|-|-|-|-|-|-|-|-|-|-|-|-|-|-|-|-|-|-|-|-|-|-|-|-|-|-|-|-|-|-|-|-|-|-…
GO:0042803	protein homodimerization activity	molecular_function	0.52143	1	9	2335	120	28560	Pbr031918,Pbr014597,Pbr007163,Pbr041164,Pbr029725,Pbr014850,Pbr011536,Pbr011488,Pbr020362	-|-|-|-|-|-|-|-|-|
GO:0022892	substrate-specific transporter activity	molecular_function	0.52144	1	103	2335	1404	28560	Pbr014866,Pbr009170,Pbr006593,Pbr017120,Pbr007345,Pbr002619,Pbr008346,Pbr004022,Pbr014548,Pbr014850,Pbr028324,Pbr010028,Pbr020063,Pbr010525,Pbr025111,Pbr031300,Pbr039828,Pbr012896,Pbr033747,Pbr003254,Pbr040358,Pbr039795,Pbr026414,Pbr029982,Pbr039821,Pbr033555,Pbr002493,Pbr035529,Pbr037928,Pbr014546,Pbr005813,Pbr026423,Pbr032931,Pbr030887,Pbr029725,Pbr021486,Pbr019828,Pbr013060,Pbr010018,Pbr014549…	-|-|-|-|-|-|-|-|-|-|-|-|-|-|-|-|-|-|-|-|-|-|-|-|-|-|-|-|-|-|-|-|-|-|-|-|-|-|-|-|-|-|-|-|-|-|-|-|-|-|-|-|-|-|-|-|-|-|-|-|-|-|-|-|-|-|-|-|-|-|-|-|-|-|-|-|-|-|-|-|-|-|-|-|-|-|-|-|-|-|-|-|-|-|-|-|-|-|-|-|-|-|-|
GO:0000105	histidine biosynthetic process	biological_process	0.52409	1	4	2335	51	28560	Pbr004478,Pbr002563,Pbr004482,Pbr005498	-|-|-|-|
GO:0006547	histidine metabolic process	biological_process	0.52409	1	4	2335	51	28560	Pbr004478,Pbr004482,Pbr002563,Pbr005498	-|-|-|-|
GO:0052803	imidazole-containing compound metabolic process	biological_process	0.52409	1	4	2335	51	28560	Pbr005498,Pbr004482,Pbr002563,Pbr004478	-|-|-|-|
GO:0006323	DNA packaging	biological_process	0.52769	1	6	2335	79	28560	Pbr027967,Pbr015626,Pbr026412,Pbr032376,Pbr014896,Pbr036935	-|-|-|-|-|-|
GO:0015075	ion transmembrane transporter activity	molecular_function	0.52799	1	91	2335	1242	28560	Pbr026725,Pbr012895,Pbr002150,Pbr005176,Pbr013340,Pbr013362,Pbr021493,Pbr011536,Pbr002485,Pbr010019,Pbr030887,Pbr010018,Pbr013060,Pbr019828,Pbr021486,Pbr013636,Pbr039820,Pbr019082,Pbr027450,Pbr014549,Pbr033747,Pbr012896,Pbr039828,Pbr026414,Pbr039795,Pbr003254,Pbr035529,Pbr002493,Pbr033555,Pbr029982,Pbr039821,Pbr026423,Pbr032931,Pbr014546,Pbr037928,Pbr014866,Pbr006593,Pbr017120,Pbr007345,Pbr009170…	-|-|-|-|-|-|-|-|-|-|-|-|-|-|-|-|-|-|-|-|-|-|-|-|-|-|-|-|-|-|-|-|-|-|-|-|-|-|-|-|-|-|-|-|-|-|-|-|-|-|-|-|-|-|-|-|-|-|-|-|-|-|-|-|-|-|-|-|-|-|-|-|-|-|-|-|-|-|-|-|-|-|-|-|-|-|-|-|-|-|-|
GO:0031974	membrane-enclosed lumen	cellular_component	0.53071	1	39	2335	534	28560	Pbr005821,Pbr002620,Pbr028994,Pbr018533,Pbr020063,Pbr021405,Pbr012303,Pbr023775,Pbr012574,Pbr038524,Pbr026414,Pbr042617,Pbr019809,Pbr027967,Pbr003140,Pbr011957,Pbr032058,Pbr029004,Pbr003132,Pbr037011,Pbr027793,Pbr023366,Pbr017485,Pbr038523,Pbr029959,Pbr017423,Pbr005846,Pbr009426,Pbr007180,Pbr029717,Pbr039400,Pbr009157,Pbr024889,Pbr019086,Pbr031304,Pbr038897,Pbr020388,Pbr011522,Pbr004959	-|-|-|-|-|-|-|-|-|-|-|-|-|-|-|-|-|-|-|-|-|-|-|-|-|-|-|-|-|-|-|-|-|-|-|-|-|-|-|
GO:0004809	tRNA (guanine-N2-)-methyltransferase activity	molecular_function	0.53084	1	1	2335	10	28560	Pbr002937	-|
GO:0000077	DNA damage checkpoint	biological_process	0.53178	1	2	2335	24	28560	Pbr026414,Pbr020388	-|-|
GO:0031570	DNA integrity checkpoint	biological_process	0.53178	1	2	2335	24	28560	Pbr026414,Pbr020388	-|-|
GO:0070567	cytidylyltransferase activity	molecular_function	0.53193	1	1	2335	10	28560	Pbr017007	-|
GO:0035556	intracellular signal transduction	biological_process	0.53202	1	32	2335	437	28560	Pbr005826,Pbr031962,Pbr033204,Pbr027191,Pbr023349,Pbr035529,Pbr005160,Pbr021398,Pbr026726,Pbr016863,Pbr021400,Pbr024891,Pbr000856,Pbr009435,Pbr039782,Pbr005814,Pbr028990,Pbr010528,Pbr009410,Pbr028999,Pbr016101,Pbr004948,Pbr038721,Pbr038668,Pbr020015,Pbr010260,Pbr017105,Pbr009409,Pbr005816,Pbr012214,Pbr002544,Pbr000314	-|-|-|-|-|-|-|-|-|-|-|-|-|-|-|-|-|-|-|-|-|-|-|-|-|-|-|-|-|-|-|-|
GO:0001883	purine nucleoside binding	molecular_function	0.53247	1	319	2335	4375	28560	Pbr016859,Pbr013215,Pbr021352,Pbr024975,Pbr000632,Pbr022856,Pbr017410,Pbr041337,Pbr030213,Pbr041074,Pbr003127,Pbr016114,Pbr011533,Pbr018410,Pbr032583,Pbr004969,Pbr000842,Pbr004962,Pbr036220,Pbr012909,Pbr005337,Pbr007175,Pbr004481,Pbr020345,Pbr013341,Pbr006564,Pbr017116,Pbr016101,Pbr011476,Pbr019818,Pbr041075,Pbr000312,Pbr020015,Pbr040364,Pbr038722,Pbr011463,Pbr019999,Pbr032378,Pbr013332,Pbr013426…	-|-|-|-|-|-|-|-|-|-|-|-|-|-|-|-|-|-|-|-|-|-|-|-|-|-|-|-|-|-|-|-|-|-|-|-|-|-|-|-|-|-|-|-|-|-|-|-|-|-|-|-|-|-|-|-|-|-|-|-|-|-|-|-|-|-|-|-|-|-|-|-|-|-|-|-|-|-|-|-|-|-|-|-|-|-|-|-|-|-|-|-|-|-|-|-|-|-|-|-|-|-|-|-|-|-|-|-|-|-|-|-|-|-|-|-|-|-|-|-|-|-|-|-|-|-|-|-|-|-|-|-|-|-|-|-|-|-|-|-|-|-|-|-|-|-|-|-|-|-|-|-|-|-|-|-|-|-|-|-|-|-|-|-|-|-|-|-|-|-|-|-|-|-|-|-|-|-|-|-|-|-|-|-|-|-|-|-|-|-|-|-|-|-|-|-|-|-|-|-…
GO:0032549	ribonucleoside binding	molecular_function	0.53247	1	319	2335	4375	28560	Pbr023353,Pbr019808,Pbr032929,Pbr007009,Pbr031968,Pbr010520,Pbr032049,Pbr012305,Pbr029979,Pbr042689,Pbr041073,Pbr004948,Pbr009423,Pbr011531,Pbr006586,Pbr000681,Pbr042737,Pbr023003,Pbr020010,Pbr010252,Pbr006592,Pbr009440,Pbr013343,Pbr012660,Pbr039403,Pbr031936,Pbr007337,Pbr012303,Pbr014858,Pbr021291,Pbr020348,Pbr000286,Pbr021398,Pbr012579,Pbr012210,Pbr007157,Pbr030215,Pbr016112,Pbr007325,Pbr020058…	-|-|-|-|-|-|-|-|-|-|-|-|-|-|-|-|-|-|-|-|-|-|-|-|-|-|-|-|-|-|-|-|-|-|-|-|-|-|-|-|-|-|-|-|-|-|-|-|-|-|-|-|-|-|-|-|-|-|-|-|-|-|-|-|-|-|-|-|-|-|-|-|-|-|-|-|-|-|-|-|-|-|-|-|-|-|-|-|-|-|-|-|-|-|-|-|-|-|-|-|-|-|-|-|-|-|-|-|-|-|-|-|-|-|-|-|-|-|-|-|-|-|-|-|-|-|-|-|-|-|-|-|-|-|-|-|-|-|-|-|-|-|-|-|-|-|-|-|-|-|-|-|-|-|-|-|-|-|-|-|-|-|-|-|-|-|-|-|-|-|-|-|-|-|-|-|-|-|-|-|-|-|-|-|-|-|-|-|-|-|-|-|-|-|-|-|-|-|-|-…
GO:0032550	purine ribonucleoside binding	molecular_function	0.53247	1	319	2335	4375	28560	Pbr013330,Pbr033747,Pbr018186,Pbr038892,Pbr009622,Pbr039394,Pbr000628,Pbr013990,Pbr021359,Pbr012304,Pbr006554,Pbr025113,Pbr039409,Pbr002577,Pbr005495,Pbr010020,Pbr039405,Pbr002501,Pbr013634,Pbr014547,Pbr038007,Pbr002568,Pbr037923,Pbr005841,Pbr033562,Pbr020356,Pbr007155,Pbr006563,Pbr009610,Pbr013340,Pbr000841,Pbr012234,Pbr014867,Pbr000410,Pbr013993,Pbr000636,Pbr038891,Pbr038668,Pbr010260,Pbr028445…	-|-|-|-|-|-|-|-|-|-|-|-|-|-|-|-|-|-|-|-|-|-|-|-|-|-|-|-|-|-|-|-|-|-|-|-|-|-|-|-|-|-|-|-|-|-|-|-|-|-|-|-|-|-|-|-|-|-|-|-|-|-|-|-|-|-|-|-|-|-|-|-|-|-|-|-|-|-|-|-|-|-|-|-|-|-|-|-|-|-|-|-|-|-|-|-|-|-|-|-|-|-|-|-|-|-|-|-|-|-|-|-|-|-|-|-|-|-|-|-|-|-|-|-|-|-|-|-|-|-|-|-|-|-|-|-|-|-|-|-|-|-|-|-|-|-|-|-|-|-|-|-|-|-|-|-|-|-|-|-|-|-|-|-|-|-|-|-|-|-|-|-|-|-|-|-|-|-|-|-|-|-|-|-|-|-|-|-|-|-|-|-|-|-|-|-|-|-|-|-…
GO:0015662	ATPase activity, coupled to transmembrane movement of ions, phosphorylative mechanism	molecular_function	0.53291	1	1	2335	10	28560	Pbr021486	-|
GO:0031503	protein complex localization	biological_process	0.53338	1	1	2335	10	28560	Pbr038730	-|
GO:0030173	integral to Golgi membrane	cellular_component	0.53378	1	1	2335	10	28560	Pbr011488	-|
GO:0031228	intrinsic to Golgi membrane	cellular_component	0.53378	1	1	2335	10	28560	Pbr011488	-|
GO:0051861	glycolipid binding	molecular_function	0.5338	1	2	2335	24	28560	Pbr039397,Pbr022999	-|-|
GO:0031554	regulation of DNA-dependent transcription, termination	biological_process	0.53398	1	1	2335	10	28560	Pbr009406	-|
GO:0032101	regulation of response to external stimulus	biological_process	0.53406	1	1	2335	10	28560	Pbr014858	-|
GO:0009617	response to bacterium	biological_process	0.53431	1	6	2335	80	28560	Pbr011492,Pbr021483,Pbr020065,Pbr000413,Pbr026732,Pbr001653	-|-|-|-|-|-|
GO:0042742	defense response to bacterium	biological_process	0.53431	1	6	2335	80	28560	Pbr026732,Pbr000413,Pbr001653,Pbr011492,Pbr021483,Pbr020065	-|-|-|-|-|-|
GO:0032555	purine ribonucleotide binding	molecular_function	0.53432	1	319	2335	4376	28560	Pbr001651,Pbr014875,Pbr007153,Pbr034211,Pbr038910,Pbr036151,Pbr019244,Pbr013046,Pbr005152,Pbr032930,Pbr020002,Pbr023155,Pbr038888,Pbr012310,Pbr011467,Pbr027453,Pbr029955,Pbr000843,Pbr002544,Pbr009629,Pbr029000,Pbr002124,Pbr038889,Pbr034199,Pbr017418,Pbr009171,Pbr020380,Pbr029982,Pbr029003,Pbr010246,Pbr012661,Pbr028998,Pbr013329,Pbr009170,Pbr005823,Pbr023784,Pbr038905,Pbr000642,Pbr039403,Pbr031936…	-|-|-|-|-|-|-|-|-|-|-|-|-|-|-|-|-|-|-|-|-|-|-|-|-|-|-|-|-|-|-|-|-|-|-|-|-|-|-|-|-|-|-|-|-|-|-|-|-|-|-|-|-|-|-|-|-|-|-|-|-|-|-|-|-|-|-|-|-|-|-|-|-|-|-|-|-|-|-|-|-|-|-|-|-|-|-|-|-|-|-|-|-|-|-|-|-|-|-|-|-|-|-|-|-|-|-|-|-|-|-|-|-|-|-|-|-|-|-|-|-|-|-|-|-|-|-|-|-|-|-|-|-|-|-|-|-|-|-|-|-|-|-|-|-|-|-|-|-|-|-|-|-|-|-|-|-|-|-|-|-|-|-|-|-|-|-|-|-|-|-|-|-|-|-|-|-|-|-|-|-|-|-|-|-|-|-|-|-|-|-|-|-|-|-|-|-|-|-|-…
GO:0010948	negative regulation of cell cycle process	biological_process	0.53492	1	4	2335	52	28560	Pbr007172,Pbr020388,Pbr011472,Pbr026414	-|-|-|-|
GO:1901988	negative regulation of cell cycle phase transition	biological_process	0.53492	1	4	2335	52	28560	Pbr026414,Pbr011472,Pbr020388,Pbr007172	-|-|-|-|
GO:0030042	actin filament depolymerization	biological_process	0.53501	1	1	2335	10	28560	Pbr020382	-|
GO:0030834	regulation of actin filament depolymerization	biological_process	0.53501	1	1	2335	10	28560	Pbr020382	-|
GO:0030835	negative regulation of actin filament depolymerization	biological_process	0.53501	1	1	2335	10	28560	Pbr020382	-|
GO:0030837	negative regulation of actin filament polymerization	biological_process	0.53501	1	1	2335	10	28560	Pbr020382	-|
GO:0031333	negative regulation of protein complex assembly	biological_process	0.53501	1	1	2335	10	28560	Pbr020382	-|
GO:0032272	negative regulation of protein polymerization	biological_process	0.53501	1	1	2335	10	28560	Pbr020382	-|
GO:0051016	barbed-end actin filament capping	biological_process	0.53501	1	1	2335	10	28560	Pbr020382	-|
GO:0051261	protein depolymerization	biological_process	0.53501	1	1	2335	10	28560	Pbr020382	-|
GO:0051494	negative regulation of cytoskeleton organization	biological_process	0.53501	1	1	2335	10	28560	Pbr020382	-|
GO:0051693	actin filament capping	biological_process	0.53501	1	1	2335	10	28560	Pbr020382	-|
GO:1901879	regulation of protein depolymerization	biological_process	0.53501	1	1	2335	10	28560	Pbr020382	-|
GO:1901880	negative regulation of protein depolymerization	biological_process	0.53501	1	1	2335	10	28560	Pbr020382	-|
GO:0009916	alternative oxidase activity	molecular_function	0.53524	1	1	2335	10	28560	Pbr031958	-|
GO:0030278	regulation of ossification	biological_process	0.5355	1	1	2335	10	28560	Pbr000413	-|
GO:0034622	cellular macromolecular complex assembly	biological_process	0.53565	1	26	2335	354	28560	Pbr015626,Pbr028333,Pbr020014,Pbr020382,Pbr039399,Pbr007172,Pbr017109,Pbr016304,Pbr017486,Pbr011488,Pbr026011,Pbr000623,Pbr015630,Pbr019238,Pbr028056,Pbr019088,Pbr027959,Pbr017403,Pbr031919,Pbr013060,Pbr010411,Pbr026006,Pbr030211,Pbr014850,Pbr032382,Pbr027968	-|-|-|-|-|-|-|-|-|-|-|-|-|-|-|-|-|-|-|-|-|-|-|-|-|-|
GO:0004022	alcohol dehydrogenase (NAD) activity	molecular_function	0.53569	1	1	2335	10	28560	Pbr012221	-|
GO:0015945	methanol metabolic process	biological_process	0.53569	1	1	2335	10	28560	Pbr012221	-|
GO:0015946	methanol oxidation	biological_process	0.53569	1	1	2335	10	28560	Pbr012221	-|
GO:0034308	primary alcohol metabolic process	biological_process	0.53569	1	1	2335	10	28560	Pbr012221	-|
GO:0006739	NADP metabolic process	biological_process	0.53585	1	2	2335	24	28560	Pbr026727,Pbr021374	-|-|
GO:0004014	adenosylmethionine decarboxylase activity	molecular_function	0.53598	1	1	2335	10	28560	Pbr021367	-|
GO:0008216	spermidine metabolic process	biological_process	0.53598	1	1	2335	10	28560	Pbr021367	-|
GO:0008295	spermidine biosynthetic process	biological_process	0.53598	1	1	2335	10	28560	Pbr021367	-|
GO:0009403	toxin biosynthetic process	biological_process	0.536	1	1	2335	10	28560	Pbr026423	-|
GO:0030288	outer membrane-bounded periplasmic space	cellular_component	0.53624	1	1	2335	10	28560	Pbr021298	-|
GO:0004418	hydroxymethylbilane synthase activity	molecular_function	0.53625	1	1	2335	10	28560	Pbr006594	-|
GO:0000062	fatty-acyl-CoA binding	molecular_function	0.53629	1	1	2335	10	28560	Pbr020401	-|
GO:0000015	phosphopyruvate hydratase complex	cellular_component	0.5363	1	1	2335	10	28560	Pbr007150	-|
GO:0004634	phosphopyruvate hydratase activity	molecular_function	0.5363	1	1	2335	10	28560	Pbr007150	-|
GO:0006568	tryptophan metabolic process	biological_process	0.53636	1	1	2335	10	28560	Pbr013420	-|
GO:0006586	indolalkylamine metabolic process	biological_process	0.53636	1	1	2335	10	28560	Pbr013420	-|
GO:0042430	indole-containing compound metabolic process	biological_process	0.53636	1	1	2335	10	28560	Pbr013420	-|
GO:0043022	ribosome binding	molecular_function	0.53638	1	1	2335	10	28560	Pbr039399	-|
GO:0002064	epithelial cell development	biological_process	0.5364	1	1	2335	10	28560	Pbr027967	-|
GO:0007281	germ cell development	biological_process	0.5364	1	1	2335	10	28560	Pbr027967	-|
GO:0007286	spermatid development	biological_process	0.5364	1	1	2335	10	28560	Pbr027967	-|
GO:0048515	spermatid differentiation	biological_process	0.5364	1	1	2335	10	28560	Pbr027967	-|
GO:0046165	alcohol biosynthetic process	biological_process	0.53641	1	1	2335	10	28560	Pbr013060	-|
GO:0043015	gamma-tubulin binding	molecular_function	0.53641	1	1	2335	10	28560	Pbr041164	-|
GO:0004523	ribonuclease H activity	molecular_function	0.53643	1	1	2335	10	28560	Pbr002624	-|
GO:0043244	regulation of protein complex disassembly	biological_process	0.53654	1	2	2335	24	28560	Pbr009406,Pbr020382	-|-|
GO:0003678	DNA helicase activity	molecular_function	0.53692	1	22	2335	304	28560	Pbr020010,Pbr032922,Pbr020380,Pbr032058,Pbr004949,Pbr000673,Pbr038722,Pbr014553,Pbr001651,Pbr042617,Pbr020379,Pbr014547,Pbr023364,Pbr015625,Pbr021348,Pbr000330,Pbr032921,Pbr031944,Pbr038668,Pbr006560,Pbr032049,Pbr019096	-|-|-|-|-|-|-|-|-|-|-|-|-|-|-|-|-|-|-|-|-|-|
GO:0006644	phospholipid metabolic process	biological_process	0.53703	1	18	2335	247	28560	Pbr016096,Pbr030203,Pbr012295,Pbr029955,Pbr020381,Pbr013416,Pbr013639,Pbr033729,Pbr013060,Pbr013353,Pbr012575,Pbr007013,Pbr009436,Pbr021297,Pbr000299,Pbr040221,Pbr031187,Pbr031188	-|-|-|-|-|-|-|-|-|-|-|-|-|-|-|-|-|-|
GO:0007059	chromosome segregation	biological_process	0.53716	1	6	2335	80	28560	Pbr019809,Pbr026412,Pbr032376,Pbr020063,Pbr014896,Pbr020001	-|-|-|-|-|-|
GO:0009607	response to biotic stimulus	biological_process	0.53727	1	19	2335	259	28560	Pbr030792,Pbr030795,Pbr005160,Pbr019827,Pbr024900,Pbr011492,Pbr021483,Pbr026732,Pbr009442,Pbr005510,Pbr030796,Pbr030793,Pbr005506,Pbr000413,Pbr000286,Pbr001653,Pbr030797,Pbr020065,Pbr021675	-|-|-|-|-|-|-|-|-|-|-|-|-|-|-|-|-|-|-|
GO:0033865	nucleoside bisphosphate metabolic process	biological_process	0.53791	1	2	2335	24	28560	Pbr036211,Pbr035530	-|-|
GO:0033875	ribonucleoside bisphosphate metabolic process	biological_process	0.53791	1	2	2335	24	28560	Pbr035530,Pbr036211	-|-|
GO:0034032	purine nucleoside bisphosphate metabolic process	biological_process	0.53791	1	2	2335	24	28560	Pbr036211,Pbr035530	-|-|
GO:1901661	quinone metabolic process	biological_process	0.5382	1	2	2335	24	28560	Pbr029977,Pbr031958	-|-|
GO:1901663	quinone biosynthetic process	biological_process	0.5382	1	2	2335	24	28560	Pbr031958,Pbr029977	-|-|
GO:0051321	meiotic cell cycle	biological_process	0.53829	1	2	2335	24	28560	Pbr005174,Pbr019096	-|-|
GO:0007031	peroxisome organization	biological_process	0.53881	1	2	2335	24	28560	Pbr020358,Pbr036209	-|-|
GO:0051704	multi-organism process	biological_process	0.54015	1	84	2335	1153	28560	Pbr010243,Pbr020394,Pbr041070,Pbr012573,Pbr023152,Pbr000406,Pbr005845,Pbr013638,Pbr005510,Pbr026732,Pbr011537,Pbr034204,Pbr009629,Pbr007152,Pbr041345,Pbr000394,Pbr041338,Pbr005820,Pbr020395,Pbr028907,Pbr005825,Pbr019244,Pbr011536,Pbr014860,Pbr000393,Pbr042607,Pbr016114,Pbr001653,Pbr009630,Pbr000413,Pbr000390,Pbr000623,Pbr021675,Pbr032923,Pbr020065,Pbr014850,Pbr036204,Pbr000285,Pbr013049,Pbr013064…	-|-|-|-|-|-|-|-|-|-|-|-|-|-|-|-|-|-|-|-|-|-|-|-|-|-|-|-|-|-|-|-|-|-|-|-|-|-|-|-|-|-|-|-|-|-|-|-|-|-|-|-|-|-|-|-|-|-|-|-|-|-|-|-|-|-|-|-|-|-|-|-|-|-|-|-|-|-|-|-|-|-|-|-|
GO:0004175	endopeptidase activity	molecular_function	0.5416	1	55	2335	754	28560	Pbr010259,Pbr027435,Pbr019817,Pbr040358,Pbr018178,Pbr021298,Pbr021373,Pbr007170,Pbr021679,Pbr002543,Pbr032934,Pbr023000,Pbr023157,Pbr019097,Pbr027957,Pbr005821,Pbr010253,Pbr038659,Pbr000390,Pbr042608,Pbr009169,Pbr023783,Pbr031921,Pbr012224,Pbr005334,Pbr014547,Pbr021401,Pbr022994,Pbr010529,Pbr014558,Pbr041342,Pbr031185,Pbr014543,Pbr017427,Pbr032066,Pbr015626,Pbr022995,Pbr021370,Pbr022998,Pbr027430…	-|-|-|-|-|-|-|-|-|-|-|-|-|-|-|-|-|-|-|-|-|-|-|-|-|-|-|-|-|-|-|-|-|-|-|-|-|-|-|-|-|-|-|-|-|-|-|-|-|-|-|-|-|-|-|
GO:0004312	fatty acid synthase activity	molecular_function	0.54403	1	5	2335	66	28560	Pbr008332,Pbr017012,Pbr021495,Pbr021494,Pbr021295	-|-|-|-|-|
GO:0015629	actin cytoskeleton	cellular_component	0.54409	1	5	2335	67	28560	Pbr021217,Pbr007155,Pbr013215,Pbr020382,Pbr013633	-|-|-|-|-|
GO:0030163	protein catabolic process	biological_process	0.545	1	14	2335	191	28560	Pbr022991,Pbr027432,Pbr038910,Pbr032934,Pbr031184,Pbr012223,Pbr021480,Pbr009159,Pbr020353,Pbr020360,Pbr031185,Pbr009165,Pbr038730,Pbr002489	-|-|-|-|-|-|-|-|-|-|-|-|-|-|
GO:0016773	phosphotransferase activity, alcohol group as acceptor	molecular_function	0.5453	1	175	2335	2399	28560	Pbr002563,Pbr003126,Pbr012909,Pbr024985,Pbr005337,Pbr011494,Pbr033742,Pbr000842,Pbr013231,Pbr031188,Pbr036931,Pbr002553,Pbr004029,Pbr004962,Pbr011476,Pbr005812,Pbr027794,Pbr004481,Pbr041070,Pbr013637,Pbr022855,Pbr013341,Pbr020345,Pbr037006,Pbr030218,Pbr031920,Pbr011495,Pbr006564,Pbr008337,Pbr031917,Pbr005819,Pbr030213,Pbr005030,Pbr016113,Pbr021352,Pbr028321,Pbr004482,Pbr000632,Pbr037007,Pbr031187…	-|-|-|-|-|-|-|-|-|-|-|-|-|-|-|-|-|-|-|-|-|-|-|-|-|-|-|-|-|-|-|-|-|-|-|-|-|-|-|-|-|-|-|-|-|-|-|-|-|-|-|-|-|-|-|-|-|-|-|-|-|-|-|-|-|-|-|-|-|-|-|-|-|-|-|-|-|-|-|-|-|-|-|-|-|-|-|-|-|-|-|-|-|-|-|-|-|-|-|-|-|-|-|-|-|-|-|-|-|-|-|-|-|-|-|-|-|-|-|-|-|-|-|-|-|-|-|-|-|-|-|-|-|-|-|-|-|-|-|-|-|-|-|-|-|-|-|-|-|-|-|-|-|-|-|-|-|-|-|-|-|-|-|-|-|-|-|-|-|-|-|-|-|-|-|
GO:0034645	cellular macromolecule biosynthetic process	biological_process	0.54756	1	336	2335	4594	28560	Pbr035531,Pbr013639,Pbr004027,Pbr010436,Pbr002287,Pbr029707,Pbr007009,Pbr028333,Pbr030210,Pbr000644,Pbr027966,Pbr020010,Pbr008345,Pbr038897,Pbr034194,Pbr005821,Pbr027447,Pbr000286,Pbr036946,Pbr012215,Pbr017110,Pbr013218,Pbr012292,Pbr020354,Pbr012303,Pbr021405,Pbr000384,Pbr000328,Pbr007173,Pbr019210,Pbr002548,Pbr009406,Pbr009611,Pbr009428,Pbr023000,Pbr007346,Pbr006605,Pbr027804,Pbr010255,Pbr019804…	-|-|-|-|-|-|-|-|-|-|-|-|-|-|-|-|-|-|-|-|-|-|-|-|-|-|-|-|-|-|-|-|-|-|-|-|-|-|-|-|-|-|-|-|-|-|-|-|-|-|-|-|-|-|-|-|-|-|-|-|-|-|-|-|-|-|-|-|-|-|-|-|-|-|-|-|-|-|-|-|-|-|-|-|-|-|-|-|-|-|-|-|-|-|-|-|-|-|-|-|-|-|-|-|-|-|-|-|-|-|-|-|-|-|-|-|-|-|-|-|-|-|-|-|-|-|-|-|-|-|-|-|-|-|-|-|-|-|-|-|-|-|-|-|-|-|-|-|-|-|-|-|-|-|-|-|-|-|-|-|-|-|-|-|-|-|-|-|-|-|-|-|-|-|-|-|-|-|-|-|-|-|-|-|-|-|-|-|-|-|-|-|-|-|-|-|-|-|-|-…
GO:0004529	exodeoxyribonuclease activity	molecular_function	0.54833	1	4	2335	53	28560	Pbr005810,Pbr005842,Pbr021217,Pbr024900	-|-|-|-|
GO:0016895	exodeoxyribonuclease activity, producing 5'-phosphomonoesters	molecular_function	0.54833	1	4	2335	53	28560	Pbr005842,Pbr005810,Pbr024900,Pbr021217	-|-|-|-|
GO:0005643	nuclear pore	cellular_component	0.54871	1	2	2335	25	28560	Pbr021798,Pbr031963	-|-|
GO:0002161	aminoacyl-tRNA editing activity	molecular_function	0.54885	1	1	2335	11	28560	Pbr014861	-|
GO:0007264	small GTPase mediated signal transduction	biological_process	0.54922	1	20	2335	275	28560	Pbr009410,Pbr027191,Pbr023349,Pbr010528,Pbr028990,Pbr035529,Pbr005814,Pbr031962,Pbr009435,Pbr024891,Pbr009409,Pbr017105,Pbr021400,Pbr004948,Pbr038668,Pbr021398,Pbr026726,Pbr016863,Pbr028999,Pbr016101	-|-|-|-|-|-|-|-|-|-|-|-|-|-|-|-|-|-|-|-|
GO:0008150	biological_process	biological_process	0.55154	1	1496	2335	20383	28560	Pbr021217,Pbr012901,Pbr009452,Pbr014890,Pbr031904,Pbr009159,Pbr041068,Pbr009617,Pbr028320,Pbr023365,Pbr036934,Pbr037621,Pbr028046,Pbr020048,Pbr039814,Pbr041164,Pbr012211,Pbr036155,Pbr004949,Pbr031897,Pbr032932,Pbr006560,Pbr020383,Pbr017403,Pbr036950,Pbr022321,Pbr039397,Pbr000321,Pbr002955,Pbr005842,Pbr041158,Pbr000322,Pbr039827,Pbr000856,Pbr003204,Pbr012574,Pbr013065,Pbr014544,Pbr019809,Pbr012235…	-|-|-|-|-|-|-|-|-|-|-|-|-|-|-|-|-|-|-|-|-|-|-|-|-|-|-|-|-|-|-|-|-|-|-|-|-|-|-|-|-|-|-|-|-|-|-|-|-|-|-|-|-|-|-|-|-|-|-|-|-|-|-|-|-|-|-|-|-|-|-|-|-|-|-|-|-|-|-|-|-|-|-|-|-|-|-|-|-|-|-|-|-|-|-|-|-|-|-|-|-|-|-|-|-|-|-|-|-|-|-|-|-|-|-|-|-|-|-|-|-|-|-|-|-|-|-|-|-|-|-|-|-|-|-|-|-|-|-|-|-|-|-|-|-|-|-|-|-|-|-|-|-|-|-|-|-|-|-|-|-|-|-|-|-|-|-|-|-|-|-|-|-|-|-|-|-|-|-|-|-|-|-|-|-|-|-|-|-|-|-|-|-|-|-|-|-|-|-|-…
GO:0051276	chromosome organization	biological_process	0.55278	1	24	2335	330	28560	Pbr016304,Pbr017109,Pbr011488,Pbr011520,Pbr024975,Pbr015626,Pbr027967,Pbr029717,Pbr014553,Pbr002501,Pbr020015,Pbr026006,Pbr032376,Pbr009464,Pbr032382,Pbr019808,Pbr012310,Pbr026412,Pbr026011,Pbr019096,Pbr005821,Pbr036950,Pbr014896,Pbr031919	-|-|-|-|-|-|-|-|-|-|-|-|-|-|-|-|-|-|-|-|-|-|-|-|
GO:0004129	cytochrome-c oxidase activity	molecular_function	0.55295	1	5	2335	67	28560	Pbr027439,Pbr007345,Pbr010525,Pbr038524,Pbr025111	-|-|-|-|-|
GO:0016675	oxidoreductase activity, acting on a heme group of donors	molecular_function	0.55295	1	5	2335	67	28560	Pbr027439,Pbr038524,Pbr025111,Pbr010525,Pbr007345	-|-|-|-|-|
GO:0016676	oxidoreductase activity, acting on a heme group of donors, oxygen as acceptor	molecular_function	0.55295	1	5	2335	67	28560	Pbr025111,Pbr038524,Pbr010525,Pbr007345,Pbr027439	-|-|-|-|-|
GO:0072525	pyridine-containing compound biosynthetic process	biological_process	0.55319	1	3	2335	39	28560	Pbr013416,Pbr033202,Pbr004482	-|-|-|
GO:0009245	lipid A biosynthetic process	biological_process	0.55367	1	1	2335	11	28560	Pbr030203	-|
GO:0046493	lipid A metabolic process	biological_process	0.55367	1	1	2335	11	28560	Pbr030203	-|
GO:1901269	lipooligosaccharide metabolic process	biological_process	0.55367	1	1	2335	11	28560	Pbr030203	-|
GO:1901271	lipooligosaccharide biosynthetic process	biological_process	0.55367	1	1	2335	11	28560	Pbr030203	-|
GO:0031012	extracellular matrix	cellular_component	0.5562	1	12	2335	165	28560	Pbr003131,Pbr023350,Pbr030420,Pbr016313,Pbr038657,Pbr000683,Pbr012900,Pbr021489,Pbr028327,Pbr013223,Pbr038652,Pbr019818	-|-|-|-|-|-|-|-|-|-|-|-|
GO:0008168	methyltransferase activity	molecular_function	0.55622	1	41	2335	564	28560	Pbr020352,Pbr014860,Pbr029720,Pbr019101,Pbr021490,Pbr027441,Pbr039781,Pbr012233,Pbr023360,Pbr010257,Pbr005847,Pbr017126,Pbr006548,Pbr012231,Pbr020350,Pbr032592,Pbr023777,Pbr021362,Pbr003256,Pbr014552,Pbr024982,Pbr008712,Pbr012898,Pbr038661,Pbr005491,Pbr021353,Pbr020351,Pbr002937,Pbr034163,Pbr009419,Pbr020349,Pbr020405,Pbr027185,Pbr038648,Pbr010249,Pbr020354,Pbr020353,Pbr038884,Pbr008335,Pbr032593…	-|-|-|-|-|-|-|-|-|-|-|-|-|-|-|-|-|-|-|-|-|-|-|-|-|-|-|-|-|-|-|-|-|-|-|-|-|-|-|-|-|
GO:0004565	beta-galactosidase activity	molecular_function	0.55651	1	2	2335	25	28560	Pbr019806,Pbr027954	-|-|
GO:0019069	viral capsid assembly	biological_process	0.55667	1	2	2335	25	28560	Pbr000623,Pbr009405	-|-|
GO:0009081	branched-chain amino acid metabolic process	biological_process	0.55681	1	2	2335	25	28560	Pbr036950,Pbr028997	-|-|
GO:0009082	branched-chain amino acid biosynthetic process	biological_process	0.55681	1	2	2335	25	28560	Pbr036950,Pbr028997	-|-|
GO:0030599	pectinesterase activity	molecular_function	0.55776	1	7	2335	95	28560	Pbr014900,Pbr010525,Pbr014899,Pbr014897,Pbr010442,Pbr029966,Pbr010443	-|-|-|-|-|-|-|
GO:0042545	cell wall modification	biological_process	0.55776	1	7	2335	95	28560	Pbr029966,Pbr010443,Pbr014897,Pbr010442,Pbr010525,Pbr014900,Pbr014899	-|-|-|-|-|-|-|
GO:0009451	RNA modification	biological_process	0.55825	1	10	2335	137	28560	Pbr034163,Pbr000858,Pbr002937,Pbr014860,Pbr026723,Pbr038648,Pbr000293,Pbr005845,Pbr021497,Pbr038661	-|-|-|-|-|-|-|-|-|-|
GO:0001932	regulation of protein phosphorylation	biological_process	0.55985	1	2	2335	25	28560	Pbr022998,Pbr010027	-|-|
GO:0005786	signal recognition particle, endoplasmic reticulum targeting	cellular_component	0.56	1	1	2335	11	28560	Pbr010446	-|
GO:0030942	endoplasmic reticulum signal peptide binding	molecular_function	0.56	1	1	2335	11	28560	Pbr010446	-|
GO:0000159	protein phosphatase type 2A complex	cellular_component	0.56	1	2	2335	25	28560	Pbr021289,Pbr005156	-|-|
GO:0008601	protein phosphatase type 2A regulator activity	molecular_function	0.56	1	2	2335	25	28560	Pbr021289,Pbr005156	-|-|
GO:0046907	intracellular transport	biological_process	0.56004	1	78	2335	1082	28560	Pbr002156,Pbr019818,Pbr032382,Pbr010245,Pbr012295,Pbr028044,Pbr014597,Pbr013060,Pbr038668,Pbr012907,Pbr029725,Pbr042849,Pbr027793,Pbr021354,Pbr005176,Pbr031969,Pbr020008,Pbr033742,Pbr005835,Pbr000305,Pbr028340,Pbr025118,Pbr037923,Pbr019236,Pbr040221,Pbr027968,Pbr014850,Pbr012230,Pbr039788,Pbr010246,Pbr002565,Pbr026423,Pbr028339,Pbr023356,Pbr017112,Pbr005813,Pbr027431,Pbr021367,Pbr011532,Pbr023773…	-|-|-|-|-|-|-|-|-|-|-|-|-|-|-|-|-|-|-|-|-|-|-|-|-|-|-|-|-|-|-|-|-|-|-|-|-|-|-|-|-|-|-|-|-|-|-|-|-|-|-|-|-|-|-|-|-|-|-|-|-|-|-|-|-|-|-|-|-|-|-|-|-|-|-|-|-|-|
GO:0044461	bacterial-type flagellum part	cellular_component	0.56014	1	2	2335	25	28560	Pbr011465,Pbr000623	-|-|
GO:0030682	evasion or tolerance of host defense response	biological_process	0.56033	1	2	2335	25	28560	Pbr005506,Pbr005510	-|-|
GO:0051807	evasion or tolerance of defense response of other organism involved in symbiotic interaction	biological_process	0.56033	1	2	2335	25	28560	Pbr005506,Pbr005510	-|-|
GO:0072511	divalent inorganic cation transport	biological_process	0.56035	1	13	2335	179	28560	Pbr042616,Pbr002485,Pbr021477,Pbr029722,Pbr031897,Pbr016864,Pbr016865,Pbr017408,Pbr032932,Pbr030892,Pbr026726,Pbr014871,Pbr013333	-|-|-|-|-|-|-|-|-|-|-|-|-|
GO:0042181	ketone biosynthetic process	biological_process	0.56066	1	2	2335	25	28560	Pbr029977,Pbr031958	-|-|
GO:0016872	intramolecular lyase activity	molecular_function	0.56071	1	2	2335	25	28560	Pbr013060,Pbr041071	-|-|
GO:0008948	oxaloacetate decarboxylase activity	molecular_function	0.56089	1	2	2335	25	28560	Pbr014866,Pbr002619	-|-|
GO:0035725	sodium ion transmembrane transport	biological_process	0.56089	1	2	2335	25	28560	Pbr014866,Pbr002619	-|-|
GO:0071436	sodium ion export	biological_process	0.56089	1	2	2335	25	28560	Pbr002619,Pbr014866	-|-|
GO:0003729	mRNA binding	molecular_function	0.561	1	2	2335	25	28560	Pbr031304,Pbr038665	-|-|
GO:0044425	membrane part	cellular_component	0.56239	1	281	2335	3855	28560	Pbr006602,Pbr016096,Pbr000645,Pbr002552,Pbr009621,Pbr019169,Pbr026001,Pbr026726,Pbr010009,Pbr009613,Pbr011488,Pbr026005,Pbr040359,Pbr011527,Pbr019246,Pbr035535,Pbr005335,Pbr036928,Pbr042616,Pbr000331,Pbr023772,Pbr007348,Pbr042614,Pbr002573,Pbr016865,Pbr028048,Pbr038885,Pbr027799,Pbr006562,Pbr029722,Pbr020403,Pbr010244,Pbr006552,Pbr017121,Pbr021798,Pbr025115,Pbr028995,Pbr024968,Pbr004022,Pbr008346…	-|-|-|-|-|-|-|-|-|-|-|-|-|-|-|-|-|-|-|-|-|-|-|-|-|-|-|-|-|-|-|-|-|-|-|-|-|-|-|-|-|-|-|-|-|-|-|-|-|-|-|-|-|-|-|-|-|-|-|-|-|-|-|-|-|-|-|-|-|-|-|-|-|-|-|-|-|-|-|-|-|-|-|-|-|-|-|-|-|-|-|-|-|-|-|-|-|-|-|-|-|-|-|-|-|-|-|-|-|-|-|-|-|-|-|-|-|-|-|-|-|-|-|-|-|-|-|-|-|-|-|-|-|-|-|-|-|-|-|-|-|-|-|-|-|-|-|-|-|-|-|-|-|-|-|-|-|-|-|-|-|-|-|-|-|-|-|-|-|-|-|-|-|-|-|-|-|-|-|-|-|-|-|-|-|-|-|-|-|-|-|-|-|-|-|-|-|-|-|-…
GO:0043233	organelle lumen	cellular_component	0.56349	1	38	2335	527	28560	Pbr009426,Pbr038523,Pbr005846,Pbr029959,Pbr017485,Pbr027793,Pbr023366,Pbr037011,Pbr011522,Pbr004959,Pbr020388,Pbr038897,Pbr031304,Pbr024889,Pbr019086,Pbr039400,Pbr009157,Pbr029717,Pbr007180,Pbr023775,Pbr021405,Pbr012303,Pbr020063,Pbr018533,Pbr028994,Pbr002620,Pbr005821,Pbr029004,Pbr032058,Pbr003132,Pbr011957,Pbr027967,Pbr003140,Pbr042617,Pbr019809,Pbr038524,Pbr012574,Pbr026414	-|-|-|-|-|-|-|-|-|-|-|-|-|-|-|-|-|-|-|-|-|-|-|-|-|-|-|-|-|-|-|-|-|-|-|-|-|-|
GO:0070013	intracellular organelle lumen	cellular_component	0.56349	1	38	2335	527	28560	Pbr011957,Pbr003132,Pbr029004,Pbr032058,Pbr026414,Pbr038524,Pbr012574,Pbr003140,Pbr027967,Pbr019809,Pbr042617,Pbr020063,Pbr023775,Pbr012303,Pbr021405,Pbr005821,Pbr018533,Pbr028994,Pbr002620,Pbr038897,Pbr031304,Pbr004959,Pbr011522,Pbr020388,Pbr039400,Pbr009157,Pbr007180,Pbr029717,Pbr019086,Pbr024889,Pbr029959,Pbr005846,Pbr038523,Pbr017485,Pbr009426,Pbr037011,Pbr023366,Pbr027793	-|-|-|-|-|-|-|-|-|-|-|-|-|-|-|-|-|-|-|-|-|-|-|-|-|-|-|-|-|-|-|-|-|-|-|-|-|-|
GO:0000988	protein binding transcription factor activity	molecular_function	0.56403	1	18	2335	250	28560	Pbr038897,Pbr003132,Pbr012294,Pbr034194,Pbr038524,Pbr007180,Pbr037622,Pbr003140,Pbr019086,Pbr012662,Pbr019240,Pbr038523,Pbr040222,Pbr041158,Pbr012303,Pbr021405,Pbr012230,Pbr037011	-|-|-|-|-|-|-|-|-|-|-|-|-|-|-|-|-|-|
GO:0005856	cytoskeleton	cellular_component	0.56426	1	26	2335	361	28560	Pbr021217,Pbr013060,Pbr020001,Pbr013633,Pbr011524,Pbr003255,Pbr015630,Pbr038523,Pbr020063,Pbr030422,Pbr014850,Pbr014865,Pbr019161,Pbr007155,Pbr013215,Pbr031918,Pbr038524,Pbr028333,Pbr016095,Pbr019809,Pbr024889,Pbr020357,Pbr038525,Pbr013225,Pbr020382,Pbr019166	-|-|-|-|-|-|-|-|-|-|-|-|-|-|-|-|-|-|-|-|-|-|-|-|-|-|
GO:0017053	transcriptional repressor complex	cellular_component	0.5646	1	1	2335	11	28560	Pbr023775	-|
GO:0051179	localization	biological_process	0.56468	1	307	2335	4216	28560	Pbr000850,Pbr037619,Pbr024901,Pbr012662,Pbr002949,Pbr032070,Pbr017105,Pbr019240,Pbr017423,Pbr033746,Pbr006603,Pbr039823,Pbr007334,Pbr021477,Pbr024897,Pbr006558,Pbr032934,Pbr005163,Pbr024984,Pbr013635,Pbr018491,Pbr016864,Pbr028447,Pbr011530,Pbr036211,Pbr008341,Pbr002482,Pbr010010,Pbr016116,Pbr013353,Pbr010442,Pbr009444,Pbr002150,Pbr013340,Pbr037923,Pbr038007,Pbr028340,Pbr009166,Pbr005169,Pbr038670…	-|-|-|-|-|-|-|-|-|-|-|-|-|-|-|-|-|-|-|-|-|-|-|-|-|-|-|-|-|-|-|-|-|-|-|-|-|-|-|-|-|-|-|-|-|-|-|-|-|-|-|-|-|-|-|-|-|-|-|-|-|-|-|-|-|-|-|-|-|-|-|-|-|-|-|-|-|-|-|-|-|-|-|-|-|-|-|-|-|-|-|-|-|-|-|-|-|-|-|-|-|-|-|-|-|-|-|-|-|-|-|-|-|-|-|-|-|-|-|-|-|-|-|-|-|-|-|-|-|-|-|-|-|-|-|-|-|-|-|-|-|-|-|-|-|-|-|-|-|-|-|-|-|-|-|-|-|-|-|-|-|-|-|-|-|-|-|-|-|-|-|-|-|-|-|-|-|-|-|-|-|-|-|-|-|-|-|-|-|-|-|-|-|-|-|-|-|-|-|-…
GO:0050151	oleate hydratase activity	molecular_function	0.5651	1	1	2335	11	28560	Pbr000645	-|
GO:0015630	microtubule cytoskeleton	cellular_component	0.56561	1	15	2335	208	28560	Pbr020001,Pbr038524,Pbr003255,Pbr011524,Pbr024889,Pbr019809,Pbr020357,Pbr038523,Pbr014850,Pbr020063,Pbr030422,Pbr038525,Pbr019161,Pbr019166,Pbr014865	-|-|-|-|-|-|-|-|-|-|-|-|-|-|-|
GO:0051082	unfolded protein binding	molecular_function	0.56633	1	14	2335	193	28560	Pbr017406,Pbr018491,Pbr038661,Pbr015626,Pbr005847,Pbr015630,Pbr019238,Pbr000623,Pbr026423,Pbr004955,Pbr014850,Pbr005823,Pbr023792,Pbr038648	-|-|-|-|-|-|-|-|-|-|-|-|-|-|
GO:0016301	kinase activity	molecular_function	0.56712	1	182	2335	2505	28560	Pbr009629,Pbr015625,Pbr028445,Pbr000843,Pbr013638,Pbr023155,Pbr038888,Pbr032930,Pbr013993,Pbr020002,Pbr000636,Pbr002574,Pbr013046,Pbr005152,Pbr000410,Pbr036151,Pbr000841,Pbr013340,Pbr005161,Pbr034211,Pbr038910,Pbr006563,Pbr007155,Pbr001651,Pbr033562,Pbr038007,Pbr016111,Pbr013634,Pbr023784,Pbr039405,Pbr012911,Pbr005495,Pbr009170,Pbr013329,Pbr028998,Pbr029003,Pbr025113,Pbr009436,Pbr012304,Pbr017418…	-|-|-|-|-|-|-|-|-|-|-|-|-|-|-|-|-|-|-|-|-|-|-|-|-|-|-|-|-|-|-|-|-|-|-|-|-|-|-|-|-|-|-|-|-|-|-|-|-|-|-|-|-|-|-|-|-|-|-|-|-|-|-|-|-|-|-|-|-|-|-|-|-|-|-|-|-|-|-|-|-|-|-|-|-|-|-|-|-|-|-|-|-|-|-|-|-|-|-|-|-|-|-|-|-|-|-|-|-|-|-|-|-|-|-|-|-|-|-|-|-|-|-|-|-|-|-|-|-|-|-|-|-|-|-|-|-|-|-|-|-|-|-|-|-|-|-|-|-|-|-|-|-|-|-|-|-|-|-|-|-|-|-|-|-|-|-|-|-|-|-|-|-|-|-|-|-|-|-|-|-|-|
GO:0007409	axonogenesis	biological_process	0.56753	1	1	2335	11	28560	Pbr023774	-|
GO:0007411	axon guidance	biological_process	0.56753	1	1	2335	11	28560	Pbr023774	-|
GO:0048667	cell morphogenesis involved in neuron differentiation	biological_process	0.56753	1	1	2335	11	28560	Pbr023774	-|
GO:0048812	neuron projection morphogenesis	biological_process	0.56753	1	1	2335	11	28560	Pbr023774	-|
GO:0061564	axon development	biological_process	0.56753	1	1	2335	11	28560	Pbr023774	-|
GO:0097485	neuron projection guidance	biological_process	0.56753	1	1	2335	11	28560	Pbr023774	-|
GO:0004668	protein-arginine deiminase activity	molecular_function	0.56842	1	1	2335	11	28560	Pbr007156	-|
GO:0004713	protein tyrosine kinase activity	molecular_function	0.56845	1	1	2335	11	28560	Pbr031917	-|
GO:0019321	pentose metabolic process	biological_process	0.56869	1	1	2335	11	28560	Pbr021374	-|
GO:0009415	response to water stimulus	biological_process	0.56887	1	1	2335	11	28560	Pbr035530	-|
GO:0009219	pyrimidine deoxyribonucleotide metabolic process	biological_process	0.56934	1	1	2335	11	28560	Pbr039790	-|
GO:0009394	2'-deoxyribonucleotide metabolic process	biological_process	0.56934	1	1	2335	11	28560	Pbr039790	-|
GO:0019692	deoxyribose phosphate metabolic process	biological_process	0.56934	1	1	2335	11	28560	Pbr039790	-|
GO:0044765	single-organism transport	biological_process	0.56941	1	215	2335	2958	28560	Pbr024984,Pbr013635,Pbr000622,Pbr003132,Pbr021477,Pbr024897,Pbr021222,Pbr032934,Pbr006558,Pbr036938,Pbr013992,Pbr010255,Pbr010010,Pbr000286,Pbr016116,Pbr020348,Pbr013333,Pbr010442,Pbr013353,Pbr007337,Pbr038890,Pbr016864,Pbr038896,Pbr002482,Pbr036211,Pbr036999,Pbr030892,Pbr012662,Pbr036203,Pbr004469,Pbr037619,Pbr008340,Pbr000850,Pbr006592,Pbr029967,Pbr024901,Pbr038897,Pbr020344,Pbr006603,Pbr014871…	-|-|-|-|-|-|-|-|-|-|-|-|-|-|-|-|-|-|-|-|-|-|-|-|-|-|-|-|-|-|-|-|-|-|-|-|-|-|-|-|-|-|-|-|-|-|-|-|-|-|-|-|-|-|-|-|-|-|-|-|-|-|-|-|-|-|-|-|-|-|-|-|-|-|-|-|-|-|-|-|-|-|-|-|-|-|-|-|-|-|-|-|-|-|-|-|-|-|-|-|-|-|-|-|-|-|-|-|-|-|-|-|-|-|-|-|-|-|-|-|-|-|-|-|-|-|-|-|-|-|-|-|-|-|-|-|-|-|-|-|-|-|-|-|-|-|-|-|-|-|-|-|-|-|-|-|-|-|-|-|-|-|-|-|-|-|-|-|-|-|-|-|-|-|-|-|-|-|-|-|-|-|-|-|-|-|-|-|-|-|-|-|-|-|-|-|-|-|-|-…
GO:0003919	FMN adenylyltransferase activity	molecular_function	0.56953	1	1	2335	11	28560	Pbr032050	-|
GO:0004016	adenylate cyclase activity	molecular_function	0.57049	1	1	2335	11	28560	Pbr012218	-|
GO:0006171	cAMP biosynthetic process	biological_process	0.57049	1	1	2335	11	28560	Pbr012218	-|
GO:0004140	dephospho-CoA kinase activity	molecular_function	0.57058	1	1	2335	11	28560	Pbr036211	-|
GO:0001836	release of cytochrome c from mitochondria	biological_process	0.5706	1	1	2335	11	28560	Pbr000856	-|
GO:0008637	apoptotic mitochondrial changes	biological_process	0.5706	1	1	2335	11	28560	Pbr000856	-|
GO:0097190	apoptotic signaling pathway	biological_process	0.5706	1	1	2335	11	28560	Pbr000856	-|
GO:0016743	carboxyl- or carbamoyltransferase activity	molecular_function	0.57067	1	1	2335	11	28560	Pbr006585	-|
GO:0004664	prephenate dehydratase activity	molecular_function	0.57072	1	1	2335	11	28560	Pbr031904	-|
GO:0009094	L-phenylalanine biosynthetic process	biological_process	0.57072	1	1	2335	11	28560	Pbr031904	-|
GO:1902223	erythrose 4-phosphate/phosphoenolpyruvate family amino acid biosynthetic process	biological_process	0.57072	1	1	2335	11	28560	Pbr031904	-|
GO:0004806	triglyceride lipase activity	molecular_function	0.57072	1	1	2335	11	28560	Pbr015620	-|
GO:0016559	peroxisome fission	biological_process	0.57075	1	1	2335	11	28560	Pbr036209	-|
GO:0046930	pore complex	cellular_component	0.57078	1	2	2335	26	28560	Pbr031963,Pbr021798	-|-|
GO:0006810	transport	biological_process	0.57347	1	295	2335	4057	28560	Pbr002150,Pbr009444,Pbr013340,Pbr037923,Pbr028340,Pbr038007,Pbr009166,Pbr005169,Pbr038670,Pbr032044,Pbr016097,Pbr032388,Pbr010245,Pbr032382,Pbr005166,Pbr012907,Pbr000301,Pbr038668,Pbr010018,Pbr038891,Pbr014546,Pbr006554,Pbr023356,Pbr031308,Pbr033747,Pbr018186,Pbr010027,Pbr042605,Pbr032059,Pbr009622,Pbr038726,Pbr012905,Pbr010020,Pbr039788,Pbr002619,Pbr005159,Pbr020063,Pbr014850,Pbr002565,Pbr017120…	-|-|-|-|-|-|-|-|-|-|-|-|-|-|-|-|-|-|-|-|-|-|-|-|-|-|-|-|-|-|-|-|-|-|-|-|-|-|-|-|-|-|-|-|-|-|-|-|-|-|-|-|-|-|-|-|-|-|-|-|-|-|-|-|-|-|-|-|-|-|-|-|-|-|-|-|-|-|-|-|-|-|-|-|-|-|-|-|-|-|-|-|-|-|-|-|-|-|-|-|-|-|-|-|-|-|-|-|-|-|-|-|-|-|-|-|-|-|-|-|-|-|-|-|-|-|-|-|-|-|-|-|-|-|-|-|-|-|-|-|-|-|-|-|-|-|-|-|-|-|-|-|-|-|-|-|-|-|-|-|-|-|-|-|-|-|-|-|-|-|-|-|-|-|-|-|-|-|-|-|-|-|-|-|-|-|-|-|-|-|-|-|-|-|-|-|-|-|-|-…
GO:0016043	cellular component organization	biological_process	0.57454	1	126	2335	1736	28560	Pbr026011,Pbr002622,Pbr012310,Pbr041081,Pbr019238,Pbr019096,Pbr029725,Pbr020358,Pbr011472,Pbr013060,Pbr014896,Pbr031318,Pbr019161,Pbr020015,Pbr000302,Pbr031941,Pbr032382,Pbr007152,Pbr030422,Pbr038523,Pbr015626,Pbr010443,Pbr029717,Pbr023352,Pbr023348,Pbr011522,Pbr017109,Pbr032056,Pbr000623,Pbr010437,Pbr015630,Pbr003255,Pbr027959,Pbr020001,Pbr032061,Pbr026006,Pbr002501,Pbr012911,Pbr011525,Pbr014850…	-|-|-|-|-|-|-|-|-|-|-|-|-|-|-|-|-|-|-|-|-|-|-|-|-|-|-|-|-|-|-|-|-|-|-|-|-|-|-|-|-|-|-|-|-|-|-|-|-|-|-|-|-|-|-|-|-|-|-|-|-|-|-|-|-|-|-|-|-|-|-|-|-|-|-|-|-|-|-|-|-|-|-|-|-|-|-|-|-|-|-|-|-|-|-|-|-|-|-|-|-|-|-|-|-|-|-|-|-|-|-|-|-|-|-|-|-|-|-|-|-|-|-|-|-|-|
GO:0005048	signal sequence binding	molecular_function	0.57477	1	2	2335	26	28560	Pbr016094,Pbr010446	-|-|
GO:0008408	3'-5' exonuclease activity	molecular_function	0.57491	1	4	2335	55	28560	Pbr019811,Pbr020006,Pbr019996,Pbr042866	-|-|-|-|
GO:0019888	protein phosphatase regulator activity	molecular_function	0.57493	1	3	2335	40	28560	Pbr006559,Pbr021289,Pbr005156	-|-|-|
GO:0051234	establishment of localization	biological_process	0.57535	1	295	2335	4058	28560	Pbr006593,Pbr009170,Pbr011496,Pbr010246,Pbr032936,Pbr027968,Pbr017474,Pbr020066,Pbr000674,Pbr012896,Pbr011482,Pbr026423,Pbr005813,Pbr017112,Pbr027431,Pbr002493,Pbr039825,Pbr039821,Pbr027793,Pbr009629,Pbr018184,Pbr014549,Pbr002551,Pbr000305,Pbr012895,Pbr019236,Pbr001651,Pbr040221,Pbr019244,Pbr031969,Pbr005176,Pbr020008,Pbr032591,Pbr014851,Pbr021291,Pbr020348,Pbr013333,Pbr013218,Pbr000286,Pbr036999…	-|-|-|-|-|-|-|-|-|-|-|-|-|-|-|-|-|-|-|-|-|-|-|-|-|-|-|-|-|-|-|-|-|-|-|-|-|-|-|-|-|-|-|-|-|-|-|-|-|-|-|-|-|-|-|-|-|-|-|-|-|-|-|-|-|-|-|-|-|-|-|-|-|-|-|-|-|-|-|-|-|-|-|-|-|-|-|-|-|-|-|-|-|-|-|-|-|-|-|-|-|-|-|-|-|-|-|-|-|-|-|-|-|-|-|-|-|-|-|-|-|-|-|-|-|-|-|-|-|-|-|-|-|-|-|-|-|-|-|-|-|-|-|-|-|-|-|-|-|-|-|-|-|-|-|-|-|-|-|-|-|-|-|-|-|-|-|-|-|-|-|-|-|-|-|-|-|-|-|-|-|-|-|-|-|-|-|-|-|-|-|-|-|-|-|-|-|-|-|-…
GO:0034457	Mpp10 complex	cellular_component	0.57736	1	1	2335	12	28560	Pbr005821	-|
GO:0007610	behavior	biological_process	0.57821	1	2	2335	27	28560	Pbr014858,Pbr026727	-|-|
GO:0005984	disaccharide metabolic process	biological_process	0.57883	1	5	2335	69	28560	Pbr016096,Pbr012584,Pbr017404,Pbr034207,Pbr014902	-|-|-|-|-|
GO:0000775	chromosome, centromeric region	cellular_component	0.57949	1	12	2335	167	28560	Pbr017109,Pbr006557,Pbr011488,Pbr007152,Pbr020063,Pbr019231,Pbr032382,Pbr019809,Pbr024889,Pbr031919,Pbr020001,Pbr009165	-|-|-|-|-|-|-|-|-|-|-|-|
GO:0019031	viral envelope	cellular_component	0.58005	1	15	2335	211	28560	Pbr017005,Pbr014850,Pbr002560,Pbr018534,Pbr000320,Pbr009164,Pbr017416,Pbr029955,Pbr009161,Pbr013353,Pbr027447,Pbr033560,Pbr024890,Pbr036950,Pbr019238	-|-|-|-|-|-|-|-|-|-|-|-|-|-|-|
GO:0036338	viral membrane	cellular_component	0.58005	1	15	2335	211	28560	Pbr036950,Pbr024890,Pbr033560,Pbr013353,Pbr027447,Pbr019238,Pbr002560,Pbr014850,Pbr017005,Pbr009161,Pbr029955,Pbr017416,Pbr009164,Pbr018534,Pbr000320	-|-|-|-|-|-|-|-|-|-|-|-|-|-|-|
GO:0015293	symporter activity	molecular_function	0.58005	1	2	2335	26	28560	Pbr032931,Pbr004022	-|-|
GO:0015294	solute:cation symporter activity	molecular_function	0.58005	1	2	2335	26	28560	Pbr032931,Pbr004022	-|-|
GO:0034593	phosphatidylinositol bisphosphate phosphatase activity	molecular_function	0.58007	1	1	2335	12	28560	Pbr021297	-|
GO:0034596	phosphatidylinositol phosphate 4-phosphatase activity	molecular_function	0.58007	1	1	2335	12	28560	Pbr021297	-|
GO:0034597	phosphatidylinositol-4,5-bisphosphate 4-phosphatase activity	molecular_function	0.58007	1	1	2335	12	28560	Pbr021297	-|
GO:0046839	phospholipid dephosphorylation	biological_process	0.58007	1	1	2335	12	28560	Pbr021297	-|
GO:0046856	phosphatidylinositol dephosphorylation	biological_process	0.58007	1	1	2335	12	28560	Pbr021297	-|
GO:0052866	phosphatidylinositol phosphate phosphatase activity	molecular_function	0.58007	1	1	2335	12	28560	Pbr021297	-|
GO:0051051	negative regulation of transport	biological_process	0.58095	1	2	2335	26	28560	Pbr032388,Pbr036999	-|-|
GO:0044463	cell projection part	cellular_component	0.58182	1	2	2335	26	28560	Pbr011465,Pbr000623	-|-|
GO:0022618	ribonucleoprotein complex assembly	biological_process	0.58263	1	2	2335	26	28560	Pbr039399,Pbr017486	-|-|
GO:0005342	organic acid transmembrane transporter activity	molecular_function	0.585	1	4	2335	55	28560	Pbr032931,Pbr013362,Pbr003254,Pbr002493	-|-|-|-|
GO:0046943	carboxylic acid transmembrane transporter activity	molecular_function	0.585	1	4	2335	55	28560	Pbr002493,Pbr032931,Pbr013362,Pbr003254	-|-|-|-|
GO:0004526	ribonuclease P activity	molecular_function	0.58533	1	2	2335	27	28560	Pbr002624,Pbr029982	-|-|
GO:0045934	negative regulation of nucleobase-containing compound metabolic process	biological_process	0.58591	1	4	2335	55	28560	Pbr009406,Pbr012215,Pbr033203,Pbr036934	-|-|-|-|
GO:0051172	negative regulation of nitrogen compound metabolic process	biological_process	0.58591	1	4	2335	55	28560	Pbr033203,Pbr036934,Pbr012215,Pbr009406	-|-|-|-|
GO:0005875	microtubule associated complex	cellular_component	0.58644	1	3	2335	41	28560	Pbr019161,Pbr014865,Pbr011524	-|-|-|
GO:0004857	enzyme inhibitor activity	molecular_function	0.58671	1	19	2335	265	28560	Pbr014897,Pbr006559,Pbr014554,Pbr014555,Pbr011956,Pbr032932,Pbr010442,Pbr014899,Pbr014900,Pbr031897,Pbr028329,Pbr011494,Pbr000622,Pbr030417,Pbr014556,Pbr037012,Pbr010443,Pbr010530,Pbr010027	-|-|-|-|-|-|-|-|-|-|-|-|-|-|-|-|-|-|-|
GO:0000776	kinetochore	cellular_component	0.58779	1	8	2335	112	28560	Pbr024889,Pbr019809,Pbr031919,Pbr020001,Pbr017109,Pbr032382,Pbr020063,Pbr011488	-|-|-|-|-|-|-|-|
GO:0003989	acetyl-CoA carboxylase activity	molecular_function	0.58873	1	1	2335	12	28560	Pbr010521	-|
GO:0016421	CoA carboxylase activity	molecular_function	0.58873	1	1	2335	12	28560	Pbr010521	-|
GO:0016885	ligase activity, forming carbon-carbon bonds	molecular_function	0.58873	1	1	2335	12	28560	Pbr010521	-|
GO:0043228	non-membrane-bounded organelle	cellular_component	0.59126	1	100	2335	1387	28560	Pbr019231,Pbr011957,Pbr023000,Pbr006605,Pbr011488,Pbr028991,Pbr010024,Pbr034202,Pbr011463,Pbr012574,Pbr038524,Pbr031918,Pbr019809,Pbr009611,Pbr006557,Pbr039827,Pbr004957,Pbr028444,Pbr005821,Pbr036950,Pbr014855,Pbr014858,Pbr009165,Pbr027447,Pbr036946,Pbr003253,Pbr018533,Pbr013633,Pbr009614,Pbr008345,Pbr011465,Pbr004959,Pbr007324,Pbr038525,Pbr007180,Pbr028333,Pbr039814,Pbr014553,Pbr030210,Pbr024889…	-|-|-|-|-|-|-|-|-|-|-|-|-|-|-|-|-|-|-|-|-|-|-|-|-|-|-|-|-|-|-|-|-|-|-|-|-|-|-|-|-|-|-|-|-|-|-|-|-|-|-|-|-|-|-|-|-|-|-|-|-|-|-|-|-|-|-|-|-|-|-|-|-|-|-|-|-|-|-|-|-|-|-|-|-|-|-|-|-|-|-|-|-|-|-|-|-|-|-|-|
GO:0043232	intracellular non-membrane-bounded organelle	cellular_component	0.59126	1	100	2335	1387	28560	Pbr020382,Pbr027967,Pbr026414,Pbr013215,Pbr031940,Pbr003258,Pbr020063,Pbr014850,Pbr023790,Pbr010417,Pbr016852,Pbr021361,Pbr003255,Pbr011524,Pbr015630,Pbr000623,Pbr013345,Pbr020001,Pbr010002,Pbr010022,Pbr017487,Pbr017109,Pbr013051,Pbr028448,Pbr013225,Pbr020388,Pbr011494,Pbr019166,Pbr020357,Pbr026413,Pbr019244,Pbr015627,Pbr029714,Pbr007155,Pbr009157,Pbr039400,Pbr005835,Pbr019167,Pbr019161,Pbr038523…	-|-|-|-|-|-|-|-|-|-|-|-|-|-|-|-|-|-|-|-|-|-|-|-|-|-|-|-|-|-|-|-|-|-|-|-|-|-|-|-|-|-|-|-|-|-|-|-|-|-|-|-|-|-|-|-|-|-|-|-|-|-|-|-|-|-|-|-|-|-|-|-|-|-|-|-|-|-|-|-|-|-|-|-|-|-|-|-|-|-|-|-|-|-|-|-|-|-|-|-|
GO:0042651	thylakoid membrane	cellular_component	0.59172	1	3	2335	41	28560	Pbr009625,Pbr010006,Pbr006589	-|-|-|
GO:0015002	heme-copper terminal oxidase activity	molecular_function	0.59197	1	5	2335	70	28560	Pbr027439,Pbr007345,Pbr025111,Pbr038524,Pbr010525	-|-|-|-|-|
GO:0019901	protein kinase binding	molecular_function	0.59324	1	3	2335	41	28560	Pbr022998,Pbr037619,Pbr041164	-|-|-|
GO:0071840	cellular component organization or biogenesis	biological_process	0.59358	1	141	2335	1950	28560	Pbr015626,Pbr029717,Pbr023352,Pbr017109,Pbr032056,Pbr026011,Pbr002622,Pbr041081,Pbr019238,Pbr021497,Pbr029725,Pbr019096,Pbr011472,Pbr013060,Pbr031318,Pbr019161,Pbr020015,Pbr038523,Pbr011476,Pbr027967,Pbr024975,Pbr003254,Pbr013215,Pbr020382,Pbr017486,Pbr016304,Pbr037925,Pbr015630,Pbr027959,Pbr020001,Pbr026006,Pbr032061,Pbr028324,Pbr010525,Pbr024889,Pbr011520,Pbr030201,Pbr014553,Pbr000293,Pbr039399…	-|-|-|-|-|-|-|-|-|-|-|-|-|-|-|-|-|-|-|-|-|-|-|-|-|-|-|-|-|-|-|-|-|-|-|-|-|-|-|-|-|-|-|-|-|-|-|-|-|-|-|-|-|-|-|-|-|-|-|-|-|-|-|-|-|-|-|-|-|-|-|-|-|-|-|-|-|-|-|-|-|-|-|-|-|-|-|-|-|-|-|-|-|-|-|-|-|-|-|-|-|-|-|-|-|-|-|-|-|-|-|-|-|-|-|-|-|-|-|-|-|-|-|-|-|-|-|-|-|-|-|-|-|-|-|-|-|-|-|-|-|
GO:0006073	cellular glucan metabolic process	biological_process	0.59456	1	10	2335	142	28560	Pbr009428,Pbr035534,Pbr000683,Pbr023772,Pbr026424,Pbr016107,Pbr031958,Pbr035531,Pbr002623,Pbr012661	-|-|-|-|-|-|-|-|-|-|
GO:0044042	glucan metabolic process	biological_process	0.59456	1	10	2335	142	28560	Pbr035534,Pbr000683,Pbr026424,Pbr023772,Pbr016107,Pbr009428,Pbr012661,Pbr002623,Pbr031958,Pbr035531	-|-|-|-|-|-|-|-|-|-|
GO:0006974	response to DNA damage stimulus	biological_process	0.59598	1	43	2335	606	28560	Pbr013335,Pbr038669,Pbr038668,Pbr042612,Pbr000625,Pbr019096,Pbr032062,Pbr010245,Pbr033558,Pbr023364,Pbr019234,Pbr015625,Pbr032921,Pbr010244,Pbr014553,Pbr016103,Pbr001651,Pbr037617,Pbr020397,Pbr010256,Pbr020010,Pbr020388,Pbr002540,Pbr004949,Pbr020396,Pbr021479,Pbr006560,Pbr000623,Pbr012215,Pbr000286,Pbr020379,Pbr005494,Pbr014547,Pbr007337,Pbr031944,Pbr038722,Pbr039394,Pbr026414,Pbr042617,Pbr032922…	-|-|-|-|-|-|-|-|-|-|-|-|-|-|-|-|-|-|-|-|-|-|-|-|-|-|-|-|-|-|-|-|-|-|-|-|-|-|-|-|-|-|-|
GO:0009538	photosystem I reaction center	cellular_component	0.59688	1	1	2335	12	28560	Pbr019168	-|
GO:0016798	hydrolase activity, acting on glycosyl bonds	molecular_function	0.59695	1	56	2335	781	28560	Pbr000316,Pbr038526,Pbr028992,Pbr018182,Pbr019095,Pbr013637,Pbr005164,Pbr000836,Pbr018179,Pbr036928,Pbr023780,Pbr005836,Pbr021489,Pbr017119,Pbr019806,Pbr011476,Pbr007327,Pbr027204,Pbr010256,Pbr022329,Pbr023350,Pbr041346,Pbr000839,Pbr031963,Pbr027954,Pbr000317,Pbr013340,Pbr041343,Pbr000641,Pbr002540,Pbr026418,Pbr036939,Pbr019174,Pbr023783,Pbr005171,Pbr036923,Pbr030798,Pbr036205,Pbr007326,Pbr027802…	-|-|-|-|-|-|-|-|-|-|-|-|-|-|-|-|-|-|-|-|-|-|-|-|-|-|-|-|-|-|-|-|-|-|-|-|-|-|-|-|-|-|-|-|-|-|-|-|-|-|-|-|-|-|-|-|
GO:0009108	coenzyme biosynthetic process	biological_process	0.597	1	11	2335	155	28560	Pbr013416,Pbr005028,Pbr027429,Pbr027191,Pbr036211,Pbr000284,Pbr033202,Pbr029987,Pbr029977,Pbr031958,Pbr004482	-|-|-|-|-|-|-|-|-|-|-|
GO:0004527	exonuclease activity	molecular_function	0.59726	1	8	2335	114	28560	Pbr020006,Pbr005842,Pbr019996,Pbr024900,Pbr021217,Pbr042866,Pbr019811,Pbr005810	-|-|-|-|-|-|-|-|
GO:0006357	regulation of transcription from RNA polymerase II promoter	biological_process	0.59773	1	11	2335	156	28560	Pbr038523,Pbr038897,Pbr021405,Pbr012303,Pbr003132,Pbr011527,Pbr038524,Pbr007180,Pbr037011,Pbr003140,Pbr019086	-|-|-|-|-|-|-|-|-|-|-|
GO:1901264	carbohydrate derivative transport	biological_process	0.59781	1	2	2335	27	28560	Pbr022999,Pbr039397	-|-|
GO:0032990	cell part morphogenesis	biological_process	0.59954	1	1	2335	12	28560	Pbr023774	-|
GO:0048858	cell projection morphogenesis	biological_process	0.59954	1	1	2335	12	28560	Pbr023774	-|
GO:0016778	diphosphotransferase activity	molecular_function	0.59977	1	1	2335	12	28560	Pbr036155	-|
GO:0006997	nucleus organization	biological_process	0.59993	1	1	2335	12	28560	Pbr027967	-|
GO:0003013	circulatory system process	biological_process	0.60004	1	1	2335	12	28560	Pbr027453	-|
GO:0003018	vascular process in circulatory system	biological_process	0.60004	1	1	2335	12	28560	Pbr027453	-|
GO:0008015	blood circulation	biological_process	0.60004	1	1	2335	12	28560	Pbr027453	-|
GO:0035150	regulation of tube size	biological_process	0.60004	1	1	2335	12	28560	Pbr027453	-|
GO:0050880	regulation of blood vessel size	biological_process	0.60004	1	1	2335	12	28560	Pbr027453	-|
GO:0033013	tetrapyrrole metabolic process	biological_process	0.6011	1	17	2335	240	28560	Pbr002943,Pbr019172,Pbr027185,Pbr019820,Pbr035535,Pbr033735,Pbr006594,Pbr017408,Pbr003204,Pbr000277,Pbr014871,Pbr002577,Pbr012661,Pbr000681,Pbr014893,Pbr024968,Pbr015625	-|-|-|-|-|-|-|-|-|-|-|-|-|-|-|-|-|
GO:0007034	vacuolar transport	biological_process	0.60112	1	2	2335	27	28560	Pbr026423,Pbr019809	-|-|
GO:0015232	heme transporter activity	molecular_function	0.60113	1	1	2335	12	28560	Pbr000645	-|
GO:0009425	bacterial-type flagellum basal body	cellular_component	0.60114	1	1	2335	12	28560	Pbr011465	-|
GO:0019239	deaminase activity	molecular_function	0.60117	1	1	2335	12	28560	Pbr035531	-|
GO:0016756	glutathione gamma-glutamylcysteinyltransferase activity	molecular_function	0.60134	1	1	2335	12	28560	Pbr009440	-|
GO:0046937	phytochelatin metabolic process	biological_process	0.60134	1	1	2335	12	28560	Pbr009440	-|
GO:0046938	phytochelatin biosynthetic process	biological_process	0.60134	1	1	2335	12	28560	Pbr009440	-|
GO:0006432	phenylalanyl-tRNA aminoacylation	biological_process	0.60147	1	1	2335	12	28560	Pbr007153	-|
GO:0004826	phenylalanine-tRNA ligase activity	molecular_function	0.60147	1	1	2335	12	28560	Pbr007153	-|
GO:0009190	cyclic nucleotide biosynthetic process	biological_process	0.60228	1	1	2335	12	28560	Pbr012218	-|
GO:0052652	cyclic purine nucleotide metabolic process	biological_process	0.60228	1	1	2335	12	28560	Pbr012218	-|
GO:0031399	regulation of protein modification process	biological_process	0.60244	1	2	2335	27	28560	Pbr010027,Pbr022998	-|-|
GO:0019238	cyclohydrolase activity	molecular_function	0.60247	1	1	2335	12	28560	Pbr029971	-|
GO:0006558	L-phenylalanine metabolic process	biological_process	0.60249	1	1	2335	12	28560	Pbr031904	-|
GO:1902221	erythrose 4-phosphate/phosphoenolpyruvate family amino acid metabolic process	biological_process	0.60249	1	1	2335	12	28560	Pbr031904	-|
GO:0004379	glycylpeptide N-tetradecanoyltransferase activity	molecular_function	0.60252	1	1	2335	12	28560	Pbr013345	-|
GO:0019107	myristoyltransferase activity	molecular_function	0.60252	1	1	2335	12	28560	Pbr013345	-|
GO:0008287	protein serine/threonine phosphatase complex	cellular_component	0.60258	1	2	2335	27	28560	Pbr005156,Pbr021289	-|-|
GO:0019049	evasion or tolerance of host defenses by virus	biological_process	0.6029	1	2	2335	27	28560	Pbr005510,Pbr005506	-|-|
GO:0006464	cellular protein modification process	biological_process	0.60407	1	192	2335	2657	28560	Pbr000411,Pbr015974,Pbr005336,Pbr010252,Pbr032940,Pbr022998,Pbr031936,Pbr000644,Pbr012660,Pbr021357,Pbr013343,Pbr013414,Pbr020381,Pbr012216,Pbr032929,Pbr042737,Pbr022854,Pbr012898,Pbr019088,Pbr009423,Pbr021360,Pbr012305,Pbr029979,Pbr015971,Pbr000635,Pbr013639,Pbr017488,Pbr007325,Pbr030215,Pbr016112,Pbr021353,Pbr012210,Pbr007157,Pbr037919,Pbr012579,Pbr000306,Pbr031900,Pbr013221,Pbr020058,Pbr032927…	-|-|-|-|-|-|-|-|-|-|-|-|-|-|-|-|-|-|-|-|-|-|-|-|-|-|-|-|-|-|-|-|-|-|-|-|-|-|-|-|-|-|-|-|-|-|-|-|-|-|-|-|-|-|-|-|-|-|-|-|-|-|-|-|-|-|-|-|-|-|-|-|-|-|-|-|-|-|-|-|-|-|-|-|-|-|-|-|-|-|-|-|-|-|-|-|-|-|-|-|-|-|-|-|-|-|-|-|-|-|-|-|-|-|-|-|-|-|-|-|-|-|-|-|-|-|-|-|-|-|-|-|-|-|-|-|-|-|-|-|-|-|-|-|-|-|-|-|-|-|-|-|-|-|-|-|-|-|-|-|-|-|-|-|-|-|-|-|-|-|-|-|-|-|-|-|-|-|-|-|-|-|-|-|-|-|-|-|-|-|-|-|
GO:0036211	protein modification process	biological_process	0.60407	1	192	2335	2657	28560	Pbr031966,Pbr013352,Pbr018490,Pbr000640,Pbr033733,Pbr025104,Pbr031957,Pbr016096,Pbr007326,Pbr016118,Pbr003204,Pbr022865,Pbr024980,Pbr013332,Pbr032378,Pbr012235,Pbr036936,Pbr017420,Pbr013047,Pbr017111,Pbr018408,Pbr000633,Pbr037918,Pbr039404,Pbr041068,Pbr010446,Pbr021485,Pbr031956,Pbr023156,Pbr005028,Pbr009404,Pbr037917,Pbr009403,Pbr029971,Pbr029722,Pbr015975,Pbr011516,Pbr016114,Pbr019170,Pbr027208…	-|-|-|-|-|-|-|-|-|-|-|-|-|-|-|-|-|-|-|-|-|-|-|-|-|-|-|-|-|-|-|-|-|-|-|-|-|-|-|-|-|-|-|-|-|-|-|-|-|-|-|-|-|-|-|-|-|-|-|-|-|-|-|-|-|-|-|-|-|-|-|-|-|-|-|-|-|-|-|-|-|-|-|-|-|-|-|-|-|-|-|-|-|-|-|-|-|-|-|-|-|-|-|-|-|-|-|-|-|-|-|-|-|-|-|-|-|-|-|-|-|-|-|-|-|-|-|-|-|-|-|-|-|-|-|-|-|-|-|-|-|-|-|-|-|-|-|-|-|-|-|-|-|-|-|-|-|-|-|-|-|-|-|-|-|-|-|-|-|-|-|-|-|-|-|-|-|-|-|-|-|-|-|-|-|-|-|-|-|-|-|-|
GO:0005576	extracellular region	cellular_component	0.60411	1	83	2335	1156	28560	Pbr007180,Pbr036998,Pbr023153,Pbr012900,Pbr004949,Pbr010008,Pbr029967,Pbr006591,Pbr016099,Pbr023151,Pbr011473,Pbr000383,Pbr042614,Pbr021489,Pbr032060,Pbr013223,Pbr018176,Pbr010526,Pbr003131,Pbr005342,Pbr012574,Pbr021411,Pbr017488,Pbr005499,Pbr041340,Pbr017110,Pbr027437,Pbr013353,Pbr003260,Pbr010411,Pbr000856,Pbr000666,Pbr006561,Pbr028327,Pbr025104,Pbr023350,Pbr013337,Pbr021288,Pbr003259,Pbr016313…	-|-|-|-|-|-|-|-|-|-|-|-|-|-|-|-|-|-|-|-|-|-|-|-|-|-|-|-|-|-|-|-|-|-|-|-|-|-|-|-|-|-|-|-|-|-|-|-|-|-|-|-|-|-|-|-|-|-|-|-|-|-|-|-|-|-|-|-|-|-|-|-|-|-|-|-|-|-|-|-|-|-|-|
GO:0004536	deoxyribonuclease activity	molecular_function	0.60442	1	7	2335	100	28560	Pbr021217,Pbr000393,Pbr024900,Pbr005842,Pbr005810,Pbr017475,Pbr023371	-|-|-|-|-|-|-|
GO:0044087	regulation of cellular component biogenesis	biological_process	0.60697	1	3	2335	42	28560	Pbr028324,Pbr037925,Pbr020382	-|-|-|
GO:0004674	protein serine/threonine kinase activity	molecular_function	0.60751	1	15	2335	214	28560	Pbr036936,Pbr033558,Pbr027208,Pbr016111,Pbr011533,Pbr028338,Pbr005028,Pbr013414,Pbr005030,Pbr010411,Pbr041070,Pbr021357,Pbr021359,Pbr037007,Pbr004962	-|-|-|-|-|-|-|-|-|-|-|-|-|-|-|
GO:0019208	phosphatase regulator activity	molecular_function	0.60861	1	3	2335	42	28560	Pbr005156,Pbr021289,Pbr006559	-|-|-|
GO:0030686	90S preribosome	cellular_component	0.60864	1	1	2335	13	28560	Pbr005821	-|
GO:0006302	double-strand break repair	biological_process	0.60873	1	3	2335	42	28560	Pbr000623,Pbr033558,Pbr013335	-|-|-|
GO:0051188	cofactor biosynthetic process	biological_process	0.61323	1	19	2335	270	28560	Pbr024968,Pbr015625,Pbr027429,Pbr005028,Pbr013416,Pbr000284,Pbr036211,Pbr000681,Pbr029977,Pbr029987,Pbr027191,Pbr033202,Pbr019820,Pbr002943,Pbr019172,Pbr027185,Pbr004482,Pbr000277,Pbr031958	-|-|-|-|-|-|-|-|-|-|-|-|-|-|-|-|-|-|-|
GO:0051186	cofactor metabolic process	biological_process	0.61432	1	24	2335	340	28560	Pbr000681,Pbr029987,Pbr014893,Pbr029977,Pbr013416,Pbr027429,Pbr005028,Pbr026727,Pbr024968,Pbr015625,Pbr036211,Pbr035530,Pbr000284,Pbr002943,Pbr019172,Pbr027185,Pbr019820,Pbr021374,Pbr003204,Pbr004482,Pbr000277,Pbr031958,Pbr027191,Pbr033202	-|-|-|-|-|-|-|-|-|-|-|-|-|-|-|-|-|-|-|-|-|-|-|-|
GO:0051537	2 iron, 2 sulfur cluster binding	molecular_function	0.61548	1	4	2335	57	28560	Pbr037928,Pbr017421,Pbr027795,Pbr032930	-|-|-|-|
GO:0006281	DNA repair	biological_process	0.61619	1	39	2335	555	28560	Pbr020010,Pbr002540,Pbr004949,Pbr014553,Pbr010244,Pbr010256,Pbr020397,Pbr037617,Pbr001651,Pbr016103,Pbr033558,Pbr010245,Pbr032921,Pbr023364,Pbr019234,Pbr015625,Pbr038668,Pbr038669,Pbr013335,Pbr019096,Pbr032062,Pbr042612,Pbr032922,Pbr014356,Pbr020380,Pbr032058,Pbr039394,Pbr038722,Pbr042617,Pbr014547,Pbr020379,Pbr005494,Pbr031944,Pbr007337,Pbr006560,Pbr021479,Pbr020396,Pbr000286,Pbr000623	-|-|-|-|-|-|-|-|-|-|-|-|-|-|-|-|-|-|-|-|-|-|-|-|-|-|-|-|-|-|-|-|-|-|-|-|-|-|-|
GO:0051301	cell division	biological_process	0.61658	1	13	2335	186	28560	Pbr011488,Pbr017123,Pbr014850,Pbr007152,Pbr039779,Pbr030422,Pbr031941,Pbr003132,Pbr020001,Pbr016302,Pbr002622,Pbr007163,Pbr009406	-|-|-|-|-|-|-|-|-|-|-|-|-|
GO:0071702	organic substance transport	biological_process	0.61685	1	109	2335	1527	28560	Pbr005159,Pbr027968,Pbr028324,Pbr020386,Pbr014850,Pbr012230,Pbr004022,Pbr020401,Pbr010246,Pbr002565,Pbr032931,Pbr028339,Pbr023356,Pbr017112,Pbr005813,Pbr002493,Pbr027431,Pbr002959,Pbr040358,Pbr021367,Pbr011532,Pbr031308,Pbr018186,Pbr032059,Pbr010027,Pbr042605,Pbr019818,Pbr002156,Pbr010245,Pbr032388,Pbr018184,Pbr022866,Pbr012295,Pbr013060,Pbr014597,Pbr038668,Pbr000301,Pbr029725,Pbr012907,Pbr027793…	-|-|-|-|-|-|-|-|-|-|-|-|-|-|-|-|-|-|-|-|-|-|-|-|-|-|-|-|-|-|-|-|-|-|-|-|-|-|-|-|-|-|-|-|-|-|-|-|-|-|-|-|-|-|-|-|-|-|-|-|-|-|-|-|-|-|-|-|-|-|-|-|-|-|-|-|-|-|-|-|-|-|-|-|-|-|-|-|-|-|-|-|-|-|-|-|-|-|-|-|-|-|-|-|-|-|-|-|-|
GO:0031323	regulation of cellular metabolic process	biological_process	0.61691	1	197	2335	2727	28560	Pbr000622,Pbr019210,Pbr016302,Pbr002548,Pbr009406,Pbr006587,Pbr007346,Pbr040217,Pbr019804,Pbr010255,Pbr003132,Pbr005496,Pbr024992,Pbr021363,Pbr021402,Pbr012215,Pbr000398,Pbr017110,Pbr013218,Pbr012292,Pbr020379,Pbr003251,Pbr000315,Pbr012303,Pbr021405,Pbr000384,Pbr000328,Pbr012662,Pbr004021,Pbr027966,Pbr020010,Pbr000385,Pbr016310,Pbr038897,Pbr022998,Pbr037619,Pbr034194,Pbr029726,Pbr010436,Pbr019805…	-|-|-|-|-|-|-|-|-|-|-|-|-|-|-|-|-|-|-|-|-|-|-|-|-|-|-|-|-|-|-|-|-|-|-|-|-|-|-|-|-|-|-|-|-|-|-|-|-|-|-|-|-|-|-|-|-|-|-|-|-|-|-|-|-|-|-|-|-|-|-|-|-|-|-|-|-|-|-|-|-|-|-|-|-|-|-|-|-|-|-|-|-|-|-|-|-|-|-|-|-|-|-|-|-|-|-|-|-|-|-|-|-|-|-|-|-|-|-|-|-|-|-|-|-|-|-|-|-|-|-|-|-|-|-|-|-|-|-|-|-|-|-|-|-|-|-|-|-|-|-|-|-|-|-|-|-|-|-|-|-|-|-|-|-|-|-|-|-|-|-|-|-|-|-|-|-|-|-|-|-|-|-|-|-|-|-|-|-|-|-|-|-|-|-|-|-|
GO:0019222	regulation of metabolic process	biological_process	0.61843	1	206	2335	2851	28560	Pbr029725,Pbr028332,Pbr032589,Pbr002622,Pbr038730,Pbr013060,Pbr011472,Pbr007349,Pbr018487,Pbr033738,Pbr007335,Pbr020015,Pbr036175,Pbr032574,Pbr002286,Pbr002156,Pbr038523,Pbr041159,Pbr005502,Pbr029956,Pbr012908,Pbr015626,Pbr000412,Pbr032066,Pbr019086,Pbr022989,Pbr019085,Pbr008352,Pbr016117,Pbr005835,Pbr017126,Pbr031922,Pbr041343,Pbr013631,Pbr015630,Pbr024890,Pbr018403,Pbr021403,Pbr020001,Pbr025993…	-|-|-|-|-|-|-|-|-|-|-|-|-|-|-|-|-|-|-|-|-|-|-|-|-|-|-|-|-|-|-|-|-|-|-|-|-|-|-|-|-|-|-|-|-|-|-|-|-|-|-|-|-|-|-|-|-|-|-|-|-|-|-|-|-|-|-|-|-|-|-|-|-|-|-|-|-|-|-|-|-|-|-|-|-|-|-|-|-|-|-|-|-|-|-|-|-|-|-|-|-|-|-|-|-|-|-|-|-|-|-|-|-|-|-|-|-|-|-|-|-|-|-|-|-|-|-|-|-|-|-|-|-|-|-|-|-|-|-|-|-|-|-|-|-|-|-|-|-|-|-|-|-|-|-|-|-|-|-|-|-|-|-|-|-|-|-|-|-|-|-|-|-|-|-|-|-|-|-|-|-|-|-|-|-|-|-|-|-|-|-|-|-|-|-|-|-|-|-|-…
GO:0016638	oxidoreductase activity, acting on the CH-NH2 group of donors	molecular_function	0.61884	1	4	2335	58	28560	Pbr019823,Pbr031911,Pbr000287,Pbr011526	-|-|-|-|
GO:0007091	metaphase/anaphase transition of mitotic cell cycle	biological_process	0.61925	1	2	2335	28	28560	Pbr011472,Pbr007172	-|-|
GO:0030071	regulation of mitotic metaphase/anaphase transition	biological_process	0.61925	1	2	2335	28	28560	Pbr007172,Pbr011472	-|-|
GO:0044784	metaphase/anaphase transition of cell cycle	biological_process	0.61925	1	2	2335	28	28560	Pbr011472,Pbr007172	-|-|
GO:1902099	regulation of metaphase/anaphase transition of cell cycle	biological_process	0.61925	1	2	2335	28	28560	Pbr007172,Pbr011472	-|-|
GO:1901991	negative regulation of mitotic cell cycle phase transition	biological_process	0.61983	1	2	2335	28	28560	Pbr007172,Pbr011472	-|-|
GO:0016668	oxidoreductase activity, acting on a sulfur group of donors, NAD(P) as acceptor	molecular_function	0.62179	1	2	2335	28	28560	Pbr024992,Pbr033204	-|-|
GO:0047134	protein-disulfide reductase activity	molecular_function	0.62179	1	2	2335	28	28560	Pbr024992,Pbr033204	-|-|
GO:0030259	lipid glycosylation	biological_process	0.6222	1	2	2335	28	28560	Pbr038898,Pbr000327	-|-|
GO:0033179	proton-transporting V-type ATPase, V0 domain	cellular_component	0.62245	1	6	2335	87	28560	Pbr009170,Pbr024991,Pbr013060,Pbr026423,Pbr011488,Pbr005842	-|-|-|-|-|-|
GO:0005272	sodium channel activity	molecular_function	0.62256	1	1	2335	13	28560	Pbr034195	-|
GO:0044770	cell cycle phase transition	biological_process	0.62297	1	4	2335	58	28560	Pbr020388,Pbr007172,Pbr011472,Pbr026414	-|-|-|-|
GO:1901987	regulation of cell cycle phase transition	biological_process	0.62297	1	4	2335	58	28560	Pbr020388,Pbr007172,Pbr026414,Pbr011472	-|-|-|-|
GO:0043900	regulation of multi-organism process	biological_process	0.62327	1	2	2335	28	28560	Pbr034204,Pbr005160	-|-|
GO:0030430	host cell cytoplasm	cellular_component	0.62382	1	3	2335	43	28560	Pbr009623,Pbr010008,Pbr006591	-|-|-|
GO:0033644	host cell membrane	cellular_component	0.62405	1	3	2335	43	28560	Pbr000666,Pbr028907,Pbr033555	-|-|-|
GO:0046873	metal ion transmembrane transporter activity	molecular_function	0.62428	1	34	2335	482	28560	Pbr030892,Pbr036203,Pbr029967,Pbr011536,Pbr002485,Pbr030887,Pbr014871,Pbr031302,Pbr021486,Pbr016865,Pbr002566,Pbr021475,Pbr010526,Pbr033747,Pbr000622,Pbr017408,Pbr026414,Pbr029982,Pbr021477,Pbr034195,Pbr035529,Pbr014546,Pbr032931,Pbr019089,Pbr002483,Pbr026726,Pbr014866,Pbr002619,Pbr038890,Pbr016864,Pbr010028,Pbr014850,Pbr002482,Pbr020063	-|-|-|-|-|-|-|-|-|-|-|-|-|-|-|-|-|-|-|-|-|-|-|-|-|-|-|-|-|-|-|-|-|-|
GO:0019887	protein kinase regulator activity	molecular_function	0.62453	1	3	2335	43	28560	Pbr015633,Pbr033736,Pbr010027	-|-|-|
GO:0004675	transmembrane receptor protein serine/threonine kinase activity	molecular_function	0.62602	1	1	2335	13	28560	Pbr004962	-|
GO:0017080	sodium channel regulator activity	molecular_function	0.62652	1	2	2335	29	28560	Pbr013217,Pbr019244	-|-|
GO:0019871	sodium channel inhibitor activity	molecular_function	0.62652	1	2	2335	29	28560	Pbr013217,Pbr019244	-|-|
GO:0000090	mitotic anaphase	biological_process	0.62742	1	1	2335	13	28560	Pbr020001	-|
GO:0031109	microtubule polymerization or depolymerization	biological_process	0.62742	1	1	2335	13	28560	Pbr020001	-|
GO:0031110	regulation of microtubule polymerization or depolymerization	biological_process	0.62742	1	1	2335	13	28560	Pbr020001	-|
GO:0051322	anaphase	biological_process	0.62742	1	1	2335	13	28560	Pbr020001	-|
GO:0004843	ubiquitin-specific protease activity	molecular_function	0.62758	1	1	2335	13	28560	Pbr012211	-|
GO:0005666	DNA-directed RNA polymerase III complex	cellular_component	0.62792	1	1	2335	13	28560	Pbr017485	-|
GO:0008284	positive regulation of cell proliferation	biological_process	0.62845	1	1	2335	13	28560	Pbr029722	-|
GO:0000439	core TFIIH complex	cellular_component	0.62873	1	1	2335	13	28560	Pbr014356	-|
GO:0000441	SSL2-core TFIIH complex	cellular_component	0.62873	1	1	2335	13	28560	Pbr014356	-|
GO:0032806	carboxy-terminal domain protein kinase complex	cellular_component	0.62873	1	1	2335	13	28560	Pbr014356	-|
GO:0031175	neuron projection development	biological_process	0.62918	1	1	2335	13	28560	Pbr023774	-|
GO:0048666	neuron development	biological_process	0.62918	1	1	2335	13	28560	Pbr023774	-|
GO:0051090	regulation of sequence-specific DNA binding transcription factor activity	biological_process	0.62922	1	1	2335	13	28560	Pbr039789	-|
GO:0033202	DNA helicase complex	cellular_component	0.6295	1	1	2335	13	28560	Pbr011957	-|
GO:1901565	organonitrogen compound catabolic process	biological_process	0.6296	1	9	2335	131	28560	Pbr027802,Pbr010249,Pbr027446,Pbr021402,Pbr000287,Pbr003204,Pbr000622,Pbr011475,Pbr014893	-|-|-|-|-|-|-|-|-|
GO:0010468	regulation of gene expression	biological_process	0.62975	1	190	2335	2637	28560	Pbr012662,Pbr027966,Pbr004021,Pbr034194,Pbr037619,Pbr029726,Pbr000385,Pbr016310,Pbr020010,Pbr038897,Pbr010436,Pbr007009,Pbr016109,Pbr018179,Pbr019805,Pbr019240,Pbr009406,Pbr016302,Pbr019210,Pbr002548,Pbr003132,Pbr005496,Pbr019804,Pbr010255,Pbr007346,Pbr040217,Pbr021363,Pbr030219,Pbr013218,Pbr017110,Pbr000398,Pbr024992,Pbr021405,Pbr000384,Pbr012303,Pbr000328,Pbr020379,Pbr012292,Pbr000315,Pbr003251…	-|-|-|-|-|-|-|-|-|-|-|-|-|-|-|-|-|-|-|-|-|-|-|-|-|-|-|-|-|-|-|-|-|-|-|-|-|-|-|-|-|-|-|-|-|-|-|-|-|-|-|-|-|-|-|-|-|-|-|-|-|-|-|-|-|-|-|-|-|-|-|-|-|-|-|-|-|-|-|-|-|-|-|-|-|-|-|-|-|-|-|-|-|-|-|-|-|-|-|-|-|-|-|-|-|-|-|-|-|-|-|-|-|-|-|-|-|-|-|-|-|-|-|-|-|-|-|-|-|-|-|-|-|-|-|-|-|-|-|-|-|-|-|-|-|-|-|-|-|-|-|-|-|-|-|-|-|-|-|-|-|-|-|-|-|-|-|-|-|-|-|-|-|-|-|-|-|-|-|-|-|-|-|-|-|-|-|-|-|-|
GO:0010608	posttranscriptional regulation of gene expression	biological_process	0.62999	1	12	2335	174	28560	Pbr012292,Pbr018179,Pbr000855,Pbr016109,Pbr041343,Pbr018182,Pbr013990,Pbr019999,Pbr041346,Pbr038724,Pbr037915,Pbr022989	-|-|-|-|-|-|-|-|-|-|-|-|
GO:0005664	nuclear origin of replication recognition complex	cellular_component	0.63014	1	1	2335	13	28560	Pbr039400	-|
GO:0044431	Golgi apparatus part	cellular_component	0.63027	1	7	2335	103	28560	Pbr021367,Pbr011488,Pbr011527,Pbr032382,Pbr025115,Pbr004022,Pbr033742	-|-|-|-|-|-|-|
GO:0008417	fucosyltransferase activity	molecular_function	0.63037	1	1	2335	13	28560	Pbr006553	-|
GO:0015937	coenzyme A biosynthetic process	biological_process	0.63113	1	1	2335	13	28560	Pbr036211	-|
GO:0033866	nucleoside bisphosphate biosynthetic process	biological_process	0.63113	1	1	2335	13	28560	Pbr036211	-|
GO:0034030	ribonucleoside bisphosphate biosynthetic process	biological_process	0.63113	1	1	2335	13	28560	Pbr036211	-|
GO:0034033	purine nucleoside bisphosphate biosynthetic process	biological_process	0.63113	1	1	2335	13	28560	Pbr036211	-|
GO:0004556	alpha-amylase activity	molecular_function	0.63115	1	1	2335	13	28560	Pbr017410	-|
GO:0033897	ribonuclease T2 activity	molecular_function	0.6314	1	1	2335	13	28560	Pbr028060	-|
GO:0009424	bacterial-type flagellum hook	cellular_component	0.63156	1	1	2335	13	28560	Pbr000623	-|
GO:0042132	fructose 1,6-bisphosphate 1-phosphatase activity	molecular_function	0.63179	1	1	2335	13	28560	Pbr007013	-|
GO:0000079	regulation of cyclin-dependent protein serine/threonine kinase activity	biological_process	0.63195	1	1	2335	13	28560	Pbr022998	-|
GO:0071900	regulation of protein serine/threonine kinase activity	biological_process	0.63195	1	1	2335	13	28560	Pbr022998	-|
GO:0019538	protein metabolic process	biological_process	0.63206	1	356	2335	4917	28560	Pbr038007,Pbr041346,Pbr024979,Pbr033562,Pbr017427,Pbr029714,Pbr019167,Pbr006563,Pbr017416,Pbr013344,Pbr013340,Pbr012234,Pbr000410,Pbr027430,Pbr014860,Pbr013993,Pbr000636,Pbr034206,Pbr038668,Pbr010018,Pbr038891,Pbr026422,Pbr028445,Pbr027433,Pbr018186,Pbr037915,Pbr013330,Pbr010027,Pbr006553,Pbr000628,Pbr009631,Pbr010259,Pbr021359,Pbr013990,Pbr019097,Pbr012304,Pbr023774,Pbr025113,Pbr020353,Pbr000390…	-|-|-|-|-|-|-|-|-|-|-|-|-|-|-|-|-|-|-|-|-|-|-|-|-|-|-|-|-|-|-|-|-|-|-|-|-|-|-|-|-|-|-|-|-|-|-|-|-|-|-|-|-|-|-|-|-|-|-|-|-|-|-|-|-|-|-|-|-|-|-|-|-|-|-|-|-|-|-|-|-|-|-|-|-|-|-|-|-|-|-|-|-|-|-|-|-|-|-|-|-|-|-|-|-|-|-|-|-|-|-|-|-|-|-|-|-|-|-|-|-|-|-|-|-|-|-|-|-|-|-|-|-|-|-|-|-|-|-|-|-|-|-|-|-|-|-|-|-|-|-|-|-|-|-|-|-|-|-|-|-|-|-|-|-|-|-|-|-|-|-|-|-|-|-|-|-|-|-|-|-|-|-|-|-|-|-|-|-|-|-|-|-|-|-|-|-|-|-|-…
GO:0060255	regulation of macromolecule metabolic process	biological_process	0.63236	1	194	2335	2693	28560	Pbr041343,Pbr031922,Pbr000412,Pbr015626,Pbr019086,Pbr022989,Pbr016117,Pbr005835,Pbr019085,Pbr008352,Pbr017126,Pbr033738,Pbr007335,Pbr018487,Pbr036175,Pbr020015,Pbr002286,Pbr038523,Pbr002156,Pbr005502,Pbr041159,Pbr029956,Pbr012908,Pbr032589,Pbr028332,Pbr029725,Pbr002622,Pbr013060,Pbr038730,Pbr007349,Pbr011472,Pbr014356,Pbr033204,Pbr016306,Pbr026723,Pbr037925,Pbr011474,Pbr019235,Pbr038724,Pbr013215…	-|-|-|-|-|-|-|-|-|-|-|-|-|-|-|-|-|-|-|-|-|-|-|-|-|-|-|-|-|-|-|-|-|-|-|-|-|-|-|-|-|-|-|-|-|-|-|-|-|-|-|-|-|-|-|-|-|-|-|-|-|-|-|-|-|-|-|-|-|-|-|-|-|-|-|-|-|-|-|-|-|-|-|-|-|-|-|-|-|-|-|-|-|-|-|-|-|-|-|-|-|-|-|-|-|-|-|-|-|-|-|-|-|-|-|-|-|-|-|-|-|-|-|-|-|-|-|-|-|-|-|-|-|-|-|-|-|-|-|-|-|-|-|-|-|-|-|-|-|-|-|-|-|-|-|-|-|-|-|-|-|-|-|-|-|-|-|-|-|-|-|-|-|-|-|-|-|-|-|-|-|-|-|-|-|-|-|-|-|-|-|-|-|-|
GO:0031683	G-protein beta/gamma-subunit complex binding	molecular_function	0.63424	1	6	2335	88	28560	Pbr036211,Pbr028338,Pbr016320,Pbr020355,Pbr027191,Pbr007337	-|-|-|-|-|-|
GO:0017038	protein import	biological_process	0.6347	1	9	2335	132	28560	Pbr010027,Pbr029725,Pbr028056,Pbr013060,Pbr037619,Pbr005842,Pbr002539,Pbr014850,Pbr010255	-|-|-|-|-|-|-|-|-|
GO:0044424	intracellular part	cellular_component	0.63485	1	425	2335	5867	28560	Pbr028317,Pbr015630,Pbr002620,Pbr021361,Pbr010002,Pbr010022,Pbr020001,Pbr024890,Pbr004022,Pbr008346,Pbr023775,Pbr010417,Pbr019235,Pbr031948,Pbr024975,Pbr011964,Pbr010005,Pbr013215,Pbr020382,Pbr015633,Pbr014356,Pbr017486,Pbr037928,Pbr026723,Pbr011474,Pbr028339,Pbr002622,Pbr023366,Pbr002123,Pbr006597,Pbr005845,Pbr013060,Pbr016312,Pbr031318,Pbr019161,Pbr020015,Pbr023780,Pbr034203,Pbr038523,Pbr019818…	-|-|-|-|-|-|-|-|-|-|-|-|-|-|-|-|-|-|-|-|-|-|-|-|-|-|-|-|-|-|-|-|-|-|-|-|-|-|-|-|-|-|-|-|-|-|-|-|-|-|-|-|-|-|-|-|-|-|-|-|-|-|-|-|-|-|-|-|-|-|-|-|-|-|-|-|-|-|-|-|-|-|-|-|-|-|-|-|-|-|-|-|-|-|-|-|-|-|-|-|-|-|-|-|-|-|-|-|-|-|-|-|-|-|-|-|-|-|-|-|-|-|-|-|-|-|-|-|-|-|-|-|-|-|-|-|-|-|-|-|-|-|-|-|-|-|-|-|-|-|-|-|-|-|-|-|-|-|-|-|-|-|-|-|-|-|-|-|-|-|-|-|-|-|-|-|-|-|-|-|-|-|-|-|-|-|-|-|-|-|-|-|-|-|-|-|-|-|-|-…
GO:0016888	endodeoxyribonuclease activity, producing 5'-phosphomonoesters	molecular_function	0.63522	1	3	2335	44	28560	Pbr000393,Pbr017475,Pbr023371	-|-|-|
GO:0032553	ribonucleotide binding	molecular_function	0.63522	1	319	2335	4432	28560	Pbr001652,Pbr030895,Pbr010245,Pbr010260,Pbr028445,Pbr015625,Pbr038891,Pbr038668,Pbr000636,Pbr013993,Pbr012234,Pbr014867,Pbr000410,Pbr009610,Pbr013340,Pbr000841,Pbr007155,Pbr006563,Pbr038007,Pbr002568,Pbr037923,Pbr005841,Pbr033562,Pbr020356,Pbr014547,Pbr010020,Pbr039405,Pbr013634,Pbr002501,Pbr005495,Pbr039409,Pbr002577,Pbr006554,Pbr025113,Pbr012304,Pbr009622,Pbr039394,Pbr000628,Pbr013990,Pbr021359…	-|-|-|-|-|-|-|-|-|-|-|-|-|-|-|-|-|-|-|-|-|-|-|-|-|-|-|-|-|-|-|-|-|-|-|-|-|-|-|-|-|-|-|-|-|-|-|-|-|-|-|-|-|-|-|-|-|-|-|-|-|-|-|-|-|-|-|-|-|-|-|-|-|-|-|-|-|-|-|-|-|-|-|-|-|-|-|-|-|-|-|-|-|-|-|-|-|-|-|-|-|-|-|-|-|-|-|-|-|-|-|-|-|-|-|-|-|-|-|-|-|-|-|-|-|-|-|-|-|-|-|-|-|-|-|-|-|-|-|-|-|-|-|-|-|-|-|-|-|-|-|-|-|-|-|-|-|-|-|-|-|-|-|-|-|-|-|-|-|-|-|-|-|-|-|-|-|-|-|-|-|-|-|-|-|-|-|-|-|-|-|-|-|-|-|-|-|-|-|-…
GO:0009036	Type II site-specific deoxyribonuclease activity	molecular_function	0.63554	1	2	2335	29	28560	Pbr023371,Pbr017475	-|-|
GO:0015666	restriction endodeoxyribonuclease activity	molecular_function	0.63554	1	2	2335	29	28560	Pbr017475,Pbr023371	-|-|
GO:0005524	ATP binding	molecular_function	0.63649	1	283	2335	3938	28560	Pbr021357,Pbr000411,Pbr005336,Pbr029726,Pbr032940,Pbr022854,Pbr006603,Pbr015971,Pbr012216,Pbr038900,Pbr033558,Pbr013635,Pbr013221,Pbr039407,Pbr032927,Pbr009405,Pbr041167,Pbr021477,Pbr017488,Pbr037919,Pbr027201,Pbr041340,Pbr030203,Pbr002127,Pbr036196,Pbr028447,Pbr016864,Pbr020379,Pbr036211,Pbr020356,Pbr033562,Pbr005841,Pbr038007,Pbr006563,Pbr007155,Pbr013340,Pbr000841,Pbr009610,Pbr014867,Pbr000410…	-|-|-|-|-|-|-|-|-|-|-|-|-|-|-|-|-|-|-|-|-|-|-|-|-|-|-|-|-|-|-|-|-|-|-|-|-|-|-|-|-|-|-|-|-|-|-|-|-|-|-|-|-|-|-|-|-|-|-|-|-|-|-|-|-|-|-|-|-|-|-|-|-|-|-|-|-|-|-|-|-|-|-|-|-|-|-|-|-|-|-|-|-|-|-|-|-|-|-|-|-|-|-|-|-|-|-|-|-|-|-|-|-|-|-|-|-|-|-|-|-|-|-|-|-|-|-|-|-|-|-|-|-|-|-|-|-|-|-|-|-|-|-|-|-|-|-|-|-|-|-|-|-|-|-|-|-|-|-|-|-|-|-|-|-|-|-|-|-|-|-|-|-|-|-|-|-|-|-|-|-|-|-|-|-|-|-|-|-|-|-|-|-|-|-|-|-|-|-|-…
GO:0000228	nuclear chromosome	cellular_component	0.63702	1	9	2335	132	28560	Pbr039400,Pbr026414,Pbr027967,Pbr024889,Pbr019809,Pbr011957,Pbr020063,Pbr004959,Pbr020388	-|-|-|-|-|-|-|-|-|
GO:0016796	exonuclease activity, active with either ribo- or deoxyribonucleic acids and producing 5'-phosphomonoesters	molecular_function	0.6374	1	5	2335	74	28560	Pbr005810,Pbr005842,Pbr021217,Pbr042866,Pbr024900	-|-|-|-|-|
GO:0009628	response to abiotic stimulus	biological_process	0.6391	1	2	2335	29	28560	Pbr004949,Pbr035530	-|-|
GO:0003873	6-phosphofructo-2-kinase activity	molecular_function	0.6392	1	2	2335	29	28560	Pbr011476,Pbr000279	-|-|
GO:0006000	fructose metabolic process	biological_process	0.6392	1	2	2335	29	28560	Pbr011476,Pbr000279	-|-|
GO:0005742	mitochondrial outer membrane translocase complex	cellular_component	0.63937	1	3	2335	44	28560	Pbr019169,Pbr010027,Pbr007348	-|-|-|
GO:0033647	host intracellular organelle	cellular_component	0.63939	1	7	2335	103	28560	Pbr017118,Pbr034204,Pbr032383,Pbr017110,Pbr010526,Pbr016306,Pbr002286	-|-|-|-|-|-|-|
GO:0033648	host intracellular membrane-bounded organelle	cellular_component	0.63939	1	7	2335	103	28560	Pbr017110,Pbr010526,Pbr016306,Pbr002286,Pbr017118,Pbr034204,Pbr032383	-|-|-|-|-|-|-|
GO:0044218	other organism cell membrane	cellular_component	0.63967	1	3	2335	44	28560	Pbr028907,Pbr033555,Pbr000666	-|-|-|
GO:0044279	other organism membrane	cellular_component	0.63967	1	3	2335	44	28560	Pbr000666,Pbr028907,Pbr033555	-|-|-|
GO:0044448	cell cortex part	cellular_component	0.63968	1	8	2335	118	28560	Pbr013992,Pbr014850,Pbr019244,Pbr005842,Pbr028333,Pbr013060,Pbr038007,Pbr015630	-|-|-|-|-|-|-|-|
GO:0005577	fibrinogen complex	cellular_component	0.64084	1	4	2335	59	28560	Pbr014850,Pbr000623,Pbr010411,Pbr007172	-|-|-|-|
GO:0030168	platelet activation	biological_process	0.64084	1	4	2335	59	28560	Pbr010411,Pbr000623,Pbr007172,Pbr014850	-|-|-|-|
GO:0051701	interaction with host	biological_process	0.64099	1	11	2335	162	28560	Pbr014860,Pbr005506,Pbr019821,Pbr000666,Pbr005510,Pbr000645,Pbr002548,Pbr000394,Pbr000285,Pbr030891,Pbr000390	-|-|-|-|-|-|-|-|-|-|-|
GO:0006626	protein targeting to mitochondrion	biological_process	0.64102	1	2	2335	29	28560	Pbr018186,Pbr010027	-|-|
GO:0070585	protein localization to mitochondrion	biological_process	0.64102	1	2	2335	29	28560	Pbr018186,Pbr010027	-|-|
GO:0072655	establishment of protein localization to mitochondrion	biological_process	0.64102	1	2	2335	29	28560	Pbr010027,Pbr018186	-|-|
GO:0051705	multi-organism behavior	biological_process	0.64142	1	1	2335	14	28560	Pbr026727	-|
GO:0044711	single-organism biosynthetic process	biological_process	0.64194	1	41	2335	583	28560	Pbr015625,Pbr005498,Pbr008332,Pbr021494,Pbr000284,Pbr006608,Pbr032050,Pbr024899,Pbr031904,Pbr014871,Pbr017116,Pbr021495,Pbr028997,Pbr029977,Pbr013060,Pbr021295,Pbr009440,Pbr033202,Pbr002563,Pbr017012,Pbr004021,Pbr031958,Pbr004478,Pbr009411,Pbr037924,Pbr000845,Pbr002577,Pbr010521,Pbr036950,Pbr012238,Pbr042866,Pbr032586,Pbr009412,Pbr006554,Pbr026423,Pbr027207,Pbr019820,Pbr033735,Pbr035535,Pbr004482…	-|-|-|-|-|-|-|-|-|-|-|-|-|-|-|-|-|-|-|-|-|-|-|-|-|-|-|-|-|-|-|-|-|-|-|-|-|-|-|-|-|
GO:0004427	inorganic diphosphatase activity	molecular_function	0.64205	1	2	2335	29	28560	Pbr032047,Pbr023158	-|-|
GO:0044257	cellular protein catabolic process	biological_process	0.64224	1	12	2335	175	28560	Pbr009165,Pbr038730,Pbr002489,Pbr031185,Pbr009159,Pbr020353,Pbr031184,Pbr021480,Pbr032934,Pbr038910,Pbr022991,Pbr027432	-|-|-|-|-|-|-|-|-|-|-|-|
GO:0051603	proteolysis involved in cellular protein catabolic process	biological_process	0.64224	1	12	2335	175	28560	Pbr032934,Pbr027432,Pbr022991,Pbr038910,Pbr031185,Pbr002489,Pbr038730,Pbr009165,Pbr021480,Pbr031184,Pbr020353,Pbr009159	-|-|-|-|-|-|-|-|-|-|-|-|
GO:1901606	alpha-amino acid catabolic process	biological_process	0.64267	1	2	2335	29	28560	Pbr010249,Pbr000287	-|-|
GO:0044391	ribosomal subunit	cellular_component	0.64312	1	2	2335	29	28560	Pbr016852,Pbr009157	-|-|
GO:0005976	polysaccharide metabolic process	biological_process	0.64454	1	14	2335	205	28560	Pbr011476,Pbr009428,Pbr035534,Pbr004022,Pbr000683,Pbr023772,Pbr026424,Pbr016107,Pbr019095,Pbr031958,Pbr035531,Pbr019820,Pbr012661,Pbr002623	-|-|-|-|-|-|-|-|-|-|-|-|-|-|
GO:0019898	extrinsic to membrane	cellular_component	0.64534	1	7	2335	103	28560	Pbr006551,Pbr017121,Pbr012219,Pbr028048,Pbr013632,Pbr012894,Pbr021294	-|-|-|-|-|-|-|
GO:0015291	secondary active transmembrane transporter activity	molecular_function	0.64626	1	15	2335	218	28560	Pbr009444,Pbr009412,Pbr038890,Pbr004022,Pbr032931,Pbr020066,Pbr009629,Pbr014546,Pbr031302,Pbr020344,Pbr006552,Pbr009445,Pbr017120,Pbr016097,Pbr019828	-|-|-|-|-|-|-|-|-|-|-|-|-|-|-|
GO:0006779	porphyrin-containing compound biosynthetic process	biological_process	0.64906	1	7	2335	104	28560	Pbr024968,Pbr019820,Pbr000681,Pbr019172,Pbr002943,Pbr027185,Pbr000277	-|-|-|-|-|-|-|
GO:0000793	condensed chromosome	cellular_component	0.64915	1	7	2335	104	28560	Pbr019809,Pbr020388,Pbr024889,Pbr026414,Pbr020001,Pbr014896,Pbr020063	-|-|-|-|-|-|-|
GO:2000112	regulation of cellular macromolecule biosynthetic process	biological_process	0.64923	1	187	2335	2605	28560	Pbr007018,Pbr027187,Pbr026000,Pbr014850,Pbr020000,Pbr010246,Pbr021356,Pbr033203,Pbr005504,Pbr030208,Pbr023774,Pbr007172,Pbr020380,Pbr004947,Pbr012300,Pbr020017,Pbr002572,Pbr019826,Pbr013425,Pbr037915,Pbr013990,Pbr037622,Pbr042610,Pbr038731,Pbr032596,Pbr018534,Pbr031941,Pbr030418,Pbr031305,Pbr030422,Pbr040222,Pbr010245,Pbr017118,Pbr000407,Pbr000396,Pbr013053,Pbr000311,Pbr032383,Pbr037011,Pbr018182…	-|-|-|-|-|-|-|-|-|-|-|-|-|-|-|-|-|-|-|-|-|-|-|-|-|-|-|-|-|-|-|-|-|-|-|-|-|-|-|-|-|-|-|-|-|-|-|-|-|-|-|-|-|-|-|-|-|-|-|-|-|-|-|-|-|-|-|-|-|-|-|-|-|-|-|-|-|-|-|-|-|-|-|-|-|-|-|-|-|-|-|-|-|-|-|-|-|-|-|-|-|-|-|-|-|-|-|-|-|-|-|-|-|-|-|-|-|-|-|-|-|-|-|-|-|-|-|-|-|-|-|-|-|-|-|-|-|-|-|-|-|-|-|-|-|-|-|-|-|-|-|-|-|-|-|-|-|-|-|-|-|-|-|-|-|-|-|-|-|-|-|-|-|-|-|-|-|-|-|-|-|-|-|-|-|-|-|
GO:0030554	adenyl nucleotide binding	molecular_function	0.65112	1	296	2335	4125	28560	Pbr000842,Pbr004962,Pbr020362,Pbr011536,Pbr036220,Pbr012909,Pbr005337,Pbr014597,Pbr007175,Pbr004481,Pbr020345,Pbr013341,Pbr006564,Pbr016101,Pbr017116,Pbr011476,Pbr000312,Pbr020015,Pbr013215,Pbr016859,Pbr021352,Pbr022856,Pbr000632,Pbr024975,Pbr041337,Pbr030213,Pbr003127,Pbr016114,Pbr018410,Pbr011533,Pbr032583,Pbr004969,Pbr014553,Pbr009404,Pbr010244,Pbr037917,Pbr020397,Pbr000835,Pbr000675,Pbr016103…	-|-|-|-|-|-|-|-|-|-|-|-|-|-|-|-|-|-|-|-|-|-|-|-|-|-|-|-|-|-|-|-|-|-|-|-|-|-|-|-|-|-|-|-|-|-|-|-|-|-|-|-|-|-|-|-|-|-|-|-|-|-|-|-|-|-|-|-|-|-|-|-|-|-|-|-|-|-|-|-|-|-|-|-|-|-|-|-|-|-|-|-|-|-|-|-|-|-|-|-|-|-|-|-|-|-|-|-|-|-|-|-|-|-|-|-|-|-|-|-|-|-|-|-|-|-|-|-|-|-|-|-|-|-|-|-|-|-|-|-|-|-|-|-|-|-|-|-|-|-|-|-|-|-|-|-|-|-|-|-|-|-|-|-|-|-|-|-|-|-|-|-|-|-|-|-|-|-|-|-|-|-|-|-|-|-|-|-|-|-|-|-|-|-|-|-|-|-|-|-…
GO:0008536	Ran GTPase binding	molecular_function	0.65113	1	2	2335	31	28560	Pbr011532,Pbr013218	-|-|
GO:0018193	peptidyl-amino acid modification	biological_process	0.65184	1	5	2335	75	28560	Pbr002285,Pbr012899,Pbr025106,Pbr023357,Pbr010402	-|-|-|-|-|
GO:0019080	viral genome expression	biological_process	0.65522	1	3	2335	45	28560	Pbr021290,Pbr020395,Pbr000390	-|-|-|
GO:0004402	histone acetyltransferase activity	molecular_function	0.65559	1	1	2335	14	28560	Pbr034194	-|
GO:0007338	single fertilization	biological_process	0.65566	1	1	2335	14	28560	Pbr005840	-|
GO:0009566	fertilization	biological_process	0.65566	1	1	2335	14	28560	Pbr005840	-|
GO:0019900	kinase binding	molecular_function	0.65633	1	3	2335	45	28560	Pbr022998,Pbr041164,Pbr037619	-|-|-|
GO:0015459	potassium channel regulator activity	molecular_function	0.65636	1	1	2335	14	28560	Pbr021411	-|
GO:0019870	potassium channel inhibitor activity	molecular_function	0.65636	1	1	2335	14	28560	Pbr021411	-|
GO:0030182	neuron differentiation	biological_process	0.65663	1	1	2335	14	28560	Pbr023774	-|
GO:0048699	generation of neurons	biological_process	0.65663	1	1	2335	14	28560	Pbr023774	-|
GO:0019825	oxygen binding	molecular_function	0.65694	1	1	2335	14	28560	Pbr032379	-|
GO:0050793	regulation of developmental process	biological_process	0.65712	1	2	2335	30	28560	Pbr000413,Pbr019216	-|-|
GO:0000275	mitochondrial proton-transporting ATP synthase complex, catalytic core F(1)	cellular_component	0.65718	1	1	2335	14	28560	Pbr039795	-|
GO:0009889	regulation of biosynthetic process	biological_process	0.65779	1	187	2335	2609	28560	Pbr000396,Pbr000407,Pbr017118,Pbr040222,Pbr010245,Pbr030422,Pbr030418,Pbr031941,Pbr031305,Pbr018534,Pbr032596,Pbr038731,Pbr038668,Pbr018182,Pbr020003,Pbr032383,Pbr037011,Pbr000311,Pbr013053,Pbr005176,Pbr021210,Pbr000683,Pbr019166,Pbr042780,Pbr029952,Pbr007016,Pbr041346,Pbr027187,Pbr026000,Pbr014850,Pbr020000,Pbr007018,Pbr030208,Pbr005504,Pbr033203,Pbr021356,Pbr010246,Pbr020017,Pbr012300,Pbr004947…	-|-|-|-|-|-|-|-|-|-|-|-|-|-|-|-|-|-|-|-|-|-|-|-|-|-|-|-|-|-|-|-|-|-|-|-|-|-|-|-|-|-|-|-|-|-|-|-|-|-|-|-|-|-|-|-|-|-|-|-|-|-|-|-|-|-|-|-|-|-|-|-|-|-|-|-|-|-|-|-|-|-|-|-|-|-|-|-|-|-|-|-|-|-|-|-|-|-|-|-|-|-|-|-|-|-|-|-|-|-|-|-|-|-|-|-|-|-|-|-|-|-|-|-|-|-|-|-|-|-|-|-|-|-|-|-|-|-|-|-|-|-|-|-|-|-|-|-|-|-|-|-|-|-|-|-|-|-|-|-|-|-|-|-|-|-|-|-|-|-|-|-|-|-|-|-|-|-|-|-|-|-|-|-|-|-|-|
GO:0010556	regulation of macromolecule biosynthetic process	biological_process	0.65779	1	187	2335	2609	28560	Pbr037619,Pbr034194,Pbr029726,Pbr020010,Pbr016310,Pbr000385,Pbr038897,Pbr012662,Pbr004021,Pbr027966,Pbr016109,Pbr007009,Pbr018179,Pbr019805,Pbr019240,Pbr010436,Pbr003132,Pbr005496,Pbr007346,Pbr040217,Pbr019804,Pbr010255,Pbr009406,Pbr016302,Pbr019210,Pbr002548,Pbr012303,Pbr021405,Pbr000384,Pbr000328,Pbr012292,Pbr020379,Pbr003251,Pbr000315,Pbr021363,Pbr012215,Pbr000398,Pbr017110,Pbr013218,Pbr024992…	-|-|-|-|-|-|-|-|-|-|-|-|-|-|-|-|-|-|-|-|-|-|-|-|-|-|-|-|-|-|-|-|-|-|-|-|-|-|-|-|-|-|-|-|-|-|-|-|-|-|-|-|-|-|-|-|-|-|-|-|-|-|-|-|-|-|-|-|-|-|-|-|-|-|-|-|-|-|-|-|-|-|-|-|-|-|-|-|-|-|-|-|-|-|-|-|-|-|-|-|-|-|-|-|-|-|-|-|-|-|-|-|-|-|-|-|-|-|-|-|-|-|-|-|-|-|-|-|-|-|-|-|-|-|-|-|-|-|-|-|-|-|-|-|-|-|-|-|-|-|-|-|-|-|-|-|-|-|-|-|-|-|-|-|-|-|-|-|-|-|-|-|-|-|-|-|-|-|-|-|-|-|-|-|-|-|-|
GO:0031326	regulation of cellular biosynthetic process	biological_process	0.65779	1	187	2335	2609	28560	Pbr007346,Pbr040217,Pbr019804,Pbr010255,Pbr003132,Pbr005496,Pbr016302,Pbr019210,Pbr002548,Pbr009406,Pbr012292,Pbr020379,Pbr003251,Pbr000315,Pbr012303,Pbr021405,Pbr000384,Pbr000328,Pbr024992,Pbr021363,Pbr012215,Pbr017110,Pbr000398,Pbr013218,Pbr020010,Pbr016310,Pbr000385,Pbr038897,Pbr037619,Pbr034194,Pbr029726,Pbr012662,Pbr004021,Pbr027966,Pbr019805,Pbr019240,Pbr016109,Pbr007009,Pbr018179,Pbr010436…	-|-|-|-|-|-|-|-|-|-|-|-|-|-|-|-|-|-|-|-|-|-|-|-|-|-|-|-|-|-|-|-|-|-|-|-|-|-|-|-|-|-|-|-|-|-|-|-|-|-|-|-|-|-|-|-|-|-|-|-|-|-|-|-|-|-|-|-|-|-|-|-|-|-|-|-|-|-|-|-|-|-|-|-|-|-|-|-|-|-|-|-|-|-|-|-|-|-|-|-|-|-|-|-|-|-|-|-|-|-|-|-|-|-|-|-|-|-|-|-|-|-|-|-|-|-|-|-|-|-|-|-|-|-|-|-|-|-|-|-|-|-|-|-|-|-|-|-|-|-|-|-|-|-|-|-|-|-|-|-|-|-|-|-|-|-|-|-|-|-|-|-|-|-|-|-|-|-|-|-|-|-|-|-|-|-|-|
GO:0009262	deoxyribonucleotide metabolic process	biological_process	0.65807	1	1	2335	14	28560	Pbr039790	-|
GO:0048584	positive regulation of response to stimulus	biological_process	0.65854	1	2	2335	30	28560	Pbr000314,Pbr013047	-|-|
GO:0030150	protein import into mitochondrial matrix	biological_process	0.65912	1	1	2335	14	28560	Pbr010027	-|
GO:0042325	regulation of phosphorylation	biological_process	0.65914	1	2	2335	30	28560	Pbr010027,Pbr022998	-|-|
GO:0030855	epithelial cell differentiation	biological_process	0.65916	1	1	2335	14	28560	Pbr027967	-|
GO:0060429	epithelium development	biological_process	0.65916	1	1	2335	14	28560	Pbr027967	-|
GO:0000314	organellar small ribosomal subunit	cellular_component	0.65919	1	1	2335	14	28560	Pbr009157	-|
GO:0005763	mitochondrial small ribosomal subunit	cellular_component	0.65919	1	1	2335	14	28560	Pbr009157	-|
GO:0015935	small ribosomal subunit	cellular_component	0.65919	1	1	2335	14	28560	Pbr009157	-|
GO:0002831	regulation of response to biotic stimulus	biological_process	0.65919	1	1	2335	14	28560	Pbr005160	-|
GO:0031347	regulation of defense response	biological_process	0.65919	1	1	2335	14	28560	Pbr005160	-|
GO:0043934	sporulation	biological_process	0.65982	1	2	2335	30	28560	Pbr040358,Pbr028321	-|-|
GO:0016646	oxidoreductase activity, acting on the CH-NH group of donors, NAD or NADP as acceptor	molecular_function	0.66021	1	2	2335	30	28560	Pbr000284,Pbr009412	-|-|
GO:0043086	negative regulation of catalytic activity	biological_process	0.66021	1	2	2335	30	28560	Pbr000622,Pbr010027	-|-|
GO:0044092	negative regulation of molecular function	biological_process	0.66021	1	2	2335	30	28560	Pbr000622,Pbr010027	-|-|
GO:0005739	mitochondrion	cellular_component	0.66081	1	33	2335	475	28560	Pbr009426,Pbr019234,Pbr007348,Pbr000302,Pbr007152,Pbr017423,Pbr012660,Pbr042780,Pbr009157,Pbr000411,Pbr013340,Pbr031969,Pbr002150,Pbr010437,Pbr015630,Pbr019169,Pbr007345,Pbr021403,Pbr012230,Pbr000856,Pbr008346,Pbr002942,Pbr014850,Pbr010027,Pbr039828,Pbr019235,Pbr018186,Pbr033747,Pbr000622,Pbr039795,Pbr028908,Pbr037928,Pbr011482	-|-|-|-|-|-|-|-|-|-|-|-|-|-|-|-|-|-|-|-|-|-|-|-|-|-|-|-|-|-|-|-|-|
GO:0044454	nuclear chromosome part	cellular_component	0.66086	1	7	2335	105	28560	Pbr011957,Pbr020063,Pbr039400,Pbr026414,Pbr020388,Pbr024889,Pbr019809	-|-|-|-|-|-|-|
GO:0008509	anion transmembrane transporter activity	molecular_function	0.66097	1	10	2335	149	28560	Pbr038897,Pbr032931,Pbr013362,Pbr032934,Pbr020355,Pbr002493,Pbr019246,Pbr012895,Pbr003254,Pbr012896	-|-|-|-|-|-|-|-|-|-|
GO:0004549	tRNA-specific ribonuclease activity	molecular_function	0.66353	1	2	2335	31	28560	Pbr002624,Pbr029982	-|-|
GO:0006352	DNA-dependent transcription, initiation	biological_process	0.66365	1	14	2335	206	28560	Pbr011527,Pbr037622,Pbr000625,Pbr028994,Pbr023366,Pbr002620,Pbr042617,Pbr005846,Pbr040222,Pbr032058,Pbr039789,Pbr029004,Pbr012230,Pbr012294	-|-|-|-|-|-|-|-|-|-|-|-|-|-|
GO:0003746	translation elongation factor activity	molecular_function	0.66477	1	3	2335	46	28560	Pbr013990,Pbr019999,Pbr004950	-|-|-|
GO:0005667	transcription factor complex	cellular_component	0.6658	1	7	2335	106	28560	Pbr005846,Pbr029004,Pbr042617,Pbr032058,Pbr028994,Pbr023366,Pbr002620	-|-|-|-|-|-|-|
GO:0051707	response to other organism	biological_process	0.66581	1	11	2335	164	28560	Pbr024900,Pbr020065,Pbr021483,Pbr011492,Pbr021675,Pbr000413,Pbr001653,Pbr005160,Pbr005506,Pbr026732,Pbr005510	-|-|-|-|-|-|-|-|-|-|-|
GO:0004386	helicase activity	molecular_function	0.66688	1	32	2335	468	28560	Pbr038891,Pbr032049,Pbr038668,Pbr011531,Pbr020340,Pbr019096,Pbr026412,Pbr029974,Pbr032921,Pbr000330,Pbr023364,Pbr015625,Pbr014553,Pbr001651,Pbr020010,Pbr006592,Pbr004949,Pbr006560,Pbr010009,Pbr014547,Pbr020379,Pbr031944,Pbr028447,Pbr021348,Pbr039394,Pbr009622,Pbr038722,Pbr000673,Pbr042617,Pbr032922,Pbr032058,Pbr020380	-|-|-|-|-|-|-|-|-|-|-|-|-|-|-|-|-|-|-|-|-|-|-|-|-|-|-|-|-|-|-|-|
GO:0005938	cell cortex	cellular_component	0.6673	1	8	2335	121	28560	Pbr038007,Pbr015630,Pbr013060,Pbr028333,Pbr005842,Pbr013992,Pbr019244,Pbr014850	-|-|-|-|-|-|-|-|
GO:0019064	viral entry into host cell via membrane fusion with the plasma membrane	biological_process	0.66779	1	1	2335	15	28560	Pbr030891	-|
[truncated: 767 more rows]
